# Supplementary material for: "Per cell" normalization method for mRNA measurement by quantitative PCR and microarrays
Source: BMC Genomics. 2006 Mar 29;7:64. doi: 10.1186/1471-2164-7-64 (PMC1448209; doi:10.1186/1471-2164-7-64)
Supplement: Additional File 1 — Excel spreadsheet file containing 15 Affymetrix Mouse 430–2 GeneChip raw data of five LBM samples in triplicate (cf. Figure 1). The column name LBM-100-0-X_Signal indicates the component percentages, i.e. 100% liver 0% brain, and X = 1,2,3 indicates the triplicates. The LBM-100-0-X_Detection column indicates P for present, A for absent and M for marginal calls by Affymetrix MAS 5.0 system. [file 1471-2164-7-64-S1.zip]

Archive with 1 entries (1 files):
- LBM_raw_data.xls
