# Supplementary material for: "Per cell" normalization method for mRNA measurement by quantitative PCR and microarrays
Source: BMC Genomics. 2006 Mar 29;7:64. doi: 10.1186/1471-2164-7-64 (PMC1448209; doi:10.1186/1471-2164-7-64)
Supplement: Additional File 1 — Excel spreadsheet file containing 15 Affymetrix Mouse 430–2 GeneChip raw data of five LBM samples in triplicate (cf. Figure 1). The column name LBM-100-0-X_Signal indicates the component percentages, i.e. 100% liver 0% brain, and X = 1,2,3 indicates the triplicates. The LBM-100-0-X_Detection column indicates P for present, A for absent and M for marginal calls by Affymetrix MAS 5.0 system. [file 1471-2164-7-64-S1.zip › LBM_raw_data.xls]

## Sheet: Figure1_raw
	LBM-100-0-1_Signal	LBM-100-0-1_Detection	LBM-100-0-2_Signal	LBM-100-0-2_Detection	LBM-100-0-3_Signal	LBM-100-0-3_Detection	LBM-75-25-1_Signal	LBM-75-25-1_Detection	LBM-75-25-2_Signal	LBM-75-25-2_Detection	LBM-75-25-3_Signal	LBM-75-25-3_Detection	LBM-50-50-1_Signal	LBM-50-50-1_Detection	LBM-50-50-2_Signal	LBM-50-50-2_Detection	LBM-50-50-3_Signal	LBM-50-50-3_Detection	LBM-25-75-1_Signal	LBM-25-75-1_Detection	LBM-25-75-2_Signal	LBM-25-75-2_Detection	LBM-25-75-3_Signal	LBM-25-75-3_Detection	LBM-0-100-1_Signal	LBM-0-100-1_Detection	LBM-0-100-2_Signal	LBM-0-100-2_Detection	LBM-0-100-3_Signal	LBM-0-100-3_Detection	Descriptions
AFFX-BioB-5_at	148.3	P	135.3	P	116.8	P	139.6	P	92.1	P	134.5	P	101	P	113.6	P	123.5	P	131.6	P	156.4	P	104.1	P	140	P	137.4	P	128.8	P
AFFX-BioB-M_at	216.4	P	232.3	P	212	P	220.5	P	162.9	P	234.3	P	159.7	P	198	P	203.6	P	160	P	248.3	P	171.3	P	213.6	P	202.6	P	182.6	P
AFFX-BioB-3_at	86.2	P	106.2	P	97.7	P	95.8	P	56.5	P	89.2	P	65.8	P	69.8	P	84.1	P	83.9	P	116.1	P	77	P	117.1	P	101.2	P	99.9	P
AFFX-BioC-5_at	419.5	P	507.6	P	446.4	P	430.8	P	354.5	P	446.7	P	326.4	P	418.8	P	372	P	382.5	P	516	P	340.2	P	488.2	P	473.1	P	484.7	P
AFFX-BioC-3_at	521.1	P	670.8	P	594.5	P	567.3	P	445.4	P	594.3	P	405.1	P	494.3	P	459.2	P	420.1	P	591.6	P	457.3	P	578.6	P	608.3	P	576	P
AFFX-BioDn-5_at	1062.4	P	827.6	P	726.5	P	1007.5	P	497.8	P	847.1	P	747.2	P	581.1	P	619.6	P	781.9	P	853.4	P	615.7	P	933.8	P	825.7	P	780.1	P
AFFX-BioDn-3_at	2538.9	P	2317.3	P	1998	P	2597.2	P	1776.6	P	2190.7	P	2192.6	P	1975.9	P	2046.6	P	2388.6	P	2332.7	P	2047.7	P	2652.2	P	2206.4	P	2212.6	P
AFFX-CreX-5_at	4810.5	P	4545.5	P	4165.8	P	4809.3	P	3143	P	4604.5	P	3712.2	P	3837.7	P	3662	P	4103.2	P	4920.6	P	4050.8	P	5352.8	P	4866.9	P	4883.5	P
AFFX-CreX-3_at	6235.6	P	6005.1	P	5262.9	P	6090.4	P	4061.3	P	6212.9	P	4852	P	5047.3	P	5127.1	P	5365.7	P	6240.8	P	4998.2	P	6147.2	P	5998.7	P	5733.9	P
AFFX-DapX-5_at	318.4	P	349.7	P	228	P	313	P	261	P	298.1	P	315.7	P	320.6	P	314.4	P	441.3	P	453.7	P	343.4	P	746.4	P	662	P	591.5	P
AFFX-DapX-M_at	623.4	P	605.2	P	438.1	P	602.3	P	433.9	P	548.6	P	623.2	P	556.9	P	562.7	P	890.2	P	845.9	P	569.2	P	1428.7	P	1227.5	P	1024.7	P
AFFX-DapX-3_at	597.1	P	585.4	P	453.8	P	651.9	P	465.7	P	551.9	P	646	P	607.9	P	588.2	P	839.8	P	851.1	P	616.6	P	1488.4	P	1221.8	P	1113.6	P
AFFX-LysX-5_at	4720.1	P	4311.5	P	3603.3	P	4938.6	P	3659.1	P	4219.8	P	4532.1	P	3980.3	P	4214.9	P	5575.5	P	5585.4	P	4318.6	P	7038.8	P	6384.9	P	5898.6	P
AFFX-LysX-M_at	5680.2	P	5402.3	P	4569.1	P	5871.5	P	4214.9	P	5440.6	P	5456.8	P	5187.9	P	5144.7	P	6732.7	P	6832.2	P	5343.7	P	8366.5	P	7704.2	P	7214.4	P
AFFX-LysX-3_at	6689.4	P	6425.4	P	5752.8	P	6830	P	4656.1	P	6614.1	P	6121.8	P	5727.9	P	5874.6	P	7521.1	P	7602.2	P	6037.2	P	8728.8	P	8157.8	P	7617.6	P
AFFX-PheX-5_at	1787	P	1718.2	P	1346	P	1788.5	P	1410.6	P	1828	P	1803	P	1817.4	P	1795.9	P	2563.3	P	2822.9	P	1974.5	P	4337.3	P	4001.9	P	3504.8	P
AFFX-PheX-M_at	2071.9	P	2033.8	P	1590.4	P	2150.9	P	1643.5	P	2057.5	P	2073.9	P	2056.5	P	2053.6	P	2871.7	P	3030.7	P	2236.8	P	4350.6	P	4055.2	P	3552.5	P
AFFX-PheX-3_at	1789.7	P	1597.8	P	1295.3	P	1783.4	P	1391.4	P	1623.6	P	1911.5	P	1830.4	P	1755.9	P	2549	P	2654.4	P	2092.6	P	4178	P	3694.4	P	3477.8	P
AFFX-ThrX-5_at	6342.3	P	5914.8	P	5500.9	P	6438.6	P	4893.9	P	6227	P	5669.8	P	5640.5	P	5738.9	P	7193.7	P	7216.4	P	6082.6	P	7976.5	P	7642.5	P	7302.5	P
AFFX-ThrX-M_at	7485.3	P	7045.6	P	6178.6	P	7651.8	P	5660.2	P	7227.6	P	6607.5	P	6757.2	P	6622.9	P	8543.7	P	8348.5	P	7111.6	P	9551.1	P	8633.3	P	8291.3	P
AFFX-ThrX-3_at	9056.6	P	8750.6	P	8155.7	P	9143.8	P	7734.1	P	8660.1	P	8443.9	P	8274.1	P	8416.6	P	9768.3	P	9824.8	P	8542.1	P	9879.2	P	9872.4	P	9510.5	P
AFFX-TrpnX-5_at	171.4	P	223.6	P	168	P	237.5	P	169.3	P	180.7	P	171.9	P	202.2	P	193.1	P	251.4	P	250.7	P	187.6	P	326.4	P	379.5	P	326.9	P
AFFX-TrpnX-M_at	127.9	P	123.1	P	117	P	146.9	P	91.7	P	144	P	120.9	P	131.3	P	127	P	178.6	P	211.2	P	139.5	P	311.2	P	331.8	P	280	P
AFFX-TrpnX-3_at	240.2	P	214.4	P	163.2	P	286.1	P	198	P	230.8	P	269.6	P	267.2	P	260.6	P	328.6	P	395.4	P	253	P	671.8	P	553.8	P	488.3	P
AFFX-r2-Ec-bioB-5_at	222.4	P	246.1	P	198.4	P	212.4	P	160.7	P	189.1	P	165.2	P	163.2	P	167.5	P	200.9	P	201.8	P	136.2	P	224	P	178.8	P	152.8	P
AFFX-r2-Ec-bioB-M_at	238.6	P	336.3	P	221.9	P	243.2	P	191.7	P	224.3	P	169.9	P	210.7	P	168.3	P	180.1	P	241.6	P	172.7	P	226.4	P	211.6	P	190.1	P
AFFX-r2-Ec-bioB-3_at	198.8	P	268.8	P	229.6	P	212.1	P	181.6	P	187.8	P	183.3	P	209.1	P	185.9	P	165.7	P	188.7	P	184.5	P	229.3	P	212.5	P	212.1	P
AFFX-r2-Ec-bioC-5_at	584.9	P	710.7	P	661.1	P	601.4	P	538.9	P	526.1	P	466.2	P	496	P	547.9	P	563.7	P	660.7	P	481.4	P	607.7	P	612.9	P	593.9	P
AFFX-r2-Ec-bioC-3_at	615.9	P	830.5	P	682.7	P	649.1	P	556.3	P	606.7	P	538.7	P	574.2	P	534.6	P	574.2	P	679.5	P	536.6	P	691.1	P	683.6	P	615.2	P
AFFX-r2-Ec-bioD-5_at	3271	P	2920.5	P	2952	P	3150.3	P	1953.6	P	2770.5	P	2511.9	P	2256	P	2383.7	P	2911.1	P	2974.4	P	2233.4	P	3567.8	P	3111.7	P	2704.8	P
AFFX-r2-Ec-bioD-3_at	3844.9	P	3573.1	P	3468.5	P	3840.5	P	2350.5	P	3468.9	P	2798.3	P	2822.5	P	2840.6	P	3293.3	P	3580.1	P	2554.1	P	3925.5	P	3548.6	P	3051.9	P
AFFX-r2-P1-cre-5_at	6135.1	P	6363.7	P	6001.4	P	6328.6	P	5077.2	P	5931	P	5557.2	P	5399.8	P	5456.6	P	5998.7	P	6797.8	P	5512.7	P	6784.7	P	6168.6	P	5903	P
AFFX-r2-P1-cre-3_at	8710.2	P	8788.2	P	8703.3	P	8734	P	7148.7	P	8558.6	P	7689.9	P	7909.1	P	7787.6	P	8577.7	P	9147.2	P	7704.4	P	9050	P	8653.7	P	8433	P
AFFX-r2-Bs-dap-5_at	461.9	P	507.1	P	387.4	P	415.2	P	379.4	P	484.1	P	450.7	P	495.4	P	499.9	P	657.7	P	748.5	P	523	P	1051	P	1062.8	P	876.9	P
AFFX-r2-Bs-dap-M_at	533.8	P	516.8	P	391.2	P	576.2	P	369	P	521.9	P	576.6	P	475.5	P	503.1	P	766.9	P	772.9	P	551.3	P	1497.1	P	1275.6	P	1072.7	P
AFFX-r2-Bs-dap-3_at	697.4	P	621	P	507.9	P	734.4	P	521.7	P	626.5	P	715.7	P	722.2	P	670.9	P	983.9	P	1034.9	P	775.2	P	1888.2	P	1493.7	P	1383.2	P
AFFX-r2-Bs-lys-5_at	6169.6	P	5183.4	P	4450.9	P	6259.1	P	4370.7	P	5498	P	5526	P	5111.1	P	5150.2	P	6748.2	P	6697.2	P	5484.4	P	8397.7	P	7185.1	P	6913.1	P
AFFX-r2-Bs-lys-M_at	6878.4	P	6124.8	P	5001.9	P	7084.3	P	4497.8	P	6025.7	P	5909.9	P	5129.7	P	5547.5	P	7351	P	7273.4	P	5685.6	P	9129.1	P	7910.8	P	7722.2	P
AFFX-r2-Bs-lys-3_at	6063.3	P	4620.3	P	4233	P	6002.1	P	3402	P	5326.2	P	5317.2	P	4736.9	P	4649.6	P	6538	P	6115.2	P	5610.6	P	8183.8	P	7272.2	P	7124.9	P
AFFX-r2-Bs-phe-5_at	2214.8	P	2038	P	1752	P	2327.1	P	1664.4	P	2286.8	P	2211.7	P	2243	P	2163.3	P	3137.1	P	3151.3	P	2471.7	P	4750.4	P	4540	P	4016.5	P
AFFX-r2-Bs-phe-M_at	3141.2	P	2686.9	P	2149.7	P	3142.4	P	2030.3	P	2830.6	P	2927.5	P	2502.3	P	2779.3	P	3878.5	P	3965.2	P	2859.5	P	5451.7	P	4707.3	P	4549.2	P
AFFX-r2-Bs-phe-3_at	3231.9	P	2874.8	P	2199.8	P	3269.5	P	2236.4	P	2899.7	P	3379.6	P	2874	P	2758.9	P	4351.1	P	3960.5	P	3015.1	P	5853	P	5184.7	P	4777.6	P
AFFX-r2-Bs-thr-3_s_at	9925.9	P	9445.9	P	8655.6	P	10068.4	P	7815.3	P	9436.5	P	9312.3	P	8631.8	P	8843.5	P	10549	P	10094.5	P	8692.4	P	10903.3	P	9832.6	P	9662.9	P
AFFX-r2-Bs-thr-M_s_at	9968.9	P	9554.3	P	8911.9	P	10389.8	P	8786.3	P	9765.8	P	9912.8	P	9569.1	P	9086.6	P	10721.5	P	10798.9	P	9671.8	P	11295.4	P	10436.6	P	10245.6	P
AFFX-r2-Bs-thr-5_s_at	7918.4	P	7721.9	P	7158.5	P	7912	P	6563.7	P	7634.9	P	7476.8	P	7656.7	P	7517.3	P	8792	P	8599.4	P	7501.8	P	8935.7	P	8728.7	P	8325.8	P
AFFX-b-ActinMur/M12481_5_at	4121.9	P	4152	P	3833.6	P	4436.7	P	3259.5	P	4461.9	P	3446.2	P	3400.8	P	4235.5	P	4409.8	P	5052.7	P	4393.9	P	5074.8	P	5487	P	4992	P
AFFX-b-ActinMur/M12481_M_at	4749.1	P	4503.9	P	4530	P	5115.5	P	3638.9	P	5456.8	P	4005.6	P	4030.7	P	4560.2	P	5262.9	P	5681.3	P	4996.4	P	5974.9	P	6215.6	P	5772.1	P
AFFX-b-ActinMur/M12481_3_at	6083.7	P	5675.6	P	5163.6	P	7008.7	P	4655	P	6318.8	P	5833	P	5408.4	P	5625.8	P	6754.8	P	6872.3	P	6368.9	P	8153.9	P	7239.7	P	7106.2	P
AFFX-GapdhMur/M32599_5_at	8563.3	P	8244.5	P	7051.5	P	8506.1	P	6711.2	P	8088.9	P	7545.7	P	7292.4	P	7458.1	P	8825	P	8928.2	P	7564.3	P	9606.1	P	9006.1	P	8528.5	P
AFFX-GapdhMur/M32599_M_at	7363.3	P	7044	P	6166.4	P	7270.3	P	6056	P	6872.7	P	6516.5	P	6206.2	P	6392.1	P	7547.5	P	7628.3	P	6277.6	P	8691.3	P	7828.3	P	7426.9	P
AFFX-GapdhMur/M32599_3_at	6590.5	P	5917.5	P	5534.8	P	6411.4	P	5180	P	6069	P	5635.4	P	6001.9	P	5671.9	P	6618	P	6607.4	P	5852.3	P	7431.1	P	7029.2	P	6825.9	P
AFFX-TransRecMur/X57349_5_at	11.8	A	26.9	P	26.6	P	17.4	A	25.7	P	36.3	P	17.6	A	29.3	P	31.8	P	40.7	A	51.8	P	27.8	M	41	P	70.7	P	53.9	P
AFFX-TransRecMur/X57349_M_at	11.3	A	25.7	A	23.3	M	23.3	A	24.2	A	24.6	A	26.7	A	29.7	P	15	A	37	P	53.8	P	21.8	P	37.7	P	53.7	P	34.8	P
AFFX-TransRecMur/X57349_3_at	102.3	P	95.2	P	71	P	69.9	P	102.9	P	85.1	P	95.7	P	108.2	P	93	P	138.1	P	195.7	P	125.4	P	198.1	P	255.5	P	199	P
AFFX-PyruCarbMur/L09192_5_at	319.1	P	458	P	362.5	P	274.6	P	288.1	P	394.4	P	207.4	P	266.8	P	267	P	246.3	P	269.9	P	187.7	P	119.4	P	164.2	P	95.2	P
AFFX-PyruCarbMur/L09192_MA_at	403.5	P	471.8	P	408.3	P	349.1	P	319.8	P	418.3	P	231.5	P	278.5	P	332.6	P	236.2	P	293.2	P	225.9	P	108.4	P	111.3	P	97.3	P
AFFX-PyruCarbMur/L09192_MB_at	676.8	P	832	P	665.2	P	593.1	P	554.7	P	719.1	P	389.4	P	493.6	P	464.5	P	339.6	P	411.5	P	320.6	P	105.9	P	148.5	P	127.8	P
AFFX-PyruCarbMur/L09192_3_at	1355.2	P	1412.2	P	1138.1	P	1244.6	P	983.9	P	1229.6	P	944.6	P	930.6	P	916.9	P	870.5	P	896.4	P	614.9	P	446.3	P	412.1	P	421	P
AFFX-18SRNAMur/X00686_5_at	246.6	P	88.3	P	135	P	234.7	P	45.6	P	81.7	P	299.1	P	44.8	P	63	P	310.8	P	64.3	P	104.2	P	175.7	P	61.5	P	186.1	P
AFFX-18SRNAMur/X00686_M_at	178.3	P	47.7	A	62	P	198.5	P	32.6	A	47	A	238.1	P	39.9	A	40.8	A	260.9	P	50.5	A	65.5	P	169	P	43.2	A	125	P
AFFX-18SRNAMur/X00686_3_at	231.8	P	117.9	P	106.9	P	236.4	P	64.8	P	107.7	P	393.7	P	78.8	P	108.2	P	508.8	P	94.6	P	137.5	P	357.1	P	117.2	P	327.1	P
AFFX-MUR_b2_at	310.7	P	360.6	P	290.2	P	384.2	P	277.7	P	237.4	P	279.2	P	296.5	P	294	P	395.2	P	304.5	P	210	P	440.5	P	279	P	256.5	P
AFFX-MURINE_b1_at	358.1	P	307.1	P	285.2	P	10349.2	P	7181.4	P	8765.3	P	10328.1	P	9533.8	P	9197.8	P	10104.6	P	10620.1	P	9736.1	P	9660.1	P	10053.2	P	9612.2	P
AFFX-MURINE_B2_at	10229	P	9084.8	P	8842	P	10304.3	P	7344.1	P	9387.5	P	8373.2	P	8055.5	P	7997.7	P	9894.3	P	9588.9	P	8194.3	P	10043.9	P	8885.5	P	8715.3	P
1415670_at	455.4	P	498.2	P	386.4	P	460.4	P	430.4	P	468.2	P	466.7	P	515.2	P	484.1	P	624.1	P	709.6	P	543.5	P	875.4	P	890	P	725.5	P
1415671_at	1191.4	P	1286.4	P	1015.3	P	1394.7	P	1096.5	P	1394.7	P	1384.8	P	1352.7	P	1444.1	P	2180.8	P	2286.7	P	1568.5	P	3167.7	P	2744.2	P	2766.7	P
1415672_at	1624.9	P	1413	P	1197.5	P	1613.5	P	1243.6	P	1653.7	P	1466.4	P	1420.2	P	1401.8	P	1975.7	P	1789.1	P	1589.5	P	2860.9	P	2495.4	P	2267.8	P
1415673_at	115.5	P	133.9	P	102.4	P	167.9	P	79.2	P	133	P	152.3	P	124.5	P	133.7	P	212.9	P	169.7	P	140.1	P	316	P	238.2	P	217	P
1415674_a_at	581.6	P	595.2	P	443.6	P	581.8	P	470.5	P	520.4	P	466.1	P	477.8	P	478.7	P	692.6	P	643.3	P	464.3	P	746	P	617	P	606.8	P
1415675_at	279.4	P	231.5	P	166.2	P	218.8	P	232.1	P	217.4	P	251.8	P	214.3	P	238.6	P	338.2	P	345.4	P	257.4	P	444.3	P	450.3	P	432	P
1415676_a_at	2254.7	P	1964.9	P	1476.9	P	2112.9	P	1575.9	P	1945.5	P	1765.1	P	1483.6	P	1632	P	1815.7	P	1760.9	P	1427.9	P	1942.3	P	1749	P	1616.5	P
1415677_at	839.8	P	837	P	642.7	P	734.6	P	589.9	P	677.7	P	503.6	P	466.1	P	536.3	P	573.8	P	479.5	P	311.5	P	414.7	P	403.1	P	388	P
1415678_at	1150.3	P	1272.4	P	981.5	P	1082.8	P	996.8	P	1126.4	P	1095.8	P	1068.9	P	1052.6	P	1384.7	P	1304.9	P	1025.8	P	1505.8	P	1528.4	P	1384.1	P
1415679_at	1558.6	P	1636.9	P	1270.4	P	1379.5	P	1266.4	P	1429.2	P	1301.3	P	1127	P	1349.1	P	1708.7	P	1458.5	P	1139.3	P	1844.1	P	1584.2	P	1458.6	P
1415680_at	274.3	P	318.8	P	233	P	234.1	P	272.2	P	270.3	P	238.9	P	254.2	P	267.6	P	351.9	P	270.4	P	216	P	321.4	P	324.7	P	274.6	P
1415681_at	582.5	P	658.6	P	543.2	P	554	P	473.3	P	522.7	P	439.6	P	467.3	P	537.5	P	526.4	P	621.9	P	435	P	604.8	P	584.8	P	583.1	P
1415682_at	336.8	P	410	P	273.6	P	419.7	P	258.2	P	367.2	P	342.5	P	346.9	P	355.9	P	410.1	P	379.7	P	306.7	P	582.5	P	419.6	P	388.4	P
1415683_at	884.7	P	988.1	P	783.4	P	856.2	P	767.6	P	872.7	P	778.1	P	737.2	P	779.9	P	835.8	P	945.8	P	689.9	P	875.1	P	1005.7	P	893.6	P
1415684_at	623.5	P	643.4	P	429.3	P	540.2	P	428.8	P	447.2	P	383.9	P	390.4	P	416.5	P	426.9	P	386.1	P	277.5	P	299.1	P	265.1	P	201.4	P
1415685_at	541.8	P	572.2	P	438.6	P	525.4	P	417	P	509.8	P	447.5	P	420	P	431.8	P	485	P	431.8	P	324.5	P	386.3	P	338.6	P	303.3	P
1415686_at	816	P	821.7	P	582.7	P	882.3	P	683.6	P	701.5	P	744	P	709	P	736.7	P	924.1	P	986.8	P	706.1	P	1235.5	P	1103.1	P	978.7	P
1415687_a_at	2202.7	P	2119.3	P	1691.1	P	2718.9	P	2176.4	P	2506.6	P	3011.6	P	2912.8	P	2727.7	P	4608.4	P	4443.8	P	3511.5	P	6496.5	P	5887.4	P	5688.9	P
1415688_at	1046.6	P	1061.2	P	844	P	926	P	832.6	P	1001.7	P	899.2	P	870.7	P	922.2	P	1105.3	P	1139.2	P	839.4	P	1341.8	P	1323.1	P	1182.2	P
1415689_s_at	392	P	383.7	P	273.9	P	350.4	P	270.6	P	325.7	P	302.1	P	259.7	P	269.2	P	325.6	P	335.1	P	245.7	P	363.3	P	351.2	P	312.2	P
1415690_at	1350.8	P	1491.5	P	1162.2	P	1306.7	P	1074.9	P	1309.3	P	1070.4	P	1020.7	P	1150.7	P	1300.1	P	1240.9	P	959.5	P	1356.2	P	1266	P	1149.4	P
1415691_at	520.1	P	616.8	P	417.3	P	663.2	P	638.2	P	648.1	P	820.5	P	846.1	P	815.4	P	1130.9	P	1380.1	P	946.6	P	1860.5	P	1945.1	P	1693.1	P
1415692_s_at	3938.1	P	3675.9	P	2953.3	P	3718.5	P	2381.5	P	3395.1	P	2955.4	P	2822.9	P	2817.6	P	3320.8	P	3409.4	P	2474.4	P	4000.4	P	3363.2	P	2962.4	P
1415693_at	758.1	P	655	P	537.1	P	700.8	P	462.9	P	610.4	P	576.7	P	524.2	P	483	P	596.7	P	528	P	418.3	P	582.2	P	494.2	P	434.9	P
1415694_at	99.3	P	115.6	P	74.5	P	149.5	P	136.4	P	140.5	P	200.3	P	209.3	P	197.1	P	424.6	P	387.8	P	302.4	P	696.4	P	585.1	P	536	P
1415695_at	2005	P	1827.8	P	1492.2	P	1924.2	P	1110.1	P	1734.1	P	1408.7	P	1233.5	P	1253.6	P	1543.8	P	1505.2	P	1011.8	P	1490.5	P	1193.3	P	1119.6	P
1415696_at	1062.7	P	1018.1	P	778.1	P	1053.4	P	845.6	P	921.1	P	954.8	P	874.7	P	930	P	1325.4	P	1191	P	969.2	P	1710.7	P	1503.3	P	1542.3	P
1415697_at	430.2	P	489.7	P	367.6	P	448.6	P	441.8	P	476.2	P	492.4	P	504.9	P	528.5	P	789.1	P	767.9	P	574.3	P	1357.5	P	1351.8	P	1159.2	P
1415698_at	94.9	A	67.4	P	79.5	P	124.2	P	98.5	P	108.1	P	158	P	128.3	P	150.9	P	210.7	P	198.7	P	194.9	P	461	P	442.3	P	418.1	P
1415699_a_at	986.3	P	1055.1	P	858.5	P	917.1	P	880.6	P	970.6	P	1038.1	P	1064.8	P	1021	P	1277.4	P	1347.3	P	1110.3	P	1644.1	P	1608.4	P	1438	P
1415700_a_at	3070.9	P	2819.9	P	2281.3	P	2998	P	2138	P	2630.7	P	2181.3	P	2083.5	P	2063.9	P	2183.5	P	2282.2	P	1829.4	P	2378.9	P	1949.7	P	2097.3	P
1415701_x_at	6697.7	P	6257.3	P	5299.9	P	6391.5	P	5190.4	P	5737.7	P	5375.8	P	4977.4	P	5267.4	P	5620.3	P	5635.9	P	4687.7	P	5469.4	P	4738.9	P	4635.4	P
1415702_a_at	705.7	P	715.6	P	569.7	P	923.7	P	813.2	P	905.6	P	1161.1	P	1040	P	982.5	P	2047.6	P	1822.3	P	1412.9	P	3181.2	P	2979	P	2685.8	P
1415703_at	632	P	636.7	P	455.2	P	576.7	P	512.3	P	520	P	588.4	P	549.5	P	575.2	P	788.2	P	806.9	P	574.7	P	1016.5	P	1045.4	P	909.5	P
1415704_a_at	936.4	P	961.9	P	753.8	P	838.5	P	719.7	P	777.2	P	777.5	P	759.3	P	732.9	P	873.9	P	788.5	P	637.4	P	942.9	P	780.7	P	761.8	P
1415705_at	307.7	P	324	P	255.5	P	315.8	P	244.6	P	351.1	P	357.3	P	315.8	P	301.5	P	572.2	P	414.5	P	303.3	P	613.7	P	571.9	P	489.4	P
1415706_at	1536.1	P	1591.3	P	1283.3	P	1454.6	P	1288.8	P	1488.8	P	1323.1	P	1349.4	P	1392.2	P	1760.2	P	1735.5	P	1303.9	P	2056.7	P	1886.6	P	1745	P
1415707_at	370.1	P	339	P	257.4	P	369.3	P	272.9	P	285.2	P	323.4	P	337.1	P	353.4	P	525.1	P	462.9	P	406.1	P	652.3	P	646	P	592.3	P
1415708_at	333.6	P	390.2	P	315.9	P	421.6	P	331.2	P	420.3	P	417.1	P	514.5	P	479.2	P	727.9	P	756.3	P	531	P	1115.3	P	1151.4	P	1018.5	P
1415709_s_at	345	P	329.4	P	249.3	P	303.5	P	263.3	P	259.8	P	322.7	P	302.2	P	299.5	P	413.6	P	382.9	P	269.3	P	413.2	P	397	P	356.5	P
1415710_at	279.5	P	311	P	225.1	P	277.9	P	222.8	P	243.7	P	265.9	P	228.8	P	215.6	P	292.5	P	245.8	P	173.9	P	353.4	P	318.3	P	284.1	P
1415711_at	777.8	P	1038.5	P	648.3	P	813.6	P	840.5	P	935.2	P	763.9	P	864.6	P	808.6	P	965.3	P	947.5	P	676.6	P	1503.6	P	1232.5	P	1203.9	P
1415712_at	229.6	P	227.8	P	222.9	P	216.4	P	175.4	P	227.4	P	221.1	P	204.8	P	206.6	P	275.7	P	286.9	P	224.2	P	432.9	P	431.9	P	383.2	P
1415713_a_at	247	P	292.5	P	234.3	P	360.8	P	274.3	P	342.8	P	403.7	P	603.9	P	373.8	P	600.3	P	676.3	P	470.8	P	964.4	P	956.2	P	685.2	P
1415714_a_at	586.2	P	806.4	P	518.9	P	620.3	P	486.8	P	831.4	P	833.6	P	648.4	P	834.6	P	1212.7	P	1105.8	P	1028.1	P	1843	P	1682.4	P	1603.6	P
1415715_at	202.2	P	180.3	P	126.9	P	158.7	P	150.4	P	167.8	P	170	P	149	P	140.2	P	231.5	P	235.1	P	178.8	P	279.9	P	195.1	P	223	P
1415716_a_at	2789.3	P	2775.2	P	2557.4	P	2877.4	P	2032	P	2816.5	P	2446.5	P	2358.9	P	2472.4	P	3167.9	P	3086.6	P	2574.5	P	3768.1	P	3659.9	P	3669	P
1415717_at	156.1	P	173.5	P	122.2	P	272.1	P	164.3	P	153.1	P	279.2	P	286.9	P	315.9	P	635.4	P	307	P	342.2	P	750.6	P	629.4	P	613.7	P
1415718_at	484.1	P	570.6	P	452.3	P	471.2	P	398.8	P	573	P	429	P	413.4	P	397.3	P	495.5	P	563.7	P	399.5	P	616	P	617.8	P	565.1	P
1415719_s_at	634.2	P	677.9	P	527.7	P	607.9	P	549.7	P	809.6	P	687.3	P	837.2	P	884.1	P	1085.6	P	1063.5	P	728.8	P	1295.6	P	1274.4	P	1302.2	P
1415720_s_at	103.5	P	117.4	P	76	P	117.8	P	76.9	P	86.1	P	72.5	P	71.1	P	80.5	P	105.1	P	85.3	P	103	P	121.5	P	115.5	P	111.5	P
1415721_a_at	527.1	P	544.9	P	464.9	P	517.3	P	316.7	P	507.5	P	372.4	P	405.3	P	460.5	P	664.4	P	640.9	P	455.3	P	849.4	P	717.7	P	688.5	P
1415722_a_at	352	P	361.5	P	272.9	P	354.6	P	303.8	P	398	P	407.7	P	397.4	P	395	P	549	P	653.6	P	426.4	P	913.9	P	913	P	799	P
1415723_at	2223.8	P	2226.5	P	1755.6	P	2139.8	P	1793.3	P	1984	P	1872.7	P	1855.1	P	1965	P	2263.7	P	2280.8	P	1757.2	P	2567.1	P	2432.3	P	2166	P
1415724_a_at	1784.7	P	1534.8	P	1209.9	P	1645.9	P	1056.9	P	1342.7	P	1323.5	P	1241.5	P	1208.1	P	1583.8	P	1540.4	P	1077.2	P	1963.6	P	1561.6	P	1362.1	P
1415725_at	119.9	P	113.9	P	73.2	P	120.3	P	115.1	P	124.9	P	155.6	P	137.1	P	131.4	P	226.1	P	227.1	P	133.7	P	401.7	P	280.3	P	270.3	P
1415726_at	426.6	P	592.9	P	464.8	P	524.2	P	541.4	P	537.9	P	573.7	P	567.4	P	558.9	P	1038.5	P	982	P	731.1	P	1361.7	P	1192.8	P	1136.7	P
1415727_at	1145.4	P	1217.9	P	975.9	P	1027.4	P	899.7	P	1149	P	947.1	P	918.7	P	964.8	P	1214.9	P	1172.6	P	800.4	P	1209.1	P	1158.2	P	1109.4	P
1415728_at	297.1	P	250.5	P	205.4	P	281.3	P	231.9	P	223.4	P	277.4	P	264.6	P	268.5	P	450.5	P	400.2	P	366	P	748.7	P	600.2	P	538.4	P
1415729_at	463	P	455.6	P	386.3	P	555.2	P	475.7	P	454.4	P	525.8	P	496.7	P	531.1	P	759.4	P	757.8	P	575.4	P	1251.8	P	1191.3	P	1124.6	P
1415730_at	162.3	P	195.5	P	156.7	P	264.5	P	199.4	P	226.8	P	252.3	P	238.9	P	263.4	P	426.4	P	439.6	P	344.6	P	675.1	P	707	P	645.9	P
1415731_at	200.3	P	225.4	P	140.4	P	162.6	P	154.2	P	184.5	P	196.2	P	195.8	P	180	P	308	P	292	P	197	P	498.1	P	333.7	P	301	P
1415732_at	586	P	606.9	P	425.7	P	659.1	P	473.9	P	511.2	P	663.5	P	546.8	P	635.3	P	1083.2	P	744.9	P	623.5	P	1315.7	P	1082.2	P	1124.2	P
1415733_a_at	596.6	P	600.8	P	497.9	P	586	P	542.8	P	579.7	P	607.9	P	550.7	P	642.5	P	846.6	P	706.2	P	638.2	P	1098.1	P	997.4	P	989.3	P
1415734_at	1862.9	P	1844.9	P	1520.3	P	1887.8	P	1486.8	P	1805.2	P	1926.7	P	1787.6	P	1763.8	P	2485.7	P	2499.2	P	1974.1	P	3505.3	P	3055.1	P	2938	P
1415735_at	668.6	P	656.7	P	488.9	P	658.6	P	538.7	P	603.2	P	651.1	P	548	P	563.2	P	758.1	P	695.1	P	596.4	P	957.2	P	848.6	P	811.7	P
1415736_at	1355.2	P	1384.7	P	1135.6	P	1433.9	P	1167.8	P	1389.1	P	1300.1	P	1225.9	P	1329	P	1832.9	P	1940.6	P	1317.7	P	2619.7	P	2321.9	P	2090.3	P
1415737_at	479.7	P	507.8	P	462.5	P	480.9	P	435.7	P	494.4	P	460	P	498.4	P	529	P	656.9	P	695.6	P	493	P	989.3	P	711.9	P	686.6	P
1415738_at	552.2	P	579.2	P	454.5	P	570	P	399.5	P	501.1	P	527.4	P	430.3	P	415	P	489.8	P	492.9	P	428.2	P	655.1	P	499	P	456.9	P
1415739_at	290.3	P	302.1	P	230.9	P	282.8	P	269.3	P	289.2	P	248.7	P	260	P	307.3	P	347.7	P	383.5	P	274.4	P	540.5	P	554.6	P	502.6	P
1415740_at	958	P	899.2	P	793.3	P	1112.8	P	1018.6	P	1058.6	P	1076.9	P	1146.6	P	1058.7	P	1340	P	1724.8	P	1505.2	P	2111.1	P	2417.8	P	1947.3	P
1415741_at	298.9	P	276.3	P	214.6	P	360.9	P	279.3	P	360.6	P	360.8	P	328.4	P	350.1	P	540.4	P	529	P	420.7	P	780	P	665.7	P	687.4	P
1415742_at	701.9	P	654.2	P	613.6	P	608.6	P	440	P	561.9	P	445.5	P	435.5	P	430.2	P	448.5	P	444.2	P	360.7	P	278.4	P	261.9	P	222.9	P
1415743_at	223.4	P	194.2	P	169	P	255	P	231.1	P	217.6	P	300.1	P	295.4	P	310.9	P	637.8	P	476.8	P	409.9	P	861.3	P	760.6	P	759.1	P
1415744_at	835.3	P	817.5	P	741.1	P	913.7	P	614	P	829.8	P	781.9	P	705.7	P	783.6	P	1016.2	P	1081.1	P	739.6	P	1532.2	P	1453.8	P	1354.6	P
1415745_a_at	289.9	P	261.5	P	209.5	P	295.3	P	243.5	P	312.1	P	257.3	P	246.1	P	257.3	P	320.5	P	343.1	P	270.5	P	477.5	P	533.6	P	436.4	P
1415746_at	247.6	P	265.5	P	165.1	P	433.7	P	197.1	P	314.8	P	502.3	P	327.3	P	414.9	P	922.1	P	523.7	P	433.5	P	1205.2	P	874.7	P	825.4	P
1415747_s_at	1394.2	P	1231.3	P	1016.4	P	1120	P	979.7	P	1230.7	P	973.7	P	920.9	P	994.5	P	1061.5	P	1071.5	P	803.3	P	1061.2	P	1066.4	P	986.6	P
1415748_a_at	309.1	P	384.6	P	282.2	P	411.5	P	357.8	P	393.2	P	441.2	P	465	P	501.6	P	767.5	P	712.9	P	533.1	P	1102.5	P	1011.6	P	909.2	P
1415749_a_at	563.4	P	659.4	P	443.8	P	576.6	P	560.6	P	539.4	P	538.2	P	486.2	P	508.9	P	738.9	P	751.8	P	530.1	P	1057.9	P	965.5	P	902.9	P
1415750_at	129.5	M	136.5	P	112.3	P	86.1	P	95.9	P	102.2	P	96.5	P	108.9	P	112.8	P	134.1	P	134.4	P	119.2	P	143.9	P	136.8	P	123.5	P
1415751_at	879.6	P	829.2	P	655	P	890.8	P	768.8	P	870.8	P	954.2	P	953.8	P	898.4	P	1285	P	1346.4	P	1033.9	P	2038.6	P	1857.5	P	1803.6	P
1415752_at	1212.2	P	1318	P	1001.3	P	1296.4	P	1050.5	P	1237.6	P	1376.6	P	1305	P	1245.7	P	1566.6	P	1702	P	1404.9	P	2515.7	P	2393.2	P	2150	P
1415753_at	721.2	P	797.1	P	543.9	P	857.4	P	725.6	P	801.1	P	850.4	P	858.6	P	730.1	P	1201.6	P	1225.3	P	879.6	P	1668.8	P	1727.9	P	1628.7	P
1415754_at	588.6	P	528.3	P	457.9	P	565.9	P	411.7	P	523.5	P	539.3	P	432	P	487.6	P	703.2	P	552.7	P	491.3	P	686	P	561.4	P	551.5	P
1415755_a_at	475.8	P	516.6	P	393.7	P	593.6	P	394.2	P	590.6	P	632.3	P	490.3	P	641.1	P	1128.4	P	1048.5	P	819.1	P	1877.8	P	1718.4	P	1637	P
1415756_a_at	279	P	283.1	P	183.2	P	290.6	P	220.5	P	262.5	P	292.8	P	325.2	P	300	P	492.7	P	358.7	P	314.5	P	754.9	P	665.5	P	613.5	P
1415757_at	388.7	P	396.6	P	280.2	P	393.2	P	295.8	P	343	P	339.5	P	294.9	P	325.9	P	498.4	P	410.4	P	314.3	P	565	P	475.1	P	423.8	P
1415758_at	177.8	P	169.8	P	136.3	P	181	P	154.7	P	163.7	P	224.4	P	199.1	P	185.8	P	418.9	P	313.9	P	237.7	P	494	P	421.5	P	415.9	P
1415759_a_at	668.9	P	764.2	P	573.4	P	861.3	P	541.1	P	623.4	P	827	P	658.3	P	639.5	P	1048.4	P	1004.5	P	684.1	P	1383.4	P	1274.9	P	1140.1	P
1415760_s_at	1828.9	P	1983.7	P	1625.4	P	1856.4	P	1489.7	P	1692.1	P	1318.3	P	1373.5	P	1299	P	1403.6	P	1285.6	P	964.3	P	1107.7	P	871.8	P	808.9	P
1415761_at	603.9	P	591.1	P	534.2	P	612.1	P	423.4	P	539.1	P	425.2	P	404.6	P	435.7	P	400	P	421.4	P	342.8	P	325.1	P	306.1	P	282.4	P
1415762_x_at	587	P	623.1	P	548.4	P	628.6	P	461.6	P	524.6	P	437.7	P	452.6	P	477.9	P	423.9	P	489.4	P	374.4	P	431.2	P	365.5	P	360.8	P
1415763_a_at	552.5	P	672.2	P	519.7	P	573.9	P	441.7	P	595.4	P	527.3	P	479.4	P	511	P	665.7	P	529.1	P	482.6	P	791.5	P	673.5	P	650.6	P
1415764_at	1008.1	P	1050	P	798.1	P	969.1	P	785.6	P	976	P	901.2	P	950.1	P	908.3	P	1301.1	P	1222.6	P	972.5	P	1696.9	P	1513.5	P	1528.7	P
1415765_at	283.9	P	256	P	161	P	192.1	P	159.8	P	230.6	P	275.1	P	225	P	222.8	P	320.4	P	304.5	P	254.5	P	411.3	P	345.9	P	315.7	P
1415766_at	324.3	P	436.3	P	309.2	P	383.2	P	324	P	404.9	P	357.2	P	434.6	P	397.4	P	503.4	P	643.8	P	406.3	P	719.3	P	755.7	P	693.5	P
1415767_at	538.7	P	652.7	P	371.7	P	588.2	P	457.1	P	553.2	P	439.1	P	483.2	P	444.5	P	665.7	P	651.2	P	444.2	P	920.3	P	939.7	P	866.9	P
1415768_a_at	1049.8	P	1114.9	P	819.9	P	974.3	P	638.9	P	957.4	P	762.4	P	680.1	P	726.6	P	736.3	P	971	P	610.4	P	772.5	P	861.6	P	875.3	P
1415769_at	343	P	326.7	P	268.3	P	353.3	P	272.1	P	339.2	P	283.6	P	296.8	P	286.7	P	346.3	P	359.9	P	250.5	P	469.8	P	393.9	P	382.1	P
1415770_at	124.8	P	173.2	P	140.6	P	251.4	P	228.6	P	189.8	P	308.2	P	307.7	P	273.2	P	503.5	P	553.9	P	409.4	P	1422.2	P	1592.7	P	1196.8	P
1415771_at	973.3	P	1120.6	P	874.7	P	911.9	P	880.4	P	1030.5	P	910.4	P	1017.5	P	973.5	P	1246.6	P	1424.2	P	950.3	P	1980	P	1858.7	P	1641.3	P
1415772_at	89.3	P	100.7	P	75.6	P	92.3	P	51.4	P	98	P	69.2	P	92.7	P	73.5	P	125.5	P	137.8	P	80.8	P	185.1	P	202.5	P	154.5	P
1415773_at	777.1	P	629.3	P	601.9	P	641.4	P	378.1	P	681.5	P	620.5	P	540.1	P	545.9	P	724.8	P	733.5	P	580.6	P	1059.5	P	999.4	P	780.7	P
1415774_at	82.6	A	52.3	A	49.5	A	30.8	A	33.8	A	66.3	A	48.7	A	66.3	A	80.8	A	153.5	A	133.7	A	110.9	A	230.5	P	194.3	P	200.7	P
1415775_at	1181.9	P	1290.9	P	947.9	P	1162	P	1040.2	P	1165.6	P	1127.3	P	1133.8	P	1127.5	P	1421.9	P	1566.8	P	1239.1	P	2088.1	P	1881.8	P	1757.6	P
1415776_at	1264	P	1282.8	P	1070.4	P	1098.6	P	997.7	P	1074.2	P	826.9	P	810	P	822	P	736.7	P	770.9	P	562.8	P	326.7	P	303.4	P	278.9	P
1415777_at	26.7	A	8.2	A	4.7	A	8.6	A	5.8	A	8.4	A	2.1	A	4.9	A	5.7	A	23.7	A	9.2	A	1	A	10.7	A	8.9	A	3.1	A
1415778_at	1792.4	P	1856.1	P	1314.9	P	1932.8	P	1487.3	P	1788.5	P	1809.3	P	1849	P	1845.4	P	2680.5	P	2660.4	P	2009	P	3569.8	P	3194.5	P	3044.7	P
1415779_s_at	1723.9	P	1773	P	1429.8	P	2690.5	P	2293	P	2575.3	P	3388.7	P	3313.9	P	3287.8	P	5123.4	P	5335.2	P	4360.4	P	7126.9	P	6474.1	P	6220.8	P
1415780_a_at	48.1	P	44.1	A	26.6	P	119.6	P	134.8	P	119.2	P	282	P	263	P	255.6	P	590.5	P	521.3	P	464.4	P	1070.8	P	942.7	P	847.4	P
1415781_a_at	2744.8	P	3234.6	P	2595	P	3046.1	P	2500.2	P	3317.1	P	3044.9	P	2993.6	P	3514	P	4402.8	P	4786.3	P	3547.7	P	5520.5	P	5481.8	P	5143.3	P
1415782_at	1357.4	P	1384.5	P	1100.1	P	1494.7	P	1290.4	P	1434.4	P	1546.6	P	1470.5	P	1626.5	P	2269.3	P	2185.7	P	1721.7	P	3113.2	P	2912.5	P	2779.6	P
1415783_at	1726.7	P	1678.7	P	1428.7	P	1702.7	P	1386.3	P	1722.1	P	1647.7	P	1665	P	1592	P	2153.8	P	2078.3	P	1743	P	2768.2	P	2598.1	P	2587	P
1415784_at	318.9	P	331.2	P	257.1	P	336.4	P	308	P	322.6	P	287.7	P	307.7	P	304.4	P	308.2	P	340.1	P	242.3	P	520.9	P	468.4	P	422.8	P
1415785_a_at	1260.8	P	1181.3	P	933.3	P	1240.4	P	807.4	P	1056.7	P	1000.9	P	916.2	P	880.3	P	1225	P	1143.7	P	852.5	P	1583	P	1203	P	1058.3	P
1415786_at	33.8	A	51.8	A	43	A	16.5	A	31	A	31.8	A	23.9	A	27.3	A	24.5	A	46.1	A	33.9	A	53.3	P	91.7	A	30.9	A	38.8	A
1415787_at	755	P	793.1	P	597.9	P	594.1	P	527	P	671.9	P	444.3	P	530.9	P	517.6	P	613.8	P	560.3	P	405.2	P	482.9	P	441.8	P	376.8	P
1415788_at	434.6	P	418.8	P	368.5	P	440.6	P	348.2	P	445.9	P	484	P	385.1	P	457.6	P	615.9	P	653	P	475.9	P	868.5	P	865.3	P	770	P
1415789_a_at	299.5	P	254.5	P	260.5	P	219	P	230.6	P	267.9	P	299.4	P	233.1	P	215	P	436.4	P	426.3	P	337.4	P	558.6	P	511.6	P	526.3	P
1415790_at	224.9	P	167.4	P	143.7	P	148.4	P	169.6	P	136.9	P	198.9	P	152.7	P	172.6	P	257.3	P	200.3	P	170.1	P	334.8	P	278	P	261.9	P
1415791_at	193.8	P	231.6	P	163	P	292	P	257.1	P	259.7	P	415.8	P	374.3	P	356.9	P	761.6	P	572.6	P	492.3	P	1071.1	P	970.5	P	866.1	P
1415792_at	298.9	P	296	P	172.2	P	278.8	P	227.4	P	242.2	P	227.8	P	266.8	P	239.6	P	281.9	P	337	P	260.5	P	424.4	P	448.3	P	415	P
1415793_at	1627.3	P	1568.5	P	1312.2	P	1387.9	P	995	P	1500	P	1100.9	P	1059.8	P	1052.3	P	1031.8	P	1046	P	798.3	P	698.9	P	670.6	P	587.7	P
1415794_a_at	693.4	P	491.8	P	350.4	P	793.4	P	364	P	523.3	P	606.9	P	498.1	P	499.3	P	874.2	P	831.1	P	566.4	P	1393.1	P	1390.7	P	1117.3	P
1415795_at	197.2	P	268.7	P	199	P	168.2	P	205.3	P	219.9	P	181	P	195.3	P	212	P	220.5	P	255.7	P	200.5	P	240.1	P	325.9	P	236.6	P
1415796_at	1389.1	P	1455.6	P	1105.2	P	1320.9	P	1194.6	P	1267.3	P	1097.6	P	1312	P	1138	P	1334.7	P	1399.4	P	1084.8	P	1675.4	P	1490.1	P	1358.5	P
1415797_at	11.6	A	5.5	A	12	A	64.7	A	55.3	A	69.9	A	123.6	A	107.4	A	111.9	A	186.2	P	159.6	P	93.1	P	313.2	P	328.1	P	360.1	P
1415798_at	7.3	A	6.5	A	18.7	A	35.3	A	35.9	A	28.1	A	65.5	A	27.3	A	41	A	90.8	A	93.4	P	59	P	191.4	P	183.5	P	163.4	P
1415799_at	535.9	P	526.7	P	372.1	P	591.9	P	411.9	P	505.1	P	557.9	P	490.7	P	521.2	P	915.8	P	837.2	P	579	P	1320.5	P	1021.8	P	945.2	P
1415800_at	58.5	P	81.1	P	52	P	577.5	P	355.2	P	524.2	P	886.7	P	872.5	P	910.5	P	1921.1	P	1865.7	P	1305.8	P	3333.5	P	2829.4	P	2613.9	P
1415801_at	55.2	A	34.5	A	36	A	127.4	P	126.1	P	174	P	205.3	P	242.9	P	262.5	P	504.3	P	609.4	P	467.8	P	893.8	P	1035.6	P	801.1	P
1415802_at	644.8	P	640	P	496.4	P	608	P	476.3	P	651.9	P	546.8	P	490.2	P	487.6	P	726.2	P	777.6	P	517.1	P	706	P	793.6	P	709.7	P
1415803_at	64.6	A	27.9	A	42.4	P	404.4	P	311.1	P	359	P	745	P	801.1	P	776.4	P	1721.5	P	1759.2	P	1401.4	P	3379.6	P	3033.9	P	2884.5	P
1415804_at	74.8	A	14.6	A	10.7	A	189.9	P	188.8	P	161.9	P	223.2	P	212.6	P	243.2	P	457.4	P	632.3	P	409.5	P	962.5	P	1146.8	P	950.2	P
1415805_at	35.1	A	36.1	A	29.7	A	61.4	A	19.3	A	26.8	A	33.9	A	28.7	A	39.1	A	47.7	A	36.1	A	21	A	43.3	A	30	A	34	A
1415806_at	51.1	A	42	A	26	A	91.1	P	72.8	P	86.6	P	147.4	P	129.7	P	103.2	P	277.6	P	251.8	P	173.5	P	511.6	P	412.1	P	398.6	P
1415807_s_at	398.4	P	389.4	P	256	P	341.3	P	313	P	353.1	P	322.1	P	356	P	338.8	P	408.9	P	387.5	P	298.2	P	459.9	P	398.9	P	398.5	P
1415808_at	2.2	A	3.8	A	4.9	A	1.7	A	1.7	A	2.2	A	4.9	A	1.7	A	5.8	A	6.7	A	2.1	A	1.5	A	19.6	A	17.8	A	9.9	A
1415809_at	2	A	4.4	A	3.9	A	4.7	A	5.7	A	14.5	A	5.8	A	5.5	A	5.2	A	6.9	A	4.9	A	4.8	A	5.4	A	2.8	A	7	A
1415810_at	23.1	A	18.8	A	11.7	A	33.8	A	12	A	5.1	A	35.2	A	3.6	A	9.8	A	12.8	A	6.8	A	23	A	5.3	A	25.9	A	11	A
1415811_at	4.3	A	2.9	A	2.9	A	24.2	A	14.5	A	2.9	A	6.8	A	5	A	24.5	A	4.5	A	32.2	A	2.7	A	7.5	A	5.5	A	4.7	A
1415812_at	162.6	P	165.5	P	133.8	P	201.8	P	154.6	P	192.2	P	235.1	P	222.5	P	239.8	P	383.5	P	463	P	290.2	P	803.6	P	778	P	714	P
1415813_at	461.8	P	502.6	P	397.3	P	445.8	P	418.8	P	431.3	P	441.9	P	436.2	P	453.2	P	599.5	P	553.3	P	449	P	749.3	P	725.2	P	661.3	P
1415814_at	311.4	P	332.9	P	258	P	855.9	P	710.9	P	734.1	P	1355.6	P	1297.5	P	1292.4	P	2670.3	P	2713.8	P	2247.6	P	4837.1	P	4423.3	P	4168.9	P
1415815_at	8.2	A	4.8	A	3	A	22	A	12.1	A	2.6	A	4.2	A	3.7	A	16.9	A	4.3	A	4	A	17.1	A	29.7	A	19.3	A	13.4	A
1415816_at	647.8	P	651.3	P	441.8	P	710	P	584.3	P	594.6	P	619.5	P	641.6	P	656.3	P	1038.4	P	1065	P	711.2	P	1512.9	P	1426	P	1298.1	P
1415817_s_at	501.1	P	615.9	P	693.2	P	648.4	P	513.2	P	833.6	P	535.8	P	581.8	P	489.1	P	802.1	P	892.3	P	808.6	P	1026.7	P	969.2	P	1124.1	P
1415818_at	684.4	P	730.4	P	578.5	P	644.6	P	553.5	P	637.2	P	563.9	P	524.1	P	537.2	P	463.5	P	538.8	P	406.2	P	432.9	P	458.5	P	448.1	P
1415819_a_at	616.3	P	570.8	P	453.2	P	758.1	P	665.2	P	781.1	P	1130.6	P	1059.7	P	1095	P	1944.9	P	2215.9	P	1668.8	P	3389.3	P	3433.4	P	3172.9	P
1415820_x_at	675.8	P	439.3	P	379.5	P	694	P	319.7	P	443.8	P	423.6	P	381.5	P	348.1	P	612.2	P	590.3	P	395	P	979.7	P	794.2	P	749.8	P
1415821_at	949.2	P	948.5	P	729.5	P	1917.6	P	1291.3	P	1848.2	P	2210.7	P	2126.7	P	2301.9	P	4258.6	P	4183.9	P	3015.6	P	5729.5	P	5178.3	P	4468.5	P
1415822_at	105.6	P	111.2	P	65.7	P	2109.6	P	1397.5	P	1833.8	P	3312.6	P	3096.9	P	2977.5	P	5870.9	P	5937.3	P	4628.1	P	8439.6	P	7408.7	P	7313.4	P
1415823_at	68.2	A	65.2	A	53.4	A	741.1	P	582.9	P	769.8	P	1277.5	P	1384.3	P	1224.7	P	2748.5	P	2895.6	P	2063	P	4787.1	P	4788.1	P	4378.7	P
1415824_at	63.2	P	35	P	36.3	P	219.6	P	245	P	317.4	P	385.2	P	513.7	P	518.8	P	874.7	P	1200.5	P	921.7	P	1476.9	P	2112.1	P	1524.3	P
1415825_s_at	394.7	P	330.2	P	269.5	P	356.9	P	260.3	P	339.6	P	376.7	P	317.9	P	300.8	P	513.8	P	550.2	P	360.8	P	907.4	P	742.7	P	636.2	P
1415826_at	563.7	P	535	P	441.9	P	603	P	451.2	P	585.9	P	581	P	547.4	P	626.8	P	954.4	P	951.4	P	658.6	P	1500.3	P	1317.9	P	1249.4	P
1415827_a_at	3198	P	2842.5	P	2401.9	P	2704.7	P	1888.1	P	2758.1	P	2042.6	P	1896.4	P	1995.8	P	1810.2	P	1818.5	P	1403.2	P	804	P	738.6	P	730.5	P
1415828_a_at	2120	P	2360.9	P	1912.4	P	1832	P	1736.2	P	2081.5	P	1435.1	P	1542.3	P	1532.6	P	1166.6	P	1296.2	P	1064	P	400.4	P	454.2	P	368.8	P
1415829_at	246.9	P	248.6	P	221.4	P	249.8	P	213.6	P	244.5	P	237.1	P	250.1	P	250.2	P	291.2	P	260.3	P	230.6	P	368.4	P	342.1	P	305.5	P
1415830_at	164	P	161.7	P	121.7	P	174.5	P	127.6	P	152	P	114.3	P	134.4	P	141.7	P	156	P	239.9	P	161.7	P	269.3	P	281.9	P	285.9	P
1415831_at	1626.1	P	1589.1	P	1350.6	P	1333.8	P	1255.4	P	1618.3	P	1258.6	P	1230.7	P	1430.5	P	1687.4	P	1904.7	P	1325.3	P	2121.2	P	2081	P	1866.2	P
1415832_at	2.6	A	6.2	A	4	A	9.8	A	8.9	A	8.4	A	7.2	A	1.2	A	12.3	A	14.3	A	15.8	A	10.5	A	24.6	P	20.6	P	22.9	P
1415833_x_at	5993.6	P	5870.7	P	5265	P	6288.1	P	4917.2	P	5801.3	P	5843.8	P	5593.5	P	5596.2	P	6770.3	P	6776.1	P	5973.9	P	7477.6	P	6880.7	P	6722	P
1415834_at	374.8	P	360.6	P	298.9	P	369	P	278.4	P	411.2	P	389.3	P	316	P	375.8	P	567.6	P	573.7	P	418.2	P	790.1	P	749.2	P	732.8	P
1415835_at	4.9	A	23.2	A	28.3	A	6.2	A	11.8	A	3.4	A	41.2	A	20.2	A	19.7	A	22.8	A	3.8	A	9.9	A	17.4	A	0.7	A	11.3	A
1415836_at	27.9	A	41.2	A	36.4	A	48.9	A	38.6	A	48.1	A	77.4	M	47.4	P	37.7	A	98.5	A	108.4	P	90.2	P	156.8	P	171.6	P	145.9	P
1415837_at	6.1	A	11.1	A	8.2	A	1.4	A	10.8	A	6.3	A	16.1	A	1	A	12.1	A	1.9	A	10.6	A	0.8	A	1.7	A	0.8	A	3.4	A
1415838_at	1588.5	P	1588.4	P	1362.4	P	1858.2	P	1436.9	P	2037.9	P	2003.5	P	1769.5	P	2172.2	P	3515.8	P	3595.6	P	2653.8	P	4844.4	P	4499.3	P	4235.4	P
1415839_a_at	1641.1	P	1361.1	P	1230.6	P	1585	P	1188.1	P	1468.1	P	1284.3	P	1150	P	1278.4	P	1690.1	P	1593.7	P	1104.8	P	1968.1	P	1746.1	P	1603.7	P
1415840_at	5418.5	P	4986	P	4512.7	P	4939.7	P	4015.6	P	4993.9	P	4244.7	P	4057.6	P	4134.3	P	3878.6	P	4292.4	P	2884.4	P	1908.2	P	1853.4	P	1583.3	P
1415841_at	553	P	379.5	P	295.6	P	513.2	P	292.4	P	416.3	P	510.5	P	363	P	381.1	P	850.6	P	624.3	P	470.4	P	1136.8	P	958.8	P	961.2	P
1415842_at	116.7	P	135	P	87.1	P	199.2	P	105.4	P	96.1	P	160.8	P	126.7	P	153.4	P	277	P	236.3	P	166.9	P	402.1	P	293	P	289.9	P
1415843_at	9.1	A	24.7	A	14.5	A	29.5	A	37.2	A	8.8	A	23.8	A	26.9	A	48	A	74.5	A	75.7	A	50	A	77.2	A	127.2	P	98.6	M
1415844_at	3.4	A	10.5	A	1.3	A	207.3	P	105.6	P	160.6	P	307.9	P	232	P	234.1	P	501.9	P	508.8	P	316.3	P	1160.3	P	883.2	P	864.7	P
1415845_at	45.9	P	28.2	P	27.2	P	272.3	P	275.1	P	289.1	P	521.6	P	591.5	P	501.1	P	1061.6	P	1055.7	P	739.7	P	2046.7	P	1888.1	P	1850.4	P
1415846_a_at	1.5	A	1.8	A	0.8	A	10	A	1.7	A	1.6	A	2.5	A	1.5	A	1.5	A	5.6	A	5.4	A	1.6	A	2.4	A	0.8	A	6.8	A
1415847_at	62.7	A	34.1	A	57.6	A	107.2	A	55.2	A	43.5	A	43	A	33.5	A	34.6	A	8	A	21.6	A	21.5	A	6.6	A	4.5	A	1.2	A
1415848_at	61.1	A	8	A	56.3	A	61.2	A	34.9	A	24.4	A	65.8	A	7.9	A	39.6	A	76.6	A	26.6	A	19.4	A	71.6	A	29	A	9.8	A
1415849_s_at	254	P	260.1	P	202.5	P	1425.1	P	1224.3	P	1431.8	P	2526.7	P	2596.8	P	2433.1	P	4118.2	P	4516.3	P	3833.5	P	6636.2	P	6135.3	P	5861.8	P
1415850_at	128.7	A	119.2	A	91.9	A	162.2	A	122	A	170.2	A	164.7	A	222.5	P	231.5	P	435	P	344.5	P	275.9	P	569.6	P	615.3	P	587.5	P
1415851_a_at	590.6	P	406.8	P	328.4	P	591.8	P	360.8	P	390.2	P	434.6	P	424	P	398.4	P	800.2	P	375.1	P	282.4	P	591.5	P	511.2	P	424.5	P
1415852_at	443.4	P	529.3	P	415.1	P	472	P	469.6	P	416	P	390	P	427.6	P	458.4	P	553.4	P	499.2	P	435	P	666.4	P	574.2	P	535.4	P
1415853_at	141	A	166.3	A	113.5	A	234.4	A	87.7	A	137.9	A	158.8	A	175.4	P	151.4	A	271.7	P	261.3	P	120.6	P	416.4	P	261.8	P	256.9	P
1415854_at	11.2	A	23	A	5.8	A	11.3	A	16.8	A	22.6	A	33.5	P	39.2	P	32.4	P	53.8	P	45.2	P	45.6	P	78.9	P	98	P	126.6	P
1415855_at	127.2	P	119.1	P	84.5	P	218.2	P	223.5	P	201.5	P	323.3	P	317.4	P	328.5	P	679.5	P	672.8	P	466.8	P	1130	P	978	P	1027.2	P
1415856_at	59.5	P	40.9	A	32.6	P	120.7	P	82.3	P	93	P	136.6	P	136.7	P	166.8	P	320.8	P	339.5	P	251.1	P	520.6	P	498.6	P	476.4	P
1415857_at	5	A	3.6	A	2	A	4.8	A	8.6	A	4.8	A	17.6	A	62.2	A	17.4	A	95.5	A	213.4	A	144.4	A	362.5	M	346.1	P	363.1	P
1415858_at	1248.6	P	1099.2	P	886	P	1284.7	P	793.4	P	1177.8	P	903.3	P	926.3	P	958.8	P	1346.6	P	1295.4	P	892.6	P	1584.8	P	1397.5	P	1307.7	P
1415859_at	407.4	P	558	P	399.2	P	448.7	P	382.1	P	490.8	P	338	P	418.9	P	420.4	P	449.7	P	509.4	P	397.3	P	477.3	P	583.2	P	573	P
1415860_at	830.6	P	820.1	P	588.3	P	677.7	P	519	P	737.6	P	550.9	P	518.5	P	604.5	P	547.7	P	557.1	P	428.8	P	483.5	P	450.1	P	449.5	P
1415861_at	6.7	A	16.7	A	1.7	A	3.9	A	24.3	A	4.1	A	4.7	A	15.1	A	13.4	A	9.6	A	25.5	A	9.1	A	25.9	A	29.5	A	13.1	A
1415862_at	25.3	A	34.6	A	24.5	P	40.6	P	17.7	A	17.4	A	39.3	A	28.5	A	8.6	A	38	A	18.4	A	20.3	A	51.3	P	37.6	A	24.3	P
1415863_at	2282.6	P	1922.7	P	1475	P	2177.9	P	1341.2	P	1895.5	P	1711.9	P	1619.8	P	1553.4	P	2114.2	P	2081.3	P	1389.7	P	2576.4	P	2113.6	P	1875.1	P
1415864_at	92.4	P	57.8	P	67.8	P	97.3	P	77.6	P	85.7	P	119.6	P	75.4	P	96.5	P	261.2	P	231.5	P	131	P	530.9	P	422.5	P	388	P
1415865_s_at	116.1	P	110.5	P	96.8	P	135.4	P	91.1	P	93.6	P	167	P	113.5	P	133.9	P	298.4	P	260	P	211.7	P	701.8	P	599.7	P	539.5	P
1415866_at	131.3	P	105.9	P	107.8	P	161.5	P	114.8	P	116.9	P	113.8	P	118.4	P	128.9	P	142.1	P	122.2	P	107.1	P	177.8	P	126.9	P	117.2	P
1415867_at	1282.8	P	1422.1	P	1083.1	P	1180.6	P	1070.3	P	1265.4	P	1061.9	P	1132.2	P	1057.2	P	1263.8	P	1398.5	P	996.9	P	1171.1	P	1463.3	P	1346.4	P
1415868_at	1.6	A	3.2	A	2.7	A	9.9	A	5.2	A	26.1	A	2.5	A	13.4	A	9	A	25.7	A	43.5	A	4.2	A	13.9	A	41.3	A	40.4	A
1415869_a_at	520.3	P	479.6	P	357.6	P	515	P	466.5	P	454.5	P	491	P	461.1	P	504.1	P	757.8	P	830.8	P	544	P	1178.8	P	1046.5	P	979.3	P
1415870_at	905.9	P	938.2	P	764.4	P	846.8	P	740.5	P	835	P	698.7	P	738.4	P	735.8	P	802.8	P	777.6	P	638.8	P	793.1	P	746.7	P	746	P
1415871_at	176.8	P	210.2	P	186.7	P	160.5	P	174.4	P	194.3	P	94.5	P	135.7	P	124.7	P	121.3	P	104.1	P	74.6	P	54.7	A	44.4	P	39	P
1415872_at	667.4	P	756.5	P	592.4	P	762.9	P	723.9	P	837.2	P	949.4	P	988.2	P	966.4	P	1588.4	P	1722.2	P	1260.3	P	2441.5	P	2420.4	P	2338	P
1415873_a_at	353.1	P	340.2	P	298.9	P	457.9	P	336.9	P	329.2	P	379.1	P	391	P	494.9	P	593.8	P	685.8	P	564.4	P	1303.6	P	1132.9	P	1031	P
1415874_at	142.2	M	117.2	A	100.3	P	142.9	A	107	A	106.9	A	163.3	M	108.6	M	132.3	A	196.9	M	157.7	P	136.2	M	243.8	P	185.8	P	220.9	P
1415875_at	7.8	A	10.7	A	22.4	A	40.4	A	13.2	A	3.5	A	16.9	A	23.9	A	4.9	A	32.5	A	14.9	A	3.9	A	11	A	12.1	A	1.2	A
1415876_a_at	4085.2	P	3986.7	P	3432.1	P	3963.6	P	3357.2	P	3760.5	P	3439.4	P	3343.2	P	3198.8	P	3416.9	P	3462.3	P	2814.3	P	3118.9	P	2987.8	P	2665.8	P
1415877_at	5.8	A	3.6	A	3.3	A	58.4	A	5.7	A	33.1	A	5.8	A	27.5	A	45.1	A	69	A	104.2	P	63.8	P	140.3	P	124.2	P	193.4	P
1415878_at	71.3	P	80.5	P	71.9	P	73.5	P	88.3	P	89.4	P	49.4	P	57.6	P	49.2	P	93.6	P	117	P	93.8	P	165.7	P	168	P	154.2	P
1415879_a_at	4187.1	P	3937.6	P	3452.4	P	4288.2	P	2970	P	3950.7	P	3475.6	P	3094.4	P	3417.8	P	4505.5	P	4463.1	P	3184.6	P	4937.6	P	4660.3	P	4375.4	P
1415880_a_at	5171.1	P	4964.2	P	4070.6	P	4929.8	P	3727.7	P	4476.7	P	4205.3	P	3824	P	3741.8	P	4099.8	P	4324.4	P	3380.9	P	4138.2	P	3618.8	P	3167	P
1415881_at	2860.9	P	2879.9	P	2319.3	P	2736.4	P	2218.1	P	2703.2	P	2620.2	P	2401.6	P	2713.3	P	3643.6	P	3628.3	P	2673.7	P	4544.7	P	3993.5	P	3750.8	P
1415882_at	2551.9	P	2679.2	P	2412	P	2360.5	P	2230.2	P	2438.2	P	2196.9	P	2262	P	2313.7	P	2581.4	P	2798.2	P	2425	P	3003.1	P	3128.1	P	3000.4	P
1415883_a_at	2.9	A	5.1	A	3.9	A	27.3	A	1.3	A	3.5	A	5.2	A	9.8	A	5.7	A	6.4	A	16.8	A	0.9	A	14.2	A	13.1	A	11.8	A
1415884_at	92.9	A	59.2	A	45.5	A	94.5	A	92.1	P	61.9	A	100.5	A	86.4	A	34.6	A	134.9	A	80	A	63.8	A	81.5	A	77.1	A	78	A
1415885_at	30.4	A	15.3	A	10	A	601.5	P	486.6	P	613.6	P	1201.7	P	1103.3	P	1131.7	P	2665.3	P	2573.8	P	1915.4	P	4761.5	P	4077.5	P	4079.6	P
1415886_at	82.9	M	93.9	A	54	P	82.5	A	95.4	P	96.7	P	108.9	P	65	P	88.1	P	126.1	P	112.8	P	116.6	P	198.6	P	171.5	P	147.9	P
1415887_at	1326.3	P	1331.4	P	1166.7	P	1176.1	P	1019.6	P	1184.7	P	1275.5	P	1210.5	P	1089.2	P	1459.2	P	1447.6	P	1392.3	P	1916.9	P	1628	P	1599.2	P
1415888_at	869.7	P	879.6	P	837.4	P	824.7	P	628.5	P	833.9	P	683.2	P	759	P	722.8	P	768.1	P	778.6	P	669.2	P	837.3	P	764.9	P	829.4	P
1415889_a_at	4597	P	3984.3	P	3176.2	P	4253.1	P	2498.3	P	3595.5	P	2863.4	P	2543.1	P	2911.8	P	3057.2	P	3061.8	P	2016.4	P	2631.5	P	1869.3	P	1701.9	P
1415890_at	305.8	P	290.2	P	231.5	P	399	P	312.8	P	362	P	416.6	P	420.8	P	358.9	P	648.7	P	745.3	P	595.2	P	1160.9	P	1155.1	P	1077.7	P
1415891_at	2506.5	P	2456.5	P	1872.3	P	2237.9	P	1476.2	P	1937.6	P	1406	P	1309.1	P	1531.4	P	1852.7	P	1538.4	P	1251	P	1821.6	P	1575.8	P	1553.8	P
1415892_at	409.8	P	357	P	323.3	P	339.9	P	279.5	P	334.3	P	246	P	275.7	P	276.5	P	322.5	P	260.3	P	200.9	P	182	P	148.6	P	147.9	P
1415893_at	157.5	P	222.7	P	153.2	P	162.6	P	157	P	161.7	P	113.4	P	149.3	P	133.5	P	114.8	P	131.1	P	112.5	P	88.8	P	107.1	P	82.6	P
1415894_at	288.1	P	276.1	P	221.1	P	296.9	P	334.6	P	242.7	P	333.5	P	388	P	293.6	P	497.7	P	386.5	P	331	P	615.5	P	449.1	P	393.1	P
1415895_at	1326.7	A	1164.9	A	821.7	A	1830.4	P	1744.8	P	1878.3	P	3017.7	P	2649.8	P	2728.2	P	4665.8	P	4554.2	P	3948.8	P	6412.2	P	6034.2	P	5895	P
1415896_x_at	113.7	A	95.5	A	80.5	A	1451.7	A	1390.2	P	1434.1	P	2408	P	2258.7	P	2378.5	P	4085.5	P	3229.5	P	3465.2	P	4680.2	P	4496.6	P	4581.6	P
1415897_a_at	9123.8	P	7881.2	P	8049.4	P	8806.8	P	6816.2	P	8279.4	P	7677	P	7301.2	P	7446.4	P	8653.3	P	8568.2	P	7261.6	P	639.9	P	549.3	P	518.4	P
1415898_at	65.2	P	73.3	P	48.3	P	82.7	P	49.8	P	49.3	P	46.5	P	38.1	P	23.1	P	28.3	A	30.8	P	24.6	P	39.2	M	13.9	A	29.3	A
1415899_at	148	M	138.8	P	90.6	P	152.4	P	104	P	134	P	165.3	P	158.5	P	128.1	P	208.2	P	195.5	P	166.3	P	353.5	P	290.3	P	268	P
1415900_a_at	9.1	A	37	A	18.3	A	41.8	A	74.9	A	62.2	A	75.7	A	58	P	69.1	P	144.3	P	140.3	P	79.7	P	184.2	P	218.9	P	191.4	P
1415901_at	303.1	A	330.7	P	234.4	P	313.7	M	262.2	P	299.9	P	259.1	M	245.6	P	246.5	M	360.9	P	348.1	P	274	P	426.9	P	361.2	P	342.6	P
1415902_at	8.3	A	22.5	A	8	A	8.5	A	13.2	A	28.1	A	10.3	A	7	A	9	A	14.7	A	9.1	A	7.5	A	9	A	10.4	A	12.6	A
1415903_at	101	P	93.9	P	71.7	P	247.3	P	207.6	P	214.2	P	357.5	P	358.2	P	382.9	P	696.2	P	622.8	P	590.3	P	1013	P	883.6	P	1036.4	P
1415904_at	517.2	P	623.8	P	525.8	P	447.9	P	537	P	541.7	P	436.1	P	462.7	P	447.9	P	385.5	P	498	P	394.5	P	362	P	347	P	305.6	P
1415905_at	3.4	A	9.3	A	11.9	A	26.3	A	5.2	A	8.2	A	1.9	A	20.8	A	21.8	A	15.5	A	20.6	A	18.7	A	49.3	A	9.9	A	23.9	A
1415906_at	2691.4	P	2406.7	P	1980.7	P	3753.9	P	2448.4	P	3036.4	P	3682.3	P	3281.2	P	3459	P	5782.9	P	5262.3	P	4369.2	P	7484.3	P	6510	P	6028.4	P
1415907_at	259.4	P	271.2	P	208.2	P	259.7	P	221.5	P	215.4	P	255.5	P	240.1	P	196.6	P	344.3	P	260.9	P	235.7	P	357.9	P	270	P	305.4	P
1415908_at	421.6	P	359.9	P	278.1	P	611	P	324	P	555.3	P	712.6	P	627.3	P	678.8	P	1397.8	P	1215.2	P	834.1	P	2242.4	P	1685.9	P	1502.6	P
1415909_at	340	P	328.3	P	237.4	P	379.9	P	291.5	P	343.3	P	382.4	P	356.2	P	362.6	P	489.7	P	464.7	P	380	P	758.7	P	702	P	628.2	P
1415910_s_at	297.7	A	193.9	M	201.5	M	196	A	125.6	P	214.4	P	184.4	A	218.1	A	175.2	M	356.5	A	198.4	A	215.4	A	367.6	A	270.2	A	333.5	A
1415911_at	178.5	P	209.3	P	105.7	P	503	P	371.8	P	482.7	P	727.7	P	643.9	P	681.8	P	1687.2	P	1526.4	P	1129.4	P	2782.6	P	2471.2	P	2180.8	P
1415912_a_at	2529.3	P	2590.3	P	2363.4	P	2400.6	P	2118.5	P	2106.8	P	1947.4	P	1986.5	P	2204.4	P	2195.8	P	2278.3	P	1817.3	P	1906.9	P	1893.9	P	1884.5	P
1415913_at	11.4	A	29.1	A	27.2	A	13.7	A	19.4	A	27.8	A	21.4	A	15.1	A	17.7	A	32.8	A	24.9	A	22.9	A	44.4	A	26.7	A	22.1	A
1415914_at	1479.2	P	1879.6	P	1287.9	P	1486.4	P	1386.8	P	1526.5	P	1371.5	P	1385.3	P	1422.8	P	1282.3	P	1297.6	P	1057.4	P	1255.8	P	1290.8	P	1264.4	P
1415915_at	693	P	745.5	P	603.3	P	740.7	P	561.1	P	752.9	P	655.8	P	627.4	P	739.3	P	1003.5	P	1038.9	P	737.9	P	1357.7	P	1276.3	P	1256.4	P
1415916_a_at	1968.2	P	1695.6	P	1548.6	P	1800.2	P	1491	P	1894.3	P	1553.4	P	1408.8	P	1377.5	P	1333.8	P	1044.2	P	905.4	P	410.7	P	436.7	P	391.4	P
1415917_at	1441.7	P	1473.9	P	1156.8	P	1225.6	P	955.1	P	1146.7	P	976.9	P	935.9	P	916.4	P	834.8	P	745.3	P	555.1	P	351.2	P	344.5	P	325.3	P
1415918_a_at	2776.7	P	2554	P	2286.6	P	2704.5	P	2314.4	P	2556.1	P	2579.5	P	2486	P	2549.7	P	3306.7	P	3125.2	P	2668.8	P	4218.6	P	3803.8	P	3472.5	P
1415919_at	95.8	A	92.3	M	76.6	P	252.5	P	200.2	P	231.3	P	373.8	P	384.9	P	387.7	P	871.3	P	898.4	P	779.2	P	1929	P	1627.4	P	1759.9	P
1415920_at	458.9	P	531.8	P	412.1	P	669.3	P	528.6	P	576.3	P	689.6	P	654.8	P	781.7	P	1253.7	P	1155.9	P	875.5	P	1842.9	P	1559.8	P	1435.7	P
1415921_a_at	31.2	A	49.7	A	17.4	A	43.3	A	31.8	A	42.2	P	72	A	50.8	P	45.5	P	68.8	P	59.5	P	60	P	98.1	P	116.7	P	105.5	P
1415922_s_at	272.4	P	241.3	P	175.7	P	452	P	235.1	P	405.7	P	506.8	P	307.7	P	355.7	P	587	P	555.4	P	351.9	P	1001.4	P	604.5	P	554.7	P
1415923_at	22.3	A	22.9	M	21	A	760.4	P	676.6	P	688.5	P	797	P	1185.9	P	1180.8	P	2765.5	P	3009.9	P	2186.6	P	4898.7	P	4279.9	P	3900.7	P
1415924_at	4.4	A	11.7	A	21.2	A	15.3	A	14.8	A	9.9	A	14.5	A	2.8	A	27.2	A	15.9	A	1.9	A	1.4	A	25.3	A	25.2	A	2.3	A
1415925_a_at	103.2	M	129.4	P	89.2	P	101.6	P	96.4	P	123	P	133	P	118.4	P	123.8	P	206.2	P	187.8	P	134.5	P	300.7	P	288.7	P	252.6	P
1415926_at	125.2	P	115.6	P	91.7	P	129.2	P	98.7	P	81.6	P	93.3	P	99.4	P	115.1	P	161	P	166.1	P	143.4	P	278	P	236.7	P	222.1	P
1415927_at	38.7	A	34.1	A	25.8	A	42.2	A	36.8	A	19.8	A	29.8	A	17.2	A	31.3	A	42.3	A	10.5	A	38	A	49.5	A	13.6	A	23.1	A
1415928_a_at	1581	P	1500.1	P	1135.8	P	1654.9	P	1144	P	1509.2	P	1511.6	P	1361.5	P	1412.2	P	2185.4	P	2013.3	P	1583.4	P	3059.5	P	2458.7	P	2330.4	P
1415929_at	1244.9	P	1217.7	P	1019	P	1273.6	P	1173.3	P	1317	P	1375.7	P	1239.3	P	1294	P	1878.8	P	1852.1	P	1507.1	P	2719.6	P	2494.8	P	2312.3	P
1415930_a_at	1594.6	P	1530.5	P	1219.1	P	1494.8	P	1031.7	P	1462.9	P	1152.5	P	1215.6	P	1164.9	P	1518	P	1553.2	P	1196.2	P	1760.4	P	1634.5	P	1452.3	P
1415931_at	41.6	A	37.3	A	16.3	A	33.1	A	34.7	A	3.2	A	11.6	A	15	A	22.9	A	42.8	A	33.6	A	30.9	A	43.4	A	26.8	A	35.3	A
1415932_x_at	418.1	P	184.7	P	146.7	P	320.3	P	281.5	P	279.5	P	502.7	P	404.3	P	471.7	P	932.8	P	860.9	P	680.2	P	1823.4	P	1511.8	P	1596.1	P
1415933_a_at	6219.6	P	5487.8	P	4995	P	6248.1	P	3626.7	P	5530.3	P	4899.4	P	4017.2	P	4310.7	P	5559.4	P	5137	P	3861.4	P	5656.9	P	4743.8	P	4246.8	P
1415934_at	187	P	236.3	P	200.9	P	234.7	P	227.1	P	246.2	P	332.3	P	332.9	P	292.6	P	497.6	P	509.3	P	391.5	P	858.6	P	826.2	P	733.9	P
1415935_at	73.2	P	81.6	P	65.3	P	100.6	P	90	P	72.2	P	81.3	P	87.2	P	72.4	P	93.9	P	95.2	P	73.1	P	129.2	P	108.9	P	86	P
1415936_at	559.6	P	528	P	401.8	P	514.4	P	388.1	P	405.9	P	413.3	P	345.3	P	352.7	P	452.1	P	357.2	P	287.7	P	324.8	P	257.3	P	280.8	P
1415937_s_at	325.3	P	358.1	P	262.7	P	348.7	P	215.5	P	297	P	290.1	P	242.9	P	276.7	P	361.2	P	336.5	P	182.9	P	448.5	P	352.2	P	289.8	P
1415938_at	31.7	A	23.9	A	5.6	A	4.8	A	3.2	A	8.2	A	8.1	A	2.8	A	4.6	A	7	A	2.7	A	2.2	A	11.7	A	9.7	A	6	A
1415939_at	57.8	A	24.7	A	20.1	A	58.4	A	33.2	A	47	A	81.2	P	57.7	A	73.3	A	161	P	135.2	P	104.1	P	254.4	P	194.4	P	211.9	P
1415940_at	216.1	P	114.7	P	102.8	P	205.7	P	166.7	P	199.4	P	233.2	P	219.1	P	220	P	438.8	P	396.5	P	297.3	P	786.8	P	665.8	P	612	P
1415941_s_at	68.3	P	63.9	P	49	P	90.8	P	55.8	P	77.3	P	91.9	P	91.6	P	100.9	P	192.5	P	183.3	P	125.9	P	393.4	P	286.2	P	288.4	P
1415942_at	6397.4	P	6376.6	P	5424.4	P	6255.4	P	4830.5	P	5760.9	P	5230.8	P	4876.8	P	4866.7	P	5228	P	5109	P	4283.8	P	4450	P	3962.7	P	3748	P
1415943_at	2227	P	2036.6	P	1536.7	P	1838.5	P	1288.2	P	1777.7	P	1349.8	P	1093.9	P	1197.7	P	1052.3	P	1030.3	P	754	P	76.8	P	56.2	P	56.5	P
1415944_at	829.8	P	845.2	P	547.2	P	539.8	P	462.2	P	557.7	P	347.5	P	347	P	436.5	P	378.2	P	322.3	P	258.2	P	27.5	A	9.6	A	33.7	A
1415945_at	42.3	P	27.6	P	29.1	P	84.8	P	25.7	A	47.4	P	40.4	P	15.8	A	29.9	P	57.5	A	51.4	P	36.5	M	53.7	P	35.8	P	40.7	P
1415946_at	300.1	P	278.5	P	230.8	P	301.4	P	217	P	284.2	P	280.5	P	312.1	P	280	P	427.7	P	459.6	P	337	P	857.6	P	791	P	666.6	P
1415947_at	4762.6	P	4032.8	P	3479.6	P	4420.7	P	3147.1	P	4056.2	P	3237.9	P	2851.8	P	3087.1	P	2649.9	P	2545.7	P	2006.7	P	440.7	P	371.8	P	362	P
1415948_at	2887.1	P	3117.2	P	2512.8	P	2615.5	P	2196.1	P	2704.5	P	2007.5	P	2076.7	P	2098.6	P	1680.7	P	1804.7	P	1378.5	P	450.4	P	432.1	P	398.2	P
1415949_at	2.3	A	12.2	A	9.4	A	3453.8	P	2691	P	3001.4	P	4462.8	P	4137.8	P	4194.3	P	6952.4	P	6814.9	P	5182.9	P	7955.8	P	7409.1	P	6957.7	P
1415950_a_at	1629.8	P	1704.5	P	1463.3	P	1906.4	P	1723.2	P	1987.3	P	2221	P	2050.2	P	2167.3	P	3049.6	P	3002.3	P	2450.5	P	4188.4	P	3922.1	P	3771	P
1415951_at	7.5	A	15	A	29.4	A	41.9	A	17.2	A	32.1	A	48.2	A	44.5	A	40.9	A	88.5	A	63.3	P	50.3	A	116.5	A	86.1	A	93.6	A
1415952_at	222.5	P	179.1	A	140.1	P	215.1	P	214.6	P	208.6	P	248.2	P	208.8	P	320	P	459.3	P	442.3	P	313.6	P	722	P	504.9	P	416.7	P
1415953_s_at	177.8	P	142.7	P	108.5	P	164.1	P	108.5	P	133.3	P	148.9	P	145.2	P	155.4	P	184.9	P	182.6	P	169.1	P	265.4	P	203.9	P	181	P
1415954_at	15.9	A	5.3	A	3.7	A	11.3	A	1.7	A	2.5	A	24	A	8.6	A	7	A	15.9	A	5.5	A	10.4	A	1.8	A	0.9	A	2.6	A
1415955_x_at	126.7	A	83.9	A	81.9	A	113.6	A	86.2	A	139.3	A	145.3	A	141.1	P	140.5	A	174.4	A	146.8	A	90.9	A	101.2	A	48.5	A	59.6	A
1415956_a_at	254	A	231.8	A	182.3	A	351.3	A	347.7	A	431.3	A	606.2	A	525.3	A	522.6	A	1084.4	A	1215.3	A	1050.4	A	1282.6	P	1561.1	P	1275	P
1415957_a_at	186.3	P	243.2	P	181.8	P	233.6	P	231.1	P	284.6	P	274.3	P	294.9	P	374.3	P	687.8	P	705.4	P	544.1	P	1196	P	1215.5	P	1093.9	P
1415958_at	106.1	A	114.2	A	67.7	A	137	A	79.8	A	80.3	A	81.7	A	78.5	A	75.8	A	152.3	A	82.9	A	82.5	A	92.4	A	39.8	A	59.9	A
1415959_at	7.8	A	6.6	A	3.6	A	5.6	A	4.6	A	5	A	6.1	A	6.6	A	5.1	A	34.5	A	3	A	14.4	A	21	A	46.6	A	27.4	A
1415960_at	79.3	A	45.6	A	40	A	57.2	A	36.9	A	51.8	A	29.7	A	39	A	51.1	A	59.3	A	29.8	A	33.2	A	15	A	12.3	A	54.2	A
1415961_at	642.4	P	526	P	495.3	P	1551	P	1110.2	P	1519.3	P	2295.2	P	2152.9	P	2143	P	4102.4	P	4058.3	P	3671.8	P	6855.2	P	6801.7	P	6130.9	P
1415962_at	1472.5	P	1461.7	P	1116	P	1323.1	P	1086.6	P	1212	P	1130.9	P	1187.6	P	1097.5	P	1568.7	P	1621.3	P	1248	P	1854.1	P	1802.1	P	1670.3	P
1415963_at	734.4	P	724.1	P	522.3	P	825.5	P	546.1	P	740.9	P	750.9	P	620.7	P	759.2	P	1262.3	P	1141.4	P	794	P	1852.3	P	1373	P	1264.2	P
1415964_at	9435	P	9433.4	P	8901.6	P	9177.8	P	8257.3	P	8489.2	P	8640.4	P	8236	P	8636.6	P	8759.8	P	8990.3	P	8268.4	P	2563.4	P	2673.8	P	2176.4	P
1415965_at	7371.8	P	7147.1	P	6116.3	P	6658.9	P	4833.8	P	6855.8	P	4867	P	4857.7	P	5294.9	P	4637.6	P	5941.8	P	4305	P	375.6	P	416.1	P	282.3	P
1415966_a_at	1960.4	P	1875.5	P	1473.1	P	1797	P	1321.4	P	1682.8	P	1337.7	P	1242	P	1500.3	P	1843	P	1959	P	1345.3	P	2030.8	P	1736.4	P	1657.6	P
1415967_at	2018.3	P	2021.3	P	1597	P	1718.7	P	1417.3	P	1907.6	P	1523.9	P	1480.6	P	1680.9	P	1760.4	P	1891	P	1347.5	P	2106.8	P	2098.6	P	1757.7	P
1415968_a_at	115.1	P	96.1	P	63.4	P	93.3	P	98	P	65.3	P	142.3	P	71.3	P	82.9	P	125.8	P	101.2	P	89.4	P	204.1	P	101.2	P	78.9	P
1415969_s_at	4.2	A	7.4	A	1.7	A	5.9	A	3.3	A	6.3	A	4.2	A	3.3	A	5.3	A	5.5	A	10.1	A	4.3	A	5.5	A	5	A	3.5	A
1415970_at	6208.9	P	6203.9	P	5541.7	P	6122.9	P	4781.7	P	5897.5	P	5435	P	5177.9	P	5992.5	P	6541.7	P	6403.5	P	5737.1	P	7561.6	P	6874	P	6569.6	P
1415971_at	266.7	P	234	P	197	P	358	P	365.5	P	416.8	P	560.8	P	525.8	P	591	P	1175.8	P	1091.2	P	835.4	P	1909.8	P	1897.8	P	1723.7	P
1415972_at	122.2	P	141.7	P	91.7	P	230.4	P	155.9	P	207.1	P	231.8	P	267.6	P	251.9	P	581.5	P	656.4	P	469.3	P	1264.7	P	1365.2	P	1086.4	P
1415973_at	224.6	P	191.6	P	147.8	P	359	P	239.9	P	383.1	P	408.2	P	453.5	P	463.6	P	835.2	P	906.7	P	641.3	P	1427.7	P	1402.6	P	1386.6	P
1415974_at	520.1	P	653.7	P	416.9	P	494.7	P	347.5	P	525.8	P	349.4	P	321	P	389.5	P	526	P	327.7	P	270	P	536.8	P	487.4	P	281.4	P
1415975_at	569.8	P	609	P	482.6	P	506.9	P	422.8	P	484.9	P	413.7	P	438.7	P	426.4	P	527.2	P	487.7	P	348.9	P	445.7	P	422.2	P	386.1	P
1415976_a_at	351.4	P	502.8	P	376.5	P	357.2	P	313.3	P	388.5	P	372.5	P	286.9	P	314.1	P	293.7	P	245.1	P	274.9	P	211.3	A	203.2	P	211.9	P
1415977_at	21.7	A	21.7	A	25.9	A	21.5	A	59.2	A	31.1	A	93.8	A	47.8	A	50.6	A	119.1	A	86.8	P	78.8	P	239.9	P	201.6	P	148.8	P
1415978_at	4.4	A	12.8	A	1.4	A	98.9	P	126.8	P	102.1	P	230.5	P	149.9	P	177.6	P	503.5	P	524.2	P	352.7	P	1074.8	P	970.7	P	964.6	P
1415979_x_at	4877	P	4522.3	P	3630.6	P	4601.5	P	3240.5	P	4316.2	P	3767.8	P	3437.5	P	3622.6	P	4058.8	P	3984.6	P	3159.9	P	4299.3	P	3750.9	P	3535.7	P
1415980_at	2614.5	P	2449.9	P	2116.9	P	2450.3	P	2200.6	P	2267.1	P	2579.4	P	2162.3	P	2116	P	2157.7	P	2247.9	P	1902.1	P	2271.3	P	1972.3	P	1942.5	P
1415981_at	485	P	481.6	P	357.3	P	568	P	374.9	P	493.6	P	457.3	P	420.9	P	417.9	P	581.6	P	633.8	P	431.8	P	833.8	P	757.8	P	746.2	P
1415982_at	331.4	P	298.9	P	238.5	P	267.1	P	224.9	P	262.3	P	257.3	P	263.2	P	244.5	P	340.4	P	306.5	P	259.1	P	397.6	P	384.4	P	321.5	P
1415983_at	756.3	P	779.3	P	637.8	P	637.9	P	516.7	P	682.4	P	488.3	P	460.8	P	429.2	P	375.3	P	378.8	P	268.9	P	80.1	P	114.2	P	77.8	P
1415984_at	4618.8	P	4584.6	P	3295.8	P	3807.2	P	3186.8	P	3491.9	P	2967.8	P	3510.5	P	3394	P	2399.2	P	2161.6	P	2355.4	P	842.7	P	739.9	P	671	P
1415985_at	374.2	P	365.4	P	212.3	P	340.7	P	306.8	P	421.8	P	415.4	P	391.1	P	397.8	P	743.3	P	277	P	349.5	P	416.9	P	503.8	P	407.3	P
1415986_at	434.5	P	423.2	P	331.4	P	572.2	P	423.7	P	474	P	549.7	P	538.7	P	558	P	982	P	1001.5	P	635.2	P	1732.4	P	1344.6	P	1314.3	P
1415987_at	1334.9	P	1423.7	P	1164.5	P	1197.6	P	1047.8	P	1201.6	P	910.2	P	860.4	P	913	P	767	P	780.2	P	615.8	P	376.4	P	382.9	P	327.6	P
1415988_at	220.9	P	342.8	P	258.3	P	242.8	P	239.1	P	288.7	P	118.5	P	205.4	P	211.8	P	115.2	P	236.4	P	195	P	69.7	A	137.8	P	104.9	M
1415989_at	144.2	P	132.1	P	79.8	P	134.1	P	141.4	P	110.8	P	139.3	P	138.9	P	126.3	P	214.2	P	201.3	P	152.4	P	286.8	P	234.2	P	210.2	P
1415990_at	1781.4	P	1863.8	P	1381.4	P	1716.7	P	1674.6	P	1676.7	P	1866.3	P	1823.5	P	1960	P	2347.4	P	2478.1	P	2233.9	P	3365.4	P	3038.9	P	2946.1	P
1415991_a_at	1375.3	P	1150.6	P	1098.4	P	1352.8	P	1130.2	P	1317.8	P	1605.5	P	1345.7	P	1450.1	P	2233.2	P	1980.3	P	1617.8	P	2778.5	P	2394.9	P	2374.9	P
1415992_at	219.4	P	180.6	P	142.6	P	193.8	P	172.6	P	139.1	P	149	P	140.2	P	135.5	P	189.5	P	162.7	P	131.9	P	225.8	P	178.6	P	157.5	P
1415993_at	434.6	P	426.6	P	331.7	P	403.3	P	345.4	P	441.4	P	358.8	P	405	P	436.6	P	668.3	P	652.8	P	404.3	P	822	P	759.7	P	727	P
1415994_at	9405	P	9118.3	P	8597.2	P	9644.8	P	7545.7	P	9138.4	P	8572.4	P	8346.1	P	7981.2	P	8479.4	P	8683	P	7912.3	P	109.6	P	53.2	P	52.6	P
1415995_at	531.2	P	623.5	P	483	P	371.5	P	362.7	P	437.6	P	294.7	P	315.1	P	302.2	P	202.3	P	253.7	P	169.2	P	96.4	A	106.5	P	119.3	P
1415996_at	492.2	P	549.7	P	415	P	459.6	P	371.8	P	447.6	P	336.6	P	306.2	P	311.5	P	381	P	398.1	P	256.5	P	378.7	P	340.8	P	313.2	P
1415997_at	454.3	P	432.3	P	390	P	403.4	P	236.4	P	439.3	P	298.1	P	367.5	P	316.1	P	256.1	A	375.6	P	246.3	P	269.2	A	182.5	P	215.3	A
1415998_at	1866.7	P	1760.8	P	1413.1	P	1953	P	1556.8	P	1844.4	P	1948.6	P	1655.4	P	1923.3	P	2750.1	P	2746	P	2050.9	P	4004	P	3356.9	P	3223.5	P
1415999_at	17.2	A	47.5	A	10.5	A	57.5	A	86.8	A	82.4	A	153.7	A	155.5	M	144.3	A	298.8	P	234.6	P	207.6	P	558	P	322.8	P	290.1	P
1416000_a_at	9103.6	P	8526.3	P	7334.8	P	8326.3	P	6655.1	P	8021.8	P	6580.2	P	6508.9	P	6607.5	P	6558.9	P	6446.2	P	5486.2	P	2704.5	P	2401.3	P	2317.7	P
1416001_a_at	588.4	A	390.9	A	353.9	A	529.9	A	281.3	A	377.6	A	498.2	A	384.8	A	407.8	A	661	A	590.9	A	500.2	A	906.1	A	681.2	A	580.6	A
1416002_x_at	58.8	A	67.5	A	60	A	75.9	A	37.6	A	94.6	P	130.1	M	94.3	A	91.1	M	180.1	A	151.9	P	124.1	P	285.2	P	324.9	P	246.2	P
1416003_at	24.7	P	7.5	A	14.2	A	191.1	P	96	P	163.2	P	378.1	P	270.1	P	296.5	P	713.2	P	623.8	P	499.9	P	1477.7	P	1111.5	P	1057.3	P
1416004_at	571.7	P	511.6	P	381.3	P	1469.4	P	1259.3	P	1340.4	P	2207.7	P	2047.2	P	2220.1	P	4416.1	P	4463.8	P	3404.7	P	6325	P	5976.9	P	5778.6	P
1416005_at	864.6	P	939.2	P	773.9	P	876.3	P	684.2	P	926.9	P	693.5	P	781.4	P	773.6	P	947.2	P	1002.8	P	754	P	1161.2	P	1068.9	P	984.7	P
1416006_at	109.5	P	81.1	P	65.4	A	152.8	P	103.6	P	76.3	P	149.3	P	119	P	138.7	P	239.4	P	224.4	P	184.4	P	390.8	P	318	P	318.7	P
1416007_at	12.2	A	22.3	A	11.6	A	90.4	P	104.9	P	104.7	P	169.6	P	204.1	P	158.8	P	439.8	P	486.2	P	348.9	P	1011.6	P	845.7	P	843.5	P
1416008_at	1.1	A	1.3	A	4.2	A	79.6	P	40	A	73	P	143.5	P	131.7	P	152.9	P	215.2	P	264.6	P	233.9	P	545.5	P	505	P	479.9	P
1416009_at	211.5	P	155	P	113.7	P	738	P	675.6	P	736.8	P	1321.3	P	1217.5	P	1277.5	P	2819.4	P	2725.4	P	1876.8	P	4803.6	P	4182.6	P	3914	P
1416010_a_at	185	P	207.6	P	158.7	P	183.4	P	136.7	P	174.8	P	157.3	P	172.1	P	157	P	205.3	P	196.7	P	148	P	243.1	P	226.7	P	204.4	P
1416011_x_at	202	P	184.6	P	169.6	P	207.2	P	170.2	P	206	P	133.8	M	148.9	P	181.8	P	169	P	241.4	P	140.6	P	258.1	P	268.2	P	213.6	P
1416012_at	11.3	A	16.2	A	11.2	A	17.3	A	5	A	18.6	A	36.1	A	10.6	A	6.3	A	9.1	A	31.3	A	11.5	A	12.2	A	64.1	A	43.1	A
1416013_at	216	P	186.5	P	158.5	P	309	P	224.4	P	281.2	P	462.1	P	484.9	P	511	P	1055.2	P	1294.5	P	897.1	P	2066.4	P	1938	P	1861.8	P
1416014_at	327.9	P	342.4	P	495.9	P	288	P	220.2	P	368	P	268.2	P	248.5	P	275.6	P	379.9	P	327.4	P	281.3	P	431.5	P	367.4	P	388.9	P
1416015_s_at	739.6	P	743.3	P	549.5	P	694.9	P	550.7	P	693.3	P	559.9	P	585.8	P	578.2	P	709.2	P	695.5	P	511.5	P	792.4	P	732.7	P	682.2	P
1416016_at	121.7	P	134	P	146.1	P	146.1	M	111.8	P	114.8	P	128.7	A	124.3	M	113.1	P	95.9	A	91.6	A	96.4	M	48.1	A	46.8	A	29.3	A
1416017_at	225.2	A	220.9	A	203.7	A	326.9	A	312.9	M	296.7	M	274.8	A	369	P	445.7	P	645	P	723.6	P	514.6	P	1136.9	P	1104.3	P	1031.3	P
1416018_at	252.2	P	210.2	P	147.7	P	300.8	P	139.7	P	209.2	P	217.6	P	206.5	P	205.8	P	341.9	P	330.3	P	209.2	P	590.2	P	408.8	P	440.3	P
1416019_at	167.4	P	170	P	135.4	P	144.8	P	129.1	P	173.8	P	111.1	P	138.2	P	136.1	P	158.3	P	200.5	P	151.6	P	220.1	P	250.2	P	211.2	P
1416020_a_at	2699.4	P	2770.7	P	2272.4	P	2528.4	P	2182.6	P	2443.7	P	2144.8	P	2095.5	P	2143.1	P	2130.2	P	2192.9	P	1910.9	P	1730.5	P	1596.8	P	1596.7	P
1416021_a_at	1669.8	P	1509.3	P	1162	P	1774.7	P	1141.9	P	1573.9	P	1625.3	P	1400.7	P	1368.3	P	2268.5	P	2133.6	P	1624.8	P	3195.5	P	2740.1	P	2673.5	P
1416022_at	860.2	P	943.1	P	643.4	P	921.4	P	686.7	P	1078.6	P	949.8	P	944.1	P	945	P	1233.2	P	1381.4	P	1270.5	P	2624	P	2207.9	P	2055.3	P
1416023_at	40.9	A	46.6	P	34.7	M	158.5	P	169	P	124	P	243.5	P	223.5	P	207.7	P	449.4	P	517.6	P	378.1	P	1017.2	P	924.1	P	793.2	P
1416024_x_at	2193.6	P	1981.5	P	1426.4	P	2068.5	P	1081.5	P	1528.7	P	1706.3	P	1777.9	P	1471.8	P	2026.1	P	2007	P	1398.1	P	2525.8	P	2408.5	P	2118.6	P
1416025_at	9790.7	P	9075.5	P	8055.6	P	9396.4	P	7194.1	P	8549	P	7980.9	P	7271	P	7721.7	P	8036.5	P	7986.3	P	6669.6	P	13.7	A	15.8	A	3.3	A
1416026_a_at	3530	P	3433.2	P	2904.5	P	3461	P	2616.4	P	3458.2	P	2772.9	P	2665	P	2751.5	P	3314.9	P	3231.1	P	2411.1	P	2744.2	P	2823.8	P	2647.9	P
1416027_at	1297.1	P	1340.3	P	1061.8	P	1267.7	P	1026.2	P	1212	P	1038.4	P	1005.9	P	1027.2	P	1077.7	P	1112.7	P	878.8	P	1269.6	P	1033.4	P	979.5	P
1416028_a_at	97.2	P	112.7	P	83.1	P	156.2	P	128.7	P	137.6	P	144.4	P	139.8	P	150.4	P	247.1	P	272.6	P	195.2	P	510.1	P	507.8	P	455.1	P
1416029_at	252.2	P	280.2	P	201.3	P	227	P	215.6	P	211.5	P	205.1	P	195.6	P	206	P	240.2	P	245.2	P	196.9	P	355.1	P	270.3	P	256.2	P
1416030_a_at	151.2	P	199.7	P	138.3	P	164.4	P	130.6	P	156.3	P	126.7	P	118.1	P	126.6	P	137.7	P	152.2	P	93.9	P	181.9	P	119.1	P	112.8	P
1416031_s_at	189.2	P	193.9	P	166.6	P	163.1	P	147	P	134.4	P	172.9	P	166.6	P	148.4	P	165.3	P	158.3	P	152.2	P	180.2	P	154.3	P	159.8	P
1416032_at	259.3	P	224.2	P	179.9	P	288.1	P	149.7	P	235.9	P	212.7	P	176.1	P	203	P	236.6	P	334.5	P	198.5	P	404.7	P	351.2	P	291.3	P
1416033_at	50.5	M	54.5	P	42.9	P	60.1	P	28	P	47	P	47.6	P	47.2	P	41.5	P	44.6	P	45.6	P	42.9	P	68.6	P	72.1	P	41.3	P
1416034_at	45.6	A	34.4	M	20.6	P	45	P	44.8	P	55.7	P	62.2	P	79.9	P	77	P	110.6	P	144.8	P	109	P	191.9	P	208.4	P	185.6	P
1416035_at	201.1	P	175.2	P	140.8	P	198.4	P	165	P	194.1	P	232	P	203.7	P	207.7	P	484.8	P	436.2	P	258.4	P	677.1	P	607.6	P	548	P
1416036_at	530.4	P	679.6	P	550.2	P	679.9	P	737.5	P	591.7	P	840.7	P	820.5	P	1001.4	P	1633	P	1851.3	P	1224.3	P	2949.2	P	2850.9	P	2590.8	P
1416037_a_at	1027.5	P	1006	P	881.1	P	979.4	P	815.2	P	1058.3	P	856.7	P	969.1	P	894.8	P	1152.5	P	1273.9	P	871.1	P	1571.9	P	1542	P	1430.1	P
1416038_at	726	P	723.6	P	543.4	P	667	P	603.9	P	678.2	P	597.9	P	553.3	P	546.3	P	578.6	P	546.2	P	437	P	416.1	P	443.4	P	418.9	P
1416039_x_at	140.3	P	113	P	97.5	P	128.1	P	95.1	P	100.7	P	97.8	P	58.4	P	102.8	P	97.9	P	55.6	P	62.2	P	96	P	82.7	P	56.3	P
1416040_at	4	A	3.1	A	3.7	A	2.3	A	8.5	A	3.1	A	7.2	A	3.5	A	8.8	A	18	A	2.7	A	2.6	A	5	A	1.5	A	3.3	A
1416041_at	349.1	P	461.4	P	372.8	P	461.2	P	545	P	494.5	P	550.2	P	567.3	P	641.6	P	851.6	P	940.5	P	668.1	P	1299.8	P	1337.2	P	1375	P
1416042_s_at	127.9	A	130.8	P	105.4	P	122.1	A	66.8	P	113.4	P	115	P	111.5	P	100.5	P	123.4	A	137.3	P	110.3	P	176.4	P	125.2	P	118.3	P
1416043_at	1.1	A	1.9	A	9.2	A	9.8	A	1.2	A	1	A	0.9	A	1.6	A	0.8	A	7.3	A	13.6	A	3.3	A	1.7	A	4	A	0.9	A
1416044_at	351.1	P	331.6	P	301.7	P	355.3	P	274.6	P	304.2	P	315.9	P	260.3	P	285.3	P	340.4	P	414.4	P	242.2	P	458.5	P	427	P	393.1	P
1416045_a_at	226.3	M	233.5	P	193.7	P	254.5	P	219.3	P	225	P	260.6	P	228.7	P	292.9	P	371.7	P	295.4	P	235.4	P	583.6	P	537.2	P	522.9	P
1416046_a_at	93.2	P	75.6	P	50.1	P	108.7	P	78.6	P	120.7	P	108.8	P	123	P	141.8	P	225	P	238.8	P	147.4	P	345.9	P	351.9	P	314	P
1416047_at	4.5	A	4.5	A	2	A	1.6	A	11.4	A	6.2	A	3.2	A	17.3	A	4.6	A	11.6	A	9.5	A	2.1	A	13.6	A	22.7	A	17	A
1416048_at	214.2	P	204.5	P	154.4	P	233.5	P	200	P	242.3	P	254.3	P	220.2	P	226.3	P	436.3	P	379.8	P	262.9	P	612.8	P	572.8	P	517.8	P
1416049_at	1201.6	P	1134.4	P	869	P	1085.2	P	778	P	921.9	P	822.7	P	769.8	P	682.3	P	677.5	P	606.1	P	504.6	P	280.4	P	225.8	P	188	P
1416050_a_at	1853.9	P	1903.8	P	1307.6	P	1518.5	P	1264.5	P	1456	P	1128.4	P	1060.7	P	1185.8	P	963.4	P	945.7	P	775.2	P	393.8	P	228.6	P	223.2	P
1416051_at	979.2	P	839.5	P	729.9	P	776.9	P	613.8	P	748.3	P	551.5	P	534.7	P	546.2	P	359.1	P	386.2	P	299.3	P	31.6	A	8.8	A	4.8	A
1416052_at	386.1	P	449	P	337.2	P	407.8	P	588.1	P	428	P	518.8	P	795.6	P	531.9	P	605.2	P	719.8	P	587.3	P	1092.4	P	1111.1	P	998.3	P
1416053_at	3.2	A	2.5	A	2.3	A	120.8	A	58	P	80	P	205.5	P	200	P	147.3	P	436.8	P	359.1	P	277.3	P	637.2	P	516	P	500.6	P
1416054_at	4142.7	P	4043.8	P	3404.8	P	3931.3	P	3132	P	3864.5	P	3433.2	P	3145.2	P	3516.9	P	3622.5	P	3779.3	P	2948	P	4262.6	P	3989.2	P	3736.7	P
1416055_at	5.6	A	13.5	A	14.7	P	7.7	A	2	A	7.5	A	11	A	4.7	A	3.2	A	2.2	A	2.7	A	2.9	A	22	M	17.8	A	10.7	A
1416056_a_at	3743.6	P	3451.8	P	3207.3	P	3580.7	P	2844.2	P	3606.3	P	2938	P	2755.2	P	2882.2	P	3094.4	P	3122.3	P	2442.7	P	2859.5	P	2614.3	P	2599.3	P
1416057_at	3404.7	P	3573.5	P	2861.3	P	3433	P	2667.8	P	3083.8	P	2762.7	P	2723.2	P	2713.8	P	2977.6	P	3078.7	P	2399.7	P	2970.7	P	2657.1	P	2562.5	P
1416058_s_at	4880.1	P	4463.2	P	4033.7	P	4490.9	P	3752.3	P	4470.7	P	4022.9	P	3912.2	P	3835.4	P	4243.6	P	4101.6	P	3423.5	P	4173.8	P	3797.4	P	3804.6	P
1416059_at	845.6	P	923.5	P	706.9	P	834.2	P	694.5	P	840.4	P	760.4	P	766.7	P	741.4	P	842	P	886.9	P	604.5	P	824.2	P	819.6	P	825.4	P
1416060_at	691.4	P	599.4	P	558.1	P	581.5	P	376.7	P	672.5	P	450.2	P	499.8	P	506.3	P	486.2	P	624	P	440.8	P	692.3	P	639.7	P	520.7	P
1416061_at	632	P	611.3	P	490.2	P	472.5	P	473.9	P	549.1	P	494.7	P	474.4	P	511.6	P	429	P	479.4	P	436.2	P	453.1	P	441.4	P	345.4	P
1416062_at	172.4	A	208.8	P	157.6	P	135.8	A	127.1	P	157.8	P	116	A	119.6	M	115.7	A	117.4	A	115.9	A	96.3	A	44.9	A	90.4	A	64.1	A
1416063_x_at	3.7	A	6.4	A	3.6	A	1.4	A	2.7	A	2.4	A	5	A	0.8	A	2.1	A	3.2	A	11.9	A	0.7	A	7.4	A	9.4	A	0.6	A
1416064_a_at	4493.7	P	4907	P	3654	P	4122.5	P	3474.6	P	3946	P	3252.4	P	3163.5	P	3265.8	P	3182.1	P	3647	P	2738.4	P	2140.6	P	2292.6	P	2346.8	P
1416065_a_at	28.1	A	16.8	P	27.3	P	29.6	P	15.4	P	25.7	P	40.8	P	32	P	38.7	P	107	P	95	P	76	P	191	P	167.6	P	182.6	P
1416066_at	215	P	228.2	P	159.7	P	270.1	P	184.3	P	246.5	P	240.5	P	237.7	P	263.1	P	425.8	P	427.9	P	298.3	P	598.1	P	547.1	P	553.2	P
1416067_at	211.3	P	212.3	P	142.4	P	248.8	P	141.5	P	200.5	P	238.3	P	191.1	P	247.2	P	402.4	P	387.2	P	284.3	P	694.9	P	558	P	542.5	P
1416068_at	325.2	P	383.2	P	289.9	P	362.8	P	292	P	323.3	P	307.9	P	263.9	P	298	P	378.8	P	380.1	P	309.2	P	456.9	P	401	P	411.5	P
1416069_at	83.1	A	46.3	A	42.5	A	205.6	P	158.9	P	212.5	P	360.8	P	284.8	P	329.2	P	689.3	P	683	P	517.3	P	1721	P	1633.1	P	1598	P
1416070_a_at	226.5	P	129.6	P	88.6	P	150	P	95	P	104.7	P	168.2	P	111	P	92.8	P	140.5	P	135.6	P	115.4	P	169.3	P	145.1	P	103.6	P
1416071_at	265	P	237.3	P	167	P	230.4	P	195.8	P	218.8	P	201	P	163.4	P	192.7	P	250.1	P	247.6	P	218.5	P	307.4	P	257.3	P	234	P
1416072_at	31.8	A	24.4	A	17.3	A	51.2	A	42.6	A	49.4	P	74.1	P	67.2	P	77.8	M	212.5	P	221.8	P	141.4	P	395.1	P	371.6	P	363	P
1416073_a_at	210.9	A	183.1	A	151.2	A	234.1	A	158.2	A	181.7	A	143.6	A	177.2	A	200.7	A	259.8	P	220.4	M	179.7	M	353	P	338.7	P	351.4	P
1416074_a_at	4818.8	P	4995.6	P	4280	P	5243.3	P	3993.1	P	4951.8	P	4641.4	P	4472.8	P	4299.3	P	4380.8	P	4515.6	P	4154.5	P	4692.9	P	4352.3	P	4298	P
1416075_at	140.6	P	133.7	P	96.3	P	131.2	P	116.9	P	85.2	P	115.4	P	142.1	P	124.6	P	134.1	A	150.3	P	84.7	P	171.5	P	177	P	141.8	P
1416076_at	8.2	A	9.4	A	14.2	A	3.8	A	1.7	A	10	A	1.9	A	1.2	A	2.6	A	1.6	A	1.3	A	1.6	A	16	A	5.9	A	13.2	A
1416077_at	37.3	A	34.2	A	17.1	A	31.8	A	12.4	A	29.3	P	18.4	A	37.6	P	26.2	P	60.6	A	34	M	20	M	11	A	42.7	P	25.6	P
1416078_s_at	714.2	P	752.4	P	477.8	P	699.2	P	570.3	P	523.5	P	489.1	P	520.6	P	480.3	P	617	P	436.4	P	434.3	P	421.2	P	414.2	P	355.4	P
1416079_a_at	350.7	P	405.2	P	332.1	P	412.1	P	342.1	P	430.9	P	473.3	P	431.2	P	490	P	684.2	P	770.5	P	553.9	P	1181.3	P	1151.2	P	1076.9	P
1416080_at	49.1	A	39.2	A	27.8	A	40.6	A	29.4	A	41	A	54.6	A	41.4	A	44.5	A	60.3	A	55.5	M	38.1	A	105.7	A	96.3	M	67.4	M
1416081_at	90.1	P	77.8	P	80.3	P	100.9	P	69.2	P	84.7	P	71	P	78	P	80.8	P	81	P	104.4	P	65.9	P	109.7	P	97	P	122.1	P
1416082_at	3283.6	P	3506	P	2748.6	P	3057.3	P	2513.8	P	3223.6	P	2719.4	P	2759.8	P	2977.4	P	3639.4	P	3850.1	P	2635.5	P	4909.8	P	4779.3	P	4156	P
1416083_at	755.6	P	790.7	P	632.2	P	991.6	P	807.2	P	993	P	1191.8	P	1233.7	P	1149.2	P	2079.6	P	2185.9	P	1538.4	P	3484.9	P	3157.3	P	2895.5	P
1416084_at	179.9	A	82	P	91.8	P	145.5	P	85.8	P	124.3	P	161.1	A	134.6	P	146.5	P	232.2	P	232.6	P	171.7	P	474.3	P	342.9	P	309.6	P
1416085_s_at	1077.7	P	1176.2	P	888.6	P	1233.2	P	972.2	P	1281.5	P	1125.7	P	1202.3	P	1281	P	1565.2	P	1833.7	P	1484	P	2323.5	P	2459.6	P	2447.7	P
1416086_at	252.1	P	290.2	P	230.8	P	254.4	P	229.1	P	254.6	P	212.7	P	197.8	P	215.5	P	250.7	P	236.2	P	187.9	P	267.1	P	232.4	P	191	P
1416087_at	234.8	P	249.5	P	182.3	P	305.4	P	232.8	P	263.3	P	291.6	P	318.8	P	296.6	P	489.6	P	561.2	P	369.4	P	956.4	P	889.3	P	821	P
1416088_a_at	2939.5	P	2873.8	P	2437.4	P	3058.3	P	2226.1	P	2840.6	P	2583.7	P	2274.1	P	2549.7	P	3274.6	P	3124	P	2634.3	P	3556.2	P	3388.9	P	3308	P
1416089_at	3726.7	P	3511.4	P	3541.8	P	3832.6	P	2983.6	P	3740.8	P	3869.9	P	3624.3	P	3173.3	P	4347	P	4398.4	P	3889.7	P	4612.5	P	4683.6	P	4698.1	P
1416090_at	2409.4	P	2326.8	P	1914.6	P	2173.2	P	1974.6	P	2152.1	P	1987.1	P	2045.1	P	2017.6	P	2226.8	P	2193.6	P	1863.7	P	2566.4	P	2155.9	P	2087.3	P
1416091_at	115.6	P	121.4	P	100	P	256.2	P	244.1	P	234.5	P	380.6	P	378	P	359.5	P	834.9	P	861.3	P	610.4	P	1543.3	P	1485.5	P	1321.1	P
1416092_a_at	199.1	P	201.7	P	143.7	P	321.9	P	250.6	P	262.3	P	389.8	P	332.2	P	355.9	P	796.7	P	712.2	P	513.6	P	1354.7	P	1216.3	P	1184.6	P
1416093_a_at	652.5	P	753.5	P	569.6	P	665.1	P	566.2	P	639.1	P	673	P	619.1	P	638	P	676.3	P	722	P	635.5	P	889.4	P	716.3	P	595.1	P
1416094_at	1292	P	1205.4	P	958.6	P	1177.1	P	687.2	P	1092.5	P	940.8	P	803	P	830	P	1032.2	P	875.1	P	664.4	P	935.3	P	754.3	P	676	P
1416095_x_at	726.8	P	809.9	P	641.1	P	702.7	P	595.7	P	754.5	P	587	P	622.5	P	637.5	P	783.1	P	751.1	P	632	P	926.3	P	927.3	P	819.4	P
1416096_at	162.7	P	166.2	P	138.7	P	161.3	P	174.7	P	178.3	P	180.5	P	219.3	P	206.2	P	358.2	P	311.4	P	272.8	P	530.2	P	476.6	P	458.1	P
1416097_at	18.8	A	32	A	17.4	A	115.9	P	104.8	P	125.3	P	138.5	P	186.4	P	189.2	P	255.2	P	314.9	P	245.8	P	384.6	P	538	P	554.3	P
1416098_at	45.8	A	35.3	A	39.6	A	146.4	P	153.6	P	134.1	P	305.5	P	291.6	P	260.8	P	527.1	P	508.3	P	390.9	P	1036.4	P	936.1	P	880.2	P
1416099_at	4602	P	4262.3	P	3674.9	P	4380.6	P	3172.7	P	4166.6	P	3586	P	3433.2	P	3494.9	P	3863.6	P	3818.3	P	3122.1	P	3668.5	P	3355.5	P	3354.6	P
1416100_at	1057.9	P	1035.4	P	880	P	919.6	P	820.8	P	975.9	P	857.5	P	775.8	P	892	P	1013.8	P	972	P	769.5	P	1038	P	1037.8	P	1032.5	P
1416101_a_at	1053.7	P	1025.7	P	870	P	1044.5	P	742.7	P	1043.1	P	806.5	P	876.8	P	795.2	P	929.1	P	939.1	P	707.3	P	1284.8	P	1178	P	1081.8	P
1416102_at	603.6	P	586.8	P	464.5	P	928.5	P	747.6	P	927.5	P	1188.1	P	1256.9	P	1200.4	P	2433.8	P	2238.1	P	1790	P	3821.5	P	3692.8	P	3151	P
1416103_at	174.7	P	199.7	P	154.3	P	322.7	P	213.8	P	274.2	P	224.5	P	362.4	P	372.8	P	411.1	P	594.4	P	375.2	P	790.8	P	877.4	P	682.9	P
1416104_at	493.7	P	488.7	P	349.4	P	448	P	342.6	P	398	P	380.7	P	289.8	P	326.2	P	410.1	P	360.7	P	258	P	439.4	P	287.2	P	287.3	P
1416105_at	1561.1	P	1657.7	P	1354.3	P	1321	P	1211.2	P	1366.8	P	1140.8	P	1197.4	P	1130.5	P	1047.9	P	1033.5	P	807.8	P	630.1	P	557.2	P	523.1	P
1416106_at	393.9	P	376.8	P	304.6	P	398.9	P	368.7	P	331.6	P	330.9	P	339.4	P	258.8	P	279.1	P	254	P	232.6	P	296.2	P	271.6	P	222.9	P
1416107_at	28.2	A	28.5	A	7.5	A	666	P	591	P	739.4	P	1400.2	P	1250.6	P	1346.5	P	2633.2	P	2690.5	P	2046.2	P	4301.8	P	4039.7	P	3747.5	P
1416108_a_at	429.1	P	363.5	P	296.6	P	397.2	P	336	P	361.8	P	358.4	P	292.1	P	314.9	P	351.7	P	383.8	P	282	P	410.8	P	393.3	P	323.9	P
1416109_at	1149.7	P	1065.5	P	946.1	P	1011	P	820.5	P	929.8	P	765.6	P	727.3	P	808.7	P	917.2	P	845.8	P	625.7	P	724.7	P	610.8	P	637.7	P
1416110_at	164.6	P	171.2	P	135.9	P	203.8	P	206.1	P	196.2	P	247	P	221.6	P	214.4	P	349.8	P	340.4	P	322	P	598.9	P	533	P	444.5	P
1416111_at	65.1	A	58.3	A	33.3	A	80.4	A	62.8	A	77.4	M	113.2	M	107.7	P	100	P	221.5	P	209.6	P	149.2	P	434.5	P	404	P	345.9	P
1416112_at	3046.3	P	2901.8	P	2632	P	3210.8	P	2593.6	P	3089.5	P	3323	P	2930.3	P	3239.8	P	4156.3	P	4183	P	3694.7	P	5607.4	P	5019.5	P	5183.6	P
1416113_at	1690.7	P	1215	P	1472.1	P	1568.3	P	998.7	P	1441.3	P	1294.6	P	1005	P	1483.1	P	1473.8	P	1136.3	P	1370.6	P	1550.5	P	901.7	P	1031.1	P
1416114_at	15.3	A	19.4	A	25.5	A	1706.7	P	1323.4	P	1551.6	P	3063.5	P	2760.5	P	2737.8	P	5128.5	P	5318.8	P	4717.3	P	7247.2	P	7045.9	P	6896.2	P
1416115_at	161.7	P	187.3	P	157.3	P	168.2	P	165.7	P	209	P	167.3	P	165.6	P	153.5	P	195.9	P	146	P	132.6	P	194	P	281.8	P	236.8	P
1416116_at	61.8	P	68.5	P	57.5	P	68.9	P	48.7	P	37.7	P	86.3	P	71.8	P	68.3	P	91.3	P	108.7	P	85.4	P	182.7	P	118.2	P	135.5	P
1416117_at	52	A	65	A	41.7	A	67.6	A	34.3	A	55.9	A	66.7	A	60.3	P	67.7	A	94.2	A	74.3	M	58.2	A	99.4	A	116.5	P	100.4	P
1416118_at	9.6	A	16.3	P	11.9	P	62	P	46.5	P	62.5	P	119.3	P	105.2	P	90.1	P	205.5	P	204.9	P	147.9	P	391.1	P	358.4	P	352.2	P
1416119_at	4254.2	P	4276.8	P	3285.9	P	3645.2	P	3131.5	P	3583.2	P	3098.3	P	3058	P	2982.8	P	2918.9	P	2971.3	P	2344.2	P	1755.7	P	1597.5	P	1462.9	P
1416120_at	117	A	96.2	A	88.4	A	79	A	91.3	A	99.4	A	76.2	A	96.8	A	77.1	A	48.3	A	58.8	A	62.3	A	43.9	A	40	A	29.4	A
1416121_at	6.4	A	5.2	A	4.1	A	6.1	A	10.2	A	8.9	A	25.5	A	17.6	A	25.8	A	23.1	A	34.7	A	23.5	A	18.4	A	38.2	A	41.8	A
1416122_at	219.8	P	195.1	P	136.6	P	190.9	P	146.2	P	164.7	P	220.9	P	227.8	P	193.7	P	382.8	P	361.7	P	258.7	P	532.9	P	518.4	P	518.1	P
1416123_at	18.1	A	24.5	A	24.2	A	32.9	A	18.9	A	21.8	A	36.3	A	32.3	M	20.9	A	17.6	A	39.1	P	22.8	M	33.7	A	18.3	P	35.5	P
1416124_at	21.1	A	18.1	A	13.4	A	9	A	8.7	A	19.3	A	10.7	A	18.5	M	20.4	A	28.3	A	23.8	P	23.6	A	36.2	A	36.5	P	17.1	A
1416125_at	320.4	P	315.1	P	224.2	P	325.5	P	259.1	P	257.3	P	270.7	P	258.1	P	239.8	P	359.1	P	334.6	P	197.7	P	436.5	P	353.2	P	326.8	P
1416126_at	69.7	P	72.3	P	38.2	P	82.4	P	33	P	66.9	P	85.9	P	47.3	P	48.7	P	121.1	P	105.3	P	70.1	P	163.4	P	121.7	P	126.1	P
1416127_a_at	586.9	P	601.7	P	476.8	P	529.4	P	477.6	P	533.8	P	478	P	410.9	P	412.2	P	439.3	P	465.5	P	374.9	P	522.6	P	358.4	P	423.8	P
1416128_at	168.6	P	157.9	P	146.1	P	218.2	P	171.9	P	137.5	P	191.1	P	133.1	P	89.4	P	184.5	P	159.2	P	117.2	P	161.3	P	96.4	P	89.7	P
1416129_at	7679.1	P	7122.9	P	6318	P	6900.5	P	5453.8	P	6755.5	P	5437.6	P	5123.2	P	5231.8	P	4762.6	P	4666.5	P	3677.5	P	537.5	P	474.7	P	413.3	P
1416130_at	320.6	P	312.9	P	261.2	P	1137.2	P	777.7	P	920.9	P	1769.6	P	1766.9	P	1527.5	P	3016.2	P	2952.7	P	2901.9	P	5271.8	P	4289.5	P	4310.5	P
1416131_s_at	458.5	P	422.3	P	307.1	P	522.3	P	336.2	P	451.6	P	487.2	P	446.8	P	432.8	P	861.4	P	852.1	P	476	P	1428.2	P	1084.8	P	1005.3	P
1416132_at	254.1	P	253.7	P	184.1	P	257.7	P	244.9	P	248.6	P	340	P	304.3	P	287.2	P	415.8	P	443.6	P	323.2	P	633.3	P	651.1	P	524.1	P
1416133_at	541.2	P	574.8	P	407.6	P	675.2	P	494	P	602.6	P	739.3	P	690.9	P	667.9	P	1060	P	1005.3	P	777.3	P	1924.3	P	1839.7	P	1752.6	P
1416134_at	2.3	A	2	A	9.7	A	505.9	P	363.6	P	447.2	P	850.7	P	564.9	P	681.5	P	1673.7	P	1713.1	P	1312.5	P	3373.6	P	3250.7	P	3114	P
1416135_at	514.2	P	502.8	P	404.4	P	497.9	P	408.1	P	442.8	P	436.2	P	390.7	P	416.7	P	472.1	P	479.8	P	381.3	P	609	P	480.7	P	450.9	P
1416136_at	70.4	A	91	A	73.1	A	99.4	A	83	A	69	A	117.1	A	74.4	A	76.3	A	131.5	A	63.3	A	61.6	A	85.8	A	76.3	M	64.8	M
1416137_at	298.3	P	248.1	P	248.7	P	248	P	219.8	P	271.5	P	202.5	P	240.2	P	267.2	P	351.7	P	273.2	P	178.9	P	376.5	P	340	P	323.2	P
1416138_at	1239.8	P	1386.7	P	1077.5	P	1107.5	P	929.1	P	1143.6	P	952.5	P	1059	P	920.1	P	923.7	P	942.5	P	823.9	P	860	P	788.9	P	677.9	P
1416139_at	99.4	A	30.2	P	75.6	P	158.5	P	46.5	A	32.3	A	33.7	A	33.4	A	46.3	A	79.6	A	53.1	M	49.4	A	75.1	A	47.5	A	31.7	A
1416140_a_at	281.8	P	298.3	P	234.2	P	377.7	P	328.1	P	332.8	P	465.7	P	388.8	P	443.6	P	764.6	P	738.3	P	531.4	P	1236.1	P	1089.9	P	1035.1	P
1416141_a_at	8201.2	P	8083.2	P	7264	P	7684.8	P	6140.5	P	7169.3	P	7027.8	P	6956	P	6898.3	P	7705.4	P	7338.9	P	6768.2	P	6852.9	P	6612.5	P	6447	P
1416142_at	275.7	P	300	P	223.2	P	350.5	P	277.6	P	274.1	P	267.9	P	230.8	P	300.3	P	307	P	306.1	P	234.3	P	290.2	P	297.4	P	275.4	P
1416143_at	3955.8	P	4055.1	P	3517.1	P	3954.5	P	3537.7	P	3901.4	P	3667.2	P	3660	P	3683.4	P	3751.5	P	4137.2	P	3493	P	4118.4	P	3983.3	P	3809.6	P
1416144_a_at	870.8	P	768	P	628.8	P	1016.6	P	566.1	P	971.4	P	847.9	P	762.4	P	742.6	P	1135.5	P	1099.4	P	869.6	P	1897.1	P	1437.9	P	1418.1	P
1416145_at	997.8	P	1162.3	P	831.6	P	1030	P	830.5	P	1039.2	P	930.6	P	990	P	968.4	P	1190.9	P	1291.5	P	981.4	P	1555.7	P	1546.5	P	1327.1	P
1416146_at	657.2	P	690.6	P	580.6	P	562.7	P	480.9	P	587.2	P	419.6	P	494.1	P	528.4	P	456.9	P	563.1	P	385.2	P	337.9	P	440.9	P	316.6	P
1416147_at	251.2	A	253.9	P	229.2	P	301.8	P	284.7	P	307.6	P	307.7	P	375.8	P	432.6	P	362.2	P	655.5	P	538.2	P	616.7	P	954.7	P	915.6	P
1416148_at	288.8	M	289.3	P	214.5	P	356.2	P	335.9	P	347.5	P	458	P	413.5	P	349	P	700.5	P	719.1	P	555.4	P	1215.5	P	1153.5	P	1111.5	P
1416149_at	134.9	A	123.3	A	91.5	A	285.3	P	280.4	P	313.6	P	426.3	P	565.8	P	534.4	P	1188.1	P	1169.7	P	944.2	P	1934.9	P	2025.5	P	2013	P
1416150_a_at	594.9	P	712	P	527.8	P	621.8	P	559.3	P	644	P	575	P	580.7	P	547.9	P	842.9	P	866.1	P	637.7	P	1095.5	P	1145.7	P	1076.7	P
1416151_at	108.6	P	110.9	P	70.5	P	122.3	P	88.9	P	115.6	P	119.3	P	131.5	P	150.3	P	240.4	P	242.3	P	175.3	P	380.7	P	342.5	P	292.3	P
1416152_a_at	246.6	P	232.9	P	179.4	P	316.3	P	263.5	P	279.9	P	405.9	P	338.7	P	350.6	P	663.8	P	619.8	P	520.2	P	1368.6	P	1111.3	P	887.4	P
1416153_at	1387.8	P	1351.2	P	1088.2	P	1461.6	P	1053.9	P	1190.3	P	1335.3	P	1204.2	P	1180.7	P	1660.6	P	1715	P	1265.8	P	2774.5	P	2669.3	P	2345.2	P
1416154_at	37.4	A	29.4	A	29.5	A	36.9	A	35.1	A	28.4	A	29	A	54.4	A	32.9	A	39.5	A	33.9	A	20.1	A	49.9	A	47.3	P	43.7	M
1416155_at	250.3	P	230.3	P	161.3	P	290.7	P	194.9	P	223.9	P	223.7	P	237.5	P	232.3	P	378.5	P	381.4	P	271.3	P	601.4	P	536.7	P	513.2	P
1416156_at	576	P	560.2	P	479.9	P	542.9	P	422.6	P	527.2	P	421.1	P	445.6	P	478	P	535.8	P	523.2	P	398.8	P	660.1	P	545.1	P	511.6	P
1416157_at	77.1	P	86.2	P	51.8	P	75	P	46.8	P	80.5	P	70.1	P	83.7	P	65.6	P	98	P	66.5	P	70.3	P	86.3	P	98	P	56	P
1416158_at	174.2	P	195.3	P	145.9	P	168.8	P	128.9	P	202	P	97.9	P	125.3	P	166	P	161.6	P	175.2	P	90.7	P	176.2	P	146.7	P	156.8	P
1416159_at	257.4	P	243.4	P	214.2	P	258.3	P	223.6	P	236.6	P	207.3	P	152.8	P	257.2	P	259.5	P	245.1	P	153.9	P	216.6	P	188.1	P	183.2	P
1416160_at	40.6	A	26.9	M	13.6	A	33.6	A	26.6	A	43.1	A	23.2	A	34.9	A	39.2	A	11.6	A	43.7	A	28.6	A	50.6	A	49.6	A	49.1	A
1416161_at	703.2	P	746.2	P	535.9	P	792.8	P	530.2	P	752.7	P	812.7	P	736.4	P	812.1	P	1192.1	P	1148.8	P	969	P	1994.2	P	1636.2	P	1469.8	P
1416162_at	175.4	A	199	P	134.9	M	184.9	A	181.8	P	185.7	P	215.2	M	219.8	P	208.5	P	317.8	P	395.1	P	270.4	P	482.9	P	528.5	P	424.2	P
1416163_at	256.3	P	289.1	P	217.7	P	277.5	P	221.6	P	264	P	229.2	P	270.6	P	265.6	P	389.5	P	372.2	P	270.2	P	429.8	P	431.8	P	404.6	P
1416164_at	76.4	A	72	A	49.5	A	64.8	A	47.1	A	60.8	A	76.9	A	85.7	A	77.1	A	108.4	A	113.6	P	84	P	181	P	121.7	P	126.5	P
1416165_at	86.3	A	59.7	P	51.4	A	155.3	P	125.1	P	99	P	251.4	P	178	P	201.8	P	508.2	P	367.9	P	306.3	P	752.4	P	730.3	P	692.2	P
1416166_a_at	1189.7	P	742.2	P	682.6	P	1067.5	P	454	P	792.2	P	598.4	P	406.3	P	516.6	P	592.5	P	494.7	P	312.1	P	220.6	P	113.3	P	122.1	P
1416167_at	2130.2	P	2241.6	P	1782.1	P	2107.6	P	1673.8	P	1877.8	P	1389.6	P	1482.9	P	1433.4	P	1282.1	P	1356	P	1048.4	P	443.8	P	413.6	P	397.2	P
1416168_at	6351.4	P	6127.7	P	5337.6	P	5863.9	P	4399.4	P	5538.7	P	4429.2	P	4041.3	P	4293.1	P	3765.1	P	3767.9	P	2812.2	P	255.8	P	238.2	P	155.9	P
1416169_at	5	A	3.1	A	13.8	A	32	A	19.2	A	25.7	M	29.2	A	2.4	A	29.8	A	71.6	M	19.9	A	25.1	A	22.3	A	14.1	A	13.4	A
1416170_at	1336.2	P	1232	P	1024.7	P	1158.6	P	1035.5	P	1121.7	P	1086.4	P	1004.2	P	953.5	P	933.4	P	849.8	P	771.9	P	709.6	P	552.1	P	527.2	P
1416171_at	242.2	P	271.7	P	206.1	P	249.8	P	206.5	P	216.9	P	274	P	237.6	P	253.2	P	404.6	P	345.1	P	272.5	P	534.6	P	485.1	P	475.7	P
1416172_at	124.7	P	109.1	P	97	P	103.4	P	126.3	P	88.1	P	102.2	P	91.9	P	86.3	P	145.4	P	152.5	P	94.1	P	185.6	P	127.2	P	121.7	P
1416173_at	56.8	P	48.2	P	29.6	P	65.9	P	41.3	P	50.7	P	68.8	M	52	P	50	P	78.5	A	79.6	P	62.1	P	128.2	P	126.3	P	131.7	P
1416174_at	254.4	P	229.6	P	209.5	P	255	P	192.3	P	258.2	P	202.4	P	190.3	P	175.2	P	271.4	P	232.3	P	146.4	P	391.3	P	258.9	P	286.3	P
1416175_a_at	1469.4	P	1309.2	P	1115.5	P	1470.6	P	1022.2	P	1507.6	P	1384.6	P	1258.8	P	1330.6	P	1896.9	P	1730.1	P	1371	P	2702.8	P	2291.3	P	2242.9	P
1416176_at	1427.5	P	1352.9	P	1061.5	P	1441.4	P	1115.8	P	1287.3	P	1152.1	P	1106.4	P	1189.5	P	1522	P	1499.9	P	1015.1	P	1762	P	1504.9	P	1430	P
1416177_at	231.7	P	220.1	P	166.1	P	256.7	P	168.9	P	214.3	P	300.4	P	251.2	P	242.4	P	370.3	P	371.2	P	308.4	P	652.8	P	592.7	P	568.6	P
1416178_a_at	375.4	P	431	P	330.1	P	912	P	754.4	P	907.1	P	1389	P	1502	P	1377.3	P	2725.9	P	2687.8	P	2103.3	P	4232.3	P	3859.6	P	3773.1	P
1416179_a_at	2335.4	P	2098.6	P	1721.5	P	1969.2	P	1410.9	P	1915.7	P	1278.9	P	1278	P	1249.4	P	1278.4	P	1228.9	P	904.8	P	755.2	P	649.7	P	585.7	P
1416180_a_at	620.5	P	770.1	P	657.9	P	632.4	P	590.1	P	747	P	428.1	P	539.6	P	540.3	P	455.2	P	562.8	P	455.9	P	345	P	347	P	399.6	P
1416181_at	482.3	P	569.5	P	492.8	P	557.5	P	505.7	P	591.3	P	567.9	P	628.1	P	581	P	747.6	P	798.6	P	672.8	P	1070.3	P	1031.1	P	947.3	P
1416182_at	293.9	P	317.5	P	250.3	P	271.9	P	222.7	P	277	P	244.9	P	216.9	P	212.9	P	228.5	A	191.7	P	167.8	P	168.7	P	176.1	P	141.4	P
1416183_a_at	214	A	216.8	M	150.4	A	813.3	P	702.1	P	694.6	P	1576.2	P	1389.4	P	1345.4	P	1861.4	P	1799.5	P	1518.6	P	4367.8	P	4019.3	P	4105.7	P
1416184_s_at	305.1	P	256.2	P	228.3	P	384.9	P	258.7	P	301.5	P	415.4	P	331.1	P	332	P	628.6	P	432.9	P	465.8	P	866.2	P	811.9	P	710.8	P
1416185_a_at	4410	P	4215.3	P	3665.3	P	4154.5	P	2777.9	P	4101.6	P	3012.3	P	2891.1	P	2962.2	P	2973.1	P	2781.6	P	2046.7	P	1001.8	P	896.3	P	825.9	P
1416186_at	310.4	P	353.1	P	207.3	P	315.1	P	211.1	P	298.2	P	252.3	P	246	P	249.8	P	349.8	P	357	P	231.2	P	459.6	P	402.5	P	359.8	P
1416187_s_at	559.6	P	502.5	P	391.9	P	565.1	P	323.4	P	490.5	P	454.3	P	402.1	P	423.4	P	609	P	557.3	P	364.7	P	845.8	P	598.3	P	493.2	P
1416188_at	632.5	P	598.3	P	470.1	P	521.6	P	365	P	492.5	P	394.2	P	343.5	P	414.9	P	446.7	P	433.2	P	267.7	P	434.7	P	332.7	P	303.2	P
1416189_a_at	1786.9	P	1509.7	P	1370.5	P	1572.7	P	1047.2	P	1438.2	P	1123.8	P	1025.7	P	1060.6	P	1109.9	P	1025.8	P	740.6	P	532.9	P	511.3	P	474.5	P
1416190_a_at	272	P	350.8	P	275.9	P	226.6	P	249.3	P	296	P	144.4	P	180.5	P	205.9	P	213.2	P	198.2	P	140.7	P	96.8	P	109.3	P	91.2	P
1416191_at	916.9	P	1039.8	P	865.6	P	774.9	P	792.4	P	894.6	P	685.3	P	748	P	722.7	P	634	P	647.4	P	548.5	P	389.6	P	434.3	P	339.7	P
1416192_at	121.4	P	109.2	P	82.6	P	158.6	P	119.7	P	122.8	P	161.3	P	157.3	P	143.6	P	268.5	P	248.8	P	199.2	P	433	P	394.5	P	349.9	P
1416193_at	139.3	P	131.3	P	100.3	P	136.1	M	87.8	A	84	P	113.6	A	87	M	74.7	A	86.4	A	71.3	A	72.5	A	45	A	7.1	A	13.6	A
1416194_at	326.7	P	318.4	P	261.1	P	281.1	P	253.9	P	239.8	P	216.7	P	216.4	P	194.1	P	141.7	P	151.8	P	132.6	P	49.7	A	51.6	P	63.3	P
1416195_at	102.1	A	136.1	A	79.1	A	148.9	A	110.2	A	150.6	P	192.8	A	181.7	M	173.7	P	263.4	P	250.4	P	224.6	P	651.1	P	563.8	P	515.3	P
1416196_at	1.2	A	1.2	A	2.7	A	1.5	A	0.9	A	0.6	A	1.8	A	1.4	A	1	A	3	A	2.1	A	1.3	A	2.4	A	1.2	A	1.2	A
1416197_at	752.2	P	777	P	620.9	P	792.2	P	571.5	P	655.8	P	597.8	P	554	P	574.1	P	672.1	P	678.8	P	503.4	P	810.5	P	714.5	P	685.9	P
1416198_at	215.6	P	275.8	P	198.5	P	244.9	P	186.2	P	245.1	P	191.1	P	217.2	P	201.6	P	239.9	P	270.6	P	179	P	358.8	P	219.3	P	248.4	P
1416199_at	159.2	P	115.4	P	88.9	P	129.8	P	95.2	P	144.1	P	158.8	P	126.8	P	123.8	P	296.9	P	194.8	P	181.6	P	456.2	P	280	P	316.9	P
1416200_at	37.9	P	25.8	P	24.5	P	159.6	P	85.5	P	142.4	P	225.7	P	212.5	P	215.4	P	541.3	P	569.3	P	334.5	P	1046.1	P	906.8	P	828.3	P
1416201_at	338.8	P	365.7	P	274.1	P	375.6	P	293	P	329.6	P	330.6	P	363.4	P	279.1	P	411.7	P	497.6	P	377.6	P	628.8	P	700.7	P	630.6	P
1416202_at	1544.5	P	1632.3	P	1288.2	P	1426.9	P	1289.2	P	1365	P	1088.5	P	1080.6	P	1175	P	1060.1	P	1081.1	P	866.1	P	725.3	P	608.7	P	614.7	P
1416203_at	651.7	P	654	P	576.3	P	502.3	P	521.7	P	533.1	P	372.2	P	373.1	P	394.3	P	285.4	P	305	P	232.8	P	57	P	52.1	P	42.8	P
1416204_at	502.8	P	616.2	P	567.4	P	466.6	P	455.3	P	530.3	P	367.4	P	379.5	P	474.4	P	403.1	P	401	P	317.4	P	267.2	P	268.5	P	234.9	P
1416205_at	150.4	P	133.9	P	120.5	P	154.9	P	129.2	P	149.3	P	121.3	P	146.2	P	132.6	P	191.1	P	132.7	P	138.3	P	229.9	P	196.4	P	143.9	P
1416206_at	15.8	A	55.8	A	35.4	A	40.1	A	50.7	A	41.3	A	8.4	A	30.3	A	60.3	A	27.9	A	74.8	A	50	A	86.3	A	78.6	A	50.1	A
1416207_at	396.8	P	394.7	P	305.4	P	407.1	P	421.1	P	324.3	P	312.6	P	340.5	P	369.8	P	592.7	P	438.9	P	350.9	P	484.7	P	494.3	P	444	P
1416208_at	405.4	P	488.9	P	418.8	P	469.1	P	320.6	P	485.1	P	531.1	P	387.7	P	530.7	P	784	P	894.8	P	595.8	P	1064	P	1167.8	P	1120.3	P
1416209_at	5710.9	P	5576.1	P	4919.9	P	5358.6	P	4409.7	P	5182.6	P	4267.3	P	4237.6	P	4392.7	P	4050.3	P	4153.8	P	3296.7	P	2334.4	P	2207.4	P	2093	P
1416210_at	808.5	P	750.7	P	561.5	P	718.3	P	540.9	P	588.9	P	560	P	578.8	P	547.9	P	540	P	590.1	P	406.7	P	487.8	P	490.7	P	431.2	P
1416211_a_at	6.4	A	2.9	A	4.4	A	134.3	A	124.2	A	198.6	A	415.5	A	377.4	P	451.7	P	915.9	P	817.1	P	668.9	P	1649.9	P	1556.6	P	1612.2	P
1416212_at	508.6	P	484.9	P	387	P	477.9	P	351.8	P	459.9	P	366.2	P	376.5	P	398	P	430	P	485.4	P	336.3	P	610.3	P	506.7	P	450.2	P
1416213_x_at	924.1	P	988.2	P	755.3	P	678.6	P	580.1	P	732.8	P	575.9	P	570.9	P	564.9	P	553.2	P	516.8	P	367.5	P	224.8	P	244.1	P	220.3	P
1416214_at	82.4	P	87.1	P	49.7	P	118.7	P	95.9	P	69	P	82.5	P	79.1	P	96	P	143.9	P	140.9	P	94.6	P	159.6	P	184.1	P	116.5	P
1416215_at	324.2	P	285.2	P	265.5	P	357.3	P	212.7	P	303.3	P	271.5	P	210.8	P	227.4	P	402.5	P	338.1	P	219.4	P	461	P	424.1	P	419.2	P
1416216_at	280.1	P	183.1	P	140.7	P	243	P	166.1	P	206.4	P	208.9	P	230.6	P	193	P	325.6	P	239.1	P	175.3	P	349.5	P	284.4	P	334.8	P
1416217_a_at	5420.9	P	4753.5	P	4330.1	P	5179.4	P	3787	P	4796.1	P	4679.1	P	4563.3	P	4205.8	P	4805.2	P	4592	P	4204.8	P	4981.2	P	4467.7	P	4619.1	P
1416218_x_at	175.8	P	46	P	70.2	P	70.8	P	157.4	P	59.1	P	57.1	P	40.8	P	105.3	P	288	P	66.2	P	109	P	309.3	P	318.3	P	60.3	P
1416219_at	4669.7	P	4985.9	P	4185.9	P	4970.6	P	3886.3	P	4678.8	P	4198.4	P	3967.3	P	4100.7	P	4582.8	P	4850.6	P	3942.1	P	4924	P	4715.3	P	4621.1	P
1416220_at	1690.6	P	1823.4	P	1534	P	1806.4	P	1400.5	P	1717.5	P	1533.1	P	1508.4	P	1244.8	P	1770.1	P	1811.6	P	1323.9	P	2116.1	P	1971.4	P	1756.9	P
1416221_at	54.7	P	47.1	P	30.9	P	78.5	P	51.7	P	60.3	P	68.3	P	92.3	P	107.2	P	170.8	P	174	P	136.4	P	304	P	282.2	P	296.3	P
1416222_at	1138.4	P	1171.6	P	726.1	P	1034.5	P	672.2	P	980.5	P	618.4	P	640.4	P	600.3	P	893.1	P	748.2	P	468.8	P	584.8	P	492.8	P	459.9	P
1416223_at	220	A	185.3	A	129.9	A	202.3	A	180.1	A	211.8	A	289.1	A	205.3	A	235.3	A	412.6	A	311	A	215	A	521.3	P	456.4	P	396.7	P
1416224_at	81.5	A	80.6	A	52.5	A	73.3	A	58.8	M	67.1	A	99.1	A	86.2	M	94.1	A	118.8	P	111.8	P	99.5	P	194.2	P	175.1	P	190.2	P
1416225_at	8564.6	P	8023.8	P	7585.7	P	8176.6	P	6569.5	P	7762.9	P	7232.3	P	6734.7	P	6941.3	P	8065.1	P	7939.7	P	7216.6	P	85.4	A	42.4	A	34.5	A
1416226_at	419.5	P	460.2	P	368.2	P	389.6	P	316.2	P	351.3	P	291.1	P	296.7	P	302.1	P	331.9	P	332.9	P	336.9	P	308.7	P	279.5	P	264.6	P
1416227_at	7.9	A	8.5	A	5.2	A	5.4	A	5	A	4.5	A	10.3	A	10.3	A	6.9	A	7.3	A	4.7	A	6.3	A	14.8	A	5.6	A	9.5	A
1416228_at	360.5	P	311.5	P	266.2	P	420	P	315.3	P	387.7	P	460.4	P	390.7	P	423.3	P	782.3	P	733.6	P	552.2	P	1314.1	P	1198.5	P	1080.6	P
1416229_at	376.2	P	438.7	P	345.4	P	359.9	P	312.7	P	386.3	P	345.1	P	375.7	P	381.4	P	461.6	P	460.2	P	366.2	P	496.6	P	556.1	P	474	P
1416230_at	445.1	P	404.2	P	321.1	P	358.8	P	329.6	P	385.9	P	313.5	P	335.5	P	327.5	P	398.6	P	492.3	P	409.4	P	624.5	P	661.5	P	563.3	P
1416231_at	90.9	P	91.2	M	39.5	A	103.7	P	57.7	A	84.5	P	44.4	A	73.6	P	61.8	M	96.2	P	87.2	P	37.7	A	95	M	66	A	63.1	A
1416232_at	25.3	A	1.1	A	3.1	A	28.5	P	20	P	28.5	P	55.6	P	49.6	P	48.2	P	135.8	P	130.1	P	98.5	P	258.6	P	285.1	P	229.4	P
1416233_at	2412.1	P	2620.7	P	2121.6	P	2384.9	P	2137.2	P	2360.1	P	2155.9	P	1916.7	P	2100.8	P	2577.8	P	2590.7	P	1866.4	P	2771.4	P	2440.1	P	2329.6	P
1416234_at	785.4	P	828.4	P	680.1	P	833.9	P	631.3	P	816.9	P	749.3	P	739.2	P	719.2	P	857.6	P	913.3	P	694.8	P	1070.7	P	986.6	P	898.7	P
1416235_at	403.6	P	472.4	P	359.1	P	408	P	442	P	422.4	P	457.3	P	455	P	418.4	P	492.5	P	448	P	354.4	P	551	P	506	P	467.2	P
1416236_a_at	514.8	P	546.2	P	450	P	415.2	P	286.4	P	373.1	P	230.4	P	229.8	P	265.7	P	202.1	P	213.5	P	134.8	P	32.8	P	42.6	P	40	P
1416237_at	296.2	P	333.9	P	300.1	P	240.5	P	232.4	P	324.8	P	147	P	206.8	P	208.2	P	118.3	P	159.8	P	105.9	P	66.9	A	49.4	A	31.7	A
1416238_at	55.4	P	66.8	P	45.1	P	53.4	P	43.2	P	60.4	P	64.4	P	33.5	M	35.1	P	59.9	P	45.3	P	32.1	P	44.5	P	47.8	P	35.4	P
1416239_at	9067.8	P	8170.1	P	7846	P	8689.9	P	7134.5	P	8109.3	P	7808.7	P	7726.1	P	7167.4	P	7010	P	7606.1	P	6849.2	P	406.5	P	325.9	P	325.9	P
1416240_at	4129.2	P	4001.9	P	3529.1	P	3800.5	P	3031.7	P	3932.4	P	3389.1	P	3234.5	P	3377.9	P	3384.7	P	3889.4	P	3077.5	P	4046.1	P	3900.9	P	3415.1	P
1416241_at	559.6	P	603.5	P	450.1	P	488.6	P	383.9	P	444.9	P	427.5	P	389.4	P	374.1	P	315	P	444.9	P	284.5	P	414.8	P	337.2	P	293	P
1416242_at	102.2	P	68.2	P	53.8	P	93.1	P	54.4	P	76.8	P	115.2	P	67.1	P	89.6	P	197.5	P	195.3	P	114.2	P	390	P	282	P	258.7	P
1416243_a_at	2859.8	P	2489.6	P	2201.1	P	2736.4	P	2010.7	P	2583.6	P	2302.2	P	2079.5	P	2146	P	2435.7	P	2450.7	P	2101.4	P	2903.8	P	2327.1	P	2378.5	P
1416244_a_at	3197.4	P	3296	P	2667.1	P	2991.3	P	2888.2	P	2798.3	P	2852.8	P	2691.2	P	2480.6	P	3000.2	P	3071.6	P	2287.8	P	3288.1	P	2977.6	P	2998.9	P
1416245_at	1287.2	P	1206.1	P	1053.7	P	1167.2	P	1033.3	P	1164.9	P	1034	P	990.2	P	1041.5	P	1204.4	P	1189.6	P	928.7	P	1329.4	P	1170.2	P	1071.4	P
1416246_a_at	64.5	P	59.9	P	52.4	A	144.8	P	123.8	P	117.7	P	189.6	P	185.5	P	181.4	P	468.7	P	528.9	P	353.7	P	957.2	P	883.5	P	802	P
1416247_at	716.9	P	652.6	P	508.7	P	668.1	P	628.9	P	616.1	P	666.7	P	522.5	P	584.5	P	894.3	P	978	P	682.3	P	1382.8	P	1267.3	P	1185.9	P
1416248_at	1852	P	1780.6	P	1382.6	P	1681.7	P	1357.4	P	1505.8	P	1326.7	P	1280.4	P	1183.4	P	1092.6	P	1121	P	934.9	P	690.7	P	633.5	P	599.6	P
1416249_at	654.9	P	786.1	P	578	P	573.7	P	558.1	P	580.4	P	414.4	P	481.3	P	455.7	P	426.2	P	443.9	P	323.4	P	216.9	A	218.1	A	202.6	A
1416250_at	185	P	130.1	P	100.7	P	174.9	P	172.7	P	117.8	P	172.4	P	124.1	P	166.6	P	253.7	P	180	P	147.2	P	311.4	P	246	P	261.5	P
1416251_at	86.3	A	67.9	A	54.8	A	86	A	25.2	A	90.3	A	55.4	A	78.9	A	77	A	38	A	95.5	P	73.6	A	99.8	A	108.7	P	108.1	P
1416252_at	401.3	P	473.1	P	385.2	P	438.7	P	352.1	P	394	P	326	P	397.4	P	342.9	P	365.7	P	379.1	P	237.6	P	364.4	P	321.7	P	299.6	P
1416253_at	91.4	A	76	A	65.5	A	145.1	P	121.7	P	142.3	P	251.6	P	221.4	P	248.7	P	529.1	P	494.8	P	400.2	P	1162.8	P	954.8	P	793	P
1416254_a_at	146.7	P	166.2	P	120.7	P	177.4	P	121	P	115.5	P	158	P	144.2	P	174.1	P	224.3	P	223.4	P	161.2	P	266.4	P	273.7	P	314.2	P
1416255_at	56.7	A	62.6	A	57	A	47.6	A	45.5	A	48.3	A	53.2	A	33.4	A	51.8	A	44.9	A	56.7	A	37.3	A	73.5	A	61.1	A	30.6	A
1416256_a_at	826.9	P	889.2	P	560.9	P	1173.1	P	987.2	P	1022.3	P	1419.3	P	1277.9	P	1353.8	P	2565.8	P	2503.8	P	1942.4	P	4030.2	P	3665.6	P	3512.1	P
1416257_at	444.3	P	522.2	P	426.2	P	482.3	P	380.1	P	488.1	P	417.5	P	469.5	P	426.9	P	583.4	P	571.2	P	437	P	736.6	P	699.2	P	592.2	P
1416258_at	225.5	A	187.4	A	187.5	A	177.4	A	183.8	M	172.1	A	148.9	A	181.2	A	128.3	A	112.7	A	103.6	A	96	A	29.1	A	2.8	A	2.4	A
1416259_at	129.1	P	138.2	P	105.5	P	130.8	P	106.2	P	108.5	P	91.6	P	125.7	P	102	P	131.3	P	128.4	P	85.8	P	104.6	P	103.2	P	100.5	P
1416260_a_at	180.9	P	285.3	P	128.4	P	223.7	P	156.2	P	217.3	P	216.4	P	229.4	P	210.7	P	409.5	P	349	P	273.9	P	671.2	P	561.6	P	553.4	P
1416261_at	966.4	P	1008.7	P	757.8	P	890.2	P	766.4	P	778.9	P	757	P	660.2	P	662.5	P	674.9	P	611.3	P	477	P	341.3	P	311.6	P	363.8	P
1416262_at	701.8	P	858.2	P	670.1	P	633.1	P	575.6	P	636.2	P	443.2	P	490.8	P	516.1	P	443.6	P	507.3	P	325.4	P	365.6	P	349.1	P	307.5	P
1416263_at	32.9	A	40.5	A	27.2	A	68.2	P	36.8	P	38.6	P	74	P	59.2	P	47.7	P	98.6	P	98.8	P	76.7	P	288.5	P	192.8	P	168.3	P
1416264_at	25.3	A	23.2	A	9.6	A	63.4	A	18.1	A	20.6	A	70.9	A	10.3	A	30.8	A	21.2	A	73.8	A	29.1	A	96.7	A	119.1	A	90.1	P
1416265_at	110.9	P	77.3	P	102.3	P	121.9	P	116.5	P	107.1	P	115.7	P	96.9	P	103.9	P	133.4	P	109.3	P	90.8	P	177.2	P	154.5	P	133.9	P
1416266_at	26.2	A	26.8	A	7	A	44.2	A	23.1	A	22	A	43.5	M	35.4	A	36.1	A	64.5	M	62.8	P	54	A	147.9	P	92.8	P	88.2	P
1416267_at	118	P	97.7	P	84.8	P	274.1	P	170.8	P	240.8	P	395.2	P	358.3	P	365.4	P	880.4	P	830.9	P	565.2	P	1581.5	P	1343.2	P	1166.9	P
1416268_at	241.3	P	219.6	P	157.9	P	224	P	182.4	P	224	P	251.7	P	251.6	P	239.7	P	492.3	P	428.6	P	336.6	P	855.7	P	781.3	P	698	P
1416269_at	4178	P	3727.9	P	3331	P	4065.8	P	2796.1	P	3740.9	P	3530.2	P	3003.9	P	2946.9	P	3440.6	P	3204.3	P	2895.3	P	3409.1	P	2822.9	P	2904.6	P
1416270_at	471.3	P	454.1	P	373.7	P	520.8	P	531.3	P	505.7	P	601.1	P	584.6	P	592.1	P	966.9	P	911.9	P	721.9	P	1523.3	P	1261.4	P	1259.9	P
1416271_at	936.5	P	908.8	P	747.8	P	852.8	P	603.7	P	766.5	P	633	P	537.6	P	600.7	P	468.2	P	482.3	P	386.7	P	112.1	P	75.7	P	80.9	P
1416272_at	261	P	377.7	P	267.6	P	405.8	P	394.1	P	301.4	P	552.5	P	296.6	P	462	P	546.3	P	594.9	P	403.6	P	1024.1	P	923.3	P	995.2	P
1416273_at	232.9	P	194.6	P	169.5	P	209.3	P	164	P	174.8	P	152.7	P	104.3	A	144.1	M	153.4	P	144	P	117	M	122.8	A	63.9	A	40.6	A
1416274_at	127.6	P	100.1	P	100.7	P	114.3	P	89.5	P	110.3	P	106.2	P	107	P	91.1	P	96.9	P	118	P	51.8	P	165.7	P	125.7	P	87.4	P
1416275_at	21	A	16.4	A	13	A	18.1	A	42.6	A	20.7	A	17.8	A	40.2	A	29	A	72	A	55.6	A	44.5	A	117.8	M	106.7	P	94.5	P
1416276_a_at	5563.5	P	5387.7	P	4354.7	P	5156.4	P	4118.4	P	4771.4	P	4337	P	4048.2	P	4308	P	4610.4	P	4654	P	3834.2	P	4348.1	P	4010.2	P	3761.9	P
1416277_a_at	6655	P	5917.7	P	5664.1	P	6600.8	P	5013.9	P	6261.1	P	5847.6	P	5515.1	P	5469.8	P	6160.8	P	5895.9	P	5348.2	P	7383.8	P	6574.9	P	6350.9	P
1416278_a_at	2881.2	P	2131.6	P	2247.3	P	2810.5	P	1759.8	P	2601.5	P	2233.6	P	1841.5	P	1984.8	P	2742	P	2292	P	1728.5	P	3314.8	P	2908.6	P	2713.8	P
1416279_at	484.7	P	411.6	P	346.1	P	518.1	P	461.7	P	450	P	561.3	P	552.5	P	511.9	P	998.6	P	755	P	615.2	P	1278.9	P	1108.7	P	1089.8	P
1416280_at	574.1	P	604.6	P	438.9	P	739	P	421.6	P	610.4	P	678.3	P	681.3	P	585.6	P	1110.9	P	960	P	754.3	P	1768	P	1539.7	P	1376.3	P
1416281_at	593.2	P	641	P	436.1	P	620.4	P	490.1	P	586.7	P	535.8	P	601.9	P	597.7	P	798.7	P	832.2	P	670.3	P	1170	P	1095.7	P	1007.2	P
1416282_at	1189.5	P	1170	P	886.3	P	1211.4	P	846	P	1080.3	P	970.1	P	904.3	P	982.8	P	1327.1	P	1306.5	P	931.3	P	1639.6	P	1507.7	P	1368.3	P
1416283_at	192.4	P	191.1	P	136.9	P	195.2	P	163.2	P	178.8	P	166	P	117	P	165.3	P	227.2	P	214.4	P	125.1	P	234.4	P	189.2	P	143.8	P
1416284_at	548.9	P	629	P	445.3	P	611.1	P	445.3	P	510.6	P	492.4	P	407.1	P	409.6	P	631.9	P	543.3	P	389.5	P	716.7	P	519.1	P	485	P
1416285_at	2336.4	P	2078.8	P	1766.9	P	2466.1	P	1866.7	P	2070.5	P	2002	P	1729.4	P	1884.3	P	2174.9	P	2061	P	1819	P	2612.7	P	2234.8	P	2016.8	P
1416286_at	7.1	A	4.3	A	4.5	A	200.2	P	225.9	P	191.1	P	394.1	P	412.2	P	442.4	P	1028.3	P	1066.3	P	788.6	P	2363.1	P	2085.5	P	1884.5	P
1416287_at	74.6	A	45	A	40	A	190.6	A	164.5	M	202.4	P	324.5	P	339	P	270.8	P	655.4	P	711.2	P	503.3	P	1382.9	P	1256.6	P	1127.7	P
1416288_at	1966.4	P	1931.1	P	1539.6	P	1815.7	P	1438	P	1873.2	P	1567.8	P	1488.6	P	1596.6	P	1985.7	P	2004.6	P	1560.8	P	2314.3	P	2297.4	P	2059.9	P
1416289_at	313	P	371.9	P	288.3	P	318.8	P	210.8	P	279.6	P	226.1	P	201.8	P	210.5	P	252.7	P	261	P	163.9	P	214	P	189	P	176.6	P
1416290_a_at	835	P	595.2	P	462.7	P	794.1	P	285.6	P	543.6	P	542.5	P	433.2	P	518.5	P	941.4	P	741	P	405.8	P	1323.6	P	849.9	P	345.7	P
1416291_at	870.2	P	925.7	P	721.8	P	801.7	P	661.4	P	772.3	P	672.2	P	644.9	P	766.2	P	860.6	P	847.9	P	625.6	P	940.5	P	860.1	P	799.8	P
1416292_at	1965.5	P	1960.6	P	1535.5	P	1727.4	P	1434.4	P	1606.3	P	1387.4	P	1325.1	P	1304.5	P	1371.4	P	1373	P	1058.1	P	1144.2	P	1001.6	P	898.3	P
1416293_at	28.5	A	33.4	A	26.7	A	61.5	A	48	P	55.7	P	44.1	A	34.7	A	44.6	P	64	A	53.5	A	47.6	M	51.7	A	45.7	P	35.6	P
1416294_at	496.9	P	390.3	P	341.9	P	410.1	P	299.3	P	346.4	P	375.9	P	301.5	P	269.8	P	356.4	P	332.7	P	316.4	P	443.7	P	373.6	P	335.3	P
1416295_a_at	91.1	P	75.1	P	59.9	P	75.2	P	46.5	P	78.9	P	74.8	P	42.5	P	44.9	P	40.9	A	51.5	P	33.8	P	21.6	P	28.1	P	27.8	P
1416296_at	91.4	A	77.5	A	65.2	A	78.4	A	73.5	A	71.4	A	36.6	A	57.1	A	69.7	A	60.1	A	11.4	A	23	A	43.8	A	39.1	A	39.7	A
1416297_s_at	74.1	A	39.7	A	45.7	A	89.9	A	58.5	A	46	A	79.9	A	58.8	A	54.6	A	69.8	A	53.6	A	38.8	A	101.9	A	32.7	A	47.8	A
1416298_at	62.1	A	51.3	A	10.8	A	65.7	A	35.1	A	51.9	A	71.4	A	52.5	A	41	A	73.1	A	61.4	A	33.6	A	92.8	A	63.3	A	48.6	A
1416299_at	20	A	4.6	A	4.3	A	23.6	A	14.6	A	3.9	A	10.3	A	12.9	A	3.1	A	15.1	A	6.7	A	14.9	A	21.5	A	21.6	A	26.8	A
1416300_a_at	6280.9	P	5137	P	4584.1	P	6342.7	P	4053.2	P	4949.4	P	5665.9	P	4564.4	P	4954	P	6125.3	P	5512.6	P	4700.5	P	6321.6	P	5793.1	P	5410.6	P
1416301_a_at	30.7	A	12.3	M	8.1	A	4.2	A	11.3	A	19.2	P	20.1	A	23.4	M	31	P	37.4	P	61.2	P	40.2	P	85.9	P	81.1	P	112	P
1416302_at	5.1	A	0.7	A	1	A	33	A	18.4	A	18.1	A	13.4	A	19.6	A	20.6	A	65.4	A	44.8	A	22.3	A	69	A	80.3	P	93.6	P
1416303_at	845.8	P	999.1	P	757.1	P	814	P	720.5	P	821.7	P	685.1	P	682.3	P	700.1	P	578	P	658.6	P	481.1	P	542.1	P	382.2	P	371.2	P
1416304_at	869.7	P	823.6	P	684.7	P	754.3	P	648.6	P	688.2	P	591.5	P	569.3	P	603.2	P	526.3	P	478.9	P	373.3	P	422.8	P	380.2	P	308.1	P
1416305_at	9.8	A	8.6	A	8.6	A	11.4	A	43	A	25.1	A	30.7	A	66.3	A	34.5	A	12.5	A	55.6	A	36.6	A	131.8	A	85.6	A	109.7	A
1416306_at	3.5	A	1.7	A	1	A	1.8	A	1.2	A	1.3	A	2.7	A	1.4	A	1	A	1.6	A	1.4	A	0.7	A	2.1	A	0.9	A	1.5	A
1416307_at	328.2	P	326.4	P	261.5	P	328.4	P	286.7	P	340.3	P	351	P	344.2	P	367.5	P	498.4	P	492.2	P	378.7	P	767	P	646.4	P	635	P
1416308_at	2470.2	P	2383.8	P	1971.1	P	2157.9	P	1684.9	P	2094.4	P	1600.5	P	1611.6	P	1573.5	P	1520.9	P	1493.3	P	1095.3	P	524.2	P	473.9	P	435.7	P
1416309_at	5.1	A	13	A	4.3	A	6.7	A	4.9	A	26.9	A	20.7	A	31.5	A	17.1	A	53.4	A	29.8	A	19.1	P	30.3	A	19.2	M	24.6	A
1416310_at	26.8	A	29.2	A	37.5	A	26.5	A	15.2	A	12	A	35.7	A	22	A	28.1	A	28.2	A	40	A	20.8	P	32.8	A	23.4	A	29.3	A
1416311_s_at	23.6	A	75.2	A	45.8	A	111.7	A	102.1	A	100.7	A	157.6	A	45.2	A	155.1	A	184.9	A	148.9	A	190.6	A	542.2	A	453.2	P	229.9	A
1416312_at	335.7	P	347.9	P	279.5	P	349.3	P	302.3	P	284	P	339.4	P	304.5	P	291.5	P	383.4	P	417.6	P	301.9	P	540.7	P	453.9	P	459	P
1416313_at	46.8	A	20.7	P	27.7	A	467	P	386.2	P	424.7	P	847.2	P	790.1	P	775.7	P	1901.8	P	1958.1	P	1340.2	P	3809.6	P	3407.4	P	3143.3	P
1416314_at	14.8	A	8.1	A	7.9	A	22.4	A	47.8	A	28.4	A	10.8	A	48.4	A	5.8	A	14.4	A	46.2	A	17.4	A	47	A	70.8	A	46	A
1416315_at	320.2	P	330.8	P	268.9	P	336.5	P	311.5	P	276.5	P	324.9	P	325.4	P	308.3	P	441.3	P	413	P	343.5	P	679.4	P	536.4	P	528.3	P
1416316_at	6956.4	P	6625	P	5793.6	P	6370	P	5003.8	P	5996.3	P	4987.1	P	4936.8	P	4969.5	P	4332.8	P	4442.1	P	3550.6	P	133.4	P	82.1	P	87.2	P
1416317_a_at	160.6	P	147.4	P	137.8	P	206.4	P	169.6	P	160.7	P	170	P	161.3	P	145.2	P	236.4	P	205.4	P	157.8	P	292.4	P	257.3	P	232.6	P
1416318_at	129.5	P	92.3	P	72.5	P	122.9	P	72.1	P	128.1	P	112.6	P	101.2	P	94.7	P	155.1	P	160.5	P	88	P	168	P	213.6	P	159.5	P
1416319_at	3787.8	P	3855.2	P	3326.6	P	3450.1	P	3015.8	P	3331.6	P	2344.4	P	2274.6	P	2526.8	P	2038.2	P	2187.4	P	1662.9	P	532.5	P	409.9	P	378.7	P
1416320_at	157.9	P	188.5	P	145.4	P	172.6	P	140.4	P	139.4	P	155.2	P	142.3	P	144.8	P	141.2	P	167.2	P	126	P	180	P	154.3	P	117.9	P
1416321_s_at	455.6	P	441	P	327.6	P	370.5	P	300.3	P	364.1	P	325.6	P	325.3	P	341.9	P	350.2	P	331.9	P	233.2	P	356.2	P	280.7	P	287.3	P
1416322_at	9.3	A	32.3	A	14.2	A	9.9	A	11.3	A	10.7	A	4.6	A	7.5	A	4.4	A	12.7	A	21.9	A	5	A	14.8	A	12.1	A	5.6	A
1416323_at	130.2	P	111.2	P	103	P	130.3	P	91.5	P	115.9	P	113.3	P	96.5	P	126.6	P	183.9	P	152.1	P	105.6	P	216.3	P	209.2	P	183.4	P
1416324_s_at	133.7	P	146.9	P	98.2	P	132.6	P	98.9	P	97.6	P	157.4	P	123.7	P	108.2	P	121.6	P	154.1	P	118.9	P	275.5	P	304.5	P	209.2	P
1416325_at	3.1	A	13	A	12.5	P	24.2	A	7.7	A	6.6	A	23.6	P	12.9	P	13.4	A	35.8	P	17.8	A	16.8	A	20	A	15.6	A	16.5	A
1416326_at	206.8	P	168.8	M	178.1	P	231.6	P	239.2	P	203.7	P	199	P	164	P	221.3	M	284.6	M	245.9	P	166.9	P	282.5	M	257.9	P	264.1	P
1416327_at	1620.9	P	1511.5	P	1251.8	P	1366.4	P	1113.2	P	1438.9	P	1076.7	P	1052.9	P	1014.3	P	1196.7	P	1180.6	P	975.7	P	1040.3	P	938.4	P	869.3	P
1416328_a_at	1012.8	P	878.6	P	690.9	P	931	P	720.9	P	721.1	P	801.1	P	738.3	P	722.9	P	669.3	P	689.7	P	565.8	P	836.5	P	625.6	P	464.8	P
1416329_at	779.1	P	675	P	637.7	P	721.7	P	609.1	P	781.9	P	635.8	P	682.6	P	789	P	993.4	P	936.3	P	735.3	P	1257.1	P	1261.5	P	1258.2	P
1416330_at	2410.3	P	2481.6	P	2113.3	P	2531.9	P	2129.2	P	2705.3	P	2536.8	P	2576.5	P	2631.5	P	3678.7	P	3263.4	P	2839.8	P	4850.2	P	4440.4	P	4240.5	P
1416331_a_at	322.1	P	366.4	P	290.3	P	432.1	P	416.2	P	333.8	P	437.6	P	434.3	P	455.1	P	799.2	P	769.4	P	641.6	P	1453.8	P	1335	P	1333.1	P
1416332_at	171.1	P	166.4	P	113.1	P	202.2	P	155.6	P	181.7	P	240.3	P	205	P	242.8	P	398.8	P	419	P	308.7	P	852.6	P	688.4	P	622.6	P
1416333_at	107.9	P	89.5	P	74.7	P	96	P	66.8	P	91.2	P	88.5	P	68.4	P	56.9	A	146.3	P	64.2	P	78.1	P	77.8	P	45.5	P	41.9	A
1416334_at	30.6	A	54	A	32.9	A	59.1	A	51	P	44.6	P	99.9	P	68.7	P	51.4	P	97.4	P	84.7	P	60.8	P	139.5	P	128.1	P	101.8	P
1416335_at	3069	P	2813.8	P	2483.9	P	3236.9	P	2292.1	P	2886.4	P	2590.2	P	2511.7	P	2572.4	P	3073.3	P	2905.5	P	2429.9	P	3529.9	P	3139.3	P	3046	P
1416336_s_at	302.8	P	266.8	P	203.2	P	297.4	P	194.3	P	232.6	P	239.4	P	209.2	P	257.8	P	394.6	P	324.5	P	246.5	P	533	P	427.8	P	391.4	P
1416337_at	3426	P	2783.2	P	2280.8	P	3120.6	P	1673.5	P	2605.7	P	2159.2	P	1813.4	P	1890.3	P	2113	P	2046.2	P	1499.2	P	1979.5	P	1429.4	P	1255.5	P
1416338_at	96.8	P	85	P	91	P	114.4	P	91.7	P	98.4	P	94	P	119.4	P	88.7	P	127.2	P	152.7	P	112.3	P	206.1	P	186.7	P	188.6	P
1416339_a_at	762	P	746.1	P	639.4	P	691.3	P	539.4	P	639.9	P	607.2	P	590.1	P	584.3	P	637.9	P	492	P	451.2	P	637.8	P	567.3	P	500.1	P
1416340_a_at	1503.3	P	1604.7	P	1202.2	P	1434.4	P	1068.7	P	1325.4	P	1133.2	P	1116.1	P	981.5	P	967.9	P	937.3	P	795.8	P	623.8	P	493.4	P	456.1	P
1416341_at	244	P	220.6	P	167.5	P	290.4	P	228.6	P	212.2	P	258.4	P	229.4	P	232.5	P	351.4	P	386.8	P	273.3	P	615.2	P	620.1	P	591.1	P
1416342_at	25.8	A	27.7	A	16.5	A	31.1	A	18.5	A	21	A	31.2	A	20.3	A	31.1	A	57.9	A	37.4	A	43.9	A	120.4	P	80.9	P	48.7	P
1416343_a_at	4315	P	3557.8	P	3413.8	P	3615.9	P	2058.4	P	4327.5	P	2437.2	P	2204.9	P	2533.7	P	2243.5	P	2164.2	P	1597.9	P	506.4	P	450.9	P	417.5	P
1416344_at	4469	P	4400.2	P	3771.8	P	4184.6	P	3138.2	P	4392.1	P	3091.3	P	3326.5	P	3083.2	P	2816.8	P	2756.3	P	2202.5	P	531.3	P	536.5	P	489.7	P
1416345_at	908.3	P	968.5	P	744.2	P	775.8	P	716.8	P	818.7	P	683.3	P	585	P	630	P	703.5	P	643.6	P	438.1	P	529.9	P	477.2	P	408.3	P
1416346_at	415.7	P	439.9	P	322.3	P	353.9	P	335.4	P	321.1	P	266.4	P	314.3	P	324.5	P	311.6	P	281.6	P	185.5	P	234	P	159	P	171.3	P
1416347_at	180.4	P	150.6	P	124.2	P	174.6	P	146	P	153.8	P	221.4	P	207.8	P	233.8	P	370.9	P	323.1	P	237.1	P	490	P	432.2	P	427.1	P
1416348_at	37.5	A	36.1	A	29.1	A	43.5	A	41.2	A	49.4	A	50.9	A	54.2	A	55.5	A	77.1	A	71.4	A	47.1	A	133.8	A	122.1	P	96.4	M
1416349_at	593.3	P	586.5	P	467.2	P	540.8	P	429.9	P	490.7	P	444.6	P	400.4	P	412.9	P	526.8	P	466.2	P	382.5	P	544.3	P	390.8	P	422.6	P
1416350_at	42.2	P	47.4	P	43.8	P	92.7	P	76.1	P	70.9	P	99	P	102.6	P	122.5	P	208.6	P	195.5	P	128.7	P	554	P	512.6	P	355.2	P
1416351_at	601	P	632.1	P	522.5	P	804.6	P	639.7	P	769.8	P	870.5	P	882.1	P	897.7	P	1614.6	P	1603.4	P	1138.4	P	2951.8	P	2944.9	P	2856.9	P
1416352_s_at	1942.4	P	1928.9	P	1597.4	P	2037.1	P	1536.6	P	1942.3	P	1885.4	P	1814.6	P	1856.4	P	2653.9	P	2780.7	P	2062.3	P	3775.1	P	3433.9	P	3235.4	P
1416353_at	255	P	276.3	P	240.6	P	248.5	P	209.6	P	276	P	243.1	P	275.6	P	288.4	P	331.4	P	375.3	P	278.9	P	501.7	P	435.7	P	434.9	P
1416354_at	152.4	M	217.3	P	111.8	P	242.6	P	170.4	P	254.4	P	296	P	270.4	P	209.7	P	311	P	443.4	P	280.2	P	582.4	P	564.2	P	570.7	P
1416355_at	35.1	P	35.9	P	18.2	A	39.4	A	25.5	P	25.6	P	64.3	P	36.9	P	31.8	A	59.2	P	55.4	P	42.9	P	84.9	P	83.1	P	99.9	P
1416356_at	199	P	206.8	P	115.6	P	185.3	P	131.1	P	146.6	P	143.5	P	111	P	124	P	210.5	P	195.9	P	143	P	307.6	P	214.2	P	225.3	P
1416357_a_at	59.1	A	35.6	A	47.8	A	68.6	A	43.3	A	59.5	A	70.4	A	60.5	A	68.5	A	86.6	A	109.7	P	46.5	P	157.7	P	140.1	P	122.4	P
1416358_at	56.5	A	56.8	A	48.1	A	50.3	A	43.4	A	38.2	A	90.9	A	51	A	63.8	A	116.3	P	61.2	P	52.3	A	117.6	P	119.4	P	105.9	P
1416359_at	261.6	P	285.6	P	191.5	P	247.9	P	201.7	P	251.7	P	241	P	248.1	P	218.3	P	328.5	P	262.2	P	224.2	P	399.2	P	342	P	332.8	P
1416360_at	93.4	P	120.8	P	76.8	P	106.6	P	90.2	P	108.7	P	119.7	P	103.1	P	118.4	P	170.6	P	141.7	P	102.8	P	189.8	P	149.6	P	168.8	P
1416361_a_at	4.6	A	6.7	A	12.6	A	244.3	P	198.5	P	192.1	P	357.2	P	405.3	P	431.1	P	845.3	P	803.7	P	607.6	P	1495.1	P	1200.7	P	1165.6	P
1416362_a_at	587.7	P	547.6	P	422.3	P	472.8	P	378.9	P	550	P	377.3	P	380.4	P	385.2	P	344.6	P	473.7	P	368.9	P	392.5	P	412	P	412.8	P
1416363_at	50.7	A	26.3	A	22.1	A	26.2	A	17.4	A	34.8	P	7.7	A	24	A	48.1	A	75.1	A	45.3	P	6.6	A	84.7	P	90.8	P	70.7	P
1416364_at	2626.5	P	2442.6	P	1892.1	P	2646	P	2043.1	P	2451.5	P	2550.7	P	2257.4	P	2391.3	P	3577.8	P	3356.5	P	2681.3	P	4769.1	P	4060.9	P	3948.1	P
1416365_at	1864.8	P	2666.6	P	2242.2	P	2338.8	P	2131.1	P	2673.7	P	1829.4	P	2325.3	P	2595.9	P	2425.6	P	3071.1	P	2721.1	P	3033.8	P	3686.9	P	3777.8	P
1416366_at	3500	P	3085.3	P	2563.5	P	3463	P	1989.6	P	3036.3	P	2950.2	P	2333.2	P	2457.9	P	3574.4	P	3304	P	2499.3	P	4171	P	3598.6	P	3080.1	P
1416367_at	872.8	P	700.5	P	556.5	P	834.8	P	527.1	P	631.1	P	598	P	544.4	P	532.5	P	658.6	P	596.8	P	463.4	P	718.8	P	587.6	P	551	P
1416368_at	947.5	P	1107.2	P	878.1	P	894.5	P	690.4	P	922.7	P	689	P	722.2	P	716.4	P	653.6	P	827.4	P	593.8	P	560.5	P	554	P	500.5	P
1416369_at	575.6	P	516.4	P	388.2	P	452.4	P	465.9	P	478.6	P	536.3	P	477.1	P	429.4	P	595.1	P	546.5	P	443.6	P	700.2	P	645.7	P	570.1	P
1416370_at	179	P	158.3	P	117	P	141.8	P	124.9	P	127.3	P	179.5	P	114.2	P	129.8	P	206.2	P	175.4	P	104.5	P	203.6	P	238.3	P	204.5	P
1416371_at	67.6	A	75.6	A	42.4	P	357.9	P	281.9	P	331.2	P	668.5	P	696.4	P	640.4	P	1433.4	P	1469.4	P	1250.6	P	2838.7	P	2600.8	P	2690.5	P
1416372_at	612.9	P	642.2	P	447.1	P	594.2	P	505.4	P	517.6	P	600.4	P	566.9	P	587.3	P	809.4	P	801.4	P	588.8	P	1107.8	P	974.9	P	903.7	P
1416373_at	999.5	P	1050.3	P	851.5	P	1009.6	P	719.2	P	865.3	P	903.1	P	799.7	P	711.8	P	779.4	P	765.2	P	634.2	P	873.8	P	601.4	P	598.9	P
1416374_at	496.9	P	518.7	P	411	P	433.6	P	359.9	P	438.4	P	322.8	P	334.8	P	350.2	P	325.8	P	368.2	P	265.7	P	276.3	P	272.7	P	210.2	P
1416375_at	196	P	189.5	P	121.4	P	160.7	P	140.8	P	161.7	P	175	P	139.5	P	148.1	P	190.1	P	153.5	P	129	P	179.1	P	157.6	P	147.7	P
1416376_at	474.4	P	509.5	P	439.9	P	340.2	P	374.7	P	390.5	P	277.7	P	237.1	P	314.7	P	198.3	P	194.7	P	145.9	P	93.5	A	95.1	A	74.2	A
1416377_at	83.3	P	66.2	P	55.1	P	90.6	P	68.7	P	64.7	P	83.3	P	69.6	P	67.6	P	126.4	P	155.9	P	81.1	P	261.9	P	237.5	P	224.4	P
1416378_at	163	P	195.3	P	190.8	P	165.4	P	151.7	P	155.4	P	148.6	P	139.1	P	114.7	P	121.4	P	149.4	P	80.2	P	89.4	A	129	P	98.3	P
1416379_at	11	A	15	A	19.5	A	50	A	19	A	35.1	A	60.9	A	54.2	A	30.1	A	108.5	A	74.6	P	44.2	A	141.9	P	63.5	P	112	P
1416380_at	116.6	P	99	P	64.3	P	82.7	P	58.4	P	57.7	P	66.3	A	60.4	P	48.4	P	60.1	M	78.2	M	39.8	A	57	A	19.3	A	13.9	A
1416381_a_at	2503.6	P	2517	P	1877.9	P	2399.8	P	1750.9	P	2218.8	P	1940.6	P	1724.9	P	1881	P	2089.1	P	2012.5	P	1460.8	P	2194.8	P	1865.7	P	1919.2	P
1416382_at	1663.1	P	1626.6	P	1212.9	P	1385.5	P	1190.7	P	1359.9	P	1073.4	P	999.1	P	1052.1	P	820.4	P	811.2	P	628.7	P	155.7	P	172.1	P	162.6	P
1416383_a_at	2227	P	2316.4	P	1863.7	P	1989.8	P	1832.6	P	1914.6	P	1631.1	P	1575.1	P	1494.5	P	1531.5	P	1480.2	P	1135.9	P	841.6	P	702.7	P	611.5	P
1416384_a_at	1452.3	P	1501.4	P	1129.5	P	1349.7	P	1056.1	P	1162.5	P	1075.7	P	925.1	P	1062.8	P	1260	P	1135.9	P	886.5	P	1022.8	P	885.8	P	842	P
1416385_a_at	1576.8	P	1508.9	P	1176.8	P	1440	P	1133.1	P	1375.3	P	1330.8	P	1216.2	P	1137.3	P	1409.7	P	1342	P	1089.9	P	1629.1	P	1295.6	P	1267	P
1416386_a_at	715.8	P	675.4	P	547.8	P	602.9	P	502.3	P	651.4	P	523.2	P	547.9	P	548.2	P	707.1	P	693	P	523.3	P	862.6	P	823	P	773.8	P
1416387_at	370.4	P	324.5	P	281.8	P	417.3	P	364.7	P	384.8	P	523.9	P	506.4	P	480.2	P	832.4	P	702.1	P	554.7	P	1322.2	P	1116.7	P	1078.8	P
1416388_at	60	A	80.1	A	47.3	A	86.7	M	74.4	M	68.1	P	90	P	99.8	P	108.7	P	184.2	P	176.8	P	151.7	P	327.4	P	361.3	P	263.9	P
1416389_a_at	516.6	P	549.2	P	395.3	P	401.6	P	383.5	P	444.1	P	324.7	P	310.1	P	377.5	P	356.8	P	389.6	P	249.4	P	244.9	P	238.3	P	195.1	P
1416390_at	100.2	P	82.7	P	63.2	P	75.5	P	65.2	P	91	P	84.1	P	76.2	P	79.3	P	115.6	P	115.1	P	94.5	P	177.2	P	155.3	P	137	P
1416391_at	68	A	72.7	A	72.3	A	67	A	70.1	P	52.3	P	77.2	A	61.5	A	71.5	A	97.3	A	90.1	P	66.5	P	117.1	P	103.8	P	85.3	P
1416392_a_at	3639.4	P	3309.5	P	2731.7	P	4469	P	3218.7	P	4112.8	P	4824.4	P	4187.2	P	4110.1	P	5403.4	P	5675.6	P	4746	P	6540.8	P	5695.3	P	5539.8	P
1416393_at	880.2	P	1035.8	P	784.6	P	863.2	P	740.4	P	811.8	P	713.6	P	652.4	P	682.7	P	774.1	P	744.9	P	614.1	P	702.6	P	692.4	P	553.1	P
1416394_at	898.7	P	905.4	P	719.5	P	964.1	P	574.5	P	913.1	P	783.1	P	635	P	709.6	P	1039	P	813.7	P	634.1	P	1164.1	P	1036.2	P	981.8	P
1416395_at	357.5	P	322.3	P	247.3	P	374.8	P	355.9	P	342.1	P	381.1	P	325.6	P	357.8	P	613.5	P	635.3	P	473.2	P	1031.4	P	913.2	P	862.2	P
1416396_at	59.4	A	54.3	A	34.2	A	56.9	A	53.4	P	38.5	A	74.9	M	42.8	A	37.6	A	84.2	A	50.8	M	62.4	P	102.4	A	46.6	P	74.9	P
1416397_at	65.2	P	39.1	P	48.9	P	62.6	P	51.4	P	26.8	P	56.3	P	71.3	P	65	P	131.2	P	110.2	P	80.9	P	222	P	149.7	P	126.8	P
1416398_at	32.4	A	18.6	A	15.7	A	36.9	A	37.2	A	15	A	42.3	A	31.8	P	40.4	P	53.6	P	32.3	M	34.5	A	60.3	A	45.3	P	42.5	P
1416399_a_at	684.2	P	623.2	P	533.2	P	667.4	P	509.9	P	646.5	P	537	P	534	P	513.3	P	741	P	798.5	P	563	P	1134	P	1036.6	P	1045.8	P
1416400_at	169.6	P	155.1	P	139.8	P	208.6	P	116.4	P	108.3	P	139.8	P	142.4	P	109.6	P	146.7	P	153.4	P	113.3	P	178.2	P	147.3	P	120.8	P
1416401_at	1279.4	P	1051.3	P	1020.1	P	1149.7	P	846.1	P	1064.2	P	779.5	P	721.9	P	902.3	P	870.2	P	836.1	P	615.8	P	639.6	P	506.4	P	512.5	P
1416402_at	436.9	P	445.9	P	317.4	P	376.6	P	290.3	P	334.1	P	320	P	293	P	323.3	P	339.6	P	362	P	275.1	P	358.3	P	329.5	P	287.4	P
1416403_at	184.1	P	190.4	P	142.6	P	152.8	P	136.2	P	160.6	P	142.3	P	119.7	P	147.8	P	185.3	P	149.3	P	124.2	P	168.1	P	158	P	154	P
1416404_s_at	5601.5	P	5249.5	P	4662.6	P	5524.8	P	3879.9	P	5009.6	P	4805.8	P	3996.5	P	4340.2	P	5238.1	P	4701.2	P	3880	P	5008.3	P	4317.1	P	4337.6	P
1416405_at	837.9	P	870.5	P	657.1	P	713.7	P	615.9	P	747.6	P	543.5	P	566.8	P	561.5	P	572.5	P	520.6	P	499.5	P	365.2	P	309.1	P	301.1	P
1416406_at	268.3	A	227.2	A	154.6	A	373.8	P	308.7	P	390.4	P	734.3	P	635.4	P	665.3	P	1528.1	P	1379.8	P	1117.8	P	2695	P	2071.7	P	1987.8	P
1416407_at	261.3	P	217.6	P	162.9	P	573.3	P	476.3	P	514.1	P	834.3	P	909.3	P	873	P	1706.8	P	1762.3	P	1382.5	P	3269	P	2705.8	P	2491.3	P
1416408_at	6503.9	P	5741.3	P	5276.3	P	6268.5	P	4356.4	P	5742.3	P	5328.8	P	4635.1	P	4451	P	4555.8	P	4499.8	P	3542.5	P	1316.6	P	1185.6	P	1060.2	P
1416409_at	6042.1	P	5857.3	P	4929.4	P	5590.4	P	4421.9	P	5369.9	P	4443.2	P	4460.5	P	4619.9	P	4192.2	P	4253.4	P	3261.4	P	1312.3	P	1216	P	976.3	P
1416410_at	59.3	P	77.6	P	53.4	M	83.7	P	48.6	P	64.2	P	95.9	P	67.2	P	82.1	P	123.6	P	106.9	P	80.1	P	206.9	P	167.7	P	159.8	P
1416411_at	947	P	926.7	P	762.6	P	862.1	P	652.2	P	782.7	P	642.7	P	563.3	P	591.5	P	493.6	P	489.9	P	354	P	102.3	P	65.7	P	64.9	P
1416412_at	128.7	P	105.9	P	47.1	P	117.1	P	57.3	P	82.6	P	105.5	P	59.3	P	82.5	P	136.1	P	160.5	P	92.5	P	209.9	P	197.2	P	123.4	P
1416413_at	4.7	A	2.3	A	1.2	A	13.9	A	1	A	5	A	13.9	A	5.1	A	3.2	A	2.3	A	3.5	A	8	A	23.9	A	6.7	A	1.2	A
1416414_at	64.7	A	64.4	A	64.3	A	80.9	A	33.3	A	52.7	A	52.2	A	39.6	A	59.1	A	53.9	A	46.8	A	20.5	A	20.2	A	6.8	A	3.8	A
1416415_a_at	1872.3	P	2141.7	P	1556.7	P	1955.6	P	1625.5	P	1953.4	P	1890.5	P	1762.3	P	1981.1	P	2359.5	P	2648.8	P	2106.1	P	3652.6	P	3560.6	P	3093.7	P
1416416_x_at	8150.2	P	8097.7	P	7955.8	P	7915.2	P	7357	P	7606.1	P	7094	P	6964.7	P	6605.7	P	6208.6	P	6071.7	P	5115.2	P	2076.7	P	1983.5	P	1767.3	P
1416417_a_at	1997.2	P	1928.4	P	1605.3	P	1954.4	P	1501.1	P	2080	P	1927.2	P	1638.7	P	1677.8	P	2010.5	P	1858.7	P	1672.9	P	2386	P	2039.4	P	2050.9	P
1416418_at	2031.6	P	1831.6	P	1482.2	P	2003.1	P	1593.2	P	1558.9	P	1886.4	P	1553.5	P	1533.1	P	2031.9	P	1853.7	P	1516.1	P	2839.5	P	2372.3	P	2062	P
1416419_s_at	3955.7	P	3634.3	P	3195.3	P	3843.9	P	3052	P	3730.8	P	3714.7	P	3577.9	P	3397.5	P	4228.9	P	4287.9	P	3600.9	P	5334.9	P	5111.4	P	4877.7	P
1416420_a_at	7069.4	P	6566.7	P	5773.5	P	6901.9	P	5259.3	P	6453.3	P	5858	P	5868.8	P	5792.1	P	7061.3	P	7099.3	P	6047	P	8153.5	P	7193.9	P	7136.6	P
1416421_a_at	146.4	P	165.7	P	116	P	168.8	P	110.8	P	179.7	P	123	P	139.8	P	154.7	P	195.9	P	211	P	147.5	P	244.9	P	226.4	P	220.3	P
1416422_a_at	165.6	P	151.1	P	144	P	193.5	P	127.1	P	178.2	P	188.1	P	168.6	P	170.5	P	269	P	261.7	P	203.3	P	462.9	P	390.2	P	346	P
1416423_x_at	160.8	P	166.1	P	123.3	P	193.6	P	108.4	P	169.2	P	153.6	P	160.7	P	155.5	P	229.8	P	297.7	P	163.1	P	245.1	P	193.2	P	152.5	P
1416424_at	372.8	P	289.9	P	237.1	P	303.3	M	241.2	P	263.2	P	268.7	M	206.5	P	186.3	P	274	M	198.9	P	148.3	A	156.9	A	143.4	A	170	P
1416425_at	777.6	P	814.1	P	642.7	P	686.8	P	583	P	648.5	P	667.9	P	555.9	P	574.7	P	684.6	P	628.9	P	535.4	P	728.3	P	630.5	P	562.5	P
1416426_at	858.4	P	957.2	P	703.9	P	915.1	P	711.6	P	968.1	P	834.5	P	1011.9	P	885.9	P	1322.9	P	1537	P	1115.9	P	2150.2	P	1968.8	P	1753	P
1416427_at	1851.9	P	1960.3	P	1698.1	P	2229.5	P	1850.5	P	2194.3	P	2236.7	P	2267.5	P	2296.9	P	3005.3	P	3367.4	P	2609.4	P	4461.3	P	4649.9	P	4174.3	P
1416428_at	238.5	P	237	P	168.5	P	275.5	P	160.6	P	243.3	P	257.4	P	252.8	P	204.3	P	371.2	P	337.1	P	241.7	P	520.3	P	448.9	P	399.1	P
1416429_a_at	7523.9	P	6076.4	P	5222.3	P	7044	P	4271.7	P	6037.8	P	5568.6	P	5124.7	P	4952.5	P	5798.3	P	5424.3	P	4551.1	P	845.6	P	683.5	P	595.2	P
1416430_at	7343.7	P	6712.1	P	5886.2	P	6885.2	P	5202.7	P	6460.3	P	6147	P	5672.1	P	5666.7	P	6396.1	P	6193.3	P	4865.3	P	777.2	P	504.7	P	457.8	P
1416431_at	43.2	A	51.5	A	47.7	A	51.4	A	12.1	A	73.3	A	3.6	A	30.3	A	25.2	A	13.4	A	26.7	A	7.2	A	8.1	A	2.4	A	2.1	A
1416432_at	146.9	P	96.4	P	81.4	P	103.5	P	81.6	P	110	P	89	P	102.9	P	87	P	204.5	P	162.4	P	110.8	P	289.9	P	180.2	P	218.9	P
1416433_at	40.2	A	54.5	A	52.8	P	56.1	A	55.8	A	58.1	P	74.9	P	58.5	A	64.6	P	79.3	P	82.2	P	69.1	P	145.4	P	105	P	124.9	P
1416434_at	26.8	A	19.8	A	10.7	A	24.3	A	32.7	A	12.2	A	47.3	A	17.6	A	29.3	A	51.2	A	37.2	A	21.2	A	34.8	A	8.6	A	20.4	A
1416435_at	773.1	P	744.8	P	645.3	P	689.3	P	576.3	P	559.2	P	522.9	P	470.4	P	540.4	P	431.6	P	382	P	302.3	P	171	P	138.7	P	124.9	P
1416436_a_at	288.5	P	245	P	189.2	P	245	P	241.9	P	273.5	P	264.6	P	195	P	244.9	P	367.4	P	299.9	P	245.8	P	407.1	P	411.2	P	337.9	P
1416437_a_at	70.6	P	70.3	P	39.1	P	102	P	103.9	P	105.7	P	163.5	P	145.4	P	157.9	P	336.4	P	351.8	P	245.6	P	623.7	P	650.6	P	552	P
1416438_at	476.6	P	604.1	P	426.4	P	619.1	P	565.3	P	505.8	P	611	P	568.9	P	637.4	P	750.2	P	841.4	P	678	P	1250.3	P	1181.1	P	1094.6	P
1416439_at	486.6	P	513.9	P	368.7	P	419.5	P	339.2	P	346.6	P	291.9	P	306	P	288.4	P	394.3	P	294.9	P	207.4	P	290.4	P	234.8	P	220.8	P
1416440_at	3487.6	P	3092.9	P	2599	P	3148.2	P	2075.8	P	3070.2	P	2231.3	P	2225.5	P	2167.4	P	2046.2	P	2155.5	P	1617.4	P	1099	P	1041	P	894	P
1416441_at	867	P	807	P	625.9	P	714.9	P	497.9	P	699.2	P	577.8	P	549.5	P	515	P	422.9	P	500.7	P	345.7	P	316.1	P	206.7	P	181.7	P
1416442_at	348.4	P	331.3	P	240.2	P	276.8	P	243.4	P	274	P	273.5	P	235	P	238	P	260.9	P	235.9	P	181.5	P	280.3	P	230.3	P	179.1	P
1416443_a_at	362.6	P	387.9	P	301.8	P	382.9	P	379.9	P	403.9	P	477.5	P	531.4	P	493.9	P	792	P	877	P	632	P	1250.2	P	1107.5	P	1044	P
1416444_at	3992.5	P	3656.8	P	3087.3	P	3708.7	P	2363	P	3258.1	P	2520.9	P	2254.5	P	2408.3	P	2250.4	P	2101.8	P	1493.8	P	236.2	P	218.4	P	156.7	P
1416445_at	495.1	P	497.3	P	395.3	P	480.9	P	460.8	P	496.8	P	489.8	P	490.9	P	439	P	584	P	559.7	P	467.7	P	771.6	P	676.6	P	757.6	P
1416446_at	877.8	P	915.7	P	738.3	P	946.8	P	738.3	P	845.8	P	926.8	P	925.8	P	916.4	P	1286	P	1420.6	P	961.8	P	2375	P	1901.3	P	1927.1	P
1416447_at	1510.3	P	1483.2	P	1109	P	1677.3	P	1094	P	1506.1	P	1528.7	P	1402.7	P	1380.7	P	2086.5	P	2137.5	P	1479.8	P	2838.6	P	2404.9	P	2238.7	P
1416448_at	276	P	255.3	P	193.6	P	254.2	P	170.7	P	227.7	P	218	P	192.3	P	158.2	P	340.3	P	287.4	P	190.5	P	410.1	P	403	P	282.5	P
1416449_x_at	110.6	P	105	P	88.1	M	112	A	64.8	A	74.2	P	73.5	A	68.7	A	105.3	A	82.1	A	77.3	A	57.6	A	97	A	57.5	P	74.7	P
1416450_at	39.6	M	41.3	A	33.1	A	51.9	A	39.5	A	30.2	A	12.5	A	37.6	M	22.5	A	67.5	A	31.4	P	25.3	A	66.6	A	38.8	P	55.2	P
1416451_s_at	102.4	P	83.8	P	73.9	P	88.6	P	74.3	P	69.3	P	92.1	P	78.5	P	95.6	P	91.9	A	103.1	P	84.5	P	131.8	P	158.7	P	121.4	P
1416452_at	6053.7	P	5428.8	P	4727.7	P	5449	P	3925.9	P	5001.6	P	3997.5	P	3744.5	P	4037	P	3710.1	P	3631.3	P	2966.8	P	1255.8	P	1198.9	P	1104.2	P
1416453_x_at	2819.6	P	2782.4	P	2004	P	2984.6	P	2165.6	P	2185.8	P	1973.4	P	1736.1	P	2178.1	P	2059.5	P	2163.7	P	1521.9	P	1967.5	P	1816.3	P	1806.3	P
1416454_s_at	282.4	P	250	P	235.3	A	291.6	P	248.4	P	215.6	P	323.4	M	268	P	262.6	P	521.1	P	417	P	313.9	P	825.4	P	584.9	P	567.3	P
1416455_a_at	39.4	A	12.2	A	28.2	A	184	P	74.7	P	96.3	P	227.8	P	232.5	P	235.8	P	532.4	P	560.1	P	393.6	P	979.3	P	974.7	P	948.9	P
1416456_a_at	4.1	A	4.1	A	2.6	A	3.6	A	8.2	A	5.9	A	8.2	A	9.1	A	6.9	A	15.6	A	4.6	A	8.3	A	28.3	A	26.7	A	16.5	A
1416457_at	139.4	P	128.8	P	103.8	P	153.4	P	105.9	P	88.3	P	166.3	P	136.7	P	141	P	171.9	P	196.8	P	150.8	P	316.4	P	172.3	P	160.1	P
1416458_at	47.6	A	76.8	P	38.7	A	74.4	A	82.7	A	98	P	124.2	M	92.2	P	122.8	P	239	P	215.6	P	165.2	P	365.5	P	352.2	P	311.3	P
1416459_at	48.3	A	58.1	P	41.4	P	70.6	P	68.6	P	69.4	P	81.6	M	106.9	P	72.9	P	179.5	P	126.2	P	124.8	P	262	P	224.4	P	174.9	P
1416460_at	78.7	A	27.9	A	4.4	A	68.3	A	37.7	A	37.4	A	59.5	A	24.7	A	21.2	A	46.6	A	42.9	A	19.2	A	7.5	A	18.1	A	6.7	A
1416461_at	2278.4	P	2079.4	P	1716.6	P	1972.5	P	1565.5	P	1945.9	P	1646.8	P	1565.9	P	1581.7	P	1836.8	P	1848.9	P	1267.9	P	1679.3	P	1586.3	P	1406.7	P
1416462_at	1975.8	P	2032	P	1538.5	P	1831.4	P	1638.3	P	1684.2	P	1590.4	P	1480.7	P	1609.4	P	1770	P	1560.6	P	1326.4	P	1832.5	P	1598.1	P	1421.7	P
1416463_at	81.1	P	89.5	P	54.4	P	92.7	P	74.3	P	90.6	P	104.9	P	85.2	P	99.3	P	138.2	P	153.9	P	94.6	P	215.9	P	225.9	P	204	P
1416464_at	20.2	A	5.3	A	21.6	A	46.9	A	21.3	A	15.9	A	36.9	A	13.1	A	9.7	A	42.3	A	28	A	8.2	A	33.6	A	31.9	A	17.1	A
1416465_a_at	1505.9	P	1391	P	1175.1	P	1451.3	P	1159.2	P	1532.3	P	1313.2	P	1431.3	P	1268	P	1840.9	P	1917.6	P	1480.1	P	2489.5	P	2248.1	P	2104.3	P
1416466_at	1983.4	P	1846.3	P	1540	P	2111.9	P	1255.4	P	1992	P	1823.4	P	1718	P	1673.9	P	2434.5	P	2345	P	1674.8	P	3223.7	P	2859.1	P	2547	P
1416467_at	660.2	P	501.1	P	412.9	P	514.2	P	377.2	P	459.6	P	602.8	P	465.6	P	485.6	P	515.8	P	561.5	P	437	P	708.6	P	821.5	P	639.6	P
1416468_at	5424.3	P	5268.9	P	4595.3	P	4957.9	P	3906.6	P	4777.1	P	3934.2	P	3637.3	P	3855.4	P	3847.4	P	3858.3	P	3088.3	P	1640.8	P	1563.8	P	1485.1	P
1416469_at	115.2	A	111.6	A	67.1	A	177	A	92.1	A	163.8	P	197.5	P	162.6	P	173.7	P	408.7	P	349.3	P	262.1	P	729.2	P	707.1	P	697.8	P
1416470_a_at	795	P	849.5	P	647.7	P	740.7	P	644.4	P	752.4	P	622.9	P	527.1	P	623.4	P	718.8	P	722.1	P	539.3	P	1017.7	P	925	P	946.1	P
1416471_at	907	P	933.8	P	830.3	P	858.3	P	717.8	P	1056.1	P	923.5	P	650.4	P	769.6	P	792.5	P	845.3	P	587.7	P	857.4	P	916.6	P	825.2	P
1416472_at	1086.2	P	1048.4	P	810.2	P	907.7	P	827.3	P	922.4	P	782.6	P	746.5	P	752.3	P	796.3	P	766.7	P	663.9	P	691.5	P	587.9	P	560.3	P
1416473_a_at	18.4	A	10.3	A	15.3	A	84.1	P	80.2	P	73.1	P	125.7	P	139.8	P	121.1	P	322.1	P	254	P	292.3	P	717.5	P	613.7	P	575.7	P
1416474_at	2.6	A	14.5	A	10.3	A	65.2	P	39	P	40	P	90.3	P	78.4	P	98	P	183.6	P	192.5	P	152.4	P	482.4	P	470.3	P	346.4	P
1416475_at	335.4	P	243.5	P	217.1	P	305.6	P	174.9	P	239.3	P	244	P	209.3	P	240.9	P	374.6	P	335.7	P	218.9	P	397.8	P	351.9	P	275.9	P
1416476_a_at	1852.8	P	1664.2	P	953.4	P	1938.1	P	895.7	P	1644.1	P	1660.8	P	1349.9	P	1449	P	2340.6	P	2223.5	P	1621.1	P	3204.8	P	2369.7	P	2084.2	P
1416477_at	737.4	P	765.5	P	595	P	761.9	P	704.9	P	703.2	P	754.3	P	696.4	P	697.1	P	1100.3	P	951.5	P	778.6	P	1435.8	P	1246	P	1202	P
1416478_a_at	2750.3	P	2967.2	P	2466.6	P	2721.7	P	2335.1	P	2895.9	P	2541.5	P	2636.3	P	2809.1	P	3583.8	P	3746.6	P	2933.4	P	4497.3	P	4535.3	P	4223.5	P
1416479_a_at	1742.4	P	1729.4	P	1407.1	P	1573.6	P	1300.3	P	1523	P	1181.9	P	1145.6	P	1183	P	957.1	P	1038.4	P	865.5	P	488.8	P	443.4	P	449.4	P
1416480_a_at	1411.1	P	1351.9	P	1025.3	P	1476.1	P	938.2	P	1161.3	P	1085.2	P	898.8	P	952	P	1134.4	P	1142.2	P	878	P	1192.7	P	999.1	P	940.5	P
1416481_s_at	133	P	131.9	P	80.8	P	196.9	P	170.8	P	187.2	P	240.1	P	239.2	P	246.2	P	492.7	P	550.1	P	381.9	P	1069.1	P	936.3	P	773.9	P
1416482_at	63.2	A	45.9	A	49.2	A	107.7	A	93.5	A	126.6	A	172.3	A	187.3	P	208.6	P	366.4	P	365.3	P	256.9	P	563.8	P	449.7	P	435.9	P
1416483_at	140.6	A	140.5	P	91.7	M	547.7	P	495.5	P	514	P	839.3	P	893	P	794.8	P	1946.3	P	1986.9	P	1588	P	3546.2	P	3022.2	P	3217.7	P
1416484_at	117.9	P	118.8	P	77	P	436	P	305.4	P	520.4	P	676.2	P	718.8	P	749.7	P	1477.2	P	1577.9	P	1245.8	P	2539.2	P	2367.6	P	2355.1	P
1416485_at	2019.1	P	2077.4	P	1647	P	1901.3	P	1631	P	1857.4	P	1591.1	P	1528	P	1654.1	P	1702.2	P	1707.3	P	1403.5	P	1599.8	P	1495.6	P	1391	P
1416486_at	522	P	530	P	375.1	P	415.6	P	412.8	P	381.2	P	463.8	P	439.4	P	399.2	P	556.4	P	480.5	P	425.3	P	797.1	P	706.5	P	648.8	P
1416487_a_at	109.4	P	115.4	P	81.1	P	72.9	P	82.8	P	75.6	P	42.9	P	92.5	P	82.1	P	100.1	A	83.3	P	69.3	P	74.3	A	55.4	A	71.5	A
1416488_at	257.1	P	239.5	P	221.6	P	304.3	P	237.8	P	271.7	P	296.2	P	329.7	P	356.7	P	511.3	P	490.1	P	367.9	P	772.9	P	652.3	P	661.5	P
1416489_at	346.9	P	343.8	P	274.8	P	242.6	P	262	P	279.3	P	217.3	P	232.2	P	188.7	P	249.6	P	206.3	P	143.3	P	106.7	P	74.4	P	90	P
1416490_at	3.3	A	1.9	A	1.5	A	17.2	A	7	A	0.5	A	15.6	A	2.3	A	1	A	22	A	2.5	A	3	A	11.6	A	0.9	A	11.6	A
1416491_at	95	A	37.4	A	32.7	A	112	A	80.2	A	100.8	M	169.4	P	199.4	P	191.5	P	264.3	P	210.7	P	220.2	P	309.8	P	210.8	P	271.3	P
1416492_at	113.7	A	103.6	A	64.6	A	103.8	A	80.7	A	59.4	A	122.6	A	90.5	A	99	A	128.5	P	87.7	P	95.6	P	160.7	P	122.8	P	121	P
1416493_at	1471.5	P	1419.9	P	1195.1	P	1482.6	P	1148.3	P	1429.8	P	1283	P	1154.1	P	1068.2	P	1273.7	P	1204.9	P	1013	P	1216.1	P	1113.5	P	1038	P
1416494_at	1974.8	P	1838.5	P	1537	P	1867.2	P	1286.8	P	1855.1	P	1657.3	P	1489.3	P	1599.9	P	2114.5	P	1974.8	P	1607.7	P	2592.7	P	2404.3	P	2328.1	P
1416495_s_at	866.8	P	918.7	P	701.2	P	971.2	P	813.4	P	910.1	P	915.6	P	743.5	P	737.7	P	1106.9	P	1116.2	P	853.8	P	1477.6	P	1254.8	P	1281.9	P
1416496_at	2563.2	P	2501	P	1951.5	P	2753.4	P	1959.2	P	2541.9	P	2470.7	P	2347.1	P	2458.7	P	3742.9	P	3685.4	P	2666.6	P	5138	P	4597.8	P	4452.6	P
1416497_at	643.7	P	636	P	622.2	P	546.1	P	506.6	P	669.3	P	479.5	P	527.9	P	534.8	P	476.1	P	452.1	P	426.2	P	231.9	A	230.4	P	191.5	P
1416498_at	70.1	P	75.7	P	62	P	52.6	A	63	A	99.1	P	70.7	A	62.3	P	71.2	P	69.6	A	74.7	P	40.4	A	100.7	A	67.4	A	60.5	P
1416499_a_at	539.6	P	492.1	P	369.9	P	618.4	P	379.1	P	519.4	P	549	P	485.4	P	638.8	P	1063.2	P	982	P	630.5	P	1815.6	P	1334.8	P	1090.9	P
1416500_at	1084.5	P	964.8	P	822.2	P	1039.6	P	794	P	1048.9	P	847.7	P	945.7	P	805.1	P	1084	P	1141.3	P	845.9	P	1370.1	P	1339.8	P	1230.2	P
1416501_at	210.9	P	156.7	P	158.7	P	307.6	P	170.3	P	189.4	P	272	P	235.2	P	216.4	P	342.3	P	320.9	P	318.9	P	500.2	P	315.2	P	434.4	P
1416502_a_at	712.6	P	783.9	P	598.1	P	740.2	P	606.3	P	602.2	P	590.3	P	554.2	P	564	P	671.8	P	645.1	P	450.6	P	577.9	P	528.8	P	498	P
1416503_at	74	A	49.8	A	50.3	M	215.1	P	141.3	P	183.4	P	373.2	P	407.8	P	321.1	P	746.2	P	661.6	P	496.5	P	1181.2	P	1189	P	1211.4	P
1416504_at	136.2	P	156.6	P	93.3	P	151.8	P	125.4	P	113.5	P	122.2	P	125	P	102.1	P	122.4	P	159.9	P	113.2	P	188.3	P	178.9	P	147.9	P
1416505_at	165.5	P	91.8	P	51.4	P	282.9	P	230.1	P	215.6	P	431.5	P	347.7	P	396.4	P	815	P	695.4	P	631.5	P	1373.3	P	1205.1	P	1111.4	P
1416506_at	2040.7	P	1963.4	P	1619.9	P	1903.5	P	1303.9	P	1838.4	P	1493	P	1379.5	P	1451.7	P	1683.5	P	1608.6	P	1210.7	P	1591	P	1511.4	P	1430.9	P
1416507_at	26	P	21.7	A	10.7	P	15.4	A	15.6	P	16.6	P	18.4	A	22.7	P	17.7	P	32.2	P	26.8	P	23.9	P	23.2	P	23.8	P	17	P
1416508_at	659.1	P	637.6	P	511.6	P	806.6	P	512.5	P	642.9	P	589	P	637.2	P	621.3	P	997.8	P	901.6	P	678.2	P	1325	P	1190.4	P	1173.1	P
1416509_at	976.4	P	1052.6	P	886.6	P	991.6	P	794	P	984.6	P	815.3	P	860.2	P	779.9	P	1008.2	P	1134.2	P	768	P	1306.5	P	1240.1	P	1085.2	P
1416510_at	466.8	P	490	P	390.2	P	451.2	P	327.4	P	445.5	P	405.9	P	337.7	P	449.7	P	564.6	P	539.7	P	416.7	P	759.6	P	655.8	P	597.2	P
1416511_a_at	229.5	P	271	P	196.5	P	236.2	P	250	P	226.5	P	249.7	P	225.8	P	249.5	P	279.6	P	238.9	P	245.2	P	393.2	P	274.6	P	303.5	P
1416512_at	328.2	P	363.4	P	282.8	P	327.1	P	248.7	P	277.6	P	271.4	P	225.3	P	272.7	P	316	P	289.5	P	224.9	P	338.2	P	285.1	P	283	P
1416513_at	53.4	P	43	M	23.3	P	29.9	P	35.9	P	20	P	84.3	P	48.4	P	40.5	P	90.5	P	48.1	P	45.8	P	122.7	P	60.1	P	75.4	P
1416514_a_at	97.9	P	103.7	P	102.6	P	459.5	P	350.8	P	423.9	P	759.4	P	706.6	P	678.7	P	1647.4	P	1666.8	P	1188.9	P	2935.5	P	2646.7	P	2334	P
1416515_at	41.7	A	56.3	A	42.7	A	80.1	A	83.3	M	73.6	M	122.5	P	102.7	P	91.8	P	177.2	P	188.7	P	141.4	P	292.8	P	349.5	P	140.9	P
1416516_at	1.9	A	2.4	A	1.6	A	8.4	A	7.2	A	27.2	A	8.7	A	22.8	A	15.6	A	12.5	A	86.8	A	62	A	79	A	121	P	76.9	A
1416517_at	174.5	P	152.7	P	129.3	P	167.4	P	155.4	P	141.7	P	219.1	P	165.8	P	155.2	P	302.6	P	255.3	P	208.5	P	449.9	P	338.8	P	352.9	P
1416518_at	28.9	A	6	A	21	A	9	A	8.6	A	15.4	A	8.9	A	11.9	A	7.5	A	4.9	A	5.2	A	3.1	A	3.9	A	2.4	A	3.5	A
1416519_at	5357.1	P	4702.6	P	4411.1	P	5359.7	P	3644.5	P	4745.1	P	4177.3	P	3685.5	P	3883.4	P	4643.9	P	4324.6	P	3277	P	3998.2	P	3672.9	P	3513.2	P
1416520_x_at	2028.9	P	2159.8	P	1833.5	P	2094.3	P	1722.4	P	1893.6	P	1621.9	P	1531.2	P	1622.1	P	1722.2	P	1695.8	P	1283.4	P	1567.2	P	1406.9	P	1299	P
1416521_at	622.3	P	639.3	P	522.2	P	1038.3	P	903.7	P	1155.7	P	1362.8	P	1283.9	P	1486	P	2702.6	P	2516.9	P	2197.7	P	4120.2	P	4093.5	P	3850.1	P
1416522_a_at	1622.4	P	1661.2	P	1402.2	P	1638.6	P	1297.3	P	1634.4	P	1466	P	1375.2	P	1574.2	P	1858.4	P	1914.7	P	1309.1	P	2153	P	1982.7	P	1753.4	P
1416523_at	9.4	A	37.5	A	2.5	A	29.3	A	1.9	A	20.2	A	9.3	A	11.1	A	19.9	A	7.8	A	21.4	A	21.9	A	69.7	A	31.9	A	26.1	A
1416524_at	922.3	P	1078.3	P	860.8	P	1008.3	P	919.8	P	1052.1	P	924	P	1029.6	P	1019.1	P	1418.8	P	1528.4	P	1114	P	2140.3	P	1989.5	P	1915.2	P
1416525_at	901.1	P	747.2	P	644.9	P	854.2	P	732.6	P	854.4	P	895.6	P	781.7	P	852.2	P	1141.6	P	1311.8	P	1009.6	P	1751.4	P	1616.5	P	1476.2	P
1416526_a_at	2238.6	P	2548.4	P	1892	P	2123	P	1910.5	P	2111.1	P	1928	P	1814.4	P	1898.8	P	1899.5	P	1808	P	1593.4	P	1772.3	P	1657.5	P	1529.4	P
1416527_at	429.9	P	466.4	P	368.7	P	341.8	P	273.5	P	374.1	P	301.6	P	259.5	P	256.3	P	226.5	P	218.1	P	151.3	P	35.4	A	38.6	P	20.3	A
1416528_at	227.9	P	217.3	P	177.4	P	410	P	313.9	P	331.1	P	580.5	P	531.4	P	517.6	P	1047	P	978.6	P	863.7	P	1965.6	P	1675.4	P	1589.6	P
1416529_at	25.1	A	25.5	A	23.7	A	10	A	14.8	A	22.5	A	14.6	A	15.1	A	14.3	A	46	A	28.5	P	13.6	A	50.7	P	44.3	P	33.7	P
1416530_a_at	1826.7	P	1850.8	P	1423.4	P	1579.3	P	1270.9	P	1531.1	P	1223.1	P	1267.5	P	1199.5	P	1101.4	P	1099.8	P	833.4	P	527	P	460.5	P	408.2	P
1416531_at	1795.6	P	1876.2	P	1513.1	P	1496.1	P	1196	P	1562.7	P	1241.8	P	1216.1	P	1253.9	P	1066.6	P	1068.9	P	903.9	P	597.1	P	494.8	P	476.5	P
1416532_at	148.8	P	156.3	P	129	P	189.8	P	166.1	P	167.2	P	208.9	P	221.1	P	212.8	P	385.6	P	437.1	P	241.5	P	692.6	P	652.6	P	600.5	P
1416533_at	411.8	P	381.5	P	346.7	P	475.4	P	287.8	P	402.5	P	369.1	P	367.5	P	396	P	644	P	546.2	P	438.4	P	950.6	P	913.5	P	846.8	P
1416534_at	424	P	440.5	P	281.7	P	386.6	P	321.9	P	393.6	P	359.5	P	282.9	P	350.9	P	653.7	P	461.6	P	376.9	P	964.5	P	677	P	641.8	P
1416535_at	67.6	A	75.1	A	73.8	A	126.5	A	82	A	92.1	A	166	A	137.3	A	156.9	A	267.4	A	328.3	P	202.1	P	623.7	P	395.2	P	502.7	P
1416536_at	80.5	P	67	P	47.7	P	96.1	P	84.3	P	71.5	P	104.5	P	103.6	P	88.2	P	136.5	P	158.9	P	111.7	P	271.4	P	248.4	P	233.1	P
1416537_at	422.1	P	410.1	P	305.3	P	445.3	P	373.7	P	389.2	P	352.9	P	380.8	P	398.2	P	479.3	P	487.9	P	461.7	P	656.6	P	627.3	P	590.6	P
1416538_at	220.3	P	196.2	P	160.1	P	132.6	P	123.3	P	139.5	P	129.9	P	120	P	131	P	120	P	124.6	P	117.1	P	99.6	P	81.7	P	76.8	P
1416539_at	190.8	P	290.4	P	213	P	233	P	188.1	P	193.7	P	190.4	P	162.1	P	124.7	P	170.2	P	166.4	P	129.4	P	91.4	P	68.2	P	69	P
1416540_at	502.3	P	452.6	P	313.6	P	510.7	P	335.2	P	382.7	P	483.7	P	397.4	P	465.6	P	640.2	P	517.3	P	488.3	P	858.8	P	697	P	716	P
1416541_at	183.2	M	244.6	P	145.1	P	162.2	P	153.1	P	160.9	P	129.4	M	119.6	P	162.8	P	133.7	P	178.6	P	146.2	P	174.5	A	180.9	P	154.4	P
1416542_at	145.8	P	118.2	P	74.3	P	153.2	P	79.7	P	132.5	P	115.3	P	137.8	P	133.9	P	213.4	P	177.4	P	161.8	P	271.7	P	280.8	P	236.5	P
1416543_at	934.9	P	953.8	P	752	P	785.3	P	579	P	746.7	P	599.6	P	563.5	P	601.8	P	594.2	P	559.9	P	399.5	P	349.6	P	327.5	P	320.3	P
1416544_at	66.4	P	72.8	P	43	P	61.1	P	58.5	P	49.4	P	60.7	P	55	P	51.1	P	81.5	P	76.5	P	35	P	102.7	P	69.3	P	66.7	P
1416545_at	217.9	P	200.9	P	194	P	283.8	P	196.9	P	238.7	P	278.2	P	245	P	232.3	P	317	P	238.1	P	295.8	P	509.2	P	421.9	P	385.9	P
1416546_a_at	5404.4	P	5182.9	P	4467.1	P	5195.7	P	3602.2	P	4686.7	P	3517.5	P	3518.2	P	4076.9	P	4777.1	P	4939.9	P	3578.1	P	4377.2	P	4234.9	P	4054	P
1416547_at	1467.3	P	1586.4	P	1235.8	P	1395.5	P	1303.6	P	1356.2	P	1146.9	P	1191	P	1222.2	P	1468.3	P	1573.3	P	1170.1	P	1735.5	P	1618.7	P	1606.4	P
1416548_at	211.5	P	149.1	P	139.5	P	181.2	P	153.2	P	158.8	P	186.2	P	168.7	P	185.2	P	217.5	P	230.8	P	176.6	P	349.7	P	251.9	P	273.3	P
1416549_at	174.1	P	181.7	P	120.1	P	160.6	P	140.8	P	140	P	171.1	P	130.5	P	140.1	P	239.5	P	219.6	P	146	P	310	P	279.9	P	256.9	P
1416550_at	138	A	124	A	97.7	A	112.7	A	128	A	130.1	A	133.4	A	171.2	P	155.9	A	222	P	224.5	P	201.4	P	380.9	P	285.8	P	266.5	P
1416551_at	381.5	P	465.4	P	363.4	P	1221.8	P	1180.9	P	1263.4	P	2104.7	P	2085.9	P	2151.7	P	4127.1	P	4247.5	P	3241.5	P	6111.3	P	5770.8	P	5530.3	P
1416552_at	61	A	51.8	A	42.7	P	43.9	A	66.3	M	40	M	62.3	M	33.3	A	42.4	P	61.3	A	31	A	25.2	M	10.8	A	27.6	P	15.4	A
1416553_at	341.8	P	335.8	P	285.4	P	286	P	234.2	P	265.7	P	265.9	P	278.6	P	194.3	P	269.2	P	219.6	P	221.1	P	156.4	P	162.9	P	150	P
1416554_at	659.5	P	620.2	P	498.5	P	507.3	P	521.4	P	504.4	P	414.6	P	362.2	P	370.8	P	378.6	P	377.2	P	251.3	P	233.6	P	178.5	P	178.9	P
1416555_at	2231	P	2230.7	P	1842.7	P	2049.1	P	1649.1	P	1949.5	P	1605.9	P	1559.8	P	1720.5	P	1704.4	P	1685.2	P	1348.3	P	1538.1	P	1388	P	1237.6	P
1416556_at	3357.4	P	3142.9	P	2771	P	2964.7	P	2241.2	P	2951.6	P	2019.2	P	1957.8	P	2093.3	P	1791.9	P	1717.6	P	1340.9	P	929.3	P	814.7	P	703.4	P
1416557_a_at	188.8	P	166.7	P	119	P	212.8	P	160.2	P	180.6	P	254.9	P	206.3	P	213.1	P	417.7	P	318.4	P	312.9	P	692.4	P	580.1	P	565	P
1416558_at	2.5	A	1.5	A	2.3	A	5.4	A	1.9	A	7.1	A	2.7	A	1.6	A	2.1	A	3	A	2.5	A	2.7	A	5.6	A	2.5	A	2.3	A
1416559_at	112.6	A	115.8	P	47.8	A	108.2	A	118.8	A	80.5	M	91.1	A	124.1	A	95.6	A	67.5	A	109.7	A	86	A	138.6	A	129.5	A	120.9	A
1416560_at	102.5	P	79.5	P	56.1	P	106.5	P	73.5	P	70.2	M	78	P	70	P	89.2	P	129.2	P	126.9	P	92.5	P	216.8	P	138	P	184.7	P
1416561_at	7.4	A	7.8	M	8.5	P	803	P	583.1	P	704.5	P	1511.8	P	1346	P	1348.4	P	3289.6	P	2937.1	P	2225.3	P	5114.2	P	4229.4	P	4006	P
1416562_at	40.7	A	21.5	A	21	A	261.7	P	235.4	P	247.6	P	464.9	P	537.8	P	506.4	P	1010.9	P	1029.6	P	882.7	P	2047.9	P	2025.4	P	1809.7	P
1416563_at	125.7	A	138.7	P	93.9	A	175	M	124.9	A	138.7	A	216.5	A	185.9	P	209.3	P	380.2	P	348.9	P	257.5	P	506.1	P	563.7	P	579.2	P
1416564_at	69.2	P	52.5	P	44.4	P	72.6	P	53.6	P	54.2	P	45.5	P	39.6	P	45.3	P	61.9	P	38.3	P	40.1	P	50.5	P	30.6	P	40.1	P
1416565_at	4304.6	P	4004.6	P	3266.3	P	4200.2	P	3347.2	P	3880	P	3771.2	P	3491.2	P	3616.5	P	3796.3	P	3618.9	P	3761	P	4622.1	P	4008.1	P	4033.5	P
1416566_at	772.1	P	795.6	P	626.3	P	778.3	P	449.5	P	741.7	P	537.3	P	632.5	P	649.2	P	848.9	P	859.2	P	645.7	P	1082.1	P	985	P	914.1	P
1416567_s_at	2322.6	P	2275	P	2040.5	P	2412.1	P	1811.4	P	2246	P	1865.2	P	1721.2	P	1838.8	P	1844.6	P	1891	P	1662.8	P	1800	P	1458.1	P	1284.8	P
1416568_a_at	257.8	P	242	P	228.7	P	243.5	P	228.8	P	225.3	P	215	P	231.2	P	270.3	P	219.3	P	290.6	P	286.9	P	380.2	P	365.6	P	417.7	P
1416569_at	209.4	P	220.4	P	187.4	P	166.5	P	154.4	P	216.9	P	169.5	P	207.3	P	174.9	P	128.2	P	174.6	P	97.5	P	192.5	P	163.6	P	139.1	P
1416570_s_at	800.3	P	858	P	541.9	P	562.1	P	580.9	P	602.9	P	508.7	P	444.8	P	515.6	P	537.7	P	525.8	P	416.7	P	401.1	P	373.5	P	376.7	P
1416571_at	17.7	A	49.2	A	35.7	A	27.8	A	5.2	A	29.5	A	10.1	A	30.4	A	15.6	A	35.7	A	34.9	A	27.7	A	25.9	A	8.2	A	21.6	A
1416572_at	84.8	P	95	P	68.4	P	80.5	P	60.8	P	88.2	P	63.2	P	88	P	64.2	P	84.9	P	75.2	P	61.5	P	103.9	P	68.7	P	66.9	P
1416573_at	11.1	A	61	A	36.5	A	62.5	A	38.2	A	38.8	A	35	A	27.9	A	33.7	A	45.3	A	43.3	M	56.3	P	124	A	83	P	74.7	P
1416574_at	237.4	P	199.5	P	180.4	P	233.8	P	133.5	P	214.8	P	215.2	P	185.4	P	214.7	P	330.6	P	295.2	P	229.4	P	480.6	P	321.5	P	424.6	P
1416575_at	4.3	A	25.8	A	19.6	A	28.8	A	30.4	A	30.1	A	30.9	A	33.1	A	26.8	A	45.3	A	21.1	A	21.3	A	9.1	A	20.1	A	15.1	A
1416576_at	33.8	A	81.9	A	53.4	A	84.4	A	64.8	A	69.2	A	47.6	A	42.6	A	57.4	A	102.9	A	76	A	56.2	A	57.9	A	13.8	A	44.4	A
1416577_a_at	1726.4	P	1458.3	P	1249.2	P	1696.3	P	1261.2	P	1463.3	P	1670.8	P	1406.2	P	1290.8	P	1843.6	P	1792.2	P	1457.1	P	2443.5	P	1884.1	P	1832.5	P
1416578_at	199.5	P	222.8	P	186.8	P	325.2	P	215.3	P	449.2	P	223.5	P	171.7	P	241	P	581.9	P	707.2	P	400.1	P	927.7	P	970.8	P	816	P
1416579_a_at	36.4	A	23	A	5.1	A	10.2	A	7.2	A	22.9	A	8.1	A	36.3	A	6.4	A	42.1	A	28.5	A	39.4	A	37.5	A	41.1	A	8	A
1416580_a_at	626.8	P	663.5	P	555.1	P	668.5	P	608.6	P	712.4	P	688.4	P	750.5	P	731.2	P	1015.1	P	1136	P	886.5	P	1711.3	P	1583.9	P	1469.5	P
1416581_at	470.1	P	504.5	P	395	P	374.8	P	414.1	P	390	P	476.5	P	394.8	P	393.4	P	437	P	434.2	P	328.5	P	424.9	P	296.5	P	301.3	P
1416582_a_at	289.8	M	290.9	A	195	A	403.3	M	149.9	A	323.7	P	353.4	M	289	P	187.9	P	363.7	P	385.1	M	191.2	A	406.2	P	295.3	P	270.4	P
1416583_at	115.3	A	95.5	A	89.1	A	104.6	A	91.9	A	94.7	M	86.7	A	118.3	P	105.3	P	146.7	A	146.5	P	108.8	P	259.1	P	205.3	P	198.4	P
1416584_at	152.4	P	112.5	P	82.2	P	107.6	P	86.5	P	94.7	P	71.8	P	72.7	P	72	P	81.1	P	94.9	P	61.6	P	94.8	P	109.2	P	85.6	P
1416585_at	175.3	P	156	P	135.1	P	179	P	142.5	P	163.9	P	159.1	P	172	P	160.8	P	283.7	P	253.2	P	192.6	P	381	P	309.4	P	258.1	P
1416586_at	58.3	A	75	A	40.7	A	136.8	P	80.2	A	105.4	P	177.5	P	139.8	P	145	P	261.2	P	274	P	204	P	415.9	P	406.8	P	409.7	P
1416587_a_at	119.2	A	107.4	M	102	A	100.7	A	120.9	A	95.3	A	121.9	A	93.9	A	119.1	A	127.9	A	156.3	P	124.1	A	210.2	A	142.3	P	145.6	A
1416588_at	63.4	A	57	A	59.5	A	389.1	P	262.8	P	301.1	P	616.6	P	512.8	P	538.1	P	1273.5	P	1006.1	P	825.9	P	2040.7	P	1792	P	1793.7	P
1416589_at	451.8	P	540.7	P	356.9	P	889.1	P	751.6	P	708.1	P	1180.5	P	1305.8	P	1302.6	P	2206.6	P	2546.1	P	1650.4	P	3528	P	3365.9	P	3556.3	P
1416590_a_at	45	A	25.7	A	50.1	P	65.1	P	57.2	P	40.3	P	65.3	P	87.2	P	73.8	P	139.2	P	92.2	P	79.6	P	199.4	P	165.1	P	161.6	P
1416591_at	115.1	P	99	P	69.3	P	119.8	P	79.4	P	106.2	P	126.4	P	111	P	87.8	P	165.6	P	189.3	P	132.5	P	375.9	P	302.9	P	248.7	P
1416592_at	230.8	P	365	P	239.2	P	271.4	P	260.8	P	302.9	P	195.3	P	260.4	P	231.9	P	267	P	360.8	P	243.2	P	360.7	P	387.3	P	339	P
1416593_at	327.9	P	356.2	P	279.5	P	281.6	P	303.9	P	292.2	P	279.8	P	244.3	P	305.5	P	332.7	P	330.9	P	265	P	452.3	P	329	P	283.2	P
1416594_at	4.8	A	3.5	A	3.8	A	6.8	A	4.6	A	3	A	5.3	A	3.6	A	5.4	A	6.5	A	3	A	6.1	A	8.5	A	8.3	A	8.8	A
1416595_at	510.7	P	550.6	P	429.5	P	543.8	P	407.1	P	553.1	P	385.8	P	470.9	P	415.1	P	438	P	390.2	P	367	P	410.2	P	359.2	P	330.5	P
1416596_at	11.2	A	4.9	A	5.3	A	11.2	A	6.7	A	8.2	A	11.8	A	6.4	A	8.3	A	18.8	A	4	A	2.9	A	19.4	A	9.3	A	10.3	A
1416597_at	73	A	61.6	A	53.4	A	87.1	A	52.7	P	65.8	M	89.9	M	63.2	P	67.1	P	116	P	112.4	P	56.8	P	163	P	130.6	P	152.1	P
1416598_at	55.6	A	57.8	A	17.6	A	52.7	A	49.5	A	41.6	A	70.4	A	67.6	A	38.8	A	107.4	A	117.7	A	85.8	A	189.8	A	156.9	P	139.7	M
1416599_at	168.1	M	121	A	121.3	M	149.6	A	137.8	A	97.6	P	134.5	A	131.8	P	127.6	A	184.9	A	147	A	126.6	A	218.2	M	126.6	A	91.4	A
1416600_a_at	204.6	P	274.3	P	212.2	P	241.3	P	249.1	P	217.7	P	321.2	P	296.6	P	284.2	P	400.7	P	447.8	P	333.9	P	615.2	P	622.5	P	558.5	P
1416601_a_at	149	P	150	P	125	P	139.6	P	130.2	P	134	P	125.5	P	147.7	P	153	P	229.3	P	190.7	P	149.4	P	258	P	291.5	P	204.2	P
1416602_a_at	33	A	66.5	A	30	A	46.2	M	26.2	A	47.8	P	39.6	P	36	P	42.2	P	49.1	P	68.2	P	55.4	P	92.2	P	83	P	72.2	P
1416603_at	1291.5	P	1151.2	P	998.1	P	1178	P	816	P	1029.5	P	957.5	P	883.7	P	770.7	P	952	P	1002.4	P	754.4	P	864.3	P	635.9	P	610.8	P
1416604_at	3422.3	P	3519.7	P	2903.9	P	3396.4	P	2651.8	P	3237.1	P	2800.7	P	2510	P	2815.8	P	3355.8	P	3119.1	P	2525.8	P	3086.8	P	2714.7	P	2710.4	P
1416605_at	376.5	P	367.7	P	244.9	P	349.3	P	302.2	P	298.9	P	291.8	P	268.9	P	256.4	P	290.2	P	331.7	P	285.5	P	430.5	P	359.8	P	307.7	P
1416606_s_at	500.7	P	513.9	P	414.9	P	521.1	P	362.2	P	503.7	P	429.9	P	456.1	P	361.3	P	564	P	544.7	P	438.8	P	602.7	P	601.5	P	610	P
1416607_at	2995	P	2825.9	P	2197.3	P	2618.1	P	2052.5	P	2359.7	P	1871.1	P	1837.4	P	1889.1	P	1541.1	P	1567.5	P	1144	P	268.3	P	273.2	P	230.2	P
1416608_a_at	1272.6	P	1638.2	P	1411.1	P	1353.7	P	909	P	1602.8	P	1076.8	P	1032.6	P	1078.8	P	703.2	P	1217.2	P	778.7	P	846.9	P	853.6	P	773.7	P
1416609_at	1387.5	P	1575.4	P	1274.8	P	1332.7	P	1177.2	P	1207.1	P	1096.4	P	1066	P	1150.7	P	1203.2	P	1144.3	P	850.2	P	929.9	P	885.3	P	849.9	P
1416610_a_at	168	P	163.7	P	131.1	P	210.3	P	171.1	P	236.7	P	276.2	P	283.7	P	278.9	P	499.3	P	532.4	P	421.3	P	876.6	P	869.6	P	875.3	P
1416611_at	367.7	P	337.8	P	262.8	P	390.7	P	332.4	P	314.6	P	310.7	P	294.9	P	289.3	P	374.5	P	345.5	P	257.9	P	459.9	P	351.7	P	318.2	P
1416612_at	4.2	A	5.3	A	3	A	30.5	A	35.3	A	16.2	A	44.5	A	27.3	A	20.7	A	51.9	A	21.9	A	40.8	A	67.6	A	72.6	A	84.7	M
1416613_at	40.5	A	18.8	A	18.5	A	28	A	8.5	A	31.8	M	33	A	27.4	A	24.7	A	42.2	P	26.3	A	16.4	A	33	A	33.8	A	22.2	P
1416614_at	138.5	P	134.4	P	130	P	487.7	P	321.7	P	484.3	P	727.9	P	690.9	P	671.1	P	1611.1	P	1605.4	P	1080.4	P	2936.9	P	2745.6	P	2343.5	P
1416615_at	884.6	P	810.8	P	625	P	694.3	P	642	P	687.2	P	648.1	P	626.6	P	724.3	P	872.5	P	713.8	P	540.9	P	945	P	830.7	P	782.4	P
1416616_s_at	384.1	P	419	P	354.6	P	414.8	P	331.3	P	404.5	P	320.1	P	307.1	P	318.1	P	342.7	P	374.1	P	287.9	P	496.6	P	418.1	P	402.7	P
1416617_at	3.6	A	2	A	4	A	35.9	A	48.7	A	25.7	A	75.8	A	41	P	60.9	P	114.7	P	108.6	P	82.1	P	253	P	234	P	214.3	P
1416618_at	159.7	P	164.9	P	147	P	139.1	P	145.6	P	139.3	P	116.8	P	133.9	P	146.1	P	242.8	P	161.8	P	137.3	P	259.6	P	244.6	P	165.7	P
1416619_at	93.6	P	65.4	P	52.7	P	102	P	70.8	P	78.6	P	89	P	70.7	P	92.4	P	128.2	P	121.8	P	103.2	P	230.2	P	181.3	P	169.4	P
1416620_at	133.6	P	136.7	P	109.7	P	159.8	P	155.7	P	126.9	M	182.8	P	155.4	P	163.6	P	235.4	P	261.2	P	213.7	P	284.4	P	402.1	P	364.2	P
1416621_at	163.9	P	144.7	P	104.8	P	247.7	P	207.6	P	220	P	320.2	P	264.3	P	279.2	P	561.4	P	462.1	P	363.8	P	733.2	P	679.5	P	640.6	P
1416622_at	152.8	P	174.8	P	116.2	P	151.8	P	99.4	P	125.9	P	129.1	P	91.5	P	106	P	123.2	P	108.2	P	82.8	P	118.1	P	114.4	P	140.1	P
1416623_at	6.9	A	11	A	9.2	A	18.3	A	15.6	A	11.9	A	3	A	27.3	A	25.8	A	11.1	A	39.1	P	17.8	M	69.7	P	54.7	P	62.1	P
1416624_a_at	8746.6	P	8334	P	7863.9	P	8623.7	P	6923.1	P	8375.1	P	7606.3	P	7580.1	P	7495	P	8183.1	P	8055	P	7331.4	P	7888.1	P	7725.4	P	7517.5	P
1416625_at	6602.3	P	5910.1	P	4973.8	P	5816.6	P	4225.7	P	5383.7	P	4607.7	P	4133.2	P	4045.3	P	3942	P	3938	P	2981.8	P	218.7	P	168.2	P	174.4	P
1416626_at	41.8	A	12.9	A	16.1	A	105.6	A	30	A	4	A	5.4	A	16	A	11.2	A	5.4	A	5.1	A	7.6	A	8	A	4.8	A	5.2	A
1416627_at	71.9	A	66.7	P	61.4	P	90.4	P	36.6	P	57.2	P	68	P	41	P	64.7	P	103.3	P	68	P	50.9	P	92.1	P	60.9	P	55.3	P
1416628_at	584.7	P	559	P	462.6	P	541	P	463.3	P	508.1	P	530.5	P	439.7	P	491.9	P	564.5	P	601	P	544.2	P	807.7	P	700	P	657.5	P
1416629_at	37.4	A	83.7	A	31	A	69	A	54.7	A	51.1	A	65.3	A	60.7	A	41.1	A	70.2	A	34.8	A	36.8	A	91.1	A	25	A	33.1	A
1416630_at	535	P	568	P	430.8	P	531.2	P	408.6	P	462.3	P	408.2	P	394.3	P	418.5	P	477.7	P	448.5	P	334.6	P	441.5	P	383.9	P	347.8	P
1416631_at	139.8	P	162.4	P	127.2	P	154.3	P	106.8	P	160.8	P	112.2	P	114.9	P	114.3	P	164	P	145	P	131.2	P	172	P	200.6	P	129.4	P
1416632_at	1244.6	P	1602.9	P	1133.7	P	1176.8	P	1061.1	P	1223.1	P	1000.9	P	861	P	828.3	P	775.3	P	641.2	P	686.7	P	494.5	P	404.2	P	478.2	P
1416633_a_at	1666.8	P	1489.9	P	1095.5	P	1609	P	890.7	P	1298.9	P	888.9	P	849.7	P	937.9	P	1073.8	P	1033.7	P	685.4	P	911.5	P	654.1	P	600.8	P
1416634_at	578.5	P	555	P	421.4	P	495.4	P	329.8	P	492.3	P	354.2	P	337.2	P	344.5	P	385.8	P	413.4	P	270.4	P	387	P	338.7	P	276.6	P
1416635_at	449.5	P	501.3	P	395	P	372.4	P	442.7	P	432.3	P	348.7	P	422.6	P	382.8	P	395.6	P	426	P	367.1	P	463.2	P	467.4	P	422.7	P
1416636_at	1849.8	P	1851.8	P	1437.2	P	2021.6	P	1190.7	P	2043.6	P	1992.2	P	1785.8	P	1962.9	P	3199	P	3081	P	1893.8	P	4063.6	P	3207.8	P	2842.7	P
1416637_at	141	P	165.5	P	135.5	P	188.2	P	142.7	P	166.4	P	167.5	P	137.7	P	151.4	P	263.1	P	221	P	181.6	P	377.9	P	290.8	P	298.7	P
1416638_at	49.7	A	24.2	P	31.5	P	97.1	P	63.1	P	72.1	P	100.3	P	116.5	P	120.9	P	272.8	P	251.4	P	197.2	P	509.9	P	382	P	374.5	P
1416639_at	82.5	P	92.6	P	73.6	P	123.6	P	92.6	P	66.9	P	98.8	P	80.4	P	86.1	P	106.1	P	59	P	81	P	119.5	P	69.4	P	56.1	P
1416640_at	3.3	A	6.8	A	1.9	A	5.3	A	4.3	A	10.6	A	23.6	A	32.8	A	7.1	A	84.1	A	55	A	42.7	A	124.3	A	109.4	A	94.6	A
1416641_at	95.4	P	99.1	P	83.1	P	126	P	92.2	P	98.1	P	131.8	P	86.2	P	101.5	P	168.7	P	119.1	P	121.1	P	194.4	P	141.1	P	137.1	P
1416642_a_at	9454.7	P	9032.7	P	8034.6	P	9148.9	P	7727.6	P	8459.7	P	8286.1	P	7816.9	P	8294.6	P	8739.1	P	8908.4	P	7530.7	P	8113.3	P	8129.9	P	7880	P
1416643_at	28.1	A	25.7	A	26.6	A	28.2	A	2.6	A	7.6	A	28.9	A	20.2	A	9.2	A	31.4	A	4.1	A	16.2	A	5.3	A	13.1	A	4.3	A
1416644_a_at	9	A	7	A	4.7	A	7.8	A	9.8	A	3.8	A	8.4	A	8.1	A	4.1	A	11.1	A	8.2	A	4.2	A	14.2	A	8	A	6	A
1416645_a_at	22.8	P	29.2	P	19.1	P	26.6	P	27.3	P	25	P	22.1	P	10.7	A	14.8	P	15.9	A	11.3	A	12.9	A	0.5	A	1.2	A	6.2	A
1416646_at	15.9	A	23.1	A	22	A	13.7	A	14.4	A	5.6	A	12.1	A	15.3	A	19.1	A	10.4	A	5.4	A	26.6	A	5	A	1.5	A	3.2	A
1416647_at	1075	P	1089.6	P	848.7	P	1003.6	P	773.2	P	880.1	P	706.7	P	631.5	P	753.5	P	627.4	P	639.1	P	518	P	232.7	P	174.8	P	228.5	P
1416648_at	439.9	P	471.2	P	366.1	P	689.2	P	568.8	P	546.1	P	780.4	P	694	P	735.4	P	1382.7	P	1553.2	P	954	P	2889.2	P	2754	P	2740.3	P
1416649_at	9154	P	8826.5	P	8273.9	P	8491.4	P	7357.5	P	8136.5	P	7681	P	7098.5	P	7586.1	P	7610.5	P	7646.4	P	6158.5	P	39.7	A	21	A	5.6	A
1416650_at	5.7	A	1.6	A	0.8	A	2.6	A	1.5	A	1.3	A	2.2	A	1.1	A	1	A	1	A	7.2	A	1.5	A	1.1	A	1.4	A	1	A
1416651_at	211.2	P	219.4	P	174.4	P	234.2	P	186.9	P	204.7	P	230.7	P	179.3	P	218.5	P	270.6	P	267.1	P	210	P	474.9	P	413.5	P	401.3	P
1416652_at	11.8	A	12.8	A	24.6	A	39.9	P	18.1	A	14.8	A	39.8	P	20.2	A	22.7	M	17.7	A	21	M	7.1	A	35.6	A	26.6	P	33.1	P
1416653_at	245.2	P	286	P	213.4	P	268.6	P	199.1	P	253.2	P	203.2	P	222.9	P	212.5	P	257.6	P	278.2	P	203.7	P	355	P	291	P	280.2	P
1416654_at	87.6	A	144.5	A	84.7	P	95.9	P	74.8	A	130.8	M	157.9	A	89.4	A	78.5	A	161	A	135.6	A	99.3	A	210.3	A	159.1	A	162.7	A
1416655_at	889	P	895	P	696.9	P	833.2	P	724.5	P	786.9	P	731.5	P	702.1	P	732.5	P	669.7	P	819.8	P	622.2	P	774.4	P	748.2	P	690.8	P
1416656_at	259.7	P	254.8	P	176.1	P	237.9	P	194.9	P	174.3	P	247.5	P	158.7	P	198.2	P	219.8	M	188.3	P	186.9	P	299.9	P	233	P	229	P
1416657_at	262.7	P	296.2	P	231	P	373.7	P	283.2	P	346	P	397.6	P	350.4	P	378.6	P	711.7	P	628.4	P	530.9	P	1090.5	P	979.4	P	789.4	P
1416658_at	46.3	A	48.2	A	40	A	72.8	A	43	A	58.6	A	81.8	A	64.7	A	57.2	A	149.6	P	103.7	P	101.2	P	253.2	P	162.7	P	217.9	P
1416659_at	1101.1	P	1056.5	P	805.9	P	1091.4	P	761.4	P	943.6	P	959.5	P	878.2	P	904.2	P	1039.3	P	1172.1	P	914.8	P	1478.4	P	1316.9	P	1354.8	P
1416660_at	255.7	P	342	P	234.2	P	227.1	P	181.8	P	231.3	P	261.7	P	271.6	P	251.9	P	384.8	P	303.6	P	286.1	P	425.6	P	443.2	P	392.8	P
1416661_at	70.1	P	95.5	P	86.3	P	81	P	64	P	124.3	P	68.8	P	53.4	P	79.2	P	63.9	P	68.7	P	66.2	P	102.5	P	82.7	P	82.7	P
1416662_at	2425.3	P	2526.3	P	2136.5	P	2232.3	P	1929.5	P	2226.5	P	1541.9	P	1638.2	P	1624.4	P	1151.2	P	1302.9	P	1016.4	P	82.7	A	61.4	A	59.8	A
1416663_at	1958.6	P	1923.7	P	1462	P	1760.9	P	1312.4	P	1698.4	P	1431.5	P	1330.7	P	1452	P	1737.5	P	1663.3	P	1238.1	P	1859.6	P	1490.2	P	1468.9	P
1416664_at	78.4	P	65	P	53.2	P	75.1	P	48.9	A	42.2	A	91.5	P	62	P	45.3	P	92	A	53.7	P	50.5	P	81.7	A	83.7	P	78.6	P
1416665_at	607	P	598	P	516.5	P	596	P	458.6	P	572	P	515.2	P	456	P	515.1	P	619.9	P	550.2	P	424.1	P	535.5	P	490	P	470	P
1416666_at	193.5	P	231.4	P	179	P	579.3	P	445.4	P	512.8	P	958.5	P	767	P	823.8	P	1915.7	P	1915.4	P	1216.9	P	3319.5	P	2837.3	P	2747.9	P
1416667_at	3472.5	P	3408.2	P	2921.9	P	3085.1	P	2445.7	P	2987.7	P	2400.3	P	2425.8	P	2256.3	P	1749.5	P	1860.1	P	1509.5	P	433.2	P	399.4	P	363.3	P
1416668_at	668.5	P	520.1	P	449.4	P	732	P	390	P	659.2	P	615.5	P	606.9	P	613.4	P	929.7	P	975.8	P	650.5	P	1316.4	P	1284.4	P	1068.9	P
1416669_s_at	3484.5	P	3906	P	2929.2	P	3258.4	P	2780.1	P	3226.4	P	2539.5	P	2918.8	P	2774.8	P	3174.8	P	3678.4	P	2488.4	P	3912.3	P	3600.3	P	3434.6	P
1416670_at	12.7	A	67.6	A	28.1	A	11.4	A	15.5	A	50.4	A	10.9	A	46	A	34.9	A	20.3	A	56.8	A	29.7	A	73.8	A	86.1	P	69.5	A
1416671_a_at	322.9	P	332.9	P	238.4	P	342.6	P	356.3	P	310.8	P	317.7	P	331	P	302.9	P	436	P	416.8	P	331.5	P	656	P	574.7	P	514.4	P
1416672_s_at	231.6	M	238	P	190.4	P	220	A	213.8	A	190.7	P	247.2	P	217.1	M	227.9	P	340.6	P	324.5	P	239.1	P	505.1	P	452.9	P	408.3	P
1416673_at	67.5	A	90.2	P	32.8	P	63.5	A	50.1	P	44.2	P	39.8	A	42	P	53.9	P	44.5	A	42.2	P	27.9	A	60.8	P	40.1	A	40.6	P
1416674_at	60.4	A	31.9	A	55	A	81.7	A	66.1	A	80.3	A	111.5	M	75.3	A	97.9	A	131.9	A	148.5	P	143	P	310.5	P	250	P	244.3	P
1416675_s_at	10.7	A	3.5	A	17.4	A	47	A	30.1	A	20.9	A	32.1	A	31.6	A	3.9	A	61.3	A	47.5	A	49.1	A	110.2	M	109.3	P	87.3	P
1416676_at	8438.2	P	6832.4	P	6542.6	P	7907.4	P	4661.7	P	7085	P	6749.2	P	6199.7	P	5417.4	P	4988.5	P	5379.1	P	4291.3	P	1.7	A	3.2	A	7	A
1416677_at	9346.5	P	8622.7	P	8064	P	8768.9	P	6836.9	P	8415.5	P	7423.2	P	7205.8	P	6931.1	P	7236.8	P	7124.9	P	6062.7	P	115.5	A	52.2	A	78.7	A
1416678_at	808.9	P	899	P	697.7	P	772.7	P	718	P	811.5	P	757.7	P	731.9	P	785.3	P	944.1	P	931.3	P	688.5	P	1135.4	P	1043.4	P	1020.2	P
1416679_at	5613.8	P	5564.9	P	4818.3	P	5189.3	P	3953.6	P	5166.3	P	3841.8	P	4119.8	P	4000.7	P	3364.4	P	3632.2	P	2773.3	P	1163.4	P	1125.2	P	1058.8	P
1416680_at	347.5	P	396.3	P	316.8	P	365.3	P	320.9	P	392.9	P	365.6	P	392.9	P	385.4	P	576.7	P	666	P	418.3	P	830	P	771.4	P	679.3	P
1416681_at	153.5	P	141.9	P	112.9	P	130.8	P	87.4	P	162.5	P	99.5	P	110.6	P	111.9	P	92.7	P	133.3	P	133.7	P	99.7	P	148.5	P	111.6	P
1416682_at	59.9	P	61.3	P	39.1	P	69.5	P	31.4	P	61.3	P	40.6	P	61.1	P	52.5	P	71.1	P	85.8	P	66.3	P	105	P	89	P	91.7	P
1416683_at	614.6	P	539.2	P	444.3	P	612.1	P	443.2	P	489.6	P	549.6	P	504.7	P	445.9	P	425.1	P	432.5	P	426.1	P	404.7	P	314.6	P	254.5	P
1416684_at	555.6	P	549.5	P	388.5	P	489.5	P	341.9	P	418.5	P	397.8	P	332.9	P	377.3	P	527.6	P	475.9	P	335	P	569.6	P	449.8	P	358.8	P
1416685_s_at	516.1	P	443.4	P	316.9	P	420.7	P	416.4	P	276.8	P	475.4	P	297.7	P	262.4	P	451.1	P	446.4	P	287.3	P	444.1	P	410.3	P	351.9	P
1416686_at	61.4	A	34.8	A	34.6	A	32.2	A	81.8	A	40.5	A	74.8	A	41.5	P	50.6	A	89.8	M	86.3	A	58.6	A	136	A	125.1	P	93.7	A
1416687_at	18.7	A	3.4	A	8.5	A	16.8	A	26.2	A	8.1	A	30.2	A	16.9	A	4.6	A	45.1	A	39.4	A	21.7	A	37.8	A	60.4	P	52.2	P
1416688_at	35.7	A	20.6	A	15.7	A	479.7	P	303.5	P	432.1	P	804.2	P	670.1	P	755.2	P	1951.3	P	1827.7	P	1301.2	P	3924.6	P	3423.1	P	3117.7	P
1416689_at	124.3	P	120.1	P	79	P	125.4	A	97.2	P	105.9	P	125.7	A	91.1	M	95	A	121.2	M	105	M	79.1	A	146.4	P	94	P	90.2	M
1416690_at	113.3	P	174.2	P	116.7	P	152.9	P	157.8	P	129.5	P	153.6	P	175.5	P	182.4	P	240	P	256.8	P	159.8	P	338.5	P	284.9	P	331.7	P
1416691_at	192.4	P	200.2	P	154.4	P	170.5	P	164.8	P	160.6	P	197.8	P	139	P	207	P	211.4	P	213.5	P	175.4	P	320.7	P	351.3	P	275.7	P
1416692_at	95.4	A	114.1	A	74.1	M	130.3	A	107.4	P	118.4	P	153.9	A	163.2	P	156	P	300.6	P	332.1	P	209.7	P	500.1	P	444.7	P	414.1	P
1416693_at	2.7	A	5.5	A	2.3	A	8.3	A	4.1	A	5.1	A	5.3	A	5.8	A	6.5	A	10.1	A	13.5	A	21.5	A	38.9	A	56.1	A	46.7	A
1416694_at	32.2	A	23	A	22.6	A	39.3	A	24	A	16.4	A	6.2	A	21.5	A	22.8	A	39.7	A	19.7	A	25.2	A	17.8	A	19.7	A	5.3	A
1416695_at	882.9	P	941.3	P	736.3	P	805.6	P	604.3	P	812.7	P	598.7	P	552.5	P	512.1	P	511.5	P	450	P	322.3	P	150	A	120	P	79.8	A
1416696_at	486.9	P	585.4	P	461.5	P	462.5	P	445.7	P	528.8	P	426	P	426.6	P	396.1	P	332.6	P	417.3	P	273.3	P	304.2	P	236.8	P	223.1	P
1416697_at	750.8	P	771.2	P	638.7	P	651.7	P	474.3	P	617.1	P	432.3	P	426	P	449.9	P	280.9	P	344.7	P	200.6	P	9.9	A	31.1	A	14.3	A
1416698_a_at	556.9	P	731.5	P	438.5	P	437.8	P	375.7	P	487.9	P	338.3	P	323.6	P	312.9	P	238.6	P	279	P	193.5	P	168.4	P	146	P	128.4	P
1416699_at	3045.3	P	3022.5	P	2623.4	P	2950.4	P	2177.5	P	2758.3	P	2327.4	P	2208.1	P	2232.7	P	2276.9	P	2093	P	1738.5	P	1750.1	P	1630.8	P	1584.2	P
1416700_at	199.8	P	171.9	P	152.6	P	109.7	P	129.5	P	163.4	P	95.5	P	142	P	141.6	P	210.9	P	210.3	P	123.4	P	208.6	P	213.3	P	192.8	P
1416701_at	190	P	194.7	P	172.4	P	188.4	P	156.2	P	167.8	P	175	P	183.5	P	188.6	P	181.5	P	183.8	P	142.8	P	225	P	187.4	P	171.6	P
1416702_at	24	A	29.6	A	24.9	A	136.5	P	129	P	160.7	P	278.4	P	308.9	P	309	P	637.4	P	637.2	P	531.5	P	1263	P	1111.2	P	1174.8	P
1416703_at	986.7	P	961.9	P	788	P	880.8	P	683	P	932.4	P	726	P	707.5	P	797.4	P	976.9	P	998.2	P	673.8	P	997	P	824.1	P	813.5	P
1416704_at	365.4	P	441.7	P	331	P	352	P	320.9	P	392.5	P	293.3	P	316.4	P	300.6	P	281.8	P	362.6	P	285.8	P	303.6	P	397.2	P	298.5	P
1416705_at	318.2	P	376.9	P	278.5	P	333.3	P	263.1	P	304.2	P	236.2	P	245.9	P	248.8	P	323.3	P	278.3	P	231.1	P	371.4	P	293.1	P	226.2	P
1416706_at	450.4	P	463.9	P	295.4	P	341.7	P	348.5	P	392.6	P	270.5	P	310.6	P	349.3	P	318.8	P	316.3	P	206.1	P	330.1	P	268.9	P	291	P
1416707_a_at	17.9	A	43.7	A	22.6	A	17.1	A	10.5	A	10.8	A	13.1	A	11.6	A	10.2	A	17.3	A	11.8	A	6.4	A	7.5	A	9	A	7	A
1416708_a_at	47.6	M	41.7	A	31.1	A	61.9	P	56	A	82.9	P	84.9	P	91	P	94	P	239.8	P	232.9	P	148.9	P	388.1	P	394.4	P	358.6	P
1416709_a_at	303.6	P	291.5	P	205.2	P	330.6	P	227.4	P	263.7	P	274.8	P	270.3	P	266.6	P	400	P	388.3	P	287.3	P	561.6	P	491.3	P	472.5	P
1416710_at	4.1	A	3.3	A	4.4	A	132.4	P	119.9	P	100.2	P	202.8	P	180.7	P	198	P	414.9	P	420.5	P	303.6	P	875.3	P	672.3	P	609.6	P
1416711_at	6	A	2.1	A	9.3	A	61.5	P	39.9	P	60.3	P	81.8	P	74.4	P	78.8	P	159.7	P	189.8	P	122.9	P	431.1	P	514.1	P	382.1	P
1416712_at	625.9	P	651.7	P	525.4	P	560.1	P	485.8	P	516.3	P	440.7	P	407.5	P	446.1	P	463.6	P	470.6	P	333.7	P	384.6	P	399	P	281.7	P
1416713_at	87.5	A	51.2	A	48	A	90.2	A	102.1	A	92.8	A	168.7	A	126.1	A	139.2	P	285.6	P	261.9	P	210.7	P	520.9	P	487.5	P	485.1	P
1416714_at	96.3	P	99.4	P	72.2	P	101.1	P	63.7	P	78.7	P	102.8	P	57	P	74	P	82.6	P	76.7	P	56.9	P	77.7	P	64.9	P	47.5	P
1416715_at	7.1	A	7.5	A	22.8	A	15.5	A	11.3	A	13.5	A	27.7	A	2	A	10.9	A	12.5	A	3.4	A	1.9	A	7.5	A	6.2	A	5.2	A
1416716_at	83.8	A	46.6	A	27.9	A	90.6	A	60.7	P	62.8	A	58.6	M	79.3	P	76	P	117.2	P	91.4	P	72.5	P	140.6	P	117.3	P	93.1	P
1416717_at	3.2	A	2.5	A	7.6	A	4.5	A	2.2	A	1.5	A	7.4	A	3.1	A	2.1	A	1.6	A	3.2	A	4.5	A	4.5	A	6.8	A	1.5	A
1416718_at	66.7	A	54.2	A	48.8	A	245.5	P	166.3	P	188.5	P	240.2	P	285.8	P	260.6	P	519.8	P	470.4	P	316.7	P	799.5	P	762.4	P	712.5	P
1416719_a_at	4503.5	P	4009.6	P	3728	P	4056.7	P	3345.9	P	4255.1	P	3722	P	3502.9	P	3451.1	P	3995	P	3828.7	P	3264.4	P	3945	P	3641.8	P	3513.3	P
1416720_at	567.3	P	490.1	P	394.2	P	462.5	P	362.5	P	441.5	P	511	P	397.6	P	409.4	P	675.7	P	442.2	P	381.1	P	685.1	P	508.4	P	473.5	P
1416721_s_at	514.5	P	620.3	P	473.9	P	516.4	P	436	P	557.1	P	456.1	P	487.7	P	499.8	P	520.1	P	588.6	P	448.9	P	635.7	P	683.8	P	611.4	P
1416722_at	143	P	161.2	P	162.2	P	206.4	P	184.3	P	192.6	P	318.2	P	294.3	P	249.7	P	543.3	P	556.3	P	461	P	1022	P	932.6	P	814.3	P
1416723_at	218.8	P	192	P	151.2	P	541.8	P	422.8	P	479.7	P	857.4	P	769	P	717.7	P	1399.3	P	1404.5	P	1211.6	P	2782.9	P	2351.1	P	2403.6	P
1416724_x_at	103.1	P	137.9	P	107	P	230.7	P	187.7	P	197.8	P	261.6	P	305.1	P	295.9	P	444.9	P	553.1	P	471.1	P	942.3	P	969.8	P	1101	P
1416725_at	19.2	A	4.2	A	14.3	A	31.7	P	24.5	A	29.3	A	73.4	A	41.6	P	16.7	M	79.3	M	61.9	P	60.2	P	140.8	P	63.4	P	53.1	A
1416726_s_at	539.9	P	731.7	P	365.2	P	613	P	547.6	P	509.4	P	779.3	P	510.8	P	551.4	P	1003.5	P	583.2	P	447.8	P	947.1	P	1076.5	P	827.6	P
1416727_a_at	8485.6	P	7534.8	P	6805	P	8346.8	P	5693.9	P	7587.5	P	6638.1	P	6137.3	P	6342.2	P	6409.8	P	5961.2	P	5366.2	P	1336.4	P	1140.3	P	928.6	P
1416728_at	1539.7	P	1609.2	P	1387.6	P	1419.2	P	1339.4	P	1538	P	1231.8	P	1379.7	P	1372.7	P	1528	P	1497.6	P	1335.7	P	1654.1	P	1533.9	P	1431.8	P
1416729_at	8582.1	P	8098.2	P	7392.3	P	8127.2	P	6543.9	P	7794.9	P	6633.2	P	6570.6	P	6609	P	6555.9	P	6435.8	P	5157.5	P	4.5	A	3.3	A	2.3	A
1416730_at	1928.2	P	1758.2	P	1425.5	P	1586.4	P	1257.4	P	1563.3	P	1270.3	P	1033.7	P	1171.5	P	944.1	P	1083	P	755	P	287.7	P	258.2	P	233.8	P
1416731_at	379.1	P	387.3	P	295.1	P	451.1	P	293.7	P	422.8	P	396.2	P	350.6	P	445.6	P	636.3	P	679.7	P	413.2	P	966.4	P	853.9	P	811.4	P
1416732_at	171.8	P	183.2	P	114.9	P	151	P	136.4	P	118.6	P	168.9	P	116.5	P	128	P	178.1	P	195.8	P	135.4	P	263.4	P	231	P	223.3	P
1416733_at	466.6	P	456.2	P	337.3	P	406.6	P	291.5	P	343.8	P	300.6	P	289.7	P	296.6	P	327.8	P	264.9	P	174.5	P	233.2	P	190	P	176.5	P
1416734_at	27.3	A	35.7	A	31.5	A	36.4	A	56.4	A	22	A	48.1	A	45	A	43.3	A	32.8	A	41.4	A	39.5	A	67.4	A	41.1	A	43.7	A
1416735_at	823.5	P	779.2	P	638.3	P	787.9	P	613.9	P	801.4	P	780.9	P	743	P	685.7	P	844.5	P	751.4	P	717.5	P	1005.9	P	979.6	P	874.5	P
1416736_at	192	A	179.6	M	149.2	A	196.4	M	162.6	A	203.4	P	257.1	P	214.4	P	202.7	P	352.9	P	295.5	P	254.4	P	570.8	P	478.1	P	472.3	P
1416737_at	18.6	A	16.3	A	8.8	A	14.9	A	15.7	A	33.4	A	84.7	A	62.3	A	58.3	A	74.4	A	81.2	A	20.1	A	131.4	A	105.1	A	74.9	A
1416738_at	465.1	P	474.6	P	450.1	P	432.4	P	441.9	P	394.2	P	345.7	P	380.6	P	370.6	P	347.8	P	432.4	P	292.3	P	255.9	P	252	P	251.2	P
1416739_a_at	195.8	P	220.7	P	186.3	P	163.9	P	146.2	P	178.8	P	122.6	P	118	P	144.6	P	114.2	P	134.9	P	100.8	P	89.9	P	88.2	P	78.3	P
1416740_at	95.3	M	90	P	66	A	82.8	P	67.6	P	69.6	M	86.9	P	78.9	P	93.2	P	114.3	P	85.8	P	63.3	P	128.4	P	103	P	117.1	P
1416741_at	8.8	A	37	A	3.3	A	9.3	A	18.4	A	12.1	A	36.7	A	17	A	35	A	31.1	A	8.7	A	6.6	A	9.8	A	7.7	A	25.7	A
1416742_at	447.6	P	453.7	P	356.6	P	470.3	P	393.9	P	454.2	P	441.8	P	484.1	P	450.8	P	634.7	P	667	P	497.3	P	898.4	P	852.3	P	812.3	P
1416743_at	315.4	P	380.7	P	271.1	P	297.6	P	258.1	P	308.6	P	276.5	P	269.6	P	282.2	P	354.9	P	394.4	P	253.7	P	499.8	P	445.8	P	407.6	P
1416744_at	5.1	A	2.1	A	3.5	A	17.3	A	5.6	A	11.2	M	15.6	A	4.4	A	1	A	11.8	A	15.2	A	13.3	M	2.8	A	13.8	A	7.4	A
1416745_x_at	27.5	A	36.5	A	22.2	A	33.9	A	20.9	A	25.6	A	17.9	A	22.6	A	20.3	A	52.6	A	35.4	P	12.4	A	60.9	M	49.8	P	34.8	P
1416746_at	166.1	P	191	P	149.8	P	225.2	P	160.5	P	210.5	P	214.6	P	185.4	P	212.2	P	353.1	P	344.5	P	238.8	P	546.6	P	519.5	P	495	P
1416747_at	206.9	P	208.5	P	171	P	223	P	179.1	P	203.8	P	214.2	P	177.7	P	199.6	P	313	P	264.5	P	213.2	P	460.4	P	423.1	P	365	P
1416748_a_at	64.3	P	56.9	P	51	P	69	P	55.5	P	44.8	P	46.9	A	55.8	P	62.4	P	57.3	A	56.4	P	44	P	84.2	P	69.9	P	41.2	P
1416749_at	12.2	A	21.2	A	6.9	A	274.5	P	206.2	P	221.1	P	497.4	P	515.2	P	500.5	P	1190.3	P	1183.1	P	888	P	2233.3	P	1896.7	P	1767.9	P
1416750_at	1563	P	1497.1	P	1248.9	P	1343.1	P	1036	P	1263.2	P	856.6	P	864.7	P	957.1	P	773.1	P	780.1	P	550.7	P	251	P	269.1	P	206.3	P
1416751_a_at	156.6	P	149.6	P	104.1	P	142.4	P	116.8	P	123.3	P	164	P	116.5	P	113.5	P	155.9	P	129	P	92.3	P	225	P	216.9	P	135.4	P
1416752_at	11.2	A	12.2	A	7.1	A	6.8	A	4.5	A	3.2	A	4.8	A	14.3	A	3.6	A	5.1	A	4.3	A	4.2	A	43.5	A	2.5	A	2.5	A
1416753_at	178.3	A	117.8	A	94	A	621.1	P	368.6	P	571.7	P	939.7	P	956.1	P	955.6	P	2254.7	P	2115.3	P	1704	P	3827.9	P	3335.6	P	3251.4	P
1416754_at	6	A	2.4	A	3.5	A	72.7	A	108.1	A	114.9	A	232.9	A	221.1	A	266.3	A	523.6	P	595.9	P	578.9	P	1226.9	P	1247.6	P	1111.2	P
1416755_at	324.7	P	292.2	P	219.7	P	316	P	246.5	P	319.5	P	336.1	P	327.8	P	343.1	P	527.3	P	572.1	P	379.9	P	847.9	P	849.9	P	804	P
1416756_at	365.6	P	356.2	P	330.1	P	351	P	380.5	P	345.3	P	463	P	414	P	416.6	P	589.3	P	483	P	411	P	692.5	P	676.3	P	579.7	P
1416757_at	24.3	A	16.8	A	15.6	P	22.3	P	8.9	A	17.1	P	4.9	A	25.9	P	24.6	P	25.6	A	34.4	P	21.5	P	48.8	P	51.4	P	39.2	P
1416758_at	115.2	A	95.2	A	73.1	A	177.1	A	123.9	M	100.4	A	125.2	M	105	P	115.1	M	170.7	M	145.5	P	160.4	P	191.8	P	172.7	P	189.9	P
1416759_at	1.5	A	1.1	A	4.7	A	3	A	1.1	A	1.6	A	5.2	A	2.7	A	5.6	A	4.5	A	15.1	A	22.3	A	58.1	P	38.1	P	28.4	P
1416760_at	98.2	A	103.8	A	60.8	A	179.1	A	139.9	A	191.3	A	233.6	A	229.7	A	225.7	A	416.5	P	407.6	P	316.4	P	844.3	P	786.7	P	746.9	P
1416761_at	67.6	A	33.3	A	36.1	A	35.6	A	14.5	A	26.5	A	66.1	A	33.6	A	34.6	A	53.5	A	31.2	A	6.6	A	52.2	A	23.4	A	25.9	A
1416762_at	1331.4	P	1602.4	P	1282.8	P	1318.8	P	1141.5	P	1230.5	P	931.6	P	908.7	P	1086.4	P	691.6	P	879.8	P	631.4	P	278.1	P	287.9	P	328.9	P
1416763_at	731.5	P	737.8	P	560.6	P	706.6	P	536.1	P	704.8	P	598.7	P	603.5	P	601.9	P	858.6	P	892.6	P	575.2	P	1023	P	1077.7	P	961.1	P
1416764_at	892.4	P	847.2	P	770.3	P	927.5	P	716.1	P	956.3	P	914	P	812.7	P	941.5	P	1198.4	P	1178.5	P	965.5	P	1791.4	P	1538.9	P	1525.4	P
1416765_s_at	627	P	642.7	P	535	P	686.7	P	494.6	P	598	P	530.1	P	497.6	P	533.2	P	793	P	737.6	P	514.6	P	958.2	P	776	P	733.9	P
1416766_at	4150.2	P	4006.2	P	3503.4	P	3786.3	P	3089.2	P	3629.8	P	3087.3	P	3009.3	P	2877	P	2394	P	2485	P	1981.6	P	787.8	P	638.8	P	613.7	P
1416767_a_at	1438.2	P	1355.6	P	1065.1	P	1382.1	P	878.9	P	1267.1	P	1044.4	P	945.1	P	1056.1	P	1409.6	P	1427.9	P	960.2	P	1842.8	P	1560.7	P	1460.2	P
1416768_at	1482.7	P	1593.5	P	1201	P	1426.5	P	1213.7	P	1399.1	P	1178.8	P	1258.1	P	1214.3	P	1472	P	1556.3	P	1200.2	P	1687.1	P	1543	P	1443.1	P
1416769_s_at	753.2	P	658.9	P	541.3	P	785.7	P	615.3	P	713.7	P	769.3	P	683.7	P	801.4	P	1371.6	P	1270.5	P	974.2	P	2165.9	P	1878.8	P	1797.1	P
1416770_at	316.6	P	340.2	P	264.8	P	392.1	P	390.8	P	417	P	494	P	535.1	P	525.3	P	994.6	P	861.9	P	618.5	P	1338.3	P	1314.7	P	1129	P
1416771_at	692.3	P	547	P	414.1	P	716.7	P	460.9	P	620.4	P	668.1	P	554	P	553.5	P	963	P	882.3	P	683.5	P	1490.2	P	1222.1	P	1056.2	P
1416772_at	1679.5	P	1705.9	P	1397.5	P	1435.6	P	1135.7	P	1341.9	P	902.2	P	934.6	P	1064.1	P	652.4	P	726.4	P	620.9	P	232.9	A	200.6	A	112.4	A
1416773_at	232.9	M	233.5	P	162.8	P	203.3	P	132.1	P	188.5	P	180	P	196.7	P	216.3	P	309.6	P	297	P	210.2	P	318.5	P	322.1	P	361.9	P
1416774_at	55.2	A	53.3	A	45.8	A	70.9	A	52.9	A	62.8	A	66.8	A	59.7	P	64.7	A	103.2	A	113.4	P	72.2	P	152.6	P	138.3	P	106.8	P
1416775_at	226.8	A	157.2	P	132.1	P	181.9	P	122.5	A	169.4	P	143.3	P	147.4	P	143.5	P	203.4	P	194.7	P	143.3	P	243.9	P	257.6	P	220.5	P
1416776_at	10.3	A	26.2	A	15.5	A	76	P	77	P	94.4	P	163.2	P	121	P	135.1	P	317.5	P	372.9	P	240.8	P	790.2	P	717.5	P	618.5	P
1416777_at	19.6	A	7.2	A	19.6	A	26.5	A	14.9	A	15	A	36.7	A	14	A	19.1	A	36.6	A	13.8	A	14.7	A	16.8	P	16.3	A	10.1	A
1416778_at	344.2	P	418.5	P	358.2	P	354.5	P	303.4	P	375.6	P	344.5	P	329.7	P	305.9	P	301.3	P	330.3	P	256.7	P	271.5	P	287.7	P	239.5	P
1416779_at	147.1	P	179.2	P	106.6	P	146.4	P	104.9	P	118.2	P	109.1	P	115.3	P	102.9	P	132.6	P	125	P	111.2	P	168.4	P	118.1	P	136.3	P
1416780_at	349.6	P	213.3	P	203.7	P	482.5	P	367.1	P	382.6	P	653.7	P	670.3	P	666	P	1391.9	P	1300.5	P	1029.7	P	2503.3	P	2242.2	P	2302.1	P
1416781_at	16.7	A	68.1	A	60.1	A	129.7	A	141.3	A	125.9	A	257.8	A	193.6	A	171	A	252.3	A	291	A	230.8	A	574	P	457.9	P	497.5	P
1416782_s_at	100.9	A	106.8	A	88.2	A	224	P	172.9	P	210.2	P	330.9	P	231.1	P	256.3	P	463.8	P	450.1	P	364.7	P	871	P	826.2	P	753.5	P
1416783_at	17.7	A	13.7	A	11	A	264.9	P	180.2	P	190.4	P	415.2	P	408	P	446.9	P	985.7	P	1005.3	P	654.8	P	1873.6	P	829.3	P	921.5	P
1416784_at	17.2	A	1.8	A	19	A	11.5	A	5.3	A	11.5	A	13.3	A	1.1	A	1.2	A	5.1	A	3.7	A	2.6	A	7.6	A	32.1	A	4	A
1416785_at	64.9	P	40.7	A	33.6	P	74	P	61.5	P	55.8	P	108.8	P	82.2	P	103.5	P	170.3	P	175.2	P	134.5	P	261.2	P	220.1	P	250.1	P
1416786_at	86.5	A	94.5	A	70.1	M	87.1	A	88.4	M	84.7	P	77.1	A	78.9	P	89.7	P	123.8	P	134	P	98.9	P	230.6	P	162.6	P	141.5	P
1416787_at	116	P	80.2	M	50.4	P	52	A	73.5	P	64.2	P	85.6	P	59.2	P	72.3	P	144.8	P	66.1	P	79.8	P	158.5	P	98	P	102	P
1416788_a_at	960.1	P	963.2	P	748.7	P	998.6	P	773.6	P	970.8	P	945.5	P	934.7	P	941.3	P	1465.1	P	1472.4	P	1049.9	P	2033	P	1974.4	P	1757.8	P
1416789_at	978.7	P	993.3	P	818.3	P	1028.9	P	892.6	P	1020.7	P	1031.6	P	1074.7	P	1035.4	P	1435.8	P	1622.9	P	1195	P	2395.8	P	2256.4	P	1889.2	P
1416790_a_at	410.4	P	347	P	292.2	P	411.4	P	373.3	P	307.1	P	471.9	P	352.6	P	387.1	P	647.3	P	510.6	P	430.7	P	840.9	P	729.8	P	593.3	P
1416791_a_at	181.6	A	156.6	A	116.4	A	134.8	A	107.4	A	165.7	A	197.6	A	141.1	A	177.3	A	211	M	197.9	P	165.2	A	289.9	P	271.3	P	286.3	P
1416792_at	625.1	P	599.7	P	468.9	P	694.4	P	537.3	P	556.5	P	666.5	P	592.3	P	548.3	P	808.9	P	752.8	P	619.6	P	1124.1	P	997.5	P	876.8	P
1416793_at	1052.7	P	1193.9	P	887.2	P	1011.3	P	987.9	P	1026.7	P	886.8	P	953.6	P	907.9	P	1117.1	P	1121.2	P	890.4	P	1245.2	P	1131.1	P	1067.4	P
1416794_at	565.6	P	619.7	P	484.1	P	476	P	523.7	P	547.4	P	466	P	492.1	P	473.4	P	505.4	P	569.8	P	431.4	P	457.3	P	495.6	P	444.4	P
1416795_at	277.8	P	283.5	P	186.4	P	247.7	P	197.9	P	237.2	P	171.6	P	133	P	195.4	P	172.7	P	165.8	P	106.4	P	122.5	P	84.8	P	83.7	P
1416796_at	85.8	P	58.4	P	59.5	P	161.8	P	86.2	P	104.9	P	126.8	P	159.3	P	122.6	P	251.8	P	224.4	P	185.9	P	369.4	P	334	P	309	P
1416797_at	6.3	A	2	A	1.4	A	2.5	A	5.6	A	1.3	A	2.1	A	6.3	A	1.5	A	8.5	A	25.2	A	38	A	37.5	A	42.4	A	23.6	A
1416798_a_at	34.7	A	29.1	A	21.1	A	6.5	A	41.9	A	19.5	A	22.9	A	42.3	A	38.1	A	5.3	A	34.7	A	6.1	A	26.4	A	56.2	A	33.7	A
1416799_at	433.5	P	405.8	P	278.4	P	419.9	P	261.1	P	378.4	P	298.7	P	303.9	P	327.1	P	428.6	P	427.6	P	300.3	P	515.1	P	440.8	P	381.2	P
1416800_at	296.8	P	231.3	P	173.8	P	244	P	132.8	P	207	P	159.5	P	177.9	P	199.1	P	215	P	225.1	P	139.3	P	302.7	P	301.6	P	276.4	P
1416801_at	25.6	A	82.2	M	63.6	A	49.4	A	43.9	A	69.2	A	12.7	A	50.2	A	40.7	A	8.9	A	75.8	A	42.3	A	36.4	A	56.8	A	48.5	A
1416802_a_at	58.8	P	53	P	44.4	P	73.4	P	80.6	P	35.2	P	82.5	P	62.8	P	77.6	P	72.4	P	43.3	A	28.4	P	33.4	A	28.1	A	39.4	M
1416803_at	91.4	P	65.2	P	81.6	P	79.9	P	51.5	P	70.4	P	71.1	P	69.9	P	58.9	P	139.5	P	91.1	P	36.5	P	123.3	P	68.2	P	74.7	P
1416804_at	9.4	A	12	A	5.4	A	28.9	A	19.5	A	18.6	A	39.6	A	26.8	A	21.4	A	57	A	38.6	P	10.1	A	88.3	P	52.4	P	45.9	P
1416805_at	30.8	A	14	A	27.3	P	31.5	A	21.2	A	24.2	P	35.4	P	29	P	32.5	P	53.5	P	47.9	P	30.9	P	64.2	P	68.3	P	60.4	P
1416806_at	157.4	A	141	M	123.9	A	131.7	A	147.4	A	117.1	A	122.7	A	162.7	P	97.7	A	82.9	A	132.7	P	115.2	M	94.3	A	102.6	P	83.2	P
1416807_at	3340.1	P	2548.6	P	2573.6	P	2824.5	P	1601.7	P	3034.1	P	1602.7	P	1529.8	P	1591.9	P	1660.2	P	2075.1	P	1302.2	P	1774.4	P	1614.3	P	1522.4	P
1416808_at	174.7	P	164.6	P	153.7	P	137.1	P	132.3	P	128.2	P	167.2	P	139.3	P	129	P	148.2	P	150.7	P	116.7	P	139.9	P	116.5	P	110.5	P
1416809_at	8997.2	P	8694.1	P	8148.6	P	8347.3	P	6823.1	P	8252.7	P	7620.4	P	7086.9	P	7491.4	P	8388.2	P	8368	P	6862.5	P	151.3	P	104.9	P	86.6	P
1416810_at	473	P	563.9	P	452.1	P	498.5	P	442	P	529.9	P	540.3	P	400.6	P	516	P	601	P	639.6	P	512.7	P	817.5	P	783.6	P	759.1	P
1416811_s_at	140.4	P	114.6	P	94	P	125.6	P	89.2	P	85.7	P	96	P	73.1	P	92.1	P	102.4	P	107.2	P	70.2	P	127	P	77.8	P	88.5	P
1416812_at	81.9	M	96.9	P	64.5	P	166.9	P	114.8	P	149.2	P	207.7	P	194.5	P	202.1	P	428.2	P	364.7	P	320.3	P	717.9	P	630.5	P	583	P
1416813_at	54.9	A	69.7	P	57.5	M	98.4	P	72.5	P	85.3	P	98.3	P	114.9	P	111.5	P	213	P	227.8	P	163.2	P	435.3	P	470.7	P	375.7	P
1416814_at	72.2	M	68.8	P	44.1	P	157.1	P	97.2	P	144.5	P	267.4	P	226.1	P	203.2	P	457.1	P	426.1	P	319.8	P	873	P	698.2	P	628.1	P
1416815_s_at	519.2	P	528.6	P	391.8	P	616.9	P	446.1	P	546.7	P	594.6	P	474.5	P	584.5	P	787.3	P	681.9	P	626	P	949.9	P	854.3	P	713.7	P
1416816_at	771.7	P	827.5	P	649.6	P	692.1	P	588.7	P	788	P	614.2	P	656.9	P	686.9	P	809.7	P	820.9	P	578.7	P	969.8	P	915	P	862	P
1416817_at	84.3	A	74.6	A	87.6	A	68.5	A	60.7	A	60.5	A	57.2	A	79.8	A	74.5	A	71.8	A	28.7	A	65.2	A	61.3	A	60.4	A	53.9	A
1416818_at	157.4	A	246.5	P	207.2	P	143.8	M	202.8	P	189	P	114.9	A	130.3	P	136	P	118.6	A	135.1	P	112.1	P	134.8	A	112	P	88.8	A
1416819_at	690.6	P	705.6	P	597.6	P	762	P	584.8	P	664.8	P	697.6	P	662.8	P	680.5	P	985.6	P	901	P	728.8	P	1357.8	P	1174.4	P	1156.4	P
1416820_at	5.9	A	3.3	A	7	A	4.5	A	5	A	2.6	A	5.4	A	8.6	A	7.9	A	7.5	A	25.3	A	4.6	A	28.1	A	70.7	A	49.6	A
1416821_at	13.5	A	23.2	A	32.6	A	43	A	36.3	A	51.6	A	17.7	A	42.4	A	39	A	90.1	M	51.8	A	67.5	A	123.8	P	99	P	97	P
1416822_at	3	A	2.1	A	1.9	A	3.2	A	2.1	A	6.1	A	4.3	A	2.3	A	2.3	A	4.2	A	4.9	A	2.4	A	29.3	A	49.5	A	65.4	A
1416823_a_at	784.3	P	674.7	P	560.6	P	532	P	639.4	P	709.9	P	506.3	P	665.5	P	635.6	P	742.8	P	944.9	P	682.6	P	972.1	P	1195.3	P	1210.7	P
1416824_at	319.7	P	360.3	P	242.3	P	335.4	P	279.3	P	297.8	P	307.1	P	366.3	P	325.5	P	454.2	P	433	P	370	P	706.8	P	708.5	P	643.8	P
1416825_at	134.1	A	128	P	126.4	P	155.2	M	124.5	P	133.9	P	132.7	A	135	P	132.1	P	224	A	212.6	P	174.8	P	286.9	P	259	P	218.3	P
1416826_a_at	301.5	P	306.6	P	203.8	A	324.1	P	240.4	P	321.3	P	277.9	P	299.8	P	274.8	P	389.7	P	395.1	P	309.7	P	638.2	P	541.1	P	486.9	P
1416827_at	70.7	A	55.9	A	34.4	A	99.3	A	66.1	A	64.6	A	90.5	A	58.2	A	51.1	A	111	A	61	A	53.5	A	75.9	A	61.1	A	42.6	A
1416828_at	1.9	A	2	A	6.2	A	3388.8	P	2409.8	P	3736.7	P	4266.1	P	4256.7	P	4200.3	P	6630.2	P	6645.4	P	5039.1	P	8306.7	P	7188.7	P	6851	P
1416829_at	6999.5	P	6401.2	P	5010.1	P	6549	P	4611.5	P	5828.5	P	5567.1	P	5144	P	5112.3	P	6785.6	P	6311.4	P	5170.8	P	6974.1	P	6214.6	P	5345.8	P
1416830_at	512.6	P	532.7	P	454.3	P	470.1	P	434.7	P	471.5	P	484	P	382.1	P	460.3	P	491.5	P	473.2	P	359.9	P	425.9	P	400.3	P	323.9	P
1416831_at	241.2	P	251.2	P	236.3	P	267.7	P	188.9	P	249.9	P	195.2	P	199.2	P	213.5	P	285.1	P	239.7	P	191.1	P	315.9	P	280.2	P	272.9	P
1416832_at	399	P	410.1	P	326.9	P	339.4	P	260.1	P	383.6	P	262.3	P	256.1	P	244.9	P	167.8	P	215.7	P	152.8	P	70.6	P	75.6	P	70.3	P
1416833_at	4066.9	P	4372	P	3046.9	P	3468.1	P	2897.4	P	3223.9	P	2633	P	2510.5	P	2555.2	P	1992	P	2032.4	P	1591.6	P	56.5	A	36.7	P	43	P
1416834_x_at	1561.5	P	1488.1	P	1253.5	P	1545.3	P	1206.9	P	1274.8	P	1308.3	P	1192.7	P	1283.9	P	1488.9	P	1421	P	1081.6	P	1832	P	1458.3	P	1635.2	P
1416835_s_at	376	P	520.3	P	422.3	P	450.7	P	487	P	633.9	P	619.6	P	724	P	736.3	P	835.3	P	1244.2	P	754.8	P	1269.1	P	1819.1	P	1235.1	P
1416836_at	647.6	P	608.7	P	465.6	P	693.8	P	465.3	P	507.2	P	598.7	P	418.2	P	391.2	P	595.7	P	488.8	P	361.2	P	469.4	P	417.7	P	385.3	P
1416837_at	286.1	P	304.6	P	227.9	P	288	P	228.8	P	256.7	P	266.8	P	237.1	P	274.7	P	391	P	341	P	278.4	P	480.7	P	434.4	P	428	P
1416838_at	1728.6	P	1751.5	P	1276.7	P	1336.3	P	1365.3	P	1377.8	P	1208.5	P	1098.5	P	1077	P	975.9	P	965.4	P	754.4	P	513.8	P	412.2	P	346	P
1416839_at	20.9	A	25.2	A	11.9	A	31.3	A	7.1	A	11.1	A	13.8	A	14.3	A	9.9	A	25.9	A	18.2	A	13.1	A	22	A	11.1	A	7.1	A
1416840_at	1129.1	P	1093.5	P	933.6	P	1128.9	P	913.7	P	1118.2	P	1122.2	P	1090.1	P	1063.7	P	1592.4	P	1472.8	P	1155	P	2195.3	P	1942	P	1879.2	P
1416841_at	256.1	P	310.2	P	244.1	P	300	P	263	P	282.5	P	291.2	P	224.5	P	260.2	P	297.2	P	301.9	P	220.8	P	528.7	P	376.9	P	360.6	P
1416842_at	319.4	A	325.3	P	271.6	P	681	P	648.8	P	703.5	P	1005.5	P	815.6	P	964	P	1876.3	P	1642.5	P	1425.9	P	2951.9	P	2724.8	P	2409.2	P
1416843_at	48.1	A	56.3	A	45.5	A	72.1	M	72.8	P	73.4	P	91.8	P	99.4	P	112.7	P	217.9	P	199.8	P	166	P	485.5	P	400.1	P	366.5	P
1416844_at	85.5	A	31.2	A	58.1	A	168.7	M	200.9	P	184.4	P	393.4	P	382.3	P	390.2	P	852.5	P	801.1	P	705.1	P	1268.5	P	1088.5	P	1113.4	P
1416845_at	15.7	A	40.6	A	40	A	193.8	P	203.3	P	164.1	P	286.5	P	284.4	P	322	P	773.8	P	755.6	P	547.8	P	1569.7	P	1505.7	P	1468	P
1416846_a_at	24.6	A	50.3	A	29.1	P	57.2	P	39.8	A	59.1	P	74.8	P	82.1	P	65.6	P	145.2	P	145.5	P	122.5	P	279.6	P	212.8	P	220.3	P
1416847_s_at	1.9	A	1.7	A	1	A	11.7	A	3.2	A	2.5	A	25.5	A	2	A	2.8	A	14.5	A	8.5	A	2.9	A	1.6	A	4.1	A	2.5	A
1416848_at	453.3	P	326.8	M	288.5	P	392	P	268.4	P	296.3	A	370.1	P	276	P	291.8	M	433	P	354.4	P	294.7	M	434.9	A	328.5	M	329.3	P
1416849_at	2717	P	2287.8	P	1942.1	P	2333.1	P	1840.7	P	2150.1	P	2107.3	P	1736.6	P	2009.3	P	1416.9	P	1712.8	P	1668.3	P	1105.3	P	906.2	P	1046.2	P
1416850_s_at	4278.9	P	4417.8	P	3649.8	P	4066.8	P	3094.5	P	3986.1	P	3341.6	P	3416.6	P	3238.4	P	3317.4	P	3503.8	P	2633.2	P	2559.8	P	2505	P	2277.7	P
1416851_at	30.6	A	32.2	A	19.9	A	43.6	A	55.9	A	33.4	A	38.4	A	38.5	A	18.1	A	7.9	A	8.1	A	27.7	A	88	A	103.5	A	62.3	A
1416852_a_at	59.1	A	55.2	P	38.1	P	819.3	P	578	P	744	P	1425.6	P	1263.3	P	1259.3	P	3495.4	P	3004.6	P	2493.1	P	5842.7	P	4850.7	P	4632.7	P
1416853_at	69.5	P	71.8	P	50.9	P	1003	P	610.2	P	701.8	P	1592.7	P	1370.2	P	1444.6	P	2966.9	P	3138.6	P	2392.1	P	5714	P	4954.5	P	4797.7	P
1416854_at	143.4	M	117.3	P	77.2	P	172.4	P	59.1	A	106.5	P	196.8	P	112	P	121.9	P	194.5	P	97.4	P	91.8	A	109.4	M	87.9	P	80.5	A
1416855_at	263.1	P	312.3	P	273.4	P	240.7	P	225.1	P	319.1	P	206.7	P	283.1	P	241.6	P	271.9	P	337.5	P	252.2	P	395.1	P	390.2	P	209.9	P
1416856_at	506.3	P	462	P	382.3	P	473.4	P	337.9	P	447.8	P	411.5	P	395.1	P	346.8	P	483.9	P	466.5	P	340.3	P	560.1	P	474.6	P	467.9	P
1416857_at	981.3	P	872.5	P	730.5	P	852.9	P	751.9	P	959.5	P	817.5	P	756.7	P	795	P	1060.5	P	1006	P	781.2	P	1367.6	P	1186.5	P	1068.2	P
1416858_a_at	503.2	P	511.9	P	388.7	P	749.6	P	499.6	P	681.6	P	887.7	P	744.3	P	783.4	P	1587.2	P	1522.1	P	1007.5	P	2733.4	P	2136.2	P	2001.4	P
1416859_at	218.6	P	231.5	P	177.7	P	296.8	P	221.9	P	290.5	P	389.8	P	347.3	P	404.8	P	663.3	P	752.7	P	542.9	P	1216.4	P	1126.5	P	1103.8	P
1416860_s_at	269.2	P	208.3	P	198.4	P	314.6	P	198.6	P	237.1	P	288.8	P	220.3	P	207.4	P	451.3	P	277.9	P	251.5	P	744.1	P	456.3	P	324.7	P
1416861_at	219.5	P	218.6	P	153.5	P	253.2	P	164.4	P	243.7	P	290.7	P	229.7	P	231.7	P	436.8	P	343.4	P	306.8	P	652.1	P	640.2	P	563.6	P
1416862_at	93.9	P	70.7	P	43.7	P	110.3	P	92.2	P	113.6	P	141.9	P	129.7	P	129	P	222.6	P	231	P	182.4	P	421.2	P	380.6	P	352	P
1416863_at	5	A	4.1	A	4.8	A	123.5	P	106.8	P	116.2	P	204	P	189.9	P	215.7	P	432.8	P	462.5	P	423.6	P	1111.1	P	979.3	P	1053.9	P
1416864_at	101	P	100.2	P	74.6	P	120.9	P	60.5	A	109.9	P	100.3	P	80.6	A	72	P	144.7	P	140.6	P	94	P	215.7	P	204.4	P	138.3	P
1416865_at	5.8	A	24.4	A	17.7	A	55.1	A	30.9	A	29.3	A	82.2	A	49	A	42.5	A	114.7	P	102.1	P	60	A	173.7	P	120.7	P	143.5	P
1416866_at	677	P	597.6	P	499.2	P	535.5	P	300.1	P	583.6	P	394.9	P	385.8	P	388.6	P	455.5	P	387.9	P	305	P	239.5	P	227.5	P	303	P
1416867_at	332.1	P	377.9	P	295.7	P	319	P	275.4	P	308.6	P	209.2	P	219.1	P	238.5	P	251.6	P	240.2	P	136.8	P	158.6	P	123	P	122.5	P
1416868_at	151.7	P	170.4	P	112.3	P	168.2	P	148.7	P	111.2	P	160	P	146.4	P	122.7	P	121.4	P	112.5	P	112.3	P	154.4	P	118.5	P	93.6	P
1416869_x_at	11.1	A	8.3	A	7.1	A	15.8	A	7.7	A	7.2	A	37.5	A	32.1	A	37.1	A	100	A	81.1	A	70	A	217.2	A	203.4	P	191.8	A
1416870_at	125.5	P	99.2	P	86.8	P	127.4	P	91.3	P	74	P	151.2	P	123.1	P	109.2	P	180.7	P	160.7	P	119.9	P	280.2	P	236.6	P	221.8	P
1416871_at	38.8	A	25.1	A	26	A	32.4	A	22.8	A	23.3	A	55.5	A	16.2	A	27.1	A	69	A	39.4	A	28.5	A	65	A	53.5	A	18.6	A
1416872_at	73.8	P	72.5	P	58.2	P	70.2	P	91.6	P	57	P	101.6	P	86.5	P	92.3	P	201.2	P	153.5	P	115.3	P	329	P	260.2	P	286.6	P
1416873_a_at	211.6	P	203.6	P	150.4	P	226.3	P	141.7	P	172.1	P	174.7	P	157	P	137.1	P	199.9	P	137.7	P	114.6	P	89	P	72.3	P	58.7	P
1416874_a_at	99.6	P	109.8	P	78.2	P	80.6	P	88	P	84.2	P	79.2	P	77.6	P	109.7	P	140.7	P	122.4	P	91.4	P	177.6	P	145.5	P	142.4	P
1416875_at	62.6	A	9.3	A	4.8	A	8.9	A	29.9	A	14	A	35.5	A	40.4	A	29	A	48.3	A	33.8	A	9.6	A	64.8	A	52.4	A	52.9	A
1416876_at	44.9	P	45.3	A	32.7	P	67.7	P	70.4	P	58	P	82.3	P	59	P	66.2	P	125.6	A	42.5	A	82	P	94	A	84.7	M	73	A
1416877_a_at	1500.7	P	1473.1	P	1117.1	P	1463	P	994	P	1198	P	1113.6	P	921.2	P	1066.4	P	1090.3	P	1039.4	P	900.9	P	1031.7	P	824.9	P	830.5	P
1416878_at	53.9	P	65.4	P	41.1	P	57.9	P	61.2	P	47	P	73	P	56.3	P	69.4	P	110.2	P	81.9	P	74.4	P	105.6	P	143.9	P	154.3	P
1416879_at	44.3	A	40.8	A	39.3	P	45.4	A	18.1	A	49.7	P	59.9	M	42.2	M	42.3	P	50.7	A	57.1	P	46	P	57.1	P	76.2	P	76.8	P
1416880_at	969.2	P	1022.2	P	755.2	P	898	P	693.8	P	836.6	P	771.8	P	808.9	P	730.9	P	759.3	P	807.8	P	631.7	P	906.9	P	795.7	P	736	P
1416881_at	568.8	P	703.3	P	494.4	P	490.6	P	411.8	P	564.7	P	350.9	P	386.5	P	504.9	P	375.9	P	452.4	P	329	P	254.2	P	253.6	P	206.3	P
1416882_at	128.3	P	96.5	P	81	P	171.1	P	149.9	P	119.2	P	269.6	P	243.8	P	262.1	P	417.3	P	391.6	P	314.4	P	702.6	P	630.3	P	600.6	P
1416883_at	1029	P	1034.7	P	869.1	P	1003.8	P	1048	P	1084.8	P	1109	P	1169.8	P	1070.1	P	1406.4	P	1357.3	P	1198.3	P	1627.2	P	1449.7	P	1591.7	P
1416884_at	864.3	P	693.2	P	545	P	982.1	P	475.1	P	914.3	P	1045.2	P	981.7	P	829.9	P	1414.6	P	1303.3	P	1235.3	P	2448	P	1918.2	P	1901.8	P
1416885_at	92.3	P	86.8	P	65.2	P	96.9	P	77.5	P	86.8	P	101.8	P	81.8	P	80.8	P	144.5	P	129.6	P	81.7	P	222.1	P	211.4	P	186.1	P
1416886_at	58.9	P	56.1	P	30.4	P	50.6	P	30.6	P	43.8	P	24.2	P	32.4	P	29.9	P	47.5	P	49.4	P	27.9	P	81.9	P	63.1	P	72.7	P
1416887_at	35.9	A	26.8	A	5.7	A	30	A	28.5	A	16.5	A	34.9	A	6.5	A	37.7	A	45.7	A	8	A	23.9	A	22.9	A	30.3	A	21.7	A
1416888_at	162.1	A	215	A	145.8	A	138.5	A	135.3	M	142.2	P	134.3	M	153	M	116.4	M	114.2	P	109.2	P	54.6	P	127.2	P	100.1	P	99	P
1416889_at	8.4	A	12	A	3.2	A	6.3	A	2.4	A	2.9	A	4	A	21.7	A	6.5	A	6	A	21.3	A	2.9	A	6.3	A	10.5	A	3.5	A
1416890_at	197.2	P	214.9	P	188.3	P	221.8	P	158.6	P	191.1	P	164.6	P	175.3	P	169.3	P	232.9	P	212.7	P	198.9	P	285.4	P	252.7	P	238.3	P
1416891_at	519.9	P	577.9	P	455	P	519.9	P	450.5	P	501.6	P	433	P	434.3	P	420.1	P	571	P	560	P	452.3	P	617.5	P	646.5	P	554	P
1416892_s_at	779.5	P	720.8	P	521	P	604.5	P	487.4	P	589.5	P	565	P	491.2	P	520.1	P	563.7	P	569.2	P	448	P	591.1	P	545.9	P	503.8	P
1416893_at	212.2	P	336.7	P	241.3	P	220.5	P	248.2	P	315	P	212.6	M	273.6	P	239.8	P	128.3	A	228.6	P	165.9	P	202	P	269.6	P	162.3	P
1416894_at	190.8	P	229.7	P	178.8	P	203.7	P	191.9	P	223.4	P	272.3	P	229.2	P	244.6	P	442.1	P	425.1	P	316.1	P	1194.2	P	816.9	P	718	P
1416895_at	235.3	P	254.6	P	152	P	226.6	P	154.8	P	192	P	124.9	P	125.7	P	152.5	P	177.2	P	115.3	P	79.8	P	58.8	A	36.1	M	35.8	A
1416896_at	94.6	P	112.7	P	75	P	125.5	P	99.1	P	95.7	P	104.2	P	109.4	P	103.7	P	178.8	P	188.2	P	145.6	P	341.6	P	277.9	P	283.5	P
1416897_at	390.7	P	510.9	P	353.8	P	358.1	P	324.2	P	371.4	P	270.6	P	271.3	P	275.7	P	210.6	P	214.9	P	130.3	P	67.5	A	61.3	P	72.3	P
1416898_a_at	158.1	A	182.1	P	130.5	P	161.9	A	124.5	M	132.9	A	141.3	A	89.6	A	133.3	A	117.3	A	141.9	A	93.2	A	88.9	A	103.3	A	85.3	A
1416899_at	33.5	A	74.3	A	28.3	A	30.5	A	20.2	A	35.7	A	32.1	A	37.7	A	30.9	A	102.6	A	57.3	A	58.7	A	110.2	A	122.4	A	58.9	A
1416900_s_at	2.7	A	3.7	A	1.6	A	25.3	A	27.9	A	45.5	A	134.3	M	84	A	92.8	A	223.2	P	211.5	P	211.7	P	487.3	P	472.7	P	441.4	P
1416901_at	1138.9	P	1099.8	P	872.1	P	1056	P	903	P	990.1	P	863.9	P	781.9	P	893.1	P	997.8	P	1070.2	P	777.8	P	1217.3	P	1078.9	P	1000.1	P
1416902_a_at	3325.6	P	3263.4	P	2737.6	P	3383.1	P	2575.2	P	3198	P	3104	P	2890.3	P	2862.2	P	3405.7	P	3455.6	P	2905.8	P	4208.7	P	3621.9	P	3285	P
1416903_at	923.4	P	1038.6	P	748.4	P	801.2	P	767.6	P	818.6	P	605.8	P	652.9	P	637	P	552.4	P	608.6	P	494.6	P	271.2	P	359.6	P	304.1	P
1416904_at	1802	P	1751	P	1403.8	P	1709.9	P	1132.5	P	1643.8	P	1428.9	P	1226.7	P	1380.3	P	1824	P	1743.8	P	1051.7	P	2092.7	P	1873.7	P	1653.5	P
1416905_at	10.1	A	6.6	A	9.2	A	10.2	A	9.3	A	5.5	A	12	A	8.1	A	7.7	A	8.2	A	5.7	A	7.6	A	13.9	A	6.3	A	6.1	A
1416906_at	563.4	A	598.6	P	512.1	M	579.8	A	533.9	P	658.4	P	577	A	714.9	P	622.2	P	1023.3	P	1051.7	P	829.2	P	1620.6	P	1532.6	P	1469.4	P
1416907_at	301.4	P	340.1	P	231.2	P	286	P	280	P	301.1	P	266	P	289.4	P	327.6	P	422.6	P	586.2	P	382.7	P	875.5	P	862.5	P	702.7	P
1416908_s_at	937	P	655.4	P	530.2	P	828.4	P	512.4	P	682.8	P	823.5	P	641.8	P	630.8	P	1002.3	P	847.8	P	690.6	P	1368.4	P	1132.7	P	991.3	P
1416909_at	505.1	P	515.7	P	362.4	P	461.1	P	364	P	363.3	P	396.7	P	351.1	P	379.9	P	486.4	P	402.1	P	336.4	P	527.6	P	470	P	414.8	P
1416910_at	849.7	P	871.1	P	713.1	P	865.6	P	612.2	P	773.2	P	644.6	P	625.6	P	649.5	P	765.7	P	734.2	P	555.8	P	749.3	P	681.2	P	640	P
1416911_a_at	279.9	P	202.3	P	133.8	P	257.3	P	122.6	P	180.3	P	214.1	P	164.9	P	188.6	P	365.2	P	307.8	P	209	P	597.8	P	364.1	P	344.8	P
1416912_at	567	P	519.6	P	406	P	543.7	P	470.4	P	542.1	P	561.3	P	545.4	P	534.7	P	772.9	P	776.7	P	609.5	P	1544.1	P	1391.6	P	1439.8	P
1416913_at	8484.8	P	8052.5	P	7315.7	P	8345.3	P	7063.6	P	7590.1	P	7105.8	P	7603.9	P	7459.8	P	7247.5	P	7473.9	P	6312.2	P	15.5	A	10.3	A	11.9	A
1416914_s_at	211.1	P	201.7	P	169.4	P	179.7	P	176.9	P	207	P	246.4	P	201.9	P	190	P	256.5	P	260.1	P	208.9	P	484.3	P	396.4	P	404.1	P
1416915_at	62.3	P	97	P	58.2	P	82.1	P	59.2	P	87.1	P	84.8	P	82.5	P	86.7	P	112	P	93.8	P	62.7	P	173	P	162.2	P	165.8	P
1416916_at	84.8	P	82.4	P	54.9	P	104.3	P	65.9	P	49	A	73.9	P	56.9	P	56.2	P	122.7	P	66.8	P	77.4	P	115.3	P	82	P	72	P
1416917_at	383.6	P	459	P	323.4	P	381	P	356.4	P	334.2	P	376.4	P	343.9	P	302.4	P	319.7	P	291.9	P	263.4	P	292.8	P	281.1	P	277.2	P
1416918_at	190.5	P	183.5	P	138.7	P	211.6	P	196	P	193.7	P	298.2	P	271.2	P	262.8	P	529.2	P	512.3	P	371.1	P	984	P	888.8	P	789.7	P
1416919_a_at	44.4	A	34.4	A	30	A	70.6	A	31	A	27.7	A	48.8	A	33.8	A	41.2	A	71.5	A	41.9	P	45.5	A	113	P	94.8	P	61.5	P
1416920_at	197.1	P	263.6	P	185.3	P	196.9	P	176	P	195.5	P	179.9	P	208.9	P	162.7	P	195.1	P	219.7	P	148.2	P	201.9	P	191.6	P	178.1	P
1416921_x_at	937.3	P	969.5	P	844.1	P	1866	P	1609.9	P	1887.6	P	2949.6	P	3117.5	P	2987.1	P	5192	P	5464.4	P	4767.9	P	7590.7	P	6795	P	6875.4	P
1416922_a_at	1042.8	P	904.5	P	745.6	P	1036.4	P	694.2	P	775.8	P	932	P	816.7	P	723.9	P	809.7	P	955.9	P	740.8	P	1382.2	P	1160.6	P	1188.6	P
1416923_a_at	616	P	770.8	P	622.5	P	723.5	P	627.3	P	799.4	P	613.3	P	714.1	P	765.1	P	872.7	P	1105	P	760.8	P	1419.3	P	1469.7	P	1362.5	P
1416924_at	1012.8	P	1209.2	P	859.3	P	1041.5	P	668.8	P	953.6	P	755.3	P	692.9	P	690.4	P	733	P	776.2	P	619.1	P	633.5	P	600.9	P	537.7	P
1416925_at	203.6	P	229.6	P	183.9	P	201.1	P	139.6	P	182.4	P	181.1	P	113.5	P	158.5	P	193.6	P	213.3	P	144.5	P	277.1	P	269	P	231.9	P
1416926_at	925.4	P	1023.2	P	793.8	P	931	P	612.3	P	814.4	P	576.2	P	565.7	P	619.2	P	756.5	P	653.8	P	404.7	P	304.2	P	329.1	P	267.1	P
1416927_at	230.7	P	260.8	P	174.2	P	205.5	P	180.1	P	215	P	150	P	206.8	P	163.9	P	155.3	P	150.8	P	134.2	P	132	P	105.3	P	100.2	P
1416928_at	89.8	P	110.8	P	86.6	P	119.4	P	93.1	P	97.5	P	106.1	P	114.2	P	103.6	P	149.5	P	157.8	P	120.1	P	255.7	P	232.2	P	198.6	P
1416929_at	2.7	A	17.6	A	12.9	A	25.8	A	21.9	A	17.9	A	32.9	A	19.2	A	21.8	A	57.6	A	52.6	A	39.9	P	74.1	P	59.6	P	49.9	P
1416930_at	49	M	26.4	A	8.3	A	52.2	A	4.2	A	17.6	A	37.5	A	12	A	20.7	A	43.6	A	32.7	A	19.5	A	54.7	A	29.8	A	42.4	A
1416931_at	193.8	P	222.6	P	147.6	P	202.1	P	163.7	P	177.9	P	193.6	P	208.9	P	173.9	P	257.2	P	183.6	P	147	P	244.7	P	237.9	P	206	P
1416932_at	181	P	178	P	143.6	P	196.7	P	141.4	P	150.9	P	167.3	P	151.3	P	158.5	P	241.3	P	235.5	P	148	P	256.3	P	214.2	P	176.5	P
1416933_at	1298.6	P	1566.7	P	1198.8	P	1209.4	P	1080	P	1194.6	P	874.1	P	925	P	1038.5	P	998	P	729.9	P	742.7	P	600	P	498.5	P	425.9	P
1416934_at	166.2	P	223.4	P	192.7	P	138.1	P	115.9	P	128.7	P	135.9	P	105.8	P	130.9	P	98.7	P	160.9	P	91.3	P	152.8	P	123.6	P	81.2	P
1416935_at	16.2	A	25.1	A	10	A	18	A	54.1	A	21.4	A	48.8	A	46.2	A	45.2	A	67.2	A	72.9	P	54.2	P	125	P	128.4	P	121.7	P
1416936_at	78.9	A	52.1	A	58.9	A	170.4	P	148.9	P	161.4	P	366.2	P	267.7	P	313	P	696	P	734.8	P	542.8	P	1720.7	P	1564.1	P	1404.6	P
1416937_at	3196.1	P	3160.2	P	2593.6	P	3021.9	P	2225.6	P	2879.9	P	2685.8	P	2460.8	P	2464.7	P	2521.3	P	2536.7	P	2088.8	P	2503.9	P	2204.2	P	2083.1	P
1416938_at	963.8	P	1042.4	P	791.7	P	1003	P	944.2	P	1066.6	P	925.8	P	854.9	P	884	P	1037.2	P	845	P	951	P	939.3	P	854	P	1040.2	P
1416939_at	1916.9	P	1997.3	P	1508.5	P	1874.8	P	1193.5	P	1797.3	P	1460.5	P	1178.3	P	1432.5	P	1422.8	P	1349.2	P	1005.6	P	1083.3	P	938.4	P	856.9	P
1416940_at	472.3	P	519.2	P	409	P	504.9	P	370.3	P	372.8	P	382.7	P	350.5	P	326.1	P	468.7	P	332.9	P	334.6	P	507.5	A	372.1	P	313.6	P
1416941_s_at	2379.5	P	2153.3	P	1840.8	P	2517.9	P	1736.4	P	2528.9	P	2407.4	P	2369.4	P	2249	P	3914.1	P	3649.5	P	2779.3	P	4672.6	P	4564.7	P	4220.9	P
1416942_at	306.9	P	339.9	P	221.2	P	232.9	P	225	P	223.9	P	211.5	P	150.1	P	183.1	P	201.9	A	172.8	P	136.4	P	70.6	A	75.3	M	64.7	M
1416943_at	1141.1	P	1080.9	P	842.5	P	1170.4	P	667.4	P	1077.8	P	1066.3	P	911.8	P	1043.4	P	1590	P	1544	P	1130.9	P	2131.2	P	1780.3	P	1639	P
1416944_a_at	68.8	P	53.9	P	39	P	81.9	P	37.2	P	72.4	P	85.1	P	48.1	P	81.3	P	125.1	P	107	P	91.2	P	208.5	P	191.8	P	140.5	P
1416945_at	24.3	A	18.2	A	16.5	A	24.7	A	24.5	A	23.8	A	32.4	A	16.1	A	32.1	A	82.9	A	73.8	A	21.8	A	36.9	A	141.5	A	56.8	A
1416946_a_at	5453.6	P	4708.6	P	3814	P	4638.1	P	3251.5	P	4099.4	P	3679.5	P	3317.3	P	3279.7	P	2988.8	P	2682.7	P	2230.5	P	305.4	P	308.1	P	278.3	P
1416947_s_at	8106.2	P	7369.6	P	7027.7	P	7512.5	P	5546.4	P	7349.8	P	5917.5	P	5797.5	P	5666.9	P	5323.7	P	5644.3	P	4150.5	P	673.9	P	664.7	P	619.3	P
1416948_at	829.2	P	828.1	P	667.2	P	879.7	P	684.9	P	709.4	P	758.2	P	644.1	P	671.9	P	784	P	767.3	P	630.2	P	853.3	P	742.2	P	759.8	P
1416949_s_at	587.5	P	582.1	P	453.5	P	593.2	P	413.9	P	525	P	499.5	P	449.8	P	519	P	559.3	P	596.4	P	493.8	P	687.5	P	628.5	P	632	P
1416950_at	46.1	P	42.3	P	29	P	55.7	P	53.8	P	41.5	P	51.3	P	48.1	P	52.2	P	98.2	P	65.3	P	60.2	P	150.9	P	133.1	P	106.2	P
1416951_a_at	627.4	P	539.9	P	406.5	P	956.7	P	711.2	P	890.9	P	1175.6	P	1187.7	P	994	P	1852.8	P	1826.1	P	1500.4	P	3017.3	P	2419.1	P	2396.7	P
1416952_at	571.8	P	512.9	P	468.7	P	851.5	P	691.1	P	904	P	1165.1	P	1165.6	P	1090.3	P	1951.6	P	1999.3	P	1606.4	P	3371.8	P	3258.3	P	2983.7	P
1416953_at	137.3	P	130.1	P	91.7	P	148.1	P	116.9	P	133.1	P	152.7	P	167.1	P	156.6	P	252.1	P	246.2	P	225.7	P	399	P	346.6	P	280.7	P
1416954_at	1341.2	P	1396.1	P	1157.5	P	1158.1	P	985.4	P	1168	P	786.5	P	792.2	P	851.2	P	667.1	P	717.8	P	524.8	P	307.6	P	244.3	P	216.1	P
1416955_at	825.5	P	769.2	P	704.9	P	746.4	P	609.6	P	770.4	P	552.5	P	550.5	P	519.6	P	383.1	P	374.7	P	350.7	P	38.5	A	125.3	P	105.4	P
1416956_at	54.1	A	38.4	A	31.8	A	295	P	205.4	P	238.1	P	419.5	P	419.2	P	430.5	P	1031.3	P	1058.1	P	754.6	P	2027.8	P	1937.3	P	1792.1	P
1416957_at	22	P	40.4	P	15.1	P	25.4	P	23.4	P	19.2	P	17.6	M	30.3	P	16.5	A	35.5	P	19.8	P	11.8	P	26.4	M	12.5	A	19.5	P
1416958_at	1361.4	P	1458.6	P	1118.8	P	1441.2	P	1232.2	P	1444.2	P	1324.5	P	1293.3	P	1405	P	1829.7	P	2020.6	P	1319	P	2389.9	P	2454.4	P	2195.6	P
1416959_at	154.9	P	204.2	P	237.4	P	142.1	M	190.5	P	214.5	P	150.5	P	245.7	P	195.3	P	183.8	P	283.8	P	156.4	P	217.9	P	369.4	P	308.6	P
1416960_at	281.1	P	206.3	P	243.3	P	285.2	P	234.3	P	219.1	P	301.1	P	254.5	P	299	P	516.1	P	479	P	386.7	P	690.8	P	684.9	P	641.5	P
1416961_at	9.6	A	10.7	A	8.7	A	8	A	5.6	A	5.9	A	8.1	A	6.9	A	5.1	A	18.7	A	8.8	A	11.3	A	13.6	A	8.9	A	7.8	A
1416962_at	20.1	A	37.6	A	39.9	A	41.7	A	30	A	29.8	A	32.7	A	36.4	A	20.5	A	10.6	A	26.4	A	38.3	A	61.6	A	55.5	A	87.3	A
1416963_at	248.6	P	258.6	P	206.4	P	322.4	P	182.9	P	340.6	P	334.9	P	296.1	P	331.1	P	481.9	P	463.1	P	339.9	P	825.6	P	714.2	P	702.5	P
1416964_at	293.2	P	303.5	P	239.6	P	277	P	253.4	P	252.4	P	200.2	P	237.9	P	230.3	P	172.9	P	239.3	P	174.9	P	183.1	P	165.9	P	132.6	P
1416965_at	9.9	A	45.3	A	8.2	A	492.8	P	383.6	P	454.3	P	1210.6	P	940.3	P	887.7	P	2185.3	P	1888.2	P	1653.8	P	3888.6	P	3237.4	P	3371.9	P
1416966_at	42.6	A	39.9	P	29.7	A	41.9	A	36.5	A	25.1	A	71.8	P	40.9	P	65.7	P	105.2	P	99.1	P	64.6	P	210.6	P	173.8	P	153.9	P
1416967_at	0.7	A	0.9	A	1.1	A	171.8	P	102.6	P	114.8	P	248.9	P	156.1	P	253.7	P	452.2	P	434	P	327.7	P	1008.1	P	826	P	727.7	P
1416968_a_at	6141.7	P	5656.9	P	4824	P	5687.4	P	3826.5	P	5218.7	P	4341.4	P	3820.2	P	4118.4	P	3694.8	P	3550.1	P	2843.8	P	209.2	P	204.7	P	155.1	P
1416969_at	10.1	A	11.5	A	5.1	A	10.6	A	4.6	A	7.7	A	7.6	A	5.3	A	10.1	A	10.7	A	6	A	7.1	A	11	A	7.8	A	7.8	A
1416970_a_at	7667.7	P	6843.5	P	6239.9	P	7257.9	P	5465.3	P	6903.1	P	6370.8	P	5824.4	P	6214.8	P	7054.8	P	7133.4	P	6025.7	P	7853.3	P	6935.2	P	6826.9	P
1416971_at	4099.1	P	3838.1	P	3323.3	P	3889.2	P	2997.7	P	3695.8	P	3449.1	P	3081.3	P	3350.3	P	3857.9	P	3863.8	P	3221.2	P	4177.2	P	3919	P	3727.8	P
1416972_at	410.8	P	489.3	P	390.6	P	496.2	P	456	P	539.2	P	627.1	P	621.6	P	690.3	P	1158.1	P	1121.2	P	830.2	P	1778.9	P	1586.6	P	1491.5	P
1416973_at	750	P	808	P	577.5	P	798.3	P	730.6	P	781.6	P	812.8	P	743.9	P	786.3	P	1175.2	P	1088.3	P	820.1	P	1604.6	P	1453.4	P	1419.1	P
1416974_at	226.8	P	214.7	P	122.3	P	202.6	P	162.3	P	182.4	P	229.8	P	161.3	P	164.7	P	284.1	P	227.8	P	191.2	P	309.8	P	246.9	P	270.5	P
1416975_at	37.2	A	57.8	P	51.1	A	99.4	P	51.3	A	59.6	P	68.9	A	70.6	P	62.5	M	23	A	59.4	P	47.4	P	29.3	A	81.3	P	56.7	P
1416976_at	182	A	147.4	A	109.6	A	222	A	145.3	A	176	A	193.4	A	151.2	A	213.7	A	275.2	A	216.9	M	192.9	A	294.4	A	287.3	P	246.3	A
1416977_at	19	A	32.1	P	24.1	P	40.6	P	35.9	P	27.8	P	39.3	P	20.2	P	17.9	P	27.3	P	37.2	P	31	P	55.2	P	39.4	P	24	P
1416978_at	1351	P	1294.9	P	1102.2	P	1151	P	972.7	P	1057.8	P	833.5	P	834	P	938.3	P	746.3	P	752.2	P	556.6	P	349.3	P	210.8	P	271	P
1416979_at	1543.4	P	1598.5	P	1283.8	P	1330.5	P	1101.8	P	1482	P	1439.6	P	1204.9	P	1244.5	P	1421.5	P	1439	P	1403.5	P	2302.7	P	2118.6	P	1882.1	P
1416980_at	4327.4	P	4234.2	P	3572.4	P	3901.2	P	3014.4	P	3661.3	P	2952.7	P	2740.8	P	2997.5	P	2383.7	P	2401.5	P	1884.1	P	7.5	A	4.9	A	4.2	A
1416981_at	296.2	P	230.1	P	184.8	P	239.5	P	212.6	P	160.9	P	196.8	P	158.7	P	180.3	P	290.2	P	175.5	P	133.4	P	294.6	P	220.3	P	200.2	P
1416982_at	283.1	P	250.5	P	185.9	P	265.6	P	205.5	P	227.2	P	309.2	P	198.8	P	285.2	P	384.3	P	331.2	P	231.4	P	416.5	P	331.5	P	311.6	P
1416983_s_at	334.8	P	390.9	P	272	P	303	P	256.3	P	252.7	P	308.1	P	273.9	P	260.9	P	410.4	P	368.9	P	290.9	P	452.2	P	430.5	P	392.6	P
1416984_at	487.8	P	507.8	P	443.3	P	572.9	P	412.6	P	493.5	P	507.2	P	410.3	P	427.6	P	657.8	P	707	P	534.2	P	717.6	P	806.6	P	760.3	P
1416985_at	160.3	P	150	P	114.8	P	515.3	P	371.7	P	389.1	P	900.7	P	738.1	P	710.1	P	1499.1	P	1513.1	P	1065.1	P	2922.7	P	2508.9	P	2309.3	P
1416986_a_at	53.4	A	27	A	11	A	76.7	M	93	A	93	P	167.7	P	127.8	P	170.8	P	303.3	P	327.2	P	295	P	635.9	P	883.7	P	429.7	P
1416987_at	81.9	P	74.4	P	59.8	P	71.8	P	56.4	P	61.5	P	74.5	P	57.7	P	56.1	P	52	P	57.7	P	53.6	P	45.4	P	39.3	P	36.6	P
1416988_at	95	P	94.4	P	61	P	118.1	P	66.8	P	83.7	P	89.6	A	94.4	P	101.2	P	216.8	P	158.9	P	147	P	344	P	313.3	P	266	P
1416989_at	363.2	P	270.6	P	344.8	P	273.7	P	280.8	P	310.4	P	334.8	P	250.7	P	364.8	P	409.8	P	416.1	P	379.9	P	708.5	P	621.3	P	618.1	P
1416990_at	171.6	P	284.4	P	147.3	P	243.3	P	191.5	P	194.6	P	307.7	P	241.6	P	162.5	P	445.6	P	292.2	P	346.6	P	535.8	P	419	P	396.3	P
1416991_at	165.5	P	203.4	P	151.4	P	155.5	P	124.8	P	162.1	P	156	P	186.4	P	122.8	P	193.6	P	216.7	P	142.5	P	281.7	P	270.8	P	237.2	P
1416992_at	95.5	P	73.1	A	62	A	38.9	A	63.4	A	35.4	A	77	A	54.2	A	45	A	52.1	A	63	A	49.1	A	74.4	A	48.7	A	43.7	A
1416993_at	386.6	P	376.7	P	275.4	P	423.5	P	300.5	P	352.2	P	352.4	P	260.3	P	264.7	P	321.3	P	308	P	194.5	P	342.6	P	260.8	P	253.3	P
1416994_at	128.4	M	135.5	P	104.2	P	141.3	P	110.1	P	122	P	120.7	M	115.7	P	132.5	P	228.1	P	240.7	P	151.6	P	274.8	P	217.7	P	226.4	P
1416995_at	145.9	A	141.9	A	91.1	A	147.9	A	90.2	A	109.6	A	113	A	74.6	A	87.9	A	111.6	A	70.2	A	61.4	A	133.2	A	117.8	A	98.7	A
1416996_at	165.4	P	155.8	P	133	P	132.7	P	175	P	160.3	P	156.9	P	164.2	P	144.2	P	186.9	P	233.2	P	119.9	P	298.2	P	303.1	P	299.7	P
1416997_a_at	112.5	P	83.6	P	50.7	P	137.3	P	152.5	P	132.1	P	207.8	P	170.1	P	187.6	P	597.5	P	501.9	P	364.3	P	921.4	P	677.1	P	705.6	P
1416998_at	295.8	P	340.5	P	245.4	P	297.7	P	225.7	P	283	P	273.6	P	255.5	P	245.6	P	398.4	P	362	P	254	P	441.7	P	399.9	P	377.3	P
1416999_at	121.6	A	273.8	A	268.5	A	291.2	A	244.7	A	104.9	A	246.8	A	32	A	240.8	A	17	A	212.6	A	47.8	A	228.4	A	105.4	A	193.6	A
1417000_at	119.2	A	188.8	P	112.4	P	180.1	P	132.9	P	150.3	P	154.5	P	137.1	P	137.8	P	221.1	M	170.9	P	106.5	P	221.1	P	183.5	P	242.9	P
1417001_a_at	1681.6	P	992.6	P	1414.6	P	1545.4	P	763.2	P	901	P	931.4	P	777.7	P	879.2	P	1289.4	P	1243.7	P	1110.2	P	2082.4	P	2549.6	P	2426.7	P
1417002_at	710.3	P	847.7	P	640.3	P	638.4	P	700.3	P	727.3	P	622	P	581.5	P	734.5	P	815.6	P	896.2	P	680.4	P	1167.8	P	1024.8	P	982.5	P
1417003_at	61.2	A	55.9	A	34.1	A	39.9	A	44.9	A	48.9	A	42.5	A	43.8	A	47.3	A	73.1	A	72.3	P	40.8	A	112	A	86	P	92.9	P
1417004_at	473.1	P	410.1	P	312.2	P	371.9	P	340.8	P	383.5	P	361.6	P	303.2	P	348	P	697.2	P	511.2	P	386.2	P	626.5	P	598.4	P	569.1	P
1417005_at	39.3	A	20.8	A	18.6	A	822.4	P	624.6	P	861	P	1572.1	P	1490	P	1393.6	P	3310.4	P	3249.1	P	2389.2	P	5464.5	P	5015.1	P	4709.2	P
1417006_at	418	P	442.7	P	342.6	P	397.8	P	326.8	P	466.8	P	355.2	P	367.3	P	357.1	P	521.9	P	488.1	P	358.8	P	595.3	P	506.9	P	496.9	P
1417007_a_at	1081.6	P	1299.9	P	985.1	P	993	P	896.8	P	987.6	P	796.9	P	727.9	P	984.9	P	994.1	P	1013.8	P	731.8	P	928.8	P	844.2	P	855.1	P
1417008_at	191.7	P	190	P	150.7	P	199.2	P	150.1	P	202.9	P	192.3	P	162.2	P	147.1	P	264.7	P	215	P	128.2	P	253.7	P	238.8	P	143.3	P
1417009_at	1903.8	P	1643.3	P	1348.3	P	1656.4	P	1099.6	P	1438.9	P	1344.6	P	999.8	P	1118.7	P	867.5	P	867.2	P	651.9	P	31.2	A	21.1	A	23	A
1417010_at	460.1	P	419.3	P	328.9	P	958.3	P	712.2	P	1022.3	P	1437.1	P	1332.7	P	1322.3	P	2604.8	P	2731.3	P	1981.5	P	4491.1	P	3842.8	P	3538.7	P
1417011_at	1146.5	P	1405.6	P	1083.2	P	1026.9	P	943.9	P	952.5	P	872.4	P	796.2	P	814.9	P	679.4	P	745.4	P	665.8	P	327.8	P	440.8	P	319.9	P
1417012_at	995.5	P	1080.7	P	770.4	P	873.2	P	705.6	P	744.7	P	709.3	P	654.4	P	664.5	P	619.3	P	586.2	P	390.9	P	246.3	P	193.4	P	191.4	P
1417013_at	1051.4	P	1155.7	P	850.6	P	947.9	P	746.1	P	887.4	P	670.1	P	678.3	P	706.2	P	557.2	P	539.7	P	413.8	P	267.5	P	175.8	P	195	P
1417014_at	562.3	P	684.9	P	548.1	P	544.3	P	451.4	P	525.3	P	388.7	P	422.9	P	435.4	P	313.7	P	326.1	P	269.4	P	130.3	P	115.5	P	113.8	P
1417015_at	94.6	P	103	P	93.6	P	100.7	P	99	P	78	P	71.5	P	83.1	P	62.1	P	107.2	P	113.2	P	111.6	P	97.7	P	58	P	49.8	P
1417016_at	248	P	227.7	P	193.8	P	204	P	164.8	P	205.2	P	176.7	P	173.2	P	184.7	P	194.5	P	193.3	P	153.4	P	232.1	P	217.8	P	219.5	P
1417017_at	123.8	A	109	A	77.8	A	83.4	A	65.7	A	75.2	A	59.4	A	60.5	A	40.7	A	10	A	32.3	A	28.6	A	8.3	A	7.2	A	4.2	A
1417018_at	37.8	A	35.3	A	55.7	A	45.3	A	46.1	A	57.1	A	89.2	A	84.1	A	44.4	A	100.8	A	73.3	A	58.7	A	210.9	A	178.7	P	170.5	A
1417019_a_at	1.3	A	2.2	A	2.7	A	2.6	A	3.4	A	2.5	A	3.5	A	3	A	0.7	A	1.2	A	1.9	A	3.1	A	2.8	A	2.4	A	2.3	A
1417020_at	8.7	A	7.8	A	8.3	A	13.2	A	2.9	A	3.8	A	13.1	A	4.5	A	20.6	A	18.5	A	20.4	A	15.1	A	35.1	A	4.7	A	3	A
1417021_a_at	32.7	A	19.7	A	13.3	A	17.7	A	8.4	A	3.3	A	30.8	A	10.5	A	20.4	A	49.4	A	29.9	A	12.6	A	30.7	A	15	A	21.2	A
1417022_at	47.9	A	44.3	A	22.4	A	70.6	P	42.4	P	45.4	A	79.8	M	74.9	P	53.3	M	121.6	P	106.9	P	99.8	P	258.1	P	217.9	P	145.9	P
1417023_a_at	319.2	P	296.1	P	248.6	P	275.3	P	184.4	P	214.8	P	195.9	P	192.9	P	176.4	P	155.3	P	106.7	P	98.9	P	29.7	A	9.1	A	18.3	A
1417024_at	302.5	P	259.4	P	238.6	P	308.8	P	233.3	P	297.3	P	323.1	P	273.8	P	350	P	516.6	P	425	P	349	P	614.8	P	448.6	P	494.4	P
1417025_at	542.9	P	576.4	P	367.4	P	339.4	P	276	P	349.8	P	257.1	P	252.9	P	259.7	P	342.7	P	207.9	P	239.6	P	129.9	A	88.3	A	69.5	A
1417026_at	254.1	P	287.6	P	236.1	P	346.3	P	221.2	P	313.2	P	250.5	P	284.1	P	282.7	P	326.8	P	367.5	P	341.8	P	467.7	P	495	P	442	P
1417027_at	287.9	P	282.4	P	261.6	P	527.7	P	453.3	P	521.4	P	799.7	P	709.4	P	764.7	P	1671.4	P	1609.9	P	1162.8	P	3046.5	P	2736.2	P	2449.9	P
1417028_a_at	179.9	P	160.9	P	121.5	P	341.8	P	267	P	348.9	P	531.8	P	556.6	P	510	P	927.6	P	956.6	P	816	P	1671.1	P	1609.5	P	1641.4	P
1417029_a_at	53	A	71.8	P	56.7	P	99.3	P	92.2	P	119	P	150.9	P	162.5	P	158.5	P	248.6	P	304.3	P	249.9	P	429.1	P	484.4	P	452.9	P
1417030_at	25.5	A	19.5	P	20.9	P	25.3	A	14.7	A	17.8	P	40.4	A	29.2	P	20.6	P	60.4	P	42.8	P	24.6	P	69.7	P	64.3	P	49	P
1417031_at	39.1	P	19.6	P	8.3	A	25.7	A	25.5	M	27.6	P	50.7	P	39.8	M	25.9	M	51.7	P	41.5	P	29.9	P	70.6	P	64.1	P	61.3	P
1417032_at	300.2	P	272.9	P	213.7	P	268	P	234.3	P	248.8	P	230.7	P	271.1	P	226	P	305.1	P	324.5	P	255.1	P	377.8	P	309.3	P	305.7	P
1417033_at	38.4	A	43.8	A	29.2	A	58.1	A	11	A	49.5	A	41.4	A	31.4	A	45.8	P	36.2	A	52.4	A	29.5	A	49.8	A	42	A	52.4	P
1417034_at	162.1	A	176.5	P	111.7	P	105.7	A	113.7	P	153.5	P	87.3	A	105	A	77.3	A	75.9	A	83.1	A	86.8	A	63.6	A	79.1	A	67.6	A
1417035_at	114.3	A	132.7	M	98.5	A	171	M	90.1	A	110.4	A	127.8	A	140.2	M	147.6	P	262	P	182.7	P	140.6	P	317.3	P	212.8	P	230	P
1417036_at	10.5	A	0.9	A	4.8	A	1	A	1.1	A	9.8	A	2.6	A	1.1	A	15.1	A	9.1	A	12.4	A	2.6	A	6.8	A	13	M	8	A
1417037_at	83.8	P	72	P	71.3	P	120.2	P	83.7	P	88	P	89.9	P	91.8	P	78	P	91.1	P	120	P	78.9	P	207.2	P	189.4	P	174.9	P
1417038_at	461.6	P	405.7	P	310.3	P	395.2	P	324.6	P	290	P	319.5	P	265.4	P	450.9	P	499.2	M	386.1	P	314.2	P	485.6	P	465.9	M	439.2	P
1417039_a_at	125.3	A	114.7	A	68.9	A	151.6	A	83.6	A	102.6	A	164.7	M	139.9	P	131.2	A	247.4	P	262.9	P	218	P	478.9	P	354.9	P	407.1	P
1417040_a_at	254.8	P	276.2	P	211.8	P	301.4	P	182	P	215.4	P	268	P	120.7	P	155.3	P	379.5	P	301.6	P	187	P	462.6	P	414.5	P	390.7	P
1417041_at	213	P	263.7	P	200.1	P	242	P	199	P	210.5	P	231.6	P	207.9	P	227.4	P	348.4	P	268.4	P	198.5	P	336.7	P	307.5	P	285.9	P
1417042_at	1765.9	P	1769.1	P	1350.4	P	1583.9	P	1176.8	P	1438.5	P	1265.9	P	938.5	P	1173.8	P	1028	P	940.9	P	589.5	P	253.3	P	234.6	P	214.8	P
1417043_at	3288.2	P	3265.4	P	2795.7	P	2875.4	P	2375.8	P	2805.9	P	2242.7	P	2189	P	2283.6	P	1584.6	P	1792.1	P	1454.6	P	416.2	P	319.7	P	320.3	P
1417044_at	127.6	P	120.9	P	87.4	P	226.1	P	159.1	P	179.9	P	225.7	P	239.1	P	245.8	P	454.1	P	379.7	P	336.7	P	854.7	P	829.8	P	822.2	P
1417045_at	200.3	P	145.6	P	158.8	P	210.2	P	164.9	P	153.8	P	161.3	P	154.1	P	151.3	P	174.1	P	137.6	P	121.7	P	134.2	P	119.3	P	97.1	P
1417046_at	205.2	P	197.4	P	166.8	P	236	P	215.8	P	200.9	P	234.3	P	216.4	P	229.2	P	353.8	P	300.2	P	258.8	P	475.8	P	397.4	P	361	P
1417047_at	4.4	A	2.8	A	2.1	A	8.3	A	5.1	A	2.7	A	4.7	A	7.9	A	4.6	A	4.8	A	5.5	A	21.9	A	10.6	A	14.7	A	4.3	A
1417048_at	58	A	36.2	A	40.5	A	78.9	A	81.8	A	10.2	A	61.7	A	49.2	A	44.8	A	45.5	A	18.8	A	9.3	A	19	A	11.7	A	18.8	A
1417049_at	14.9	A	41	A	24	A	31.2	A	51.9	A	22.8	A	39.7	A	60.3	A	58.6	A	86.9	A	51.5	A	46.5	A	99.1	A	79.2	A	90.6	P
1417050_at	28.9	P	20	P	20.6	P	278.6	P	185.2	P	235.1	P	420.9	P	401	P	399.6	P	1056.8	P	1020	P	819.1	P	2120.7	P	1920.3	P	1840.5	P
1417051_at	23.3	A	0.9	A	5.2	A	77.1	P	58.3	P	82.9	P	177.5	P	150.6	P	150.3	P	352.1	P	364.1	P	244.1	P	773.4	P	589	P	577.5	P
1417052_at	851.9	P	735.8	P	685.9	P	732.5	P	512	P	737.8	P	562.2	P	499	P	544.1	P	814	P	595.6	P	512	P	937.1	P	507.2	P	510.5	P
1417053_at	852	P	1002	P	719.1	P	850.7	P	632	P	803	P	680.1	P	567.4	P	622.2	P	669.7	P	695.6	P	504.9	P	604.7	P	497.4	P	504.6	P
1417054_a_at	784.8	P	679.2	P	579.1	P	790.4	P	462.7	P	731.8	P	655.2	P	557	P	595.7	P	804.7	P	693	P	568.1	P	1125	P	844.6	P	797.9	P
1417055_at	688.3	P	568.6	P	548.1	P	590.7	P	413.3	P	698.7	P	489.1	P	565.4	P	466.3	P	651.9	P	546	P	376.1	P	776.8	P	606.5	P	629.2	P
1417056_at	1749.9	P	1602.8	P	1327.6	P	1429.2	P	1300.7	P	1512.8	P	1308.8	P	1205	P	1112.8	P	1101.1	P	1136.2	P	942.2	P	639.2	P	557	P	555.2	P
1417057_a_at	402.6	P	446.7	P	368.5	P	454.3	P	312.4	P	458.3	P	444.7	P	387.7	P	391.6	P	554.2	P	521.6	P	399.1	P	810.3	P	706.9	P	619.1	P
1417058_a_at	760.6	P	701.6	P	545.3	P	685.1	P	459.1	P	632.6	P	552.7	P	425.1	P	513	P	494.4	P	478.6	P	375.6	P	465.6	P	409.1	P	357.9	P
1417059_at	710	P	755	P	635.7	P	806	P	581.4	P	702.5	P	652	P	567.5	P	543.8	P	628.3	P	609.3	P	530.2	P	596.4	P	555.4	P	561.6	P
1417060_at	150.1	P	119.5	P	97.3	P	141.1	P	116.7	P	157.2	P	157.1	P	152.2	P	180.3	P	268.7	P	342.3	P	250.9	P	508	P	443.9	P	430	P
1417061_at	2178.6	P	2197.5	P	1771.2	P	1804.8	P	1217.2	P	1939.4	P	1073.6	P	1233.6	P	1296.4	P	1027.7	P	1097.8	P	752.6	P	221.9	P	191.6	P	196.2	P
1417062_at	78.6	P	86.6	M	54.3	P	93.8	P	60.3	P	76.5	P	115.4	P	64.6	P	70.6	P	140.2	P	115.4	P	86	P	117.1	P	130.3	P	144.9	P
1417063_at	559.6	P	579.3	P	378.3	P	527.2	P	339.5	P	547.3	P	469.9	P	412.3	P	419.2	P	526.9	P	490.8	P	367.2	P	620.5	P	561.8	P	517	P
1417064_at	560.3	P	462.8	P	389.9	P	455.2	P	361.9	P	369	P	395.3	P	284.7	P	362.6	P	433.5	P	438.3	P	313.6	P	489.3	P	423.9	P	402.7	P
1417065_at	158.5	P	189.5	P	139.8	P	670	P	642.2	P	694.2	P	1241.2	P	1209.9	P	1120.3	P	2039.1	P	2204	P	1827.4	P	3858.9	P	3568.8	P	3299.3	P
1417066_at	1438.2	P	1615.4	P	1271.2	P	1238.1	P	1076	P	1381.9	P	932.7	P	1082.3	P	976	P	893.5	P	941.8	P	667.1	P	293.5	P	269.5	P	229.3	P
1417067_s_at	175.7	P	156.6	P	134.8	P	163.2	P	141.2	P	161.3	P	132.2	P	107.4	P	113.3	P	121.2	P	119	P	82	P	105	P	85.7	P	85	P
1417068_a_at	215.8	P	221.2	P	145.8	P	244.9	P	152.1	P	187	P	260.6	P	216.9	P	187.5	P	369.1	P	311.3	P	249.1	P	548.9	P	501.9	P	445.2	P
1417069_a_at	89	P	116.3	P	88.1	P	131	P	127.7	P	154.3	P	161.6	P	163.4	P	210.8	P	266.1	P	322	P	262.2	P	458.3	P	466.1	P	477.5	P
1417070_at	2233.4	P	2211.3	P	1799.3	P	1986.8	P	1563.4	P	1924.4	P	1486.9	P	1548.2	P	1417.3	P	1153.1	P	1172.6	P	855.2	P	89.7	P	66	P	78.2	A
1417071_s_at	3578	P	3249.7	P	2813.7	P	2895.3	P	2423.1	P	3039.6	P	2206	P	2399.4	P	2324.2	P	1747.1	P	1790.3	P	1484	P	179.8	P	149.3	P	140.4	P
1417072_at	9.6	A	16.1	A	26.9	A	60.4	A	5.5	A	24.6	A	16.4	A	7.4	A	44.2	A	74.3	A	10.8	A	47.3	A	89.1	A	49.9	A	58.7	M
1417073_a_at	190.2	P	185.1	P	151	P	532.6	P	334.5	P	535.5	P	701.6	P	718	P	764.8	P	1596.5	P	1693.7	P	1175.2	P	3028.8	P	2743.6	P	2606.7	P
1417074_at	22.6	A	11.2	A	18.2	P	4.2	A	14.8	A	7.3	A	28.1	A	14.1	A	17.4	A	25.5	A	17.8	A	10.1	A	26.1	A	13.7	A	2.7	A
1417075_at	993.3	P	1107.1	P	831.7	P	952.4	P	736.7	P	898.6	P	700.9	P	674.5	P	713.4	P	695	P	650.6	P	486	P	460	P	391.6	P	336.2	P
1417076_at	20.6	A	2.7	A	8.8	A	11.2	A	10.1	A	6.9	A	24.8	A	3.2	A	12	A	30.6	A	21.8	A	10.2	A	6.3	A	32.8	A	11.7	A
1417077_at	227.4	P	236.2	P	176.5	P	263.5	P	224	P	264.3	P	281.9	P	281.9	P	282	P	478.9	P	466.3	P	341.3	P	764.8	P	689.4	P	699.6	P
1417078_at	22.7	M	20.3	A	23.4	A	40.7	A	38.1	A	41.5	A	38	A	12	A	22.2	A	77.2	A	7.4	A	15.4	A	45.9	A	27.5	A	11.4	A
1417079_s_at	44	A	38.8	M	33.8	P	68.9	A	34.2	P	34.7	A	60.7	P	23.3	A	40.1	P	98.7	P	43	A	28	P	64.7	A	32.7	A	24.6	A
1417080_a_at	358.2	P	386.3	P	290.9	P	378.3	P	254.9	P	302.9	P	294.4	P	283.8	P	284.6	P	373	P	318.8	P	247.6	P	424.2	P	348.3	P	308	P
1417081_a_at	713.8	P	714.2	P	510.5	P	649.7	P	454.2	P	522	P	416.4	P	349.2	P	378	P	360.7	P	330.2	P	207.7	P	141.1	P	135.9	P	123.1	P
1417082_at	763	P	783.1	P	606.9	P	721.9	P	572.3	P	619.1	P	698.6	P	622.4	P	551.5	P	778	P	730	P	572.8	P	863.3	P	722.1	P	711.7	P
1417083_at	2413.2	P	2429.1	P	2013.4	P	2404.9	P	1698.4	P	2121.5	P	1740.3	P	1627.8	P	1553.9	P	1554.4	P	1639	P	1136.3	P	920.6	P	758.9	P	734.2	P
1417084_at	560.3	P	537.9	P	381	P	558.7	P	326.8	P	481.5	P	383.4	P	336.8	P	364.8	P	289.9	P	394.3	P	328.9	P	271.2	P	218.4	P	243.3	P
1417085_at	9312	P	8811.2	P	7791.7	P	8705.9	P	5948.3	P	8055.3	P	6522.8	P	6038.4	P	6540.5	P	6517.3	P	6468.7	P	4903.2	P	7.1	A	4.1	A	5.4	A
1417086_at	391.1	P	416.9	P	315.4	P	586.2	P	526.1	P	633.2	P	786.9	P	944.6	P	836.4	P	1230.2	P	1519.2	P	1197.7	P	2059.4	P	2454.3	P	1898.3	P
1417087_at	264	P	362.1	P	276	P	375.3	P	427.8	P	311.1	P	653.6	P	537.9	P	395	P	742.3	P	658	P	627.2	P	1314.8	P	1024.8	P	1208.7	P
1417088_at	58.4	A	64	A	51.9	P	93.5	P	103	M	89	P	119.8	A	121.1	P	112.5	M	284	P	225.5	P	172.2	P	462.5	P	374.6	P	351.7	P
1417089_a_at	19.3	A	27.1	A	20.9	A	118.9	P	86.8	P	87.2	P	203	P	181.3	P	193.7	P	478.2	P	537.8	P	352.5	P	1077.1	P	915.6	P	889.5	P
1417090_at	116.2	P	133.5	P	73.1	P	134.8	P	94.8	P	131.8	P	155.5	P	161.7	P	139.9	P	158	P	168.4	P	158.8	P	340.8	P	305.8	P	296.2	P
1417091_at	1155.1	P	1041.4	P	900.3	P	1038.7	P	675.6	P	1040	P	741.1	P	629.3	P	683.4	P	702.2	P	609.4	P	505.6	P	329.6	P	283.2	P	310.3	P
1417092_at	65.6	P	70	P	46.5	A	55.9	A	22.5	A	64.2	P	46	A	30	A	43.4	P	55.6	A	76.3	P	36.1	P	93.3	P	46.9	P	65.7	P
1417093_a_at	105.1	P	113.9	P	103.8	P	107.3	P	82.9	P	91.9	P	82.4	P	78.5	P	77.2	P	122.4	P	115	P	75.8	P	139.4	P	106.6	P	100.2	P
1417094_at	287.1	P	287.9	P	224.8	P	597.1	P	493.6	P	613.6	P	720.3	P	689.4	P	762.7	P	1566.6	P	1532.5	P	1129.9	P	2601.5	P	2414.5	P	2334.3	P
1417095_a_at	60.5	P	103.1	P	33.5	P	88.1	P	36.4	P	82.4	P	60	P	51.3	P	65.5	P	120.9	P	137.1	P	65.6	P	225.5	P	75.8	P	189.4	P
1417096_at	213.5	P	196.9	P	138.6	P	164.1	A	135.1	P	157.8	P	159.9	P	122.7	M	146.2	A	142.5	A	141.8	P	114.1	P	153.9	A	131.6	A	135.2	P
1417097_at	125.2	P	174.7	P	118.1	P	114.8	P	86.5	P	135.7	P	120.2	P	92.7	P	101.6	P	134.1	P	108.2	P	86.3	P	101.1	P	72.5	P	93.4	P
1417098_s_at	194.9	P	218.9	P	166.2	P	158.8	P	105.5	P	187	P	145.2	P	122	P	110.9	P	168.7	P	174.1	P	117.1	P	158.1	P	115.1	P	102	P
1417099_at	344.9	M	396.7	P	287.3	P	384.4	M	262.8	P	342.6	P	344.5	M	308.9	P	309.3	P	385.7	P	338.2	P	279.5	M	439.5	P	340.8	P	345.8	P
1417100_at	66.8	A	89.9	P	89.6	P	116.5	P	71.4	P	81.5	P	81.6	P	81.5	P	76	M	120.8	P	121.6	P	105.8	P	131	P	165.1	P	143.2	P
1417101_at	56.9	A	57.5	A	43.1	A	101.1	M	91.2	P	90.6	P	181.7	P	117.7	P	137	P	355.4	P	335	P	221.3	P	634.1	P	496.8	P	486.9	P
1417102_a_at	1908.2	P	1819	P	1831.5	P	2031.6	P	1227	P	2146.9	P	1690.4	P	1411.4	P	1670.8	P	2128.7	P	1915.9	P	1391.4	P	2433	P	2019.2	P	1796.3	P
1417103_at	4165.3	P	4069.5	P	3315.7	P	3807.1	P	2948.1	P	3729	P	3100.9	P	2941.5	P	2958.8	P	2428.2	P	2460.2	P	2130.7	P	744.6	P	641.2	P	580.4	P
1417104_at	96.5	P	82.7	P	82.9	P	75.2	A	48.9	P	72.8	P	77.9	P	55.2	P	55.5	P	91	A	47.3	A	43.4	P	85.3	A	49.9	A	74.2	A
1417105_at	495.6	P	511	P	419	P	613.4	P	465.1	P	502.6	P	564.6	P	584.2	P	557.5	P	839.1	P	858.1	P	632.7	P	1339	P	1165.1	P	1129.2	P
1417106_at	156.9	P	172.9	P	126.5	P	168.3	P	122.1	P	186.2	P	173.3	P	166.2	P	173.4	P	258.4	P	240.7	P	196.7	P	380	P	370.1	P	287.8	P
1417107_at	154	P	164.5	P	140.8	P	166.7	P	191.5	P	126.1	P	170.3	P	167	P	161.3	P	250.6	P	206.4	P	156.2	P	296.7	P	233.4	P	218.4	P
1417108_at	450	P	491	P	343.6	P	415.5	P	389.2	P	399.1	P	324.5	P	296	P	359.1	P	406.9	P	301.2	P	254.6	P	269.3	P	225.1	P	240.9	P
1417109_at	300.3	P	290.4	P	231.7	P	277.1	P	227.4	P	248.1	P	241.2	P	199.9	P	208.9	P	164.4	P	203.6	P	141.9	P	98.3	P	83.8	P	60.8	P
1417110_at	1825.7	P	1658.9	P	1332.2	P	1389.3	P	1258.4	P	1349.5	P	1146.7	P	1036.1	P	1009.4	P	979.6	P	964.8	P	673.8	P	220.6	P	220.5	P	200	P
1417111_at	1902.9	P	2107	P	1686.7	P	1695.7	P	1470.4	P	1696.4	P	1165.1	P	1290.4	P	1339.8	P	1143.4	P	1180.7	P	857.1	P	581.1	P	502.6	P	457.8	P
1417112_at	144.3	A	178.8	P	96.9	A	391.1	P	226.1	P	202.2	P	480.8	P	463.8	P	468.3	P	976.6	P	989.5	P	819.3	P	2062.2	P	1761.1	P	1786.9	P
1417113_at	269.7	P	245.8	P	181.8	P	250.1	P	255.1	P	237.6	P	254.8	P	240.4	P	218.3	P	328.3	P	376.7	P	238	P	457.6	P	426.6	P	337.5	P
1417114_at	131.5	P	186.8	P	153.8	P	164.6	P	154	P	182.3	P	171	P	179.5	P	169.5	P	232.8	P	258.4	P	194.9	P	314.8	P	329.4	P	313.3	P
1417115_at	42.4	A	24.1	A	17	A	118.9	P	126.9	P	101.5	P	207	P	219.8	P	275.7	P	382.3	P	531.7	P	388.4	P	1071.1	P	876.1	P	909.8	P
1417116_at	112.8	P	94.4	P	101.7	P	234.4	P	257.1	P	228.2	P	390.4	P	347.6	P	321.4	P	668.6	P	546.9	P	410	P	1141.1	P	1025.5	P	962.8	P
1417117_at	10.3	A	14	A	19.1	A	25.6	A	5.8	A	8.3	A	6.9	A	19.3	A	5.8	A	19	A	20.7	A	30.9	A	31.9	A	28.3	A	33.6	A
1417118_a_at	173.2	P	175.1	P	161.8	P	165.1	A	108.4	P	150.3	P	148.3	A	119.8	M	144.6	A	180.1	A	203.3	P	151.2	A	158.5	A	162.4	P	128.7	A
1417119_at	99.3	P	98.7	P	93.8	P	130.7	P	87.6	M	96.4	P	142.6	P	118.6	A	47.6	P	131.8	P	94	P	101.8	P	172.1	P	160.4	P	160.5	P
1417120_at	150.6	A	140.7	M	110	A	150.6	A	118.3	P	115.7	A	107.8	A	91.4	A	115	A	148.6	A	114	P	96.7	A	131.7	A	117.2	M	97.6	M
1417121_at	40.6	A	20.1	A	15.2	A	310.6	P	291.4	P	305.2	P	638.4	P	610.7	P	596.8	P	1390.7	P	1374.2	P	1006.3	P	2567.1	P	2516.3	P	2273.7	P
1417122_at	2.1	A	17	A	1.7	A	39.2	A	11.4	A	14.5	A	34.6	A	19.2	P	40.3	A	45.7	P	56.9	P	29.9	P	107	P	114.3	P	111.8	P
1417123_at	10.8	A	26	P	25.4	A	60	A	36.6	P	37.5	P	55	A	44.6	P	56.4	P	91.8	P	70	P	54	M	119.3	P	105.8	P	108.7	P
1417124_at	2322.5	P	2176.5	P	1692.5	P	2232.5	P	1662.4	P	2168.9	P	1676.4	P	1665.1	P	1625.9	P	2174.4	P	2148.6	P	1492.2	P	2275.1	P	2299.1	P	2062.8	P
1417125_at	7796	P	7677	P	6830.2	P	7252.6	P	6330.4	P	7234.4	P	6314.4	P	6013.8	P	5942.8	P	5341.2	P	5553.1	P	4639	P	443	P	406.9	P	381.1	P
1417126_a_at	2056.3	P	1950.6	P	1679.3	P	2201.7	P	1398.4	P	1873.8	P	1917.2	P	1673.4	P	1842.2	P	2204.3	P	2225.5	P	1804.9	P	2924.2	P	2557.5	P	2476.2	P
1417127_at	62.9	A	43.1	P	29.3	A	35	A	43.3	A	30.9	P	41	A	44.5	P	63.3	A	79.9	A	54.9	M	20.7	A	55.5	A	60.6	A	46.9	A
1417128_at	43.3	A	34.5	A	37.7	A	67.5	A	45.8	A	66.4	M	78.5	P	52.3	A	90.2	P	122.5	P	118.1	P	87.9	P	227.8	P	191.9	P	150.9	P
1417129_a_at	34.4	A	36.6	M	48.9	A	116	P	94.4	P	107.5	P	198.2	P	170.8	P	205.1	P	431.5	P	390	P	323.1	P	750.8	P	657.4	P	615.3	P
1417130_s_at	1051.2	P	996.2	P	810	P	928.2	P	725.4	P	863.8	P	679.6	P	606.8	P	695.2	P	636.2	P	496	P	396.9	P	78	A	74	A	74.7	M
1417131_at	55.8	A	58.6	A	54	A	49.1	A	64.7	A	53.9	A	61.6	A	63.6	A	78.7	A	117.4	A	83.2	A	64	A	127.8	A	143.9	A	132.4	P
1417132_at	50.9	A	53.6	A	36.3	A	47.1	A	63	P	26.8	A	55.4	A	42.8	A	53.9	A	72.4	A	66.8	P	70.2	A	126.9	A	94.3	P	104.9	P
1417133_at	86.8	P	83.6	P	80.4	P	142.5	P	115.7	P	131.4	P	187.1	P	183.1	P	190.5	P	413.2	P	389.8	P	284.7	P	720.8	P	641.9	P	566.5	P
1417134_at	91.2	P	123	P	78.9	P	205.5	P	160.5	P	203.2	P	297.7	P	276	P	313.2	P	738	P	605.8	P	399.4	P	1025.5	P	861.1	P	820.3	P
1417135_at	133.1	P	150.1	P	115.2	P	257.2	P	213.7	P	314.9	P	315.2	P	366.9	P	408	P	618.7	P	727.5	P	643.9	P	1146.6	P	1380.2	P	1674.2	P
1417136_s_at	78.8	P	115.3	P	85.6	P	139.7	P	153.4	P	164.1	P	204.1	P	234.4	P	268.4	P	430.6	P	573.5	P	360.9	P	742.9	P	786.6	P	904.6	P
1417137_at	4.9	A	2.8	A	2	A	2.7	A	2	A	3	A	3.9	A	3.5	A	3.1	A	3.5	A	2.4	A	1.8	A	5.4	A	28.8	A	2.6	A
1417138_s_at	446.3	P	376.1	P	288.4	P	264.1	P	253.6	P	273.8	P	336.1	P	273.5	P	265.8	P	342.1	P	399	P	284.5	P	474.3	P	510.9	P	490.2	P
1417139_at	72.7	P	40.9	P	37.1	P	65.6	P	46.3	P	42.7	P	48.2	P	35.8	P	39.6	P	123.7	P	60	P	51	P	93.3	P	66.2	P	67.2	P
1417140_a_at	195.8	P	208.6	P	165.7	P	192.5	P	140.7	P	185.6	P	154	P	132.6	P	180.7	P	224.3	P	184.5	P	141.1	P	249	P	203.8	P	185.7	P
1417141_at	561.7	P	452.8	P	372.3	P	440.2	P	362.3	P	360.9	P	351	P	254.7	P	335.7	P	396.6	P	292.3	P	234.1	P	151.3	P	126.9	M	139.9	A
1417142_at	149.1	P	178.2	P	129.6	P	184.4	P	141	P	139.3	P	189.5	P	148.3	P	189.4	P	280.9	P	271.5	P	224.6	P	406	P	362	P	358	P
1417143_at	3.7	A	2.3	A	3.2	A	46.6	A	18.9	A	46.3	A	90	P	87.4	P	84	P	183.8	P	188.9	P	136.5	P	311.1	P	287.5	P	251.4	P
1417144_at	133	P	141.9	P	144.8	P	165.3	P	107.9	P	141.7	P	123.5	P	135.5	P	129.4	P	203.5	P	184	P	124	P	383	P	233.7	P	228.2	P
1417145_at	130.5	P	102.2	P	63.1	P	139.8	P	64.8	P	79.5	P	96.3	P	80	P	64.4	P	85.1	P	95.3	P	71.6	P	134.9	P	113	P	77.5	P
1417146_at	338.6	P	337.6	P	279.6	P	306.4	P	269	P	305	P	218.7	P	183.6	P	272.5	P	265.5	P	257.1	P	190.1	P	152.3	P	152.7	P	139	P
1417147_at	55.6	A	57.8	A	49.9	A	109.9	A	104.3	A	101.3	A	171.9	P	167.7	P	159.6	P	366.1	P	315.2	P	240	P	615.6	P	575.8	P	529.7	P
1417148_at	4.9	A	3.3	A	3.8	A	4.7	A	3.5	A	4.6	A	4.5	A	3.5	A	3.2	A	5.1	A	5.9	A	3.7	A	17.6	A	8.3	A	17.2	A
1417149_at	78.3	A	71.4	A	46.9	M	60.6	A	72.5	P	60.1	P	70.4	A	64.2	M	81.5	A	104.6	M	79.8	P	91.1	P	142.5	P	105.8	P	72.5	P
1417150_at	6.2	A	3.8	A	3.4	A	4.3	A	3.6	A	5.9	A	18	A	6.4	A	2.5	A	3.5	A	9.8	A	7.1	A	39.5	A	60.1	A	48.4	A
1417151_a_at	14.8	A	46.6	A	27.1	A	237	P	208.5	P	231.6	P	534.9	P	447.1	P	519.4	P	1121.4	P	1091.8	P	934.9	P	2195	P	1833	P	1867.5	P
1417152_at	219.7	P	215	P	163.2	P	306.5	P	249.5	P	245.8	P	409.6	P	360.6	P	336.2	P	621.9	P	563.4	P	456.3	P	1179.8	P	874.1	P	874.3	P
1417153_at	62	A	92.5	M	59.6	A	98.5	P	123.4	P	78	P	129.1	P	114.7	P	115.1	P	177.9	P	178.2	P	153.1	P	409.9	P	402	P	361.4	P
1417154_at	6.4	A	5.4	A	4.6	A	28.1	A	19	A	74.2	A	111	A	140.9	A	138.9	A	290.7	M	228	P	253.9	P	622.5	P	712.7	P	572.3	P
1417155_at	77.8	M	66	A	35.8	A	65.1	A	57.6	A	76.5	A	83.5	A	61.2	P	66.1	A	114.4	M	106	P	104.9	M	190	P	156.8	P	131.9	P
1417156_at	22.8	A	7.1	A	39.6	A	45.8	A	4.3	A	6.1	A	7.5	A	12.5	A	4.3	A	19	A	6.2	A	3	A	7.6	A	4	A	22.9	A
1417157_at	644.9	P	655.4	P	483.4	P	642.8	P	445.4	P	624.5	P	565.2	P	620	P	525.7	P	689.1	P	726.4	P	541.7	P	948	P	921.5	P	780	P
1417158_at	43.7	P	36.6	P	37.8	P	88.8	P	45	P	37.9	P	58.4	P	48.8	P	54.3	P	70.2	P	69.9	P	50.4	P	115.2	P	80.9	P	66.8	P
1417159_at	65	A	48	A	45.5	A	13.1	A	73.3	A	14.5	A	72.3	A	45.1	A	66.6	A	53.6	A	25	A	7.6	A	95.9	A	46.6	A	48.8	A
1417160_s_at	6.8	A	16.2	A	16.5	A	31.6	A	44.1	A	12.7	A	50.5	A	26.1	A	47.2	A	86.7	A	74	A	45.6	A	137.8	A	109	M	115.5	M
1417161_at	597.7	P	663.2	P	517.6	P	510.8	P	506.6	P	475.5	P	408.7	P	434.3	P	465.1	P	453.3	P	418.2	P	292.7	P	253.3	P	246.4	P	227	P
1417162_at	644.9	P	501.2	P	402	P	667.8	P	445.4	P	467.4	P	475.7	P	459.2	P	427.5	P	656.3	P	542.8	P	410.1	P	902.1	P	550.8	P	681.6	P
1417163_at	30.8	A	46.5	P	24.6	A	59.2	P	44.4	A	54.3	A	52.3	A	39.2	A	43.5	A	59.4	A	39.6	A	34	A	65.2	A	60.9	A	84.4	P
1417164_at	52.6	P	69.2	P	49.9	A	61.7	A	57.5	A	76.5	P	115.3	P	87.2	P	100	P	203.5	P	114.9	P	114.8	P	222.7	P	154.5	P	157.4	P
1417165_at	505	P	479.2	P	386.3	P	413.3	P	380.2	P	382.1	P	348.4	P	306.3	P	394.1	P	415.5	P	345.5	P	262.2	P	347.8	P	311.4	P	323.2	P
1417166_at	112.2	P	96	P	86.5	P	157.6	P	109.7	P	157.4	P	180.7	P	198.9	P	185.3	P	368.2	P	379.2	P	266.1	P	656.4	P	590.5	P	531.6	P
1417167_at	373.7	P	237	P	229.7	P	211.8	P	170.4	P	222.1	P	223.3	P	168.6	P	169.9	P	236.3	P	182.2	P	134.3	P	132.5	P	146.3	P	161.8	P
1417168_a_at	177.7	P	197.4	P	137.7	P	219.6	P	222.1	P	201.6	P	255.3	P	293.4	P	287.4	P	458.1	P	507.8	P	357.5	P	750.2	P	665.7	P	674.1	P
1417169_at	285.8	A	189.3	A	141.3	A	261.1	A	291.7	M	191.1	A	398.9	P	291.4	P	344.6	P	516.3	P	390.5	P	327.5	P	783.6	P	631.6	P	627.7	P
1417170_at	230.4	A	203.5	P	153.9	P	187.7	A	162.7	P	211.5	P	201.5	M	197.1	P	203.7	P	300.2	M	289.8	P	203.7	P	404.5	P	417.9	P	375.6	P
1417171_at	11.7	A	19.5	A	10.7	A	5.4	A	1	A	27	P	24.5	A	15.5	A	24.6	A	38.2	A	31.5	M	21	A	5.5	A	18.1	A	1	A
1417172_at	268.3	P	167.5	P	123.3	P	190.8	P	108.6	P	132.6	P	122.9	P	90.1	P	114	P	99.5	P	83.5	P	74.8	P	15.8	A	21.3	A	19.8	P
1417173_at	80.1	P	64.1	P	72.6	P	75.8	P	69.7	P	79.6	P	96.4	P	86.4	P	94	P	124.1	P	139.7	P	109.9	P	226.4	P	196.1	P	168.7	P
1417174_at	73.9	P	78.2	P	55.9	P	86.1	P	92.8	P	84.5	P	125.7	P	109.8	P	107.4	P	171.3	P	172.2	P	154.5	P	296.8	P	248.7	P	233.6	P
1417175_at	87.9	P	81.3	P	69.8	P	155.4	P	132.1	P	175.1	P	225.4	P	193.1	P	198.9	P	398.8	P	294.8	P	271.1	P	575.1	P	473	P	424.5	P
1417176_at	47.4	A	50.2	A	38.8	A	126.1	P	91.9	P	88.8	P	127.7	P	146.7	P	159.1	P	281.3	P	353.2	P	267.8	P	598.3	P	607.2	P	570.7	P
1417177_at	401.6	P	488.9	P	378.1	P	450.3	P	343.7	P	379	P	364.5	P	339.4	P	318.4	P	280.8	P	271.8	P	218.6	P	178.8	P	111.3	P	125.9	P
1417178_at	55.7	A	48.3	A	67.8	A	92.9	A	65.3	A	53.3	P	64.2	A	64.6	A	69.7	P	111.1	A	80.8	P	73.6	M	168.1	P	107.2	P	107.2	P
1417179_at	8.3	A	24.4	A	36.6	A	204.7	A	171.1	P	175.1	M	382.3	P	379.4	P	382.5	P	854	P	879.5	P	688	P	1920.4	P	1981.1	P	1930.3	P
1417180_at	238.9	P	221.6	P	186.4	P	241.5	P	192.6	P	166.3	P	185.8	P	146.3	P	196.9	P	257	P	189.9	P	132.4	P	267.5	P	256.4	P	211.2	P
1417181_a_at	25.2	A	21.5	P	14.6	P	82.1	P	43.8	P	67.5	P	122.7	P	100.8	P	120.5	P	281.9	P	256.9	P	204.3	P	497	P	467.1	P	514.9	P
1417182_at	191.3	P	221.1	P	168.3	P	213.7	P	186.4	P	211.8	P	206.9	P	177.7	P	251.5	P	328.9	P	340	P	269.3	P	550.4	P	457.1	P	454.1	P
1417183_at	585	P	640.9	P	433.1	P	608.5	P	430.7	P	539.1	P	518.3	P	509.7	P	457.1	P	680.5	P	691.4	P	550.3	P	995	P	893.1	P	763.6	P
1417184_s_at	5504.3	P	4749.8	P	4133.4	P	5515.8	P	4078.7	P	4983.6	P	4908.7	P	4505.3	P	4370.4	P	5407.3	P	5102.4	P	4623.6	P	6179.5	P	5501.9	P	5222.4	P
1417185_at	389.8	P	462.4	P	363.6	P	555.3	P	437.9	P	509.6	P	520.9	P	559.8	P	603.8	P	945.6	P	963.4	P	793.2	P	1602.8	P	1409.9	P	1273.4	P
1417186_at	849.7	P	1052.6	P	779.4	P	801.3	P	745	P	900.5	P	715.1	P	931.6	P	841.4	P	880.1	P	1092.8	P	872.8	P	1138.6	P	1418.8	P	1245.8	P
1417187_at	31.8	A	64.1	A	47.4	A	28.9	A	61.7	A	48.8	A	44.1	A	76.5	A	93.9	A	47.7	A	136.8	P	116.3	P	167.7	A	149.4	P	98.7	P
1417188_s_at	72.1	P	122.8	P	74.9	P	125	P	105.9	P	134.3	P	116.9	P	168.5	P	161.5	P	200.7	P	259.6	P	207.9	P	337.8	P	509.9	P	368.3	P
1417189_at	878.2	P	891.7	P	724.5	P	738	P	557.6	P	730.2	P	504.9	P	599.6	P	601.9	P	462	P	545.4	P	406.9	P	443.9	P	292.7	P	337.3	P
1417190_at	343.3	P	418.4	P	331.3	P	293.1	P	370.3	P	351.2	P	276.7	P	347.8	P	309.9	P	364.9	P	348.4	P	264.4	P	316.3	P	316.1	P	312.2	P
1417191_at	1985.8	P	1906.5	P	1476.5	P	1887.1	P	1420.5	P	1774.7	P	1437.3	P	1396.2	P	1489.3	P	1826.5	P	1910.5	P	1372.5	P	2143.6	P	1821.3	P	1675.6	P
1417192_at	559.5	P	439.7	P	390.5	P	558.5	P	278.3	P	511	P	380.8	P	348.9	P	323	P	465.4	P	421.2	P	293.2	P	530.3	P	447.3	P	383.1	P
1417193_at	2849.1	P	2481.5	P	1990.4	P	2688.6	P	1732.5	P	2343.1	P	2103.5	P	1678.5	P	1902	P	1964	P	1798.1	P	1421	P	1281.7	P	1071.2	P	1000.8	P
1417194_at	132.6	P	104.4	P	84.7	P	73.6	P	82.4	P	89.8	P	49.5	P	66.7	P	99	P	86.3	P	117.8	P	69	P	98.3	P	110.4	P	94.6	P
1417195_at	123.6	P	60.1	P	62.8	P	98.4	P	73.2	P	62.9	P	100.3	P	97.1	P	82.3	P	93	P	90.6	P	45	P	138.1	P	135.4	P	123.4	P
1417196_s_at	61.4	P	47.7	P	41.7	P	70.4	P	34.5	P	78	P	64	P	53.3	P	61.7	P	141.5	P	122.2	P	79.9	P	195.4	P	173.1	P	166.4	P
1417197_at	2.9	A	40.2	A	27.4	A	54.4	A	15.4	A	4.9	A	17.8	A	3.2	A	25.5	A	10	A	32	A	38.7	A	37.7	A	54.3	A	35	A
1417198_at	4.9	A	16	A	3.1	A	10.9	A	10.7	A	3.1	A	31.6	A	12.3	A	14.4	A	40.3	A	12	A	3.9	A	12.3	A	34.8	A	3.6	A
1417199_at	1107.5	P	1113.4	P	955.3	P	1027.2	P	767.7	P	996.8	P	998.2	P	764.8	P	772.1	P	892.8	P	787.8	P	543.1	P	604.7	P	500.5	P	515	P
1417200_at	1126	P	1208.6	P	950.9	P	970.3	P	911.9	P	1074.3	P	829.1	P	843	P	846.6	P	878.5	P	949.8	P	674.2	P	617.3	P	715	P	616	P
1417201_at	83.4	M	86.4	P	67.6	P	108.2	P	105.4	P	88	P	150.3	P	112.6	P	124.8	P	202.4	P	234.4	P	148.6	P	343.5	P	362.4	P	299.3	P
1417202_s_at	349.3	P	348.2	P	280.4	P	352.2	P	304.4	P	333	P	365.4	P	327.3	P	348.3	P	599	P	578.7	P	426.9	P	981.7	P	817.8	P	755.8	P
1417203_at	1621	P	1800.2	P	1407.3	P	1417.6	P	1249.6	P	1375.6	P	988.8	P	1011.1	P	1045.1	P	857.3	P	777	P	633.3	P	257.2	P	202.7	P	130.7	P
1417204_at	1997	P	1610.5	P	1483.9	P	1524.2	P	1146.2	P	1556.2	P	1300.9	P	1145	P	1151.9	P	1444.8	P	1174.8	P	987.7	P	962.2	P	757.4	P	794	P
1417205_at	600.3	P	654.6	P	573.6	P	545.8	P	549.6	P	561.2	P	436.9	P	483.5	P	463.5	P	364.9	P	357.7	P	296	P	174	P	121.8	P	97.7	P
1417206_at	555.9	A	546	M	409	A	470.6	A	327.9	A	449.1	P	338.2	A	308.8	A	389	P	364.7	A	321.2	P	244.7	P	236.2	P	257.3	P	229.8	P
1417207_at	39.9	A	40.1	A	30.3	A	13.2	A	34	A	42.8	A	61.1	A	35	A	54.9	A	85.7	A	53.9	A	61.9	A	96.5	A	83.9	A	92.5	A
1417208_at	2210.6	P	2350.2	P	1783.7	P	1975.6	P	1476.4	P	1805.4	P	1408.9	P	1230.6	P	1351	P	1142.3	P	1121.4	P	821.1	P	143	P	137.8	P	140.9	P
1417209_at	320.1	P	259.2	P	236.2	P	285.4	P	208	P	237.2	P	263.9	P	211.3	P	235.7	P	328.4	P	310.8	P	246.4	P	524.1	P	378.4	P	363.7	P
1417210_at	446.6	P	436.5	P	317.7	P	399.3	P	267.7	P	354.3	P	288.2	P	269.8	P	287.4	P	319.5	P	325.1	P	193.3	P	293.6	P	263.8	P	235.4	P
1417211_a_at	643.5	P	655.9	P	541.4	P	627.8	P	473.3	P	573.4	P	484.2	P	498.2	P	533.6	P	485.9	P	576.5	P	408.5	P	583.8	P	520.4	P	490.8	P
1417212_at	390.8	P	472.6	P	344.8	P	385	P	295.4	P	344.7	P	260	P	313.5	P	274.3	P	390.6	P	267.1	P	254.2	P	247.5	P	174.8	P	155	P
1417213_a_at	159.2	P	117.3	P	111.8	P	168.6	P	121.7	P	139	P	169.8	P	152.6	P	160.3	P	230.8	P	196.2	P	144.7	P	276.9	P	251.1	P	204.6	P
1417214_at	22.4	A	18	A	14.7	P	42.2	P	61.6	P	31.7	P	56.6	P	47.7	P	54	P	85.3	P	136.7	P	101.2	P	202.3	P	196.4	P	158	P
1417215_at	4.1	A	11.5	A	3.1	A	4	A	14.6	A	24.9	A	41.2	A	34.6	A	26.7	A	68.6	A	62.1	P	45.3	M	95.4	P	109	P	82.9	P
1417216_at	56	A	71.4	P	50.9	A	113.3	P	89.3	P	73.9	P	138	P	127.2	P	145.7	P	267.4	P	202.7	P	172.7	P	416.8	P	376.3	P	378.9	P
1417217_at	43.3	A	48.6	P	33.7	A	58	P	51.6	P	31.4	P	69.8	P	73.9	P	56.3	P	82.9	P	62.6	P	62.2	P	124.6	P	106.8	P	111.3	P
1417218_at	19.1	A	31.4	P	32.3	A	29	A	42.7	A	26.9	A	60.9	A	35.2	A	35.9	P	51.1	A	43.2	A	46.4	P	91.6	A	46.4	A	67	M
1417219_s_at	178.8	P	165.5	P	121	P	412.9	P	232.9	P	391.4	P	511.6	P	419.3	P	518.2	P	1136	P	1080.2	P	810	P	2148.8	P	1660.2	P	1571.2	P
1417220_at	5151.7	P	5010.1	P	4402.9	P	4644.3	P	3577.5	P	4683.3	P	3431.6	P	3435.2	P	3480.7	P	2860.1	P	2768.6	P	2188.4	P	295.5	P	253.2	P	243	P
1417221_at	40.2	P	34.2	P	32.9	P	27.3	P	29.2	P	51.2	P	42.6	P	55.6	P	43.4	P	58.9	P	60.8	P	50.2	P	130.1	P	103.6	P	97.2	P
1417222_a_at	403.8	P	286.4	P	215.9	P	290.4	P	140.6	P	240.2	P	178.5	P	140.1	P	173.4	P	173.7	P	187.6	P	131.9	P	153.9	P	108.4	P	98.2	P
1417223_at	116.5	P	84.4	P	107	P	200.2	P	132.1	P	138.9	P	221.8	P	196.1	P	209.4	P	369.5	P	343	P	244.3	P	679.1	P	516.2	P	480.1	P
1417224_a_at	89.6	P	44.6	M	66.4	P	50.6	A	17.7	A	37.6	P	50.2	P	38.3	P	41.5	P	57.9	A	65.7	P	39.4	P	91.6	P	76	P	63	P
1417225_at	581	P	657	P	484.7	P	711.8	P	463.2	P	716.3	P	797.2	P	734.6	P	852	P	734.9	P	1313.4	P	952.7	P	1291	P	1722.6	P	1443	P
1417226_at	249.4	P	208.4	P	165.8	P	240.6	P	171.6	P	163	P	182.6	P	161.7	P	165.8	P	258.5	P	210.9	P	152.9	P	321	P	259.2	P	255.6	P
1417227_at	1147.2	P	1077.4	P	832.4	P	999.9	P	783.8	P	935.7	P	750	P	633.3	P	770.3	P	777.5	P	758.4	P	531.9	P	509.5	P	391.6	P	384	P
1417228_at	139.5	A	184.8	A	142.5	A	148	A	145.4	A	185.8	A	161.8	A	120.3	A	138.2	A	191.6	A	127.9	A	131.2	A	246.9	A	139.4	A	142.8	A
1417229_at	104.8	A	160.4	A	99.3	A	141.4	A	47.1	A	123.7	A	74.2	A	78.6	A	99.2	A	78.8	A	72.1	A	64.7	A	96	A	69.6	A	72.3	A
1417230_at	32	A	56.7	A	25.5	A	27.1	A	53.2	A	49.3	M	37.3	P	42.9	A	39.1	A	55.6	P	71.1	A	46.1	A	46.7	P	49	A	43.2	P
1417231_at	723.8	P	867	P	674.7	P	670.5	P	586.5	P	627.6	P	584	P	494.5	P	477.7	P	468.5	P	351.7	P	322.8	P	57.1	A	69	A	34.3	A
1417232_at	341.5	P	337.6	P	271.3	P	292.1	P	274.6	P	309.9	P	217.7	P	225.1	P	251.3	P	225.4	P	233.1	P	159.1	P	93.8	A	80	A	56.6	A
1417233_at	484.6	P	483.2	P	355	P	465.8	P	492	P	455.3	P	526.5	P	478.5	P	427.3	P	831.9	P	654.7	P	527.3	P	1100.1	P	864	P	725.1	P
1417234_at	1.7	A	2.1	A	1.1	A	2.6	A	3	A	1.3	A	3.1	A	4.6	A	2.5	A	2.5	A	4.5	A	9.1	A	23	A	8.3	A	13.8	A
1417235_at	635.3	P	594.5	P	495	P	545.6	P	547.9	P	537.3	P	524.7	P	521.2	P	514	P	817.7	P	729.7	P	543.7	P	881.9	P	908.7	P	944.5	P
1417236_at	407.7	P	348.8	P	322.9	P	434.6	P	395.5	P	391	P	388.7	P	378.5	P	331.4	P	480.6	P	375.1	P	367.3	P	595.4	P	437.7	P	430.4	P
1417237_at	126.8	P	93.8	P	101.4	P	123.9	P	79.4	P	92.4	P	126.8	P	79.6	P	80.4	P	138.6	P	111.8	P	87.9	P	144	P	132.5	P	125.1	P
1417238_at	122.8	A	110.6	A	113.7	A	122.6	A	97.8	A	155.8	A	117.5	A	123.2	A	151.1	M	236.9	A	170.7	P	159.4	P	328.4	P	265.9	P	278.8	P
1417239_at	341.2	P	382.3	P	321.3	P	416.5	P	255.1	P	320.2	P	282.9	P	290.7	P	311.8	P	405.6	P	470.5	P	279.9	P	645.8	P	574	P	536.8	P
1417240_at	342.9	P	377.8	P	285.1	P	456.7	P	368.8	P	306.9	P	369.6	P	373.4	P	360.8	P	510.4	P	387	P	357.6	P	602.5	P	590.1	P	483.6	P
1417241_at	162.9	P	198	P	151.8	P	218.2	P	163.7	P	179.6	P	149.6	P	146	P	159.2	P	247.5	P	234.4	P	154.5	P	248.3	P	255.8	P	230.3	P
1417242_at	397.3	P	522.6	P	365.2	P	391.4	P	365.1	P	481.4	P	422.2	P	449.1	P	468.9	P	570	P	592.4	P	562.8	P	686.1	P	687.2	P	733	P
1417243_at	195.3	P	264.3	P	190	P	289.8	P	240.4	P	269.3	P	274.6	P	282.8	P	274.9	P	401.3	P	470.3	P	311.3	P	694.6	P	600.3	P	535.1	P
1417244_a_at	314.9	P	315.3	P	242.7	P	292.9	P	253	P	208.1	P	234.3	P	209.8	P	207.7	P	206	M	159.8	P	125.4	M	68.8	A	60.1	A	61.2	M
1417245_at	246.5	P	230.7	P	210.2	P	255	P	198.8	P	245.3	P	217.7	P	209.7	P	211.1	P	265.5	P	269	P	216.9	P	362.3	P	314.9	P	277.2	P
1417246_at	10958.7	P	9886.9	P	9295.2	P	10321.8	P	8193.1	P	9777	P	9044	P	8639	P	8548.2	P	8794.8	P	8908.4	P	7355.5	P	21.4	A	12.2	A	18	A
1417247_at	141.8	P	118.7	P	97.4	P	208.1	P	151.4	P	162.2	P	197.5	P	190	P	195.5	P	339.8	P	297.2	P	206.4	P	609.4	P	480.3	P	431.2	P
1417248_at	135.8	P	178.7	P	121.8	P	227.7	P	186.9	P	164.6	P	180.6	P	203.1	P	160.8	P	263.4	P	304.3	P	252.2	P	318.4	P	340.1	P	424.3	P
1417249_at	29.5	A	16.9	A	20.3	A	26.2	A	13.3	A	13.3	A	17.6	A	25.1	A	14.5	A	31.8	A	23.3	A	16.8	A	72.4	A	58.5	A	31.9	A
1417250_at	200.3	P	237	P	169	P	249.6	P	169.9	P	182.7	P	220.3	P	199.7	P	240.8	P	333.8	P	295.6	P	264.4	P	485.8	P	504.5	P	386.5	P
1417251_at	402.1	P	363.7	P	304.4	P	309.1	P	234.3	P	344.4	P	232	P	229.4	P	249.4	P	227.9	P	212.5	P	204.1	P	161.7	P	155.3	P	119.8	P
1417252_at	267.3	P	224.9	P	195.4	P	261.5	P	166.8	P	277	P	203.7	P	196.6	P	215.5	P	321.5	P	310.5	P	254.2	P	454.2	P	371.9	P	412.8	P
1417253_at	132.5	P	136.3	P	86.7	P	110.5	P	130.7	P	137.9	P	115.3	P	139.4	P	101.7	P	121.5	P	159.6	P	149.9	P	193.4	P	267.3	P	201.2	P
1417254_at	58.8	P	62.8	P	28.1	P	32.2	P	52.5	P	49	P	50.1	P	50.6	P	52.8	P	89.8	P	80.9	P	48.9	P	94.6	P	83	P	68.1	P
1417255_at	110.7	P	84.4	P	88.9	P	120.9	P	91.5	P	109	P	118.7	P	123.3	P	109.3	P	180.2	P	174.1	P	134.3	P	287.5	P	235.3	P	223.1	P
1417256_at	8.5	A	0.6	A	3.8	A	15.2	A	0.3	A	5.6	P	1	A	4.2	A	4.3	A	1.2	A	0.5	A	8.9	M	1.6	A	1.1	A	2.7	A
1417257_at	58	P	39.4	P	35.4	P	46.7	P	34.7	A	28.6	A	52.1	P	43.5	A	23.5	A	46	A	40.6	A	27.1	A	59	A	28.8	A	34.9	A
1417258_at	1323.9	P	1391.3	P	1146	P	1372.5	P	928.7	P	1251.3	P	1154.8	P	1180	P	1144.8	P	1254.1	P	1277.4	P	1057.3	P	1892.5	P	1601.6	P	1587.1	P
1417259_a_at	456.2	P	496.6	P	473	P	486.3	P	485.1	P	555.6	P	554.6	P	562.2	P	567.1	P	610.8	P	698.4	P	535.1	P	868.9	P	940.8	P	711.1	P
1417260_at	570.2	P	466.3	P	392.8	P	615	P	393.2	P	424.8	P	553.5	P	337	P	438.7	P	560.1	P	531.4	P	470.6	P	725.8	P	590.1	P	592.3	P
1417261_at	140.6	P	112.5	P	70.4	P	102.8	P	78.6	P	114	P	56	P	86.9	P	107.6	P	127.9	P	115.6	P	67.7	P	162.4	P	146.3	P	138.8	P
1417262_at	4	A	0.5	A	2.8	A	17.2	A	16.3	A	11.3	M	27.3	A	27.8	P	25.9	M	36.8	P	52.2	P	39.1	P	131.6	P	119.3	P	108	P
1417263_at	30.6	M	37.1	A	24	A	18.8	P	40.8	P	38.7	P	61.6	P	38.9	P	47.9	P	65.2	P	83.5	P	65.6	P	85.5	P	107.8	P	106.8	P
1417264_at	322.9	P	270.3	P	238.8	P	267.5	P	184.9	P	253	P	247.8	P	175.3	P	197	P	221.8	P	255.5	P	195.2	P	328.6	P	342.3	P	270	P
1417265_s_at	159.9	P	132.6	P	111.6	P	154.2	P	96.2	P	139.3	P	152.4	P	98.4	P	86.7	P	131.5	P	162.6	P	106.9	P	254.2	P	245.3	P	221.5	P
1417266_at	116.9	P	144.9	P	100.9	P	115.9	P	89.1	P	87.3	P	107.6	P	65.1	P	83.9	P	135.3	P	81.7	P	55.6	P	45.1	A	50.7	P	54.5	A
1417267_s_at	319	P	319.5	P	283.4	P	297	P	215.8	P	258.9	P	228.6	M	196.5	P	183	P	163.2	M	172.1	M	110.3	A	46.7	A	14.2	A	32.3	A
1417268_at	112.8	A	94.8	A	56.7	A	103.7	A	68.7	A	67.9	A	103.1	A	88.5	A	81.1	A	143.3	A	77.9	A	64.8	A	170.6	A	94.8	A	126.2	A
1417269_at	431.6	P	445.6	P	354.3	P	536.9	P	398.9	P	563.2	P	553.3	P	481.3	P	485.7	P	712.8	P	865.1	P	661.9	P	1267.7	P	1266.6	P	1255.3	P
1417270_at	39.3	P	42.8	P	26.9	P	32.2	P	36.6	P	31.1	P	41.9	P	29.8	P	34.8	P	67.7	P	64	P	49.4	P	68.8	P	75.7	P	88.7	P
1417271_a_at	379.4	P	407.2	P	302.8	P	346.4	P	281.7	P	361.3	P	270.3	P	335.2	P	297.9	P	328.2	P	302.9	P	275.4	P	276.5	P	250.4	P	199.9	P
1417272_at	202.8	P	217	P	189.9	P	198.6	P	173.1	P	189.3	P	198.5	P	148.2	P	165.8	P	158.1	P	178	P	115.3	P	186.9	P	138.5	P	133	P
1417273_at	83.3	P	77.5	P	65.1	P	61.4	P	69	P	66.4	P	51.7	P	64.7	P	64.1	P	83.6	P	73	P	65.4	P	93.4	P	108	P	120.4	P
1417274_at	514.8	P	473.4	P	319.6	P	555.8	P	357.6	P	387.1	P	437.8	P	401.9	P	353.6	P	508.7	P	442.9	P	370	P	660.2	P	656.1	P	616.9	P
1417275_at	19	A	25.6	A	19.4	A	361.2	P	302.3	P	358.9	P	745.7	P	776.8	P	781.3	P	1720.1	P	1890.5	P	1399.6	P	3211.2	P	2994.4	P	2922.4	P
1417276_at	6.6	A	5.8	A	5.3	A	5.2	A	4.3	A	2.5	A	3.3	A	4.1	A	19.8	A	40.1	A	7.7	A	10.2	A	4	A	6.7	A	2.8	A
1417277_at	44.5	A	48.7	A	40.6	A	54.2	A	53.1	A	55	A	66.5	A	46.5	A	49.9	A	25.5	A	54.4	A	52.3	A	99	A	73.3	P	75.3	A
1417278_a_at	42	A	49.2	A	20.2	A	54	A	13.1	A	20.5	P	46.1	A	27.2	A	21.3	A	69.9	P	59.6	P	21.6	A	118.4	P	59.2	P	64.1	P
1417279_at	226.6	P	240.2	P	174.6	P	631.6	P	583.6	P	599	P	1003.8	P	946	P	969.1	P	1938.2	P	2047.4	P	1661	P	3926.3	P	3808.9	P	3721.1	P
1417280_at	128	P	114.5	P	92	P	100.4	P	97	P	67.9	P	64.9	P	85.7	P	78.6	P	81.1	P	57.2	M	47.3	A	8.1	A	13	A	7.1	A
1417281_a_at	2.3	A	4.8	A	4.8	A	4.4	A	2.8	A	2.1	A	8.1	A	2.8	A	4.8	A	8	A	4.1	A	2	A	34.8	A	2.8	A	23.3	A
1417282_at	12.4	A	36.7	A	36.9	A	12.4	A	50.6	A	32.2	A	54.1	A	46.6	A	65.3	A	37.4	A	71.6	A	28.2	A	91.9	A	77.2	A	32.7	A
1417283_at	38.8	A	28.4	A	45.9	A	246	P	189.9	P	232	P	423.4	P	432.4	P	339.3	P	832.7	P	855.4	P	640.9	P	1733.6	P	1653.4	P	1617	P
1417284_at	319.1	A	302.5	A	244.6	A	316.4	A	238.9	A	263.7	A	279.7	A	252.1	A	241.9	A	313.6	A	237.5	A	238.3	A	381.8	A	319.2	P	302.9	P
1417285_a_at	1076.4	P	1023.6	P	818.9	P	1120	P	715.3	P	913	P	867.2	P	692.6	P	894.8	P	1194.7	P	1160	P	859.2	P	1587.5	P	1382.8	P	1307.8	P
1417286_at	1047.7	P	1048.9	P	853.7	P	945.7	P	787.7	P	878.5	P	882.9	P	900.5	P	924.4	P	1233.1	P	1260.3	P	948.5	P	1571.3	P	1355	P	1288.3	P
1417287_at	1167.2	P	1123.8	P	981	P	1065.3	P	810.5	P	1045.7	P	842.9	P	873.1	P	886.4	P	659.4	P	700.3	P	524.9	P	241.9	P	217	P	286.3	P
1417288_at	97.7	A	111.5	P	80.3	P	130.9	M	115.2	P	88.2	P	102.6	P	105.6	P	119.2	P	224.8	P	175.9	P	121.6	P	338.6	P	195.5	P	209.7	P
1417289_at	53.7	P	57.8	P	36.6	A	65.8	M	59.2	P	73.6	P	91.8	P	69.1	P	65.6	P	91.9	P	98.9	P	92.1	P	159.9	P	134.4	P	117.1	P
1417290_at	2846	P	2854	P	2504.3	P	2525.9	P	2204.6	P	2476.6	P	2018	P	1907.8	P	1855	P	1318.9	P	1439.2	P	1150.9	P	21.8	A	11.1	A	4.5	A
1417291_at	515.5	P	907.8	P	362.7	P	703.7	P	412.5	P	377.6	P	619.7	P	362.3	P	637.8	P	685.8	P	500.4	P	446.9	P	338.8	A	283.7	A	270.9	A
1417292_at	389.9	P	522.9	P	454.9	P	376.4	P	338.3	P	315.2	P	219.9	P	285.7	P	232.2	P	247.7	P	257.4	P	141.7	P	38.1	A	54.9	A	42.1	A
1417293_at	598.3	P	616.3	P	469.5	P	560.6	P	474.5	P	455.8	P	475.8	P	424.8	P	415.5	P	492.3	P	411.7	P	392.2	P	494	P	361	P	369.3	P
1417294_at	1721.9	P	1884.5	P	1481.6	P	1667.1	P	1322.2	P	1525.7	P	1177.6	P	1182.5	P	1178.3	P	1055.8	P	1028.8	P	756.1	P	381.9	P	326.6	P	297.9	P
1417295_at	320.2	P	329.7	P	227.8	P	259.3	P	224.2	P	279.5	P	272.3	P	231.6	P	275.2	P	322.3	P	292.5	P	199.4	P	464.3	P	442	P	389.1	P
1417296_at	363.4	P	363.8	P	266.4	P	255.1	P	215.1	P	270.2	P	203.4	P	235.6	P	235.1	P	178.2	P	221.9	P	145.9	P	221.7	P	205	P	156	P
1417297_at	9.5	A	16.3	A	9.4	A	11.7	A	11.8	A	6.9	A	15	A	40.9	A	8.7	A	12.4	A	8.9	A	34.4	A	102.9	A	37	A	68.9	A
1417298_at	2421.6	P	2215.7	P	1868.2	P	2103.3	P	1683.7	P	1957.1	P	1717.1	P	1633.9	P	1502.7	P	1352	P	1279.1	P	1085.5	P	502	P	407.9	P	374.5	P
1417299_at	75.1	P	49.2	P	49	P	84.4	P	42.1	P	29.7	P	39.5	A	43.8	P	42.6	P	52.7	P	36.6	P	37	P	83.1	P	30.3	P	51	P
1417300_at	30.1	A	19.5	A	16.4	A	17.8	A	11.9	A	11.8	A	23.9	A	17.7	A	16.6	A	28.3	A	25.8	A	21.3	A	33.2	A	35.3	A	47.8	A
1417301_at	38.9	A	44	A	34.6	A	64.5	A	32.1	A	52.6	A	52.6	A	42.7	A	68.3	A	106.8	A	96.8	P	85.9	A	132.8	P	129.7	P	117	P
1417302_at	61.1	A	120.8	A	55.7	A	44.8	A	28.8	A	76.6	A	37.9	A	87.8	A	57.4	A	182.1	A	125.2	A	97.7	A	202.8	A	114.9	A	122.7	A
1417303_at	156.5	P	146.3	P	118.6	P	145.5	P	130.2	P	118.5	P	113.2	P	102.4	P	105	P	173.1	P	137.8	P	107.1	P	173.6	P	152.8	P	153.9	P
1417304_at	32.9	A	63.3	A	49.5	A	74.4	A	68	A	52	A	84.5	A	94.6	A	86.9	A	143.8	A	150.8	A	114.4	A	206.9	M	196.4	P	209.1	P
1417305_at	43.9	A	49.3	A	24.9	A	66.8	A	38.5	A	53	A	73.9	A	83.5	M	80	A	134.2	P	93.6	P	74.1	P	210.7	P	154.8	P	203	P
1417306_at	211.8	A	178.2	A	157	A	198.2	A	158.2	A	151.3	A	167.8	A	139.3	A	151.6	A	228.9	A	168.5	A	167	P	238.7	A	168.7	P	180.8	A
1417307_at	148.4	P	156.5	P	133.8	P	160.2	P	121	P	174.7	P	156.7	P	149.1	P	156.3	P	261.5	P	252.8	P	167.3	P	347.4	P	353.2	P	325.3	P
1417308_at	97.4	P	106.1	P	64.7	P	600.8	P	505.3	P	574.2	P	1041.8	P	1024.8	P	1139.6	P	2585.6	P	2510.2	P	1964.6	P	4573.4	P	4279.4	P	3981.1	P
1417309_at	112.3	P	126.5	P	107.7	P	132.4	P	123.9	P	103.1	P	107.5	P	92.4	P	88	P	150.3	M	108.9	P	79.8	P	137.2	P	121	P	112.2	P
1417310_at	143.3	A	184.4	P	179.9	P	201.5	A	207.1	A	227.5	P	153.4	A	210.9	P	251.4	P	272.2	A	237.1	M	216.9	M	296	A	239.4	A	291.2	M
1417311_at	843.1	P	799.2	P	661	P	766.8	P	655.9	P	753.3	P	809	P	778	P	745.1	P	1013.2	P	941	P	822.7	P	1471.2	P	1176	P	1168	P
1417312_at	27.7	A	23.7	A	9.5	A	101.1	M	98.1	A	80.7	A	150.7	P	181.8	P	174	P	396.5	P	440.7	P	330.5	P	876.3	P	939.9	P	820.4	P
1417313_at	219.3	P	136.5	P	173.6	P	167.7	P	191.4	P	178.7	P	442.2	P	213.6	P	323.6	P	280.1	P	229.7	P	222.4	P	361.5	P	308.8	P	272.9	P
1417314_at	3832.3	P	3200.6	P	2596.5	P	3090.6	P	2164.2	P	2843.1	P	2141.3	P	1910.2	P	2109.3	P	1850	P	1683.3	P	1317.1	P	12.8	A	30.6	A	11.1	A
1417315_at	131	P	179.6	P	156.6	P	247.7	P	214	P	227.5	P	280.6	P	306.8	P	272.6	P	476.7	P	533.1	P	367	P	1106	P	834.6	P	774.2	P
1417316_at	861.2	P	915.8	P	771.5	P	831.1	P	740.8	P	848	P	794.4	P	741.1	P	786.3	P	919.3	P	863.3	P	757	P	1121.1	P	954.4	P	933.3	P
1417317_s_at	5423.7	P	4810.5	P	4401.9	P	5173.5	P	3356	P	4958.2	P	4270.9	P	3857.7	P	3892.9	P	5128.1	P	4836.5	P	4114.1	P	5893	P	5013.9	P	4929.8	P
1417318_at	2.8	A	9.2	A	1.2	A	106.7	P	79.5	P	144	P	204	P	174.7	P	219.9	P	399.9	P	491.7	P	374	P	1118.2	P	773.3	P	785.5	P
1417319_at	193.1	P	100.7	P	124.2	P	154.6	P	77.7	P	138.9	P	163.2	P	93.7	P	104.5	P	142.5	P	125	P	69.7	P	91	P	58.4	P	53.2	P
1417320_at	1811.8	P	1844.2	P	1437.2	P	1654.4	P	1285.6	P	1518.2	P	1217.4	P	1209.4	P	1273	P	1159.6	P	1163.3	P	860.4	P	662.5	P	589.5	P	593	P
1417321_at	233.1	P	238.6	P	150.7	P	275.4	P	199.3	P	210.3	P	254.1	P	229.9	P	236.1	P	403.7	P	365.8	P	289.6	P	525.2	P	432.1	P	335.6	P
1417322_at	155.7	A	117.2	P	113.2	P	175.1	P	129	P	141.6	P	206.7	P	132.4	P	132.9	P	283.3	P	186.7	P	133.3	P	387.9	P	346.5	P	309.7	P
1417323_at	43.7	A	35.4	A	32.2	A	32.8	A	9.7	A	48.1	A	73.5	A	31.5	A	65.9	A	98.2	A	79.5	A	70.1	A	136.8	A	117	A	100.1	A
1417324_at	243.7	P	141.6	P	110.2	P	219.9	P	149.4	P	195.9	P	200.8	P	182.6	P	159.9	P	403.2	P	356.6	P	291.5	P	649	P	615.7	P	599.8	P
1417325_at	2.5	A	9	A	1.9	A	29.8	A	22.5	A	33.5	A	49.7	A	31.2	A	27	A	63.9	A	71.1	P	38.5	A	91.8	A	116.5	P	94.3	P
1417326_a_at	366.4	P	331.3	P	251.4	P	421	P	261.3	P	374.9	P	341.9	P	356.9	P	331.3	P	490.6	P	511.5	P	399.3	P	809.4	P	776.4	P	681.9	P
1417327_at	83.9	P	92.4	P	77.8	P	133.9	P	145.7	P	155.3	P	202	P	210.9	P	207.5	P	377.5	P	424.3	P	322.9	P	728.1	P	742.4	P	668.4	P
1417328_at	92.9	P	85.8	P	59.4	P	117.7	P	69	P	90.7	P	121.8	P	98.4	P	102	P	143.4	P	116.5	P	140.1	P	232.6	P	248.9	P	178.6	P
1417329_at	234.9	P	253.9	P	221.9	P	345	P	305	P	333.5	P	435.7	P	474.5	P	401.2	P	699.7	P	728.7	P	572.6	P	1286.9	P	1449.6	P	1402	P
1417330_at	67.8	P	74.2	P	56.4	P	75.2	P	135	P	106.5	P	92.8	P	101.2	P	96.6	P	155.3	P	156.4	P	112.8	P	183.1	P	214.6	P	197.6	P
1417331_a_at	50	P	36.7	P	51.9	P	80.9	P	79.4	P	84.2	P	103.3	P	137	P	116.2	P	206.1	P	281	P	190.6	P	533.8	P	483.4	P	462.4	P
1417332_at	5.3	A	4.9	A	2.9	A	4.8	A	2.3	A	4	A	4.1	A	12.5	A	2.7	A	3.7	A	4.4	A	5.3	A	14.1	A	4.3	A	3.7	A
1417333_at	2.1	A	1.9	A	3.7	A	2.1	A	6.1	A	2	A	2.7	A	2.2	A	1.6	A	2.9	A	5	A	1.9	A	10.1	A	6.5	A	7.1	A
1417334_at	34.4	A	36	A	9.9	A	41.6	A	33.6	A	65.9	A	75.9	A	74	A	75.9	A	141.4	A	163.5	A	100	A	221.7	P	219.3	P	186.2	P
1417335_at	19	A	2.8	A	2.1	A	11.2	A	9.2	A	24.6	A	26.7	A	31.9	A	40.4	A	69.3	A	54.8	A	83.2	A	120.9	A	87.5	A	99.2	P
1417336_a_at	19.8	A	30.6	A	31.6	A	40.7	A	32.1	A	18.3	A	37.5	A	20.5	A	13.7	A	49.1	A	33.5	P	30	A	66.4	A	39.5	P	34	A
1417337_at	9.2	A	0.8	A	2.7	A	4.1	A	1.2	A	5.5	A	10.7	A	6.7	A	0.9	A	8.3	A	3.9	A	3.1	A	12.9	A	4.7	A	0.3	A
1417338_at	5.6	A	2.8	A	3.4	A	4.9	A	8.3	A	1.7	A	4.7	A	3.9	A	4.2	A	6.7	A	3.6	A	2.4	A	6.5	A	2.8	A	7	A
1417339_a_at	612.2	P	855.7	P	663.1	P	1467.8	P	1275.9	P	1460.9	P	2156.5	P	2050.2	P	2009.1	P	3732.1	P	3916.6	P	3332.4	P	6078.2	P	5397.4	P	5117.1	P
1417340_at	503.9	P	450.8	P	338.1	P	447.1	P	330.8	P	370.5	P	332.5	P	236.4	P	339.2	P	455.3	P	389.1	P	269.7	P	447.8	P	391	P	375.8	P
1417341_a_at	221.5	P	284.6	P	190.9	P	242.3	P	214.7	P	310.7	P	239.5	P	269.2	P	295	P	410.2	P	536.2	P	322.6	P	606.2	P	632.8	P	571.3	P
1417342_at	92.3	P	96.9	P	69.7	P	111.1	P	108.9	P	92.9	P	117.6	P	96.3	P	106.3	P	149.9	P	118.5	P	95.3	P	214.5	P	174.5	P	150.9	P
1417343_at	2	A	1.9	A	1.9	A	43.8	A	8.7	A	47.1	A	98.7	M	98.6	P	48.4	P	234.9	P	229.4	P	128.3	P	592.8	P	504.3	P	486.4	P
1417344_at	1225.2	P	1354	P	1015.4	P	1173.5	P	1060.9	P	1223.6	P	1046.5	P	1014	P	1038.9	P	1360.7	P	1333.6	P	1032.2	P	1500.5	P	1577.5	P	1389.6	P
1417345_at	57.5	A	94.1	A	60.9	A	77.2	A	53.1	A	87.1	A	60.4	A	77.5	A	87.8	A	122.4	A	123	A	80.8	A	150.2	A	160.6	A	101.3	P
1417346_at	41.7	P	56.3	P	43.7	P	62.1	P	29.8	M	45.1	P	23.3	A	36.1	A	38.2	P	67.5	P	49.8	P	29.5	P	62	P	56.6	P	49.2	P
1417347_at	27	A	9.1	A	14.9	A	19.4	A	8.8	A	15.1	A	16.2	A	14.3	A	17.3	A	36.1	P	12.9	A	10.3	A	16.9	A	10.6	A	9.5	A
1417348_at	1055.3	P	1094	P	798.5	P	959.9	P	552.7	P	870.5	P	663.2	P	618.3	P	620.4	P	631.4	P	536.5	P	436.7	P	274.6	P	165.1	P	144	P
1417349_at	371.6	P	482.4	P	277.2	P	425.7	P	421.8	P	437.8	P	481.2	P	467.9	P	440.2	P	609.8	P	607	P	546.2	P	827.6	P	741.3	P	725.7	P
1417350_at	80.4	P	90.5	P	62.4	P	83.2	P	107.1	P	68.7	P	118.6	P	98.1	P	92.5	P	127.3	P	94.8	P	95.6	P	153.7	P	149.6	P	121.9	P
1417351_a_at	317.1	P	289.9	P	230.5	P	345.1	P	204.6	P	291.4	P	302.4	P	264.6	P	254.6	P	397.9	P	348.8	P	266.1	P	482.4	P	427	P	390.8	P
1417352_s_at	214.7	P	162.3	P	170	P	225.2	P	191.8	P	172.5	P	239.2	P	208.9	P	134.7	P	218.2	P	306.4	P	181.7	P	402.6	P	299.7	P	287.6	P
1417353_x_at	181	P	266.6	P	211.6	P	170.9	P	181.5	P	201.5	P	183.6	P	244.4	P	241.7	P	226.5	P	329.7	P	211.1	P	313.4	P	295.6	P	238.3	P
1417354_at	407	P	456.8	P	334.3	P	380.6	P	345.2	P	340.1	P	266.5	P	285.5	P	294.5	P	286.8	P	331.8	P	248.4	P	190.3	P	226.2	P	215.3	P
1417355_at	39.1	A	5.8	A	9.6	A	283.5	P	208.1	P	273.1	P	449.9	P	447.3	P	431	P	902.5	P	979.3	P	837.9	P	1401.1	P	1716.9	P	1720.7	P
1417356_at	5.2	A	5.7	A	1.6	A	101.2	A	86.7	A	125.4	P	178	P	127.3	P	192.8	P	391.8	P	445.1	P	240.7	P	792.8	P	898.2	P	778.2	P
1417357_at	203.8	A	176	A	131.3	A	181.9	A	165.5	P	183.4	M	229.3	P	221.2	P	202.4	P	241.9	P	254.2	P	241.8	P	462	P	306.1	P	419.6	P
1417358_s_at	110.9	P	118.1	P	98.4	P	123.3	P	113.9	P	99.1	P	119	P	108.5	P	83.9	P	156.6	P	132.5	P	107.5	P	212.2	P	206.3	P	158.6	P
1417359_at	24	A	15.9	A	14.7	A	63.1	A	16.8	A	16.2	A	43.9	A	13.7	A	18.7	A	83.6	A	84.2	A	94.9	A	123.2	A	80.7	A	113.1	A
1417360_at	160.5	P	127.1	P	119.5	P	115.8	P	100.1	P	120.1	P	122	P	98.7	P	115.4	P	114.6	P	102.7	P	87.9	P	158.9	P	118.3	P	87.9	P
1417361_at	128.1	P	127.5	P	110.2	P	145.9	P	110.4	P	136.2	P	196.7	P	145.1	P	131.7	P	220.5	P	179.9	P	141.3	P	276.1	P	307.7	P	239.9	P
1417362_at	5.2	A	2.3	A	2.7	A	5.9	A	6.1	A	4.2	A	6.9	A	3.4	A	2.6	A	11	A	2.3	A	7.7	A	9	A	4.5	A	5.7	A
1417363_at	4.9	A	1.3	A	5	A	25.1	A	3.8	A	13.6	A	18.3	A	22.7	A	40.2	A	72.6	A	73.6	P	47	A	181	P	149.8	P	120.5	P
1417364_at	2135.8	P	1973.2	P	1634.6	P	2204.9	P	1640.4	P	2033.2	P	1787.3	P	1763.9	P	1809.1	P	2526.1	P	2491.6	P	1865	P	3293.1	P	2922.7	P	2643	P
1417365_a_at	1257.7	P	1288.5	P	1039.2	P	1959.3	P	1802.7	P	1675.1	P	2571.6	P	2584.6	P	2419.7	P	3751.5	P	4145.8	P	3557.2	P	5673.8	P	5163.8	P	5008.3	P
1417366_s_at	1306	P	786.3	P	700.1	P	2129.4	P	1161.5	P	1718.4	P	2594.3	P	1992.6	P	1932.7	P	3877	P	3310.1	P	2999	P	5510.2	P	4597.5	P	5060.7	P
1417367_at	2223	P	2089.4	P	1649.5	P	2507.4	P	1794.6	P	2343.2	P	2436.9	P	2290.2	P	2392	P	3853.9	P	3772	P	2740.1	P	5201.4	P	4458.9	P	4286.9	P
1417368_s_at	1773.1	P	1779	P	1503.3	P	1731.8	P	1171.4	P	1578.3	P	1251.6	P	1273.4	P	1319.3	P	1497.4	P	1565.2	P	1122.7	P	1896.7	P	1703	P	1614.6	P
1417369_at	2773	P	2903.7	P	2426.8	P	2428.1	P	2056	P	2462	P	1807.2	P	1861.3	P	1873.7	P	1541.2	P	1657.9	P	1163.4	P	552.8	P	473.4	P	433.4	P
1417370_at	274.8	A	230	P	167	P	194.2	M	201.1	P	153	P	169.4	A	152.1	P	163.3	P	164.4	A	112.5	A	112.2	A	57.6	A	17.6	A	39	A
1417371_at	420.5	P	445.7	P	350.4	P	416.3	P	379.7	P	409.2	P	420.4	P	399.4	P	444.6	P	576	P	577.7	P	461.9	P	718.8	P	692.2	P	630.2	P
1417372_a_at	299.4	P	262.2	P	184	P	360.4	P	211	P	309.2	P	257.6	P	256.6	P	228.6	P	389.2	P	368.1	P	260.7	P	504.9	P	433.9	P	416.1	P
1417373_a_at	5368.7	P	4959.3	P	4452.8	P	5600.2	P	4143.6	P	5187.9	P	4902.7	P	4787.3	P	4772.4	P	6123.8	P	5975.1	P	4643.9	P	6975	P	6420.6	P	6115	P
1417374_at	2114.9	P	2247.8	P	1862.7	P	2483.2	P	1843.3	P	2341.2	P	2044.7	P	2130.7	P	2265.2	P	2859.8	P	3090.3	P	2300.2	P	3835.4	P	3811.5	P	3198.1	P
1417375_at	74.2	A	60.3	A	41.5	A	74.8	A	81.5	A	66	A	69.8	A	60.3	A	56.7	A	101.7	A	103.4	A	119.6	A	194.3	A	146.5	A	136.7	A
1417376_a_at	249.9	P	256.5	P	214.7	P	406.1	P	382.3	P	348	P	562.9	P	487.9	P	493.3	P	942.2	P	1053.5	P	671.3	P	1625.1	P	1427.8	P	1243.6	P
1417377_at	182.7	P	182.6	P	155.3	P	291	P	245.1	P	295.5	P	315.9	P	368.3	P	376.9	P	679.3	P	789.7	P	570.2	P	1201.3	P	1144.5	P	1076.5	P
1417378_at	280.4	P	274.8	P	217.4	P	429.3	P	350	P	358	P	511.7	P	563.8	P	528.4	P	955.6	P	974.4	P	740.1	P	1777.3	P	1512.4	P	1477	P
1417379_at	125.6	P	103.9	P	83.4	P	113.6	M	114.1	P	114.4	P	118.9	A	109.8	P	121.1	P	124.5	A	164.6	P	122.8	P	214.6	P	170.7	P	184.7	P
1417380_at	79.9	P	101	P	71.1	P	82.1	P	73	P	124.3	P	69.7	P	90.9	P	102.3	P	194.3	P	172.7	P	84.8	P	174.6	P	152.7	P	168.5	P
1417381_at	588.9	P	691.8	P	432	P	541.5	P	474.4	P	566.2	P	461.6	P	480.3	P	522.4	P	615	P	596.1	P	447.2	P	704.8	P	650	P	609.1	P
1417382_at	1852.2	P	1966.1	P	1477.8	P	1331	P	1371.8	P	1608.8	P	966.3	P	1211.6	P	1229	P	773.1	P	969.1	P	684.2	P	237.2	P	227.1	P	209.3	P
1417383_at	638.4	P	728.8	P	523.6	P	538.1	P	505.5	P	577.3	P	368.6	P	410.9	P	553.9	P	292.3	P	308.9	P	243.3	P	137.1	P	103.7	P	112	P
1417384_at	1171.4	P	1168.1	P	955.6	P	953.7	P	851.1	P	970.9	P	700.8	P	739.8	P	747.3	P	696.1	P	662.9	P	520.7	P	196	P	246.8	P	205.4	P
1417385_at	170.3	P	155.1	P	98.7	P	179.2	P	157.4	P	210.3	P	195.9	P	213.1	P	261.6	P	304	P	387.3	P	364.5	P	493.4	P	567.1	P	676.5	P
1417386_at	199.3	P	114.8	P	117.7	P	188.2	P	183	P	216.5	P	329.4	P	308.2	P	288.6	P	544.3	P	432.4	P	395	P	868.2	P	878.4	P	731	P
1417387_at	115.2	P	112.4	P	64.2	P	126.6	P	98.2	P	124.2	P	125.5	P	117.9	P	137.8	P	298.7	P	254.5	P	186.2	P	419.7	P	357.1	P	317.8	P
1417388_at	57.3	A	26.7	A	8	A	388.7	P	354.2	P	391.9	P	669.8	P	670.4	P	634.1	P	1347.9	P	1296.7	P	1056	P	2583	P	2302.5	P	2083.8	P
1417389_at	84.9	A	72.4	A	50	A	126.3	P	95.3	M	104.8	P	171.2	P	109.5	P	142	P	233	P	252.8	P	183.3	P	358.2	P	346.4	P	302	P
1417390_at	400.1	P	362.7	P	256.1	P	391.9	P	296.7	P	335.7	P	311.7	P	323.7	P	321.6	P	454.2	P	474.1	P	280.5	P	707.8	P	552.7	P	574.9	P
1417391_a_at	17.9	A	18.3	A	39.5	A	26.6	A	61.9	A	48.1	A	84	A	73.9	A	72.7	A	100.9	A	121.4	A	89.8	A	256.8	P	202.1	P	200.9	P
1417392_a_at	70.4	P	76.3	P	59	P	63.3	P	57.9	M	54.9	P	75	P	48.2	P	61.8	P	72.8	P	62.3	P	31.9	P	50.9	A	42.9	A	49.2	P
1417393_a_at	141.2	A	128.7	P	87.8	P	130.6	P	116.5	P	100.8	P	150.2	P	145.9	P	153.2	P	244.9	P	254.4	P	181.9	P	481.1	P	414.3	P	373.7	P
1417394_at	60.9	P	25.3	P	19.3	P	63.4	P	45.2	P	44.8	P	53.3	P	61.4	P	56.9	P	97.5	P	109.3	P	72.8	P	162.7	P	128.3	P	139.8	P
1417395_at	28.8	A	35.2	A	41.7	A	56.3	P	38.7	A	42.8	P	46.3	A	39.8	A	57.8	P	69.9	P	82.2	P	62.4	P	93.6	P	100.4	P	99	P
1417396_at	56.1	A	52.4	A	39.1	A	90.6	A	49.5	A	41.1	A	65.5	A	68.5	A	54.7	A	75.2	A	61.6	A	65.2	A	120	A	97.1	A	78.1	A
1417397_at	153.7	A	109.9	A	77.8	A	136.4	A	182.3	A	153.3	A	146.7	A	173.1	M	179.8	A	352.9	P	349.8	P	223.2	P	500.3	P	465.9	P	395.8	P
1417398_at	204.7	P	248.9	P	188.1	P	215.7	P	167.9	P	202.6	P	155.1	P	153.2	P	186.9	P	159.7	P	152	P	127.3	P	130.5	P	129	P	137.8	P
1417399_at	204.9	P	204.4	P	157.8	P	262.2	P	226.3	P	215.5	P	285.5	P	252.4	P	221.1	P	497.7	P	381.5	P	301.1	P	863.6	P	712.4	P	756.8	P
1417400_at	329.3	P	311.6	P	217.3	P	230.4	P	223.1	P	233.4	P	171.7	P	213.2	P	193.9	P	186.7	P	185.3	P	127.7	P	144.5	P	126	P	105.1	P
1417401_at	75.5	A	99.3	P	57.1	M	43.9	A	89.8	P	86.4	A	60.3	A	47	M	74.6	M	53.9	A	49.1	P	32.9	A	34.7	A	20.6	A	14.5	A
1417402_at	301	P	352.4	P	299.1	P	317.1	P	296.1	P	271.7	P	292.2	P	318.3	P	315.9	P	326.1	P	308.6	P	267.1	P	409.2	P	318.2	P	320	P
1417403_at	863.8	P	879.1	P	692.2	P	789.2	P	639.6	P	728.3	P	593.6	P	515.5	P	562.4	P	554.8	P	489.3	P	348.7	P	366.9	P	276.4	P	266.4	P
1417404_at	1799	P	1880.2	P	1385.4	P	1625.7	P	1443.5	P	1595.2	P	1371.6	P	1332.3	P	1256.9	P	1171.4	P	1192.1	P	912.3	P	859.9	P	706.9	P	677.1	P
1417405_at	262.9	A	258.8	A	225.7	A	276.9	A	215.2	A	246.1	A	288.6	A	244.6	A	245.5	A	360.7	A	323.9	P	251	A	489.5	M	447.7	M	405.6	P
1417406_at	124.6	P	137.1	P	112.3	P	103.9	P	88.4	P	119.3	P	106.3	P	104.1	P	96.2	P	203.6	P	140.3	P	102.1	P	171.2	P	181.8	P	117.7	P
1417407_at	80.2	P	79.5	P	56.3	P	91	P	88.1	P	73	P	117.8	P	107.8	P	98.6	P	162.8	P	153	P	110	P	188.1	P	164.2	P	179.8	P
1417408_at	47.2	A	59.4	A	16.4	A	83.2	P	79.9	A	85.5	P	133.2	P	99.7	P	101.4	P	239.6	P	222.9	P	197.2	P	493.7	P	472.7	P	397.9	P
1417409_at	109	A	129.6	P	94.7	P	166.9	P	126.5	P	185.2	P	241.7	P	172.1	P	201.8	P	432.8	P	305.2	P	282.3	P	549.1	P	545.5	P	415.4	P
1417410_s_at	178.2	P	186.6	P	126.6	P	213.8	P	194	P	217.9	P	258.4	P	241	P	273.8	P	444.5	P	391.9	P	329.6	P	750.8	P	633	P	563.5	P
1417411_at	24.3	A	3.9	A	1.7	A	839.8	P	662.8	P	783.2	P	1445.8	P	1466.7	P	1499.3	P	2950.7	P	3067.4	P	2237.5	P	4621.7	P	4008.5	P	3744.9	P
1417412_at	47.7	A	45.7	A	64.5	A	59.9	A	12.5	A	47.7	A	71.9	A	58.2	A	60.2	A	98.8	A	105.4	P	67.1	P	157.2	P	146.9	P	184.9	P
1417413_at	11.1	A	7.7	A	6.2	A	43.3	A	15.1	A	5	A	24.5	A	29.5	A	23.2	A	55.2	A	29.6	A	35.2	A	28.8	A	26	A	42.4	A
1417414_at	82.5	A	52.8	A	55.1	P	320.7	P	360.3	P	405.9	P	613.3	P	696.2	P	736.3	P	1221.4	P	1161.2	P	1030.5	P	1979.4	P	1927.4	P	1838.8	P
1417415_at	45.6	A	45.7	A	33.8	A	42.3	A	45.8	P	42.6	P	69.3	P	48.2	P	28.3	P	95.6	P	65.4	P	72.6	P	135.7	P	119.3	P	115.8	P
1417416_at	20.4	A	14.2	A	28.4	A	226.9	P	182.1	P	264.6	P	329.8	P	467.8	P	422.8	P	745.5	P	951.8	P	864.4	P	1277.8	P	1414.3	P	1461.8	P
1417417_a_at	6702.3	P	6310.5	P	5792.6	P	6716.7	P	5025.9	P	6422.8	P	5868.7	P	5717.9	P	5588.5	P	6746.1	P	6647.4	P	5702.2	P	7169.6	P	6815.3	P	6145.4	P
1417418_s_at	4422.8	P	4108.5	P	3589.8	P	4583.4	P	3444.2	P	4115.2	P	4080.8	P	3530.2	P	3782.6	P	4735.4	P	4700.7	P	4054.6	P	5582.9	P	5123.7	P	4708.4	P
1417419_at	85.9	A	94	P	56.9	M	115.1	P	58.9	A	94.2	P	99.4	M	70.6	A	84.5	P	96.4	A	108.6	P	80.2	P	125.2	A	117.2	P	112.9	P
1417420_at	215.6	P	231.7	P	177.9	P	235.3	P	196.3	P	207.6	P	218	P	235.2	P	232.2	P	332.6	P	320.3	P	216.8	P	455.4	P	385.9	P	338	P
1417421_at	602	P	590.1	P	497.7	P	610.4	P	444.2	P	536	P	460.9	P	453.1	P	452	P	504	P	504.9	P	408.8	P	446.4	P	364.3	P	393.8	P
1417422_at	8274.1	P	8283.9	P	8024.7	P	7958.8	P	6888.8	P	7649.5	P	6799.2	P	6692.6	P	7118.4	P	6660.2	P	6849.3	P	6052.4	P	4.6	A	6.2	A	5.3	A
1417423_at	885.5	P	990.3	P	851.5	P	992.4	P	984	P	957.4	P	1156.5	P	1153.4	P	1284.9	P	2059.2	P	2081.2	P	1443.8	P	2796.6	P	2812.8	P	2651.8	P
1417424_at	148.3	P	147.7	P	105.2	P	215.5	P	102.3	P	178	P	252	P	223.6	P	190.6	P	429.1	P	378.1	P	288.7	P	842.8	P	655.1	P	626.7	P
1417425_at	54	A	48.5	A	38.1	A	59.5	A	52.7	A	47.7	A	54.5	A	57.2	A	64.5	A	154.1	A	155.5	A	120.2	A	182.3	A	154.2	A	181.5	A
1417426_at	400.9	P	417	P	298.5	P	346.7	P	303.4	P	301	P	315.9	P	305.1	P	305.8	P	354.5	P	280.8	P	246.4	P	413.4	P	295.1	P	324	P
1417427_at	708.2	P	764.5	P	582.7	P	697.6	P	554.2	P	574.8	P	536	P	480.9	P	551.1	P	635.7	P	604.6	P	484.2	P	500.8	P	439.2	P	500.9	P
1417428_at	64	A	54.4	A	51.7	P	563.2	P	447.1	P	409	P	923.5	P	929.3	P	881.4	P	1888.8	P	1959.9	P	1634.5	P	3702.2	P	3256.3	P	3109	P
1417429_at	1161.6	P	1318.2	P	997	P	1083.7	P	860	P	1062.2	P	837.9	P	816.4	P	792	P	717.6	P	652.3	P	513.9	P	179.2	P	134.7	P	146.6	P
1417430_at	3.2	A	28.8	A	27.5	A	48	P	40.1	A	35.8	P	79.6	P	59.9	P	49.7	P	157	P	120	P	84.2	P	260	P	229	P	194.6	P
1417431_a_at	182.8	P	189.2	P	160.2	P	167.6	P	133.7	P	128	P	119.8	P	101.2	P	105.8	P	124.6	P	131.3	P	85.9	P	156.9	A	85.6	A	112.1	P
1417432_a_at	232.4	P	279.4	P	223.8	P	289.1	P	247.9	P	307.2	P	240.7	P	245.9	P	272.9	P	340.1	P	362	P	319	P	412.1	P	454.9	P	423.6	P
1417433_at	651.5	P	737.2	P	550.6	P	763.9	P	762.6	P	676.1	P	783	P	698.2	P	730.8	P	1112.8	P	997.6	P	801.7	P	1554.6	P	1367.9	P	1252.5	P
1417434_at	449.5	P	491.1	P	368.4	P	501.4	P	413.7	P	470.4	P	491.1	P	501.4	P	508.8	P	740.9	P	713.8	P	523	P	934.4	P	844.8	P	979.8	P
1417435_at	94.5	P	121.6	P	84	P	224.9	P	240.3	P	212.8	P	391.4	P	393.6	P	412	P	861.4	P	877.3	P	677.6	P	1564.6	P	1556.1	P	1415.2	P
1417436_at	39.5	A	17.4	A	3.3	A	17.9	A	21.6	A	16.7	A	33.3	A	10.7	A	11.8	A	8.4	A	30.7	A	5.1	A	39.4	A	42.3	M	41.1	A
1417437_at	170.5	P	173.1	P	109.9	P	136.9	P	124.7	P	133.6	P	150.2	P	129.2	P	122.3	P	182.1	P	156.8	P	114	P	188	P	140	P	135.2	P
1417438_at	556.8	P	623.8	P	342	P	606.8	P	440.3	P	540	P	510.2	P	538.6	P	489.8	P	638	P	648.4	P	496.5	P	765.9	P	697.4	P	626.8	P
1417439_at	14	A	11	A	5.2	A	8.6	A	6.2	A	9.9	A	14.5	A	8.8	A	5.4	A	17	A	10.1	A	6.3	A	19.4	A	39.2	A	30.5	A
1417440_at	335	P	214.8	P	224	P	366.7	P	240.9	P	343.6	P	407.6	P	305.9	P	349.3	P	616.9	P	572.1	P	397	P	903.5	P	834.7	P	643.4	P
1417441_at	377.4	P	503.7	P	385.9	P	363.4	P	399.2	P	421.8	P	498	P	380.4	P	404.6	P	606	P	562.3	P	386.7	P	861.3	P	615.7	P	694.1	P
1417442_a_at	394.9	P	410	P	324	P	326.7	P	318	P	305.3	P	259	P	275.4	P	274.2	P	292.4	P	287.9	P	217.6	P	232.7	P	229.2	P	205.9	P
1417443_at	96.2	P	68.9	A	63	P	118.5	M	46.2	A	54.8	A	73.8	P	82.1	A	62.4	A	80.9	P	39.8	M	39.3	A	67.8	P	43.9	M	43.9	P
1417444_at	230	P	169.6	P	123.6	P	194.5	P	103.7	P	177.6	P	126.7	P	137.5	P	171.6	P	309.9	P	248.1	P	135.1	P	332.4	P	321.7	P	242.7	P
1417445_at	8.5	A	3.1	A	10.2	A	3.6	A	10.3	A	1.8	A	3.7	A	3.8	A	2.8	A	7.4	A	3.2	A	18.7	A	4.2	A	1.9	A	2.2	A
1417446_at	82.3	A	105.2	A	58	A	93.4	A	46.2	A	92.4	A	107.1	A	69.1	A	89.4	M	118.2	A	71.8	P	89.2	P	132.3	P	131.7	P	161.1	P
1417447_at	133.2	P	170.5	P	102.2	P	109.5	M	89.7	P	148.6	P	85.7	P	90.3	P	100.1	P	100.2	A	80.1	P	46.3	A	8.2	A	5.6	A	26	A
1417448_at	117.2	P	131.3	P	96.3	P	112.1	P	89.2	P	89.3	P	115.2	P	107.1	P	132.3	P	157.7	P	168.1	P	100.9	P	197.2	P	219.9	P	222.3	P
1417449_at	188.6	P	177.7	P	128.5	P	202.4	P	147.5	P	160.3	P	175.2	P	150.9	P	139.7	P	164.7	P	178.8	P	136.5	P	189.8	P	160	P	130.8	P
1417450_a_at	12.4	A	5.2	A	12.6	A	3.9	A	20.5	A	13.6	A	5.1	A	16.5	A	2.8	A	6.3	A	13.7	A	12.2	A	21	A	12.8	A	11.4	A
1417451_a_at	7681.2	P	6985.3	P	6517.5	P	7597.3	P	5999	P	7679.1	P	7098	P	6586.4	P	6674.1	P	7883	P	7926.4	P	6859.9	P	9400.1	P	8222.3	P	8294.8	P
1417452_a_at	3889.8	P	3669.8	P	3278	P	3713.6	P	2950.8	P	3586.6	P	3099.3	P	2947.8	P	3160.5	P	3529	P	3496.8	P	2979.5	P	3504.7	P	3398.5	P	3340.5	P
1417453_at	202.2	P	235.3	P	146	P	186.8	P	151.3	P	198.5	P	140.6	P	147.4	P	160.3	P	167.4	P	191.5	P	116.5	P	153.1	P	165.9	P	145.8	P
1417454_at	193.6	P	243.8	P	207.5	P	286.3	P	233.3	P	296	P	292.7	P	351.2	P	326.5	P	484.3	P	533.3	P	391.1	P	753.7	P	836.1	P	750.2	P
1417455_at	7.5	A	5	A	4.8	A	7.2	A	17.7	A	4.3	A	7.9	A	8	A	3	A	9.3	A	36.5	P	36.8	A	128.2	P	92.8	P	101.7	P
1417456_at	376.7	P	441	P	256.3	P	376.8	P	367.9	P	326.2	P	295.8	P	356.6	P	374.8	P	366.6	P	386.1	P	311.2	P	534.7	P	442.4	P	406.7	P
1417457_at	492.3	P	606.9	P	484.9	P	446.3	P	399.9	P	481.2	P	317.3	P	311.9	P	359.1	P	242.7	P	255.4	P	168.9	P	70.2	A	61.3	A	47.1	A
1417458_s_at	573.7	P	687	P	566.3	P	509.7	P	497.2	P	557.9	P	409	P	414.6	P	427.6	P	273.2	P	346.4	P	283.9	P	76.3	P	51.7	P	78.1	P
1417459_at	7.9	A	3.2	A	4.3	A	21.5	A	2.2	A	11.5	A	4.5	A	2.6	A	6.2	A	5.3	A	4.3	A	2.9	A	6.9	A	1.8	A	2.7	A
1417460_at	3599.9	P	3624.7	P	3132.8	P	3094.3	P	2667.4	P	3127.9	P	2406.4	P	2379.8	P	2409.8	P	1836.8	P	1906.6	P	1621.8	P	300	P	266.2	P	256.3	P
1417461_at	136.2	P	111.7	P	112.1	P	138.8	P	99.2	P	152.1	P	121.4	P	115.8	P	136.6	P	159.9	P	151.4	P	149.1	P	180.9	P	104.9	P	111.4	P
1417462_at	51.1	A	80	P	60.5	P	50.7	P	56.7	M	109.6	P	43.9	P	61.6	P	85.4	P	87.2	A	74.3	P	110.1	P	81.3	P	119.4	P	102.9	P
1417463_a_at	1509.2	P	1763.6	P	1424.9	P	1710.6	P	1489.5	P	1705.5	P	1659.8	P	1730.7	P	1603.1	P	1827.3	P	1775.2	P	1709.1	P	2022.8	P	1948.6	P	1913.6	P
1417464_at	3.9	A	4.9	A	2.7	A	6.2	A	2.3	A	2.3	A	3.3	A	3.1	A	3.6	A	5.3	A	4.4	A	3.7	A	5.4	A	4.8	A	4.2	A
1417465_at	647.4	P	655.8	P	480.6	P	647.4	P	553.8	P	626.5	P	690.2	P	741.6	P	696.8	P	928.6	P	944.3	P	833.6	P	1446	P	1187.7	P	1186.6	P
1417466_at	543.1	P	552.5	P	433.5	P	666.3	P	539.1	P	590.1	P	697.9	P	707.6	P	646.5	P	1028.8	P	1080.6	P	796.9	P	1582.8	P	1517.3	P	1448.8	P
1417467_a_at	64.8	A	70.3	P	54.7	P	77.5	P	51.6	P	69.5	P	101.4	P	72.3	P	55.3	P	125.7	P	110.7	P	102.2	P	170.5	P	169.3	P	165.5	P
1417468_at	1408.1	P	1377.8	P	1172	P	1233.2	P	1068.9	P	1153	P	895.6	P	895.3	P	944.4	P	899.6	P	907.9	P	673.5	P	509.6	P	462	P	425.3	P
1417469_at	89.3	P	127.2	P	87.2	P	77.2	P	70.8	P	79.7	P	95.1	P	80	P	93.6	P	72.7	P	66.7	P	39	P	75.7	P	66.1	P	85.6	P
1417470_at	49.6	A	13.8	A	49.6	A	53.3	A	32.9	A	30.7	A	50.9	A	33.2	A	34.9	A	77.7	M	31.4	A	27.6	A	62.5	A	44.8	P	25.7	A
1417471_s_at	92.3	P	105.8	P	57.3	P	127.2	P	80.2	P	118.2	P	99.9	P	118.1	P	137.1	P	223	P	197.4	P	151.2	P	370	P	332.5	P	281.2	P
1417472_at	335.1	P	503.6	P	333.2	P	336.5	P	292	P	403	P	405.4	P	305	P	245.9	P	343.8	P	248.4	P	201.5	P	405.3	P	315.4	P	269.9	P
1417473_a_at	148.9	P	111.4	P	93.5	P	108.9	P	47.6	P	112.2	P	82.4	P	51.8	P	70.9	P	96.1	P	60.5	P	46.6	P	57.9	P	33.9	A	38	P
1417474_at	323.4	P	230.1	P	199.2	P	256.8	P	206.7	P	237.6	P	162.7	P	190.6	P	224.3	P	264	P	261.6	P	170.4	P	391.9	P	358.1	P	321.8	P
1417475_at	339.4	P	351.5	P	284.1	P	301.4	P	284.6	P	308.2	P	337.4	P	283.7	P	280.3	P	381.7	P	330.8	P	251.7	P	420.7	P	410.9	P	372.9	P
1417476_at	166.9	P	214.6	P	156.8	P	194.9	P	214.9	P	179.9	P	204.4	P	204.5	P	195.8	P	344.2	P	338.6	P	245.1	P	485.4	P	442.1	P	377.4	P
1417477_at	116.2	P	119.8	P	89.6	P	149.9	P	128.4	P	84	P	143	P	121.4	P	141.2	P	207.3	P	193.6	P	125.1	P	287.9	P	215.2	P	224.5	P
1417478_a_at	156.3	P	180.4	P	138	P	176.9	P	162.4	P	194.5	P	188.1	P	186	P	184.3	P	306.3	P	272.6	P	211	P	435.4	P	398.6	P	375.7	P
1417479_at	85.6	A	74.6	M	53.7	A	103.2	M	61.5	M	55.4	A	78	A	43.2	A	49	A	102	M	88.7	A	67.4	A	123.1	P	119	P	97.1	P
1417480_at	927.4	P	991.4	P	776.5	P	938.1	P	805.3	P	972.1	P	841.5	P	890.7	P	961.3	P	1134.7	P	1211	P	975.5	P	1499.6	P	1496.4	P	1365	P
1417481_at	59.7	P	59.2	P	69.8	P	175.7	P	147.2	P	206.6	P	360.1	P	305.4	P	356.6	P	812.3	P	810.4	P	535.6	P	1405.4	P	1444.4	P	1294.4	P
1417482_at	54.4	P	37.3	P	35.9	P	44.8	P	21.5	P	31.1	P	42.4	P	28.2	A	45.2	P	49	M	23.5	A	19.9	A	49.8	A	26	A	14.3	A
1417483_at	109.7	P	114.5	P	62.5	P	86.4	P	79.2	P	89.9	P	116.2	P	79.7	P	80.5	P	104	P	93.8	P	68	P	125.2	P	87.2	P	82.9	P
1417484_at	0.7	A	0.5	A	0.5	A	0.5	A	0.6	A	2.2	A	0.7	A	1	A	0.6	A	0.8	A	0.5	A	1	A	2.4	A	0.8	A	4.7	A
1417485_at	22.3	P	23.5	P	19.2	A	20	P	28.1	P	9.4	A	37.8	P	34.3	P	6.9	A	47.3	P	15.8	A	30.2	A	34.9	P	32.8	P	13.8	A
1417486_at	15.7	A	7.6	A	2.5	A	16.8	A	13.7	A	20.1	A	30.1	A	46.9	A	19.3	A	92.6	P	144.3	P	110.5	P	274.4	P	190.5	P	208	P
1417487_at	17.9	A	46.5	A	19.4	A	19.7	A	21.3	A	26.3	A	42.2	A	16.4	A	31.7	A	89.4	A	7.6	A	23.5	A	25	A	18.8	A	56	A
1417488_at	9.1	A	7	A	4.9	A	5.9	A	44.8	A	3.8	A	8.9	A	15.6	A	26.1	A	18.6	A	5.4	A	3.7	A	8.3	A	17.4	A	5.2	A
1417489_at	8.8	A	3.3	A	10.8	A	30.8	A	13.6	A	15.6	P	28.4	A	11.7	P	27.4	P	48.9	P	29.6	P	35.4	P	82.4	P	74.2	P	80.9	P
1417490_at	5590.1	P	5208.4	P	3948.4	P	5602.7	P	3894.7	P	4747.4	P	5168.2	P	4086.2	P	4372.2	P	5206.8	P	4799.9	P	3932	P	5782.6	P	4476.7	P	4288.1	P
1417491_at	151.4	P	211.5	P	135	P	180.2	P	134.4	P	160.2	P	164.2	P	173.6	P	177.7	P	261.4	P	276.2	P	184.5	P	405.3	P	396.7	P	336.6	P
1417492_at	258.4	P	314.4	P	255.1	P	291.4	P	234.7	P	298.7	P	269.3	P	292.4	P	294.2	P	340.8	P	374	P	274.5	P	512.6	P	484.5	P	412.1	P
1417493_at	354.7	P	370.4	P	274.1	P	381.2	P	309.5	P	354.2	P	403.6	P	352.8	P	370.7	P	523.3	P	522.9	P	400.6	P	746.6	P	719.1	P	629.5	P
1417494_a_at	6341.4	P	7055.9	P	6255	P	5019.1	P	5627.7	P	6742.1	P	3841.4	P	5183.1	P	5090.6	P	3072.6	P	4221.2	P	3175.8	P	303.9	P	311.3	P	285.6	P
1417495_x_at	4622.8	P	5245.2	P	4454.7	P	4225.6	P	3942.1	P	4653.2	P	3209.4	P	3650	P	3625	P	2399.6	P	3185.4	P	2530.4	P	161.1	P	135.8	P	134.5	P
1417496_at	1982.5	P	2898.8	P	2329.5	P	1836.1	P	2061	P	2595.7	P	1258.3	P	1782.6	P	1808.2	P	1083.1	P	1379.2	P	1178.3	P	70.8	P	86.7	P	71.5	P
1417497_at	36.1	A	41.8	P	33.9	P	36.6	P	29.3	M	39.6	P	49.5	P	31.8	A	49.2	A	58.9	A	44.3	P	46	P	67.9	P	68.2	P	39.6	P
1417498_at	5466	P	4758	P	4199.5	P	4704	P	3493.1	P	4303.8	P	3636.1	P	3216.1	P	3251.6	P	3000.7	P	2914.8	P	2278.7	P	89.7	A	25.5	A	46.6	A
1417499_at	566.1	P	617	P	504.4	P	609.6	P	486	P	565.1	P	516.5	P	468.9	P	475.7	P	683.7	P	643.9	P	506.1	P	965.9	P	864.8	P	781.4	P
1417500_a_at	760.5	P	923.8	P	717.7	P	678.2	P	703.5	P	703.2	P	449.8	P	610.2	P	538.1	P	421.8	P	447.7	P	293.5	P	156.7	P	128.5	P	136.2	P
1417501_at	342.7	P	380.1	P	243.4	P	289.4	P	257.3	P	249	P	296.9	P	191	P	307.2	P	279.8	P	233.8	P	167.4	P	225.1	P	210.3	P	170.2	P
1417502_at	221.6	A	251.8	P	189.6	P	855.3	P	751.2	P	749.6	P	1284.7	P	1338.4	P	1294.4	P	2559.7	P	2857.9	P	2153.9	P	4691.1	P	4611.6	P	4190.2	P
1417503_at	139	A	191.7	A	152.7	A	160	A	170.2	A	209.7	A	134.8	A	179	A	153.1	A	228.2	A	175.3	A	202.8	A	455.3	A	385.9	P	345.6	A
1417504_at	2.4	A	3.4	A	16	A	597.2	P	505.9	P	513.1	P	1189.3	P	1299.3	P	1249.9	P	2400.2	P	2639.9	P	2210.4	P	4524.1	P	4206.1	P	4012.1	P
1417505_s_at	281.9	P	270	P	202.8	P	236.2	P	228.2	P	220.3	P	211.3	P	156.2	P	184.3	P	187.5	P	199.3	P	194.1	P	288.2	P	215.8	P	202.7	P
1417506_at	149.2	P	173.6	P	128.9	P	163.3	P	120.4	P	133.6	P	93.6	P	106	P	103.3	P	131.6	P	126.1	P	79.1	P	120.7	P	103.7	P	90.3	P
1417507_at	96.4	P	73.9	P	52	P	146.3	P	134.5	P	117.6	P	199	P	151.4	P	173.2	P	347.2	P	336.8	P	234.6	P	665.8	P	572.9	P	527.8	P
1417508_at	293.5	P	270	P	186.8	P	237.8	P	172.3	P	239	P	239.2	P	232.8	P	215.9	P	334.2	P	277.8	P	205	P	425	P	403.3	P	388.8	P
1417509_at	113.1	P	139.2	P	95	P	135.4	P	123.3	P	122.6	P	118.4	P	95.7	P	128.9	P	157.4	P	156.6	P	120.1	P	207	P	165.6	P	153.7	P
1417510_at	216.4	P	246.1	P	178.9	P	282.5	P	230.9	P	271.8	P	336.6	P	293.3	P	285.9	P	621.6	P	625.8	P	483	P	1274.9	P	1155.1	P	1076.6	P
1417511_at	180.9	P	219.5	P	134.8	P	156.1	P	140.2	P	152.8	P	164.6	P	85.7	P	118.6	P	176	P	146.5	P	113.9	P	175.4	P	161.4	P	143.1	P
1417512_at	837.8	P	966.9	P	964.1	P	767.8	P	628.7	P	808.3	P	506.5	P	709	P	710.5	P	682.6	P	815.1	P	450.9	P	572.3	P	510.8	P	500	P
1417513_at	1315.6	P	1709.1	P	1350.5	P	1200.3	P	1290.2	P	1463.8	P	969.6	P	1127.2	P	1167.3	P	911.7	P	1097	P	860.3	P	629.6	P	730.2	P	746.2	P
1417514_at	5.1	A	3.7	A	4.7	A	7	A	25.5	A	34.8	A	36.8	A	77.4	A	49.6	A	103.2	A	214.6	A	129.5	A	328.5	A	365.1	A	292.3	A
1417515_at	487.5	P	519.2	P	427.9	P	404.4	P	410.4	P	403.4	P	352.2	P	286.7	P	367	P	371.4	P	356.3	P	256	P	229.6	P	202.9	P	214.1	P
1417516_at	105.9	P	130.1	P	76.1	P	122	P	128.3	P	99.5	P	146.2	P	122.2	P	117	P	197.3	P	185.8	P	131.7	P	360.6	P	279.3	P	278.1	P
1417517_at	82.1	P	61	P	60.8	P	74.9	P	42.2	P	64.8	P	93.1	P	53.4	P	66.1	P	77.3	P	62.4	P	48.8	P	82.8	P	63.7	P	64	P
1417518_at	34.9	A	18.5	A	22.1	A	34.3	A	15.6	A	11.9	A	28.2	A	30.7	A	26.6	A	17.9	A	17	A	32.6	A	60.2	A	37.9	A	31.8	A
1417519_at	7.5	A	5.7	A	6.4	A	2.4	A	3.4	A	4.9	A	6.5	A	6.3	A	19.8	A	6.7	A	18.2	A	2.8	A	9.1	A	21.9	A	32	A
1417520_at	4.9	A	11.5	A	8.6	A	10.5	A	29.1	A	25	A	27	A	46.3	P	14.8	A	51.8	P	48.3	P	48.6	P	89.3	P	67.5	P	65.1	P
1417521_at	47	A	45.7	A	24.8	A	43.8	P	25.7	A	29.2	P	20.2	A	32.9	A	37.2	A	80.1	P	47.2	P	44.2	P	78.8	P	59.3	P	50.5	P
1417522_at	39.7	A	49.4	A	28.6	A	30.4	A	9.7	A	31.7	A	43.8	A	33.4	A	25.8	A	68.9	A	53	A	30.9	A	92	A	53.6	A	63.3	A
1417523_at	47.7	A	13.8	A	40.6	A	12.8	A	35.4	A	48.3	A	9.4	A	45.9	A	41.4	A	47.2	A	63.6	A	41.3	A	39.3	A	58.5	A	59.7	A
1417524_at	29.4	A	13	A	22.7	A	121.3	P	115	P	114.2	P	208.1	P	200.3	P	229.2	P	484.2	P	602.8	P	405.7	P	1318	P	1203.1	P	1049.4	P
1417525_at	92.9	A	56.6	A	51.1	A	139.6	A	96.8	A	55.4	A	92.5	A	60.7	A	89.9	A	128.7	A	67.7	A	94.1	A	110.1	A	62.6	A	61.8	A
1417526_at	34.2	A	45.4	A	39.5	A	108.8	A	158.5	A	159.2	A	219.1	P	277.9	P	295.1	P	582.5	P	562.4	P	406.8	P	1109.7	P	1015.3	P	959.8	P
1417527_at	9.7	A	28.6	A	10.3	A	141.5	P	125.7	P	159.9	P	246.6	P	264.5	P	252.5	P	544.4	P	567.2	P	426.7	P	1096.9	P	1050.4	P	977.4	P
1417528_at	13.8	A	7	A	5.8	A	20	A	4	A	4.1	A	12.2	A	7.6	A	13.8	A	43.2	A	26.1	A	23.3	A	78.3	A	67.3	A	52.9	A
1417529_at	15.2	A	10	A	9.6	A	110.4	A	79.8	P	57	A	141	P	146.4	P	119.6	P	319.5	P	334.4	P	234.2	P	699.8	P	532.2	P	504.8	P
1417530_a_at	1250.5	P	1189.2	P	929.7	P	1181.3	P	840.5	P	1014.6	P	868.6	P	828.8	P	856.1	P	856.7	P	877.2	P	645.1	P	839.1	P	668.6	P	675.2	P
1417531_at	4981.6	P	4792	P	4123.3	P	4367.4	P	3409.3	P	4287	P	3323.1	P	3195.4	P	3383.6	P	2714.2	P	2792	P	2137	P	2.4	A	3	A	2.4	A
1417532_at	843.8	P	849.7	P	697.1	P	734.7	P	539.1	P	731.5	P	459.1	P	457.5	P	534.5	P	367.1	P	352.4	P	251.6	P	37.3	A	16.2	A	13.5	A
1417533_a_at	540.1	P	582.7	P	465.6	P	478.7	P	386.6	P	437.5	P	393.7	P	398.2	P	400.2	P	484	P	439.8	P	319.6	P	397.9	P	345.2	P	304.2	P
1417534_at	241.3	P	279	P	184.6	P	205.3	P	225.6	P	198	P	194.8	P	173.2	P	196	P	263	P	155	P	162.7	P	205.9	P	214.5	P	165.1	M
1417535_at	123.8	P	134.2	P	91.5	P	135.2	P	133.6	P	171.1	P	195.7	P	189.8	P	237.9	P	419	P	381.2	P	278.5	P	601.7	P	628	P	586.6	P
1417536_at	533.4	P	472.2	P	373.4	P	648.9	P	615.9	P	559.1	P	857.2	P	671.8	P	718.7	P	1195	P	991.2	P	964.7	P	1745.4	P	1619.4	P	1522.2	P
1417537_at	28.2	A	24.6	A	46.6	A	34.5	A	14.3	A	23.5	A	54.7	A	28.5	A	16.6	A	65.8	A	37.1	A	13.4	A	67.7	A	40	A	62.7	A
1417538_at	304.8	P	289.4	P	243.9	P	277	P	192.2	P	253.6	P	241	P	225	P	207.1	P	243.9	P	265.2	P	198.4	P	277.9	P	240.7	P	204.9	P
1417539_at	326.6	P	334.3	P	218.2	P	234.6	P	220.9	P	265.5	P	238.8	P	218.6	P	210.5	P	214.9	P	249.7	P	177.1	P	202.8	P	184.9	P	185.9	P
1417540_at	256.4	P	156.2	P	146.1	P	141.1	P	119.8	P	200	P	122.3	P	106	P	121.8	P	145.9	P	132.2	P	70.7	P	92.6	P	85.1	P	71.3	P
1417541_at	28.8	A	24.3	P	24.8	P	22.5	A	18.2	A	26.9	P	46.2	M	35.5	P	28.6	P	54.8	P	31.8	P	27.4	M	40.6	P	34	P	23.8	P
1417542_at	96	P	75.8	P	53	P	164	P	137	P	147	P	248.5	P	230.4	P	227.8	P	478.1	P	531.2	P	385.1	P	943.2	P	862.9	P	803.4	P
1417543_at	3.8	A	6.2	A	7.5	A	11.8	A	13	A	13.9	A	47.9	A	7.4	A	5	A	58	A	66.2	A	40.2	A	105.1	M	134.1	M	91.7	A
1417544_a_at	514.9	P	443.2	P	350.1	P	487.3	P	421.1	P	421.6	P	481.1	P	436.5	P	458.8	P	662.5	P	597.7	P	448.2	P	858.2	P	708	P	647.5	P
1417545_at	5.1	A	4.5	A	4	A	4.7	A	3.2	A	4	A	4.6	A	3.7	A	3.8	A	5.7	A	3.7	A	3.7	A	6.6	A	5.8	A	4.5	A
1417546_at	30.2	A	14.7	A	35.3	A	35.4	A	30.6	A	14.5	A	24.5	A	32.2	A	18.8	A	36	A	28.6	A	23.3	A	15.8	A	30.5	A	16.5	A
1417547_at	137.7	A	94.2	P	68.7	P	154.7	M	106.8	P	98.9	P	159.6	P	127.2	P	117.9	M	240.7	P	172.3	P	171.7	P	359.5	P	277.7	P	274.2	P
1417548_at	3.7	A	3.1	A	5	A	3.4	A	10.6	A	3.4	A	4.6	A	5.9	A	6.9	A	19.9	A	6.4	A	31.4	A	44.6	A	61.3	A	40.6	A
1417549_at	7.1	A	5.2	A	7.5	A	38.7	P	26.1	P	38.9	P	48.2	A	31.7	P	54.3	P	81.5	P	119.8	P	70.4	P	195.6	P	170.5	P	184.3	P
1417550_a_at	60.3	A	38.9	A	45.4	A	25.6	A	39.9	A	29.8	A	19.9	A	22.6	A	29.8	A	27	A	16.5	A	27.4	A	21.3	A	5.5	A	14.3	A
1417551_at	165.5	P	169.9	P	144.2	P	173.8	P	137.3	P	160.5	P	134.9	P	134.6	P	139.9	P	179.9	M	177	P	133	P	209.8	P	180.7	P	189.1	P
1417552_at	28.2	P	16.1	P	16.9	A	20	P	21.9	P	21.9	P	38.3	P	31	P	27.1	P	52.7	P	31	P	27.9	P	81.1	P	54.7	P	57.9	P
1417553_at	67.8	P	31.1	A	39.5	A	24.4	A	42.8	A	24.5	A	61	M	31.4	A	17.1	A	77	P	43.8	A	45.5	P	95.5	A	37.6	A	42.7	A
1417554_at	7.1	A	16.8	A	9.2	A	13.1	A	7.8	A	7.4	A	23.4	A	11.3	A	7.1	A	11.6	A	4.6	A	5.3	A	2.1	A	2.6	A	2.2	A
1417555_at	62.1	P	68.7	P	52.1	P	84.1	P	71.8	P	63.4	P	99.1	P	85.2	P	78.9	P	123.6	P	103.4	P	85.5	P	187.1	P	136	P	130.2	P
1417556_at	13490.2	P	12301.4	P	12181.5	P	12543.4	P	9876.7	P	12110.8	P	10999.5	P	10442.7	P	10208.4	P	11113.1	P	11923	P	8504.9	P	44.4	A	20.9	A	22.6	P
1417557_at	563.8	P	556.6	P	447.6	P	533.4	P	438.1	P	484.1	P	512.6	P	466.2	P	481.5	P	646.2	P	626.6	P	485.3	P	791.7	P	686.5	P	636.2	P
1417558_at	129.9	P	133.8	P	103.2	P	236.3	P	198.6	P	210.7	P	366.9	P	297.1	P	315	P	650.7	P	587.7	P	479.7	P	1156.1	P	1017.4	P	992.2	P
1417559_at	1244.1	P	1327.5	P	980.3	P	995.5	P	902.9	P	1068.5	P	858.6	P	866.2	P	841.1	P	875.9	P	880.7	P	639.4	P	611.3	P	594.6	P	538.1	P
1417560_at	1243	P	1208.8	P	961.8	P	1188	P	951.3	P	1101.9	P	986.9	P	927.7	P	870.9	P	1061.7	P	982.5	P	742.4	P	910.8	P	675.6	P	653.9	P
1417561_at	9191.7	P	8846.8	P	8310	P	8942.9	P	7226.6	P	8407.4	P	8336	P	7699.1	P	7583.1	P	8423.1	P	8199.3	P	7120.7	P	98.2	A	75.7	A	65.6	A
1417562_at	615.2	P	566.3	P	516.3	P	485	P	345.1	P	464.3	P	317.6	P	342.6	P	288.9	P	216	P	271.8	P	244.4	P	16.9	A	13.3	A	12	A
1417563_at	71.5	A	41.1	A	36.7	A	73.6	A	47.3	A	33.7	A	65.3	A	56.9	A	43.8	A	64	A	38.4	A	54.5	A	40.9	A	26.2	A	43.6	A
1417564_at	218.5	P	219.7	P	189.3	P	230.1	P	228	P	247.9	P	197.5	P	248.5	P	249.1	P	256.1	P	298.4	P	262.5	P	354.3	P	342.7	P	327.6	P
1417565_at	183.8	P	206.7	P	163.8	P	157.2	P	160.6	P	154.9	P	145.7	P	148.6	P	159.7	P	159.8	P	202.5	P	123.8	P	194.9	P	202.9	P	143.9	P
1417566_at	251.2	P	317.9	P	238.8	P	225.6	P	198.6	P	217.1	P	147.1	P	168.1	P	181.8	P	182.5	P	164.5	P	114.8	P	92.8	P	93.8	P	80.3	P
1417567_at	17.9	A	37.9	A	17.8	A	27.5	A	54.7	A	56.4	A	41.8	A	70.9	P	70.6	A	163	A	137.6	P	102.6	P	333.6	P	351.9	P	320	P
1417568_at	156.9	P	134.6	P	117.3	P	455.4	P	396.2	P	442	P	756.3	P	730	P	702.4	P	1429.6	P	1330.7	P	1085.8	P	2324.4	P	1908	P	1858	P
1417569_at	107.9	P	103.2	P	100.5	P	328.8	P	323.3	P	308.7	P	478.3	P	525.9	P	541.7	P	1021.7	P	1110	P	899.1	P	1912.4	P	1831.8	P	1495.3	P
1417570_at	71.2	P	66	P	51.3	P	90.8	P	78.2	P	68.6	P	118	P	90.7	P	113.1	P	200	P	185.6	P	110.2	P	312	P	278.3	P	170.8	P
1417571_at	171.8	A	134.5	M	83.7	A	87.8	A	108.8	A	129.7	A	86.2	A	72.8	A	87.7	A	175.6	A	139.5	A	119.6	A	188.7	A	176.5	A	142.8	A
1417572_at	44.6	A	73.2	A	30.2	A	51.3	A	40.6	A	52.6	A	51.3	A	54.5	A	42.1	A	52.2	A	82	P	59.8	A	63.8	M	68.7	P	84.7	P
1417573_at	906.4	P	1002.4	P	758.5	P	810.3	P	721.3	P	810.3	P	695.4	P	737.2	P	721.4	P	818.7	P	800.2	P	572	P	838.7	P	729.2	P	670.9	P
1417574_at	1503.5	P	1531.5	P	1279.1	P	1348.8	P	1281.8	P	1268	P	1096	P	1074.9	P	1031.8	P	839.9	P	912.5	P	761.2	P	374.5	P	381.9	P	377.3	P
1417575_at	15.7	A	5	A	14.1	A	56.7	A	36.1	A	34.2	A	13.8	A	59.1	A	57.2	A	151.1	M	124	P	80.4	P	201.2	P	196.8	P	171.7	P
1417576_a_at	35.7	A	25.7	A	30.3	A	9.8	A	43.4	M	33.6	A	52.2	A	52.4	A	23.5	A	66.3	P	64.8	A	69.2	P	139.9	P	136	P	109.9	P
1417577_at	11.3	A	7.5	A	8.1	A	69.8	P	51.7	P	50.3	M	81.9	M	101.9	P	85.9	P	258.2	P	259.4	P	175.1	P	415.3	P	396.5	P	402.3	P
1417578_a_at	192.9	P	173.8	P	134.8	P	166.2	P	158.1	P	178.2	P	190.1	P	149	P	178.6	P	200.8	P	254.8	P	166.7	P	292.5	P	257.6	P	219.8	P
1417579_x_at	193.1	P	197.8	P	158.4	P	191	P	182.3	M	150	P	149.8	M	113.5	P	153.3	P	203.2	P	158.8	P	144.6	P	205.2	M	160.2	P	149.2	P
1417580_s_at	6099.5	P	5936.5	P	5190.6	P	5265.4	P	4128.5	P	5429.4	P	4063.9	P	3973.1	P	4062.3	P	3570.1	P	3529.9	P	2753.4	P	128.6	P	105.7	P	107.1	P
1417581_at	113	A	79.6	A	75.8	A	85.1	A	70.2	A	96.7	A	65.4	A	63.9	A	73.5	A	136.2	A	116	M	92	A	225.2	P	144.4	P	136.7	P
1417582_s_at	59	P	65.3	P	38.6	P	63	P	46.2	P	64.5	P	44.2	P	69.5	P	68.1	P	89.8	P	88.1	P	56.8	P	136.6	P	152.6	P	120.6	P
1417583_a_at	512.6	P	512.7	P	457.2	P	486	P	392.4	P	480.5	P	353.6	P	408.8	P	379.9	P	401.9	P	454.8	P	270	P	367.3	P	367.9	P	369.6	P
1417584_at	33.5	A	69.1	M	51.5	A	71.6	A	71.5	A	55.4	A	65.5	A	48.7	A	71.5	P	65.7	A	78.4	A	80.8	A	118.1	A	72.4	A	70.8	A
1417585_at	165	P	141.9	P	122.6	P	178.9	P	117.5	P	153.2	P	181.6	P	162.4	P	112.2	P	211.8	P	193.7	P	152.6	P	169.4	P	243.2	P	177.9	P
1417586_at	4.4	A	4.2	A	4.3	A	7.1	A	2.5	A	2.6	A	3.9	A	5.9	A	5.8	A	11.5	A	16.9	A	4.6	A	48.9	A	52.6	A	29.2	A
1417587_at	28.9	A	23.2	A	10.4	A	24.7	A	27.4	A	9.5	A	26.7	A	32.1	A	32.5	P	20.4	A	21.2	A	17.2	P	38.6	A	30.5	P	35.6	P
1417588_at	69.2	P	33.2	A	26.1	A	56.3	P	24.4	A	25.6	A	57.1	A	27.7	M	45.7	P	62	P	33.3	A	33.5	M	28.2	A	48.9	P	36.6	P
1417589_at	1.9	A	12.6	A	10.2	A	9.3	A	2	A	3.5	A	2.3	A	8	M	9.1	A	21.7	A	14.2	A	3.4	A	9.1	A	7.3	A	4.1	A
1417590_at	3921.1	P	3863.3	P	3334.2	P	3497.1	P	2840.8	P	3443.5	P	2653.8	P	2562.5	P	2612.1	P	2234.5	P	2216	P	1746	P	139.2	P	149.9	P	127.4	P
1417591_at	158.7	P	167.1	P	138.1	P	156.1	P	159.6	P	158.3	P	175.6	P	145.7	P	149.9	P	230.6	P	201.8	P	156.4	P	304.4	P	276.8	P	259.8	P
1417592_at	383.1	P	403.6	P	276.4	P	446.1	P	315.4	P	302.7	P	419.1	P	401.6	P	399.9	P	598.3	P	573.3	P	453.1	P	877	P	810.3	P	772	P
1417593_at	351	P	327.5	P	260	P	344.9	P	274.5	P	318.3	P	422	P	349.1	P	340.4	P	573.3	P	514.2	P	398.7	P	771.1	P	694	P	567.4	P
1417594_at	156	P	192.6	P	177.6	P	166.6	P	161.5	P	209.3	P	154.4	P	223.1	P	173.8	P	214.2	P	264.5	P	185.2	P	345.1	P	356.7	P	386.8	P
1417595_at	10.1	A	10.1	A	9.3	A	15.6	A	8.4	A	8.3	A	8.6	A	9.7	A	9.5	A	9.4	A	5.7	A	5.1	A	10.4	A	46.8	A	5.8	A
1417596_at	28	A	29.3	A	38	A	17.3	A	47.1	A	17.3	A	42.9	A	48.6	A	51.4	A	97.4	A	73	A	56.9	A	162.6	P	167.4	P	122.7	P
1417597_at	26.1	A	23.7	A	10.1	A	2.8	A	14.3	A	12	A	13.4	A	15	A	13.8	A	37.9	A	10.5	A	10.4	A	26.7	A	14.1	A	11.8	A
1417598_a_at	322.9	P	387.3	P	319	P	336.8	P	272.5	P	329	P	249.1	P	250.9	P	282.6	P	292.7	P	345.5	P	219.5	P	314.4	P	373.4	P	325.9	P
1417599_at	54.9	A	67.3	A	38.6	A	40.3	A	46.6	A	37.9	A	29.8	A	40.4	P	34.7	A	92.4	A	32	A	50.1	P	50.7	A	38.7	P	50.4	P
1417600_at	55.6	A	46.8	P	30	A	71.9	P	59.6	P	61.4	P	82.8	P	72.3	P	79	P	177	P	146.9	P	99.9	P	255.8	P	214.1	P	193	P
1417601_at	61.8	A	66.5	A	42.7	A	36	A	54.2	A	42.2	P	60.7	A	39.1	A	46.4	A	53.4	A	27.5	A	32.3	P	44.7	A	14.7	A	19.7	A
1417602_at	117.2	P	95.2	P	85.7	P	127.5	P	98	P	108.3	P	119.4	P	103.7	P	105.6	P	106.1	P	130.8	P	86.8	P	241.9	P	179.1	P	187.3	P
1417603_at	4.5	A	51.3	A	37	A	37.7	A	29.5	A	37.8	A	48.3	A	37.2	A	48.2	A	43.8	A	32.8	A	42.6	M	71	A	60.3	A	51.7	A
1417604_at	127.8	P	102.5	P	69.4	P	141.1	P	74.5	P	112.7	P	145.3	P	129.8	P	139.8	P	236.6	P	248.4	P	168	P	522.8	P	470.1	P	405.1	P
[truncated: 43,102 more rows]
