# Supplementary material for: "Per cell" normalization method for mRNA measurement by quantitative PCR and microarrays
Source: BMC Genomics. 2006 Mar 29;7:64. doi: 10.1186/1471-2164-7-64 (PMC1448209; doi:10.1186/1471-2164-7-64)
Supplement: Additional File 2 — Excel spreadsheet file containing Percellome data of the same LBM samples, of which raw data is listed in Additional file 1 (cf. Figure 1). [file 1471-2164-7-64-S2.zip]

Archive with 1 entries (1 files):
- LBM_Percellome_data.xls
