# Supplementary material for: "Per cell" normalization method for mRNA measurement by quantitative PCR and microarrays
Source: BMC Genomics. 2006 Mar 29;7:64. doi: 10.1186/1471-2164-7-64 (PMC1448209; doi:10.1186/1471-2164-7-64)
Supplement: Additional File 2 — Excel spreadsheet file containing Percellome data of the same LBM samples, of which raw data is listed in Additional file 1 (cf. Figure 1). [file 1471-2164-7-64-S2.zip › LBM_Percellome_data.xls]

## Sheet: Figure1_Percellome
	LBM-100-0-1_Signal	LBM-100-0-1_Detection	LBM-100-0-2_Signal	LBM-100-0-2_Detection	LBM-100-0-3_Signal	LBM-100-0-3_Detection	LBM-75-25-1_Signal	LBM-75-25-1_Detection	LBM-75-25-2_Signal	LBM-75-25-2_Detection	LBM-75-25-3_Signal	LBM-75-25-3_Detection	LBM-50-50-1_Signal	LBM-50-50-1_Detection	LBM-50-50-2_Signal	LBM-50-50-2_Detection	LBM-50-50-3_Signal	LBM-50-50-3_Detection	LBM-25-75-1_Signal	LBM-25-75-1_Detection	LBM-25-75-2_Signal	LBM-25-75-2_Detection	LBM-25-75-3_Signal	LBM-25-75-3_Detection	LBM-0-100-1_Signal	LBM-0-100-1_Detection	LBM-0-100-2_Signal	LBM-0-100-2_Detection	LBM-0-100-3_Signal	LBM-0-100-3_Detection	Descriptions
AFFX-BioB-5_at	3.19912	P	3.22632	P	3.88643	P	2.46783	P	2.42088	P	3.09769	P	1.66957	P	1.99729	P	2.35075	P	1.65786	P	1.67551	P	1.86047	P	0.660486	P	0.751438	P	0.415016	P
AFFX-BioB-M_at	4.91228	P	5.90717	P	7.30949	P	4.23903	P	4.63759	P	5.79396	P	2.89558	P	3.90222	P	4.25503	P	2.10555	P	3.02	P	3.34558	P	1.1525	P	1.2236	P	0.7944	P
AFFX-BioB-3_at	1.72828	P	2.4605	P	3.21645	P	1.58049	P	1.38697	P	1.94906	P	0.997612	P	1.11032	P	1.48985	P	0.955855	P	1.14607	P	1.30415	P	0.426065	P	0.526923	P	0.31539	P
AFFX-BioC-5_at	10.412	P	14.1654	P	16.0904	P	9.36496	P	11.2524	P	11.9986	P	6.83622	P	9.62743	P	8.70163	P	6.11522	P	7.67197	P	7.50834	P	3.88728	P	4.78495	P	2.82989	P
AFFX-BioC-3_at	13.3176	P	19.3509	P	21.7979	P	12.9711	P	14.5966	P	16.558	P	8.8625	P	11.7567	P	11.1727	P	6.85849	P	9.1325	P	10.639	P	5.57369	P	6.08938	P	3.67419	P
AFFX-BioDn-5_at	29.8897	P	24.4781	P	26.9584	P	25.5964	P	16.5697	P	24.698	P	18.4958	P	14.2885	P	15.9437	P	14.665	P	14.5682	P	15.1038	P	8.63743	P	9.30209	P	7.66723	P
AFFX-BioDn-3_at	80.3366	P	77.4686	P	78.7519	P	78.5061	P	70.6597	P	72.1417	P	67.4411	P	62.4778	P	65.8437	P	57.4901	P	52.4836	P	62.2267	P	35.3447	P	39.9045	P	38.1401	P
AFFX-CreX-5_at	165.918	P	164.637	P	171.553	P	162.772	P	135.393	P	166.772	P	126.98	P	139.084	P	131.351	P	111.443	P	135.891	P	139.009	P	109.864	P	120.589	P	112.225	P
AFFX-CreX-3_at	222.732	P	224.828	P	219.777	P	215.26	P	181.341	P	233.834	P	175.181	P	193.517	P	195.844	P	154.73	P	183.974	P	178.065	P	148.263	P	150.903	P	138.819	P
AFFX-DapX-5_at	7.61414	P	9.33588	P	7.89534	P	6.4168	P	7.93707	P	7.60269	P	6.5678	P	6.97623	P	7.1266	P	7.28425	P	6.51152	P	7.59162	P	6.29234	P	6.31949	P	5.43411	P
AFFX-DapX-M_at	16.322	P	17.2461	P	15.7735	P	13.9235	P	14.1677	P	15.1288	P	14.8718	P	13.5742	P	14.2211	P	17.1871	P	14.4052	P	13.7691	P	15.2492	P	13.6156	P	14.7394	P
AFFX-DapX-3_at	15.5428	P	16.616	P	16.3731	P	15.2905	P	15.3573	P	15.2315	P	15.5281	P	15.0866	P	14.9892	P	16.0043	P	14.5182	P	15.1298	P	15.1477	P	15.2936	P	15.6965	P
AFFX-LysX-5_at	162.384	P	155.183	P	147.11	P	167.963	P	161.015	P	151.139	P	161.394	P	145.338	P	155.21	P	162.164	P	159.713	P	149.899	P	162.135	P	156.992	P	170.942	P
AFFX-LysX-M_at	200.356	P	199.73	P	189.202	P	206.133	P	189.18	P	201.314	P	201.742	P	200.034	P	196.642	P	204.245	P	206.478	P	192.655	P	212.236	P	207.987	P	222.938	P
AFFX-LysX-3_at	241.216	P	242.507	P	241.513	P	246.53	P	211.914	P	250.938	P	231.64	P	225.395	P	230.179	P	233.875	P	236.585	P	222.442	P	230.376	P	224.403	P	237.946	P
AFFX-PheX-5_at	53.9287	P	55.4327	P	51.8177	P	50.4845	P	54.3208	P	58.8175	P	53.3113	P	56.487	P	56.3838	P	62.6752	P	66.9277	P	59.6143	P	82.9892	P	75.8687	P	81.2228	P
AFFX-PheX-M_at	63.7866	P	66.9438	P	61.8389	P	62.8048	P	64.6575	P	67.2128	P	63.0778	P	65.5628	P	66.1111	P	72.0203	P	73.2696	P	69.0515	P	84.5783	P	77.315	P	81.6059	P
AFFX-PheX-3_at	54.0212	P	51.1048	P	49.7518	P	50.3141	P	53.4788	P	51.453	P	57.1897	P	56.9744	P	54.8963	P	62.2477	P	61.8782	P	63.8374	P	74.0022	P	75.0536	P	76.6835	P
AFFX-ThrX-5_at	227.062	P	221.048	P	230.322	P	229.9	P	224.295	P	234.433	P	211.243	P	221.255	P	223.881	P	221.482	P	221.39	P	224.414	P	209.804	P	211.543	P	207.168	P
AFFX-ThrX-M_at	274.039	P	268.845	P	260.497	P	282.012	P	264.751	P	277.349	P	253.9	P	275.083	P	265.38	P	273.347	P	266.577	P	269.788	P	249.867	P	252.603	P	273.255	P
AFFX-ThrX-3_at	340.198	P	342.623	P	349.595	P	348.198	P	377.91	P	340.109	P	340.924	P	351.15	P	352.708	P	322.017	P	328.061	P	334.814	P	302.837	P	305.961	P	287.814	P
AFFX-TrpnX-5_at	3.77034	P	5.66018	P	5.7126	P	4.6285	P	4.84585	P	4.32221	P	3.16342	P	4.00222	P	3.99584	P	3.65965	P	3.05725	P	3.72376	P	2.83396	P	2.76013	P	1.52424	P
AFFX-TrpnX-M_at	2.70453	P	2.90259	P	3.89348	P	2.62128	P	2.4089	P	3.34561	P	2.07237	P	2.37821	P	2.43003	P	2.40876	P	2.45712	P	2.62662	P	2.33758	P	2.22321	P	1.41652	P
AFFX-TrpnX-3_at	5.52982	P	5.40024	P	5.5398	P	5.7694	P	5.79289	P	5.69641	P	5.43293	P	5.60058	P	5.70345	P	5.07828	P	5.46448	P	5.29679	P	4.87195	P	4.83467	P	4.62216	P
AFFX-r2-Ec-bioB-5_at	5.06714	P	6.30119	P	6.81358	P	4.05537	P	4.56626	P	4.54954	P	3.01583	P	3.09112	P	3.37516	P	2.78166	P	2.31859	P	2.55357	P	0.963468	P	0.954009	P	0.854615	P
AFFX-r2-Ec-bioB-M_at	5.48804	P	8.93651	P	7.67168	P	4.76025	P	5.58325	P	5.51576	P	3.11924	P	4.2059	P	3.3943	P	2.43353	P	2.91652	P	3.37782	P	1.22659	P	1.29437	P	0.868728	P
AFFX-r2-Ec-bioB-3_at	4.46142	P	6.95501	P	7.95406	P	4.04859	P	5.24918	P	4.51427	P	3.41719	P	4.16743	P	3.81962	P	2.19767	P	2.12848	P	3.65137	P	1.23408	P	1.50832	P	0.885888	P
AFFX-r2-Ec-bioC-5_at	15.1829	P	20.6433	P	24.3939	P	13.8989	P	18.138	P	14.4307	P	10.4924	P	11.8055	P	13.7782	P	9.8275	P	10.5133	P	11.3027	P	5.63421	P	6.35534	P	3.96199	P
AFFX-r2-Ec-bioC-3_at	16.0993	P	24.5741	P	25.2393	P	15.2128	P	18.8071	P	16.9483	P	12.4829	P	14.0842	P	13.3822	P	10.0519	P	10.8961	P	12.8448	P	6.58874	P	6.67598	P	4.82781	P
AFFX-r2-Ec-bioD-5_at	107.1	P	100.358	P	119.095	P	98.6586	P	78.739	P	94.0218	P	79.411	P	73.3046	P	78.9062	P	73.2309	P	71.5392	P	68.9278	P	57.8598	P	52.8293	P	60.162	P
AFFX-r2-Ec-bioD-3_at	128.666	P	125.764	P	141.285	P	124.726	P	97.2199	P	121.164	P	90.4135	P	96.0329	P	97.1642	P	85.1597	P	90.603	P	80.7326	P	69.8515	P	62.5346	P	69.6777	P
AFFX-r2-P1-cre-5_at	218.662	P	239.903	P	252.587	P	225.259	P	233.897	P	221.9	P	206.211	P	209.924	P	210.871	P	177.347	P	205.154	P	199.854	P	154.319	P	157.156	P	161.551	P
AFFX-r2-P1-cre-3_at	325.469	P	344.27	P	374.517	P	329.806	P	345.479	P	335.615	P	304.676	P	332.562	P	321.644	P	274.678	P	299.501	P	296.476	P	250.714	P	258.654	P	251.535	P
AFFX-r2-Bs-dap-5_at	11.6142	P	14.1498	P	13.8461	P	8.96496	P	12.1577	P	13.1378	P	10.0746	P	11.7883	P	12.3575	P	11.8681	P	12.3255	P	12.4621	P	12.4036	P	10.9532	P	9.19507	P
AFFX-r2-Bs-dap-M_at	13.6866	P	14.453	P	13.9901	P	13.2123	P	11.7785	P	14.3008	P	13.5457	P	11.2198	P	12.4515	P	14.3216	P	12.8399	P	13.2603	P	16.113	P	14.5147	P	15.8377	P
AFFX-r2-Bs-dap-3_at	18.5378	P	17.7507	P	18.4486	P	17.6064	P	17.4796	P	17.5735	P	17.5628	P	18.5692	P	17.5223	P	19.4255	P	18.6272	P	19.8133	P	20.2044	P	20.703	P	22.6258	P
AFFX-r2-Bs-lys-5_at	220.058	P	190.697	P	184.019	P	222.334	P	197.172	P	203.712	P	204.821	P	196.469	P	196.891	P	204.82	P	201.292	P	198.645	P	192.039	P	195.955	P	224.217	P
AFFX-r2-Bs-lys-M_at	248.965	P	229.848	P	208.245	P	257.43	P	203.721	P	225.901	P	222.039	P	197.332	P	215.047	P	227.421	P	223.621	P	207.259	P	220.442	P	228.719	P	254.922	P
AFFX-r2-Bs-lys-3_at	215.76	P	167.671	P	174.487	P	211.571	P	148.183	P	196.545	P	195.556	P	179.262	P	174.388	P	197.043	P	179.268	P	204.042	P	195.385	P	204.392	P	215.5	P
AFFX-r2-Bs-phe-5_at	68.8022	P	67.0986	P	68.5166	P	68.9385	P	65.5957	P	75.7218	P	68.1478	P	72.7957	P	70.3234	P	80.245	P	77.0058	P	77.6729	P	99.4413	P	91.7776	P	93.4116	P
AFFX-r2-Bs-phe-M_at	102.29	P	91.4195	P	85.1019	P	98.3659	P	82.2725	P	96.3259	P	95.4534	P	83.0575	P	94.6805	P	104.023	P	103.204	P	92.2235	P	104.736	P	109.217	P	115.427	P
AFFX-r2-Bs-phe-3_at	105.648	P	98.6022	P	87.205	P	103.092	P	91.8586	P	98.9829	P	113.434	P	98.1492	P	93.8562	P	119.734	P	103.048	P	98.1643	P	120.292	P	116.952	P	128.74	P
AFFX-r2-Bs-thr-3_s_at	377.49	P	373.225	P	372.342	P	390.244	P	382.436	P	374.701	P	383.485	P	369.531	P	374.041	P	353.777	P	339.583	P	341.765	P	301.088	P	312.832	P	334.924	P
AFFX-r2-Bs-thr-M_s_at	379.346	P	378.021	P	384.036	P	405.03	P	437.055	P	389.485	P	413.394	P	418.428	P	386.276	P	360.867	P	370.07	P	387.577	P	327.952	P	339.495	P	353.612	P
AFFX-r2-Bs-thr-5_s_at	292.103	P	297.881	P	304.472	P	293.397	P	313.44	P	295.044	P	294.558	P	319.81	P	308.437	P	283.096	P	276.83	P	287.312	P	253.834	P	254.073	P	246.669	P
AFFX-b-ActinMur/M12481_5_at	139.236	P	148.773	P	157.092	P	147.955	P	141.129	P	160.957	P	116.126	P	120.227	P	156.111	P	121.713	P	140.558	P	152.983	P	130.473	P	124.348	P	103.393	P
AFFX-b-ActinMur/M12481_M_at	163.517	P	162.952	P	187.486	P	175.107	P	160.002	P	201.99	P	139.135	P	147.559	P	170.416	P	151.112	P	163.216	P	177.99	P	156.008	P	152.309	P	132.884	P
AFFX-b-ActinMur/M12481_3_at	216.584	P	211.07	P	215.385	P	254.182	P	211.857	P	238.336	P	218.571	P	210.327	P	218.654	P	205.065	P	208.024	P	236.911	P	194.134	P	203.643	P	214.291	P
AFFX-GapdhMur/M32599_5_at	319.247	P	320.527	P	299.652	P	319.646	P	321.482	P	314.911	P	297.823	P	301.558	P	305.556	P	284.397	P	290.391	P	290.135	P	265.478	P	262.755	P	275.678	P
AFFX-GapdhMur/M32599_M_at	268.976	P	268.776	P	259.952	P	265.449	P	285.956	P	262.034	P	249.703	P	248.274	P	254.439	P	234.88	P	237.62	P	232.914	P	217.154	P	216.594	P	236.377	P
AFFX-GapdhMur/M32599_3_at	237.173	P	221.161	P	231.827	P	228.751	P	239.303	P	227.733	P	209.703	P	238.456	P	220.782	P	199.996	P	197.858	P	214.437	P	186.094	P	192.511	P	185.802	P
AFFX-TransRecMur/X57349_5_at	0.180926	A	0.529322	P	0.810328	P	0.209913	A	0.565034	P	0.70686	P	0.204502	A	0.389934	P	0.469696	P	0.39451	A	0.409701	P	0.392685	M	0.254789	P	0.222544	P	0.0628614	P
AFFX-TransRecMur/X57349_M_at	0.172251	A	0.502971	A	0.704212	M	0.296561	A	0.527597	A	0.455732	A	0.337454	A	0.39636	P	0.192521	A	0.351092	P	0.429969	P	0.294878	P	0.171769	P	0.12078	P	0.0552557	P
AFFX-TransRecMur/X57349_3_at	2.09901	P	2.17715	P	2.29335	P	1.08839	P	2.74706	P	1.8483	P	1.56485	P	1.8834	P	1.67878	P	1.75858	P	2.22963	P	2.31673	P	1.60722	P	1.3798	P	0.707551	P
AFFX-PyruCarbMur/L09192_5_at	7.63314	P	12.6259	P	12.9049	P	5.49597	P	8.88314	P	10.4261	P	3.96406	P	5.59047	P	5.87009	P	3.56903	P	3.35877	P	3.72609	P	0.852713	P	0.49262	P	0.32496	P
AFFX-PyruCarbMur/L09192_MA_at	9.96247	P	13.0523	P	14.6389	P	7.30168	P	10.0057	P	11.1416	P	4.52392	P	5.88733	P	7.61888	P	3.39082	P	3.73263	P	4.63491	P	0.488319	P	0.507866	P	0.280105	P
AFFX-PyruCarbMur/L09192_MB_at	17.9176	P	24.6238	P	24.5542	P	13.6722	P	18.7455	P	20.5305	P	8.45135	P	11.7367	P	11.3259	P	5.28701	P	5.74965	P	7.00134	P	0.738299	P	0.743301	P	0.270238	P
AFFX-PyruCarbMur/L09192_3_at	39.4	P	44.51	P	43.3777	P	32.8705	P	36.0263	P	37.6034	P	24.5147	P	25.2072	P	25.3873	P	16.7229	P	15.5102	P	15.0807	P	3.18935	P	3.93008	P	2.46534	P
AFFX-18SRNAMur/X00686_5_at	5.69734	P	2.00136	P	4.53099	P	4.56399	P	1.08631	P	1.7652	P	6.15501	P	0.650575	P	1.05739	P	4.74382	P	0.539668	P	1.86258	P	0.208634	P	1.25649	P	0.588393	P
AFFX-18SRNAMur/X00686_M_at	3.94306	P	1.00479	A	1.98652	P	3.74319	P	0.74099	A	0.946021	A	4.67936	P	0.56579	A	0.631368	A	3.82953	P	0.396641	A	1.07786	P	0.125744	A	0.720652	P	0.554265	P
AFFX-18SRNAMur/X00686_3_at	5.31088	P	2.76574	P	3.53827	P	4.60314	P	1.62152	P	2.41082	P	8.56363	P	1.28512	P	2.00923	P	8.66968	P	0.882772	P	2.58231	P	0.52585	P	2.76249	P	1.75005	P
AFFX-MUR_b2_at	7.40552	P	9.66208	P	10.1949	P	8.17833	P	8.51853	P	5.88052	P	5.66624	P	6.34903	P	6.58114	P	6.36453	P	3.91695	P	4.25301	P	1.8233	P	1.96698	P	2.41627	P
AFFX-MURINE_b1_at	8.70033	P	8.0729	P	10.0089	P	403.158	P	347.281	P	344.774	P	434.294	P	416.568	P	391.894	P	335.632	P	362.278	P	390.614	P	310.819	P	310.541	P	278.063	P
AFFX-MURINE_B2_at	390.598	P	357.297	P	380.844	P	401.088	P	356.264	P	372.506	P	337.496	P	339.997	P	331.97	P	327.106	P	318.055	P	318.811	P	260.397	P	270.829	P	295.221	P
1415670_at	11.4289	P	13.8722	P	13.8083	P	10.1312	P	14.0375	P	12.6521	P	10.506	P	12.3586	P	11.8953	P	11.1307	P	11.515	P	13.0396	P	9.61774	P	8.40545	P	6.94278	P
1415671_at	34.0412	P	40.0975	P	38.4346	P	37.6124	P	40.7626	P	43.3466	P	38.8228	P	39.568	P	43.5281	P	51.4325	P	51.1681	P	45.4532	P	48.3203	P	54.5258	P	50.111	P
1415672_at	48.4119	P	44.5382	P	45.7804	P	44.6922	P	47.0528	P	52.5304	P	41.5881	P	41.9603	P	42.0189	P	45.5788	P	37.425	P	46.1711	P	42.1655	P	41.302	P	42.8489	P
1415673_at	2.40896	P	3.18898	P	3.38064	P	3.07037	P	2.0383	P	3.05874	P	2.7351	P	2.23053	P	2.58293	P	2.98625	P	1.8592	P	2.63994	P	1.45353	P	1.55721	P	1.45024	P
1415674_a_at	15.0857	P	16.9275	P	15.9834	P	13.3644	P	15.5379	P	14.2544	P	10.4897	P	11.2853	P	11.738	P	12.643	P	10.1617	P	10.8311	P	5.68832	P	6.54899	P	5.42964	P
1415675_at	6.56478	P	5.88441	P	5.64777	P	4.20038	P	6.94325	P	5.32472	P	5.00477	P	4.29268	P	5.13657	P	5.26036	P	4.59952	P	5.40549	P	3.62155	P	4.07426	P	2.44838	P
1415676_a_at	70.2106	P	64.4114	P	57.1726	P	61.4937	P	61.6347	P	63.0999	P	51.9674	P	44.2286	P	50.3295	P	41.105	P	36.6747	P	40.6921	P	25.3329	P	25.7388	P	23.6298	P
1415677_at	22.8895	P	24.7894	P	23.6751	P	17.6121	P	20.1074	P	19.202	P	11.512	P	10.953	P	13.4327	P	10.0433	P	6.98711	P	6.7678	P	3.08998	P	3.50656	P	2.20222	P
1415678_at	32.7116	P	39.6095	P	37.0802	P	27.8757	P	36.5652	P	34.0626	P	29.3036	P	29.7896	P	29.9063	P	29.5068	P	25.0306	P	27.5601	P	20.8807	P	20.7218	P	15.9794	P
1415679_at	46.1763	P	52.5062	P	48.7389	P	37.1277	P	48.0374	P	44.5582	P	36.0269	P	31.7523	P	40.1506	P	38.1614	P	28.845	P	31.1873	P	21.9821	P	22.2963	P	21.8188	P
1415680_at	6.42896	P	8.41781	P	8.07893	P	4.55018	P	8.32648	P	6.80775	P	4.69826	P	5.27376	P	5.88575	P	5.52221	P	3.3667	P	4.39654	P	2.2662	P	2.16355	P	1.4885	P
1415681_at	15.1122	P	18.9575	P	19.81	P	12.612	P	15.6434	P	14.3255	P	9.77717	P	10.987	P	13.4684	P	9.03796	P	9.73281	P	10.0305	P	5.26761	P	6.19448	P	3.93297	P
1415682_at	8.11542	P	11.1548	P	9.57801	P	9.08007	P	7.84008	P	9.61856	P	7.24345	P	7.67181	P	8.25646	P	6.6593	P	5.18945	P	6.6451	P	3.27289	P	3.51161	P	3.71232	P
1415683_at	24.2833	P	29.848	P	29.2008	P	21.1126	P	27.1466	P	25.5416	P	19.4188	P	19.0351	P	20.9505	P	15.9111	P	16.6078	P	17.2706	P	11.4595	P	11.2457	P	6.93913	P
1415684_at	16.325	P	18.4686	P	15.438	P	12.241	P	13.9781	P	12.0137	P	8.30811	P	8.84599	P	9.95052	P	6.99454	P	5.30119	P	5.9062	P	1.69449	P	1.4031	P	1.33276	P
1415685_at	13.9196	P	16.1973	P	15.7926	P	11.8451	P	13.5404	P	13.9273	P	9.98871	P	9.6607	P	10.3859	P	8.1762	P	6.11359	P	7.10179	P	2.40656	P	2.48583	P	1.97475	P
1415686_at	22.1548	P	24.283	P	21.3397	P	21.8764	P	23.787	P	19.9645	P	18.4007	P	18.1608	P	19.5804	P	17.9911	P	17.5308	P	17.7494	P	13.0833	P	12.7695	P	11.7898	P
1415687_a_at	68.3758	P	70.1007	P	65.9956	P	82.8782	P	89.0546	P	83.9817	P	98.7582	P	99.7487	P	92.5977	P	128.452	P	119.337	P	117.473	P	144.335	P	149.251	P	151.125	P
1415688_at	29.3858	P	32.3294	P	31.5998	P	23.1645	P	29.7822	P	29.8396	P	23.1057	P	23.2644	P	25.5616	P	22.3968	P	21.0523	P	21.7605	P	16.98	P	16.6255	P	13.3842	P
1415689_s_at	9.64086	P	10.3572	P	9.58914	P	7.33387	P	8.27071	P	8.40139	P	6.22928	P	5.41162	P	5.92754	P	5.02162	P	4.42542	P	5.11719	P	2.53597	P	2.58832	P	1.79697	P
1415690_at	39.2549	P	47.3158	P	44.3517	P	34.8203	P	39.8485	P	40.3643	P	28.4892	P	28.1778	P	33.2427	P	27.3167	P	23.4765	P	25.4738	P	15.9394	P	15.9847	P	13.6056	P
1415691_at	13.2886	P	17.6164	P	14.9811	P	15.6047	P	21.9947	P	18.2586	P	20.6974	P	22.4744	P	22.0872	P	23.033	P	26.8835	P	25.0708	P	29.5017	P	27.4584	P	22.1177	P
1415692_s_at	132.211	P	129.82	P	119.151	P	120.051	P	98.6828	P	118.26	P	96.5476	P	96.0493	P	96.2311	P	86.0304	P	85.1333	P	77.7728	P	64.6796	P	59.9879	P	71.7314	P
1415693_at	20.3794	P	18.8416	P	19.5744	P	16.6571	P	15.2521	P	17.0649	P	13.5485	P	12.6193	P	11.8633	P	10.5358	P	7.9001	P	9.57834	P	4.13821	P	4.11251	P	3.70938	P
1415694_at	2.02929	P	2.70544	P	2.41332	P	2.67628	P	3.78787	P	3.25402	P	3.80154	P	4.17224	P	4.09428	P	6.94847	P	5.33096	P	6.53547	P	5.27148	P	5.50693	P	4.88483	P
1415695_at	61.4543	P	59.4039	P	57.8004	P	55.0487	P	41.3395	P	55.4205	P	39.6294	P	35.4038	P	36.7999	P	33.7059	P	30.0273	P	27.1175	P	14.6438	P	15.4088	P	15.7305	P
1415696_at	29.8993	P	30.8638	P	28.9915	P	26.9822	P	30.3129	P	27.1453	P	24.8332	P	23.3933	P	25.8184	P	27.9684	P	22.2799	P	25.7775	P	20.3908	P	24.1037	P	19.4407	P
1415697_at	10.7139	P	13.6076	P	13.0974	P	9.82463	P	14.4622	P	12.8962	P	11.205	P	12.0613	P	13.2011	P	14.8304	P	12.7341	P	13.9145	P	17.5105	P	16.1754	P	13.6257	P
1415698_at	1.92755	A	1.47936	P	2.58529	P	2.149	P	2.61356	P	2.42092	P	2.85857	P	2.31286	P	2.98192	P	2.94855	P	2.27329	P	3.89506	P	3.52967	P	3.89231	P	2.59124	P
1415699_a_at	27.4719	P	32.1215	P	32.1753	P	22.9012	P	31.7472	P	28.7965	P	27.4592	P	29.6519	P	28.8437	P	26.7343	P	26.0718	P	30.2541	P	22.4651	P	21.8577	P	18.2898	P
1415700_a_at	99.696	P	96.4976	P	90.6324	P	93.0392	P	87.2657	P	88.6871	P	67.0237	P	66.6019	P	66.5048	P	51.5104	P	51.0398	P	54.4873	P	29.6018	P	37.0301	P	32.2698	P
1415701_x_at	241.555	P	235.419	P	221.414	P	227.911	P	239.85	P	213.759	P	198.149	P	190.291	P	202.221	P	163.759	P	161.555	P	165.106	P	105.746	P	112.119	P	116.004	P
1415702_a_at	18.7884	P	20.8026	P	20.8356	P	23.0964	P	28.9925	P	26.6305	P	31.4145	P	28.8214	P	27.5573	P	47.6161	P	38.3124	P	40.1889	P	54.3555	P	52.3116	P	50.4396	P
1415703_at	16.5778	P	18.2536	P	16.4267	P	13.2259	P	17.121	P	14.2421	P	13.8795	P	13.3571	P	14.5968	P	14.8097	P	13.5641	P	13.926	P	12.1135	P	11.5262	P	8.7353	P
1415704_a_at	25.9	P	28.9638	P	28.033	P	20.597	P	25.2241	P	22.4113	P	19.4008	P	19.7251	P	19.4605	P	16.8029	P	13.1711	P	15.7329	P	7.97066	P	8.9987	P	7.78237	P
1415705_at	7.32442	P	8.5716	P	8.90793	P	6.48479	P	7.3711	P	9.14414	P	7.62123	P	6.85051	P	6.78088	P	10.0091	P	5.80313	P	6.55839	P	5.10183	P	4.84989	P	4.02227	P
1415706_at	45.4206	P	50.8722	P	49.2635	P	39.5316	P	49.0072	P	46.66	P	36.7535	P	39.4517	P	41.6776	P	39.5732	P	36.0018	P	36.5617	P	28.2381	P	28.6413	P	25.8023	P
1415707_at	9.03194	P	9.01683	P	8.97814	P	7.80431	P	8.35089	P	7.23258	P	6.76079	P	7.4113	P	8.18766	P	9.01066	P	6.68028	P	9.25006	P	6.07547	P	6.33143	P	4.41758	P
1415708_at	8.02797	P	10.5538	P	11.1541	P	9.12874	P	10.4133	P	11.2017	P	9.17893	P	12.3383	P	11.7526	P	13.4358	P	12.4895	P	12.687	P	13.9123	P	13.5006	P	10.0737	P
1415709_s_at	8.34002	P	8.73161	P	8.67904	P	6.18695	P	8.01685	P	6.51016	P	6.7432	P	6.49646	P	6.72752	P	6.72889	P	5.24526	P	5.70112	P	3.02316	P	3.11541	P	2.19	P
1415710_at	6.56745	P	8.1877	P	7.78897	P	5.57422	P	6.62701	P	6.05687	P	5.34345	P	4.64522	P	4.55431	P	4.4044	P	2.9813	P	3.40549	P	2.20244	P	2.26881	P	1.72226	P
1415711_at	20.9815	P	31.5566	P	23.8937	P	19.8752	P	30.1046	P	27.6145	P	18.9937	P	23.0681	P	21.8688	P	18.9772	P	16.6459	P	16.879	P	15.3383	P	17.0533	P	15.9435	P
1415712_at	5.25371	P	5.77928	P	7.70832	P	4.14591	P	5.04538	P	5.60183	P	4.2808	P	4.06434	P	4.32955	P	4.09695	P	3.63071	P	4.59384	P	3.4113	P	3.44611	P	2.3525	P
1415713_a_at	5.70782	P	7.64468	P	8.1267	P	7.59218	P	8.39974	P	8.90065	P	8.8257	P	14.967	P	8.75163	P	10.6137	P	10.8307	P	11.01	P	10.6596	P	7.76051	P	8.05675	P
1415714_a_at	15.2211	P	23.7776	P	18.8723	P	14.4173	P	16.153	P	24.1822	P	21.0952	P	16.3064	P	22.7059	P	25.0873	P	20.2688	P	27.633	P	23.9615	P	25.4524	P	21.7988	P
1415715_at	4.54812	P	4.44873	P	4.24344	P	2.87228	P	4.23416	P	3.97573	P	3.12145	P	2.76986	P	2.73265	P	3.30846	P	2.81688	P	3.51883	P	1.09183	P	1.61769	P	1.20357	P
1415716_a_at	89.3867	P	94.7877	P	102.296	P	88.6263	P	82.3511	P	95.7848	P	76.9328	P	77.3539	P	82.4033	P	81.2098	P	74.9964	P	81.4929	P	73.0135	P	80.8796	P	65.4304	P
1415717_at	3.39075	P	4.26142	P	4.07709	P	5.4368	P	4.68305	P	3.58508	P	5.66624	P	6.10205	P	7.16698	P	11.3777	P	3.95799	P	7.56037	P	5.85292	P	6.65325	P	5.48118	P
1415718_at	12.2497	P	16.1466	P	16.3158	P	10.4131	P	12.8689	P	15.8901	P	9.49454	P	9.47798	P	9.40845	P	8.39326	P	8.58714	P	9.0732	P	5.6989	P	5.92902	P	4.04546	P
1415719_s_at	16.6433	P	19.5802	P	19.2116	P	14.0768	P	18.553	P	23.4681	P	16.7287	P	22.1897	P	24.313	P	21.9095	P	19.2858	P	18.4236	P	16.0913	P	19.0294	P	12.6826	P
1415720_s_at	2.12697	P	2.75262	P	2.46484	P	2.01857	P	1.97096	P	1.87282	P	1.12091	P	1.1353	P	1.41446	P	1.25917	P	0.773688	P	1.83733	P	0.51495	P	0.614315	P	0.333786	P
1415721_a_at	13.4918	P	15.3351	P	16.7978	P	11.6293	P	9.89518	P	13.8564	P	8.00993	P	9.25457	P	11.2102	P	12.0162	P	10.1134	P	10.5842	P	7.06496	P	7.81277	P	6.62841	P
1415722_a_at	8.53233	P	9.68907	P	9.55204	P	7.43802	P	9.43705	P	10.5335	P	8.9309	P	9.03755	P	9.34384	P	9.5149	P	10.3695	P	9.79724	P	9.97604	P	9.61841	P	7.41756	P
1415723_at	69.1196	P	74.08	P	68.6659	P	62.4214	P	71.4173	P	64.5104	P	55.7975	P	57.9025	P	62.7394	P	53.8343	P	50.9999	P	51.9628	P	40.6454	P	38.7354	P	36.2756	P
1415724_a_at	53.8499	P	48.8555	P	46.2829	P	45.7563	P	39.0888	P	41.5278	P	36.7668	P	35.6807	P	35.22	P	34.7774	P	30.9252	P	29.1943	P	21.534	P	20.2632	P	24.0292	P
1415725_at	2.51337	P	2.66097	P	2.36872	P	2.06937	P	3.12131	P	2.84942	P	2.80647	P	2.50542	P	2.53028	P	3.2143	P	2.69529	P	2.49844	P	1.83549	P	2.11637	P	2.09702	P
1415726_at	10.6122	P	16.8544	P	16.794	P	11.8131	P	18.234	P	14.7963	P	13.4639	P	13.8834	P	14.1072	P	20.7523	P	17.4222	P	18.4921	P	14.635	P	15.7385	P	13.6905	P
1415727_at	32.5535	P	37.7161	P	36.856	P	26.1958	P	32.5334	P	34.8346	P	24.5927	P	24.8192	P	26.9691	P	25.143	P	21.8421	P	20.5743	P	14.0302	P	15.2131	P	11.4048	P
1415728_at	7.03874	P	6.42739	P	7.06858	P	5.65502	P	6.93643	P	5.4908	P	5.62237	P	5.53495	P	5.90925	P	7.47045	P	5.54917	P	8.18366	P	5.4676	P	5.54141	P	5.45987	P
1415729_at	11.6456	P	12.5519	P	13.8045	P	12.6443	P	15.7338	P	12.2322	P	12.1245	P	11.8256	P	13.2782	P	14.1505	P	12.5211	P	13.9459	P	14.6086	P	15.505	P	12.0297	P
1415730_at	3.54399	P	4.87044	P	5.30628	P	5.25754	P	5.83961	P	5.58516	P	5.01672	P	4.89352	P	5.77626	P	6.98452	P	6.2547	P	7.62288	P	6.91445	P	7.14591	P	4.6571	P
1415731_at	4.49964	P	5.71119	P	4.72327	P	2.956	P	4.35632	P	4.42488	P	3.70822	P	3.85001	P	3.67617	P	4.69159	P	3.71317	P	3.94456	P	2.35679	P	2.45954	P	2.91857	P
1415732_at	15.2153	P	17.3003	P	15.3008	P	15.4906	P	15.666	P	13.9704	P	16.035	P	13.278	P	16.4243	P	21.8502	P	12.25	P	15.3295	P	12.7294	P	15.4973	P	12.9862	P
1415733_a_at	15.528	P	17.1058	P	18.0639	P	13.4787	P	18.2877	P	16.0998	P	14.4341	P	13.3923	P	16.6455	P	16.163	P	11.4447	P	15.7562	P	11.3241	P	12.9631	P	9.83594	P
1415734_at	56.5356	P	60.0261	P	58.9545	P	53.8184	P	57.6783	P	57.9906	P	57.7367	P	55.3723	P	55.1896	P	60.362	P	57.3044	P	59.6001	P	56.357	P	59.2988	P	58.5499	P
1415735_at	17.6715	P	18.8963	P	17.7181	P	15.4767	P	18.1304	P	16.838	P	15.6755	P	13.3132	P	14.2361	P	14.1208	P	11.2159	P	14.5475	P	8.9829	P	9.83264	P	7.9645	P
1415736_at	39.4	P	43.5412	P	43.2768	P	38.8667	P	43.7976	P	43.1504	P	35.987	P	35.141	P	39.4416	P	41.5818	P	41.5103	P	37.0181	P	38.0269	P	36.8576	P	37.4242	P
1415737_at	12.1235	P	14.1716	P	16.7059	P	10.6672	P	14.2348	P	13.4536	P	10.3249	P	11.8744	P	13.2159	P	11.8505	P	11.2262	P	11.6242	P	6.98325	P	7.78267	P	8.37866	P
1415738_at	14.2232	P	16.4192	P	16.3999	P	13.0442	P	12.8946	P	13.6595	P	12.1689	P	9.94701	P	9.908	P	8.2753	P	7.23693	P	9.84598	P	4.19595	P	4.406	P	4.44676	P
1415739_at	6.85619	P	7.92597	P	8.00179	P	5.69073	P	8.22543	P	7.34712	P	4.93082	P	5.41916	P	6.93599	P	5.44169	P	5.25573	P	5.82854	P	4.88204	P	5.03359	P	3.309	P
1415740_at	26.5791	P	26.8596	P	29.592	P	28.7921	P	37.4782	P	31.7586	P	28.6972	P	32.4192	P	30.1122	P	28.3457	P	35.7191	P	43.2998	P	40.2985	P	33.3839	P	26.8585	P
1415741_at	7.08715	P	7.17251	P	7.40451	P	7.59466	P	8.57451	P	9.42375	P	7.71103	P	7.18134	P	8.09699	P	9.33288	P	7.91918	P	9.64312	P	6.34282	P	7.79534	P	5.81458	P
1415742_at	18.6736	P	18.8158	P	22.5407	P	14.096	P	14.395	P	15.5432	P	9.93508	P	10.0921	P	10.3402	P	7.4299	P	6.33824	P	8.04422	P	1.66525	P	1.61667	P	1.19367	P
1415743_at	5.093	P	4.83422	P	5.74864	P	5.0348	P	6.90916	P	5.33024	P	6.17975	P	6.32064	P	7.03254	P	11.4303	P	6.937	P	9.35213	P	7.67812	P	8.95418	P	6.77166	P
1415744_at	22.7504	P	24.1441	P	27.5328	P	22.8008	P	21.0465	P	24.1297	P	19.5329	P	18.059	P	21.0686	P	20.2085	P	19.6935	P	18.7457	P	19.4352	P	20.1075	P	16.412	P
1415745_a_at	6.84547	P	6.74401	P	7.21818	P	5.98961	P	7.33332	P	8.0067	P	5.13644	P	5.07185	P	5.61783	P	4.92556	P	4.56052	P	5.73107	P	4.61923	P	4.13234	P	2.73513	P
1415746_at	5.72356	P	6.85954	P	5.60816	P	9.43962	P	5.76289	P	8.08488	P	11.4763	P	7.15235	P	9.90517	P	17.9435	P	7.81819	P	9.98972	P	9.3816	P	10.0652	P	11.3483	P
1415747_s_at	40.6893	P	38.1807	P	38.4788	P	29.0127	P	35.851	P	37.6414	P	25.4251	P	24.8908	P	27.9573	P	21.3159	P	19.4709	P	20.6622	P	12.4639	P	12.9137	P	9.33258	P
1415748_a_at	7.36225	P	10.3844	P	9.89733	P	8.87049	P	11.3719	P	10.3903	P	9.81995	P	10.9218	P	12.4074	P	14.3353	P	11.5833	P	12.7461	P	11.556	P	11.5209	P	9.89658	P
1415749_a_at	14.5511	P	18.9833	P	15.9911	P	13.2232	P	18.9729	P	14.8429	P	12.469	P	11.5249	P	12.622	P	13.6846	P	12.3948	P	12.6616	P	10.8086	P	11.4095	P	9.28801	P
1415750_at	2.74295	M	3.25835	P	3.72795	P	1.3929	P	2.53507	P	2.27239	P	1.58058	P	1.8981	P	2.11101	P	1.69647	P	1.38112	P	2.18238	P	0.656355	P	0.708601	P	0.432916	P
1415751_at	24.1245	P	24.5311	P	24.1555	P	22.126	P	27.195	P	25.4789	P	24.8144	P	25.9667	P	24.7805	P	26.9291	P	26.0496	P	27.8167	P	27.6157	P	29.9938	P	25.4541	P
1415752_at	34.7165	P	41.2013	P	37.8733	P	34.4957	P	38.819	P	37.8795	P	38.5467	P	37.8922	P	36.5248	P	34.3159	P	35.1184	P	39.921	P	39.712	P	38.3363	P	35.1654	P
1415753_at	19.2574	P	23.471	P	19.8371	P	21.1476	P	25.46	P	23.1903	P	21.6071	P	22.8753	P	19.3723	P	24.8067	P	23.101	P	22.9935	P	24.8959	P	26.0106	P	18.7138	P
1415754_at	15.2919	P	14.8133	P	16.5299	P	12.9332	P	13.3444	P	14.3503	P	12.4996	P	9.99441	P	11.9975	P	12.8802	P	8.37414	P	11.577	P	4.96808	P	5.73065	P	4.77316	P
1415755_a_at	12.0117	P	14.4467	P	14.0848	P	13.6858	P	12.6998	P	16.4417	P	15.1332	P	11.6422	P	16.6024	P	22.9708	P	18.9398	P	21.1418	P	24.6999	P	26.1959	P	22.4346	P
1415756_a_at	6.55412	P	7.37031	P	6.26173	P	5.87695	P	6.54908	P	6.58654	P	5.99955	P	7.09707	P	6.74086	P	8.33527	P	4.82644	P	6.84466	P	6.34009	P	6.65022	P	5.52951	P
1415757_at	9.5488	P	10.7476	P	9.82301	P	8.40555	P	9.15429	P	8.90651	P	7.16727	P	6.30775	P	7.43705	P	8.45339	P	5.73006	P	6.83953	P	3.91086	P	3.96664	P	3.5423	P
1415758_at	3.93051	P	4.15986	P	4.57724	P	3.35587	P	4.37243	P	3.86632	P	4.3577	P	3.92837	P	3.81718	P	6.83453	P	4.07172	P	4.92147	P	3.29416	P	3.86373	P	2.88173	P
1415759_a_at	17.6805	P	22.3897	P	20.979	P	21.2615	P	18.2225	P	17.4755	P	20.8946	P	16.607	P	16.5533	P	20.9946	P	17.9326	P	17.0997	P	16.1003	P	15.8043	P	14.0273	P
1415760_s_at	55.366	P	65.1014	P	63.2819	P	52.7606	P	57.8065	P	53.9085	P	36.5933	P	40.3026	P	38.3871	P	30.0002	P	24.5597	P	25.624	P	9.33704	P	9.7853	P	9.96841	P
1415761_at	15.7438	P	16.7971	P	19.4624	P	14.192	P	13.7776	P	14.8336	P	9.39357	P	9.2353	P	10.4973	P	6.45922	P	5.92654	P	7.57599	P	2.08244	P	2.24987	P	1.51492	P
1415762_x_at	15.2447	P	17.8178	P	20.0111	P	14.6459	P	15.2033	P	14.3843	P	9.72641	P	10.5717	P	11.7147	P	6.93446	P	7.17149	P	8.4054	P	2.68529	P	3.16802	P	2.33832	P
1415763_a_at	14.232	P	19.3961	P	18.9031	P	13.1499	P	14.4584	P	16.5926	P	12.1661	P	11.3309	P	12.6839	P	12.045	P	7.92108	P	11.3359	P	6.44963	P	7.21865	P	5.94685	P
1415764_at	28.1621	P	31.9479	P	29.7817	P	24.4459	P	27.8734	P	28.9774	P	23.1675	P	25.8453	P	25.1049	P	27.3424	P	23.0361	P	25.8809	P	20.5895	P	23.8073	P	19.2002	P
1415765_at	6.6849	P	6.5855	P	5.4607	P	3.60079	P	4.53712	P	5.69085	P	5.56639	P	4.55237	P	4.73539	P	4.92368	P	3.91695	P	5.33381	P	2.48128	P	2.62894	P	2.17454	P
1415766_at	7.77447	P	11.9584	P	10.9035	P	8.15315	P	10.1556	P	10.7398	P	7.61867	P	10.067	P	9.41126	P	8.55725	P	10.1717	P	9.25543	P	7.60731	P	7.89214	P	5.13386	P
1415767_at	13.8293	P	18.7676	P	13.2523	P	13.5386	P	15.0345	P	15.272	P	9.76381	P	11.4392	P	10.7494	P	12.045	P	10.321	P	10.2809	P	10.3969	P	10.7791	P	7.49754	P
1415768_a_at	29.4878	P	34.1654	P	30.6445	P	24.6012	P	22.0222	P	28.3551	P	18.9489	P	17.2722	P	19.2621	P	13.6257	P	17.1739	P	14.9507	P	9.18083	P	10.9253	P	5.72887	P
1415769_at	8.28518	P	8.65156	P	9.38152	P	7.40576	P	8.32299	P	8.79527	P	5.77372	P	6.35677	P	6.38764	P	5.41489	P	4.84703	P	5.23518	P	2.98938	P	3.4323	P	2.66764	P
1415770_at	2.63026	P	4.25317	P	4.7304	P	4.95079	P	6.82402	P	4.56854	P	6.38075	P	6.63925	P	6.03222	P	8.55933	P	8.39732	P	9.33869	P	22.1514	P	16.913	P	14.6364	P
1415771_at	27.0614	P	34.3609	P	32.8191	P	22.7476	P	31.739	P	30.8092	P	23.452	P	28.0714	P	27.258	P	25.9479	P	27.9832	P	25.1862	P	27.6413	P	26.2921	P	24.3383	P
1415772_at	1.79899	P	2.31837	P	2.4511	P	1.51238	P	1.24518	P	2.16732	P	1.05988	P	1.56313	P	1.26968	P	1.56434	P	1.42581	P	1.38031	P	1.15168	P	0.968868	P	0.637461	P
1415773_at	20.9601	P	18.0163	P	22.0856	P	14.9995	P	12.1102	P	19.3236	P	14.7944	P	13.0821	P	13.7186	P	13.3658	P	12.0116	P	14.0945	P	11.3567	P	9.31209	P	9.30961	P
1415774_at	1.6466	A	1.11381	A	1.56485	A	0.412617	A	0.772162	A	1.39464	A	0.694857	A	1.04356	A	1.42071	A	2.00138	A	1.37196	A	2.00447	A	1.08542	P	1.39629	P	0.893024	P
1415775_at	33.7333	P	40.2545	P	35.7365	P	30.3047	P	38.3855	P	35.4028	P	30.3188	P	31.9834	P	32.4487	P	30.4794	P	31.6023	P	34.4306	P	28.1351	P	28.9306	P	26.4101	P
1415776_at	36.4049	P	39.972	P	40.6484	P	28.3578	P	36.6028	P	32.2871	P	20.8916	P	21.3236	P	22.2996	P	13.6348	P	12.7976	P	13.5868	P	2.05615	P	2.21102	P	1.52639	P
1415777_at	0.45705	A	0.140093	A	0.129114	A	0.0911654	A	0.103538	A	0.135599	A	0.0158898	A	0.0451559	A	0.0610531	A	0.203593	A	0.0452731	A	0.00781074	A	0.0130592	A	0.00412067	A	0.0079758	A
1415778_at	54.1137	P	60.434	P	50.5498	P	55.34	P	57.7004	P	57.3857	P	53.5352	P	57.6731	P	58.2331	P	66.1986	P	62.0565	P	60.8435	P	60.0796	P	62.3286	P	60.2138	P
1415779_s_at	51.7728	P	57.4146	P	55.2424	P	81.8547	P	94.5134	P	86.5829	P	113.801	P	116.533	P	115.577	P	146.226	P	150.65	P	151.61	P	165.392	P	169.099	P	174.242	P
1415780_a_at	0.89141	P	0.920324	A	0.810328	P	2.05513	P	3.73726	P	2.70316	P	5.7346	P	5.49463	P	5.5738	P	10.4021	P	7.77255	P	10.8339	P	10.4445	P	10.442	P	9.46264	P
1415781_a_at	87.7701	P	112.51	P	103.891	P	94.8084	P	104.309	P	115.199	P	100.072	P	103.094	P	125.075	P	121.477	P	131.182	P	118.901	P	130.296	P	129.644	P	117.674	P
1415782_at	39.4726	P	43.5342	P	41.8445	P	40.8246	P	49.0765	P	44.7411	P	44.3364	P	43.7583	P	50.1283	P	53.9973	P	48.3052	P	50.7282	P	52.6245	P	54.8812	P	48.7921	P
1415783_at	51.8683	P	54.0087	P	55.1974	P	47.6309	P	53.2554	P	54.988	P	47.8419	P	50.8272	P	48.8688	P	50.6546	P	45.3005	P	51.4684	P	44.6753	P	49.6433	P	40.7338	P
1415784_at	7.62772	P	8.78501	P	8.96705	P	6.98836	P	9.58591	P	8.31123	P	5.87418	P	6.63925	P	6.85837	P	4.69531	P	4.50975	P	5.03387	P	3.83204	P	3.95357	P	3.12639	P
1415785_a_at	36.3003	P	36.4501	P	35.1535	P	32.7392	P	28.7569	P	31.6943	P	26.281	P	24.7378	P	24.189	P	25.399	P	21.1583	P	22.1612	P	14.8147	P	14.2433	P	17.2556	P
1415786_at	0.597285	A	1.10191	A	1.348	A	0.197125	A	0.699678	A	0.608819	A	0.295388	A	0.358077	A	0.344654	A	0.459462	A	0.238659	A	0.845467	P	0.0777795	A	0.140605	A	0.216597	A
1415787_at	20.2849	P	23.3392	P	21.9301	P	13.6994	P	17.6822	P	19.0167	P	9.90293	P	12.814	P	12.8786	P	10.9064	P	8.52118	P	9.22592	P	3.52395	P	3.36598	P	2.78281	P
1415788_at	10.8383	P	11.423	P	13.1314	P	9.61762	P	11.0247	P	11.9743	P	10.9757	P	8.70142	P	11.1265	P	10.952	P	10.3574	P	11.1507	P	9.23741	P	9.13429	P	6.85886	P
1415789_a_at	7.1033	P	6.54233	P	9.09276	P	4.20492	P	6.89212	P	6.7396	P	6.16243	P	4.75066	P	4.53927	P	7.18543	P	6.01451	P	7.43558	P	4.34866	P	5.36822	P	3.48082	P
1415790_at	5.13183	P	4.09413	P	4.84099	P	2.65299	P	4.85564	P	3.16011	P	3.76963	P	2.85299	P	3.49748	P	3.76499	P	2.29664	P	3.31799	P	1.81393	P	2.02507	P	1.58494	P
1415791_at	4.3343	P	5.88726	P	5.53261	P	5.91048	P	7.80201	P	6.50733	P	9.14456	P	8.4081	P	8.284	P	14.2006	P	8.76032	P	11.6048	P	10.8889	P	10.7652	P	9.46672	P
1415792_at	7.08715	P	7.74711	P	5.86405	P	5.59559	P	6.7832	P	6.01482	P	4.43716	P	5.59047	P	5.16214	P	4.20994	P	4.45743	P	5.48228	P	3.59851	P	3.85206	P	2.28189	P
1415793_at	48.493	P	50.0573	P	50.4399	P	37.3954	P	36.4899	P	47.0562	P	29.4675	P	29.4841	P	29.8962	P	20.5886	P	18.8822	P	20.5107	P	6.40986	P	6.26285	P	4.9118	P
1415794_a_at	18.4172	P	13.673	P	12.4489	P	19.2925	P	11.5968	P	14.3441	P	14.4056	P	11.8658	P	12.3399	P	16.8099	P	14.0848	P	13.6893	P	18.2374	P	15.3646	P	14.1787	P
1415795_at	4.42069	P	6.95212	P	6.83541	P	3.07686	P	6.03698	P	5.39385	P	3.36573	P	3.83816	P	4.46419	P	3.11718	P	3.13518	P	4.02726	P	2.27822	P	1.75714	P	0.95082	P
1415796_at	40.5204	P	46.0433	P	42.0501	P	35.2685	P	44.9452	P	38.9066	P	29.3614	P	38.1373	P	32.8077	P	28.2086	P	27.3636	P	29.4372	P	20.1347	P	20.1884	P	18.8276	P
1415797_at	0.17745	A	0.0896054	A	0.34861	A	0.993232	A	1.35343	A	1.48037	A	2.12812	A	1.86663	A	2.09104	A	2.53474	P	1.71933	P	1.6311	P	2.3003	P	3.15944	P	1.43053	P
1415798_at	0.104909	A	0.108022	A	0.557817	A	0.484885	A	0.827084	A	0.529522	A	0.992149	A	0.358077	A	0.635043	A	1.05289	A	0.868524	P	0.95298	P	0.999981	P	1.04771	P	0.671109	P
1415799_at	13.7477	P	14.7631	P	13.2674	P	13.6394	P	13.3518	P	13.7825	P	13.0195	P	11.6536	P	12.985	P	17.7936	P	14.2167	P	14.0488	P	11.7234	P	12.1631	P	13.0591	P
1415800_at	1.11315	P	1.81967	P	1.64872	P	13.2476	P	11.2777	P	14.3719	P	22.7202	P	23.3224	P	25.1771	P	44.0426	P	39.4792	P	36.6245	P	50.4853	P	50.3659	P	54.1981	P
1415801_at	1.04217	A	0.699262	A	1.11666	A	2.21468	P	3.46357	P	4.14184	P	3.91587	P	4.99246	P	5.75284	P	8.57597	P	9.48416	P	10.9274	P	11.951	P	9.65374	P	7.16832	P
1415802_at	16.9593	P	18.3594	P	18.0063	P	14.0796	P	15.7564	P	18.3794	P	12.7088	P	11.6393	P	11.9975	P	13.3974	P	12.9395	P	12.2966	P	8.16014	P	8.15086	P	4.9887	P
1415803_at	1.24578	A	0.551388	A	1.32808	P	8.68964	P	9.69597	P	9.37659	P	18.4304	P	21.0414	P	20.839	P	38.5114	P	36.6296	P	39.8038	P	55.7972	P	57.7959	P	55.3543	P
1415804_at	1.47129	A	0.267149	A	0.308725	A	3.55204	P	5.48707	P	3.81839	P	4.32971	P	4.25167	P	5.25432	P	7.61067	P	9.94074	P	9.34138	P	13.8327	P	12.253	P	8.03237	P
1415805_at	0.623423	A	0.735647	A	0.910734	A	0.933562	A	0.407656	A	0.501968	A	0.449596	A	0.380329	A	0.600266	A	0.479045	A	0.258574	A	0.28217	A	0.0745524	A	0.116919	A	0.0683619	A
1415806_at	0.954768	A	0.871427	A	0.790973	A	1.48914	P	1.85163	P	1.88509	P	2.62969	P	2.34332	P	1.8995	P	4.13151	P	3.07436	P	3.39627	P	3.18935	P	3.6411	P	3.04102	P
1415807_s_at	9.81969	P	10.5296	P	8.92641	P	7.109	P	9.76351	P	9.20293	P	6.72814	P	7.91506	P	7.78774	P	6.63547	P	5.3257	P	6.42866	P	3.04393	P	3.63982	P	2.58174	P
1415808_at	0.0268937	A	0.0592456	A	0.134943	A	0.0133842	A	0.0255584	A	0.0299117	A	0.0439884	A	0.0126035	A	0.0623266	A	0.0434059	A	0.00688826	A	0.0125939	A	0.0352751	A	0.020863	A	0.0202197	A
1415809_at	0.0241365	A	0.0698068	A	0.105951	A	0.0445944	A	0.101505	A	0.25103	A	0.0538698	A	0.0519027	A	0.0547499	A	0.0449962	A	0.0202827	A	0.0495816	A	0.00248845	A	0.0128557	A	0.0027883	A
1415810_at	0.387775	A	0.354502	A	0.339381	A	0.460596	A	0.237158	A	0.0772286	A	0.470396	A	0.0311391	A	0.116159	A	0.0958235	A	0.0307975	A	0.314094	A	0.0603905	A	0.024171	A	0.00270934	A
1415811_at	0.0575378	A	0.0437833	A	0.0774043	A	0.310166	A	0.294256	A	0.0408498	A	0.0652176	A	0.0462691	A	0.344654	A	0.0266735	A	0.223511	A	0.0251721	A	0.0065503	A	0.00736944	A	0.00461956	A
1415812_at	3.55143	P	4.04217	P	4.48832	P	3.81695	P	4.36921	P	4.63377	P	4.60859	P	4.49146	P	5.16725	P	6.13479	P	6.68211	P	6.22595	P	7.93117	P	8.21992	P	6.08714	P
1415813_at	11.6114	P	14.0094	P	14.2214	P	9.7521	P	13.6071	P	11.533	P	9.83868	P	10.1117	P	10.9996	P	10.5963	P	8.38573	P	10.4119	P	7.17103	P	7.38503	P	5.46659	P
1415814_at	7.42445	P	8.83548	P	9.00032	P	21.1039	P	24.8728	P	21.0143	P	37.8411	P	37.6298	P	38.1557	P	65.8905	P	63.6485	P	69.4445	P	95.7974	P	96.6783	P	96.0445	P
1415815_at	0.119705	A	0.0769451	A	0.0802355	A	0.27708	A	0.239412	A	0.036115	A	0.0365497	A	0.0321847	A	0.221797	A	0.0252305	A	0.0156599	A	0.221508	A	0.0396132	A	0.0318438	A	0.0382984	A
1415816_at	17.0489	P	18.7225	P	15.9147	P	16.9162	P	19.8899	P	16.5674	P	14.7658	P	16.1005	P	17.0707	P	20.7499	P	19.3205	P	17.9005	P	18.9047	P	18.9457	P	16.0953	P
1415817_s_at	12.7391	P	17.5876	P	25.6508	P	15.1934	P	17.1553	P	24.2544	P	12.4022	P	14.3092	P	12.0413	P	15.1298	P	15.4199	P	20.8229	P	10.868	P	15.4954	P	8.87037	P
1415818_at	18.1461	P	21.2846	P	21.1768	P	15.0881	P	18.6993	P	17.9125	P	13.1879	P	12.6164	P	13.4594	P	7.73502	P	8.10664	P	9.25275	P	3.71646	P	4.28792	P	2.3525	P
1415819_a_at	16.1112	P	16.153	P	16.3502	P	18.2808	P	23.0585	P	22.5382	P	30.4255	P	29.4808	P	31.3415	P	44.711	P	49.1575	P	48.8969	P	66.6237	P	66.025	P	55.5987	P
1415820_x_at	17.8876	P	12.0505	P	13.5471	P	16.466	P	10.0021	P	11.9107	P	9.3511	P	8.60346	P	8.04212	P	10.8716	P	9.10693	P	8.95291	P	8.16898	P	8.80132	P	8.25403	P
1415821_at	26.3022	P	28.5127	P	27.0763	P	54.8253	P	49.1155	P	59.5513	P	68.1108	P	68.2701	P	75.7027	P	116.628	P	110.513	P	98.1835	P	120.08	P	106.52	P	124.589	P
1415822_at	2.17601	P	2.59048	P	2.11236	P	61.3801	P	53.7461	P	59.0281	P	110.737	P	107.397	P	102.747	P	172.736	P	172.647	P	162.635	P	200.664	P	211.985	P	225.939	P
1415823_at	1.32486	A	1.42543	A	1.6958	A	17.7967	P	19.8356	P	22.1707	P	35.2366	P	40.685	P	35.7951	P	68.2588	P	69.1324	P	62.7749	P	107.323	P	103.542	P	94.523	P
1415824_at	1.21519	P	0.710611	P	1.12652	P	4.21856	P	7.38484	P	8.16025	P	8.34193	P	12.3152	P	12.914	P	16.8217	P	22.5067	P	24.2956	P	33.1994	P	23.7116	P	15.5105	P
1415825_s_at	9.71626	P	8.75534	P	9.42599	P	7.49515	P	7.91281	P	8.80697	P	8.12121	P	6.90546	P	6.7622	P	8.77402	P	8.32589	P	8.04684	P	7.4204	P	6.99645	P	7.33663	P
1415826_at	14.5599	P	15.0237	P	15.9185	P	13.9427	P	14.8135	P	16.2942	P	13.67	P	13.2956	P	16.1638	P	18.7154	P	16.7333	P	16.3512	P	16.8845	P	17.9603	P	15.8898	P
1415827_a_at	104.392	P	97.3634	P	95.7173	P	82.3662	P	75.7367	P	93.5472	P	61.9355	P	59.4601	P	63.9083	P	40.9527	P	38.2106	P	39.8641	P	7.36175	P	8.48648	P	6.0918	P
1415828_a_at	65.4698	P	79.1013	P	75.1813	P	51.9409	P	68.831	P	68.098	P	40.5236	P	46.3467	P	46.7122	P	23.9257	P	24.818	P	28.7733	P	3.6666	P	3.26658	P	2.0866	P
1415829_at	5.7052	P	6.37286	P	7.65337	P	4.91352	P	6.31598	P	6.0793	P	4.65575	P	5.17139	P	5.43431	P	4.38046	P	3.20725	P	4.74873	P	2.4423	P	2.51106	P	1.83588	P
1415830_at	3.58615	P	3.93846	P	4.05941	P	3.21372	P	3.51058	P	3.55603	P	1.93717	P	2.44606	P	2.76738	P	2.04133	P	2.89039	P	3.1258	P	1.85053	P	2.28892	P	1.13423	P
1415831_at	48.4524	P	50.7935	P	52.0053	P	35.6765	P	47.562	P	51.2636	P	34.611	P	35.3069	P	43.042	P	37.5803	P	40.534	P	37.2697	P	32.5008	P	31.4579	P	27.0563	P
1415832_at	0.0325077	A	0.102459	A	0.108832	A	0.106406	A	0.168688	A	0.135599	A	0.0698549	A	0.00828202	A	0.152118	A	0.109735	A	0.0901987	A	0.124693	A	0.0434935	P	0.0673164	P	0.0286703	P
1415833_x_at	212.947	P	219.205	P	219.869	P	223.554	P	225.513	P	216.434	P	219.058	P	219.035	P	217.289	P	205.641	P	204.319	P	219.696	P	180.484	P	188.43	P	187.591	P
1415834_at	9.16222	P	9.66208	P	10.519	P	7.79681	P	8.54302	P	10.9284	P	8.44875	P	6.85574	P	8.80723	P	9.91074	P	8.78178	P	9.57564	P	7.51368	P	8.52383	P	5.93069	P
1415835_at	0.0667317	A	0.448551	A	0.865308	A	0.0618938	A	0.232657	A	0.0488791	A	0.568341	A	0.249048	A	0.266061	A	0.194175	A	0.0146689	A	0.116342	A	0.000341059	A	0.0250968	A	0.0168387	A
1415836_at	0.480432	A	0.852876	A	1.12981	A	0.713089	A	0.898358	A	0.971037	A	1.21256	M	0.696358	P	0.574842	A	1.16313	A	1.05009	P	1.5714	P	0.908338	P	0.894375	P	0.493977	P
1415837_at	0.0855653	A	0.196592	A	0.232867	A	0.0106365	A	0.210318	A	0.0980185	A	0.18374	A	0.00664788	A	0.149186	A	0.00928944	A	0.0542313	A	0.00600502	A	0.000413015	A	0.00468821	A	0.000471972	A
1415838_at	47.183	P	50.7685	P	52.4869	P	52.8212	P	55.4768	P	66.4909	P	60.5134	P	54.6972	P	70.6669	P	92.2504	P	91.1032	P	84.4584	P	98.1658	P	98.8394	P	96.2674	P
1415839_a_at	48.96	P	42.7117	P	47.1224	P	43.7595	P	44.6666	P	45.9288	P	35.4621	P	32.5351	P	37.6656	P	37.6539	P	32.2955	P	30.0776	P	25.2727	P	25.4546	P	24.1139	P
1415840_at	189.913	P	182.589	P	186.728	P	168.008	P	179.017	P	182.768	P	149.175	P	148.747	P	151.694	P	104.027	P	114.179	P	93.1704	P	27.5284	P	25.0034	P	22.9952	P
1415841_at	14.2466	P	10.2305	P	10.396	P	11.5203	P	9.03444	P	11.0815	P	11.7018	P	8.10306	P	8.95486	P	16.2565	P	9.78071	P	10.999	P	10.7012	P	12.4516	P	10.3737	P
1415842_at	2.43738	P	3.21831	P	2.8479	P	3.75882	P	2.82327	P	2.11997	P	2.91956	P	2.27813	P	3.04065	P	4.12059	P	2.83522	P	3.24457	P	1.95587	P	2.33378	P	2.10023	P
1415843_at	0.134722	A	0.481124	A	0.426019	A	0.392087	A	0.861311	A	0.142905	A	0.293904	A	0.351762	A	0.765698	A	0.826534	A	0.664469	A	0.78414	A	0.591343	P	0.51737	M	0.166252	A
1415844_at	0.0440765	A	0.184741	A	0.0330769	A	3.94038	P	2.82938	P	3.78382	P	6.37328	P	4.72365	P	5.02179	P	8.52607	P	7.53579	P	6.89084	P	9.51257	P	10.7409	P	10.7051	P
1415845_at	0.845284	P	0.558026	P	0.829709	P	5.44153	P	8.42768	P	7.34425	P	12.0083	P	14.5973	P	12.3928	P	21.3184	P	19.1057	P	18.7487	P	28.2703	P	31.0865	P	25.6097	P
1415846_a_at	0.0174134	A	0.0256772	A	0.019774	A	0.108981	A	0.0255584	A	0.0208841	A	0.0195937	A	0.0108383	A	0.0125182	A	0.0348551	A	0.0229567	A	0.0135889	A	0.000413015	A	0.0123455	A	0.000801828	A
1415847_at	1.20428	A	0.690196	A	1.83746	A	1.80543	A	1.35065	A	0.866933	A	0.598311	A	0.458272	A	0.519179	A	0.0539218	A	0.134364	A	0.290102	A	0.00491275	A	0.00109446	A	0.00379558	A
1415848_at	1.16947	A	0.136275	A	1.79354	A	0.929964	A	0.800873	A	0.451555	A	0.997612	A	0.0803105	A	0.609388	A	0.855125	A	0.175203	A	0.257016	A	0.0710158	A	0.0205692	A	0.148083	A
1415849_s_at	5.89175	P	6.70362	P	6.96287	P	38.5846	P	46.2212	P	44.6497	P	79.9736	P	86.8533	P	80.8509	P	111.942	P	121.824	P	130.266	P	153.126	P	155.625	P	156.148	P
1415850_at	2.72373	A	2.79989	A	3.01448	A	2.9474	A	3.33549	A	4.03994	A	3.00487	A	4.49146	P	4.95566	P	7.15724	P	4.58425	P	5.8661	P	5.66586	P	6.25987	P	3.58672	P
1415851_a_at	15.3509	P	11.0574	P	11.6223	P	13.6367	P	11.4806	P	10.3009	P	9.64368	P	9.77172	P	9.43938	P	15.086	P	5.10945	P	6.02927	P	4.34379	P	3.97579	P	3.80083	P
1415852_at	11.0877	P	14.8447	P	14.8974	P	10.434	P	15.504	P	11.0725	P	8.46701	P	9.87182	P	11.1496	P	9.60828	P	7.35503	P	10.0305	P	5.13127	P	5.49832	P	4.56518	P
1415853_at	3.02101	A	4.06404	A	3.77017	A	4.55709	A	2.28949	A	3.18617	A	2.87598	A	3.37178	P	2.99365	A	4.02435	P	3.22296	P	2.21261	P	1.66433	P	1.97127	P	2.21611	P
1415854_at	0.170522	A	0.444226	A	0.161344	A	0.125941	A	0.348028	A	0.414156	A	0.443229	P	0.553845	P	0.480233	P	0.555025	P	0.344368	P	0.703493	P	0.406884	P	0.73357	P	0.171912	P
1415855_at	2.68773	P	2.79726	P	2.7579	P	4.18675	P	6.65075	P	4.88749	P	6.75827	P	6.89237	P	7.50753	P	12.3511	P	10.7593	P	10.8999	P	11.0097	P	13.662	P	10.2785	P
1415856_at	1.13477	P	0.84593	A	1.00523	P	2.07752	P	2.12949	P	2.04298	P	2.39988	P	2.49661	P	3.35842	P	4.9312	P	4.49962	P	5.24996	P	4.19113	P	4.67088	P	3.12362	P
1415857_at	0.0682794	A	0.0557676	A	0.0522121	A	0.0457195	A	0.162221	A	0.0721233	A	0.204502	A	0.966265	A	0.229607	A	1.11994	A	2.48979	A	2.73566	A	2.48334	P	3.19627	P	1.79089	M
1415858_at	35.9019	P	33.6275	P	33.2685	P	34.1275	P	28.1891	P	35.8212	P	23.2324	P	25.0669	P	26.7701	P	28.5166	P	24.7985	P	23.3944	P	18.3654	P	19.1417	P	17.2858	P
1415859_at	10.0718	P	15.7482	P	14.2934	P	9.82722	P	12.2564	P	13.3431	P	7.12924	P	9.6302	P	10.0612	P	7.45423	P	7.54711	P	9.01436	P	5.24696	P	6.04512	P	2.73337	P
1415860_at	22.6052	P	24.2301	P	21.5571	P	16.0093	P	17.3765	P	21.1273	P	12.8234	P	12.4541	P	15.4835	P	9.48735	P	8.4592	P	9.86224	P	3.61924	P	4.30664	P	2.78813	P
1415861_at	0.0951784	A	0.310498	A	0.0439521	A	0.0357584	A	0.530083	A	0.0603735	A	0.0418397	A	0.175364	A	0.168397	A	0.0673953	A	0.166021	A	0.105347	A	0.0727776	A	0.0308524	A	0.0310315	A
1415862_at	0.42995	A	0.70153	A	0.742702	P	0.572186	P	0.36936	A	0.308357	A	0.536991	A	0.377136	A	0.099477	A	0.362735	A	0.109529	A	0.271122	A	0.10305	A	0.0731341	P	0.0887101	P
1415863_at	71.1974	P	62.8655	P	57.0947	P	63.7389	P	51.2849	P	61.2734	P	50.0909	P	49.1685	P	47.4656	P	49.5176	P	45.3839	P	39.4126	P	33.2332	P	31.6677	P	36.4778	P
1415864_at	1.87003	P	1.24567	P	2.18398	P	1.60982	P	1.99143	P	1.863	P	2.04562	P	1.21858	P	1.75404	P	3.83492	P	2.76202	P	2.4391	P	3.30537	P	3.50656	P	3.2191	P
1415865_s_at	2.42316	P	2.57225	P	3.18506	P	2.38021	P	2.39094	P	2.05786	P	3.05537	P	1.99517	P	2.58752	P	4.51333	P	3.20254	P	4.2936	P	5.46107	P	5.55723	P	4.94316	P
1415866_at	2.78626	P	2.45273	P	3.56985	P	2.93235	P	3.11204	P	2.64439	P	1.927	P	2.09946	P	2.47324	P	1.82109	P	1.22337	P	1.9238	P	0.589344	P	0.658624	P	0.599236	P
1415867_at	37.02	P	44.8592	P	41.1597	P	30.8796	P	39.6542	P	38.8408	P	28.2175	P	31.929	P	30.0615	P	26.3865	P	27.3411	P	26.6476	P	19.6175	P	19.9377	P	10.8586	P
1415868_at	0.0187367	A	0.0488816	A	0.0717595	A	0.107692	A	0.091419	A	0.487202	A	0.0195937	A	0.151847	A	0.104992	A	0.224805	A	0.327946	A	0.0423638	A	0.117892	A	0.14877	A	0.0119237	A
1415869_a_at	13.2944	P	13.294	P	12.7202	P	11.5682	P	15.3874	P	12.2352	P	11.1667	P	10.8115	P	12.4809	P	14.114	P	14.0783	P	13.0537	P	12.1318	P	12.7804	P	10.9685	P
1415870_at	24.9448	P	28.1665	P	28.4509	P	20.8386	P	26.0568	P	24.3003	P	17.0627	P	19.0725	P	19.552	P	15.146	P	12.9395	P	15.7736	P	7.47776	P	8.73907	P	5.96533	P
1415871_at	3.90543	P	5.28201	P	6.38856	P	2.91087	P	5.01261	P	4.69092	P	1.5413	P	2.47461	P	2.37788	P	1.50054	P	0.997285	P	1.25639	P	0.130781	P	0.141619	P	0.0979052	A
1415872_at	17.6355	P	22.1374	P	21.7163	P	18.4179	P	25.392	P	24.3726	P	24.6645	P	27.0998	P	27.0222	P	34.901	P	35.6505	P	35.1257	P	40.3607	P	43.0988	P	33.584	P
1415873_a_at	8.56259	P	9.05256	P	10.519	P	10.0661	P	10.6178	P	8.50331	P	8.18343	P	8.86238	P	12.211	P	10.4732	P	11.025	P	13.6324	P	13.593	P	13.7327	P	12.8031	P
1415874_at	3.0502	M	2.74738	A	3.30722	P	2.53702	A	2.87217	A	2.39062	A	2.9742	M	1.8918	M	2.55086	A	2.71406	M	1.69328	P	2.55357	M	1.018	P	1.59644	P	0.973431	P
1415875_at	0.1131	A	0.188682	A	0.675422	A	0.568852	A	0.264376	A	0.0505039	A	0.194767	A	0.305029	A	0.0510213	A	0.299588	A	0.083702	A	0.0388218	A	0.0202839	A	0.00109446	A	0.00832206	A
1415876_a_at	137.83	P	142.162	P	139.714	P	129.472	P	145.961	P	132.715	P	115.85	P	117.776	P	111.873	P	89.0858	P	86.8205	P	90.5084	P	54.5858	P	51.7683	P	48.9295	P
1415877_at	0.0808057	A	0.0557676	A	0.0887622	A	0.879824	A	0.101505	A	0.63697	A	0.0538698	A	0.361242	A	0.711105	A	0.752514	A	0.998506	P	1.04497	P	0.571452	P	1.32587	P	0.416384	P
1415878_at	1.39341	P	1.80461	P	2.32417	P	1.15504	P	2.30735	P	1.95399	P	0.706877	P	0.880788	P	0.788472	P	1.09274	P	1.15741	P	1.64555	P	0.881145	P	0.966241	P	0.537719	P
1415879_a_at	141.738	P	140.204	P	140.59	P	142.113	P	126.931	P	140.311	P	117.317	P	107.293	P	121.021	P	124.952	P	119.998	P	104.698	P	103.24	P	103.433	P	99.1284	P
1415880_a_at	180.103	P	181.696	P	167.402	P	167.609	P	164.461	P	161.56	P	147.512	P	138.486	P	134.756	P	111.33	P	115.265	P	112.343	P	71.8409	P	65.8535	P	75.5637	P
1415881_at	91.9952	P	98.798	P	92.2329	P	83.5099	P	91.0023	P	91.4492	P	83.5433	P	79.045	P	92.0178	P	96.3691	P	92.1606	P	85.205	P	82.7396	P	83.4096	P	87.2679	P
1415882_at	80.8036	P	91.1264	P	96.1438	P	70.1111	P	91.5684	P	81.4009	P	67.6001	P	73.5397	P	76.1635	P	63.217	P	66.1822	P	75.9467	P	58.2974	P	61.0655	P	46.1654	P
1415883_a_at	0.0367966	A	0.0823458	A	0.105951	A	0.357723	A	0.0188245	A	0.0505039	A	0.0472446	A	0.104137	A	0.0610531	A	0.0410403	A	0.0975373	A	0.00689893	A	0.0227294	A	0.0266615	A	0.0123215	A
1415884_at	1.88151	A	1.27948	A	1.43119	A	1.55514	A	2.42088	P	1.29068	A	1.65964	A	1.43598	A	0.519179	A	1.70886	A	0.712947	A	1.04497	A	0.288491	A	0.372926	A	0.180695	A
1415885_at	0.529576	A	0.281521	A	0.287366	A	13.9016	P	16.1454	P	17.1659	P	32.7393	P	30.9491	P	32.5922	P	65.7396	P	59.4934	P	57.5177	P	85.2459	P	93.7979	P	93.7472	P
1415886_at	1.65339	M	2.14391	A	1.71599	P	1.32424	A	2.52001	P	2.13491	P	1.82772	P	1.01894	P	1.57432	P	1.5735	P	1.10471	P	2.1264	P	0.907579	P	0.911547	P	0.710298	P
1415887_at	38.4479	P	41.6703	P	44.5337	P	30.7404	P	37.5201	P	36.058	P	35.1703	P	34.6095	P	31.1446	P	31.4603	P	28.5705	P	39.4995	P	22.8586	P	25.3549	P	23.1565	P
1415888_at	23.8166	P	26.2054	P	31.338	P	20.1965	P	21.614	P	24.2642	P	16.6088	P	19.7157	P	19.1426	P	14.349	P	12.9607	P	16.6617	P	7.74042	P	10.1334	P	6.48385	P
1415889_a_at	157.587	P	142.066	P	128.701	P	140.737	P	104.219	P	126.164	P	92.9472	P	84.6928	P	100.062	P	77.7519	P	74.2292	P	61.1076	P	27.8676	P	27.658	P	37.6836	P
1415890_at	7.27311	P	7.57745	P	8.02383	P	8.55249	P	9.75639	P	9.46504	P	9.16571	P	9.68288	P	8.33913	P	11.6698	P	12.2584	P	14.513	P	13.9764	P	14.6093	P	10.7136	P
1415891_at	79.1741	P	82.6939	P	73.5119	P	65.8223	P	57.2097	P	62.8109	P	39.5381	P	38.0357	P	46.6688	P	42.132	P	30.874	P	34.8205	P	21.8152	P	24.3551	P	21.411	P
1415892_at	10.1392	P	9.55421	P	11.4311	P	7.0745	P	8.5815	P	8.65207	P	4.86656	P	5.81605	P	6.11881	P	4.96319	P	3.20725	P	4.03672	P	0.739012	P	0.911547	P	0.621128	P
1415893_at	3.42528	P	5.6347	P	5.18077	P	2.956	P	4.44661	P	3.81307	P	1.91886	P	2.77658	P	2.57835	P	1.40277	P	1.33805	P	2.03859	P	0.46212	P	0.404004	P	0.206159	P
1415894_at	6.79725	P	7.1667	P	7.64238	P	6.02804	P	10.5352	P	6.02883	P	7.01532	P	8.78048	P	6.57051	P	8.43887	P	5.30819	P	7.26969	P	3.60772	P	3.57111	P	4.04041	P
1415895_at	38.461	A	35.8844	A	30.7157	A	51.8872	P	69.2198	P	60.6466	P	98.9987	P	88.9947	P	92.6179	P	130.412	P	123.128	P	134.894	P	149.522	P	156.858	P	148.122	P
1415896_x_at	2.3664	A	2.18483	A	2.61976	A	39.4384	A	53.4262	P	44.7306	P	75.4802	P	73.4103	P	78.7019	P	110.855	P	79.4497	P	115.65	P	98.0814	P	110.305	P	91.2985	P
1415897_a_at	343.064	P	304.765	P	344.769	P	333.062	P	327.222	P	323.29	P	304.062	P	301.997	P	304.987	P	277.643	P	275.551	P	276.505	P	4.8153	P	5.256	P	4.28918	P
1415898_at	1.25892	P	1.62499	P	1.52468	P	1.32804	P	1.20109	P	0.99841	P	0.657308	P	0.535164	P	0.321405	P	0.252933	A	0.2112	P	0.339994	P	0.0247454	A	0.09498	A	0.0586704	M
1415899_at	3.19178	M	3.31984	P	2.96931	P	2.73783	P	2.78056	P	3.0847	P	3.01803	P	2.98413	P	2.45503	P	2.90581	P	2.22673	P	3.23083	P	1.93008	P	2.09125	P	1.72301	P
1415900_a_at	0.134722	A	0.756199	A	0.545182	A	0.592255	A	1.91264	A	1.29774	A	1.18063	A	0.888167	P	1.17998	P	1.85564	P	1.45886	P	1.3582	P	1.28771	P	1.30675	P	0.632704	P
1415901_at	7.20028	A	8.77017	P	8.13038	P	6.43379	M	7.97868	P	7.6545	P	5.17965	M	5.05943	P	5.33906	M	5.69547	P	4.6454	P	5.81853	P	2.64012	P	2.94705	P	2.30258	P
1415902_at	0.121363	A	0.433435	A	0.226853	A	0.0899121	A	0.264376	A	0.529522	A	0.107418	A	0.0694142	A	0.104992	A	0.113502	A	0.0446469	A	0.0838835	A	0.0163264	A	0.02922	A	0.00611353	A
1415903_at	2.06876	P	2.14391	P	2.31732	P	4.85538	P	6.11414	P	5.23638	P	7.62636	P	7.97407	P	9.00508	P	12.7235	P	9.75077	P	14.3724	P	9.51875	P	13.8332	P	8.68912	P
1415904_at	13.2046	P	17.8402	P	19.1383	P	9.80649	P	18.0652	P	14.9143	P	9.6837	P	10.8567	P	10.8471	P	6.17395	P	7.33251	P	8.93956	P	2.4926	P	2.5122	P	1.78709	P
1415905_at	0.0440765	A	0.161282	A	0.345532	A	0.342268	A	0.091419	A	0.131962	A	0.0140891	A	0.257993	A	0.30005	A	0.121104	A	0.126487	A	0.246126	A	0.015213	A	0.071458	A	0.0834509	A
1415906_at	85.8347	P	80.8203	P	78.0296	P	121.405	P	101.849	P	104.263	P	125.752	P	115.148	P	122.754	P	169.573	P	148.032	P	151.971	P	166.708	P	161.839	P	187.85	P
1415907_at	6.03411	P	7.02454	P	7.17073	P	5.14481	P	6.58295	P	5.26949	P	5.09328	P	4.92316	P	4.08195	P	5.37666	P	3.21667	P	4.87271	P	1.73957	P	2.50991	P	1.75608	P
1415908_at	10.4711	P	9.6411	P	9.74502	P	14.1618	P	10.1556	P	15.3374	P	17.4714	P	15.6689	P	17.7675	P	29.8486	P	22.8585	P	21.5987	P	24.033	P	23.2414	P	29.4683	P
1415909_at	8.20298	P	8.69899	P	8.24068	P	8.07012	P	9.00275	P	8.9153	P	8.26911	P	7.92042	P	8.44127	P	8.27323	P	6.7134	P	8.55372	P	6.84445	P	6.87386	P	5.57235	P
1415910_s_at	7.05487	A	4.82586	M	6.92644	M	3.68746	A	3.44792	P	5.2419	P	3.44185	A	4.38461	A	3.5601	M	5.61064	A	2.26891	A	4.38215	A	1.74142	A	2.83828	A	1.82976	A
1415911_at	3.94808	P	5.25671	P	3.4962	P	11.2498	P	11.8805	P	13.095	P	17.9173	P	16.1701	P	17.8607	P	37.5748	P	30.5674	P	30.8682	P	41.5806	P	39.1056	P	41.0599	P
1415912_a_at	79.992	P	87.7498	P	94.0923	P	71.5229	P	86.359	P	69.0325	P	58.4829	P	62.882	P	71.912	P	51.8656	P	50.9286	P	54.063	P	28.3948	P	31.8896	P	22.9711	P
1415913_at	0.173982	A	0.577991	A	0.829709	A	0.158183	A	0.410064	A	0.523149	A	0.258659	A	0.175364	A	0.234313	A	0.302975	A	0.161059	A	0.312486	A	0.0630824	A	0.0640544	A	0.0710491	A
1415914_at	43.516	P	61.2908	P	49.4506	P	40.5565	P	53.2773	P	47.9951	P	38.3751	P	40.7204	P	42.7671	P	26.8598	P	24.8522	P	28.5631	P	16.389	P	18.2623	P	12.0888	P
1415915_at	18.4051	P	21.7776	P	22.14	P	17.7853	P	18.9922	P	21.6224	P	15.8116	P	15.6719	P	19.6624	P	19.8999	P	18.719	P	18.6949	P	16.1257	P	18.101	P	13.6288	P
1415916_a_at	60.1759	P	54.6174	P	60.118	P	50.8756	P	57.864	P	61.2297	P	44.5707	P	41.5546	P	41.1558	P	28.1854	P	18.8408	P	23.7902	P	3.46578	P	3.54956	P	2.16966	P
1415917_at	42.2661	P	46.6915	P	44.1333	P	32.2774	P	34.8266	P	34.7559	P	25.5255	P	25.3804	P	25.3709	P	15.8878	P	12.2584	P	13.3681	P	2.4669	P	2.74128	P	1.70581	P
1415918_a_at	88.9286	P	86.375	P	90.8555	P	82.359	P	95.5196	P	85.8551	P	81.9862	P	82.4057	P	85.4701	P	85.5837	P	76.1939	P	85.0211	P	77.1638	P	74.8938	P	77.8318	P
1415919_at	1.94831	A	2.10308	M	2.48547	P	4.97644	P	5.86632	P	5.71034	P	8.04613	P	8.69598	P	9.13923	P	16.7417	P	15.5543	P	19.9338	P	22.8465	P	28.9835	P	23.3815	P
1415920_at	11.5286	P	14.9232	P	14.7833	P	15.7747	P	17.7434	P	15.9933	P	16.796	P	16.5006	P	21.008	P	26.1288	P	21.4464	P	22.8673	P	21.4984	P	21.8089	P	21.797	P
1415921_a_at	0.545419	A	1.05204	A	0.516813	A	0.61749	A	0.720298	A	0.837762	P	1.11163	A	0.757008	P	0.718597	P	0.749847	P	0.488856	P	0.972039	P	0.522637	P	0.568637	P	0.24026	P
1415922_s_at	6.37844	P	6.16384	P	5.99042	P	9.91282	P	7.04564	P	10.7637	P	11.6	P	6.63925	P	8.25095	P	10.3267	P	8.42631	P	7.8135	P	5.52384	P	5.77715	P	8.53667	P
1415923_at	0.37257	A	0.442066	M	0.630775	A	18.3465	P	23.5095	P	19.5476	P	19.9871	P	33.7634	P	34.2773	P	68.7756	P	72.6292	P	67.2293	P	91.3767	P	88.1026	P	97.9307	P
1415924_at	0.0590587	A	0.20852	A	0.637143	A	0.180273	A	0.301206	A	0.163214	A	0.162022	A	0.0230002	A	0.390188	A	0.124938	A	0.0060633	A	0.0116107	A	0.0580644	A	0.00271572	A	0.0299336	A
1415925_a_at	2.11997	M	3.06931	P	2.92071	P	1.69435	P	2.55014	P	2.80057	P	2.32408	P	2.09946	P	2.35753	P	2.87169	P	2.11556	P	2.51606	P	1.91485	P	1.92533	P	1.34373	P
1415926_at	2.63983	P	2.70544	P	3.00753	P	2.25176	P	2.61961	P	1.76277	P	1.51781	P	1.70032	P	2.1622	P	2.12166	P	1.80907	P	2.71335	P	1.44043	P	1.60857	P	1.19103	P
1415927_at	0.696476	A	0.690196	A	0.784527	A	0.598969	A	0.850762	A	0.356747	A	0.385074	A	0.205169	A	0.460943	A	0.413566	A	0.0535801	A	0.567505	A	0.0239834	A	0.0681391	A	0.0839717	A
1415928_a_at	46.9302	P	47.6212	P	43.2848	P	46.0525	P	42.7816	P	47.3819	P	43.1334	P	39.8785	P	42.3892	P	51.5652	P	43.5025	P	45.9624	P	41.2794	P	42.9032	P	47.5046	P
1415929_at	35.7812	P	37.7092	P	38.5831	P	33.7788	P	44.0329	P	40.6322	P	38.5164	P	35.6045	P	38.2117	P	42.8592	P	39.1127	P	43.3642	P	42.151	P	42.4385	P	39.6399	P
1415930_a_at	47.3886	P	48.7023	P	46.6559	P	40.8279	P	38.0281	P	45.7453	P	31.1351	P	34.7853	P	33.7302	P	33.0181	P	31.2531	P	33.0305	P	22.9895	P	22.1619	P	20.3155	P
1415931_at	0.755999	A	0.763063	A	0.482258	A	0.449328	A	0.795644	A	0.0456478	A	0.123912	A	0.173964	A	0.318105	A	0.419554	A	0.235971	A	0.444774	A	0.0634214	A	0.123211	A	0.0686047	A
1415932_x_at	10.3726	P	4.57039	P	4.94815	P	6.59429	P	8.65154	P	7.06972	P	11.4873	P	9.22705	P	11.5345	P	18.1986	P	14.7316	P	16.9849	P	20.5563	P	25.2862	P	21.4435	P
1415933_a_at	222.083	P	203.271	P	207.94	P	221.871	P	159.391	P	205.062	P	177.239	P	146.964	P	159.406	P	161.591	P	143.554	P	131.384	P	105.902	P	99.2112	P	122.171	P
1415934_at	4.16212	P	6.0211	P	6.90459	P	4.56399	P	6.773	P	6.12701	P	6.985	P	7.30013	P	6.54396	P	8.4368	P	7.54523	P	8.85952	P	8.64493	P	8.54171	P	6.73907	P
1415935_at	1.43563	P	1.83223	P	2.09874	P	1.67463	P	2.35806	P	1.53543	P	1.28636	P	1.45203	P	1.24716	P	1.09703	P	0.889914	P	1.22668	P	0.473294	P	0.427421	P	0.366844	P
1415936_at	14.4397	P	14.8039	P	14.3921	P	11.5522	P	12.476	P	10.7697	P	9.07853	P	7.62917	P	8.16842	P	7.50293	P	4.80073	P	6.16281	P	1.62348	P	2.23209	P	1.51277	P
1415937_s_at	7.80168	P	9.58716	P	9.17415	P	7.29178	P	6.38006	P	7.57105	P	5.93312	P	4.99246	P	6.12406	P	5.70127	P	4.449	P	3.61409	P	2.54632	P	2.33265	P	2.48404	P
1415938_at	0.55535	A	0.463721	A	0.155454	A	0.0457195	A	0.0525626	A	0.131962	A	0.0804766	A	0.0230002	A	0.0473352	A	0.0457953	A	0.00948906	A	0.0197756	A	0.0147743	A	0.0103652	A	0.00914973	A
1415939_at	1.09805	A	0.481124	A	0.602167	A	0.879824	A	0.756557	A	0.946021	A	1.28445	P	0.882632	A	1.26558	A	2.12166	P	1.39161	P	1.86047	P	1.08622	P	1.50633	P	1.03923	P
1415940_at	4.90456	P	2.68189	P	3.39464	P	3.90441	P	4.76111	P	4.83006	P	4.56387	P	4.40886	P	4.66484	P	7.2338	P	5.48386	P	6.4058	P	6.34419	P	6.62752	P	5.89266	P
1415941_s_at	1.32707	P	1.39367	P	1.54811	P	1.48334	P	1.36739	P	1.65833	P	1.49048	P	1.5408	P	1.84936	P	2.64005	P	2.05116	P	2.32762	P	1.89112	P	2.31693	P	2.0308	P
1415942_at	229.302	P	240.447	P	226.93	P	222.178	P	220.986	P	214.734	P	191.744	P	185.664	P	184.094	P	149.887	P	142.557	P	148.477	P	81.8263	P	83.3226	P	84.4888	P
1415943_at	69.2325	P	67.047	P	59.6286	P	52.1591	P	48.9812	P	56.9949	P	37.6466	P	30.6315	P	34.8604	P	21.0902	P	18.5217	P	19.1764	P	0.183348	P	0.237682	P	0.16493	P
1415944_at	22.5804	P	25.0614	P	19.9646	P	12.2303	P	15.2258	P	15.4122	P	7.37072	P	7.67447	P	10.5202	P	6.03123	P	4.2111	P	5.42529	P	0.0145565	A	0.115481	A	0.0340261	A
1415945_at	0.770453	P	0.544758	P	0.891249	P	1.36805	P	0.565034	A	0.955109	P	0.555105	P	0.18521	A	0.436575	P	0.602073	A	0.405673	P	0.541206	M	0.0960518	P	0.150316	P	0.095168	P
1415946_at	7.11945	P	7.23644	P	7.99812	P	6.13632	P	6.43071	P	7.20397	P	5.69796	P	6.75387	P	6.21085	P	7.01058	P	6.61963	P	7.4252	P	8.12184	P	7.46784	P	6.72701	P
1415947_at	164.044	P	144.002	P	141.764	P	147.324	P	135.595	P	144.546	P	107.743	P	97.2359	P	107.251	P	65.2752	P	58.6668	P	60.7614	P	2.75189	P	3.18275	P	2.41796	P
1415948_at	92.9519	P	107.951	P	100.407	P	79.1612	P	89.9741	P	91.4988	P	60.6587	P	66.3399	P	67.834	P	37.3978	P	37.8414	P	39.0386	P	3.41357	P	3.63599	P	2.50023	P
1415949_at	0.0282852	A	0.218517	A	0.269129	A	110.004	P	113.431	P	102.908	P	158.433	P	152.299	P	154.31	P	212.428	P	205.812	P	185.843	P	200.679	P	197.723	P	206.342	P
1415950_a_at	48.5776	P	54.9383	P	56.6149	P	54.4465	P	68.2438	P	64.6314	P	68.4923	P	65.3208	P	70.4778	P	77.5155	P	72.3956	P	76.8885	P	80.6272	P	84.0377	P	76.9771	P
1415951_at	0.108176	A	0.275352	A	0.900988	A	0.593933	A	0.35749	A	0.615303	A	0.686292	A	0.645327	A	0.633205	A	1.02035	A	0.528993	P	0.789686	A	0.337964	A	0.481094	A	0.31291	A
1415952_at	5.06973	P	4.41561	A	4.71258	P	4.11645	P	6.3497	P	5.0822	P	4.91891	P	4.16022	P	7.27752	P	7.64936	P	6.3037	P	6.82158	P	4.26725	P	3.87412	P	5.16351	P
1415953_s_at	3.93051	P	3.42439	P	3.59442	P	2.9883	P	2.91812	P	3.06652	P	2.66188	P	2.68493	P	3.08776	P	2.51311	P	2.04118	P	3.29502	P	1.16311	P	1.20865	P	1.10909	P
1415954_at	0.253796	A	0.0859674	A	0.100203	A	0.125941	A	0.0255584	A	0.0345519	A	0.296874	A	0.0889653	A	0.077913	A	0.124938	A	0.0235	A	0.123295	A	0.000488987	A	0.00322302	A	0.000515307	A
1415955_x_at	2.67575	A	1.89011	A	2.66806	A	1.93368	A	2.2449	A	3.22268	A	2.58473	A	2.5938	P	2.73959	A	2.33964	A	1.54555	A	1.58578	A	0.148435	A	0.256094	A	0.252027	A
1415956_a_at	5.89175	A	5.89295	A	6.22913	A	7.35616	A	11.0067	A	11.533	A	14.3856	A	12.6512	A	13.0264	A	21.8799	A	22.8609	A	28.3405	A	21.5241	P	18.4765	P	12.4875	P
1415957_a_at	4.14444	P	6.21817	P	6.21103	P	4.53869	P	6.90916	P	7.21541	P	5.54695	P	6.30775	P	8.76552	P	12.5359	P	11.4282	P	13.0565	P	15.0359	P	14.917	P	11.2155	P
1415958_at	2.18771	A	2.66881	A	2.18056	A	2.41353	A	2.05591	A	1.73112	A	1.29397	A	1.27923	A	1.31698	A	1.98226	A	0.74605	A	1.41459	A	0.111802	A	0.257897	A	0.219143	A
1415959_at	0.1131	A	0.109884	A	0.0973354	A	0.0548697	A	0.079495	A	0.0755225	A	0.0572356	A	0.0646611	A	0.0535024	A	0.322295	A	0.0108529	A	0.180908	A	0.14017	A	0.0864887	A	0.0224815	A
1415960_at	1.57214	A	0.955421	A	1.24856	A	0.858468	A	0.853398	A	1.05571	A	0.383522	A	0.550441	A	0.824742	A	0.62521	A	0.202499	A	0.484032	A	0.0207662	A	0.224276	A	0.0134043	A
1415961_at	16.8877	P	14.7412	P	17.964	P	42.6507	P	41.3437	P	47.7398	P	71.2514	P	69.2853	P	69.5408	P	111.416	P	106.302	P	123.817	P	177.52	P	165.695	P	164.138	P
1415962_at	43.2924	P	46.2593	P	42.4857	P	35.3381	P	40.3434	P	36.9967	P	30.4352	P	33.8217	P	31.4265	P	34.3722	P	33.01	P	34.7221	P	26.4427	P	26.9433	P	22.0009	P
1415963_at	19.6579	P	21.0793	P	19.0033	P	20.2197	P	18.4145	P	21.234	P	18.606	P	15.4703	P	20.2922	P	26.3482	P	21.1041	P	20.3806	P	17.9056	P	18.2582	P	21.9681	P
1415964_at	356.374	P	372.673	P	383.565	P	349.731	P	407.188	P	332.547	P	350.48	P	349.202	P	363.677	P	281.829	P	292.968	P	322.211	P	46.5531	P	38.9955	P	36.1953	P
1415965_at	269.329	P	273.182	P	257.714	P	239.238	P	221.158	P	261.307	P	175.832	P	184.788	P	203.475	P	129.449	P	172.814	P	149.343	P	3.23383	P	2.24876	P	1.89131	P
1415966_a_at	59.9053	P	61.1412	P	57.0168	P	50.7685	P	50.4228	P	53.5744	P	37.2414	P	35.6981	P	45.546	P	41.8623	P	42.0126	P	37.9333	P	25.0717	P	26.6576	P	25.3046	P
1415967_at	61.9172	P	66.4836	P	62.1108	P	48.1611	P	54.615	P	61.7149	P	43.5555	P	44.1208	P	52.1245	P	39.5787	P	40.1628	P	38.0064	P	32.8956	P	28.9329	P	26.7745	P
1415968_a_at	2.39949	P	2.20019	P	2.03408	P	1.53179	P	2.59844	P	1.37093	P	2.52073	P	1.13915	P	1.46465	P	1.56892	P	0.962011	P	1.55499	P	0.426065	P	0.378951	P	0.740753	P
1415969_s_at	0.0560216	A	0.124891	A	0.0439521	A	0.0583654	A	0.0544391	A	0.0980185	A	0.0365497	A	0.0280383	A	0.0560018	A	0.0340952	A	0.0509922	A	0.0435547	A	0.00571376	A	0.00488194	A	0.00286805	A
1415970_at	221.649	P	233.172	P	232.133	P	216.62	P	218.443	P	220.487	P	200.774	P	199.569	P	235.672	P	197.179	P	190.109	P	209.473	P	180.232	P	182.489	P	190.84	P
1415971_at	6.22719	P	5.95556	P	6.76264	P	7.52249	P	11.6513	P	11.0965	P	13.1009	P	12.6657	P	15.074	P	24.1567	P	19.9283	P	21.6384	P	28.4787	P	28.1541	P	23.0248	P
1415972_at	2.56816	P	3.39755	P	3.00753	P	4.46519	P	4.41111	P	5.04099	P	4.53096	P	5.61069	P	5.47816	P	10.2085	P	10.4262	P	10.9687	P	17.7599	P	14.7743	P	12.2207	P
1415973_at	5.12406	P	4.76185	P	4.98747	P	7.54737	P	7.20986	P	10.0897	P	8.94406	P	10.5971	P	11.2998	P	15.8971	P	15.7377	P	15.8464	P	18.4615	P	20.7741	P	14.7235	P
1415974_at	13.2886	P	18.7997	P	14.9659	P	11.0305	P	10.9994	P	14.4214	P	7.41918	P	6.98672	P	9.18961	P	9.02956	P	4.30124	P	5.71859	P	4.05682	P	2.23875	P	3.27425	P
1415975_at	14.7388	P	17.3673	P	17.4763	P	11.3531	P	13.7553	P	13.1623	P	9.08909	P	10.1816	P	10.2319	P	9.05477	P	7.13976	P	7.73508	P	3.302	P	3.4826	P	2.46025	P
1415976_a_at	8.51582	P	14.0156	P	13.4337	P	7.5026	P	9.77417	P	10.2503	P	8.01251	P	6.10205	P	7.11853	P	4.42651	P	2.97048	P	5.84106	P	1.15739	P	1.50633	P	0.781292	A
1415977_at	0.361215	A	0.416228	A	0.787749	A	0.269643	A	1.46277	A	0.593722	A	1.52758	A	0.703449	A	0.815172	A	1.46731	A	0.791071	P	1.34014	P	1.14435	P	0.919305	P	0.949603	P
1415978_at	0.0590587	A	0.230576	A	0.0357791	A	1.64119	P	3.4855	P	2.26988	P	4.50044	P	2.79004	P	3.61806	P	8.55933	P	7.8277	P	7.83443	P	10.8921	P	12.5132	P	9.51702	P
1415979_x_at	168.524	P	163.697	P	148.292	P	154.481	P	140.191	P	155.04	P	129.269	P	121.793	P	129.676	P	109.969	P	103.848	P	103.742	P	75.63	P	76.8047	P	80.1317	P
1415980_at	83.0568	P	82.4453	P	83.7266	P	73.2786	P	90.1843	P	74.9862	P	81.9824	P	69.6501	P	68.5021	P	50.7668	P	50.0641	P	57.0474	P	30.0949	P	33.269	P	30.054	P
1415981_at	12.2756	P	13.356	P	12.7089	P	12.9901	P	11.9934	P	13.429	P	10.2522	P	9.68566	P	9.99024	P	10.2106	P	9.9708	P	9.94359	P	7.63763	P	8.74234	P	6.44224	P
1415982_at	7.96791	P	7.83209	P	8.28115	P	5.31876	P	6.69826	P	6.58088	P	5.13644	P	5.49966	P	5.28768	P	5.30225	P	3.94977	P	5.44758	P	2.88656	P	2.69665	P	2.06422	P
1415983_at	20.3245	P	22.8853	P	23.4838	P	14.9027	P	17.2888	P	19.3524	P	11.093	P	10.803	P	10.3117	P	5.9747	P	5.17377	P	5.69115	P	0.506661	P	0.371591	P	0.175947	P
1415984_at	158.435	P	166.222	P	133.842	P	123.447	P	137.546	P	122.07	P	97.0347	P	124.917	P	120.021	P	57.8024	P	47.6273	P	73.3852	P	7.38033	P	7.53678	P	6.54823	P
1415985_at	9.14558	P	9.80611	P	7.32045	P	7.09421	P	9.54335	P	11.2468	P	9.13399	P	8.86511	P	9.4225	P	13.7843	P	3.47179	P	7.75075	P	4.25393	P	3.75259	P	2.22021	P
1415986_at	10.8355	P	11.5574	P	11.7348	P	13.1038	P	13.7887	P	12.829	P	12.7899	P	13.0413	P	14.0802	P	19.3796	P	17.8644	P	15.6689	P	17.377	P	19.2768	P	19.821	P
1415987_at	38.7309	P	44.9157	P	44.4447	P	31.4065	P	38.7053	P	36.6388	P	23.4458	P	22.9331	P	25.2592	P	14.3239	P	12.9947	P	15.1067	P	2.87043	P	2.76839	P	1.89751	P
1415988_at	5.02837	P	9.13	P	9.01141	P	4.75099	P	7.18246	P	7.33279	P	2.02303	P	4.0787	P	4.45919	P	1.40875	P	2.83675	P	3.89742	P	0.663244	P	0.564124	M	0.142087	A
1415989_at	3.09894	P	3.14106	P	2.59563	P	2.35318	P	3.94656	P	2.48924	P	2.457	P	2.54513	P	2.41414	P	3.00858	P	2.31127	P	2.91509	P	1.41867	P	1.48948	P	1.24947	P
1415990_at	53.737	P	60.7146	P	53.2629	P	48.0948	P	66.0541	P	53.3554	P	55.5684	P	56.7156	P	62.55	P	56.2794	P	56.6884	P	68.946	P	55.9291	P	59.5273	P	54.9973	P
1415991_a_at	40.0639	P	35.3918	P	41.776	P	36.2788	P	42.1938	P	40.66	P	46.3732	P	39.3213	P	43.7428	P	52.9483	P	42.5957	P	47.1411	P	39.7525	P	44.0519	P	40.9669	P
1415992_at	4.98964	P	4.45702	P	4.80173	P	3.63853	P	4.95367	P	3.21746	P	2.66403	P	2.57387	P	2.62426	P	2.5898	P	1.76201	P	2.45886	P	0.961923	P	0.995248	P	0.865192	P
1415993_at	10.8383	P	11.6613	P	11.7461	P	8.66168	P	10.9237	P	11.8381	P	7.6597	P	9.24631	P	10.523	P	12.1025	P	10.3533	P	9.20178	P	7.6651	P	8.42974	P	6.30266	P
1415994_at	355.088	P	358.772	P	369.681	P	370.889	P	367.434	P	361.374	P	347.168	P	354.837	P	331.157	P	270.832	P	280.265	P	305.925	P	0.169481	P	0.215082	P	0.284884	P
1415995_at	13.611	P	17.8306	P	17.4916	P	7.85937	P	11.5496	P	11.7232	P	6.04636	P	6.83221	P	6.79957	P	2.80539	P	3.10396	P	3.29731	P	0.458413	P	0.675168	P	0.233891	A
1415996_at	12.4826	P	15.4863	P	14.8936	P	10.1104	P	11.8805	P	12.0259	P	7.09376	P	6.60025	P	7.04865	P	6.0859	P	5.51208	P	5.38323	P	2.42901	P	2.59991	P	1.91536	P
1415997_at	11.3976	P	11.8358	P	13.9446	P	8.66422	P	7.09007	P	11.7746	P	6.13029	P	8.2243	P	7.17237	P	3.74352	A	5.11813	P	5.13192	P	0.992178	P	1.5402	A	1.13359	A
1415998_at	56.6664	P	56.9727	P	54.5589	P	56.0251	P	60.7839	P	59.4132	P	58.5262	P	50.4741	P	61.1622	P	68.3074	P	64.6126	P	62.3413	P	64.506	P	67.5004	P	71.8306	P
1415999_at	0.277473	A	1.00007	A	0.302613	A	0.8638	A	2.26272	A	1.78228	A	2.76534	A	2.91617	M	2.82776	A	4.52073	P	2.80925	P	4.1958	P	2.24722	P	2.33603	P	3.47508	P
1416000_a_at	342.202	P	332.811	P	312.424	P	311.665	P	318.421	P	311.965	P	252.64	P	262.944	P	264.648	P	197.814	P	191.726	P	198.722	P	39.9049	P	42.577	P	39.3021	P
1416001_a_at	15.286	A	10.5749	A	12.5808	A	11.9653	A	8.64453	A	9.92644	A	11.3638	A	8.69325	A	9.7043	A	11.941	A	9.11873	A	11.8245	A	6.5556	A	6.15742	A	7.32049	A
1416002_x_at	1.11963	A	1.48181	A	1.91868	A	1.19981	A	0.871877	A	2.08268	P	2.26331	M	1.59572	A	1.63815	M	2.43353	A	1.61431	P	2.28846	P	2.2682	P	1.85753	P	1.23877	P
1416003_at	0.418397	P	0.126781	A	0.416685	A	3.57862	P	2.53808	P	3.853	P	8.15749	P	5.67394	P	6.64762	P	13.1046	P	9.77073	P	11.8162	P	13.2264	P	14.2245	P	15.5234	P
1416004_at	14.7946	P	14.2904	P	13.6152	P	40.0081	P	47.7305	P	41.4476	P	67.9997	P	65.2056	P	72.5203	P	121.926	P	120.022	P	113.275	P	147.491	P	152.549	P	145.037	P
1416005_at	23.6582	P	28.2001	P	28.8257	P	21.7004	P	23.8108	P	27.3382	P	16.9102	P	20.4193	P	20.7498	P	18.5428	P	17.8939	P	19.1764	P	12.5058	P	12.8789	P	10.7179	P
1416006_at	2.26744	P	1.81967	P	2.10214	A	2.74634	P	2.76837	P	1.63415	P	2.67048	P	2.11229	P	2.69798	P	3.4471	P	2.65451	P	3.64904	P	2.19947	P	2.6639	P	2.01021	P
1416007_at	0.187902	A	0.429126	A	0.336309	A	1.47561	P	2.80801	P	2.3352	P	3.11262	P	4.0476	P	3.16811	P	7.25397	P	7.11178	P	7.73508	P	8.93893	P	10.3749	P	8.67067	P
1416008_at	0.0122466	A	0.0178406	A	0.114607	A	1.26933	P	0.935594	A	1.55464	P	2.5463	P	2.38694	P	3.02889	P	3.02577	P	3.27493	P	4.8289	P	4.26846	P	4.71889	P	3.35616	P
1416009_at	4.78624	P	3.75632	P	3.77721	P	17.7086	P	23.4699	P	21.1015	P	36.6934	P	34.8509	P	37.6341	P	70.419	P	63.9955	P	56.1545	P	88.4133	P	88.5225	P	95.0241	P
1416010_a_at	4.11163	P	5.20896	P	5.37807	P	3.4086	P	3.79737	P	4.16334	P	2.84336	P	3.29546	P	3.12553	P	2.85637	P	2.24416	P	2.81619	P	1.35399	P	1.43238	P	0.969139	P
1416011_x_at	4.54301	P	4.56762	P	5.77027	P	3.93813	P	4.87523	P	5.0108	P	2.34089	M	2.76762	P	3.71984	P	2.25133	P	2.91344	P	2.65104	P	1.72297	P	1.52324	P	1.06255	P
1416012_at	0.172251	A	0.300115	A	0.324033	A	0.208486	A	0.0874218	A	0.332452	A	0.484886	A	0.114469	A	0.0687542	A	0.0631265	A	0.21558	A	0.1388	A	0.221393	A	0.162841	A	0.00975751	A
1416013_at	4.90198	P	4.62025	P	5.37089	P	6.31986	P	6.68128	P	7.11824	P	10.3816	P	11.4878	P	12.6839	P	21.1613	P	24.7766	P	23.5334	P	29.3474	P	31.3544	P	25.9895	P
1416014_at	7.87248	P	9.11809	P	17.987	P	5.81477	P	6.53892	P	9.6422	P	5.39904	P	5.13154	P	6.09517	P	6.06441	P	4.29622	P	6.00161	P	2.70533	P	3.51793	P	2.34082	P
1416015_s_at	19.816	P	21.7056	P	20.0536	P	16.4913	P	18.5915	P	19.7014	P	13.0756	P	14.4279	P	14.6872	P	13.0147	P	11.2241	P	12.1399	P	7.27759	P	7.71309	P	5.95725	P
1416016_at	2.55623	P	3.19165	P	4.92671	P	2.6044	M	3.01951	P	2.59086	P	2.23408	A	2.22621	M	2.11768	P	1.12568	A	0.847246	A	1.69943	M	0.141033	A	0.09498	A	0.0803496	A
1416017_at	5.1396	A	5.58376	A	7.0066	A	6.75541	A	9.75995	M	7.56242	M	5.5591	A	8.26479	P	10.7839	P	11.5884	P	11.8053	P	12.2266	P	13.1037	P	13.7382	P	10.3751	P
1416018_at	5.84439	P	5.28201	P	4.9839	P	6.12186	P	3.89251	P	5.0987	P	4.19949	P	4.10504	P	4.30966	P	5.33085	P	4.34478	P	4.23393	P	3.1528	P	4.18402	P	3.788	P
1416019_at	3.67064	P	4.16535	P	4.54522	P	2.57699	P	3.55766	P	4.13647	P	1.87218	P	2.52967	P	2.63806	P	2.07821	P	2.29957	P	2.89707	P	1.55964	P	1.49938	P	0.831855	P
1416020_a_at	86.1244	P	94.6157	P	90.2577	P	76.0509	P	89.3439	P	81.6081	P	65.6782	P	67.0646	P	69.5447	P	49.9764	P	48.5081	P	57.3585	P	22.2332	P	25.2995	P	19.7876	P
1416021_a_at	49.9328	P	47.9481	P	44.3436	P	50.0238	P	42.6921	P	49.6797	P	47.0614	P	41.2667	P	40.8297	P	53.974	P	46.8424	P	47.3815	P	48.2168	P	51.9773	P	50.7884	P
1416022_at	23.5216	P	28.3311	P	23.7024	P	23.0284	P	23.91	P	32.4363	P	24.677	P	25.6487	P	26.3134	P	25.6071	P	26.9158	P	35.4608	P	35.3792	P	35.9984	P	37.5187	P
1416023_at	0.741579	A	0.978895	P	1.07398	M	2.86799	P	4.83607	P	2.82627	P	4.80718	P	4.51581	P	4.35692	P	7.44815	P	7.7023	P	8.50335	P	10.1504	P	9.52102	P	8.74455	P
1416024_x_at	68.0553	P	65.0206	P	55.1032	P	59.9674	P	40.1276	P	48.0731	P	49.894	P	55.0103	P	44.5209	P	47.0052	P	43.3291	P	39.6934	P	40.0765	P	37.5565	P	35.3826	P
1416025_at	371.66	P	356.888	P	345.05	P	359.611	P	347.981	P	335.191	P	318.584	P	300.491	P	318.416	P	253.629	P	251.925	P	250.144	P	0.0297346	A	0.00449672	A	0.011661	A
1416026_a_at	116.775	P	120.267	P	117.066	P	110.276	P	109.853	P	120.742	P	89.4282	P	89.6105	P	93.5575	P	85.8435	P	79.4999	P	75.4341	P	50.3421	P	51.2834	P	40.1923	P
1416027_at	37.4887	P	41.9821	P	40.3024	P	33.5937	P	37.7971	P	36.9967	P	27.4688	P	27.686	P	29.0517	P	21.7146	P	20.4301	P	22.9689	P	11.9146	P	12.784	P	12.2935	P
1416028_a_at	1.98065	P	2.62961	P	2.70951	P	2.8188	P	3.5451	P	3.17835	P	2.5655	P	2.56502	P	2.97019	P	3.58322	P	3.40165	P	3.90213	P	4.30243	P	4.38178	P	3.02732	P
1416029_at	5.84439	P	7.28589	P	6.91916	P	4.38732	P	6.38344	P	5.16198	P	3.91128	P	3.84527	P	4.31463	P	3.4612	P	2.97202	P	3.9422	P	1.74234	P	1.96377	P	1.73501	P
1416030_a_at	3.27021	P	4.98767	P	4.64844	P	2.99477	P	3.60482	P	3.66973	P	2.19242	P	2.09305	P	2.42095	P	1.75235	P	1.61838	P	1.64762	P	0.538114	P	0.624344	P	0.620603	P
1416031_s_at	4.21773	P	4.82586	P	5.66217	P	2.96676	P	4.12522	P	3.09509	P	3.18555	P	3.16892	P	2.92337	P	2.19118	P	1.7015	P	2.91059	P	0.779985	P	1.01561	P	0.611712	P
1416032_at	6.03147	P	5.67718	P	6.14227	P	5.81716	P	4.2117	P	5.83862	P	4.0861	P	3.38801	P	4.24015	P	3.39784	P	4.41532	P	3.97997	P	2.53597	P	2.34953	P	2.12114	P
1416033_at	0.942055	M	1.16637	P	1.34468	P	0.910215	P	0.62303	P	0.946021	P	0.676038	P	0.692818	P	0.644246	P	0.44124	P	0.348257	P	0.65468	P	0.262052	P	0.15342	P	0.138655	P
1416034_at	0.839017	A	0.696994	M	0.618051	P	0.646284	P	1.06462	P	1.1458	P	0.932387	P	1.30678	P	1.34176	P	1.34024	P	1.51876	P	1.96407	P	1.20009	P	1.25177	P	0.673805	P
1416035_at	4.52005	P	4.30817	P	4.73753	P	3.74096	P	4.7058	P	4.68548	P	4.53566	P	4.03804	P	4.35692	P	8.17207	P	6.1931	P	5.43024	P	5.56449	P	5.67991	P	4.67832	P
1416036_at	13.5877	P	19.6351	P	20.0806	P	16.0708	P	25.9365	P	16.4763	P	21.3113	P	21.6572	P	28.1877	P	36.1035	P	39.0912	P	33.9466	P	51.0362	P	49.7452	P	44.8982	P
1416037_a_at	28.7779	P	30.4536	P	33.0736	P	24.7537	P	29.0738	P	31.7485	P	21.7996	P	26.4697	P	24.6627	P	23.5724	P	24.2751	P	22.7319	P	21.1475	P	21.6901	P	17.07	P
1416038_at	19.403	P	21.063	P	19.8178	P	15.7106	P	20.6523	P	19.218	P	14.1493	P	13.4685	P	13.7305	P	10.1462	P	8.24882	P	10.0848	P	3.54226	P	3.90272	P	2.21366	P
1416039_x_at	3.00399	P	2.63745	P	3.20947	P	2.22909	P	2.51097	P	2.2348	P	1.6062	P	0.895556	P	1.89077	P	1.15447	P	0.448388	P	1.01417	P	0.318997	P	0.236507	P	0.232401	P
1416040_at	0.0530039	A	0.0471756	A	0.100203	A	0.0191408	A	0.160073	A	0.0440418	A	0.0698549	A	0.0300993	A	0.102229	A	0.145413	A	0.00948906	A	0.0240773	A	0.00101703	A	0.00449672	A	0.00247726	A
1416041_at	8.4526	P	12.7308	P	13.2938	P	10.152	P	18.3723	P	13.4567	P	12.8039	P	13.8804	P	16.6178	P	16.2798	P	16.4893	P	16.6295	P	17.2401	P	20.5317	P	12.7458	P
1416042_s_at	2.70453	A	3.10649	P	3.48569	P	2.10607	A	1.67869	P	2.55524	P	1.95144	P	1.95286	P	1.84066	P	1.53238	A	1.41922	P	1.9917	P	0.578059	P	0.667275	P	0.591999	P
1416043_at	0.0122466	A	0.0272786	A	0.263065	A	0.106406	A	0.017183	A	0.0122897	A	0.00573981	A	0.0117152	A	0.00593619	A	0.0482076	A	0.0745079	A	0.0318858	A	0.00414948	A	0.000732279	A	0.000471972	A
1416044_at	8.50757	P	8.79688	P	10.6235	P	7.4554	P	8.41022	P	7.77843	P	6.5728	P	5.4267	P	6.35063	P	5.30225	P	5.80134	P	5.03142	P	3.35595	P	3.57111	P	2.56967	P
1416045_a_at	5.1681	M	5.94133	P	6.64266	P	5.02312	P	6.50847	P	5.53518	P	5.21571	P	4.64277	P	6.55192	P	5.90467	P	3.76837	P	4.86541	P	4.66397	P	5.31984	P	3.7231	P
1416046_a_at	1.88841	P	1.68215	P	1.58496	P	1.83536	P	2.02071	P	2.74156	P	1.8257	P	2.19818	P	2.7697	P	3.19518	P	2.87351	P	2.80274	P	2.54322	P	2.60919	P	1.66641	P
1416047_at	0.0605843	A	0.0715844	A	0.0522121	A	0.0124575	A	0.223689	A	0.0962651	A	0.0263607	A	0.206608	A	0.0473352	A	0.0849517	A	0.0471632	A	0.0187209	A	0.0499876	A	0.0444001	A	0.0115305	A
1416048_at	4.85565	P	5.122	P	5.22378	P	4.53639	P	5.85964	P	6.01762	P	5.06455	P	4.43555	P	4.82382	P	7.18341	P	5.19119	P	5.54183	P	5.11334	P	5.2475	P	4.0132	P
1416049_at	34.3721	P	34.8347	P	32.5925	P	27.9489	P	27.5663	P	27.1718	P	20.7641	P	20.0544	P	17.8763	P	12.3067	P	9.41875	P	11.9472	P	1.34629	P	1.27444	P	1.20687	P
1416050_a_at	56.2257	P	62.1744	P	50.2525	P	41.5951	P	47.9552	P	45.5019	P	30.3544	P	29.5143	P	34.4496	P	18.9315	P	16.6056	P	19.8133	P	1.37029	P	1.61971	P	2.03398	P
1416051_at	27.2476	P	24.8723	P	27.0921	P	18.8186	P	21.0387	P	21.4734	P	12.8402	P	12.9246	P	13.7275	P	5.66074	P	5.30294	P	6.45661	P	0.0128494	A	0.00758939	A	0.0421279	A
1416052_at	9.47635	P	12.3486	P	11.9526	P	8.77617	P	20.0375	P	11.4335	P	11.9308	P	20.8674	P	13.302	P	10.7197	P	11.7264	P	14.2864	P	13.2196	P	13.1281	P	9.75758	P
1416053_at	0.0411459	A	0.0370838	A	0.0605466	A	2.07956	A	1.42902	P	1.72382	P	3.92045	P	3.94978	P	2.89767	P	7.19349	P	4.8333	P	5.90119	P	4.40238	P	5.00563	P	4.2614	P
1416054_at	140.034	P	144.442	P	138.537	P	128.224	P	134.853	P	136.863	P	115.599	P	109.42	P	125.197	P	95.6868	P	97.0768	P	95.5956	P	82.6119	P	82.9719	P	79.0828	P
1416055_at	0.0776508	A	0.244731	A	0.432248	P	0.0799858	A	0.0307604	A	0.119325	A	0.11625	A	0.0429434	A	0.030769	A	0.0111142	A	0.00948906	A	0.0273831	A	0.0352751	A	0.0232552	A	0.0241476	M
1416056_a_at	124.826	P	120.997	P	130.037	P	114.804	P	120.821	P	126.592	P	95.8649	P	93.2793	P	98.8555	P	78.9108	P	76.1038	P	76.6003	P	45.0752	P	49.9733	P	42.8167	P
1416057_at	112.082	P	125.78	P	115.221	P	109.221	P	112.317	P	106.101	P	89.033	P	91.9749	P	92.0379	P	75.2826	P	74.7518	P	75.0141	P	46.1369	P	48.9878	P	45.4022	P
1416058_s_at	168.645	P	161.305	P	165.794	P	150.097	P	165.699	P	161.315	P	139.857	P	142.346	P	138.766	P	116.125	P	107.75	P	114.013	P	76.9777	P	85.0855	P	76.5651	P
1416059_at	23.069	P	27.6731	P	26.1883	P	20.4721	P	24.2198	P	24.4777	P	18.8892	P	19.9571	P	19.7287	P	16.0556	P	15.301	P	14.7806	P	8.5461	P	10.0652	P	6.3286	P
1416060_at	18.3569	P	17.0613	P	20.3863	P	13.3562	P	12.0591	P	19.0359	P	10.0612	P	11.9146	P	12.5456	P	8.20095	P	9.77472	P	10.1882	P	5.99071	P	5.2886	P	4.8407	P
1416061_at	16.5778	P	17.4407	P	17.768	P	10.4471	P	15.666	P	15.1444	P	11.2679	P	11.1885	P	12.7016	P	7.03666	P	6.98525	P	10.0631	P	3.51938	P	2.98075	P	2.52331	P
1416062_at	3.79531	A	5.24266	P	5.33858	P	2.38853	A	3.4949	P	3.70948	P	1.97185	A	2.12514	M	2.17558	A	1.44173	A	1.14355	A	1.69735	A	0.362421	A	0.283503	A	0.0722825	A
1416063_x_at	0.0485158	A	0.106165	A	0.0973354	A	0.0106365	A	0.0433077	A	0.0329968	A	0.0450695	A	0.00507994	A	0.0186632	A	0.0175772	A	0.0628473	A	0.00513085	A	0.0141237	A	0.000415622	A	0.00452524	A
1416064_a_at	153.574	P	179.355	P	149.304	P	135.637	P	151.794	P	140.123	P	108.323	P	110.188	P	114.659	P	81.6554	P	92.7664	P	87.6395	P	37.3409	P	43.3256	P	27.4375	P
1416065_a_at	0.484342	A	0.312579	P	0.832942	P	0.39366	P	0.315165	P	0.478787	P	0.561716	P	0.433651	P	0.592984	P	1.28707	P	0.887532	P	1.28422	P	0.878139	P	1.2236	P	0.668955	P
1416066_at	4.87623	P	5.79063	P	5.41399	P	5.38954	P	5.33824	P	6.13543	P	4.7361	P	4.8639	P	5.76845	P	6.9725	P	6.0433	P	6.4312	P	4.78768	P	5.75534	P	3.86621	P
1416067_at	4.78111	P	5.34109	P	4.7946	P	4.89025	P	3.94974	P	4.86013	P	4.68408	P	3.73888	P	5.35706	P	6.50666	P	5.32045	P	6.07709	P	4.92501	P	5.60044	P	4.86866	P
1416068_at	7.79896	P	10.3421	P	10.1837	P	7.64201	P	9.02035	P	8.33158	P	6.37328	P	5.5173	P	6.68755	P	6.04294	P	5.19642	P	6.70896	P	3.06692	P	3.80675	P	2.5559	P
1416069_at	1.65792	A	0.971847	A	1.3314	A	3.90217	P	4.508	P	5.18952	P	7.71103	P	6.04825	P	7.52652	P	12.5694	P	10.9677	P	12.3022	P	22.9613	P	25.3283	P	19.6209	P
1416070_a_at	5.17329	P	3.07462	P	2.8999	P	2.68688	P	2.50796	P	2.3352	P	3.08177	P	1.94231	P	1.6745	P	1.79604	P	1.39686	P	2.10064	P	0.714187	P	0.554383	P	0.555778	P
1416071_at	6.18216	P	6.04962	P	5.67658	P	4.46519	P	5.71958	P	5.36342	P	3.81751	P	3.09569	P	3.98602	P	3.63651	P	3.00915	P	4.45655	P	1.62348	P	1.73023	P	1.39002	P
1416072_at	0.557338	A	0.47459	A	0.513666	A	0.752952	A	1.00523	A	1.00069	P	1.1507	P	1.06066	P	1.35832	M	2.97939	P	2.61537	P	2.66882	P	2.74977	P	3.19504	P	2.04431	P
1416073_a_at	4.77084	A	4.52611	A	5.10913	A	4.55018	A	4.48537	A	4.3492	A	2.54843	A	3.41354	A	4.18319	A	3.80979	P	2.59435	M	3.53971	M	2.40758	P	3.05333	P	1.71927	P
1416074_a_at	166.243	P	182.983	P	176.541	P	180.296	P	177.874	P	181.03	P	166.083	P	167.284	P	158.906	P	120.735	P	121.8	P	143.211	P	93.6007	P	100.886	P	91.6795	P
1416075_at	3.01128	P	3.18365	P	3.16763	P	2.29308	P	3.17702	P	1.85075	P	1.9596	P	2.61598	P	2.37562	P	1.69647	A	1.59267	P	1.45914	P	0.949594	P	0.859464	P	0.566916	P
1416076_at	0.119705	A	0.163224	A	0.416685	A	0.0346758	A	0.0255584	A	0.165075	A	0.0140891	A	0.00828202	A	0.0240481	A	0.00752813	A	0.00373805	A	0.0135889	A	0.00724386	A	0.0311818	A	0.014802	A
1416077_at	0.667952	A	0.692462	A	0.507375	A	0.428519	A	0.24619	A	0.555102	P	0.215723	A	0.526709	P	0.37322	P	0.642018	A	0.239557	M	0.266408	M	0.123663	P	0.0786568	P	0.00832206	A
1416078_s_at	19.0454	P	22.0032	P	17.2921	P	16.6121	P	19.3476	P	14.3503	P	11.1148	P	12.5149	P	11.7846	P	10.976	P	6.19672	P	10.0114	P	3.21268	P	3.10199	P	2.2555	P
1416079_a_at	8.49657	P	11.0087	P	11.7611	P	8.8858	P	10.8048	P	11.5209	P	10.6847	P	9.9721	P	12.0676	P	12.4557	P	12.7891	P	13.334	P	13.9088	P	14.5942	P	11.0043	P
1416080_at	0.912472	A	0.806685	A	0.849116	A	0.572186	A	0.658663	A	0.810936	A	0.797222	A	0.591529	A	0.69989	A	0.638132	A	0.447361	M	0.569265	A	0.396804	M	0.304097	M	0.269454	A
1416081_at	1.81729	P	1.73702	P	2.61286	P	1.68054	P	1.74761	P	1.8385	P	1.0931	P	1.26941	P	1.42071	P	0.915594	P	1.00095	P	1.08561	P	0.400945	P	0.697406	P	0.285284	P
1416082_at	107.569	P	123.124	P	110.418	P	95.2211	P	104.956	P	111.543	P	87.3587	P	93.4671	P	102.743	P	96.2332	P	99.4007	P	83.7726	P	107.04	P	96.2607	P	98.272	P
1416083_at	20.3032	P	23.2602	P	23.2654	P	25.119	P	28.7487	P	29.5474	P	32.4154	P	35.4107	P	33.1913	P	48.528	P	48.3108	P	44.4273	P	59.0792	P	58.104	P	58.027	P
1416084_at	3.98324	A	1.84228	P	3.011	P	2.59174	P	2.23303	P	2.83398	P	2.92611	A	2.45045	P	2.879	P	3.3207	P	2.77876	P	3.35479	P	2.45049	P	2.55826	P	2.70701	P
1416085_s_at	30.3787	P	36.2741	P	33.372	P	32.5144	P	35.5383	P	39.3988	P	30.2671	P	34.327	P	37.7565	P	34.2784	P	38.6181	P	42.5822	P	41.301	P	45.9496	P	31.1221	P
1416086_at	5.84176	P	7.57745	P	7.99812	P	5.02079	P	6.84104	P	6.36335	P	4.0861	P	3.89747	P	4.5518	P	3.64718	P	2.83369	P	3.73077	P	1.40306	P	1.30294	P	1.12002	P
1416087_at	5.38896	P	6.39868	P	6.22913	P	6.23282	P	6.96713	P	6.60919	P	5.97001	P	6.92903	P	6.65028	P	8.27116	P	8.53863	P	8.2733	P	9.6069	P	9.99037	P	7.95427	P
1416088_a_at	94.8688	P	98.5638	P	97.217	P	95.258	P	91.3765	P	96.7099	P	82.1466	P	74.0142	P	85.4701	P	84.5685	P	76.1566	P	83.7277	P	65.3893	P	69.9849	P	59.8616	P
1416089_at	124.186	P	123.337	P	144.451	P	124.423	P	127.594	P	131.93	P	133.49	P	129.815	P	110.815	P	119.596	P	117.785	P	132.519	P	103.981	P	114.243	P	89.2767	P
1416090_at	75.7025	P	77.824	P	75.273	P	63.5761	P	79.7045	P	70.7093	P	59.9186	P	65.1249	P	64.7377	P	52.7627	P	48.5278	P	55.693	P	34.1908	P	36.7837	P	36.2604	P
1416091_at	2.41132	P	2.85778	P	3.29674	P	5.06286	P	7.35392	P	5.79954	P	8.22236	P	8.5084	P	8.35568	P	15.8902	P	14.7403	P	14.9507	P	20.0456	P	19.4163	P	16.595	P
1416092_a_at	4.46906	P	5.04359	P	4.84099	P	6.6333	P	7.57756	P	6.58088	P	8.46179	P	7.28163	P	8.25646	P	15.0053	P	11.5688	P	12.1986	P	15.0501	P	16.6727	P	13.5825	P
1416093_a_at	17.1893	P	22.0392	P	20.8317	P	15.6576	P	19.1891	P	17.9728	P	16.3113	P	15.4223	P	16.5072	P	12.28	P	11.7721	P	15.6777	P	7.04521	P	6.37328	P	7.11416	P
1416094_at	37.3214	P	37.2832	P	36.1641	P	30.7713	P	23.9298	P	32.9083	P	24.3962	P	21.1016	P	22.5574	P	20.5984	P	15.042	P	16.521	P	7.58711	P	7.61535	P	7.68617	P
1416095_x_at	19.4272	P	23.8931	P	23.6126	P	16.7106	P	20.3329	P	21.6742	P	13.8398	P	15.5244	P	16.4918	P	14.6926	P	12.3801	P	15.576	P	10.2008	P	9.96318	P	7.5728	P
1416096_at	3.5539	P	4.0613	P	4.66269	P	2.92805	P	5.02244	P	4.2575	P	3.35456	P	4.41371	P	4.3196	P	5.64339	P	4.03043	P	5.78852	P	3.92858	P	4.42218	P	3.21258	P
1416097_at	0.306945	A	0.642814	A	0.516813	A	1.9801	P	2.80495	P	2.85972	P	2.44006	P	3.62831	P	3.90023	P	3.72743	P	4.08826	P	5.11965	P	4.67393	P	5.77133	P	1.96141	P
1416098_at	0.843195	A	0.71743	A	1.23533	A	2.61073	P	4.33701	P	3.0873	P	6.31363	P	6.22276	P	5.70865	P	9.05267	P	7.52635	P	8.84352	P	10.3399	P	11.0108	P	8.9995	P
1416099_at	157.781	P	153.203	P	150.21	P	145.744	P	136.853	P	148.992	P	121.81	P	121.609	P	124.268	P	103.535	P	98.3555	P	102.282	P	64.4674	P	71.3659	P	62.7914	P
1416100_at	29.7461	P	31.4512	P	33.0298	P	22.9751	P	29.3015	P	28.974	P	21.8241	P	20.243	P	24.5711	P	20.1501	P	17.1964	P	19.6417	P	11.9874	P	13.7606	P	9.02086	P
1416101_a_at	29.6121	P	31.1217	P	32.6322	P	26.7126	P	26.1451	P	31.2345	P	20.2737	P	23.4611	P	21.4393	P	18.1103	P	16.458	P	17.785	P	14.3754	P	14.687	P	12.5205	P
1416102_at	15.7349	P	16.6605	P	16.7825	P	23.2385	P	26.3418	P	27.3581	P	32.2945	P	36.215	P	34.9537	P	58.8238	P	49.7861	P	53.1074	P	73.9562	P	65.3892	P	66.8609	P
1416103_at	3.85283	P	4.98767	P	5.2202	P	6.65281	P	6.32272	P	6.91866	P	4.36003	P	8.08691	P	8.72385	P	6.67917	P	9.18762	P	8.42656	P	9.42314	P	7.72415	P	5.93877	P
1416104_at	12.5258	P	13.5765	P	12.4113	P	9.80908	P	10.8228	P	10.5335	P	8.22495	P	6.17648	P	7.44518	P	6.6593	P	4.86077	P	5.42034	P	1.90061	P	2.30459	P	2.40701	P
1416105_at	46.2604	P	53.2533	P	52.1563	P	35.2717	P	45.6579	P	42.3697	P	30.7557	P	34.1585	P	32.5512	P	20.9823	P	18.5951	P	20.7986	P	4.91489	P	5.32268	P	4.18864	P
1416106_at	9.69391	P	10.1491	P	10.7317	P	8.54995	P	11.7676	P	8.57328	P	6.94965	P	7.4723	P	5.65672	P	4.15884	P	3.10864	P	4.7973	P	1.75437	P	1.61667	P	1.31296	P
1416107_at	0.486299	A	0.564673	A	0.211857	A	15.6827	P	20.1502	P	21.1855	P	39.3422	P	35.9963	P	40.0588	P	64.7724	P	62.9528	P	62.173	P	84.1153	P	83.3071	P	80.2033	P
1416108_a_at	10.6828	P	9.74907	P	10.4333	P	8.50684	P	10.5855	P	9.45914	P	7.64944	P	6.23562	P	7.14006	P	5.51837	P	5.26097	P	6.01921	P	2.98285	P	2.72481	P	2.17048	P
1416109_at	32.6922	P	32.476	P	35.6646	P	25.7017	P	29.2893	P	27.4347	P	19.0446	P	18.7274	P	21.872	P	17.8269	P	14.4031	P	15.3932	P	5.60656	P	7.0195	P	5.19321	P
1416110_at	3.60104	P	4.19826	P	4.56301	P	3.86177	P	6.0638	P	4.7427	P	4.89034	P	4.46957	P	4.52424	P	5.48192	P	4.51482	P	7.03737	P	4.61178	P	4.23987	P	3.87416	P
1416111_at	1.25673	A	1.25774	A	1.02812	A	1.28445	A	1.56459	A	1.66075	M	1.91479	M	1.87291	P	1.8298	P	3.13448	P	2.43342	P	2.84311	P	3.09987	P	2.98678	P	2.36588	P
1416112_at	98.7901	P	99.639	P	105.461	P	100.905	P	108.763	P	106.322	P	111.155	P	100.472	P	113.577	P	113.21	P	110.483	P	124.727	P	114.836	P	131.065	P	120.532	P
1416113_at	50.6427	P	37.6156	P	56.9757	P	43.2143	P	36.6447	P	44.984	P	35.8041	P	27.6562	P	44.9269	P	31.8459	P	20.984	P	38.7752	P	9.79951	P	13.7345	P	16.7142	P
1416114_at	0.242955	A	0.367185	A	0.774864	A	47.7634	P	50.5097	P	48.8863	P	100.807	P	93.4957	P	93.0048	P	146.404	P	150.06	P	166.335	P	186.728	P	195.286	P	178.782	P
1416115_at	3.52913	P	4.64244	P	5.32781	P	3.07686	P	4.72857	P	5.0932	P	3.06196	P	3.146	P	3.043	P	2.6972	P	1.53482	P	2.47424	P	1.84959	P	1.75922	P	0.685171	P
1416116_at	1.18468	P	1.5064	P	1.83407	P	1.06999	P	1.17089	P	0.737691	P	1.38201	P	1.14879	P	1.16378	P	1.05998	P	1.05379	P	1.47335	P	0.532294	P	0.806598	P	0.624803	P
1416117_at	0.973874	A	1.42054	A	1.30486	A	1.04614	A	0.785197	A	1.15044	A	1.01403	A	0.930796	P	1.15166	A	1.10132	A	0.648846	M	0.937774	A	0.521354	P	0.53061	P	0.245171	A
1416118_at	0.143154	A	0.302188	P	0.345532	P	0.944368	P	1.11079	P	1.3048	P	2.03946	P	1.82063	P	1.61683	P	2.85977	P	2.36408	P	2.81395	P	2.61083	P	3.06304	P	2.01259	P
1416119_at	144.319	P	153.786	P	133.416	P	117.255	P	134.829	P	125.677	P	102.185	P	105.773	P	102.964	P	73.4711	P	71.4442	P	72.9743	P	22.2472	P	22.3882	P	20.2322	P
1416120_at	2.44449	A	2.20276	A	2.89296	A	1.25802	A	2.39692	A	2.20228	A	1.19	A	1.64685	A	1.34383	A	0.486426	A	0.481537	A	1.01609	A	0.112609	A	0.0954331	A	0.0698232	A
1416121_at	0.0903567	A	0.0841545	A	0.111717	A	0.0607141	A	0.197051	A	0.144739	A	0.319311	A	0.210935	A	0.366467	A	0.197305	A	0.245861	A	0.322154	A	0.105415	A	0.156021	A	0.0183487	A
1416122_at	4.99997	P	4.85929	P	4.58792	P	3.57418	P	4.09964	P	3.89297	P	4.27614	P	4.62075	P	4.01058	P	6.12109	P	4.87795	P	5.43767	P	4.43176	P	5.25175	P	3.23776	P
1416123_at	0.294007	A	0.476767	A	0.733069	A	0.446117	A	0.398039	A	0.397655	A	0.488117	A	0.438557	M	0.285405	A	0.14147	A	0.286268	P	0.310879	M	0.0367042	P	0.124187	P	0.0465065	A
1416124_at	0.349901	A	0.339766	A	0.391852	A	0.0962048	A	0.164373	A	0.3466	A	0.11245	A	0.224005	M	0.277319	A	0.252933	A	0.152046	P	0.32377	A	0.0987556	P	0.0447653	A	0.0519132	A
1416125_at	7.66845	P	8.30857	P	7.75597	P	6.72118	P	7.87124	P	6.43953	P	5.45958	P	5.37146	P	5.16725	P	5.66074	P	4.417	P	3.96108	P	2.5567	P	2.75895	P	2.38263	P
1416126_at	1.35798	P	1.60021	P	1.1891	P	1.32235	P	0.751364	P	1.40889	P	1.37432	P	0.694588	P	0.77897	P	1.49751	P	1.01196	P	1.16759	P	0.555034	P	0.729526	P	0.526291	P
1416127_a_at	15.2418	P	17.1345	P	17.2538	P	11.9519	P	15.8055	P	14.6692	P	10.8124	P	9.40893	P	9.82871	P	7.24388	P	6.72814	P	8.41862	P	2.61083	P	3.96664	P	3.14208	P
1416128_at	3.70052	P	3.83504	P	4.92671	P	4.18675	P	4.93078	P	3.17574	P	3.59269	P	2.41757	P	1.60193	P	2.50646	P	1.71384	P	2.1393	P	0.397395	P	0.453326	P	0.515931	P
1416129_at	282.106	P	272.147	P	266.728	P	249.545	P	253.774	P	256.999	P	200.89	P	197.03	P	200.6	P	133.73	P	127.011	P	124.043	P	3.90614	P	3.83004	P	3.28081	P
1416130_at	7.67388	P	8.24369	P	9.11865	P	29.5407	P	27.5542	P	27.1386	P	52.1266	P	54.6003	P	46.5277	P	76.4782	P	70.8746	P	93.8368	P	91.6706	P	101.296	P	109.625	P
1416131_s_at	11.5172	P	11.5299	P	10.8251	P	11.7625	P	10.5927	P	12.1472	P	11.063	P	10.4086	P	10.4144	P	16.5093	P	14.5399	P	11.1534	P	12.7733	P	13.2569	P	14.7314	P
1416132_at	5.89438	P	6.51933	P	6.29433	P	5.09796	P	7.3814	P	6.19443	P	7.17996	P	6.55091	P	6.40086	P	6.77271	P	6.32733	P	7.06828	P	6.14435	P	5.3369	P	4.22138	P
1416133_at	13.9021	P	16.2797	P	14.6123	P	15.9394	P	16.4256	P	16.8191	P	18.2611	P	17.6034	P	17.4294	P	21.2791	P	17.9508	P	19.8765	P	27.2371	P	28.8157	P	23.294	P
1416134_at	0.0282852	A	0.02889	A	0.278239	A	11.3266	P	11.5822	P	12.0137	P	21.6163	P	13.8097	P	17.8514	P	37.2074	P	35.4106	P	36.846	P	61.6006	P	64.3192	P	55.2034	P
1416135_at	13.1177	P	14.0156	P	14.4908	P	11.115	P	13.2115	P	11.8805	P	9.68637	P	8.85419	P	9.95619	P	7.91095	P	6.99268	P	8.5882	P	3.97712	P	4.32539	P	3.97502	P
1416136_at	1.37347	A	2.06996	A	2.36529	A	1.65102	A	2.15015	A	1.45888	A	1.99434	A	1.19912	A	1.3273	A	1.65632	A	0.528993	A	1.00265	A	0.28421	M	0.287837	M	0.195553	A
1416137_at	7.07101	P	6.35852	P	8.65691	P	4.87165	P	6.52538	P	6.84185	P	3.85177	P	4.92564	P	5.8753	P	5.51837	P	3.4112	P	3.52115	P	2.42083	P	2.71659	P	1.89828	P
1416138_at	35.6149	P	43.6116	P	40.9342	P	28.6299	P	33.748	P	34.6499	P	24.7613	P	29.4573	P	25.4925	P	17.9816	P	16.534	P	21.2879	P	8.09095	P	7.64526	P	6.75596	P
1416139_at	2.03161	A	0.602492	P	2.4511	P	2.86799	P	1.11079	A	0.61963	A	0.446411	A	0.456624	A	0.733618	A	0.896272	A	0.422851	M	0.773065	A	0.144067	A	0.106022	A	0.159353	A
1416140_a_at	6.62882	P	7.81449	P	8.12303	P	8.01484	P	10.3022	P	8.60829	P	10.4789	P	8.80231	P	10.7236	P	14.2691	P	12.1118	P	12.6982	P	12.8595	P	13.809	P	11.7986	P
1416141_a_at	303.971	P	313.519	P	309.229	P	283.452	P	290.509	P	274.827	P	273.431	P	284.869	P	278.529	P	240.905	P	226.191	P	254.506	P	170.484	P	177.75	P	164.053	P
1416142_at	6.46621	P	7.86434	P	7.71932	P	7.33634	P	8.51504	P	6.91582	P	5.39178	P	4.69421	P	6.74886	P	4.67296	P	3.9432	P	4.83863	P	1.99811	P	2.17236	P	1.2723	P
1416143_at	132.886	P	144.894	P	143.384	P	129.12	P	154.94	P	138.338	P	125.132	P	131.358	P	132.263	P	99.8718	P	108.943	P	116.744	P	82.4368	P	85.2418	P	75.0088	P
1416144_a_at	23.8508	P	22.5143	P	23.1328	P	25.8703	P	19.1853	P	28.8233	P	21.5308	P	19.8222	P	19.7666	P	23.1477	P	20.1194	P	22.6858	P	19.1312	P	21.4363	P	22.7899	P
1416145_at	27.8357	P	35.7948	P	31.108	P	26.2743	P	29.6966	P	31.1028	P	24.0787	P	27.1593	P	27.0886	P	24.5367	P	24.7034	P	26.1602	P	21.2361	P	19.5396	P	16.8004	P
1416146_at	17.3299	P	19.9911	P	21.2583	P	12.8467	P	15.93	P	16.335	P	9.24509	P	11.751	P	13.1982	P	7.60049	P	8.57549	P	8.69179	P	3.51367	P	2.63941	P	1.60755	P
1416147_at	5.8181	A	6.52508	P	7.93938	P	6.14596	P	8.76374	P	7.87658	P	6.36831	P	8.44874	P	10.4087	P	5.72058	P	10.4079	P	12.8899	P	10.6357	P	11.6343	P	4.05253	P
1416148_at	6.816	M	7.55116	P	7.40086	P	7.47775	P	10.5819	P	9.03844	P	10.271	P	9.48075	P	8.06681	P	12.8197	P	11.7118	P	13.3766	P	13.9487	P	15.2533	P	11.4977	P
1416149_at	2.87312	A	2.90787	A	3.00058	A	5.75031	P	8.61301	P	8.05012	P	9.42278	P	13.8362	P	13.3762	P	24.4662	P	21.7733	P	24.9959	P	31.2654	P	34.9677	P	23.4915	P
1416150_a_at	15.4778	P	20.6855	P	19.2154	P	14.4586	P	18.9228	P	18.1283	P	13.5005	P	14.2766	P	13.7782	P	16.0766	P	14.8451	P	15.7416	P	13.8137	P	14.5904	P	9.80017	P
1416151_at	2.2463	P	2.58267	P	2.27624	P	2.11015	P	2.32523	P	2.61123	P	2.03946	P	2.38258	P	2.96785	P	3.46473	P	2.9273	P	3.43782	P	2.44639	P	2.36081	P	1.93092	P
1416152_a_at	5.69734	P	5.92425	P	6.12418	P	6.49694	P	8.02379	P	7.08113	P	8.88354	P	7.45373	P	8.11072	P	12.0029	P	9.69094	P	12.3835	P	13.223	P	11.1369	P	13.7973	P
1416153_at	40.4774	P	42.3643	P	41.365	P	39.7569	P	38.9623	P	36.2503	P	37.1611	P	34.3925	P	34.2739	P	36.8514	P	35.4607	P	35.3063	P	46.4408	P	43.2843	P	40.8763	P
1416154_at	0.669985	A	0.584662	A	0.904236	A	0.511002	A	0.806107	A	0.535904	A	0.372684	A	0.822141	A	0.489042	A	0.380328	A	0.238659	A	0.267977	A	0.143198	P	0.166016	M	0.0850168	A
1416155_at	5.79445	P	5.85029	P	5.47148	P	5.87935	P	5.68962	P	5.50466	P	4.34136	P	4.85897	P	4.97599	P	6.03708	P	5.21908	P	5.75104	P	4.65775	P	5.1825	P	3.89904	P
1416156_at	14.9209	P	15.8177	P	17.3727	P	12.3135	P	13.7479	P	14.4647	P	9.28482	P	10.3749	P	11.7176	P	9.23579	P	7.80867	P	9.05447	P	4.7626	P	5.15994	P	4.49902	P
1416157_at	1.52274	P	1.94818	P	1.642	P	1.18299	P	1.11896	P	1.73598	P	1.07647	P	1.38206	P	1.10938	P	1.15591	P	0.563312	P	1.17151	P	0.406884	P	0.234749	P	0.197307	P
1416158_at	3.84032	P	4.86486	P	4.91956	P	3.08986	P	3.55138	P	4.90117	P	1.60818	P	2.24782	P	3.33931	P	2.13133	P	1.93634	P	1.58167	P	0.725503	P	0.989074	P	0.590968	P
1416159_at	5.98134	P	6.22389	P	7.38989	P	5.11201	P	6.65414	P	5.85817	P	3.96176	P	2.85524	P	5.61524	P	3.80441	P	2.97048	P	2.94893	P	1.03611	P	1.22922	P	0.811612	P
1416160_at	0.735409	A	0.529322	M	0.398052	A	0.457372	A	0.587645	A	0.857945	A	0.285022	A	0.481458	A	0.602089	A	0.0849517	A	0.329869	A	0.406033	A	0.153284	A	0.195358	A	0.0868566	A
1416161_at	18.7129	P	21.8004	P	19.528	P	19.2752	P	17.8046	P	21.6159	P	20.4612	P	19.0102	P	21.9811	P	24.567	P	21.2787	P	25.7712	P	23.0238	P	22.5358	P	24.6071	P
1416162_at	3.87035	A	4.96811	P	4.52743	M	3.44162	A	5.25577	P	4.45736	P	4.14389	M	4.42584	P	4.37685	P	4.87485	P	5.45919	P	5.72857	P	4.55607	P	3.97187	P	2.78281	P
1416163_at	5.95234	P	7.54532	P	7.5179	P	5.56473	P	6.58634	P	6.62901	P	4.46995	P	5.6866	P	5.83357	P	6.25241	P	5.05915	P	5.72358	P	3.41017	P	3.71789	P	2.32666	P
1416164_at	1.50706	A	1.59278	A	1.56485	A	0.99505	A	1.12714	A	1.26483	A	1.20315	A	1.42197	A	1.34383	A	1.3077	A	1.11471	P	1.44494	P	0.555034	P	0.732761	P	0.61589	P
1416165_at	1.73056	A	1.29158	P	1.62857	A	2.79959	P	3.43228	P	2.19228	P	4.99522	P	3.43212	P	4.21042	P	8.65718	P	4.98477	P	6.63489	P	7.24344	P	7.87148	P	5.50139	P
1416166_a_at	33.9861	P	21.6697	P	25.2354	P	27.4102	P	14.9183	P	22.8998	P	14.1635	P	9.2821	P	12.8491	P	10.4452	P	7.27063	P	6.78316	P	0.500947	P	0.697406	P	0.834761	P
1416167_at	65.8274	P	74.6424	P	69.7647	P	61.3112	P	66.0181	P	60.6283	P	38.9845	P	44.2035	P	43.1456	P	26.8547	P	26.2866	P	28.2769	P	3.20601	P	3.62325	P	2.44415	P
1416168_at	227.432	P	229.97	P	223.083	P	205.818	P	198.648	P	205.414	P	157.001	P	148.027	P	158.634	P	100.315	P	96.7038	P	90.4289	P	1.45353	P	0.981153	P	1.04803	P
1416169_at	0.0682794	A	0.0471756	A	0.404257	A	0.43171	A	0.405249	A	0.478787	M	0.375775	A	0.0190997	A	0.434843	A	0.787347	M	0.121034	A	0.34815	A	0.0252574	A	0.0318438	A	0.0246555	A
1416170_at	38.7737	P	38.205	P	38.8118	P	30.1998	P	38.1878	P	33.9023	P	29.0017	P	27.6297	P	26.5946	P	18.2129	P	14.4899	P	19.714	P	4.85053	P	5.38105	P	5.02785	P
1416171_at	5.58211	P	7.03903	P	7.09411	P	4.91352	P	6.07722	P	5.3109	P	5.53966	P	4.86143	P	5.51174	P	6.55021	P	4.59443	P	5.78102	P	4.02941	P	4.6613	P	3.25365	P
1416172_at	2.62786	P	2.53581	P	3.19204	P	1.72993	P	3.46983	P	1.92197	P	1.69344	P	1.54689	P	1.53622	P	1.87296	P	1.62244	P	1.65176	P	0.591343	P	0.694216	P	0.64011	P
1416173_at	1.07652	P	1.01658	P	0.907485	P	1.01507	P	0.970334	P	1.03045	P	1.05252	M	0.778617	P	0.803712	P	0.881144	A	0.708407	P	1.01225	P	0.585354	P	0.775177	P	0.362489	P
1416174_at	5.90228	P	5.8304	P	7.21818	P	5.0348	P	5.60318	P	6.46495	P	3.84949	P	3.72002	P	3.5601	P	4.01891	P	2.77419	P	2.78036	P	1.63797	P	2.29339	P	2.01417	P
1416175_a_at	43.1889	P	40.8936	P	42.4655	P	40.0468	P	37.6292	P	47.3252	P	38.816	P	36.281	P	39.4979	P	43.3649	P	35.8591	P	38.7885	P	37.3106	P	40.6699	P	39.2642	P
1416176_at	41.794	P	42.4239	P	40.2904	P	39.1074	P	41.5815	P	39.6	P	31.1221	P	31.054	P	34.5773	P	33.1246	P	29.8926	P	27.2218	P	20.422	P	21.688	P	20.3439	P
1416177_at	5.30828	P	5.56114	P	5.64417	P	5.07455	P	4.8328	P	5.23914	P	6.18718	P	5.19883	P	5.23382	P	5.87747	P	5.04183	P	6.68851	P	5.36992	P	5.98038	P	4.42279	P
1416178_a_at	9.17887	P	11.796	P	11.686	P	22.7506	P	26.6151	P	26.6803	P	38.9643	P	44.8907	P	41.1487	P	67.5728	P	62.8723	P	64.2222	P	78.7917	P	84.1031	P	78.2206	P
1416179_a_at	73.0693	P	69.335	P	67.2534	P	56.5756	P	54.334	P	62.0106	P	35.283	P	36.9491	P	36.6536	P	26.7599	P	23.1875	P	23.7716	P	6.12542	P	6.2331	P	5.53289	P
1416180_a_at	16.2358	P	22.5832	P	24.2688	P	14.7507	P	20.1152	P	21.4313	P	9.47061	P	13.0676	P	13.5517	P	7.56591	P	8.56967	P	10.6007	P	2.4926	P	3.65387	P	1.65975	P
1416181_at	12.1981	P	16.1118	P	17.8679	P	12.7064	P	16.8698	P	16.4637	P	13.3004	P	15.693	P	14.7717	P	13.8819	P	13.3866	P	16.7674	P	11.8766	P	12.2008	P	9.45585	P
1416182_at	6.95276	P	8.37941	P	8.71594	P	5.43207	P	6.62362	P	6.99842	P	4.84042	P	4.35555	P	4.48669	P	3.25609	A	2.17171	P	3.26519	P	0.942679	P	0.856079	P	0.552753	P
1416183_a_at	4.8505	A	5.46793	M	5.08049	A	19.8665	P	24.5222	P	19.7431	P	45.3581	P	40.8657	P	40.0199	P	42.3741	P	37.7025	P	43.7544	P	83.507	P	94.6372	P	82.1022	P
1416184_s_at	7.25422	P	6.59125	P	7.90635	P	8.19597	P	7.85739	P	7.70059	P	9.13399	P	7.25258	P	7.60257	P	11.2289	P	6.13345	P	10.8724	P	8.43124	P	8.16851	P	6.83096	P
1416185_a_at	150.332	P	151.314	P	149.794	P	136.884	P	117.616	P	146.372	P	98.7858	P	98.8536	P	102.121	P	75.1434	P	65.6822	P	62.1909	P	9.71549	P	10.0738	P	8.54191	P
1416186_at	7.3974	P	9.4375	P	7.13788	P	6.46778	P	6.23178	P	7.60557	P	5.01672	P	5.06937	P	5.424	P	5.48192	P	4.79731	P	4.7633	P	3.08338	P	3.15577	P	2.57915	P
1416187_s_at	14.4397	P	14.0062	P	14.0166	P	12.9116	P	10.1342	P	13.3339	P	10.1714	P	9.16655	P	10.1465	P	10.8021	P	8.46307	P	8.14942	P	5.4428	P	4.90257	P	6.58528	P
1416188_at	16.5926	P	17.0262	P	16.997	P	11.7438	P	11.6331	P	13.3953	P	8.57671	P	7.58125	P	9.90517	P	7.39344	P	6.13887	P	5.66124	P	2.34667	P	2.48469	P	2.36755	P
1416189_a_at	53.9253	P	47.9623	P	52.8177	P	43.3579	P	38.6801	P	44.8749	P	30.2057	P	28.3443	P	30.1763	P	22.5109	P	18.4187	P	18.7756	P	4.34501	P	4.64488	P	3.23776	P
1416190_a_at	6.36782	P	9.36874	P	9.66335	P	4.37817	P	7.53277	P	7.5423	P	2.5655	P	3.49032	P	4.31214	P	2.9914	P	2.266	P	2.65326	P	0.475789	P	0.46395	P	0.235384	P
1416191_at	25.2888	P	31.6008	P	32.4574	P	18.7612	P	28.1486	P	26.2659	P	16.6702	P	19.3718	P	19.1395	P	11.3471	P	10.2443	P	13.181	P	3.43851	P	2.91226	P	2.00073	P
1416192_at	2.54908	P	2.53841	P	2.69224	P	2.87013	P	3.26391	P	2.79543	P	2.93047	P	2.95691	P	2.81148	P	3.96644	P	3.02775	P	3.99651	P	2.99591	P	3.03514	P	2.35334	P
1416193_at	2.97971	P	3.11978	P	3.30722	P	2.39478	M	2.29246	A	1.82136	P	1.92293	A	1.44801	M	1.29432	A	0.990813	A	0.615641	A	1.21483	A	0.0094458	A	0.0325096	A	0.07253	A
1416194_at	7.83979	P	8.40599	P	9.11496	P	5.65026	P	7.69141	P	5.94763	P	4.17863	P	4.34344	P	4.02041	P	1.81482	P	1.61296	P	2.47424	P	0.162222	P	0.278573	P	0.0844937	A
1416195_at	2.09435	A	3.24767	A	2.57151	A	2.66357	A	2.9703	A	3.5191	P	3.63113	A	3.51831	M	3.52395	P	3.87447	P	3.05259	P	4.6035	P	4.99856	P	5.21214	P	4.4051	P
1416196_at	0.0135177	A	0.0163122	A	0.0717595	A	0.0115414	A	0.0123787	A	0.00690659	A	0.0132027	A	0.00997334	A	0.00773631	A	0.0162428	A	0.00688826	A	0.0106399	A	0.000738595	A	0.00109446	A	0.000801828	A
1416197_at	20.1995	P	22.8097	P	22.825	P	19.258	P	19.394	P	18.5035	P	14.1464	P	13.4891	P	14.5637	P	12.1868	P	10.8818	P	11.9137	P	7.01984	P	7.77159	P	6.16765	P
1416198_at	4.89168	P	7.15799	P	6.81722	P	4.79966	P	5.40102	P	6.09613	P	3.59269	P	4.36281	P	4.20546	P	3.45591	P	3.36987	P	3.52347	P	1.29108	P	1.88076	P	1.76287	P
1416199_at	3.46727	P	2.70021	P	2.91031	P	2.26415	P	2.51398	P	3.34823	P	2.87598	P	2.2803	P	2.35753	P	4.48559	P	2.21657	P	3.58384	P	1.83267	P	2.64291	P	2.54989	P
1416200_at	0.68016	P	0.505162	P	0.742702	P	2.89156	P	2.22413	P	3.30371	P	4.38805	P	4.24925	P	4.5493	P	9.3519	P	8.69602	P	7.36034	P	9.87907	P	10.1147	P	9.12927	P
1416201_at	8.17014	P	9.81512	P	9.59656	P	7.96212	P	9.05557	P	8.51496	P	6.94208	P	8.11382	P	6.18716	P	6.6911	P	7.325	P	8.4901	P	6.82629	P	6.91057	P	4.17537	P
1416202_at	45.7025	P	52.3411	P	49.4628	P	38.6423	P	49.0245	P	42.3067	P	29.0691	P	30.1831	P	34.0776	P	21.2815	P	19.6935	P	22.5783	P	5.57894	P	6.6684	P	5.19982	P
1416203_at	17.1654	P	18.8094	P	21.0914	P	11.2313	P	17.4796	P	14.6475	P	8.00476	P	8.37562	P	9.32418	P	4.27397	P	3.92515	P	4.80216	P	0.16448	P	0.16126	P	0.104303	P
1416204_at	12.7881	P	17.5972	P	20.7465	P	10.2929	P	14.967	P	14.5607	P	7.88086	P	8.54912	P	11.613	P	6.52051	P	5.56331	P	6.91908	P	1.72573	P	1.73953	P	1.12067	P
1416205_at	3.25058	P	3.18898	P	4.01701	P	2.79106	P	3.5608	P	3.48485	P	2.08061	P	2.70723	P	2.55773	P	2.61658	P	1.35889	P	2.60002	P	1.10227	P	0.877296	P	0.889454	P
1416206_at	0.251986	A	1.19754	A	1.09695	A	0.563856	A	1.22586	A	0.817633	A	0.0840719	A	0.406033	A	1.00382	A	0.248567	A	0.654417	A	0.78414	A	0.296571	A	0.200939	A	0.197307	A
1416207_at	9.77494	P	10.69	P	10.7616	P	8.75835	P	13.6923	P	8.36066	P	6.49038	P	7.50151	P	8.64058	P	10.4495	P	6.242	P	7.78734	P	4.13941	P	4.23321	P	2.79877	P
1416208_at	10.0157	P	13.5828	P	15.0381	P	10.3582	P	10.0342	P	13.1684	P	12.2716	P	8.77229	P	13.2664	P	14.7132	P	15.4749	P	14.5303	P	14.1973	P	15.4223	P	9.37045	P
1416209_at	201.585	P	206.934	P	204.629	P	184.998	P	199.178	P	190.577	P	150.13	P	156.738	P	163.012	P	109.688	P	109.501	P	109.054	P	35.3677	P	36.9241	P	31.3467	P
1416210_at	21.9238	P	21.9476	P	20.5179	P	17.1505	P	18.2148	P	16.3884	P	13.0784	P	14.2203	P	13.7782	P	9.32443	P	9.10299	P	9.26617	P	4.09626	P	4.06372	P	2.82633	P
1416211_a_at	0.0903567	A	0.0437833	A	0.120398	A	2.35734	A	3.40415	A	4.80821	A	9.13663	A	8.49212	P	10.9564	P	17.796	P	13.7831	P	16.6529	P	21.4352	P	25.6432	P	18.389	P
1416212_at	12.9557	P	13.4585	P	13.831	P	10.5885	P	11.1547	P	12.3993	P	7.84994	P	8.46771	P	9.42813	P	7.05673	P	7.09687	P	7.40703	P	4.28908	P	4.31602	P	3.98807	P
1416213_x_at	25.5143	P	29.8514	P	28.0921	P	16.0345	P	19.7271	P	20.9723	P	13.5259	P	13.9867	P	14.2871	P	9.60403	P	7.68713	P	8.22319	P	1.50542	P	1.59039	P	0.85931	P
1416214_at	1.64207	P	1.97095	P	1.57155	P	2.03684	P	2.53507	P	1.45888	P	1.30921	P	1.29102	P	1.74325	P	1.84935	P	1.46682	P	1.6621	P	1.00467	P	0.653136	P	0.507598	P
1416215_at	7.77174	P	7.43152	P	9.2778	P	7.50509	P	6.28565	P	7.75247	P	5.47897	P	4.20831	P	4.85166	P	6.50864	P	4.47598	P	4.47819	P	3.32333	P	3.90663	P	2.59124	P
1416216_at	6.58345	P	4.52611	P	4.73396	P	4.75562	P	4.74158	P	5.02177	P	3.99853	P	4.68931	P	3.99339	P	5.02162	P	2.87811	P	3.43782	P	1.8741	P	2.85375	P	1.69314	P
1416217_a_at	190.008	P	173.089	P	178.731	P	177.699	P	167.447	P	174.622	P	167.706	P	171.373	P	154.812	P	135.195	P	124.432	P	145.256	P	97.1789	P	111.568	P	100.477	P
1416218_x_at	3.88037	P	0.964803	P	2.26598	P	1.10499	P	4.45953	P	1.22501	P	0.84129	P	0.58121	P	1.94547	P	4.32165	P	0.560075	P	1.96407	P	2.20244	P	0.260306	P	1.40325	P
1416219_at	160.418	P	182.585	P	172.43	P	169.252	P	172.461	P	169.811	P	147.221	P	144.766	P	150.231	P	127.58	P	133.432	P	134.625	P	104.992	P	111.636	P	98.7091	P
1416220_at	50.6393	P	59.2439	P	59.5175	P	51.083	P	53.8777	P	54.8223	P	43.8717	P	45.1214	P	36.4935	P	39.8456	P	38.0259	P	37.2234	P	30.0752	P	28.9145	P	26.9564	P
1416221_at	1.03146	P	0.990655	P	0.949772	P	1.2486	P	1.25346	P	1.25311	P	1.04334	P	1.55501	P	1.98721	P	2.2807	P	1.91945	P	2.55799	P	1.85335	P	2.40606	P	1.36647	P
1416222_at	32.3278	P	36.1154	P	26.9426	P	26.4102	P	23.3353	P	29.1281	P	14.7343	P	16.0642	P	15.3559	P	17.2556	P	12.3192	P	10.9549	P	4.12141	P	4.44647	P	3.73487	P
1416223_at	5.00513	A	4.587	A	4.34982	A	3.82815	A	5.19979	A	5.17024	A	5.90855	A	4.0763	A	5.05236	A	6.709	A	4.02383	A	4.37257	A	3.69209	P	3.61688	P	3.13008	P
1416224_at	1.62174	A	1.80712	A	1.66553	A	1.15132	A	1.45151	M	1.41364	A	1.6319	A	1.43198	M	1.70238	A	1.46279	P	1.09224	P	1.764	P	0.935015	P	1.29532	P	0.686257	P
1416225_at	319.302	P	310.942	P	323.76	P	305.044	P	313.756	P	300.63	P	283.021	P	273.979	P	280.591	P	254.734	P	250.053	P	274.487	P	0.122419	A	0.119328	A	0.194153	A
1416226_at	10.412	P	12.6937	P	13.1201	P	8.31455	P	9.87737	P	9.15002	P	5.95771	P	6.35419	P	6.7969	P	5.14074	P	4.38842	P	7.4226	P	1.82798	P	2.05429	P	1.39907	P
1416227_at	0.114747	A	0.14584	A	0.143714	A	0.0525582	A	0.0874218	A	0.0670587	A	0.107418	A	0.110575	A	0.0765937	A	0.0482076	A	0.0192335	A	0.0683067	A	0.00672171	A	0.019695	A	0.0131306	A
1416228_at	8.76653	P	8.20243	P	9.30372	P	9.08775	P	9.84533	P	10.2265	P	10.3357	P	8.85419	P	10.1436	P	14.6742	P	12.0137	P	13.2858	P	14.7353	P	14.6642	P	12.962	P
1416229_at	9.20107	P	12.032	P	12.2608	P	7.56977	P	9.75284	P	10.1848	P	7.30959	P	8.44603	P	8.96322	P	7.69625	P	6.63065	P	8.18893	P	4.90098	P	4.63805	P	2.90507	P
1416230_at	11.136	P	10.9784	P	11.3487	P	7.54239	P	10.3559	P	10.1729	P	6.51284	P	7.36892	P	7.48041	P	6.43158	P	7.2257	P	9.33869	P	6.28553	P	5.90265	P	4.13157	P
1416231_at	1.83561	P	2.07505	M	1.23202	A	1.73588	P	1.42059	A	1.8336	P	0.621798	A	1.18359	P	1.03352	M	1.12999	P	0.79572	P	0.56223	A	0.230861	A	0.277344	A	0.228691	M
1416232_at	0.42995	A	0.0147989	A	0.0830723	A	0.376406	P	0.424553	P	0.538033	P	0.814801	P	0.735504	P	0.769486	P	1.72281	P	1.32505	P	1.74313	P	1.88071	P	1.68291	P	1.06571	P
1416233_at	75.7987	P	88.9029	P	83.9236	P	70.9696	P	87.2285	P	78.4655	P	66.0869	P	60.2282	P	67.9184	P	63.1092	P	59.9918	P	55.7881	P	40.8324	P	42.8827	P	40.8062	P
1416234_at	21.2143	P	24.5046	P	25.1374	P	20.4634	P	21.7238	P	23.7069	P	18.5583	P	19.0974	P	19.0295	P	16.4203	P	15.8839	P	17.4152	P	11.1488	P	11.3355	P	9.46129	P
1416235_at	9.96527	P	13.0709	P	12.7767	P	8.78127	P	14.4696	P	11.2648	P	10.2522	P	10.6393	P	10.0044	P	8.33114	P	6.40743	P	7.87894	P	4.28059	P	4.54537	P	3.4083	P
1416236_a_at	13.1351	P	15.376	P	16.2279	P	8.96496	P	8.82342	P	9.79309	P	4.4981	P	4.6697	P	5.83618	P	2.802	P	2.49127	P	2.52267	P	0.123248	P	0.146717	P	0.0446114	P
1416237_at	7.01454	P	8.86518	P	10.5638	P	4.69777	P	6.95348	P	8.3752	P	2.62112	P	4.11223	P	4.36937	P	1.45526	P	1.72208	P	1.89843	P	0.152399	A	0.106022	A	0.13341	A
1416238_at	1.04645	P	1.46463	P	1.41786	P	0.791391	P	1.02138	P	1.25545	P	0.972159	P	0.458272	M	0.528096	P	0.632957	P	0.34534	P	0.465194	P	0.145373	P	0.123699	P	0.0712952	P
1416239_at	340.675	P	317.293	P	335.544	P	327.836	P	344.697	P	315.807	P	310.342	P	323.308	P	291.472	P	214.583	P	236.739	P	258.099	P	2.27822	P	2.74835	P	2.13566	P
1416240_at	139.516	P	142.768	P	143.902	P	123.19	P	129.941	P	139.578	P	113.817	P	113.176	P	119.346	P	88.0599	P	100.696	P	100.562	P	80.0031	P	73.1702	P	72.9946	P
1416241_at	14.4397	P	17.1919	P	16.2317	P	10.8697	P	12.3222	P	11.9441	P	9.45466	P	8.81868	P	8.75996	P	4.82236	P	6.35097	P	6.08213	P	2.39231	P	2.36871	P	2.20304	P
1416242_at	2.09668	P	1.49902	P	1.70926	P	1.52791	P	1.32835	P	1.64623	P	1.95552	P	1.05876	P	1.60619	P	2.72418	P	2.22383	P	2.07493	P	1.85147	P	1.99059	P	2.00389	P
1416243_a_at	91.9551	P	83.9416	P	87.2596	P	83.5099	P	81.3677	P	86.8978	P	71.5126	P	66.4478	P	69.6564	P	58.88	P	55.8907	P	64.1538	P	38.1491	P	44.1453	P	43.8404	P
1416244_a_at	104.37	P	114.902	P	106.952	P	92.7932	P	122.954	P	95.0868	P	92.5339	P	90.6736	P	82.7278	P	75.9822	P	74.5322	P	70.9102	P	54.3188	P	61.0228	P	53.0679	P
1416245_at	37.1641	P	37.3074	P	39.9767	P	30.4652	P	38.0954	P	35.3788	P	27.329	P	27.166	P	29.5324	P	24.8774	P	22.2465	P	24.5131	P	14.2391	P	14.4901	P	13.1946	P
1416246_a_at	1.24359	P	1.29642	P	1.66217	A	2.57699	P	3.39165	P	2.66481	P	3.55882	P	3.6072	P	3.71013	P	7.84131	P	7.91727	P	7.86061	P	9.5172	P	9.6689	P	7.9645	P
1416247_at	19.1272	P	18.7644	P	18.4794	P	15.7413	P	21.6297	P	17.2448	P	16.1279	P	12.57	P	14.8774	P	17.284	P	17.3318	P	17.0467	P	15.9629	P	16.6982	P	14.0179	P
1416248_at	56.1603	P	57.6901	P	53.3119	P	46.9365	P	51.9916	P	47.2615	P	36.8737	P	37.0328	P	34.3669	P	22.0824	P	20.6245	P	24.7061	P	5.90765	P	6.4407	P	4.82351	P
1416249_at	17.2611	P	23.1089	P	21.1574	P	13.1445	P	18.8765	P	16.1217	P	9.10757	P	11.385	P	11.0716	P	6.98051	P	6.33278	P	7.07344	P	1.28097	A	1.41479	A	0.81334	A
1416250_at	4.11163	P	3.08789	P	3.3212	P	3.22244	P	4.95695	P	2.66737	P	3.17448	P	2.2219	P	3.35365	P	3.70065	P	2.00421	P	2.79826	P	1.52225	P	2.02075	P	1.41792	P
1416251_at	1.73056	A	1.49164	A	1.74295	A	1.39099	A	0.55252	A	1.9762	A	0.81128	A	1.28709	A	1.34176	A	0.362735	A	0.89349	P	1.23657	A	0.472049	P	0.588308	P	0.246688	A
1416252_at	9.90085	P	13.0925	P	13.7628	P	9.56855	P	11.1656	P	10.4141	P	6.82616	P	9.03755	P	7.89973	P	5.78828	P	5.179	P	4.91903	P	2.23624	P	2.44358	P	1.80533	P
1416253_at	1.84707	A	1.69212	A	2.10555	A	2.58331	P	3.32615	P	3.30109	P	5	P	4.46471	P	5.39566	P	9.0947	P	7.2725	P	9.09193	P	10.6372	P	9.51767	P	10.7406	P
1416254_a_at	3.15998	P	4.0613	P	4.02408	P	3.27703	P	3.30435	P	2.60869	P	2.85857	P	2.66265	P	3.53359	P	3.18302	P	2.63944	P	3.11442	P	1.77385	P	2.61151	P	1.11552	P
1416255_at	1.07436	A	1.36198	A	1.81718	A	0.690708	A	1.0836	A	0.975593	A	0.77272	A	0.456624	A	0.838169	A	0.444873	A	0.459726	A	0.555209	A	0.206691	A	0.100918	A	0.154165	A
1416256_a_at	22.4909	P	26.5256	P	20.4947	P	30.6476	P	36.164	P	30.5328	P	39.988	P	36.9456	P	40.3167	P	62.75	P	57.4388	P	58.4741	P	73.1766	P	76.0896	P	72.5542	P
1416257_at	11.1133	P	14.6221	P	15.3199	P	10.704	P	12.1833	P	13.2604	P	9.18951	P	11.0494	P	10.2461	P	10.2493	P	8.73303	P	10.0848	P	6.80535	P	6.32994	P	5.32485	P
1416258_at	5.14737	A	4.64521	A	6.41757	A	3.27703	A	5.32173	M	4.09086	A	2.66188	A	3.50664	A	2.45958	A	1.37144	A	0.991184	A	1.69112	A	0.00248845	A	0.00288207	A	0.0371158	A
1416259_at	2.73334	P	3.30379	P	3.48919	P	2.2848	P	2.84771	P	2.43103	P	1.48463	P	2.25648	P	1.87332	P	1.65324	P	1.30302	P	1.48149	P	0.438187	P	0.531349	P	0.265157	P
1416260_a_at	4.00837	P	7.43443	P	4.29661	P	4.31194	P	4.42079	P	5.32195	P	4.17167	P	4.6599	P	4.43172	P	6.64738	P	4.66071	P	5.81603	P	4.97062	P	5.75825	P	4.61582	P
1416261_at	26.8438	P	30.5451	P	28.1907	P	22.1084	P	27.0982	P	22.4666	P	18.7878	P	16.6648	P	17.2623	P	12.2489	P	9.52186	P	11.1811	P	2.13628	P	3.20488	P	1.63247	P
1416262_at	18.6706	P	25.4931	P	24.7459	P	14.7701	P	19.5527	P	17.8808	P	9.87347	P	11.6565	P	12.8343	P	7.33072	P	7.50748	P	7.125	P	2.51426	P	2.53405	P	1.81448	P
1416263_at	0.579268	A	0.836678	A	0.829709	A	1.05713	P	0.850762	P	0.757588	P	1.14884	P	0.910366	P	0.760021	P	1.16457	P	0.933027	P	1.29817	P	1.07343	P	1.09186	P	1.26087	P
1416264_at	0.42995	A	0.448551	A	0.2752	A	0.969658	A	0.37889	A	0.37305	A	1.09125	A	0.110575	A	0.452217	A	0.177639	A	0.643286	A	0.414409	A	0.538114	A	0.456153	P	0.235011	A
1416265_at	2.30037	P	1.72453	P	3.37715	P	2.10198	P	3.16463	P	2.39567	P	1.96572	P	1.6489	P	1.91481	P	1.68564	P	1.06121	P	1.58373	P	0.781434	P	0.793325	P	0.596131	P
1416266_at	0.447349	A	0.52712	A	0.196921	A	0.632709	A	0.500347	A	0.401773	A	0.606682	M	0.489785	A	0.546001	A	0.692921	M	0.523673	P	0.858564	A	0.376293	P	0.442772	P	0.451548	P
1416267_at	2.46822	P	2.24122	P	2.76828	P	5.48412	P	4.89483	P	5.97562	P	8.60286	P	7.97675	P	8.51869	P	16.9559	P	14.0805	P	13.6551	P	17.3511	P	16.3257	P	17.2305	P
1416268_at	5.55857	P	5.54701	P	5.34935	P	4.31878	P	5.27555	P	5.50744	P	5.00239	P	5.20881	P	5.16469	P	8.327	P	6.0559	P	7.41482	P	7.97944	P	7.96377	P	6.70412	P
1416269_at	141.389	P	131.876	P	135.357	P	133.432	P	118.494	P	131.935	P	119.536	P	103.522	P	101.495	P	89.8423	P	78.6604	P	93.5854	P	50.3192	P	58.3593	P	56.0986	P
1416270_at	11.8828	P	12.5056	P	13.3278	P	11.7225	P	17.8467	P	13.801	P	14.2403	P	14.3923	P	15.1073	P	19.0157	P	15.8529	P	18.2183	P	15.8565	P	18.1715	P	16.2657	P
1416271_at	25.9032	P	27.1807	P	27.7966	P	21.0134	P	20.6445	P	22.0635	P	15.1533	P	13.0092	P	15.3681	P	7.83108	P	7.03915	P	8.73168	P	0.281011	P	0.392436	P	0.294932	P
1416272_at	6.07636	P	10.1762	P	9.35558	P	8.72526	P	12.6961	P	7.69771	P	12.8682	P	6.35161	P	11.2536	P	9.45769	P	9.19748	P	9.18301	P	10.1378	P	13.0712	P	8.83587	P
1416273_at	5.33949	P	4.84536	P	5.76667	P	3.98541	P	4.67331	P	4.16334	P	2.74373	P	1.80187	A	2.82311	M	1.99979	P	1.50808	P	2.135	M	0.220404	A	0.1498	A	0.33929	A
1416274_at	2.69733	P	2.30292	P	3.3212	P	1.94779	P	2.34313	P	2.47658	P	1.7734	P	1.85825	P	1.63815	P	1.14006	P	1.17003	P	0.817504	P	0.581372	P	0.437172	P	0.537719	P
1416275_at	0.34802	A	0.304264	A	0.379468	A	0.219944	A	1.00523	A	0.375093	A	0.207298	A	0.570922	A	0.421022	A	0.792732	A	0.448388	A	0.683542	A	0.459647	P	0.487568	P	0.318292	M
1416276_a_at	195.691	P	199.126	P	179.807	P	176.765	P	184.25	P	173.607	P	153.082	P	148.332	P	159.288	P	128.521	P	126.578	P	130.294	P	83.2361	P	83.7546	P	81.5338	P
1416277_a_at	239.809	P	221.169	P	237.569	P	236.77	P	230.575	P	235.882	P	219.229	P	215.339	P	211.476	P	183.227	P	171.114	P	192.846	P	169.096	P	174.06	P	183.987	P
1416278_a_at	92.7364	P	70.556	P	89.2017	P	86.1929	P	69.8985	P	87.5773	P	68.9595	P	57.3912	P	63.4905	P	68.0613	P	51.3193	P	50.9643	P	52.5235	P	53.075	P	53.7316	P
1416279_at	12.267	P	11.2035	P	12.2871	P	11.6506	P	15.2071	P	12.0986	P	13.1149	P	13.4451	P	12.7104	P	19.7811	P	12.4621	P	15.0893	P	13.1786	P	14.8389	P	12.4322	P
1416280_at	14.8651	P	17.2269	P	15.804	P	17.737	P	13.7108	P	17.0649	P	16.4658	P	17.3089	P	14.9106	P	22.5357	P	16.9263	P	19.1854	P	21.1023	P	20.5589	P	20.4504	P
1416281_at	15.4276	P	18.3915	P	15.6972	P	14.4201	P	16.2779	P	16.3193	P	12.4022	P	14.9073	P	15.277	P	15.0514	P	14.1085	P	16.694	P	12.9577	P	13.2919	P	10.843	P
1416282_at	33.9796	P	36.0602	P	33.2805	P	31.8353	P	30.3292	P	32.494	P	25.3122	P	24.351	P	27.5673	P	28.0123	P	25.0697	P	24.594	P	20.4764	P	20.3921	P	18.2129	P
1416283_at	4.29878	P	4.74795	P	4.59859	P	3.66966	P	4.64733	P	4.27097	P	3.03339	P	2.06957	P	3.32261	P	3.23344	P	2.50467	P	2.3102	P	1.04481	P	0.876444	P	0.91635	P
1416284_at	14.1268	P	18.0067	P	16.0483	P	14.1646	P	14.5929	P	13.952	P	11.205	P	9.30414	P	9.75517	P	11.3011	P	8.19303	P	8.80622	P	4.44034	P	4.78909	P	5.10537	P
1416285_at	73.1048	P	68.6034	P	69.1343	P	73.8382	P	74.759	P	67.6921	P	60.459	P	53.2064	P	59.693	P	51.2623	P	44.8204	P	54.1226	P	35.9987	P	35.0599	P	37.2706	P
1416286_at	0.101653	A	0.068034	A	0.1233	A	3.78116	P	6.73222	P	4.60386	P	8.57409	P	9.44483	P	10.6892	P	20.5032	P	19.3505	P	20.2174	P	32.6016	P	31.8896	P	31.941	P
1416287_at	1.46683	A	0.941365	A	1.24856	A	3.56754	A	4.68955	M	4.91212	P	6.78843	P	7.46169	P	5.96938	P	11.8174	P	11.5481	P	11.9109	P	15.77	P	15.5647	P	14.0195	P
1416288_at	60.1134	P	63.1729	P	59.7478	P	51.3944	P	55.5252	P	60.4608	P	45.0677	P	44.4084	P	49.0364	P	45.8611	P	43.263	P	45.1904	P	37.453	P	36.111	P	30.9329	P
1416289_at	7.46776	P	10.0015	P	10.1242	P	6.55776	P	6.22169	P	7.07257	P	4.3974	P	3.99268	P	4.42673	P	3.68281	P	3.21825	P	3.17597	P	1.04323	P	1.1678	P	0.796687	P
1416290_a_at	22.7411	P	16.9275	P	16.7136	P	19.3126	P	8.79533	P	14.9733	P	12.5888	P	10.0279	P	12.9052	P	18.404	P	12.1683	P	9.24201	P	9.00264	P	2.98437	P	13.1063	P
1416291_at	23.8321	P	27.7469	P	26.7736	P	19.5316	P	22.9084	P	22.2519	P	16.288	P	16.2004	P	20.5145	P	16.4906	P	14.4487	P	15.3903	P	9.15793	P	9.63187	P	7.75194	P
1416292_at	60.0822	P	64.2537	P	59.5792	P	48.4498	P	55.3668	P	50.8349	P	38.9104	P	38.5968	P	38.58	P	29.1604	P	26.7073	P	28.5854	P	11.3926	P	11.3284	P	10.4777	P
1416293_at	0.492174	A	0.674363	A	0.813556	A	0.935362	A	1.15173	P	1.1458	P	0.616752	A	0.478134	A	0.701757	P	0.686356	A	0.426916	A	0.739986	M	0.136305	P	0.124676	P	0.0897754	A
1416294_at	12.618	P	10.5568	P	12.1292	P	8.83479	P	9.27787	P	9.00617	P	8.10049	P	6.47832	P	5.94322	P	5.60872	P	4.38506	P	6.8934	P	2.77101	P	2.85971	P	2.4433	P
1416295_a_at	1.8402	P	1.66971	P	1.91529	P	1.18672	P	1.11079	P	1.69711	P	1.16378	P	0.610527	P	0.707363	P	0.396883	A	0.406679	P	0.494355	P	0.0678776	P	0.0882575	P	0.0234762	P
1416296_at	1.84707	A	1.72953	A	2.09533	A	1.24672	A	1.87193	A	1.51625	A	0.492968	A	0.871579	A	1.19215	A	0.635544	A	0.0595012	A	0.314094	A	0.108994	A	0.145182	A	0.0695789	A
1416297_s_at	1.45568	A	0.818207	A	1.43786	A	1.46595	A	1.44307	A	0.923345	A	1.25978	A	0.902956	A	0.892212	A	0.763201	A	0.427933	A	0.581608	A	0.0843559	A	0.188171	A	0.254711	A
1416298_at	1.19121	A	1.09001	A	0.311783	A	1.01143	A	0.806107	A	1.05801	A	1.1005	A	0.787651	A	0.635043	A	0.807573	A	0.508839	A	0.490911	A	0.217443	A	0.192585	A	0.220603	A
1416299_at	0.329274	A	0.0733667	A	0.1175	A	0.301085	A	0.296571	A	0.0570616	A	0.107418	A	0.145043	A	0.0296311	A	0.117292	A	0.0302214	A	0.188331	A	0.0465518	A	0.0838546	A	0.0233093	A
1416300_a_at	224.569	P	188.788	P	189.86	P	225.853	P	180.929	P	180.931	P	211.068	P	171.422	P	188.021	P	181.936	P	157.064	P	165.637	P	141.032	P	139.152	P	144.918	P
1416301_a_at	0.535511	A	0.220522	M	0.229859	A	0.0390363	A	0.221453	A	0.344575	P	0.239894	A	0.297353	M	0.455704	P	0.355741	P	0.506727	P	0.606411	P	0.310187	P	0.618167	P	0.195903	P
1416302_at	0.0698312	A	0.00892456	A	0.0250487	A	0.447722	A	0.386057	A	0.322387	A	0.147367	A	0.240158	A	0.280549	A	0.704768	A	0.340489	A	0.302862	A	0.30581	P	0.481094	P	0.1399	A
1416303_at	23.0752	P	30.22	P	28.1631	P	19.8867	P	25.2561	P	23.8641	P	16.6643	P	17.3396	P	18.4312	P	10.1333	P	10.4707	P	11.2944	P	2.86291	P	3.29631	P	3.32406	P
1416304_at	23.8166	P	24.3458	P	25.3176	P	18.1724	P	22.4037	P	19.538	P	13.9674	P	13.9394	P	15.444	P	9.03586	P	6.97596	P	8.37631	P	2.84146	P	2.54096	P	2.26868	P
1416305_at	0.146543	A	0.147761	A	0.244921	A	0.127261	A	1.01599	A	0.466196	A	0.399092	A	1.04356	A	0.517398	A	0.0930833	A	0.448388	A	0.542953	A	0.335154	A	0.600507	A	0.37825	A
1416306_at	0.0455506	A	0.0240864	A	0.0250487	A	0.0143209	A	0.017183	A	0.0165228	A	0.0214923	A	0.00997334	A	0.00773631	A	0.00752813	A	0.00410835	A	0.00513085	A	0.000488987	A	0.00149476	A	0.000653063	A
1416307_at	7.88066	P	8.64267	P	9.12975	P	6.79211	P	8.83395	P	8.82745	P	7.46003	P	7.59988	P	8.57683	P	8.45339	P	7.22383	P	8.51925	P	6.08087	P	6.97802	P	5.66631	P
1416308_at	77.8741	P	79.9603	P	77.6289	P	63.0468	P	66.5174	P	68.5743	P	46.1998	P	48.8686	P	48.1955	P	33.0953	P	29.725	P	29.7732	P	3.89671	P	4.12308	P	3.15688	P
1416309_at	0.0698312	A	0.234611	A	0.1175	A	0.067844	A	0.0854315	A	0.504082	A	0.248525	A	0.425496	A	0.224916	A	0.549981	A	0.202499	A	0.25234	P	0.0393193	M	0.0743984	A	0.0394939	A
1416310_at	0.458993	A	0.580214	A	1.16602	A	0.34535	A	0.310503	A	0.202772	A	0.478437	A	0.276041	A	0.405559	A	0.25184	A	0.294693	A	0.279007	P	0.0522121	A	0.09498	A	0.0446114	A
1416311_s_at	0.397315	A	1.6722	A	1.44119	A	1.89546	A	2.72273	A	2.2348	A	2.84988	A	0.657584	A	3.08068	A	2.51311	A	1.57378	A	3.79401	A	3.65503	P	1.68803	A	3.32501	A
1416312_at	8.08535	P	9.28213	P	9.79701	P	7.30663	P	9.38395	P	7.19826	P	7.16474	P	6.55611	P	6.51477	P	6.13283	P	5.8585	P	6.52274	P	3.66313	P	4.43432	P	3.31088	P
1416313_at	0.864119	A	0.394825	P	0.84588	A	10.3033	P	12.4064	P	11.3341	P	21.5094	P	20.6936	P	20.8167	P	43.502	P	41.988	P	37.7639	P	65.9016	P	65.1661	P	66.5412	P
1416314_at	0.233965	A	0.138183	A	0.223849	A	0.283052	A	1.14626	A	0.535904	A	0.113715	A	0.714107	A	0.0623266	A	0.110675	A	0.354108	A	0.226094	A	0.255305	A	0.178348	A	0.0775429	A
1416315_at	7.66301	P	8.77314	P	9.40375	P	6.99082	P	9.71018	P	6.98417	P	6.79849	P	7.10233	P	6.96279	P	7.28425	P	5.77637	P	7.59422	P	4.65401	P	5.39674	P	4.70277	P
1416316_at	252.171	P	250.952	P	243.329	P	227.004	P	230.046	P	224.658	P	181.059	P	188.421	P	188.719	P	119.118	P	119.278	P	119.016	P	0.315684	P	0.435775	P	0.38533	P
1416317_a_at	3.50189	P	3.55084	P	4.63063	P	3.92014	P	4.85564	P	3.78648	P	3.12145	P	3.04779	P	2.8487	P	3.39433	P	2.37144	P	3.03717	P	1.62348	P	1.71579	P	1.28716	P
1416318_at	2.74295	P	2.10308	P	2.34473	P	2.12241	P	1.83134	P	2.93191	P	1.9026	P	1.73751	P	1.71527	P	2.02693	P	1.7317	P	1.52635	P	1.24325	P	1.01295	P	0.549232	P
1416319_at	126.5	P	136.925	P	135.168	P	109.865	P	129.165	P	115.767	P	73.0908	P	74.0338	P	84.5597	P	47.3488	P	48.3531	P	48.6932	P	3.16497	P	3.38971	P	3.23403	P
1416320_at	3.43515	P	4.67573	P	4.9017	P	3.17235	P	3.91476	P	3.22529	P	2.7978	P	2.62042	P	2.83939	P	1.80699	P	1.82436	P	2.32979	P	0.779985	P	0.664126	P	0.610669	P
1416321_s_at	11.4346	P	12.1027	P	11.5923	P	7.83433	P	9.31321	P	9.527	P	6.81609	P	7.0997	P	7.87239	P	5.48959	P	4.37163	P	4.81188	P	1.83924	P	2.30459	P	1.74328	P
1416322_at	0.138088	A	0.649561	A	0.416685	A	0.107692	A	0.221453	A	0.178168	A	0.0407722	A	0.0754343	A	0.0449025	A	0.0949085	A	0.136748	A	0.0520245	A	0.0202839	A	0.0094129	A	0.0131306	A
1416323_at	2.75979	P	2.59048	P	3.40164	P	2.27447	P	2.40291	P	2.61888	P	1.91683	P	1.6407	P	2.42095	P	2.49649	P	1.61702	P	1.8921	P	1.2067	P	1.23109	P	0.809885	P
1416324_s_at	2.84413	P	3.53736	P	3.2339	P	2.32206	P	2.62566	P	2.15734	P	2.84553	P	2.21326	P	2.00923	P	1.50508	P	1.64417	P	2.17591	P	2.06685	P	1.47959	P	1.17461	P
1416325_at	0.0396898	A	0.234611	A	0.36402	P	0.310166	A	0.143015	A	0.1033	A	0.290938	P	0.145043	P	0.168397	A	0.337213	P	0.104997	A	0.216937	A	0.0291965	A	0.0425866	A	0.0208574	A
1416326_at	4.66572	P	4.13246	M	6.07717	P	4.49273	P	7.18588	P	4.94773	P	3.77191	P	3.1094	P	4.69758	M	4.25932	M	2.98284	P	3.24457	P	1.62891	P	2.04887	P	1.22079	M
1416327_at	48.2766	P	48.0263	P	47.9831	P	36.7108	P	41.4711	P	44.8995	P	28.6908	P	29.2529	P	28.6192	P	24.683	P	22.0323	P	25.9813	P	10.3763	P	10.8208	P	9.0516	P
1416328_a_at	28.3111	P	26.1721	P	25.5606	P	23.3126	P	25.2721	P	20.5949	P	20.1107	P	19.0694	P	19.1458	P	12.1247	P	11.105	P	13.6722	P	5.80232	P	4.51278	P	6.47433	P
1416329_at	21.0213	P	19.4865	P	23.4799	P	17.2466	P	20.8551	P	22.5642	P	15.2339	P	17.3488	P	21.241	P	19.6552	P	16.3955	P	18.6174	P	15.8583	P	18.1373	P	12.108	P
1416330_at	75.7346	P	83.6399	P	83.5758	P	76.1755	P	86.8564	P	91.5294	P	80.3579	P	86.0355	P	88.7344	P	97.506	P	80.5142	P	91.4754	P	96.3288	P	99.0057	P	96.4446	P
1416331_a_at	7.71464	P	9.83614	P	10.1986	P	9.39842	P	13.5108	P	8.63747	P	9.72374	P	10.0586	P	11.0543	P	15.063	P	12.7659	P	15.8551	P	17.1994	P	19.6631	P	15.1392	P
1416332_at	3.76285	P	4.06677	P	3.7561	P	3.82591	P	4.40144	P	4.3492	P	4.73136	P	4.06912	P	5.24407	P	6.43552	P	5.88355	P	6.69618	P	6.65516	P	6.78842	P	6.66683	P
1416333_at	2.22988	P	2.03182	P	2.42019	P	1.58439	P	1.67869	P	1.99843	P	1.42446	P	1.08353	P	0.936996	A	1.88715	P	0.538598	P	1.32613	P	0.135451	P	0.156543	A	0.168242	P
1416334_at	0.533531	A	1.1544	A	1.01504	A	0.892318	A	1.23414	P	0.891705	P	1.64774	P	1.08926	P	0.830492	P	1.14726	P	0.766759	P	0.987327	P	0.59735	P	0.540975	P	0.41274	P
1416335_at	99.626	P	96.2641	P	99.1834	P	101.876	P	94.4711	P	98.4708	P	82.3951	P	83.4338	P	86.374	P	78.2531	P	69.4338	P	76.1276	P	58.5969	P	62.3658	P	59.1826	P
1416336_s_at	7.19219	P	6.89714	P	6.98838	P	6.04005	P	5.66966	P	5.74656	P	4.71008	P	4.16983	P	5.63079	P	6.35271	P	4.24778	P	5.13683	P	3.36497	P	3.54956	P	3.23869	P
1416337_at	112.878	P	95.0935	P	90.6113	P	97.5588	P	66.0046	P	87.7368	P	66.2084	P	56.3372	P	59.9186	P	49.4832	P	44.4106	P	43.0966	P	18.9693	P	18.0829	P	24.3289	P
1416338_at	1.97141	P	1.91786	P	2.98321	P	1.94981	P	2.4089	P	2.1773	P	1.5315	P	2.12085	P	1.58706	P	1.5903	P	1.62515	P	2.03432	P	1.02507	P	1.28013	P	0.751938	P
1416339_a_at	20.4984	P	21.7972	P	23.5463	P	16.3902	P	18.1572	P	17.9982	P	14.4142	P	14.5557	P	14.8713	P	11.4325	P	7.22009	P	10.472	P	5.0431	P	4.99865	P	4.26757	P
1416340_a_at	44.3215	P	51.3518	P	45.9708	P	38.8828	P	39.5866	P	40.9247	P	30.5096	P	31.3825	P	27.5241	P	19.0398	P	16.4178	P	20.4351	P	4.12861	P	4.39523	P	4.12445	P
1416341_at	5.62921	P	5.57528	P	5.69459	P	5.87217	P	6.82402	P	5.18126	P	5.16284	P	4.6599	P	4.98108	P	5.51261	P	5.31344	P	5.80103	P	5.72933	P	6.31352	P	4.03739	P
1416342_at	0.439606	A	0.546967	A	0.488531	A	0.417378	A	0.38845	A	0.381232	A	0.406916	A	0.250535	A	0.457449	A	0.607201	A	0.2705	A	0.672697	A	0.309091	P	0.193139	P	0.329153	P
1416343_a_at	146.662	P	125.162	P	138.925	P	116.141	P	83.5718	P	155.498	P	76.5815	P	71.3076	P	84.8338	P	53.2472	P	47.7004	P	46.4587	P	3.62847	P	3.88451	P	2.99364	P
1416344_at	152.616	P	158.759	P	154.41	P	138.058	P	135.158	P	158.119	P	101.907	P	117.068	P	107.091	P	70.3395	P	64.9217	P	67.8057	P	4.65526	P	4.85404	P	3.22283	P
1416345_at	25.0198	P	29.1863	P	27.6548	P	18.787	P	25.1083	P	23.7659	P	16.6117	P	14.4041	P	16.2618	P	12.8869	P	10.1677	P	10.1147	P	3.93567	P	3.76547	P	3.20979	P
1416346_at	10.305	P	12.0689	P	11.3937	P	7.42064	P	10.5639	P	8.26765	P	5.35552	P	6.8113	P	7.39915	P	4.75876	P	3.54544	P	3.67469	P	0.814268	P	1.11914	P	0.913948	P
1416347_at	3.9958	P	3.63721	P	4.14783	P	3.2159	P	4.09324	P	3.60358	P	4.28778	P	4.13622	P	5.01415	P	5.88912	P	4.22443	P	4.90683	P	3.4147	P	4.00985	P	2.84594	P
1416348_at	0.672019	A	0.735647	A	0.891249	A	0.620867	A	0.967657	A	1.00069	A	0.73275	A	0.818499	A	0.909695	A	0.861958	A	0.616742	A	0.730837	A	0.557651	P	0.501316	M	0.387107	A
1416349_at	15.4306	P	16.6509	P	16.8859	P	12.2571	P	14.019	P	13.3401	P	9.91097	P	9.11986	P	9.84852	P	9.04636	P	6.74104	P	8.62006	P	2.95571	P	3.95096	P	3.34482	P
1416350_at	0.768386	P	0.997718	P	1.37459	P	1.52014	P	1.94761	P	1.50428	P	1.62992	P	1.76653	P	2.32817	P	2.91264	P	2.22673	P	2.38872	P	4.36085	P	3.09955	P	3.43687	P
1416351_at	15.658	P	18.106	P	19.011	P	19.6152	P	22.0536	P	22.1707	P	22.2223	P	23.6321	P	24.7576	P	35.6065	P	32.5462	P	31.1583	P	53.4657	P	57.0249	P	44.959	P
1416352_s_at	59.2814	P	63.0924	P	62.1273	P	58.8915	P	59.8856	P	62.9828	P	56.2526	P	56.3821	P	58.6454	P	65.3958	P	65.6551	P	62.7498	P	66.6376	P	67.8487	P	65.6173	P
1416353_at	5.91808	P	7.17251	P	8.35844	P	4.88327	P	6.18133	P	6.96992	P	4.7977	P	5.81351	P	6.43262	P	5.13126	P	5.11292	P	5.94132	P	3.45441	P	4.11251	P	2.95105	P
1416354_at	3.29968	M	5.48204	P	3.71036	P	4.74636	P	4.88176	P	6.35771	P	6.07843	P	5.68153	P	4.40676	P	4.74755	P	6.32369	P	5.97397	P	5.00364	P	6.01125	P	3.71134	P
1416355_at	0.623423	P	0.731089	P	0.542025	A	0.552226	A	0.560024	P	0.476686	P	0.970345	P	0.514911	P	0.469696	A	0.62392	P	0.446333	P	0.65468	P	0.321211	P	0.526923	P	0.192409	P
1416356_at	4.46652	P	5.1865	P	3.84413	P	3.45043	P	3.62055	P	3.41384	P	2.5463	P	1.94231	P	2.36205	P	2.94512	P	2.23254	P	2.70444	P	1.24826	P	1.64104	P	1.39141	P
1416357_a_at	1.12612	A	0.724256	A	1.50796	A	1.06447	A	1.02408	A	1.23437	A	1.08201	A	0.934519	A	1.16783	A	0.993619	A	1.06616	P	0.719881	P	0.679171	P	0.6998	P	0.498341	P
1416358_at	1.07006	A	1.22158	A	1.51799	A	0.737313	A	1.02677	A	0.748737	A	1.47101	A	0.760603	A	1.07334	A	1.42522	P	0.506727	P	0.826809	A	0.540058	P	0.571651	P	0.317462	P
1416359_at	6.09222	P	7.44318	P	6.56274	P	4.86932	P	5.91645	P	6.28164	P	4.74793	P	5.12158	P	4.62209	P	5.07639	P	3.23712	P	4.59384	P	2.44128	P	2.82997	P	2.077	P
1416360_at	1.89301	P	2.84198	P	2.49234	P	1.79347	P	2.36403	P	2.43609	P	2.04768	P	1.77691	P	2.23598	P	2.27743	P	1.47744	P	1.83313	P	0.746151	P	1.09639	P	0.662506	P
1416361_a_at	0.0621145	A	0.111748	A	0.367107	A	4.78575	P	5.80957	P	4.63105	P	7.61867	P	9.25457	P	10.3659	P	16.1326	P	13.4956	P	14.8699	P	14.7741	P	16.3003	P	15.8052	P
1416362_a_at	15.2654	P	15.4201	P	15.1714	P	10.4549	P	12.1394	P	15.1724	P	8.13676	P	8.57356	P	9.06932	P	5.38239	P	6.87956	P	8.26011	P	3.18825	P	3.82356	P	2.02367	P
1416363_at	0.94629	A	0.516129	A	0.665841	A	0.340728	A	0.362232	A	0.673996	P	0.0757248	A	0.306568	A	0.767592	A	0.834685	A	0.34534	P	0.072155	A	0.364722	P	0.325096	P	0.191713	P
1416364_at	83.4896	P	82.1705	P	74.336	P	80.2548	P	82.864	P	81.902	P	80.8874	P	73.3594	P	79.2049	P	94.2444	P	83.4532	P	85.4905	P	84.7488	P	89.6017	P	93.9773	P
1416365_at	56.601	P	90.647	P	88.9871	P	69.3489	P	86.9447	P	90.3242	P	54.2507	P	76.0276	P	87.3114	P	58.5814	P	74.5167	P	86.9875	P	73.7869	P	84.2495	P	46.8927	P
1416366_at	115.649	P	106.715	P	102.555	P	110.351	P	80.3951	P	104.259	P	96.3435	P	76.3391	P	81.83	P	94.1348	P	81.7931	P	78.6958	P	71.2668	P	63.3432	P	76.4862	P
1416367_at	23.913	P	20.312	P	20.3244	P	20.4895	P	17.686	P	17.7192	P	14.1521	P	13.2078	P	13.3198	P	11.888	P	9.23493	P	10.8064	P	5.3038	P	5.7234	P	5.12838	P
1416368_at	26.2487	P	33.9015	P	32.9543	P	22.2349	P	24.0569	P	27.1985	P	16.7784	P	18.5692	P	18.9416	P	11.7777	P	14.0049	P	14.4728	P	4.87447	P	5.00423	P	3.49903	P
1416369_at	14.9092	P	14.4405	P	13.8764	P	9.9232	P	15.3649	P	12.9696	P	12.4161	P	11.2654	P	10.3174	P	10.5013	P	8.25459	P	10.2645	P	6.07143	P	6.00242	P	4.92585	P
1416370_at	3.96063	P	3.84592	P	3.89348	P	2.51393	P	3.42603	P	2.91127	P	3.33224	P	2.01001	P	2.49375	P	2.87169	P	1.93915	P	1.86889	P	1.4544	P	1.43336	P	0.737966	P
1416371_at	1.31164	A	1.68215	A	1.32808	P	7.52001	P	8.66555	P	8.56161	P	16.1803	P	17.7725	P	16.5809	P	30.7812	P	29.12	P	34.8074	P	44.7419	P	52.4395	P	42.339	P
1416372_at	16.0103	P	18.4301	P	16.1171	P	13.7022	P	16.8584	P	14.1679	P	14.2204	P	13.8686	P	14.962	P	15.2985	P	13.4464	P	14.3294	P	10.9597	P	11.4237	P	9.96979	P
1416373_at	27.8896	P	31.9581	P	31.8974	P	25.6596	P	25.2041	P	25.2974	P	23.2262	P	20.9971	P	18.7974	P	14.6077	P	12.6771	P	15.6399	P	5.48327	P	6.4302	P	6.92329	P
1416374_at	12.618	P	14.5124	P	14.7415	P	9.43704	P	11.448	P	11.7474	P	6.74571	P	7.35039	P	8.09974	P	5.02539	P	4.98996	P	5.61144	P	1.76456	P	1.48948	P	1.17986	P
1416375_at	4.39018	P	4.70349	P	4.04881	P	2.91517	P	3.92747	P	3.81307	P	3.2321	P	2.55838	P	2.91636	P	2.59984	P	1.63601	P	2.39529	P	0.804009	P	0.909826	P	0.605982	P
1416376_at	11.9716	P	14.2247	P	15.8422	P	7.08189	P	11.9862	P	10.3098	P	5.62968	P	4.8491	P	7.13468	P	2.73768	P	2.21512	P	2.76917	P	0.389735	A	0.347795	A	0.223165	A
1416377_at	1.66244	P	1.44992	P	1.75306	P	1.47947	P	1.73323	P	1.35673	P	1.32448	P	1.10649	P	1.14964	P	1.57808	P	1.66869	P	1.38635	P	1.44741	P	1.63189	P	1.08669	P
1416378_at	3.56134	P	4.86486	P	6.53732	P	3.01634	P	4.2759	P	3.64589	P	2.65544	P	2.54954	P	2.15328	P	1.50205	P	1.58052	P	1.36824	P	0.603376	P	0.515172	P	0.208304	A
1416379_at	0.16707	A	0.275352	A	0.583136	A	0.732112	A	0.40044	A	0.680555	A	0.909018	A	0.818499	A	0.440044	A	1.30918	A	0.652187	P	0.678116	A	0.218429	P	0.618167	P	0.423704	P
1416380_at	2.43501	P	2.27462	P	2.06469	P	1.32804	P	1.44026	P	1.19232	P	1.00673	A	0.932657	P	0.773277	P	0.635544	M	0.692565	M	0.599309	A	0.0396132	A	0.0335157	A	0.104303	A
1416381_a_at	79.0702	P	84.9761	P	73.745	P	71.4946	P	69.4957	P	73.1864	P	58.2376	P	53.0395	P	59.5689	P	48.7993	P	43.4805	P	41.799	P	27.7907	P	32.7129	P	28.5124	P
1416382_at	49.7055	P	52.1366	P	46.4045	P	37.3189	P	44.778	P	42.1285	P	28.5852	P	27.4606	P	29.8895	P	15.5532	P	13.6563	P	15.4802	P	0.912135	P	1.04055	P	0.488661	P
1416383_a_at	69.2325	P	77.4349	P	73.1542	P	57.2767	P	73.2042	P	61.9704	P	47.2633	P	47.5374	P	45.3371	P	33.3777	P	29.3931	P	31.0777	P	6.85424	P	6.61996	P	6.5351	P
1416384_a_at	42.619	P	47.6674	P	43.0305	P	36.1804	P	39.055	P	35.2966	P	28.6588	P	25.0277	P	30.2506	P	26.2895	P	20.9746	P	23.2062	P	9.55274	P	10.3491	P	8.81864	P
1416385_a_at	46.7888	P	47.9339	P	44.9423	P	39.0625	P	42.3172	P	42.6671	P	37.0107	P	34.806	P	32.7837	P	30.1598	P	25.9411	P	29.6003	P	16.4764	P	18.3147	P	18.0339	P
1416386_a_at	19.0939	P	19.4994	P	19.9879	P	13.9399	P	16.7406	P	18.3635	P	12.0525	P	13.3102	P	13.7872	P	12.9676	P	11.1727	P	12.4705	P	8.59697	P	9.19732	P	6.78738	P
1416387_at	9.04025	P	8.5864	P	9.88246	P	9.01865	P	11.6222	P	10.1402	P	12.0719	P	12.1045	P	11.7817	P	15.832	P	11.3601	P	13.3567	P	13.3152	P	14.6301	P	13.085	P
1416388_at	1.1456	A	1.79458	A	1.49125	A	1.4044	M	1.89809	M	1.43743	P	1.45352	P	1.70857	P	2.02025	P	2.50147	P	1.9589	P	2.89933	P	2.64117	P	2.0467	P	1.53142	P
1416389_a_at	13.1872	P	15.4706	P	14.1455	P	8.61848	P	12.3076	P	11.9198	P	6.79346	P	6.70173	P	8.85454	P	5.61642	P	5.36252	P	5.20811	P	1.4544	P	1.34217	P	0.98019	P
1416390_at	2.05017	P	1.85989	P	2.02729	P	1.19233	P	1.63293	P	1.99349	P	1.33978	P	1.23418	P	1.38946	P	1.41474	P	1.1335	P	1.66003	P	0.787242	P	0.819099	P	0.596131	P
1416391_at	1.32045	A	1.61012	A	2.33787	A	1.03515	A	1.77355	P	1.06721	P	1.2088	A	0.953171	A	1.22878	A	1.14582	A	0.829603	P	1.09727	P	0.441844	P	0.422569	P	0.31539	P
1416392_a_at	120.89	P	115.429	P	109.699	P	149.231	P	139.117	P	146.823	P	173.984	P	154.493	P	150.64	P	156.061	P	163.007	P	167.528	P	137.631	P	143.815	P	152.712	P
1416393_at	24.1432	P	31.4648	P	29.2482	P	21.317	P	26.0528	P	23.54	P	17.5009	P	16.4277	P	17.8887	P	14.4863	P	12.25	P	15.0575	P	6.71067	P	5.75389	P	4.95182	P
1416394_at	24.7199	P	27.067	P	26.6832	P	24.2967	P	19.5101	P	26.8794	P	19.5689	P	15.901	P	18.7284	P	20.7645	P	13.71	P	15.637	P	11.961	P	12.826	P	10.759	P
1416395_at	8.68379	P	8.52129	P	8.60528	P	7.94206	P	11.3031	P	8.88015	P	8.23534	P	7.10759	P	8.3088	P	10.8999	P	10.0009	P	11.0762	P	9.97917	P	10.6976	P	8.93286	P
1416396_at	1.13261	A	1.16158	A	1.05759	A	0.853142	A	1.30055	P	0.755374	A	1.16565	M	0.615726	A	0.573032	A	0.960038	A	0.399647	M	1.01801	P	0.14017	P	0.352387	P	0.256634	A
1416397_at	1.25892	P	0.804383	P	1.54476	P	0.955194	P	1.24518	P	0.501968	P	0.827145	P	1.13915	P	1.09735	P	1.65169	P	1.07236	P	1.38232	P	0.746866	P	0.735189	P	0.842916	P
1416398_at	0.569288	A	0.350285	A	0.463468	A	0.511002	A	0.861311	A	0.260817	A	0.586626	A	0.430386	P	0.624027	P	0.552502	P	0.224396	M	0.50644	A	0.134598	P	0.159683	P	0.113726	A
1416399_a_at	18.1401	P	17.821	P	19.4238	P	15.7218	P	17.0296	P	18.2077	P	12.4356	P	12.9042	P	12.7517	P	13.7322	P	13.3844	P	13.5925	P	11.9676	P	14.0088	P	10.3345	P
1416400_at	3.72544	P	3.75903	P	4.70188	P	3.96964	P	3.16153	P	2.42598	P	2.46761	P	2.62264	P	2.04012	P	1.89346	P	1.63466	P	2.05568	P	0.729761	P	0.687055	P	0.601309	P
1416401_at	36.9086	P	31.9921	P	38.6272	P	29.9254	P	30.3333	P	31.9482	P	19.4608	P	18.5599	P	24.9082	P	16.7159	P	14.1929	P	15.1067	P	4.28544	P	5.17263	P	4.28609	P
1416402_at	10.9035	P	12.2532	P	11.2102	P	7.98722	P	8.96051	P	8.64623	P	6.67546	P	6.25879	P	7.36669	P	5.28701	P	4.88311	P	5.84607	P	2.31438	P	2.30571	P	1.7591	P
1416403_at	4.08894	P	4.7285	P	4.80173	P	2.74634	P	3.78154	P	3.78382	P	2.52073	P	2.12728	P	2.90935	P	2.51976	P	1.57917	P	2.29063	P	0.806936	P	0.964491	P	0.549735	P
1416404_s_at	197.209	P	193.42	P	193.307	P	191.808	P	172.137	P	183.416	P	173.178	P	146.051	P	160.702	P	150.241	P	128.216	P	132.13	P	92.5174	P	102.187	P	101.318	P
1416405_at	22.8308	P	25.9022	P	24.2375	P	17.0206	P	21.1207	P	21.4507	P	12.6167	P	13.8657	P	14.1851	P	10.0155	P	7.75925	P	11.805	P	2.11176	P	2.46068	P	1.81143	P
1416406_at	6.2696	A	5.76225	A	5.23095	A	7.91698	P	9.61075	P	10.3069	P	18.1128	P	15.9131	P	17.3489	P	33.2871	P	26.876	P	30.495	P	32.2928	P	34.3577	P	39.0902	P
1416407_at	6.08429	P	5.49051	P	5.52901	P	13.1336	P	15.7564	P	14.0599	P	21.1165	P	24.5133	P	23.9511	P	38.1095	P	36.7119	P	39.1721	P	47.3539	P	47.097	P	52.5949	P
1416408_at	233.639	P	213.806	P	220.37	P	222.729	P	196.436	P	213.952	P	196.069	P	174.628	P	165.583	P	126.661	P	121.257	P	118.696	P	14.5085	P	14.279	P	12.9999	P
1416409_at	214.904	P	218.645	P	205.048	P	194.506	P	199.807	P	198.365	P	157.597	P	166.73	P	173.067	P	114.407	P	112.858	P	107.679	P	15.0448	P	12.7257	P	12.9347	P
1416410_at	1.13044	P	1.73203	P	1.6958	M	1.34707	P	1.16815	P	1.34491	P	1.56878	P	1.06066	P	1.44789	P	1.53542	P	1.0316	P	1.36623	P	0.87889	P	1.01561	P	0.756428	P
1416411_at	26.233	P	27.7804	P	28.3799	P	21.2849	P	22.5455	P	22.5903	P	15.4328	P	13.7625	P	15.0891	P	8.3539	P	7.18083	P	7.86846	P	0.229358	P	0.288458	P	0.256249	P
1416412_at	2.72373	P	2.45273	P	1.48457	P	2.00439	P	1.40937	P	1.78716	P	1.75936	P	0.91222	P	1.45626	P	1.72747	P	1.7317	P	1.61872	P	1.10872	P	0.7078	P	0.77335	P
1416413_at	0.0636492	A	0.0337804	A	0.0303871	A	0.160919	A	0.0139584	A	0.0755225	A	0.153999	A	0.0473869	A	0.030769	A	0.0117353	A	0.0132091	A	0.0905106	A	0.00869233	A	0.00109446	A	0.0274261	A
1416414_at	1.24797	A	1.40588	A	2.06469	A	1.29391	A	0.759155	A	1.07642	A	0.755298	A	0.560665	A	0.98015	A	0.556287	A	0.35998	A	0.274272	A	0.00887892	A	0.00547624	A	0.0211788	A
1416415_a_at	56.8594	P	70.9302	P	60.4512	P	56.1134	P	63.8509	P	63.389	P	56.4355	P	54.429	P	63.35	P	56.6345	P	61.7118	P	64.3229	P	70.1904	P	63.7343	P	62.3736	P
1416416_x_at	301.826	P	314.148	P	340.522	P	293.537	P	356.978	P	293.789	P	276.53	P	285.298	P	264.562	P	184.968	P	177.644	P	182.987	P	30.3402	P	29.1539	P	26.1889	P
1416417_a_at	61.1831	P	63.074	P	62.4529	P	56.0727	P	58.3111	P	68.0426	P	57.7547	P	49.8609	P	52.0104	P	46.5628	P	39.2905	P	49.0384	P	31.5735	P	35.8908	P	32.4179	P
1416418_at	62.3805	P	59.5421	P	57.3901	P	57.73	P	62.4066	P	49.1459	P	56.2884	P	46.7527	P	46.7303	P	47.1698	P	39.1558	P	43.6695	P	39.2158	P	36.1624	P	42.3573	P
1416419_s_at	132.882	P	128.177	P	129.521	P	124.857	P	130.934	P	131.533	P	127.082	P	127.814	P	120.168	P	115.633	P	114.026	P	121.005	P	117.862	P	120.389	P	111.648	P
1416420_a_at	256.825	P	248.482	P	242.434	P	249.605	P	243.483	P	244.067	P	219.697	P	232.095	P	226.347	P	216.506	P	216.821	P	222.867	P	192.376	P	204.861	P	214.275	P
1416421_a_at	3.15265	P	4.04763	P	3.85823	P	3.08986	P	2.98874	P	4.29523	P	2.11571	P	2.56502	P	3.07126	P	2.6972	P	2.45415	P	2.80499	P	1.35142	P	1.59039	P	0.98019	P
1416422_a_at	3.62588	P	3.65072	P	4.8517	P	3.63187	P	3.4949	P	4.25481	P	3.52501	P	3.21483	P	3.44703	P	3.97548	P	3.22925	P	4.0936	P	2.94921	P	2.98799	P	2.60767	P
1416423_x_at	3.50684	P	4.05857	P	4.11599	P	3.63409	P	2.91505	P	4.01318	P	2.76318	P	3.03413	P	3.09012	P	3.27876	P	3.8058	P	3.15771	P	1.07662	P	0.951393	P	0.98142	P
1416424_at	9.10676	P	7.56869	P	8.22965	P	6.18212	M	7.25441	P	6.60636	P	5.41114	M	4.10504	P	3.82938	P	4.06606	M	2.2762	P	2.82292	A	0.702222	A	1.10729	P	0.494461	A
1416425_at	20.9754	P	24.0318	P	23.6751	P	16.264	P	19.8395	P	18.2713	P	16.1628	P	13.5449	P	14.5818	P	12.4646	P	9.87266	P	12.8109	P	5.86759	P	5.89095	P	5.23291	P
1416426_at	23.4657	P	28.8055	P	26.0706	P	22.8422	P	24.9008	P	28.7129	P	21.1225	P	27.8852	P	24.3718	P	27.9039	P	30.8382	P	30.434	P	30.0184	P	28.8249	P	27.6268	P
1416427_at	56.1568	P	64.2427	P	66.2851	P	65.53	P	74.0198	P	72.2754	P	69.0746	P	73.7553	P	75.5075	P	76.1402	P	83.7988	P	82.796	P	102.91	P	96.8533	P	84.8188	P
1416428_at	5.48543	P	6.04106	P	5.73062	P	5.51729	P	4.56302	P	6.04565	P	5.13884	P	5.23877	P	4.2724	P	5.89495	P	4.45911	P	5.01919	P	3.60542	P	3.64748	P	3.12086	P
1416429_a_at	275.644	P	227.817	P	217.981	P	255.698	P	192.089	P	226.413	P	206.72	P	197.1	P	187.953	P	170.126	P	153.865	P	159.452	P	6.58736	P	6.37478	P	6.58289	P
1416430_at	268.164	P	254.646	P	247.452	P	248.89	P	240.498	P	244.365	P	232.787	P	222.75	P	220.542	P	191.824	P	182.191	P	172.5	P	4.26483	P	4.41813	P	5.78253	P
1416431_at	0.789083	A	1.09477	A	1.50462	A	0.756434	A	0.239412	A	1.56185	A	0.030369	A	0.406033	A	0.356373	A	0.101347	A	0.176043	A	0.0799445	A	0.00199506	A	0.00239164	A	0.00519959	A
1416432_at	3.16487	P	2.20788	P	2.65081	P	1.73191	P	2.10886	P	2.46898	P	1.43413	P	1.77275	P	1.55102	P	2.84276	P	1.75787	P	2.00234	P	0.974301	P	1.57629	P	1.27028	P
1416433_at	0.727191	A	1.16637	A	1.67561	P	0.838965	A	1.36739	A	1.20165	P	1.16565	P	0.897405	A	1.08934	P	0.892142	P	0.73803	P	1.14799	P	0.449185	P	0.719847	P	0.439871	P
1416434_at	0.458993	A	0.375667	A	0.308725	A	0.311683	A	0.743582	A	0.206589	A	0.670921	A	0.210935	A	0.426197	A	0.522391	A	0.268658	A	0.285339	A	0.0124328	A	0.0572783	A	0.0488599	A
1416435_at	20.8377	P	21.7547	P	23.7766	P	16.3341	P	19.5798	P	15.459	P	12.0442	P	11.0749	P	13.5547	P	7.08886	P	5.22955	P	6.53292	P	0.669463	P	0.719847	P	0.564377	P
1416436_a_at	6.80796	P	6.26969	P	6.47925	P	4.80198	P	7.27842	P	6.89874	P	5.31206	P	3.83106	P	5.29795	P	5.82121	P	3.84169	P	5.11965	P	3.17937	P	2.89073	P	2.1405	P
1416437_a_at	1.3779	P	1.55076	P	1.21881	P	1.70225	P	2.77751	P	2.36037	P	2.97858	P	2.68939	P	3.14681	P	5.22613	P	4.70842	P	5.11474	P	6.13759	P	5.73791	P	4.12343	P
1416438_at	12.0346	P	17.211	P	15.3275	P	14.3843	P	19.1544	P	13.8041	P	14.5226	P	13.9276	P	16.4888	P	13.941	P	14.3076	P	16.9202	P	14.4296	P	14.9303	P	12.0075	P
1416439_at	12.3216	P	14.3623	P	13.1389	P	9.07495	P	10.7005	P	9.01204	P	5.97739	P	6.59506	P	6.43262	P	6.3468	P	3.76024	P	4.19104	P	1.42388	P	1.59544	P	1.27365	P
1416440_at	115.184	P	107.01	P	104.06	P	98.5808	P	84.3776	P	105.573	P	68.8742	P	72.1115	P	70.4816	P	47.5763	P	47.4561	P	47.1274	P	12.0405	P	11.2527	P	9.84833	P
1416441_at	23.7327	P	23.7974	P	23.0198	P	17.0545	P	16.5735	P	19.8907	P	13.5796	P	13.3571	P	12.8018	P	6.91445	P	7.38321	P	7.65156	P	1.18608	P	1.21518	P	1.45094	P
1416442_at	8.43336	P	8.78798	P	8.34371	P	5.54812	P	7.32989	P	6.91297	P	5.52751	P	4.79738	P	5.12125	P	3.82953	P	2.82911	P	3.58152	P	1.38492	P	1.19096	P	1.20621	P
1416443_a_at	8.82451	P	10.4842	P	10.6272	P	8.14559	P	12.176	P	10.7098	P	10.7988	P	12.8285	P	12.1817	P	14.8971	P	15.0837	P	15.576	P	13.1582	P	13.9751	P	12.006	P
1416444_at	134.286	P	129.065	P	124.887	P	119.677	P	97.8094	P	112.89	P	79.753	P	73.2458	P	79.8737	P	53.4476	P	45.9544	P	42.9137	P	1.28349	P	0.988193	P	0.927187	P
1416445_at	12.5661	P	13.8442	P	14.1455	P	10.6672	P	15.1733	P	13.5273	P	11.134	P	11.6593	P	10.5917	P	10.2622	P	8.50955	P	10.9247	P	6.49223	P	8.92948	P	5.71862	P
1416446_at	24.0685	P	27.4117	P	27.4226	P	23.7816	P	25.9686	P	24.6552	P	23.9606	P	25.0506	P	25.3709	P	26.9547	P	27.893	P	25.5457	P	28.554	P	32.9011	P	32.1885	P
1416447_at	44.5558	P	47.0213	P	42.2034	P	46.7912	P	40.6567	P	47.2721	P	43.7204	P	41.3378	P	41.2693	P	48.7251	P	46.9516	P	42.4403	P	39.9907	P	40.5635	P	42.3367	P
1416448_at	6.47419	P	6.56535	P	6.63903	P	5.01612	P	4.89156	P	5.61017	P	4.20877	P	3.7672	P	3.1539	P	5.30035	P	3.63878	P	3.79167	P	3.08888	P	2.25099	P	2.16479	P
1416449_x_at	2.29331	P	2.42942	P	2.88256	M	1.90149	A	1.62152	A	1.5835	P	1.13952	A	1.08926	A	1.94547	A	0.930828	A	0.682422	A	0.926394	A	0.189459	P	0.351074	P	0.236132	A
1416450_at	0.714886	M	0.855192	A	1.02158	A	0.76515	A	0.922275	A	0.574375	A	0.135554	A	0.526709	M	0.31152	A	0.73255	A	0.216458	P	0.351421	A	0.107797	P	0.230077	P	0.132492	A
1416451_s_at	2.10133	P	1.88759	P	2.39273	P	1.4409	P	1.89518	P	1.46604	P	1.49438	P	1.27923	P	1.73463	P	1.06851	A	0.985091	P	1.45508	P	0.812066	P	0.691827	P	0.37825	P
1416452_at	215.372	P	200.827	P	196.168	P	188.697	P	174.465	P	183.085	P	138.797	P	135.023	P	147.465	P	98.5251	P	92.2577	P	96.3143	P	14.7424	P	15.1135	P	12.0888	P
1416453_x_at	90.4895	P	95.0629	P	79.0026	P	92.5473	P	88.551	P	71.9596	P	59.4225	P	53.455	P	70.8948	P	47.9549	P	47.6863	P	43.8664	P	26.7419	P	30.0565	P	24.1026	P
1416454_s_at	6.64483	P	6.41303	P	8.16346	A	5.9009	P	7.50178	P	5.27501	P	6.76079	M	5.6208	P	5.75544	P	8.92677	P	5.84778	P	6.82927	P	5.2689	P	5.96129	P	6.34277	P
1416455_a_at	0.71079	A	0.218517	A	0.862068	A	3.4218	P	1.90681	P	2.12495	P	4.43716	P	4.73592	P	5.06511	P	9.16414	P	8.5173	P	8.91554	P	10.9565	P	12.2296	P	8.24885	P
1416456_a_at	0.0545103	A	0.0645032	A	0.0689464	A	0.0325265	A	0.153649	A	0.0910268	A	0.0816721	A	0.0952373	A	0.0765937	A	0.12206	A	0.0187134	A	0.0945228	A	0.0630824	A	0.0425866	A	0.0355592	A
1416457_at	2.98213	P	3.05339	P	3.42964	P	2.7591	P	2.83854	P	1.92689	P	3.03998	P	2.49661	P	2.75116	P	2.29868	P	2.24562	P	2.87907	P	0.913655	P	1.01827	P	1.45306	P
1416458_at	0.880902	A	1.71206	P	1.2056	A	1.1718	A	2.14129	A	2.16732	P	2.14054	M	1.55298	P	2.33494	P	3.44006	P	2.52255	P	3.20567	P	2.54632	P	2.5779	P	1.81372	P
1416459_at	0.895618	A	1.25291	P	1.29491	P	1.1013	P	1.73035	P	1.46843	P	1.29206	M	1.85616	P	1.25739	P	2.42362	P	1.27463	P	2.30367	P	1.33434	P	1.15213	P	1.08733	P
1416460_at	1.55865	A	0.551388	A	0.120398	A	1.05897	A	0.87452	A	0.731071	A	0.883963	A	0.317379	A	0.290274	A	0.465565	A	0.322192	A	0.253898	A	0.0361305	A	0.0120927	A	0.00461956	A
1416461_at	71.0487	P	68.6256	P	67.0506	P	56.6878	P	61.1713	P	63.1145	P	47.8105	P	47.2029	P	48.4937	P	41.6901	P	39.0266	P	35.3753	P	22.0239	P	21.196	P	18.895	P
1416462_at	60.4396	P	66.8776	P	59.7026	P	51.9207	P	64.4244	P	53.6247	P	45.8496	P	44.1244	P	49.5034	P	39.8429	P	31.443	P	37.3062	P	22.2591	P	21.5124	P	21.6082	P
1416463_at	1.61271	P	2.03182	P	1.72947	P	1.52014	P	1.89518	P	1.98361	P	1.74734	P	1.41197	P	1.81461	P	1.76013	P	1.64145	P	1.6621	P	1.34715	P	1.42847	P	0.807584	P
1416464_at	0.333013	A	0.0859674	A	0.649889	A	0.678703	A	0.456151	A	0.278538	A	0.497829	A	0.147759	A	0.114754	A	0.413566	A	0.18704	A	0.0931824	A	0.0814131	A	0.0447653	A	0.0462946	A
1416465_a_at	44.4085	P	43.763	P	44.8735	P	39.4255	P	43.4302	P	48.2009	P	36.4232	P	42.3559	P	37.3021	P	41.8039	P	40.8843	P	42.4504	P	36.3062	P	37.2029	P	34.6041	P
1416466_at	60.7035	P	60.077	P	59.7643	P	61.4593	P	47.562	P	64.8039	P	54.037	P	52.7839	P	51.8669	P	58.8445	P	52.8366	P	49.1041	P	51.2468	P	48.5744	P	51.4789	P
1416467_at	17.4197	P	13.9626	P	14.8138	P	11.5469	P	12.0774	P	12.3902	P	14.2887	P	10.9388	P	11.9391	P	8.81582	P	8.54445	P	10.0848	P	8.57452	P	7.04874	P	5.01696	P
1416468_at	190.144	P	194.22	P	190.351	P	168.74	P	173.488	P	173.841	P	136.16	P	130.377	P	139.625	P	103.004	P	99.6707	P	100.978	P	21.5774	P	22.8642	P	18.2334	P
1416469_at	2.40186	A	2.60091	A	2.16009	A	3.26828	A	2.42088	A	3.86898	P	3.73777	P	3.07742	P	3.52395	P	6.6315	P	4.66582	P	5.52197	P	6.91585	P	7.96058	P	5.24285	P
1416470_a_at	21.5088	P	25.2041	P	23.8703	P	17.7853	P	22.2384	P	21.6062	P	14.8632	P	12.7035	P	16.0598	P	13.2306	P	11.7741	P	12.9209	P	10.1645	P	12.1793	P	8.75115	P
1416471_at	24.9791	P	28.0187	P	31.0565	P	21.1739	P	25.1482	P	31.674	P	23.8581	P	16.367	P	20.6225	P	14.9086	P	14.3922	P	14.2978	P	10.0325	P	10.0618	P	6.7246	P
1416472_at	30.6508	P	31.8934	P	30.2604	P	22.6237	P	29.5662	P	27.1885	P	19.5539	P	19.325	P	20.0735	P	14.9961	P	12.7088	P	16.5064	P	5.30768	P	5.85879	P	4.8321	P
1416473_a_at	0.299544	A	0.180808	A	0.450965	A	1.35469	P	2.06766	P	1.55704	P	2.17164	P	2.56502	P	2.29663	P	4.95566	P	3.10864	P	6.27907	P	5.64475	P	6.08495	P	5.11413	P
1416474_at	0.0325077	A	0.265103	A	0.296509	A	1.00232	P	0.908978	P	0.788658	P	1.45935	P	1.27726	P	1.78644	P	2.49151	P	2.18327	P	2.91509	P	3.85434	P	2.99281	P	2.77839	P
1416475_at	8.07715	P	6.22675	P	7.49595	P	6.23765	P	5.02899	P	5.93364	P	4.81905	P	4.17224	P	5.1954	P	5.96107	P	4.43552	P	4.46617	P	2.54322	P	2.17787	P	2.06582	P
1416476_a_at	56.1878	P	53.487	P	35.9562	P	55.5196	P	32.3685	P	52.1865	P	48.2994	P	39.4693	P	43.7034	P	56.08	P	49.3725	P	47.2544	P	39.1542	P	36.7074	P	51.0158	P
1416477_at	19.7491	P	22.4323	P	21.8174	P	18.3893	P	24.6337	P	20.0191	P	18.7073	P	17.7725	P	18.3375	P	22.273	P	16.7355	P	19.9157	P	15.5797	P	17.0157	P	14.8521	P
1416478_a_at	87.9697	P	102.155	P	98.4516	P	82.9792	P	96.4941	P	98.8365	P	80.5369	P	88.4484	P	95.8866	P	94.4378	P	96.0075	P	95.038	P	99.2938	P	98.4517	P	85.873	P
1416479_a_at	52.4038	P	55.8371	P	54.3135	P	43.3872	P	49.506	P	47.8709	P	32.0921	P	32.3851	P	34.3531	P	18.7802	P	18.7075	P	22.5599	P	3.54226	P	4.3053	P	2.83524	P
1416480_a_at	41.2495	P	42.3888	P	38.8359	P	40.2241	P	34.125	P	35.2555	P	28.9632	P	24.1725	P	26.5449	P	23.1203	P	21.123	P	22.9442	P	11.3518	P	12.0787	P	11.1679	P
1416481_s_at	2.82724	P	3.13573	P	2.63011	P	3.70751	P	4.89483	P	4.498	P	4.72663	P	4.90093	P	5.33134	P	8.33527	P	8.32396	P	8.60413	P	10.343	P	9.19899	P	9.43957	P
1416482_at	1.21519	A	0.962457	A	1.5548	A	1.8154	A	2.46287	A	2.89321	A	3.17227	A	3.64944	P	4.37934	P	5.80184	P	4.93992	P	5.39312	P	3.61463	P	4.12573	P	3.53075	P
1416483_at	3.01128	A	3.36537	P	3.00753	M	12.4424	P	16.4825	P	14.0568	P	21.2686	P	23.9846	P	21.4265	P	44.7504	P	42.7767	P	46.1197	P	55.489	P	67.3308	P	59.6031	P
1416484_at	2.46584	P	2.78938	P	2.49922	P	9.49889	P	9.49372	P	14.2544	P	16.4045	P	18.4639	P	19.9912	P	31.9358	P	31.8879	P	34.65	P	39.1045	P	43.5398	P	35.6715	P
1416485_at	61.945	P	68.5517	P	64.1733	P	54.2742	P	64.0973	P	59.8858	P	45.8739	P	45.8291	P	51.1395	P	37.9839	P	35.2578	P	39.8741	P	20.2413	P	20.8663	P	17.5379	P
1416486_at	13.3437	P	14.8667	P	13.3807	P	8.97518	P	13.3851	P	10.0333	P	10.4275	P	10.2012	P	9.46188	P	9.67203	P	7.00568	P	9.76747	P	6.90744	P	7.19077	P	6.01164	P
1416487_a_at	2.26509	P	2.70021	P	2.64046	P	1.14389	P	2.14425	P	1.61725	P	0.59664	P	1.55907	P	1.44789	P	1.18628	A	0.750642	P	1.1519	P	0.179618	A	0.330246	A	0.156751	A
1416488_at	5.97342	P	6.11241	P	7.66069	P	6.20625	P	7.13796	P	6.84754	P	6.08337	P	7.21562	P	8.27849	P	8.72183	P	7.18457	P	8.23373	P	6.16059	P	7.38815	P	5.73343	P
1416489_at	8.39217	P	9.15981	P	9.62253	P	4.74636	P	7.97174	P	7.06401	P	4.19253	P	4.72856	P	3.888	P	3.62762	P	2.38469	P	2.71112	P	0.274119	P	0.455445	P	0.273382	P
1416490_at	0.0426082	A	0.0272786	A	0.0384928	A	0.20706	A	0.128291	A	0.00562258	A	0.176904	A	0.0181445	A	0.00773631	A	0.185873	A	0.00860244	A	0.028499	A	0.000488987	A	0.0260324	A	0.00902982	A
1416491_at	1.92986	A	0.765353	A	1.0085	A	1.90149	A	2.06766	A	2.2373	M	3.10821	P	3.9355	P	3.95657	P	3.89067	P	2.4497	P	4.49743	P	1.21995	P	2.12731	P	1.40674	P
1416492_at	2.3664	A	2.3932	A	2.0749	A	1.73786	A	2.08236	A	1.23203	A	2.10744	A	1.51852	A	1.8081	A	1.61021	P	0.80154	P	1.68282	P	0.56224	P	0.688645	P	0.512985	P
1416493_at	43.259	P	44.7816	P	45.6832	P	40.4338	P	42.9649	P	44.5793	P	35.4189	P	32.675	P	30.4331	P	26.6396	P	22.6119	P	27.1554	P	13.2605	P	13.8631	P	11.5064	P
1416494_at	60.4049	P	59.7931	P	59.6409	P	53.1241	P	48.9205	P	59.8022	P	48.1771	P	44.4335	P	49.1567	P	49.5262	P	42.445	P	46.7945	P	39.9763	P	42.8441	P	36.8331	P
1416495_s_at	23.7265	P	27.5122	P	25.9646	P	24.5086	P	29.0006	P	26.7798	P	23.6131	P	19.2314	P	19.6119	P	22.4365	P	20.512	P	22.201	P	15.7377	P	18.6163	P	15.5218	P
1416496_at	81.2098	P	84.3718	P	76.8111	P	84.1243	P	78.9963	P	85.3172	P	77.8483	P	76.8877	P	81.8616	P	99.5918	P	94.0132	P	84.9385	P	101.261	P	105.991	P	105.379	P
1416497_at	16.9265	P	18.2311	P	22.8756	P	12.3994	P	16.9041	P	18.9337	P	10.8532	P	12.7267	P	13.3881	P	7.99303	P	6.48226	P	9.79182	P	1.38578	P	1.3077	P	0.901373	A
1416498_at	1.36683	P	1.68464	P	1.98652	P	0.777379	A	1.57027	A	2.19478	P	1.08755	A	0.968138	P	1.22266	P	0.760527	A	0.653302	P	0.609968	A	0.237914	A	0.261513	P	0.250116	A
1416499_a_at	13.8555	P	13.6823	P	13.1843	P	14.3651	P	12.1467	P	14.2235	P	12.7703	P	11.502	P	16.5317	P	21.3577	P	17.4222	P	15.5324	P	17.1957	P	14.8599	P	21.3027	P
1416500_at	30.5964	P	29.0615	P	30.7356	P	26.5644	P	28.2135	P	31.4305	P	21.5247	P	25.7011	P	21.7565	P	21.87	P	21.1018	P	21.9592	P	17.2881	P	17.576	P	13.8205	P
1416501_at	4.77084	P	3.80245	P	5.37807	P	6.28599	P	4.8785	P	4.55768	P	5.4911	P	4.8023	P	4.57438	P	5.33848	P	4.1878	P	6.95762	P	2.17176	P	4.10591	P	2.9375	P
1416502_a_at	18.997	P	23.0365	P	21.9378	P	17.7711	P	20.7459	P	16.8065	P	13.9334	P	13.4949	P	14.2601	P	12.1801	P	10.1979	P	10.4556	P	4.55977	P	4.96935	P	3.66736	P
1416503_at	1.45345	A	1.05441	A	1.59167	M	4.11645	P	3.94338	P	4.39513	P	8.03061	P	9.32343	P	7.30722	P	13.8501	P	10.5316	P	11.7215	P	14.5682	P	17.2019	P	11.0029	P
1416504_at	2.90456	P	3.79973	P	3.06316	P	2.72508	P	3.44166	P	2.55778	P	2.09918	P	2.24133	P	1.8755	P	1.5172	P	1.72345	P	2.05354	P	0.964241	P	0.911547	P	0.654477	P
1416505_at	3.6234	P	2.09033	P	1.62857	P	5.69311	P	6.87509	P	5.27501	P	9.56108	P	7.69314	P	9.38316	P	15.4281	P	11.2221	P	15.5615	P	14.8518	P	15.2514	P	13.8702	P
1416506_at	62.6977	P	64.3564	P	63.055	P	54.3485	P	49.6622	P	59.1952	P	42.4963	P	40.515	P	43.8001	P	37.4741	P	32.6808	P	33.5027	P	20.5485	P	21.7071	P	17.3898	P
1416507_at	0.443475	P	0.416228	A	0.308725	P	0.181669	A	0.319835	P	0.292411	P	0.215723	A	0.286663	P	0.234313	P	0.296209	P	0.176884	P	0.328625	P	0.0534963	P	0.0444001	P	0.0262013	P
1416508_at	17.3868	P	18.2824	P	18.591	P	19.6729	P	17.1287	P	18.0934	P	13.8965	P	15.9674	P	15.9956	P	19.7617	P	15.625	P	16.9261	P	14.5928	P	16.447	P	13.1276	P
1416509_at	27.1592	P	32.0364	P	33.2924	P	25.119	P	28.2135	P	29.2656	P	20.5399	P	22.9267	P	20.9505	P	20.014	P	20.9346	P	19.5967	P	15.474	P	14.7515	P	12.8469	P
1416510_at	11.7541	P	13.617	P	13.9522	P	9.89205	P	10.2772	P	11.9622	P	8.88354	P	7.42721	P	10.8988	P	9.8467	P	8.1239	P	9.53519	P	6.20803	P	6.40472	P	5.58251	P
1416511_a_at	5.25112	P	7.01874	P	6.74445	P	4.59853	P	7.55688	P	5.57683	P	4.95465	P	4.57189	P	5.41627	P	4.16796	P	2.87504	P	5.10493	P	1.78222	P	2.48812	P	2.02922	P
1416512_at	7.88066	P	9.74607	P	9.91963	P	6.7603	P	7.51211	P	7.01552	P	5.47655	P	4.55969	P	6.01912	P	4.84109	P	3.6727	P	4.61075	P	1.88071	P	2.25655	P	1.60974	P
1416513_at	1.00368	P	0.894676	M	0.704212	P	0.398386	P	0.827084	P	0.360815	P	1.34361	P	0.714107	P	0.625861	P	1.04863	P	0.372774	P	0.70713	P	0.201859	P	0.355678	P	0.338866	P
1416514_a_at	1.99685	P	2.39579	P	3.38764	P	10.1078	P	11.1186	P	11.31	P	18.8594	P	18.0867	P	17.7644	P	36.4934	P	34.1953	P	32.7931	P	45.8782	P	42.9958	P	44.578	P
1416515_at	0.758062	A	1.20956	A	1.33804	A	1.27877	A	2.15901	M	1.56906	M	2.10538	P	1.7686	P	1.6531	P	2.38568	P	2.12848	P	2.66882	P	2.51839	P	0.851853	P	1.28986	P
1416516_at	0.0227716	A	0.035428	A	0.0412174	A	0.0886616	A	0.132478	A	0.510429	A	0.0876931	A	0.288186	A	0.201695	A	0.0930833	A	0.791071	A	1.01033	A	0.550463	P	0.365601	A	0.172247	A
1416517_at	3.84782	P	3.694	P	4.32853	P	3.05955	P	4.39499	P	3.28539	P	4.2343	P	3.15058	P	3.08304	P	4.59116	P	3.12893	P	4.21724	P	2.4086	P	3.07155	P	2.49597	P
1416518_at	0.500021	A	0.0987682	A	0.630775	A	0.0962048	A	0.162221	A	0.268677	A	0.0901214	A	0.1316	A	0.0845619	A	0.0296021	A	0.0218786	A	0.0296215	A	0.00199506	A	0.00488194	A	0.00169097	A
1416519_at	187.473	P	171.017	P	182.276	P	185.043	P	160.283	P	172.528	P	146.333	P	132.462	P	140.83	P	129.664	P	115.272	P	108.287	P	73.3856	P	76.1229	P	71.6707	P
1416520_x_at	62.2864	P	71.6013	P	71.8987	P	60.8536	P	68.2077	P	61.2042	P	46.9431	P	45.9449	P	49.9674	P	38.5306	P	34.9554	P	35.8854	P	18.5427	P	18.9641	P	16.9916	P
1416521_at	16.2893	P	18.337	P	18.9994	P	26.5251	P	32.6983	P	35.0638	P	38.0827	P	37.1548	P	45.0312	P	66.8669	P	57.8222	P	67.6316	P	85.7258	P	86.5103	P	75.0592	P
1416522_a_at	48.3273	P	53.3791	P	54.1131	P	45.5162	P	49.3758	P	51.8393	P	41.5744	P	40.3628	P	48.2209	P	42.2906	P	40.8055	P	36.7336	P	30.3227	P	28.8341	P	27.6822	P
1416523_at	0.139774	A	0.767643	A	0.0661397	A	0.388943	A	0.0290134	A	0.364888	A	0.0950108	A	0.12101	A	0.26927	A	0.0522773	A	0.132781	A	0.296472	A	0.0814131	A	0.0808111	A	0.142087	A
1416524_at	25.4579	P	32.9129	P	32.2667	P	25.6205	P	33.3632	P	31.5387	P	23.8737	P	28.4743	P	28.78	P	30.3981	P	30.6184	P	30.3729	P	30.4719	P	32.6177	P	27.4316	P
1416525_at	24.7948	P	21.8331	P	23.761	P	21.0542	P	25.7402	P	24.9382	P	22.9946	P	20.4287	P	23.2753	P	23.2999	P	25.1994	P	27.0481	P	22.6275	P	22.673	P	20.1561	P
1416526_a_at	69.6419	P	86.1631	P	74.3318	P	61.8418	P	76.7618	P	69.1914	P	57.7835	P	56.3746	P	60.2386	P	43.4376	P	37.9296	P	46.3045	P	23.4547	P	23.8225	P	20.5269	P
1416527_at	10.7054	P	12.8853	P	13.1389	P	7.12132	P	8.37182	P	9.8227	P	6.21689	P	5.4066	P	5.59192	P	3.22126	P	2.55989	P	2.89032	P	0.107001	P	0.0568865	A	0.0501605	A
1416528_at	5.20959	P	5.48204	P	6.05186	P	8.83224	P	9.79551	P	8.55869	P	13.6559	P	12.8285	P	12.8786	P	20.9603	P	17.3454	P	22.5046	P	23.8187	P	25.1425	P	24.0668	P
1416529_at	0.426094	A	0.498594	A	0.71703	A	0.108981	A	0.301206	A	0.412089	A	0.163366	A	0.175364	A	0.181904	A	0.458243	A	0.191308	P	0.169126	A	0.130359	P	0.115481	P	0.0871206	P
1416530_a_at	55.2904	P	60.2409	P	54.9804	P	43.5733	P	48.232	P	48.1583	P	33.4412	P	36.5835	P	34.9226	P	22.3002	P	20.1287	P	21.5774	P	3.73973	P	3.76418	P	3.18283	P
1416531_at	54.2234	P	61.1667	P	58.6586	P	40.8699	P	45.0053	P	49.281	P	34.0566	P	34.8026	P	36.8103	P	21.4413	P	19.4107	P	23.7437	P	4.14541	P	4.67225	P	3.85628	P
1416532_at	3.21137	P	3.79159	P	4.31789	P	3.54982	P	4.74158	P	3.9597	P	3.99853	P	4.45742	P	4.48419	P	6.17591	P	6.20939	P	5.01429	P	6.16465	P	6.45421	P	4.84392	P
1416533_at	10.1954	P	10.2908	P	12.3097	P	10.523	P	8.8726	P	10.668	P	7.92471	P	8.2243	P	9.37192	P	11.5664	P	8.24882	P	10.1229	P	9.98387	P	10.4316	P	7.88025	P
1416534_at	10.5388	P	12.0873	P	9.87875	P	8.23883	P	10.0806	P	10.4022	P	7.67766	P	5.99964	P	8.11896	P	11.7799	P	6.65637	P	8.47156	P	6.49774	P	7.08263	P	8.05804	P
1416535_at	1.31164	A	1.66971	A	2.3893	A	2.19618	A	2.12065	A	2.02069	A	3.03339	A	2.50983	A	3.12317	A	3.94657	A	4.31128	P	4.06515	P	3.00353	P	5.03498	P	4.12343	P
1416536_at	1.59917	P	1.46954	P	1.50462	P	1.58635	P	2.18858	P	1.51865	P	1.73934	P	1.7873	P	1.57644	P	1.73368	P	1.70972	P	2.02152	P	1.54358	P	1.72094	P	1.14785	P
1416537_at	10.4853	P	11.1578	P	10.7579	P	9.73915	P	11.9497	P	10.2711	P	7.50858	P	8.58443	P	9.43375	P	8.0588	P	7.14349	P	10.7597	P	5.82494	P	6.30606	P	4.46241	P
1416538_at	5.01288	P	4.88996	P	5.42836	P	2.32206	P	3.37604	P	3.2279	P	2.25914	P	2.13371	P	2.52114	P	1.48089	P	1.25407	P	2.13715	P	0.313482	P	0.364937	P	0.245929	P
1416539_at	4.25823	P	7.58329	P	7.34603	P	4.52489	P	5.46389	P	4.67459	P	3.57688	P	3.06602	P	2.37788	P	2.2709	P	1.81324	P	2.40404	P	0.241973	P	0.314229	P	0.215508	P
1416540_at	12.7737	P	12.4594	P	11.068	P	11.4539	P	10.5567	P	10.0778	P	10.9675	P	9.03755	P	11.3577	P	11.483	P	7.69661	P	11.4938	P	6.77467	P	8.25211	P	6.74148	P
1416541_at	4.06626	M	6.25824	P	4.89098	P	2.9474	P	4.32092	P	3.79179	P	2.24869	M	2.12514	P	3.26305	P	1.69028	P	1.98436	P	2.77588	P	0.979731	P	0.967992	P	0.582228	A
1416542_at	3.13799	P	2.77362	P	2.40646	P	2.75484	P	2.05297	P	3.04577	P	1.95756	P	2.52085	P	2.58752	P	2.99484	P	1.96738	P	3.12808	P	1.84018	P	1.75611	P	1.1498	P
1416543_at	25.8529	P	28.691	P	27.9621	P	19.0596	P	19.6844	P	21.4216	P	14.1976	P	13.7684	P	15.4015	P	10.4819	P	8.51343	P	9.0732	P	2.29427	P	2.6826	P	1.69388	P
1416544_at	1.28525	P	1.6126	P	1.348	P	0.928166	P	1.44307	P	1.00069	P	0.905431	P	0.833085	P	0.824742	P	0.922513	P	0.673433	P	0.515098	P	0.247587	P	0.299695	P	0.257791	P
1416545_at	4.95094	P	5.02121	P	6.65356	P	5.71455	P	5.75622	P	5.91686	P	5.64186	P	5.04454	P	4.97599	P	4.85984	P	2.86278	P	6.36774	P	3.29864	P	3.48008	P	3.01912	P
1416546_a_at	189.352	P	190.676	P	184.729	P	178.361	P	158.164	P	170.135	P	119.019	P	125.248	P	149.197	P	134.228	P	136.571	P	120.103	P	90.0025	P	92.9767	P	82.3739	P
1416547_at	43.1189	P	50.697	P	47.3334	P	37.6379	P	49.6492	P	41.9992	P	30.9534	P	33.9385	P	35.7084	P	31.7005	P	31.7695	P	32.183	P	22.6716	P	25.5145	P	19.8755	P
1416548_at	4.78624	P	3.59669	P	4.69119	P	3.36026	P	4.32413	P	3.73601	P	3.48227	P	3.21713	P	3.80256	P	3.06538	P	2.75138	P	3.46787	P	1.57485	P	2.14925	P	1.69463	P
1416549_at	3.83781	P	4.4874	P	4.00288	P	2.91302	P	3.92747	P	3.24096	P	3.14573	P	2.36075	P	2.73034	P	3.44886	P	2.58235	P	2.77141	P	1.83173	P	1.97127	P	1.40813	P
1416550_at	2.94817	A	2.92635	A	3.21645	A	1.91556	A	3.52312	A	2.98361	A	2.33248	A	3.27469	P	3.09955	A	3.14314	P	2.65602	P	4.04856	P	1.88734	P	2.07492	P	1.93248	P
1416551_at	9.34832	P	12.8544	P	12.9389	P	32.159	P	44.3581	P	38.7715	P	64.2053	P	66.6944	P	69.876	P	112.237	P	112.659	P	106.906	P	140.255	P	143.471	P	137.575	P
1416552_at	1.16729	A	1.10191	A	1.33804	P	0.62763	A	1.66438	M	0.788658	M	0.934188	M	0.454976	A	0.660862	P	0.651102	A	0.212949	A	0.349785	M	0.0661529	P	0.0386739	A	0.00809065	A
1416553_at	8.25229	P	8.92165	P	10.0163	P	5.76701	P	7.01491	P	6.67719	P	5.34345	P	5.88988	P	4.02533	P	3.9791	P	2.58235	P	4.5191	P	0.843052	P	0.929678	P	0.492041	P
1416554_at	17.3988	P	17.7251	P	18.087	P	11.3637	P	17.4681	P	13.761	P	9.11285	P	8.08153	P	8.66832	P	6.03904	P	5.14594	P	5.25489	P	0.961151	P	1.18911	P	0.911548	P
1416555_at	69.3736	P	74.2364	P	72.281	P	59.3023	P	64.9087	P	63.2463	P	46.3871	P	46.9813	P	53.5852	P	38.044	P	34.6772	P	38.033	P	18.1867	P	17.7238	P	16.5092	P
1416556_at	110.316	P	108.947	P	111.372	P	91.8174	P	92.0834	P	100.984	P	61.0838	P	61.7885	P	67.6307	P	40.4468	P	35.5292	P	37.7871	P	8.47295	P	8.04996	P	7.61052	P
1416557_a_at	4.20761	P	4.07498	P	3.96404	P	4.06441	P	4.55007	P	4.31951	P	5.07891	P	4.10025	P	4.4917	P	6.81058	P	4.14626	P	6.80365	P	5.20702	P	5.92755	P	4.84177	P
1416558_at	0.0310925	A	0.0209386	A	0.0605466	A	0.0525582	A	0.0290134	A	0.112171	A	0.0214923	A	0.0117152	A	0.0186632	A	0.0162428	A	0.00860244	A	0.0251721	A	0.0021153	A	0.00271572	A	0.00294858	A
1416559_at	2.34043	A	2.71068	P	1.50796	A	1.82538	A	3.23595	A	1.73598	M	1.4749	A	2.2219	A	1.73463	A	0.73255	A	1.06616	A	1.48556	A	0.606731	A	0.68785	A	0.408655	A
1416560_at	2.10366	P	1.77955	P	1.78679	P	1.79148	P	1.87193	P	1.48754	M	1.22387	P	1.11416	P	1.59768	P	1.62095	P	1.28365	P	1.61872	P	0.664625	P	1.2433	P	0.812764	P
1416561_at	0.106541	A	0.132469	M	0.241904	P	19.5691	P	19.8434	P	20.0608	P	43.1402	P	39.3319	P	40.1259	P	85.0426	P	70.3977	P	68.6334	P	89.835	P	91.4426	P	104.629	P
1416562_at	0.737465	A	0.411938	A	0.630775	A	5.19174	P	7.05589	P	6.16633	P	10.4573	P	13.015	P	12.5485	P	20.0796	P	18.5057	P	23.089	P	31.2632	P	30.1356	P	25.6328	P
1416563_at	2.65179	A	3.31717	P	3.08404	A	3.22462	M	3.42603	A	3.20703	A	4.17399	A	3.61658	P	4.39679	P	6.07027	P	4.65901	P	5.40797	P	4.99729	P	6.13668	P	2.99092	P
1416564_at	1.34693	P	1.11858	P	1.39455	P	1.13832	P	1.30611	P	1.11105	P	0.640357	P	0.560665	P	0.714849	P	0.658907	P	0.278824	P	0.604635	P	0.0766992	P	0.147229	P	0.086593	P
1416565_at	146.261	P	142.876	P	132.573	P	138.668	P	145.465	P	137.482	P	129.409	P	124.09	P	129.417	P	101.333	P	91.8564	P	127.368	P	83.1736	P	92.3206	P	89.5624	P
1416566_at	20.8071	P	23.4216	P	23.0354	P	18.8587	P	14.7499	P	21.2599	P	12.4439	P	15.8256	P	16.8517	P	16.2167	P	14.6945	P	15.9746	P	11.1229	P	11.6077	P	9.61655	P
1416567_s_at	72.615	P	75.888	P	80.5281	P	71.9285	P	72.2396	P	74.1994	P	55.5291	P	52.9024	P	57.986	P	41.9068	P	40.1628	P	48.6898	P	19.5177	P	18.6751	P	21.0221	P
1416568_a_at	5.99189	P	6.18385	P	7.92103	P	4.7672	P	6.83083	P	5.54351	P	4.13926	P	4.70402	P	5.9563	P	3.09644	P	3.6905	P	6.14262	P	2.68635	P	3.88711	P	1.92703	P
1416569_at	4.73235	P	5.56962	P	6.41395	P	3.04009	P	4.36276	P	5.3109	P	3.11042	P	4.12422	P	3.55287	P	1.60561	P	1.92789	P	1.7223	P	0.84825	P	0.83669	P	0.677046	P
1416570_s_at	21.6716	P	25.4864	P	19.7598	P	12.8305	P	19.7581	P	16.8285	P	11.6523	P	10.3525	P	12.8195	P	9.27587	P	7.85817	P	9.53519	P	2.76995	P	3.36473	P	2.09221	P
1416571_at	0.286645	A	1.04021	A	1.1068	A	0.36549	A	0.091419	A	0.559378	A	0.104916	A	0.407649	A	0.201695	A	0.336061	A	0.247669	A	0.391021	A	0.0116123	A	0.0620392	A	0.0310315	A
1416572_at	1.69646	P	2.17203	P	2.20446	P	1.28634	P	1.50792	P	1.92443	P	0.95043	P	1.4681	P	1.08133	P	0.969811	P	0.65888	P	1.00073	P	0.24452	P	0.300951	P	0.262435	P
1416573_at	0.168795	A	1.32309	A	1.1331	A	0.953388	A	0.887754	A	0.762018	A	0.467185	A	0.367585	A	0.503189	A	0.449726	A	0.326025	M	0.90181	P	0.320657	P	0.351074	P	0.344399	A
1416574_at	5.45673	P	4.98208	P	6.16036	P	4.54328	P	3.69621	P	5.25293	P	4.14389	P	3.60486	P	4.53175	P	5.11611	P	3.76512	P	4.71963	P	2.23425	P	3.9771	P	2.76247	P
1416575_at	0.0575378	A	0.505162	A	0.586306	A	0.3811	A	0.684262	A	0.57223	A	0.402219	A	0.451684	A	0.383386	A	0.449726	A	0.130413	A	0.286926	A	0.0419881	A	0.0376256	A	0.00621824	A
1416576_at	0.597285	A	1.83977	A	1.6958	A	1.36041	A	1.62152	A	1.46365	A	0.676038	A	0.612259	A	0.946777	A	1.227	A	0.667828	A	0.899923	A	0.0244906	A	0.169742	A	0.106845	A
1416577_a_at	51.858	P	46.1389	P	47.8775	P	47.4191	P	47.8126	P	45.7594	P	48.6491	P	41.4621	P	38.0996	P	41.879	P	37.5076	P	41.6743	P	28.1844	P	30.6672	P	33.6263	P
1416578_at	4.47925	P	5.63753	P	6.39219	P	6.71385	P	6.37331	P	12.0744	P	4.3367	P	3.28622	P	5.19796	P	10.2171	P	11.4654	P	9.08926	P	10.8937	P	9.90548	P	7.59039	P
1416579_a_at	0.649692	A	0.444226	A	0.140787	A	0.111565	A	0.132478	A	0.420364	A	0.0804766	A	0.504835	A	0.0700514	A	0.411175	A	0.191308	A	0.592219	A	0.117074	A	0.0154918	A	0.0548058	A
1416580_a_at	16.423	P	19.1154	P	20.2702	P	15.7524	P	20.8356	P	20.3148	P	16.7609	P	19.4499	P	19.407	P	20.1817	P	20.9769	P	23.2062	P	21.9762	P	22.5294	P	19.4512	P
1416581_at	11.8485	P	14.0686	P	14.1341	P	7.94206	P	13.4331	P	10.295	P	10.7716	P	8.96632	P	9.29893	P	7.19752	P	6.15693	P	7.20505	P	1.98945	P	2.46297	P	2.28602	P
1416582_a_at	6.84279	M	7.5979	A	6.68991	A	8.66168	M	4.21812	A	8.34321	P	7.52137	M	6.15593	P	3.86845	P	5.74958	P	5.2837	M	3.80809	A	1.97792	P	2.11746	P	2.13324	P
1416583_at	2.40422	A	2.18483	A	2.91724	A	1.75372	A	2.41489	A	2.08516	M	1.38971	A	2.09732	P	1.94547	P	1.89346	A	1.54153	P	1.95983	P	1.17458	P	1.37399	P	1.06888	P
1416584_at	3.29968	P	2.62439	P	2.67842	P	1.8134	P	2.25381	P	2.08516	P	1.10792	P	1.16617	P	1.23899	P	0.916977	P	0.886341	P	1.00265	P	0.475165	P	0.424647	P	0.227952	P
1416585_at	3.86785	P	3.78344	P	4.53455	P	3.31203	P	3.98157	P	3.87165	P	2.88251	P	3.29315	P	3.21552	P	4.24284	P	3.09617	P	3.84096	P	2.1147	P	1.98414	P	1.93326	P
1416586_at	1.10884	A	1.66722	A	1.27172	A	2.40936	P	2.06766	A	2.35282	P	3.28767	P	2.56502	P	2.84405	P	3.83492	P	3.42394	P	4.11021	P	3.13072	P	3.78351	P	2.21203	P
1416587_a_at	2.49672	A	2.49164	M	3.36665	A	1.6766	A	3.30123	A	2.10007	A	2.09299	A	1.58756	A	2.25168	A	1.60102	A	1.67415	P	2.28846	A	0.694512	P	0.891807	A	0.775049	A
1416588_at	1.21955	A	1.2264	A	1.90174	A	8.30192	P	7.9995	P	7.68906	P	14.6827	P	12.2892	P	13.4862	P	26.6345	P	17.969	P	21.3488	P	26.2305	P	29.764	P	25.4944	P
1416589_at	11.3264	P	15.2029	P	12.6938	P	22.0761	P	26.5025	P	20.1765	P	32.0464	P	37.9202	P	38.5134	P	52.1778	P	58.6785	P	48.2623	P	64.754	P	77.4305	P	59.1336	P
1416590_a_at	0.8265	A	0.502971	A	1.58496	P	1.0005	P	1.40657	P	0.795334	P	0.988509	P	1.45203	P	1.27584	P	1.77573	P	0.854326	P	1.35619	P	0.859421	P	1.03162	P	0.7147	P
1416591_at	2.39949	P	2.27462	P	2.23521	P	2.0592	P	2.04417	P	2.37297	P	2.18618	P	1.94231	P	1.56796	P	2.19605	P	2.13712	P	2.47204	P	2.0513	P	1.88393	P	1.89363	P
1416592_at	5.28489	P	9.7941	P	8.30691	P	5.42025	P	7.93014	P	7.74094	P	3.68779	P	5.42921	P	4.96583	P	3.93935	P	4.86249	P	5.05591	P	2.91783	P	2.90388	P	1.77724	P
1416593_at	7.87248	P	9.53026	P	9.79701	P	5.66216	P	9.44059	P	7.43316	P	5.68088	P	5.02717	P	6.88779	P	5.1559	P	4.35485	P	5.59403	P	2.30935	P	2.25878	P	2.51646	P
1416594_at	0.0651883	A	0.0540371	A	0.103075	A	0.069044	A	0.079495	A	0.0424424	A	0.0483386	A	0.0311391	A	0.0572582	A	0.0418261	A	0.0108529	A	0.0657591	A	0.0118158	A	0.017698	A	0.0055994	A
1416595_at	13.0164	P	15.5147	P	15.4456	P	12.3377	P	13.1746	P	15.2689	P	8.35755	P	11.0891	P	9.91084	P	7.21767	P	5.37305	P	8.21001	P	2.61919	P	2.80268	P	2.16561	P
1416596_at	0.170522	A	0.078741	A	0.146644	A	0.124623	A	0.122043	A	0.131962	A	0.126484	A	0.0623064	A	0.0953717	A	0.153358	A	0.0156599	A	0.0273831	A	0.0139088	A	0.0220499	A	0.0199035	A
1416597_at	1.43118	A	1.33766	A	1.6958	A	1.41207	A	1.28114	P	1.38278	M	1.45158	M	0.985023	P	1.13955	P	1.42073	P	1.09972	P	0.911254	P	0.614133	P	0.947909	P	0.524312	P
1416598_at	1.05074	A	1.24567	A	0.523109	A	0.779129	A	1.19284	A	0.824336	A	1.08201	A	1.06827	A	0.594803	A	1.29296	A	1.16624	A	1.48149	A	0.798895	P	0.841736	M	0.662506	A
1416599_at	3.68806	M	2.84724	A	4.04528	M	2.6784	A	3.83222	A	2.15734	P	2.35562	A	2.38913	P	2.44366	A	2.51311	A	1.54823	A	2.34287	A	0.587348	A	0.465372	A	0.820844	M
1416600_a_at	4.60943	P	7.11444	P	7.31679	P	4.71627	P	7.52588	P	5.33301	P	6.70555	P	6.35161	P	6.32158	P	6.47305	P	6.40378	P	7.34479	P	5.76115	P	5.83251	P	4.03739	P
1416601_a_at	3.21626	P	3.621	P	4.17615	P	2.46783	P	3.59224	P	3.0847	P	2.16749	P	2.74075	P	3.03124	P	3.27004	P	2.15728	P	2.84761	P	1.94153	P	1.43042	P	1.06192	P
1416602_a_at	0.581267	A	1.45727	A	0.920485	A	0.666731	M	0.577582	A	0.964207	P	0.541921	P	0.49981	P	0.657164	P	0.496301	P	0.58173	P	0.88485	P	0.320657	P	0.334771	P	0.218414	P
1416603_at	37.305	P	35.4125	P	37.745	P	30.7992	P	29.1063	P	30.7755	P	24.9176	P	23.6838	P	20.6575	P	18.6578	P	17.8848	P	19.1884	P	5.93976	P	6.60938	P	6.80795	P
1416604_at	112.74	P	123.663	P	117.04	P	107.844	P	111.549	P	112.07	P	90.5067	P	83.3657	P	96.1582	P	87.1409	P	76.0044	P	79.6798	P	47.5774	P	52.9821	P	48.1577	P
1416605_at	9.2094	P	9.8752	P	8.51681	P	7.30663	P	9.38041	P	7.62571	P	5.97493	P	5.64356	P	5.59451	P	4.36207	P	4.36827	P	6.10732	P	2.62546	P	2.53635	P	2.33249	P
1416606_s_at	12.7275	P	14.3623	P	14.8898	P	11.7305	P	11.5314	P	13.7394	P	9.51849	P	10.6703	P	8.40536	P	9.8339	P	8.21995	P	10.1338	P	5.48458	P	6.59729	P	3.912	P
1416607_at	96.9042	P	96.7274	P	87.1	P	79.2543	P	83.2988	P	78.4505	P	55.7402	P	57.2372	P	59.8735	P	33.6338	P	31.6203	P	31.3389	P	1.7692	P	1.69111	P	1.12777	P
1416608_a_at	36.6861	P	52.5528	P	54.4771	P	36.3074	P	32.917	P	50.71	P	28.694	P	28.5743	P	30.7919	P	12.8802	P	22.9065	P	19.9187	P	9.05888	P	9.19566	P	6.59845	P
1416609_at	40.4675	P	50.3038	P	48.9178	P	35.6417	P	44.1997	P	36.828	P	29.3228	P	29.6922	P	33.2427	P	24.8471	P	21.1725	P	22.0907	P	9.54501	P	10.485	P	7.61808	P
1416610_a_at	3.68558	P	3.99301	P	4.39241	P	4.00796	P	4.90463	P	5.86096	P	5.59315	P	6.0201	P	6.1819	P	8.47207	P	7.98411	P	9.65933	P	9.30328	P	10.9253	P	6.95742	P
1416611_at	8.9655	P	8.98113	P	9.17785	P	8.34234	P	10.4563	P	8.07909	P	6.443	P	6.30775	P	6.45645	P	5.95913	P	4.60122	P	5.41787	P	2.54114	P	2.65807	P	2.58174	P
1416612_at	0.0560216	A	0.0859674	A	0.0802355	A	0.407865	A	0.811345	A	0.284474	A	0.623481	A	0.358077	A	0.282166	A	0.531141	A	0.136748	A	0.617089	A	0.264661	A	0.418423	M	0.135561	A
1416613_at	0.733353	A	0.354502	A	0.551497	A	0.368603	A	0.160073	A	0.608819	M	0.435291	A	0.359659	A	0.347996	A	0.41237	P	0.172689	A	0.210864	A	0.0884534	A	0.0644596	P	0.0450302	A
1416614_at	2.96029	P	3.20231	P	4.35337	P	10.846	P	10.0735	P	13.144	P	17.9232	P	17.6034	P	17.5285	P	35.5121	P	32.598	P	29.2965	P	48.3556	P	43.2405	P	44.6107	P
1416615_at	24.2802	P	23.9228	P	22.9847	P	16.4744	P	22.144	P	19.506	P	15.5888	P	15.6478	P	19.1898	P	16.7699	P	11.6019	P	12.9661	P	8.71251	P	9.34043	P	7.80902	P
1416616_s_at	9.42066	P	11.4291	P	12.6071	P	8.95474	P	10.4168	P	10.7278	P	6.67796	P	6.62365	P	7.22626	P	5.34611	P	5.09209	P	6.16786	P	3.25613	P	3.69352	P	2.90507	P
1416617_at	0.0470304	A	0.02889	A	0.108832	A	0.494654	A	1.17089	A	0.478787	A	1.1825	A	0.584646	P	1.01568	P	1.40127	P	1.05256	P	1.40651	P	1.41693	P	1.53021	P	1.03045	P
1416618_at	3.47963	P	4.02577	P	4.95887	P	2.45737	P	4.08046	P	3.22268	P	1.98821	P	2.43509	P	2.86967	P	3.50709	P	1.74959	P	2.57789	P	1.50984	P	1.06837	P	1.07206	P
1416619_at	1.89761	P	1.43033	P	1.67225	P	1.70225	P	1.79375	P	1.68983	P	1.43413	P	1.1276	P	1.66594	P	1.60561	P	1.21826	P	1.84153	P	0.982839	P	1.10184	P	0.891238	P
1416620_at	2.84172	P	3.26369	P	3.63655	P	2.89585	P	4.40466	P	2.90095	M	3.40599	P	2.91391	P	3.28209	P	3.37677	P	3.22139	P	4.34143	P	3.07899	P	3.2098	P	1.23343	P
1416621_at	3.58367	P	3.47814	P	3.46466	P	4.86467	P	6.11414	P	5.39661	P	6.68047	P	5.52738	P	6.18979	P	9.77847	P	6.66556	P	8.12573	P	6.53216	P	7.06414	P	5.28712	P
1416622_at	3.30951	P	4.29716	P	3.86528	P	2.72508	P	2.6408	P	2.87517	P	2.24242	P	1.53878	P	1.96083	P	1.52934	P	1.04762	P	1.42065	P	0.507934	P	0.845105	P	0.319539	P
1416623_at	0.0984092	A	0.194612	A	0.263065	A	0.222823	A	0.319835	A	0.200867	A	0.0243935	A	0.358077	A	0.366467	A	0.080494	A	0.286268	P	0.23223	M	0.176374	P	0.271224	P	0.142087	P
1416624_a_at	327.013	P	324.423	P	336.355	P	324.883	P	333.079	P	327.509	P	300.7	P	315.957	P	307.351	P	259.3	P	254.69	P	279.639	P	213.074	P	220.294	P	203.65	P
1416625_at	237.655	P	220.852	P	207.005	P	203.854	P	189.732	P	198.94	P	164.635	P	152.095	P	147.825	P	106.111	P	102.302	P	96.8882	P	0.882649	P	1.14753	P	0.823736	P
1416626_at	0.760126	A	0.232593	A	0.47599	A	1.77358	A	0.674008	A	0.0587149	A	0.0494368	A	0.188039	A	0.136109	A	0.0333384	A	0.0213437	A	0.0852028	A	0.00538897	A	0.00848721	A	0.00510126	A
1416627_at	1.40673	A	1.46218	P	1.96616	P	1.47561	P	0.845493	P	1.18067	P	1.03783	P	0.584646	P	1.09134	P	1.23284	P	0.579557	P	0.800796	P	0.205722	P	0.23066	P	0.21805	P
1416628_at	15.177	P	15.7798	P	16.7098	P	12.2625	P	15.2672	P	13.8749	P	12.2549	P	10.2096	P	12.1232	P	9.84456	P	9.31785	P	13.0594	P	6.81651	P	7.32582	P	6.13494	P
1416629_at	0.669985	A	1.88507	A	0.95303	A	1.07182	A	1.33671	A	1.03963	A	0.988509	A	0.938244	A	0.636882	A	0.768555	A	0.246764	A	0.54645	A	0.0574049	A	0.112619	A	0.214422	A
1416630_at	13.7215	P	16.0643	P	15.4951	P	12	P	13.23	P	12.4723	P	8.94406	P	8.95263	P	10.0073	P	8.0259	P	6.41654	P	7.36294	P	2.88118	P	3.00972	P	2.42471	P
1416631_at	2.99185	P	3.95754	P	4.25407	P	2.77827	P	2.86606	P	3.78914	P	1.89448	P	2.02487	P	2.14437	P	2.17012	P	1.52144	P	2.44349	P	1.13622	P	0.756332	P	0.569458	P
1416632_at	35.7714	P	51.2874	P	43.2	P	30.762	P	39.2659	P	37.3792	P	26.281	P	22.9524	P	22.5026	P	14.5137	P	10.1194	P	17.1763	P	3.10207	P	4.69555	P	2.88621	P
1416633_a_at	49.831	P	47.259	P	41.6592	P	44.5448	P	32.1626	P	40.0028	P	22.788	P	22.5897	P	26.0789	P	21.6185	P	18.5997	P	17.138	P	6.18498	P	6.45871	P	7.38764	P
1416634_at	14.9945	P	15.6535	P	15.1371	P	11.0489	P	10.3631	P	13.3892	P	7.54183	P	7.41395	P	7.9435	P	6.17983	P	5.78351	P	5.72857	P	2.40758	P	2.18559	P	1.98025	P
1416635_at	11.261	P	13.9688	P	14.1341	P	7.8819	P	14.4958	P	11.5631	P	7.40132	P	9.73283	P	9.00229	P	6.37241	P	6.00912	P	8.21264	P	3.82032	P	3.95226	P	2.61026	P
1416636_at	56.0846	P	60.2773	P	55.5454	P	58.3616	P	44.778	P	66.7008	P	60.1035	P	55.3051	P	62.6598	P	82.1862	P	74.823	P	56.7543	P	60.4385	P	56.6293	P	73.4804	P
1416637_at	3.02101	P	4.04217	P	4.54878	P	3.51443	P	3.98794	P	3.93833	P	3.06636	P	2.51864	P	2.99365	P	3.86907	P	2.60335	P	3.58384	P	1.93485	P	2.43333	P	1.90914	P
1416638_at	0.925137	A	0.470239	P	0.969326	P	1.6059	P	1.57312	P	1.53303	P	1.65567	P	2.05891	P	2.29212	P	4.04429	P	3.06814	P	3.94928	P	2.86076	P	3.33732	P	3.0255	P
1416639_at	1.64434	P	2.11073	P	2.38244	P	2.13672	P	2.43587	P	1.40889	P	1.62596	P	1.31664	P	1.53199	P	1.27384	P	0.483626	P	1.38433	P	0.248099	P	0.235334	P	0.325379	P
1416640_at	0.0426082	A	0.113616	A	0.04945	A	0.0514082	A	0.0736125	A	0.17629	A	0.290938	A	0.446754	A	0.0792359	A	0.958643	A	0.44223	A	0.651085	A	0.476413	A	0.488289	A	0.345681	A
1416641_at	1.93908	P	2.27719	P	2.70951	P	2.18591	P	2.42388	P	2.16981	P	2.2989	P	1.43198	P	1.86242	P	2.24644	P	1.18395	P	2.22342	P	0.686132	P	0.819934	P	0.687343	P
1416642_a_at	357.218	P	355.005	P	344.097	P	348.428	P	377.548	P	331.243	P	333.281	P	327.894	P	346.648	P	281.014	P	289.571	P	288.617	P	229.247	P	235.274	P	212.654	P
1416643_at	0.484342	A	0.502971	A	0.810328	A	0.371721	A	0.041484	A	0.121121	A	0.371141	A	0.249048	A	0.107767	A	0.287231	A	0.0161606	A	0.207838	A	0.0227294	A	0.00650839	A	0.00270934	A
1416644_a_at	0.133044	A	0.117362	A	0.129114	A	0.0812167	A	0.188267	A	0.0554137	A	0.0840719	A	0.0827678	A	0.0412922	A	0.080494	A	0.0390971	A	0.0423638	A	0.0112084	A	0.0103652	A	0.0123215	A
1416645_a_at	0.382065	P	0.580214	P	0.570469	P	0.346893	P	0.605306	P	0.464101	P	0.26886	P	0.115772	A	0.189478	P	0.124938	A	0.0588368	A	0.158918	A	0.000738595	A	0.010851	A	7.19618e-05	A
1416646_at	0.253796	A	0.446388	A	0.662648	A	0.158183	A	0.291944	A	0.0858225	A	0.130358	A	0.178167	A	0.25647	A	0.0743286	A	0.0229567	A	0.372792	A	0.00101703	A	0.00430753	A	0.00247726	A
1416647_at	30.2924	P	33.2991	P	31.7863	P	25.4792	P	27.3725	P	25.7861	P	17.2977	P	15.7954	P	20.1115	P	11.2027	P	10.0772	P	12.3218	P	0.932719	P	1.67369	P	0.906157	P
1416648_at	10.9885	P	13.0337	P	13.0408	P	16.3313	P	19.2896	P	15.0511	P	19.4879	P	17.6987	P	19.5394	P	29.4546	P	31.2531	P	25.3018	P	48.5678	P	53.8004	P	43.502	P
1416649_at	344.353	P	345.95	P	354.966	P	318.992	P	357.005	P	317.002	P	304.253	P	291.919	P	311.79	P	237.281	P	238.339	P	227.717	P	0.0447093	A	0.0094129	A	0.0598244	A
1416650_at	0.0792264	A	0.0225066	A	0.019774	A	0.0221297	A	0.02216	A	0.0165228	A	0.0168034	A	0.00745731	A	0.00773631	A	0.00423623	A	0.0331249	A	0.0125939	A	0.000921255	A	0.000848388	A	0.000241747	A
1416651_at	4.77854	P	5.54135	P	5.94347	P	4.55248	P	5.42417	P	4.97514	P	4.50513	P	3.46236	P	4.62711	P	4.00443	P	3.31442	P	4.25301	P	3.2049	P	3.6756	P	2.71228	P
1416652_at	0.180926	A	0.230576	A	0.745915	A	0.560529	P	0.37889	A	0.256897	A	0.545212	P	0.249048	A	0.31481	M	0.142454	A	0.129626	M	0.0786379	A	0.062744	P	0.112619	P	0.0505967	A
1416653_at	5.66064	P	7.45484	P	7.36065	P	5.35413	P	5.82959	P	6.32389	P	3.86778	P	4.5012	P	4.47669	P	3.77036	P	3.49097	P	4.10309	P	1.93676	P	2.22543	P	1.73426	P
1416654_at	1.76017	A	3.47276	A	2.76482	P	1.58244	P	1.90972	A	3.00172	M	2.8564	A	1.4963	A	1.37284	A	2.12166	A	1.39686	A	1.75982	A	0.815002	A	1.04145	A	0.775616	A
1416655_at	24.4173	P	26.7193	P	25.7959	P	20.4431	P	25.416	P	22.7271	P	18.0298	P	17.948	P	19.4479	P	12.1336	P	13.8411	P	15.2918	P	7.4993	P	7.84925	P	5.75054	P
1416656_at	6.04203	P	6.55096	P	6.00488	P	4.63773	P	5.68962	P	4.1499	P	4.90224	P	2.98867	P	4.12141	P	3.10508	M	2.12274	P	3.70739	P	1.40826	P	1.67881	P	1.33824	P
1416657_at	6.1213	P	7.75296	P	8.00546	P	7.91448	P	8.71112	P	8.99444	P	8.66568	P	7.76521	P	8.88518	P	13.0709	P	9.86265	P	12.6842	P	11.0323	P	9.45737	P	9.73151	P
1416658_at	0.853649	A	1.01658	A	1.24856	A	1.14203	A	1.01599	A	1.21332	A	1.29587	A	1.01327	A	0.942862	A	1.93936	P	0.992404	P	1.79956	P	0.841568	P	1.56624	P	1.03171	P
1416659_at	31.1284	P	32.1692	P	30.0903	P	28.138	P	26.8968	P	27.8945	P	24.9802	P	23.5062	P	24.9705	P	20.7719	P	21.8303	P	24.0815	P	16.8661	P	20.1116	P	15.5347	P
1416660_at	5.93652	P	9.10617	P	8.12303	P	4.38961	P	5.25577	P	5.71034	P	5.24218	P	5.71194	P	5.47816	P	6.16024	P	3.9022	P	6.12245	P	3.53997	P	3.5673	P	2.29181	P
1416661_at	1.36683	P	2.18483	P	2.82019	P	1.2958	P	1.59872	P	2.83398	P	1.05252	P	0.803957	P	1.38738	P	0.685044	P	0.587172	P	1.09144	P	0.318997	P	0.404687	P	0.25702	P
1416662_at	76.2697	P	85.3274	P	84.5483	P	65.6274	P	77.6327	P	73.4731	P	44.1745	P	49.8426	P	50.0515	P	23.5399	P	24.9817	P	27.2628	P	0.208148	A	0.257296	A	0.1848	A
1416663_at	59.8429	P	62.9021	P	56.5616	P	49.5637	P	50.0314	P	54.135	P	40.4015	P	38.7936	P	43.8109	P	38.9498	P	34.1038	P	34.3978	P	20.1366	P	22.5165	P	22.1013	P
1416664_at	1.55191	P	1.42054	P	1.68907	P	1.18485	P	1.17638	A	0.837762	A	1.48268	P	0.962521	P	0.714849	P	1.06993	A	0.428951	P	0.793386	P	0.324541	P	0.37694	P	0.181377	A
1416665_at	15.8355	P	17.0167	P	18.7798	P	13.7513	P	15.0907	P	15.8588	P	11.8314	P	10.6675	P	12.8048	P	11.0391	P	8.32589	P	9.73501	P	4.08788	P	4.58347	P	3.26207	P
1416666_at	4.32668	P	5.88157	P	6.10971	P	13.2965	P	14.5966	P	14.0198	P	24.9489	P	19.9665	P	22.3575	P	43.8912	P	40.8245	P	33.7049	P	50.6875	P	54.0089	P	53.8487	P
1416667_at	114.618	P	119.288	P	117.809	P	96.2467	P	101.721	P	102.378	P	75.1903	P	80.0062	P	73.926	P	39.2791	P	39.3282	P	43.4456	P	3.0494	P	3.19873	P	2.35501	P
1416668_at	17.6685	P	14.5563	P	16.205	P	17.5383	P	12.5457	P	18.6117	P	14.6513	P	15.0567	P	15.7545	P	18.1246	P	17.2821	P	16.1146	P	16.2726	P	14.4429	P	12.9969	P
1416669_s_at	115.068	P	138.946	P	118.121	P	102.678	P	117.722	P	111.652	P	80.4607	P	99.9964	P	94.4986	P	81.4263	P	93.7856	P	78.2915	P	71.315	P	73.7545	P	69.3179	P
1416670_at	0.196665	A	1.48427	A	0.858829	A	0.127261	A	0.317499	A	1.02358	A	0.114981	A	0.67164	A	0.524526	A	0.168457	A	0.460759	A	0.424494	A	0.337964	P	0.317414	A	0.155133	A
1416671_a_at	7.73639	P	8.83548	P	8.27747	P	7.14105	P	11.3175	P	7.96908	P	6.61784	P	7.24993	P	6.81827	P	7.17737	P	5.8442	P	7.28263	P	5.13768	P	5.19943	P	4.45615	P
1416672_s_at	5.30568	M	6.06959	P	6.5228	P	4.22766	A	6.32272	A	4.59299	P	4.8951	P	4.36039	M	4.86432	P	5.30606	P	4.24778	P	4.95563	P	3.65157	P	3.76547	P	2.98184	P
1416673_at	1.30944	A	2.04961	P	1.01177	P	0.971468	A	1.20934	P	0.882688	P	0.545212	A	0.601879	P	0.878652	P	0.44003	A	0.315506	P	0.39435	A	0.113012	A	0.1498	P	0.115179	P
1416674_at	1.15427	A	0.640566	A	1.74969	A	1.30906	A	1.65865	A	1.73112	A	1.88029	M	1.21663	A	1.78428	A	1.66248	A	1.5684	P	2.70444	P	1.55785	P	1.83754	P	1.41163	P
1416675_s_at	0.161909	A	0.0540371	A	0.516813	A	0.680416	A	0.67657	A	0.379184	A	0.421063	A	0.427125	A	0.0389125	A	0.651102	A	0.366857	A	0.767537	A	0.475789	P	0.436474	P	0.287285	M
1416676_at	313.959	P	259.758	P	276.787	P	293.195	P	212.205	P	271.184	P	260.457	P	247.961	P	209.074	P	141.53	P	152.232	P	148.783	P	0.00301346	A	0.0128557	A	0.000471972	A
1416677_at	352.583	P	337.024	P	345.431	P	331.366	P	328.355	P	329.292	P	292.022	P	297.246	P	280.101	P	223.107	P	217.818	P	223.549	P	0.164933	A	0.37761	A	0.308791	A
1416678_at	21.9361	P	26.853	P	25.8273	P	18.6982	P	25.1562	P	23.5302	P	18.8086	P	18.8703	P	21.1228	P	18.4686	P	16.284	P	17.2293	P	12.0803	P	13.5321	P	10.3541	P
1416679_at	197.7	P	206.469	P	200.154	P	178.101	P	175.869	P	189.901	P	132.326	P	151.5	P	145.893	P	87.4142	P	92.2869	P	88.9569	P	13.4607	P	14.2527	P	10.7491	P
1416680_at	8.40864	P	10.7386	P	11.1877	P	7.70437	P	10.0449	P	10.3814	P	7.83448	P	8.91432	P	9.07491	P	10.1055	P	10.6209	P	9.57834	P	7.83489	P	7.66733	P	6.39717	P
1416681_at	3.32673	P	3.40292	P	3.74906	P	2.2848	P	2.28056	P	3.83436	P	1.63982	P	1.93388	P	2.09104	P	1.0799	P	1.36673	P	2.49844	P	0.738299	P	0.615085	P	0.246309	P
1416682_at	1.14343	P	1.33037	P	1.21881	P	1.08102	P	0.709979	P	1.27658	P	0.558409	P	0.945703	P	0.85163	P	0.780626	P	0.779473	P	1.09338	P	0.354401	P	0.467507	P	0.266717	P
1416683_at	16.0607	P	15.1557	P	16.0101	P	14.192	P	14.5144	P	13.3063	P	12.7871	P	12.0556	P	10.7896	P	6.95848	P	6.12622	P	9.78912	P	2.16583	P	1.94559	P	2.12114	P
1416684_at	14.3226	P	15.48	P	13.8878	P	10.8934	P	10.7976	P	11.1476	P	8.67092	P	7.30013	P	8.84897	P	9.06317	P	6.92031	P	7.37331	P	3.61579	P	3.14352	P	3.58672	P
1416685_s_at	13.1727	P	12.1764	P	11.1915	P	9.10568	P	13.5182	P	6.99272	P	10.7417	P	6.38002	P	5.75024	P	7.48263	P	6.37827	P	6.15271	P	3.1694	P	3.0594	P	2.44669	P
1416686_at	1.17599	A	0.706069	A	1.0707	A	0.434906	A	2.11475	A	0.799788	A	1.16378	A	0.593252	P	0.815172	A	1.03872	M	0.785268	A	0.945372	A	0.577397	P	0.481812	A	0.396933	A
1416687_at	0.305092	A	0.0523125	A	0.241904	A	0.201374	A	0.577582	A	0.130148	A	0.391294	A	0.200863	A	0.0473352	A	0.447299	A	0.289071	A	0.293285	A	0.203305	P	0.212801	P	0.0554811	A
1416688_at	0.635531	A	0.392691	A	0.463468	A	10.6357	P	9.42642	P	11.5571	P	20.2043	P	16.9665	P	20.1653	P	44.8911	P	38.4571	P	36.4725	P	66.3374	P	64.426	P	69.6531	P
1416689_at	2.6183	P	2.82356	P	2.56806	P	2.1736	A	2.57428	P	2.36541	P	2.17164	A	1.53067	M	1.72172	A	1.49903	M	1.00829	M	1.34616	A	0.383288	P	0.45686	M	0.444529	P
1416690_at	2.35695	P	4.28066	P	3.8829	P	2.74846	P	4.47245	P	2.96809	P	2.76318	P	3.3741	P	3.73442	P	3.45767	P	3.15238	P	3.08257	P	1.87882	P	2.81691	P	1.61193	P
1416691_at	4.29878	P	5.00164	P	5.22378	P	3.12672	P	4.6993	P	3.78382	P	3.74459	P	2.54733	P	4.3395	P	2.96054	P	2.49127	P	3.44013	P	2.537	P	2.17566	P	1.48352	P
1416692_at	1.93908	A	2.66619	A	2.3996	M	2.27447	A	2.88442	P	2.6827	P	2.76966	A	3.09112	P	3.10191	P	4.55407	P	4.37498	P	4.24585	P	3.55716	P	3.8404	P	2.9366	P
1416693_at	0.0339303	A	0.0896054	A	0.0605466	A	0.0874138	A	0.0697225	A	0.0772286	A	0.0483386	A	0.0553344	A	0.0713525	A	0.0717141	A	0.0738103	A	0.290102	A	0.182881	A	0.18215	A	0.0579817	A
1416694_at	0.565301	A	0.444226	A	0.681814	A	0.550567	A	0.522629	A	0.288439	A	0.0583651	A	0.268495	A	0.316456	A	0.382685	A	0.119486	A	0.349785	A	0.0407954	A	0.00871607	A	0.0174373	A
1416695_at	24.2273	P	28.2706	P	27.3439	P	19.6441	P	20.6679	P	23.5695	P	14.172	P	13.4451	P	12.7163	P	8.726	P	6.44391	P	7.0451	P	0.543953	P	0.385003	A	0.461439	A
1416696_at	12.3302	P	16.616	P	16.6677	P	10.1859	P	14.6078	P	14.5143	P	9.41481	P	9.844	P	9.37473	P	5.154	P	5.85314	P	5.80103	P	1.4413	P	1.6187	P	1.36785	P
1416697_at	20.1569	P	22.6193	P	23.519	P	15.285	P	15.681	P	17.2764	P	9.58238	P	9.82731	P	10.9046	P	4.19168	P	4.58764	P	4.02962	P	0.0785022	A	0.0348707	A	0.00707795	A
1416698_a_at	14.3607	P	21.3205	P	15.7888	P	9.54532	P	12.0226	P	13.2542	P	7.13684	P	7.05499	P	7.08627	P	3.43302	P	3.50377	P	3.86212	P	0.720546	P	0.74818	P	0.551243	P
1416699_at	98.7533	P	104.288	P	105.096	P	91.2935	P	89.1059	P	93.5549	P	72.4544	P	71.4324	P	73.0091	P	54.2186	P	45.7093	P	51.3119	P	22.915	P	25.0233	P	20.1331	P
1416700_at	4.4869	P	4.21747	P	5.15928	P	1.85536	P	3.57023	P	3.85832	P	1.56092	P	2.61376	P	2.76507	P	2.95197	P	2.44378	P	2.27326	P	1.24075	P	1.32012	P	0.766001	P
1416701_at	4.23797	P	4.84814	P	5.87127	P	3.51885	P	4.42079	P	3.97573	P	3.2321	P	3.56037	P	3.88556	P	2.45669	P	2.05829	P	2.69998	P	1.03059	P	1.12188	P	0.860486	P
1416702_at	0.404966	A	0.589115	A	0.755558	A	2.40311	P	3.55452	P	3.78648	P	5.64674	P	6.67048	P	6.98155	P	11.4216	P	10.039	P	12.7011	P	13.2213	P	16.4803	P	12.1955	P
1416703_at	27.4846	P	28.9638	P	29.3825	P	21.8324	P	23.7632	P	27.5212	P	17.867	P	18.1145	P	21.5097	P	19.2566	P	17.7894	P	16.7967	P	8.61345	P	9.86312	P	8.47909	P
1416704_at	8.90188	P	12.1242	P	11.7198	P	7.37352	P	10.0449	P	10.3694	P	6.01186	P	6.8662	P	6.75686	P	4.20811	P	4.89343	P	6.11488	P	3.02535	P	2.43105	P	1.3637	P
1416705_at	7.60872	P	10.1521	P	9.75987	P	6.91221	P	8.00991	P	7.77843	P	4.63452	P	5.06688	P	5.39824	P	4.97826	P	3.49257	P	4.76087	P	1.95683	P	1.6502	P	1.85891	P
1416706_at	11.2866	P	12.808	P	10.3886	P	7.11886	P	11.0355	P	10.3724	P	5.45473	P	6.71476	P	8.07504	P	4.89362	P	4.11144	P	4.16011	P	1.72942	P	2.34615	P	1.55087	P
1416707_a_at	0.290323	A	0.910988	A	0.681814	A	0.205636	A	0.203671	A	0.180047	A	0.143411	A	0.127611	A	0.121808	A	0.138525	A	0.0621749	A	0.0695859	A	0.0132701	A	0.0128557	A	0.00461956	A
1416708_a_at	0.880902	M	0.864465	A	0.956288	A	0.942566	P	1.37298	A	1.79448	P	1.35511	P	1.52864	P	1.70023	P	3.45415	P	2.78333	P	2.83638	P	2.99482	P	3.14107	P	1.98891	P
1416709_a_at	7.21376	P	7.61544	P	7.06129	P	6.84599	P	6.7832	P	6.62052	P	5.5591	P	5.679	P	5.85965	P	6.45922	P	5.33972	P	6.15271	P	4.10344	P	4.61756	P	3.50959	P
1416710_at	0.0545103	A	0.050594	A	0.120398	A	2.31792	P	3.27012	P	2.22228	P	3.85863	P	3.49498	P	4.11648	P	6.75478	P	5.91041	P	6.56604	P	6.43317	P	6.59124	P	6.94156	P
1416711_at	0.0839752	A	0.030511	A	0.266096	A	0.935362	P	0.932929	P	1.25311	P	1.29587	P	1.19912	P	1.37907	P	2.10072	P	2.14431	P	2.26241	P	4.37916	P	3.4323	P	2.33748	P
1416712_at	16.3963	P	18.7354	P	19.1228	P	12.7765	P	16.1152	P	14.1278	P	9.80658	P	9.31516	P	10.7954	P	7.73706	P	6.82223	P	7.33961	P	3.04502	P	2.24209	P	1.96141	P
1416713_at	1.75789	A	1.08763	A	1.51465	A	1.47174	A	2.72273	A	2.03803	A	3.09278	A	2.26513	A	2.70953	P	4.27763	P	3.2324	P	4.26972	P	4.05802	P	4.79047	P	3.12639	P
1416714_at	1.95985	P	2.2849	P	2.33445	P	1.68449	P	1.59018	P	1.69225	P	1.70539	P	0.869739	P	1.27994	P	0.937768	P	0.675677	P	0.913144	P	0.225365	P	0.186524	P	0.16791	P
1416715_at	0.101653	A	0.126781	A	0.68821	A	0.183066	A	0.221453	A	0.231588	A	0.352699	A	0.0153311	A	0.131793	A	0.0930833	A	0.01273	A	0.0166385	A	0.00777766	A	0.00848721	A	0.00461956	A
1416716_at	1.67377	A	0.978895	A	0.852353	A	1.47947	A	1.50509	P	1.31187	A	0.867919	M	1.29496	P	1.3211	P	1.43873	P	0.844889	P	1.21483	P	0.526493	P	0.477508	P	0.417753	P
1416717_at	0.0411459	A	0.0370838	A	0.214852	A	0.0423574	A	0.0342908	A	0.0194176	A	0.0721933	A	0.0260028	A	0.0186632	A	0.00752813	A	0.0117834	A	0.0459513	A	0.00887892	A	0.00149476	A	0.00210692	A
1416718_at	1.29184	A	1.15919	A	1.54141	A	4.81358	P	4.74809	P	4.53326	P	4.729	P	6.07386	P	5.70345	P	8.89953	P	6.81854	P	6.9011	P	7.70418	P	8.19581	P	6.03948	P
1416719_a_at	153.954	P	143.076	P	152.511	P	133.078	P	145.401	P	152.566	P	127.383	P	124.591	P	122.422	P	107.859	P	98.6971	P	107.796	P	72.4964	P	76.1259	P	70.2104	P
1416720_at	14.6654	P	13.6201	P	14.1038	P	10.1859	P	11.5423	P	11.8411	P	11.7156	P	9.04303	P	9.74951	P	12.2667	P	6.30189	P	8.5829	P	4.30972	P	4.63121	P	4.76354	P
1416721_s_at	13.1264	P	17.7283	P	17.1426	P	11.6054	P	14.2459	P	15.3935	P	10.2198	P	11.5678	P	12.3546	P	8.90581	P	9.07351	P	10.4092	P	6.5915	P	6.61845	P	4.24599	P
1416722_at	3.06969	P	3.92484	P	5.50384	P	3.92014	P	5.33824	P	4.64465	P	6.63036	P	6.29228	P	5.42142	P	9.39419	P	8.44372	P	10.7405	P	10.2845	P	9.87667	P	8.80804	P
1416723_at	4.97416	P	4.77298	P	5.10913	P	12.284	P	13.7553	P	13.0032	P	21.821	P	20.0293	P	18.9824	P	29.8878	P	27.4907	P	33.5321	P	38.7144	P	44.7974	P	41.0667	P
1416724_x_at	2.11764	P	3.29577	P	3.54178	P	4.47208	P	5.45064	P	4.78636	P	5.23977	P	6.57168	P	6.63165	P	7.35701	P	8.38186	P	11.0183	P	10.8776	P	15.0524	P	7.77476	P
1416725_at	0.314367	A	0.0662661	A	0.419795	A	0.426925	P	0.535059	A	0.555102	A	1.13765	A	0.594976	P	0.218685	M	0.892142	M	0.514126	P	0.975857	P	0.217936	P	0.217944	A	0.418666	P
1416726_s_at	13.8642	P	21.327	P	13.0068	P	14.2167	P	18.4722	P	13.915	P	19.4548	P	12.2314	P	13.8828	P	19.8999	P	8.96754	P	10.3791	P	12.6334	P	10.1027	P	7.8357	P
1416727_a_at	315.961	P	289.816	P	288.564	P	312.573	P	266.548	P	292.978	P	255.314	P	244.956	P	252.084	P	192.327	P	173.534	P	193.611	P	13.7204	P	11.8657	P	13.3016	P
1416728_at	45.5414	P	51.513	P	53.5162	P	38.3956	P	51.2065	P	48.4032	P	33.7272	P	40.5221	P	40.9856	P	33.2844	P	29.8342	P	37.6146	P	20.9885	P	21.7262	P	18.461	P
1416729_at	320.042	P	314.17	P	315.02	P	302.865	P	312.363	P	302.029	P	255.087	P	265.952	P	264.719	P	197.703	P	191.332	P	184.771	P	0.00314937	A	0.00271572	A	0.00210692	A
1416730_at	58.7899	P	56.8786	P	55.0664	P	43.8052	P	47.6484	P	49.3024	P	34.998	P	28.611	P	33.9571	P	18.4686	P	19.7376	P	19.2064	P	1.63162	P	1.72817	P	1.2555	P
1416731_at	9.28161	P	10.466	P	10.3774	P	9.88946	P	9.08024	P	11.2769	P	8.62903	P	7.77056	P	10.781	P	11.3974	P	10.9002	P	9.4409	P	9.06344	P	9.82757	P	8.08244	P
1416732_at	3.78033	P	4.52888	P	3.81947	P	2.70809	P	3.78787	P	2.68781	P	3.09719	P	2.05891	P	2.45276	P	2.40051	P	2.23108	P	2.53591	P	1.39096	P	1.62073	P	1.09627	P
1416733_at	11.7484	P	12.5704	P	11.9563	P	8.74562	P	9.00275	P	8.92995	P	6.19213	P	6.17391	P	6.65028	P	5.06316	P	3.27966	P	3.41934	P	1.05115	P	1.16688	P	0.909151	P
1416734_at	0.468723	A	0.726533	A	0.969326	A	0.502818	A	1.38417	A	0.401773	A	0.684581	A	0.654078	A	0.677545	A	0.302975	A	0.307902	A	0.59399	A	0.117074	A	0.166016	A	0.134945	A
1416735_at	22.386	P	22.882	P	23.5034	P	19.1343	P	21.0426	P	23.2001	P	19.5029	P	19.2158	P	17.9821	P	16.1139	P	12.3864	P	18.0875	P	11.0356	P	10.9114	P	8.5957	P
1416736_at	4.28864	A	4.42941	M	5.03755	A	3.69637	M	4.62786	A	4.93951	P	5.13164	P	4.2951	P	4.23271	P	5.54141	P	3.76999	P	5.33134	P	3.94631	P	4.61483	P	3.59834	P
1416737_at	0.303242	A	0.302188	A	0.250961	A	0.174709	A	0.322173	A	0.643487	A	1.35128	A	0.968138	A	0.964422	A	0.825177	A	0.726606	A	0.267977	A	0.449799	A	0.352387	A	0.376488	A
1416738_at	11.7056	P	13.139	P	16.2317	P	9.40614	P	14.4659	P	10.4201	P	7.32486	P	8.579	P	8.66277	P	5.4436	P	6.12442	P	6.27907	P	1.57575	P	1.91044	P	1.04866	P
1416739_a_at	4.38509	P	5.5781	P	6.37406	P	2.98399	P	4.09964	P	4.27097	P	2.10744	P	2.09091	P	2.83474	P	1.3938	P	1.38767	P	1.79118	P	0.349844	P	0.374932	P	0.210097	P
1416740_at	1.93677	M	2.04453	P	2.12258	A	1.32995	P	1.70163	P	1.4732	M	1.39356	P	1.28709	P	1.68307	P	1.3953	P	0.779473	P	1.03533	P	0.43697	P	0.657839	P	0.363358	P
1416741_at	0.129693	A	0.756199	A	0.0887622	A	0.100012	A	0.386057	A	0.204679	A	0.494588	A	0.202297	A	0.52631	A	0.283878	A	0.0421607	A	0.072155	A	0.0106108	A	0.0790864	A	0.00696837	A
1416742_at	11.207	P	12.4933	P	12.6825	P	10.3895	P	12.6888	P	12.2261	P	9.836	P	11.4649	P	10.9305	P	11.3624	P	10.6412	P	11.7438	P	9.0391	P	9.8428	P	7.2251	P
1416743_at	7.53278	P	10.2667	P	9.48529	P	6.04486	P	7.83662	P	7.90547	P	5.60046	P	5.66128	P	6.26881	P	5.57985	P	5.44687	P	5.31406	P	3.56978	P	3.75645	P	2.93389	P
1416744_at	0.0698312	A	0.030511	A	0.0944727	A	0.208486	A	0.0994776	A	0.187588	M	0.176904	A	0.0396611	A	0.00773631	A	0.086747	A	0.0858559	A	0.164739	M	0.0244906	A	0.0138933	A	0.00101618	A
1416745_x_at	0.472622	A	0.744774	A	0.669034	A	0.462209	A	0.446399	A	0.476686	A	0.208698	A	0.285141	A	0.275706	A	0.539918	A	0.2522	P	0.151686	A	0.154171	P	0.12078	P	0.11547	M
1416746_at	3.63831	P	4.74517	P	5.05902	P	4.34617	P	4.55978	P	5.13445	P	4.13001	P	3.60486	P	4.46919	P	5.54525	P	4.58425	P	4.94831	P	4.44525	P	4.92758	P	3.36657	P
1416747_at	4.66828	P	5.23423	P	5.82076	P	4.29597	P	5.16688	P	4.95047	P	4.12076	P	3.42515	P	4.15599	P	4.78493	P	3.27335	P	4.32947	P	3.3121	P	3.21966	P	2.58605	P
1416748_a_at	1.23922	P	1.22399	P	1.61515	P	1.07182	P	1.35902	P	0.896217	P	0.664108	A	0.847714	P	1.04544	P	0.599512	A	0.456628	P	0.674503	P	0.250666	P	0.152901	P	0.189976	P
1416749_at	0.187902	A	0.405511	A	0.193942	A	5.4936	P	6.06716	P	5.42706	P	11.3419	P	12.3586	P	12.3751	P	24.5216	P	22.0917	P	23.2524	P	28.455	P	29.1677	P	29.2847	P
1416750_at	46.3243	P	47.5146	P	47.8653	P	35.9711	P	38.2088	P	38.7646	P	21.7966	P	23.0713	P	26.7138	P	14.4634	P	12.9926	P	13.2433	P	1.73127	P	1.45101	P	1.01796	P
1416751_a_at	3.40307	P	3.61019	P	3.44014	P	2.52652	P	3.17392	P	2.80828	P	2.98952	P	2.05891	P	2.12657	P	2.03973	P	1.31079	P	1.6146	P	1.27088	P	0.805767	P	0.860486	P
1416752_at	0.170522	A	0.218517	A	0.199904	A	0.069044	A	0.0775281	A	0.0456478	A	0.0429118	A	0.164225	A	0.0353858	A	0.0310869	A	0.017172	A	0.0423638	A	0.0021153	A	0.00305119	A	0.0688478	A
1416753_at	3.94306	A	2.76312	A	3.08752	A	14.4393	P	11.764	P	15.8494	P	24.362	P	26.0422	P	26.6641	P	53.5726	P	46.3309	P	50.1143	P	63.92	P	68.3179	P	67.0331	P
1416754_at	0.0839752	A	0.035428	A	0.0944727	A	1.14017	A	2.90586	A	2.5934	A	4.55681	A	4.45742	A	5.85182	A	8.97919	P	9.21719	P	14.0459	P	15.6084	P	15.2476	P	11.6639	P
1416755_at	7.78535	P	7.63591	P	7.59111	P	6.48965	P	7.4364	P	8.22119	P	7.0811	P	7.16552	P	7.9052	P	9.05687	P	8.75057	P	8.55106	P	9.00264	P	9.7026	P	6.61043	P
1416756_at	8.90741	P	9.53026	P	11.686	P	7.34873	P	12.1979	P	8.97391	P	10.4059	P	9.49457	P	9.95336	P	10.3762	P	7.05218	P	9.3817	P	6.48811	P	6.14409	P	4.84285	P
1416757_at	0.410716	A	0.312579	A	0.460341	P	0.281558	P	0.168688	A	0.302366	P	0.0439884	A	0.336059	P	0.346324	P	0.223735	A	0.243155	P	0.290102	P	0.161322	P	0.142634	P	0.0821537	P
1416758_at	2.40186	A	2.17715	A	2.36529	A	3.27047	A	3.39477	M	2.22729	A	2.16127	M	1.81646	P	2.1622	M	2.27907	M	1.52813	P	3.09621	P	0.916697	P	1.29247	P	0.673266	P
1416759_at	0.0174134	A	0.0147989	A	0.129114	A	0.0262136	A	0.0155604	A	0.0208841	A	0.0472446	A	0.0220136	A	0.0597839	A	0.0266735	A	0.0851367	A	0.302862	A	0.10502	P	0.0909297	P	0.107412	P
1416760_at	2.0038	A	2.39837	A	1.9458	A	3.31422	A	3.89887	A	4.6093	A	4.57328	A	4.66725	A	4.80864	A	6.78666	P	5.68028	P	6.8934	P	8.05862	P	8.7538	P	6.56734	P
1416761_at	1.31164	A	0.672104	A	1.11995	A	0.489766	A	0.294256	A	0.495634	A	1.00308	A	0.459922	A	0.519179	A	0.551241	A	0.214702	A	0.072155	A	0.0522121	A	0.0799474	A	0.0911132	A
1416762_at	38.6157	P	51.2694	P	49.2431	P	35.2022	P	42.675	P	37.6345	P	24.1098	P	24.4938	P	31.0496	P	12.6207	P	15.1451	P	15.5586	P	1.90725	P	2.78375	P	1.19169	P
1416763_at	19.5698	P	21.526	P	20.4831	P	16.8204	P	18.0307	P	20.0705	P	14.172	P	14.955	P	15.4045	P	16.4437	P	15.4265	P	13.9402	P	12.6536	P	12.4498	P	8.82129	P
1416764_at	24.5233	P	25.1277	P	28.6837	P	23.2089	P	25.0803	P	28.3184	P	23.5635	P	21.4093	P	26.1978	P	24.7259	P	21.9823	P	25.6615	P	21.0866	P	23.7355	P	20.8679	P
1416765_s_at	16.429	P	18.4461	P	19.4933	P	16.2612	P	16.4484	P	16.6743	P	12.2438	P	11.8514	P	13.3406	P	14.9201	P	12.0972	P	12.2266	P	7.90196	P	8.54171	P	7.97729	P
1416766_at	140.321	P	142.94	P	142.792	P	122.646	P	132.755	P	127.523	P	101.749	P	103.746	P	98.6438	P	57.6491	P	56.8897	P	59.867	P	5.97863	P	6.65325	P	5.90418	P
1416767_a_at	42.1497	P	42.5187	P	40.4352	P	37.2106	P	31.6774	P	38.8997	P	27.6596	P	25.6815	P	30.0244	P	30.1572	P	28.0758	P	25.4957	P	21.5162	P	22.3305	P	21.7952	P
1416768_at	43.6329	P	50.9509	P	45.9222	P	38.6294	P	45.7653	P	43.501	P	31.9909	P	36.2567	P	35.4346	P	31.7983	P	31.3326	P	33.1606	P	21.1672	P	21.966	P	19.0301	P
1416769_s_at	20.23	P	18.9672	P	19.7366	P	19.0711	P	21.0973	P	20.3566	P	19.1552	P	17.3825	P	21.6378	P	29.1656	P	24.1926	P	25.9342	P	28.0708	P	29.8429	P	27.9375	P
1416770_at	7.56531	P	9.05256	P	9.25188	P	8.37773	P	12.575	P	11.1025	P	11.2488	P	12.9363	P	13.1063	P	19.6842	P	14.7534	P	15.1847	P	16.8257	P	15.5898	P	13.3306	P
1416771_at	18.384	P	15.4012	P	14.8594	P	17.1053	P	15.177	P	17.3806	P	16.1687	P	13.4891	P	13.9455	P	18.9219	P	15.1999	P	17.082	P	15.1531	P	14.2038	P	15.7257	P
1416772_at	50.2622	P	54.9888	P	53.9209	P	38.9213	P	42.4279	P	41.4999	P	23.1984	P	25.3379	P	30.2946	P	11.7512	P	11.8636	P	15.2542	P	1.13622	A	0.621253	A	0.907354	A
1416773_at	5.33949	M	5.94133	P	5.52541	P	3.85055	P	3.65205	P	4.53326	P	3.3434	P	3.87135	P	4.57187	P	4.72142	P	3.7944	P	4.25778	P	2.24023	P	3.18152	P	1.46791	P
1416774_at	1.04217	A	1.13767	A	1.44119	A	1.10684	A	1.28668	A	1.31187	A	1.01586	A	0.919643	P	1.09134	A	1.23138	A	1.11221	P	1.20891	P	0.666697	P	0.578448	P	0.473788	P
1416775_at	5.18106	A	3.81602	P	4.42792	P	3.37563	P	3.35108	A	4.01853	P	2.54204	P	2.73404	P	2.80916	P	2.82406	P	2.21512	P	2.71112	P	1.62619	P	1.59241	P	0.974045	P
1416776_at	0.155057	A	0.513933	A	0.457214	A	1.20168	P	1.97388	P	2.07771	P	2.97201	P	2.15516	P	2.61507	P	4.86922	P	5.07128	P	4.99717	P	7.06213	P	6.72606	P	5.93185	P
1416777_at	0.32181	A	0.12112	A	0.586306	A	0.34535	A	0.303527	A	0.260817	A	0.494588	A	0.160081	A	0.25647	A	0.346455	A	0.0759072	A	0.185357	A	0.0310927	A	0.0214541	A	0.0159546	P
1416778_at	8.31808	P	11.4139	P	12.7428	P	7.43553	P	9.42288	P	9.86715	P	7.29432	P	7.21562	P	6.8985	P	4.56704	P	4.34478	P	5.38818	P	1.90535	P	1.7873	P	1.1485	P
1416779_at	3.16976	P	4.41837	P	3.52775	P	2.61073	P	2.80801	P	2.67759	P	1.83176	P	2.03337	P	1.89295	P	1.67328	P	1.25921	P	2.01086	P	0.531649	P	0.813258	P	0.551243	P
1416780_at	8.46634	P	5.36925	P	7.0066	P	10.7093	P	11.7094	P	10.0748	P	15.7508	P	16.9726	P	17.3706	P	29.6946	P	24.923	P	27.6836	P	36.1697	P	42.1772	P	34.8993	P
1416781_at	0.268337	A	1.49656	A	1.92207	A	2.26208	A	3.94338	A	2.87517	A	5.14843	A	3.79792	A	3.45903	A	3.67568	A	3.69697	A	4.75359	A	3.70949	P	4.96238	P	3.62939	P
1416782_s_at	2.06643	A	2.47607	A	2.88603	A	4.31878	P	4.96349	P	5.1262	P	6.94965	P	4.70156	P	5.59192	P	7.74114	P	6.44573	P	8.14942	P	8.64493	P	8.86204	P	6.88922	P
1416783_at	0.286645	A	0.248791	A	0.317904	A	5.26696	P	5.20308	P	4.58484	P	9.1287	P	9.32894	P	10.8183	P	19.469	P	17.9508	P	16.2401	P	8.69147	P	11.7392	P	22.3575	P
1416784_at	0.277473	A	0.0256772	A	0.567304	A	0.128584	A	0.0934258	A	0.193266	A	0.146046	A	0.00745731	A	0.00960543	A	0.0310869	A	0.0141786	A	0.0240773	A	0.0821459	A	0.00588302	A	0.00471456	A
1416785_at	1.25235	P	0.841302	A	1.03794	P	1.16434	P	1.52773	P	1.14812	P	1.8257	P	1.35226	P	1.90606	P	2.27254	P	1.93634	P	2.51606	P	1.29784	P	1.89876	P	1.08223	P
1416786_at	1.73511	A	2.15925	A	2.26256	M	1.41207	A	2.31033	M	1.8385	P	1.20692	A	1.28709	P	1.60831	P	1.53846	P	1.37589	P	1.75147	P	0.840827	P	0.856925	P	0.893619	P
1416787_at	2.4208	P	1.79709	M	1.59502	P	0.766896	A	1.87193	P	1.34491	P	1.36855	P	0.910366	P	1.24512	P	1.86351	P	0.558997	P	1.3602	P	0.406884	P	0.54246	P	0.502232	P
1416788_a_at	26.6452	P	29.0076	P	27.8321	P	25.329	P	27.3886	P	28.8032	P	24.5428	P	25.3412	P	26.1912	P	31.616	P	29.1958	P	28.3246	P	30.1409	P	28.9352	P	25.3467	P
1416789_at	27.2318	P	30.0238	P	30.5811	P	26.2411	P	32.2409	P	30.4789	P	27.2527	P	29.9846	P	29.3272	P	30.8443	P	33.0516	P	32.9914	P	36.4986	P	32.0008	P	32.6228	P
1416790_a_at	10.156	P	9.25526	P	10.2693	P	8.86794	P	11.9351	P	7.86214	P	10.6468	P	7.82402	P	9.12244	P	11.6389	P	7.56978	P	9.91375	P	7.23633	P	6.34637	P	6.52674	P
1416791_a_at	4.02598	A	3.79973	A	3.87233	A	2.36773	A	2.88442	A	3.91965	A	3.74004	A	2.5938	A	3.61081	A	2.95369	M	2.26163	P	3.20567	A	1.75159	P	2.29339	P	1.27028	P
1416792_at	16.3725	P	17.0708	P	16.951	P	16.4773	P	18.0767	P	15.3748	P	16.1221	P	14.6211	P	13.7902	P	15.2869	P	12.4158	P	15.2165	P	11.3258	P	10.9515	P	10.1961	P
1416793_at	29.5802	P	36.8854	P	33.3163	P	25.7107	P	36.1933	P	30.6811	P	22.7233	P	25.9601	P	25.0918	P	22.6897	P	20.6292	P	23.3265	P	13.562	P	14.4146	P	11.9323	P
1416794_at	14.6156	P	17.7091	P	17.5338	P	10.5387	P	17.556	P	15.0915	P	10.487	P	11.6937	P	11.5839	P	8.59886	P	8.70576	P	9.93273	P	4.15502	P	4.23854	P	2.55934	P
1416795_at	6.52213	P	7.38197	P	6.37769	P	4.86467	P	5.78956	P	5.87493	P	3.15678	P	2.41538	P	4.0524	P	2.31178	P	1.80491	P	1.90899	P	0.330673	P	0.411539	P	0.338017	P
1416796_at	1.71918	P	1.26015	P	1.90174	P	2.9388	P	2.2449	P	2.34023	P	2.1945	P	3.00229	P	2.33043	P	3.66677	P	2.65451	P	3.68403	P	2.35983	P	2.55133	P	1.84354	P
1416797_at	0.0887561	A	0.02889	A	0.0357791	A	0.021126	A	0.0994776	A	0.0165228	A	0.0158898	A	0.0611347	A	0.0125182	A	0.0580729	A	0.163536	A	0.567505	A	0.122419	A	0.0702081	A	0.0548058	A
1416798_a_at	0.615366	A	0.577991	A	0.633959	A	0.0654538	A	0.98642	A	0.350655	A	0.280599	A	0.607065	A	0.582088	A	0.0325847	A	0.245861	A	0.0657591	A	0.183348	A	0.115481	A	0.031957	A
1416799_at	10.8072	P	11.027	P	9.75616	P	9.08519	P	7.94054	P	9.95017	P	6.14512	P	6.54054	P	7.46957	P	7.02863	P	6.0379	P	6.48203	P	3.51252	P	3.42101	P	3.07305	P
1416800_at	7.03067	P	5.87873	P	5.9218	P	4.77879	P	3.67412	P	5.03825	P	2.89122	P	3.4298	P	4.14363	P	3.02233	P	2.66507	P	2.62219	P	2.03869	P	2.18338	P	1.35749	P
1416801_at	0.43574	A	1.84731	M	2.04088	A	0.721726	A	1.04027	A	1.46365	A	0.138164	A	0.746243	A	0.629531	A	0.0614335	A	0.665588	A	0.643906	A	0.186161	A	0.192032	A	0.0523546	A
1416802_a_at	1.11963	P	1.13051	P	1.39455	P	1.15318	P	2.07942	P	0.682743	P	1.30921	P	0.977513	P	1.35418	P	0.798123	P	0.326025	A	0.402689	P	0.0678776	A	0.143652	M	0.0458718	A
1416803_at	1.84707	P	1.42543	P	2.65771	P	1.275	P	1.24794	P	1.49232	P	1.09495	P	1.11224	P	0.976214	P	1.78041	P	0.841356	P	0.541206	P	0.241973	P	0.351074	P	0.341416	P
1416804_at	0.139774	A	0.214512	A	0.149577	A	0.382667	A	0.412475	A	0.332452	A	0.541921	A	0.350186	A	0.293527	A	0.595675	A	0.281611	P	0.119116	A	0.16584	P	0.177806	P	0.204378	P
1416805_at	0.537491	A	0.254895	A	0.832942	P	0.423739	A	0.45371	A	0.447381	P	0.473609	P	0.385126	P	0.481993	P	0.551241	P	0.370799	P	0.444774	P	0.242481	P	0.260909	P	0.125225	P
1416806_at	3.42281	A	3.37878	M	4.13722	A	2.30342	A	4.13802	A	2.64949	A	2.10951	A	3.07971	P	1.77995	A	0.941936	A	1.35889	P	2.09635	M	0.43454	P	0.408109	P	0.226106	A
1416807_at	109.671	P	86.1707	P	102.983	P	86.7012	P	62.7863	P	104.174	P	46.2761	P	45.8942	P	48.8651	P	36.8406	P	45.2116	P	36.5056	P	22.5833	P	23.6703	P	20.5643	P
1416808_at	3.85283	P	4.01758	P	5.19869	P	2.41561	P	3.65836	P	2.9345	P	3.05976	P	2.55396	P	2.47552	P	1.91718	P	1.59807	P	2.12855	P	0.521354	P	0.606633	P	0.41456	P
1416809_at	337.667	P	340.148	P	349.272	P	312.596	P	327.6	P	322.114	P	301.37	P	291.344	P	307.176	P	267.273	P	267.371	P	258.689	P	0.448572	P	0.431593	P	0.4676	P
1416810_at	11.9315	P	15.9346	P	16.3081	P	11.1308	P	14.4696	P	14.5483	P	12.5275	P	9.12535	P	12.8313	P	10.6288	P	10.0872	P	12.1734	P	8.01314	P	8.95418	P	6.24971	P
1416811_s_at	3.00642	P	2.67927	P	3.08752	P	2.1777	P	2.33418	P	1.863	P	1.57074	P	1.17391	P	1.65952	P	1.21971	P	1.03529	P	1.16955	P	0.292253	P	0.444877	P	0.357287	P
1416812_at	1.63077	M	2.2207	P	2.0715	P	3.04874	P	3.11204	P	3.48222	P	3.97095	P	3.81922	P	4.21784	P	7.02061	P	4.92958	P	6.99362	P	5.86759	P	6.193	P	5.11851	P
1416813_at	1.03574	A	1.53596	P	1.83407	M	1.63138	P	1.84293	P	1.8532	P	1.61608	P	2.02487	P	2.08217	P	2.98797	P	2.70588	P	3.15999	P	3.85905	P	3.35226	P	2.37257	P
1416814_at	1.41339	M	1.51378	P	1.38457	P	2.83804	P	2.57428	P	3.35872	P	5.37969	P	4.57921	P	4.24511	P	7.60456	P	6.01091	P	6.98076	P	6.7914	P	6.87233	P	6.91355	P
1416815_s_at	13.2625	P	14.8227	P	14.0128	P	14.3238	P	14.6227	P	15.0697	P	14.0555	P	11.1914	P	14.8774	P	14.789	P	10.9451	P	15.4019	P	9.06953	P	8.2151	P	7.87134	P
1416816_at	20.7948	P	24.4748	P	23.9445	P	16.4127	P	20.0608	P	22.7629	P	14.6141	P	16.5644	P	18.0194	P	15.3054	P	13.8648	P	14.0402	P	10.0074	P	10.6941	P	8.12619	P
1416817_at	1.68511	A	1.65728	A	2.86523	A	1.06264	A	1.50509	A	1.25779	A	0.84306	A	1.30481	A	1.29021	A	0.790039	A	0.193021	A	1.07204	A	0.203305	A	0.222544	A	0.116638	A
1416818_at	3.42281	A	6.31266	P	7.13424	P	2.55594	M	5.95325	P	4.54683	P	1.9494	A	2.35639	P	2.63576	P	1.45978	A	1.3903	P	2.03005	P	0.492727	P	0.446985	A	0.391563	A
1416819_at	18.3328	P	20.4776	P	21.9184	P	18.3922	P	19.9094	P	18.7902	P	17.0304	P	16.744	P	17.8203	P	19.4666	P	15.6117	P	18.4236	P	14.3124	P	16.1209	P	13.6303	P
1416820_at	0.0823886	A	0.050594	A	0.196921	A	0.0423574	A	0.0874218	A	0.036115	A	0.0494368	A	0.0889653	A	0.0899412	A	0.0498283	A	0.164364	A	0.0471567	A	0.254789	A	0.198143	A	0.0351737	A
1416821_at	0.210784	A	0.448551	A	1.00523	A	0.61243	A	0.837597	A	1.05111	A	0.205899	A	0.608796	A	0.598444	A	1.04297	M	0.409701	A	1.11674	A	0.412849	P	0.50568	P	0.343546	P
1416822_at	0.03824	A	0.030511	A	0.04945	A	0.0282943	A	0.0325197	A	0.0945153	A	0.0375981	A	0.0181445	A	0.0207913	A	0.0245146	A	0.0202827	A	0.0219105	A	0.152842	A	0.291567	A	0.0375085	A
1416823_a_at	21.1806	P	19.4768	P	20.4831	P	12.0214	P	22.0418	P	20.2344	P	11.5862	P	16.8262	P	16.4335	P	13.773	P	16.5877	P	17.0555	P	14.679	P	17.188	P	8.15583	P
1416824_at	7.64944	P	9.65309	P	8.42103	P	6.96378	P	8.57451	P	7.59406	P	6.35339	P	8.19194	P	7.42622	P	7.54558	P	6.13525	P	8.28914	P	6.93549	P	7.11348	P	4.99739	P
1416825_at	2.85379	A	3.03217	P	4.22573	P	2.79746	M	3.41352	P	3.0821	P	2.31778	A	2.45923	P	2.54629	P	3.17782	A	2.4779	P	3.42627	P	1.63888	P	1.57026	P	1.25014	P
1416826_a_at	7.15716	P	8.05819	P	7.01025	A	6.68698	P	7.22699	P	8.27346	P	5.63455	P	6.43431	P	6.07418	P	6.25634	P	5.45919	P	6.72175	P	4.71258	P	4.81532	P	4.27168	P
1416827_at	1.38011	A	1.19995	A	1.06414	A	1.64905	A	1.65865	A	1.35437	A	1.46323	A	0.89186	A	0.824742	A	1.34618	A	0.504618	A	0.849206	A	0.206691	A	0.160208	A	0.161969	A
1416828_at	0.0227716	A	0.02889	A	0.173158	A	107.558	P	100.021	P	131.767	P	150.079	P	157.59	P	154.572	P	200.448	P	199.31	P	179.783	P	192.177	P	193.5	P	220.494	P
1416829_at	253.945	P	241.485	P	208.606	P	234.572	P	209.602	P	217.579	P	206.653	P	197.995	P	195.173	P	206.21	P	186.631	P	185.332	P	155.972	P	136.83	P	168.533	P
1416830_at	13.0714	P	14.9514	P	16.3922	P	10.3843	P	14.1975	P	12.7527	P	10.9757	P	8.61977	P	11.2044	P	8.31045	P	6.87031	P	8.0232	P	3.05925	P	2.72481	P	2.29429	P
1416831_at	5.55596	P	6.44749	P	8.20023	P	5.33291	P	5.49039	P	6.23099	P	3.68552	P	3.93074	P	4.50171	P	4.26847	P	2.88732	P	3.80574	P	1.83455	P	2.14486	P	1.44953	P
1416832_at	9.83647	P	11.1578	P	11.5661	P	7.06218	P	7.90588	P	10.1046	P	5.25662	P	5.32132	P	5.29795	P	2.23179	P	2.52404	P	2.92411	P	0.280479	P	0.322529	P	0.144916	P
1416833_at	137.13	P	157.621	P	123.156	P	110.544	P	123.4	P	111.554	P	84.034	P	83.3857	P	85.689	P	46.0392	P	44.0292	P	46.2429	P	0.0995323	P	0.162313	P	0.1029	A
1416834_x_at	46.2739	P	47.1951	P	48.0521	P	42.4653	P	45.4731	P	39.1665	P	36.26	P	33.9969	P	37.858	P	32.2455	P	27.9031	P	29.3349	P	19.5215	P	26.1557	P	21.5992	P
1416835_s_at	9.19552	P	14.5625	P	15.1714	P	9.87908	P	16.1606	P	17.8079	P	14.7686	P	18.625	P	19.5678	P	15.8995	P	23.5561	P	19.2004	P	26.801	P	17.6738	P	12.2861	P
1416836_at	17.0429	P	17.3577	P	16.8246	P	16.4604	P	15.3423	P	13.8472	P	14.172	P	9.61081	P	9.23724	P	10.5143	P	7.16029	P	8.05735	P	3.25167	P	3.47252	P	2.66415	P
1416837_at	6.74373	P	7.99939	P	7.89167	P	5.81477	P	6.83083	P	6.42259	P	5.36519	P	4.8491	P	6.07156	P	6.28188	P	4.52497	P	5.92878	P	3.43964	P	4.02166	P	2.76335	P
1416838_at	51.933	P	56.6361	P	48.9951	P	35.7557	P	52.3367	P	42.7546	P	32.962	P	30.7869	P	30.7309	P	19.2325	P	17.0477	P	19.1884	P	3.19046	P	2.98799	P	3.06114	P
1416839_at	0.34614	A	0.492035	A	0.345532	A	0.420556	A	0.130382	A	0.1857	A	0.152669	A	0.164225	A	0.117568	A	0.226947	A	0.108013	A	0.161825	A	0.0179244	A	0.0131129	A	0.0241476	A
1416840_at	32.0283	P	33.4325	P	35.1654	P	29.2857	P	33.1111	P	33.783	P	30.154	P	30.5033	P	30.281	P	35.0085	P	29.2059	P	31.6943	P	29.4343	P	31.7644	P	28.5224	P
1416841_at	5.94706	P	8.16413	P	8.48733	P	6.1026	P	8.00644	P	7.15538	P	5.96017	P	4.54018	P	5.69306	P	4.49113	P	3.87437	P	4.51187	P	2.80617	P	3.16557	P	3.19863	P
1416842_at	7.64129	A	8.61009	P	9.50383	P	16.1016	P	22.4116	P	20.0287	P	26.4262	P	21.5014	P	26.9425	P	42.7895	P	33.5612	P	40.625	P	47.8313	P	44.9432	P	44.9614	P
1416843_at	0.89141	A	1.20956	A	1.43119	A	1.12905	M	1.85163	P	1.56425	P	1.48853	P	1.70032	P	2.10879	P	3.07227	P	2.28934	P	3.22397	P	3.05706	P	3.23815	P	2.80587	P
1416844_at	1.71236	A	0.624859	A	1.85436	A	3.08769	M	5.88971	P	4.42218	P	8.55579	P	8.62521	P	9.20922	P	16.3009	P	13.44	P	17.7198	P	12.8358	P	15.2897	P	12.2772	P
1416845_at	0.250176	A	0.83899	A	1.24856	A	3.63853	P	5.96998	P	3.87698	P	5.84475	P	6.03801	P	7.33154	P	14.4794	P	12.4747	P	13.1612	P	20.4375	P	22.4973	P	17.0333	P
1416846_a_at	0.416475	A	1.06627	A	0.891249	P	0.858468	P	0.930264	A	1.22501	P	1.16378	P	1.35028	P	1.10938	P	1.86981	P	1.52813	P	2.25374	P	1.23658	P	1.59039	P	1.20158	P
1416847_s_at	0.0227716	A	0.0240864	A	0.0250487	A	0.131235	A	0.0525626	A	0.0345519	A	0.319311	A	0.0153311	A	0.0262592	A	0.111616	A	0.0409293	A	0.0273831	A	0.004299	A	0.00305119	A	0.000429983	A
1416848_at	11.3691	P	8.65452	M	10.1316	P	8.3752	P	8.1941	P	7.55092	A	7.95051	P	5.82368	P	6.52273	M	7.117	P	4.75282	P	6.33985	M	2.30432	M	2.78848	P	2.36923	A
1416849_at	86.7619	P	76.3659	P	76.4192	P	69.1489	P	73.5731	P	70.6351	P	64.3006	P	53.4736	P	64.4217	P	30.3483	P	35.4027	P	48.8796	P	9.8697	P	14.0163	P	9.93523	P
1416850_s_at	145.27	P	159.47	P	149.123	P	133.471	P	133.014	P	141.731	P	111.903	P	120.901	P	113.519	P	85.9227	P	88.149	P	83.6865	P	42.3983	P	41.5541	P	36.1172	P
1416851_at	0.533531	A	0.647311	A	0.595819	A	0.622557	A	1.37019	A	0.643487	A	0.522247	A	0.541945	A	0.240611	A	0.0530984	A	0.0384904	A	0.391021	A	0.440015	A	0.272445	A	0.203312	A
1416852_a_at	1.12612	A	1.18314	P	1.1858	P	20.0401	P	19.6457	P	21.3342	P	40.2014	P	36.4374	P	36.9986	P	91.596	P	72.4663	P	78.4658	P	109.34	P	112.027	P	128.393	P
1416853_at	1.35356	P	1.58783	P	1.61179	P	25.4612	P	20.8981	P	19.9741	P	45.9293	P	40.1859	P	43.546	P	74.9518	P	76.6105	P	74.7343	P	112.71	P	117.64	P	124.072	P
1416854_at	3.07943	M	2.75	P	2.5061	P	3.168	P	1.45995	A	2.38054	P	3.72185	P	1.96342	P	2.31464	P	2.67364	P	0.916209	P	1.6043	A	0.348139	P	0.389728	A	0.284086	M
1416855_at	6.13188	P	8.226	P	9.57059	P	4.7024	P	6.70505	P	8.20958	P	3.94798	P	6.00475	P	5.21332	P	4.02797	P	4.46586	P	5.27707	P	2.94921	P	1.48651	P	2.04431	P
1416856_at	12.8892	P	12.7493	P	13.6531	P	10.4706	P	10.6537	P	12.0319	P	9.03103	P	8.97453	P	8.00649	P	8.15352	P	6.74657	P	7.51094	P	3.90496	P	4.55488	P	3.4952	P
1416857_at	27.3139	P	25.9688	P	27.1157	P	21.0163	P	26.5146	P	28.4253	P	20.6065	P	19.6437	P	21.4329	P	21.2914	P	17.9668	P	19.9941	P	14.5243	P	14.4297	P	13.7818	P
1416858_a_at	12.7997	P	14.2997	P	13.8954	P	18.0385	P	16.638	P	19.3268	P	22.751	P	19.2563	P	21.0622	P	34.8687	P	30.4577	P	26.9818	P	33.7438	P	34.6865	P	39.9494	P
1416859_at	4.969	P	5.88441	P	6.0627	P	6.02564	P	6.5965	P	7.38439	P	8.46179	P	7.68247	P	9.61963	P	11.9919	P	12.4137	P	13.0226	P	13.483	P	15.1059	P	11.5108	P
1416860_s_at	6.29347	P	5.22861	P	6.81358	P	6.45564	P	5.81291	P	5.87213	P	5.90118	P	4.43798	P	4.34945	P	7.48669	P	3.48617	P	5.25981	P	3.69093	P	2.73422	P	5.4084	P
1416861_at	4.99222	P	5.51875	P	5.19152	P	4.99277	P	4.6863	P	6.05687	P	5.94787	P	4.66725	P	4.96074	P	7.19349	P	4.5656	P	6.64765	P	5.99743	P	5.90704	P	4.4155	P
1416862_at	1.90451	P	1.56064	P	1.37126	P	1.86738	P	2.42388	P	2.56033	P	2.51222	P	2.34332	P	2.47552	P	3.15354	P	2.75442	P	3.60245	P	2.84574	P	3.06061	P	2.2555	P
1416863_at	0.0682794	A	0.0645032	A	0.132027	A	2.13468	P	2.86606	P	2.62653	P	3.88609	P	3.71059	P	4.55682	P	7.11298	P	6.67292	P	9.72148	P	11.0307	P	14.1606	P	10.0155	P
1416864_at	2.06876	P	2.30549	P	2.41676	P	2.08159	P	1.49944	A	2.46645	P	1.65567	P	1.32059	A	1.23899	P	1.86193	P	1.46284	P	1.64969	P	1.16721	P	0.829976	P	0.806435	P
1416865_at	0.0808057	A	0.47459	A	0.526259	A	0.821295	A	0.697106	A	0.555102	A	1.30349	A	0.724792	A	0.662713	A	1.40127	P	0.972929	P	0.972039	A	0.548508	P	0.873891	P	0.578131	P
1416866_at	17.9236	P	17.0039	P	18.1139	P	12.1151	P	9.30614	P	16.2221	P	8.59501	P	8.72049	P	9.16441	P	7.57201	P	5.33271	P	6.60172	P	1.36085	P	2.4824	P	0.947171	P
1416867_at	7.98702	P	10.1822	P	10.3997	P	6.56263	P	8.43815	P	7.90547	P	4.00544	P	4.40886	P	5.13402	P	3.66321	P	2.895	P	2.56683	P	0.563553	P	0.700599	P	0.502718	P
1416868_at	3.28249	P	4.17631	P	3.72795	P	3.07686	P	4.17964	P	2.49939	P	2.90212	P	2.7117	P	2.33269	P	1.50205	P	1.10097	P	2.03432	P	0.534232	P	0.481094	P	0.482405	P
1416869_x_at	0.168795	A	0.142006	A	0.199904	A	0.187267	A	0.143015	A	0.113955	A	0.507572	A	0.435285	A	0.563999	A	1.18483	A	0.725465	A	1.16563	A	1.15903	P	1.31057	A	0.81507	A
1416870_at	2.64701	P	2.27976	P	2.83751	P	2.21468	P	2.39692	P	1.57868	P	2.71137	P	2.20033	P	2.03129	P	2.44345	P	1.73445	P	2.19749	P	1.43955	P	1.60554	P	1.20555	P
1416871_at	0.698519	A	0.489851	A	0.790973	A	0.438104	A	0.492946	A	0.428656	A	0.81304	A	0.190877	A	0.388486	A	0.752514	A	0.289071	A	0.404361	A	0.170853	A	0.0503444	A	0.127631	A
1416872_at	1.44899	P	1.60516	P	1.85774	P	1.09392	P	2.4059	P	1.17602	P	1.68149	P	1.43799	P	1.6638	P	2.78674	P	1.63601	P	2.0985	P	1.64977	P	2.29675	P	1.54293	P
1416873_a_at	4.78881	P	5.09678	P	5.08049	P	4.37131	P	3.9561	P	4.09086	P	3.22544	P	2.95011	P	2.66108	P	2.76473	P	1.42449	P	2.0835	P	0.263095	P	0.250709	P	0.206873	P
1416874_a_at	2.03625	P	2.55402	P	2.54051	P	1.28823	P	2.29842	P	1.82626	P	1.24653	P	1.26157	P	2.04233	P	1.79916	P	1.22592	P	1.59606	P	0.717011	P	0.864548	P	0.5982	P
1416875_at	1.2021	A	0.161282	A	0.132027	A	0.094941	A	0.671447	A	0.241287	A	0.475218	A	0.574348	A	0.421022	A	0.486426	A	0.237762	A	0.112199	A	0.16584	A	0.216798	A	0.127028	A
1416876_at	0.824416	P	0.94839	A	1.0085	P	1.04797	P	1.7822	P	1.19932	P	1.30539	P	0.906659	P	1.12143	P	1.56587	A	0.318367	A	1.40449	P	0.330114	M	0.339964	A	0.225002	A
1416877_a_at	44.2345	P	46.6632	P	42.5301	P	39.8019	P	36.4481	P	36.515	P	29.8765	P	24.9006	P	30.3723	P	22.0256	P	18.7305	P	23.6509	P	8.62544	P	10.1522	P	8.93685	P
1416878_at	1.01436	P	1.43033	P	1.28497	P	0.870916	P	1.51923	P	0.946021	P	1.13021	P	0.85688	P	1.18606	P	1.33432	P	0.734599	P	1.25242	P	0.705734	P	0.967116	P	0.269063	P
1416879_at	0.811924	A	0.843616	A	1.22541	P	0.653089	A	0.37889	A	1.00755	P	0.891109	M	0.605336	M	0.659013	P	0.516157	A	0.463863	P	0.710769	P	0.283676	P	0.364937	P	0.104584	P
1416880_at	26.932	P	31.0029	P	28.0882	P	22.3378	P	24.192	P	24.3529	P	19.23	P	21.2887	P	19.3975	P	14.1482	P	13.5834	P	15.5673	P	8.19111	P	8.57587	P	7.33042	P
1416881_at	14.7094	P	20.4029	P	17.9294	P	10.9224	P	13.3481	P	15.6306	P	7.45747	P	8.73957	P	12.5044	P	5.98639	P	6.48774	P	7.21797	P	1.59011	P	1.45101	P	1.03798	P
1416882_at	2.71413	P	2.21044	P	2.63701	P	3.13975	P	4.21812	P	2.70316	P	5.43293	P	5.01477	P	5.74244	P	6.80261	P	5.39763	P	6.84209	P	5.86492	P	6.45571	P	4.95182	P
1416883_at	28.8256	P	31.4274	P	32.5965	P	25.4852	P	38.7138	P	32.6468	P	29.7283	P	33.2116	P	30.4974	P	30.0734	P	26.3187	P	33.0988	P	19.3567	P	25.1889	P	18.0016	P
1416884_at	23.6488	P	20.0753	P	19.8796	P	24.8345	P	15.7112	P	26.9193	P	27.6851	P	26.8851	P	22.5542	P	30.2881	P	24.9915	P	34.3062	P	28.9186	P	32.2993	P	33.7215	P
1416885_at	1.86773	P	1.96336	P	2.09533	P	1.60199	P	1.9885	P	1.89	P	1.68547	P	1.34433	P	1.42071	P	1.85879	P	1.31856	P	1.39844	P	1.22493	P	1.25649	P	0.8435	P
1416886_at	1.1218	P	1.20475	P	0.933495	P	0.742521	P	0.689396	P	0.873681	P	0.29985	P	0.440194	P	0.436575	P	0.476589	P	0.385662	P	0.39435	P	0.216459	P	0.338014	P	0.18206	P
1416887_at	0.639573	A	0.52712	A	0.158397	A	0.399964	A	0.635728	A	0.290424	A	0.465582	A	0.0634819	A	0.574842	A	0.454589	A	0.0378858	A	0.328625	A	0.0756235	A	0.0624408	A	0.0256824	A
1416888_at	3.53904	A	5.41715	A	4.91599	A	2.44483	A	3.75307	M	3.29847	P	2.35141	M	2.85974	M	2.19122	M	1.3938	P	1.05997	P	0.869815	P	0.419441	P	0.520304	P	0.358153	P
1416889_at	0.123024	A	0.214512	A	0.0859146	A	0.063077	A	0.0378664	A	0.0408498	A	0.0344683	A	0.271509	A	0.0713525	A	0.0379247	A	0.13199	A	0.0273831	A	0.0165519	A	0.00488194	A	0.00353369	A
1416890_at	4.42069	P	5.41433	P	6.44659	P	4.26863	P	4.4983	P	4.60386	P	3.00267	P	3.36946	P	3.41825	P	3.33296	P	2.47938	P	3.98942	P	1.58203	P	1.77481	P	1.24011	P
1416891_at	13.2828	P	16.378	P	16.419	P	11.6985	P	14.7873	P	13.6748	P	9.60103	P	10.0586	P	10.0527	P	9.98341	P	8.51537	P	10.5021	P	6.08221	P	5.76697	P	4.06061	P
1416892_s_at	21.0335	P	20.9718	P	18.9532	P	13.9837	P	16.1757	P	16.4072	P	13.2189	P	11.6679	P	12.9524	P	9.8275	P	8.69407	P	10.3846	P	4.77263	P	5.05038	P	3.79688	P
1416893_at	4.80422	P	8.94841	P	8.38421	P	4.23903	P	7.49489	P	8.09068	P	4.0838	M	5.76269	P	5.16725	P	1.60714	A	2.718	P	3.22168	P	1.73588	P	1.03787	P	0.729072	P
1416894_at	4.25823	P	5.83324	P	6.10248	P	3.85952	P	5.58989	P	5.4908	P	5.49838	P	4.65501	P	5.29024	P	7.30041	P	5.99294	P	6.8857	P	8.50577	P	8.28432	P	11.1895	P
1416895_at	5.40198	P	6.54521	P	5.13778	P	4.37817	P	4.37565	P	4.62833	P	2.15504	P	2.25648	P	3.01948	P	2.38568	P	1.13601	P	1.3602	P	0.0972078	M	0.125656	A	0.109408	A
1416896_at	1.92064	P	2.62961	P	2.43049	P	2.17565	P	2.63172	P	2.11002	P	1.73334	P	1.90861	P	1.91043	P	2.41206	P	2.1213	P	2.76247	P	1.813	P	2.26212	P	1.63468	P
1416897_at	9.60458	P	14.2685	P	12.577	P	7.52498	P	10.1628	P	9.74276	P	5.45715	P	5.70434	P	6.0978	P	2.94684	P	2.51211	P	2.42375	P	0.207662	P	0.335419	P	0.135253	A
1416898_a_at	3.44009	A	4.49846	P	4.37111	P	2.94095	A	3.41352	M	3.05615	A	2.49946	A	1.50034	A	2.57376	A	1.44023	A	1.4801	A	1.63316	A	0.438796	A	0.422569	A	0.206516	A
1416899_at	0.591272	A	1.64982	A	0.865308	A	0.407865	A	0.429396	A	0.693693	A	0.421063	A	0.528399	A	0.45396	A	1.22263	A	0.465935	A	0.947273	A	0.559616	A	0.251903	A	0.287285	A
1416900_s_at	0.0339303	A	0.0575038	A	0.0412174	A	0.32692	A	0.620494	A	0.912031	A	2.35141	M	1.38803	A	1.6745	A	3.16394	P	2.46157	P	4.2936	P	3.88257	P	4.19863	P	2.82188	P
1416901_at	32.3439	P	33.648	P	32.7157	P	27.0611	P	32.6694	P	29.4501	P	22.02	P	20.435	P	24.6071	P	19.7617	P	19.4408	P	19.8916	P	12.6738	P	13.1612	P	11.5239	P
1416902_a_at	109.131	P	113.631	P	109.95	P	107.344	P	107.883	P	110.544	P	102.411	P	98.8206	P	98.0418	P	88.7287	P	86.6064	P	93.9854	P	71.9292	P	69.3061	P	77.5512	P
1416903_at	25.4923	P	31.56	P	27.8203	P	19.5172	P	27.1466	P	23.7626	P	14.3742	P	16.4429	P	16.4765	P	9.58704	P	9.46829	P	11.6687	P	2.62337	P	2.495	P	1.14655	P
1416904_at	54.4427	P	56.618	P	54.1785	P	47.8694	P	42.2917	P	52.1758	P	40.3133	P	35.1686	P	41.2551	P	41.3349	P	36.2214	P	28.3818	P	27.9617	P	26.5655	P	26.4996	P
1416905_at	0.151645	A	0.109884	A	0.263065	A	0.111565	A	0.177357	A	0.0840955	A	0.129064	A	0.0827678	A	0.087245	A	0.0555755	A	0.0245945	A	0.0852028	A	0.00795812	A	0.0106073	A	0.0119237	A
1416906_at	14.5511	A	17.0358	P	18.6103	M	13.3101	A	17.9463	P	18.5863	P	13.557	A	18.3432	P	16.0231	P	20.3813	P	19.0135	P	21.4493	P	20.963	P	22.5273	P	17.8895	P
1416907_at	7.15446	P	9.04958	P	8.01281	P	5.76701	P	8.59901	P	7.68906	P	5.34586	P	6.1662	P	7.48312	P	6.90845	P	9.02638	P	8.62537	P	9.19458	P	8.03877	P	6.944	P
1416908_s_at	25.9189	P	18.8545	P	19.308	P	20.3038	P	17.1248	P	19.3651	P	20.7884	P	16.1065	P	16.2863	P	19.8708	P	14.4465	P	17.2913	P	13.5895	P	12.9997	P	13.7942	P
1416909_at	12.8545	P	14.4186	P	12.9012	P	10.1494	P	11.5968	P	9.50339	P	8.64212	P	7.78392	P	8.9214	P	8.20508	P	5.58277	P	7.40963	P	3.85082	P	3.84947	P	3.1884	P
1416910_at	23.196	P	25.9222	P	26.4318	P	21.3872	P	20.9762	P	22.2812	P	15.4876	P	15.6177	P	16.8609	P	14.2942	P	12.0262	P	13.388	P	6.5556	P	7.05489	P	5.46659	P
1416911_a_at	6.57812	P	5.06038	P	4.48832	P	5.08859	P	3.3542	P	4.31141	P	4.11845	P	3.12998	P	3.88556	P	5.7786	P	3.97114	P	4.22916	P	2.67056	P	2.97352	P	3.86323	P
1416912_at	14.6566	P	14.5406	P	14.5516	P	12.335	P	15.5341	P	14.9268	P	13.1149	P	13.2371	P	13.3851	P	14.4588	P	12.9204	P	14.9247	P	18.2543	P	21.8959	P	16.6083	P
1416913_at	315.928	P	312.187	P	311.562	P	312.507	P	340.795	P	293.092	P	277.082	P	317.154	P	305.639	P	223.51	P	231.507	P	234.428	P	0.0161018	A	0.0269777	A	0.0140971	A
1416914_s_at	4.77597	P	5.04359	P	5.76306	P	3.32737	P	5.0946	P	5.03825	P	4.87607	P	3.99506	P	3.91982	P	3.75067	P	3.20411	P	4.22677	P	3.01661	P	3.71147	P	2.79522	P
1416915_at	1.19557	P	2.22326	P	1.85774	P	1.31665	P	1.46277	P	1.89737	P	1.35319	P	1.35821	P	1.54467	P	1.36103	P	0.873267	P	1.02378	P	0.837863	P	1.06927	P	0.574554	P
1416916_at	1.69646	P	1.85234	P	1.74632	P	1.74777	P	1.65293	P	0.991558	A	1.14697	P	0.8679	P	0.92333	P	1.52175	P	0.566553	P	1.31214	P	0.315133	P	0.333476	P	0.30797	P
1416917_at	9.40675	P	12.6567	P	11.4349	P	8.09778	P	11.3212	P	8.64915	P	8.11344	P	7.5919	P	6.80491	P	4.91053	P	3.71155	P	5.55425	P	1.843	P	2.19221	P	1.28986	P
1416918_at	4.25063	P	4.53717	P	4.66269	P	4.0373	P	5.72624	P	4.67459	P	6.13276	P	5.7018	P	5.76065	P	9.09681	P	7.60192	P	8.31818	P	9.59915	P	9.46239	P	8.30977	P
1416919_a_at	0.814005	A	0.696994	A	0.920485	A	1.1013	A	0.699678	A	0.521026	A	0.696572	A	0.463224	A	0.638721	A	0.786002	A	0.31265	P	0.701676	A	0.387973	P	0.26757	P	0.298579	P
1416920_at	4.41815	P	6.80464	P	6.33781	P	3.70751	P	5.06506	P	4.72362	P	3.34116	P	4.16263	P	3.26067	P	2.68374	P	2.58385	P	2.82068	P	1.06386	P	1.18168	P	0.728517	P
1416921_x_at	25.9283	P	29.22	P	31.6037	P	53.0837	P	63.1529	P	60.9854	P	96.32	P	108.259	P	103.14	P	148.625	P	155.316	P	168.439	P	177.27	P	194.464	P	191.97	P
1416922_a_at	29.2647	P	27.0369	P	27.71	P	26.4676	P	24.2079	P	22.3657	P	24.1223	P	21.5364	P	19.1772	P	15.3054	P	16.8342	P	18.7815	P	14.0719	P	16.7513	P	14.0086	P
1416923_a_at	16.1023	P	22.6062	P	22.8873	P	17.2976	P	21.5669	P	23.1348	P	14.5884	P	18.3184	P	20.4795	P	16.7747	P	20.2501	P	19.3804	P	19.7407	P	20.2715	P	14.5906	P
1416924_at	28.3111	P	37.4147	P	32.2071	P	26.6218	P	23.2008	P	28.2282	P	18.7371	P	17.6648	P	18.1285	P	13.551	P	12.9098	P	15.2021	P	5.47674	P	5.53134	P	4.22343	P
1416925_at	4.58387	P	5.8304	P	6.28708	P	3.80129	P	3.88934	P	4.36811	P	3.36796	P	1.99517	P	3.161	P	2.65852	P	2.4883	P	2.73789	P	1.73034	P	1.70858	P	1.18511	P
1416926_at	25.555	P	31.0369	P	29.6118	P	23.3126	P	20.9801	P	23.6251	P	13.5344	P	13.8332	P	15.9314	P	14.0844	P	10.3736	P	9.21251	P	2.31035	P	2.08145	P	1.36785	P
1416927_at	5.28229	P	6.72381	P	5.93624	P	3.89992	P	5.19979	P	5.25845	P	2.68553	P	4.11223	P	3.28923	P	2.03013	P	1.59943	P	2.50945	P	0.451026	P	0.529135	P	0.379133	P
1416928_at	1.81042	P	2.58006	P	2.83058	P	2.05106	P	2.45087	P	2.15485	P	1.77139	P	2.01001	P	1.90825	P	1.93777	P	1.69465	P	2.2018	P	1.40133	P	1.37593	P	1.0474	P
1416929_at	0.0339303	A	0.329281	A	0.376375	A	0.33458	A	0.470827	A	0.318371	A	0.433706	A	0.234262	A	0.30005	A	0.603354	A	0.417783	A	0.601083	P	0.199456	P	0.199819	P	0.156104	P
1416930_at	0.910363	M	0.518325	A	0.235877	A	0.770388	A	0.0716642	A	0.312358	A	0.507572	A	0.132934	A	0.282166	A	0.429167	A	0.227944	A	0.258578	A	0.0738409	A	0.159158	A	0.0979052	A
1416931_at	4.3343	P	5.63187	P	4.98032	P	3.82367	P	4.66356	P	4.24672	P	3.64924	P	4.16263	P	3.52877	P	3.7632	P	2.05544	P	2.79379	P	1.45091	P	1.44807	P	0.97896	P
1416932_at	4.01089	P	4.38528	P	4.83742	P	3.70306	P	3.94656	P	3.52701	P	3.06196	P	2.82148	P	3.161	P	3.4806	P	2.82299	P	2.81619	P	1.24826	P	1.16688	P	1.05118	P
1416933_at	37.5379	P	49.9931	P	45.8331	P	31.7731	P	40.0641	P	36.3981	P	22.3328	P	25.0245	P	29.4314	P	19.7666	P	11.9365	P	18.8383	P	4.18992	P	3.99412	P	3.8851	P
1416934_at	3.64079	P	5.65452	P	6.60633	P	2.43648	P	3.14606	P	2.94741	P	2.38511	P	1.83316	P	2.51885	P	1.16602	P	1.7372	P	1.594	P	0.567498	P	0.394471	P	0.474743	P
1416935_at	0.259238	A	0.489851	A	0.287366	A	0.218506	A	1.32001	A	0.389434	A	0.696572	A	0.675162	A	0.712977	A	0.72857	A	0.633304	P	0.862312	P	0.599357	P	0.694216	P	0.348677	P
1416936_at	1.56315	A	1.10905	A	1.88143	A	3.12455	P	4.18605	P	3.80509	P	7.84994	P	5.61321	P	7.08895	P	12.719	P	12.0387	P	13.0198	P	21.5834	P	21.1518	P	19.6156	P
1416937_at	104.321	P	109.618	P	103.831	P	93.9177	P	91.3531	P	98.2207	P	86.0632	P	81.3998	P	82.0987	P	61.4212	P	58.4025	P	63.7009	P	35.2942	P	36.6803	P	34.9122	P
1416938_at	26.7618	P	31.6892	P	29.5287	P	25.4612	P	34.3739	P	32.0295	P	23.9295	P	22.7565	P	24.3098	P	20.7205	P	14.3857	P	25.2081	P	9.06496	P	13.9041	P	7.73675	P
1416939_at	58.399	P	65.601	P	58.4697	P	53.3801	P	44.8981	P	57.7044	P	41.3871	P	33.5027	P	43.1134	P	30.503	P	26.1187	P	26.9218	P	10.3763	P	10.6058	P	9.63294	P
1416940_at	11.9114	P	14.5281	P	14.6655	P	11.3001	P	11.8258	P	9.78421	P	8.27691	P	7.76789	P	7.44247	P	7.84131	P	4.38842	P	7.36294	P	2.75508	P	2.60454	P	3.00364	A
1416941_s_at	74.6372	P	71.3602	P	72.202	P	75.6772	P	68.84	P	84.8251	P	75.4576	P	77.7692	P	73.6422	P	105.193	P	92.8475	P	89.1837	P	100.218	P	98.367	P	91.0707	P
1416942_at	7.30281	P	9.04362	P	7.64604	P	4.52259	P	6.70165	P	5.50466	P	4.05842	P	2.79453	P	3.75143	P	2.79861	A	1.90259	P	2.55799	P	0.278885	M	0.287217	M	0.144916	A
1416943_at	32.4149	P	33.0017	P	31.5403	P	30.5641	P	23.1455	P	32.4092	P	28.3581	P	24.5946	P	29.5963	P	34.944	P	31.0173	P	30.9166	P	25.9853	P	26.2407	P	27.2525	P
1416944_a_at	1.3381	P	1.15201	P	1.21551	P	1.31286	P	0.861311	P	1.54023	P	1.35895	P	0.708774	P	1.43115	P	1.55824	P	1.03283	P	1.59195	P	1.06545	P	0.848477	P	0.765437	P
1416945_at	0.410716	A	0.341867	A	0.488531	A	0.317764	A	0.535059	A	0.439048	A	0.425797	A	0.189457	A	0.47496	A	0.941936	A	0.643286	A	0.294878	A	0.688922	A	0.239446	A	0.053464	A
1416946_a_at	191.31	P	171.261	P	156.241	P	155.937	P	140.734	P	146.284	P	125.637	P	116.677	P	115.239	P	75.6292	P	62.7203	P	68.8224	P	2.10197	P	2.20438	P	1.37615	P
1416947_s_at	299.978	P	282.716	P	298.58	P	275.946	P	258.692	P	282.645	P	222.382	P	228.701	P	220.552	P	153.25	P	161.862	P	143.049	P	6.32917	P	6.73821	P	4.64438	P
1416948_at	22.5619	P	24.4947	P	24.6325	P	21.8001	P	23.8385	P	20.2183	P	18.8236	P	16.1761	P	17.5533	P	14.7132	P	12.7215	P	15.5237	P	7.41324	P	8.96572	P	6.67524	P
1416949_s_at	15.2595	P	16.5112	P	16.3617	P	13.6749	P	13.4258	P	14.3966	P	11.3995	P	10.4929	P	12.9199	P	9.73374	P	9.22705	P	11.6465	P	5.84092	P	6.93201	P	4.78921	P
1416950_at	0.849466	P	0.878395	P	0.888004	P	0.83189	P	1.31167	P	0.822101	P	0.739675	P	0.708774	P	0.845857	P	1.1588	P	0.550388	P	0.975857	P	0.631056	P	0.573914	P	0.465701	P
1416951_a_at	16.4409	P	15.1777	P	14.5706	P	24.0761	P	24.8848	P	26.1433	P	31.8866	P	33.8252	P	27.9406	P	42.1348	P	38.4143	P	43.1372	P	40.3296	P	44.6178	P	46.5014	P
1416952_at	14.7975	P	14.331	P	16.9433	P	20.9755	P	24.0847	P	26.5774	P	31.5447	P	33.0679	P	31.1819	P	44.8995	P	43.1173	P	46.75	P	61.8072	P	60.5912	P	55.1581	P
1416953_at	2.9312	P	3.08789	P	3.00753	P	2.64664	P	3.17702	P	3.06134	P	2.74373	P	3.18039	P	3.11608	P	3.67212	P	2.98748	P	4.63007	P	2.48848	P	2.23097	P	2.0754	P
1416954_at	38.9384	P	43.9425	P	44.1616	P	30.1843	P	36.0889	P	35.4851	P	19.6711	P	20.76	P	23.2429	P	12.076	P	11.6848	P	12.5126	P	1.50719	P	1.5482	P	1.39141	P
1416955_at	22.4477	P	22.5537	P	26.1098	P	17.9474	P	20.8746	P	22.1902	P	12.8682	P	13.3864	P	12.9377	P	6.12696	P	5.1025	P	7.78212	P	0.578721	P	0.567884	P	0.0570679	A
1416956_at	1.01863	A	0.788287	A	0.979111	A	5.98241	P	6.04033	P	5.90008	P	9.24244	P	9.63852	P	10.3488	P	20.5764	P	19.161	P	19.1944	P	29.3322	P	29.7269	P	25.2471	P
1416957_at	0.366887	P	0.834367	P	0.444721	P	0.32845	P	0.507761	P	0.344575	P	0.204502	M	0.406033	P	0.21558	A	0.33376	P	0.12026	P	0.143076	P	0.021252	A	0.0537796	P	0.031957	M
1416958_at	39.6047	P	46.1495	P	42.5986	P	39.101	P	46.5614	P	45.0861	P	36.8002	P	37.483	P	42.1328	P	41.493	P	43.7036	P	37.0611	P	41.1759	P	39.4769	P	32.4994	P
1416959_at	3.36118	P	5.11359	P	8.24068	P	2.52022	M	5.54343	P	5.24466	P	2.6963	P	5.06192	P	4.04993	P	2.49483	P	3.58078	P	3.00545	P	2.72646	P	2.54672	P	0.81911	P
1416960_at	6.61013	P	5.17247	P	8.45786	P	5.74793	P	7.01832	P	5.37172	P	6.20451	P	5.28127	P	6.7142	P	8.8221	P	6.97782	P	8.73168	P	6.60671	P	7.078	P	4.82459	P
1416961_at	0.143154	A	0.188682	A	0.24794	A	0.083687	A	0.0994776	A	0.0910268	A	0.0804766	A	0.0682206	A	0.0535024	A	0.152361	A	0.0427794	A	0.135961	A	0.0130592	A	0.0149535	A	0.0115305	A
1416962_at	0.331143	A	0.769934	A	1.24525	A	0.590579	A	0.674008	A	0.5658	A	0.430539	A	0.506512	A	0.278933	A	0.0760809	A	0.173526	A	0.572787	A	0.180083	A	0.436474	A	0.117516	A
1416963_at	5.7498	P	6.66038	P	7.10505	P	6.64549	P	5.29204	P	8.83623	P	7.05073	P	6.3387	P	7.57811	P	8.11231	P	6.68396	P	7.50054	P	7.01562	P	8.03558	P	6.34513	P
1416964_at	6.93397	P	7.96708	P	8.32163	P	5.55286	P	7.67415	P	6.30135	P	3.79926	P	4.86883	P	4.92519	P	2.31505	P	2.88118	P	3.42858	P	0.865398	P	0.782587	P	0.626907	P
1416965_at	0.148241	A	0.94839	A	0.232867	A	10.9803	P	12.3112	P	12.2291	P	33.0309	P	25.5243	P	24.4306	P	51.5623	P	40.087	P	48.3794	P	61.2396	P	71.8805	P	68.6736	P
1416966_at	0.776657	A	0.822821	P	0.910734	A	0.593933	A	0.84286	A	0.466196	A	1.10792	P	0.582928	P	1.11139	P	1.26064	P	0.93664	P	1.06043	P	0.925079	P	0.963616	P	0.777317	P
1416967_at	0.00733238	A	0.0118226	A	0.0277106	A	3.15496	P	2.73793	P	2.59086	P	4.93558	P	2.92974	P	5.52466	P	7.50495	P	6.15332	P	7.18438	P	8.64193	P	8.44108	P	8.62461	P
1416968_a_at	218.929	P	210.292	P	200.405	P	198.506	P	169.439	P	192.075	P	153.268	P	138.32	P	151.001	P	98.0283	P	89.6364	P	91.6273	P	1.16966	P	0.974128	P	0.76939	P
1416969_at	0.151645	A	0.204536	A	0.140787	A	0.116762	A	0.079495	A	0.122921	A	0.0745444	A	0.0496361	A	0.120392	A	0.0769599	A	0.0262562	A	0.0786379	A	0.0108089	A	0.0149535	A	0.00832206	A
1416970_a_at	281.63	P	260.231	P	263.236	P	264.913	P	254.384	P	263.342	P	243.009	P	229.98	P	246.085	P	216.262	P	218.149	P	221.943	P	182.536	P	192.55	P	202.271	P
1416971_at	138.362	P	136.246	P	135.026	P	126.6	P	128.282	P	130.142	P	116.243	P	106.746	P	118.189	P	103.348	P	99.8518	P	106.117	P	80.5358	P	82.696	P	76.661	P
1416972_at	10.1673	P	13.5952	P	13.9674	P	11.0701	P	14.9932	P	14.8367	P	14.9837	P	15.4974	P	18.1254	P	23.7126	P	20.6292	P	21.4798	P	22.0299	P	23.002	P	20.6445	P
1416973_at	20.1325	P	23.8304	P	21.138	P	19.4336	P	25.6601	P	22.5545	P	20.4642	P	19.2438	P	21.1548	P	24.1416	P	19.8608	P	21.1722	P	19.4276	P	21.4574	P	17.6188	P
1416974_at	5.18106	P	5.4087	P	4.08062	P	3.83487	P	4.61812	P	4.36811	P	4.48402	P	3.04779	P	3.3083	P	4.25016	P	2.70588	P	3.80809	P	1.53024	P	2.11856	P	1.40674	P
1416975_at	0.665921	A	1.24567	P	1.6185	A	1.65102	P	1.24241	A	1.23671	P	1.05436	A	1.12568	P	1.04743	M	0.196261	A	0.487809	P	0.736325	P	0.311284	P	0.238858	P	0.0375085	A
1416976_at	4.03605	A	3.55084	A	3.63304	A	4.27318	A	4.07088	A	4.19559	A	3.64471	A	2.81924	A	4.50671	A	4.08786	A	2.54195	M	3.84801	A	1.90155	P	1.85859	A	1.30071	A
1416977_at	0.310653	A	0.645062	P	0.72986	P	0.572186	P	0.827084	P	0.523149	P	0.536991	P	0.249048	P	0.237459	P	0.242043	P	0.268658	P	0.44647	P	0.110195	P	0.071876	P	0.0992839	P
1416978_at	39.2615	P	40.3941	P	41.9292	P	29.9655	P	35.5592	P	31.7316	P	21.0921	P	22.0875	P	26.0921	P	13.8524	P	12.4032	P	13.4107	P	1.21995	P	2.12403	P	1.69165	P
1416979_at	45.6656	P	51.1298	P	49.2838	P	35.5721	P	40.9873	P	46.4196	P	40.6763	P	34.4166	P	36.483	P	30.4689	P	28.3543	P	39.8741	P	33.3459	P	31.8329	P	30.6949	P
1416980_at	147.14	P	152.073	P	145.774	P	127.063	P	129.097	P	128.772	P	96.4416	P	92.6919	P	103.567	P	57.3459	P	54.4646	P	56.4119	P	0.00555065	A	0.00629795	A	0.00461956	A
1416981_at	7.01454	P	5.84461	P	6.31969	P	4.67466	P	6.28228	P	3.79179	P	3.72185	P	2.98867	P	3.68344	P	4.36207	P	1.94056	P	2.49183	P	1.29953	P	1.39144	P	1.30207	P
1416982_at	6.66353	P	6.42739	P	6.35956	P	5.28343	P	6.04368	P	5.59628	P	6.40563	P	3.92123	P	6.34799	P	6.15045	P	4.35988	P	4.76815	P	2.33455	P	2.58137	P	2.21693	P
1416983_s_at	8.06075	P	10.5749	P	9.51867	P	6.17489	P	7.77435	P	6.3098	P	6.37826	P	5.7703	P	5.71125	P	6.66526	P	5.00205	P	6.24365	P	3.39546	P	3.56477	P	2.51561	P
1416984_at	12.356	P	14.1716	P	15.972	P	13.1228	P	13.3777	P	13.426	P	11.611	P	9.39237	P	10.2661	P	11.8703	P	11.4612	P	12.7771	P	8.35245	P	8.97396	P	5.11522	P
1416985_at	3.49447	P	3.621	P	3.81595	P	11.5761	P	11.8768	P	10.2682	P	23.152	P	19.0631	P	18.7441	P	32.5159	P	30.2283	P	28.8084	P	42.4929	P	42.3616	P	44.2797	P
1416986_a_at	1.00368	A	0.531524	A	0.317904	A	1.21479	M	2.44787	A	2.04298	P	3.07076	P	2.302	P	3.45423	P	4.60416	P	4.29288	P	6.34746	P	9.52029	P	4.04399	P	4.24804	P
1416987_at	1.63077	P	1.65231	P	1.91191	P	1.12349	P	1.38417	P	1.28127	P	1.15817	P	0.882632	P	0.92138	P	0.532393	P	0.470085	P	0.851076	P	0.109794	P	0.129595	P	0.0735232	P
1416988_at	1.92986	P	2.15669	P	1.95258	P	2.02466	P	1.67869	P	1.81403	P	1.44576	A	1.59776	P	1.85589	P	3.05331	P	1.70972	P	2.79379	P	2.15301	P	2.06949	P	1.65236	P
1416989_at	8.84108	P	7.00715	P	12.2382	P	5.47465	P	8.62702	P	7.95751	P	7.0482	P	5.18635	P	8.50209	P	6.65334	P	5.83169	P	8.55106	P	5.74524	P	6.71998	P	5.01587	P
1416990_at	3.77533	P	7.4082	P	4.9696	P	4.76257	P	5.57661	P	4.69909	P	6.36831	P	4.96026	P	3.25591	P	7.37117	P	3.71642	P	7.67504	P	3.26619	P	3.61178	P	3.26488	P
1416991_at	3.6234	P	5.09118	P	5.11629	P	2.80386	P	3.4229	P	3.82371	P	2.81514	P	3.62831	P	2.33494	P	2.65852	P	2.53896	P	2.6933	P	1.74697	P	1.76337	P	1.21548	P
1416992_at	1.94139	P	1.62003	A	1.98652	A	0.543942	A	1.58164	A	0.687121	A	1.20504	A	0.818499	A	0.709233	A	0.533646	A	0.5258	A	0.767537	A	0.149313	A	0.166016	A	0.157076	A
1416993_at	9.49028	P	10.1461	P	9.64479	P	9.17745	P	9.32028	P	9.17647	P	7.4958	P	5.4267	P	5.81011	P	4.94061	P	3.97443	P	3.88565	P	1.65523	P	1.93279	P	1.64204	P
1416994_at	2.71653	M	3.23165	P	3.44365	P	2.50344	P	2.96722	P	2.77489	P	2.06825	M	2.04188	P	2.55544	P	3.24912	P	2.90268	P	2.89707	P	1.2776	P	1.65224	P	1.17003	P
1416995_at	3.14043	A	3.40292	A	2.98668	A	2.64241	A	2.36403	A	2.45885	A	1.91073	A	1.20301	A	1.57008	A	1.35508	A	0.603561	A	0.998816	A	0.529714	A	0.518103	A	0.384443	A
1416996_at	3.62091	P	3.77802	P	4.45989	P	2.32414	P	5.03227	P	3.77585	P	2.83467	P	3.11397	P	2.82543	P	2.5464	P	2.7879	P	2.19749	P	2.05324	P	2.44471	P	1.3266	P
1416997_a_at	2.33807	P	1.88255	P	1.60508	P	2.41979	P	4.30162	P	3.0354	P	3.97324	P	3.24934	P	3.86112	P	10.5531	P	7.40577	P	8.13889	P	6.49911	P	8.08516	P	7.51132	P
1416998_at	7.00379	P	9.06149	P	8.53524	P	6.04727	P	6.72543	P	7.16967	P	5.52994	P	5.30629	P	5.31593	P	6.42763	P	4.88311	P	5.32147	P	3.05487	P	3.37222	P	2.4264	P
1416999_at	2.55385	A	7.09993	A	9.38893	A	5.89132	A	7.37453	A	2.34023	A	4.88558	A	0.433651	A	5.19284	A	0.135592	A	2.4779	A	0.743651	A	0.45164	A	1.32778	A	0.88055	A
1417000_at	2.49672	A	4.68406	P	3.73147	P	3.33614	P	3.67728	P	3.5112	P	2.78265	P	2.50542	P	2.67721	P	3.12756	M	1.87597	P	1.91111	P	0.999981	P	1.82285	P	0.83767	P
1417001_a_at	50.3335	P	30.0001	P	54.6203	P	42.4686	P	26.9693	P	26.4779	P	24.1036	P	20.3028	P	24.1532	P	27.0419	P	23.544	P	30.2509	P	43.4846	P	45.3999	P	26.2994	P
1417002_at	18.9275	P	25.1443	P	23.5814	P	14.9165	P	24.4505	P	20.7948	P	14.8374	P	14.3003	P	19.511	P	15.442	P	15.5058	P	16.9908	P	11.7728	P	12.8388	P	10.8116	P
1417003_at	1.17164	A	1.19995	A	1.05431	A	0.560529	A	1.06733	A	0.989276	A	0.58996	A	0.63311	A	0.752462	A	0.807573	A	0.626668	P	0.617089	A	0.337402	P	0.476075	P	0.294528	A
1417004_at	11.9343	P	11.1578	P	11.0157	P	7.86938	P	10.758	P	10.1016	P	7.73159	P	6.52238	P	8.03938	P	12.7458	P	7.58112	P	8.71838	P	5.44411	P	5.98772	P	4.15192	P
1417005_at	0.708743	A	0.39696	A	0.554657	A	20.1298	P	21.4612	P	25.1556	P	45.2163	P	44.4587	P	41.7273	P	85.7009	P	80.0648	P	74.6275	P	114.692	P	114.62	P	115.844	P
1417006_at	10.3697	P	12.1549	P	12.1555	P	8.52205	P	10.2557	P	12.6094	P	7.56743	P	8.21891	P	8.28951	P	8.94353	P	7.14722	P	7.99432	P	4.2915	P	4.95402	P	3.83842	P
1417007_a_at	30.5035	P	40.5687	P	37.2243	P	25.161	P	32.4138	P	29.3662	P	19.9841	P	18.746	P	27.6373	P	19.6721	P	18.1445	P	18.513	P	8.91621	P	10.5747	P	7.60423	P
1417008_at	4.28103	P	4.71738	P	5.09123	P	3.75882	P	4.22453	P	4.92581	P	3.61982	P	3.0683	P	2.893	P	3.89788	P	2.5136	P	2.37779	P	1.45878	P	0.87219	P	1.03484	P
1417009_at	57.9463	P	52.7359	P	51.9115	P	46.102	P	40.894	P	44.8995	P	37.4724	P	27.4838	P	32.1483	P	16.6525	P	14.8691	P	16.1554	P	0.0450148	A	0.0677274	A	0.0413111	A
1417010_at	11.5629	P	11.4383	P	11.641	P	24.1238	P	24.9247	P	30.5328	P	40.5915	P	38.8639	P	39.2057	P	63.9188	P	64.1721	P	59.8634	P	78.3004	P	76.8958	P	85.6911	P
1417011_at	32.589	P	44.2773	P	41.1637	P	26.1807	P	34.3615	P	28.1915	P	22.2806	P	20.8864	P	22.0711	P	12.3489	P	12.2605	P	16.562	P	3.51252	P	2.67792	P	1.53429	P
1417012_at	27.7629	P	32.9949	P	28.6876	P	21.6096	P	24.6616	P	21.3569	P	17.3742	P	16.4885	P	17.3241	P	11.026	P	9.02638	P	8.84352	P	1.07822	P	1.30675	P	0.988814	P
1417013_at	29.5388	P	35.5674	P	31.8617	P	23.8143	P	26.2815	P	26.0275	P	16.2268	P	17.2171	P	18.6219	P	9.68905	P	8.1239	P	9.45705	P	0.940378	P	1.34121	P	1.1226	P
1417014_at	14.5188	P	19.8066	P	19.9994	P	12.3511	P	14.8209	P	14.4059	P	8.4331	P	9.74117	P	10.4887	P	4.79802	P	4.27449	P	5.70362	P	0.51495	P	0.632089	P	0.371655	P
1417015_at	1.92064	P	2.3777	P	3.0736	P	1.6766	P	2.62869	P	1.67528	P	1.10235	P	1.37013	P	1.03948	P	1.29002	P	1.10971	P	2.01939	P	0.191825	P	0.19926	P	0.238756	P
1417016_at	5.73406	P	5.77644	P	6.64629	P	3.86625	P	4.6993	P	4.98885	P	3.26987	P	3.32086	P	3.79038	P	2.67364	P	2.19484	P	2.93764	P	1.27844	P	1.58233	P	0.902568	P
1417017_at	2.60635	A	2.53321	A	2.52675	A	1.34136	A	1.64722	A	1.6076	A	0.882178	A	0.934519	A	0.629531	A	0.0708465	A	0.224396	A	0.406033	A	0.0096371	A	0.00629795	A	0.0053982	A
1417018_at	0.678123	A	0.71743	A	1.77329	A	0.651387	A	1.0999	A	1.17834	A	1.43801	A	1.39003	A	0.698023	A	1.19644	A	0.637736	A	0.947273	A	0.962696	P	1.11185	A	0.77902	A
1417019_a_at	0.0148031	A	0.0321413	A	0.0717595	A	0.0221297	A	0.0563235	A	0.0345519	A	0.0293581	A	0.024995	A	0.00506612	A	0.00529474	A	0.0060633	A	0.0296215	A	0.00199506	A	0.00271572	A	0.00101618	A
1417020_at	0.128022	A	0.132469	A	0.235877	A	0.151373	A	0.0469831	A	0.0554137	A	0.143411	A	0.0407503	A	0.280549	A	0.150369	A	0.124924	A	0.191313	A	0.00522876	A	0.00393619	A	0.0495087	A
1417021_a_at	0.575274	A	0.373545	A	0.388753	A	0.214203	A	0.157928	A	0.0472603	A	0.400655	A	0.113169	A	0.277319	A	0.500013	A	0.203366	A	0.154573	A	0.0276002	A	0.0604403	A	0.040298	A
1417022_at	0.887205	A	0.924995	A	0.675422	A	1.1013	P	0.99985	P	0.90977	A	1.25789	M	1.20884	P	0.867054	M	1.50508	P	1.0316	P	1.77026	P	1.27928	P	0.894375	P	1.06255	P
1417023_a_at	7.63586	P	7.75004	P	8.65322	P	5.51255	P	5.34154	P	5.25293	P	3.70141	P	3.78137	P	3.58906	P	2.03013	P	1.02914	P	1.75147	P	0.013482	A	0.0492138	A	0.0382984	A
1417024_at	7.1841	P	6.68344	P	8.28483	P	6.31502	P	6.98419	P	7.57968	P	6.75325	P	5.76776	P	8.09425	P	8.83255	P	5.99114	P	7.73769	P	3.60197	P	4.91924	P	4.03335	P
1417025_at	13.9517	P	16.3304	P	13.0899	P	7.06218	P	8.45911	P	9.10596	P	5.13164	P	5.24127	P	5.68008	P	5.34611	P	2.40829	P	4.96785	P	0.350412	A	0.317414	A	0.369903	A
1417026_at	5.89438	P	7.50153	P	8.19287	P	7.23242	P	6.57278	P	8.03854	P	4.97374	P	6.03033	P	6.282	P	5.04427	P	4.97787	P	7.54996	P	4.14781	P	4.2066	P	2.64934	P
1417027_at	6.7919	P	7.34993	P	9.13345	P	11.9065	P	14.8921	P	14.2853	P	20.0685	P	18.1732	P	20.4668	P	37.1448	P	32.7145	P	31.9466	P	48.1185	P	46.0074	P	47.1948	P
1417028_a_at	3.98324	P	3.91666	P	4.05234	P	7.12132	P	8.1454	P	9.07953	P	12.291	P	13.5654	P	12.6544	P	18.0745	P	16.8499	P	21.0476	P	22.4871	P	26.2944	P	18.7534	P
1417029_a_at	0.995156	A	1.58783	P	1.80705	P	1.64905	P	2.42388	P	2.69804	P	2.70491	P	3.07514	P	3.161	P	3.60985	P	3.91367	P	5.22041	P	4.02107	P	4.35222	P	2.32084	P
1417030_at	0.433809	A	0.369304	P	0.627593	P	0.32692	A	0.298887	A	0.316366	P	0.555105	A	0.38833	P	0.280549	P	0.639427	P	0.321234	P	0.339994	P	0.222385	P	0.194803	P	0.142087	P
1417031_at	0.704651	P	0.371424	P	0.235877	A	0.333046	A	0.560024	M	0.518905	P	0.729291	P	0.564081	M	0.368153	M	0.528639	P	0.30885	P	0.427864	P	0.221393	P	0.266356	P	0.144916	P
1417032_at	7.12214	P	7.07382	P	7.37161	P	5.33998	P	7.01832	P	6.20005	P	4.50513	P	5.69927	P	4.81623	P	4.6376	P	4.24778	P	5.34863	P	2.11372	P	2.51335	P	1.90837	P
1417033_at	0.690352	A	0.913321	A	0.894495	A	0.874477	A	0.214764	A	1.00298	A	0.571658	A	0.423868	A	0.724224	P	0.341828	A	0.415759	A	0.421129	A	0.120767	A	0.213941	P	0.0847551	A
1417034_at	3.53904	A	4.34395	P	3.70685	P	1.77557	A	3.07807	P	3.59565	P	1.40128	A	1.81646	A	1.34797	A	0.845575	A	0.748345	A	1.50185	A	0.299279	A	0.305358	A	0.123431	A
1417035_at	2.38057	A	3.15702	M	3.24437	A	3.13758	M	2.36104	A	2.47911	A	2.21532	A	2.57387	M	2.90468	P	3.84929	P	2.0426	P	2.65104	P	1.23658	P	1.68906	P	1.45942	P
1417036_at	0.158479	A	0.0118226	A	0.132027	A	0.0071426	A	0.0155604	A	0.161355	A	0.0205393	A	0.00745731	A	0.194045	A	0.0631265	A	0.0662323	A	0.0240773	A	0.0224811	M	0.0154918	A	0.00397378	A
1417037_at	1.67377	P	1.59278	P	2.30362	P	2.06734	P	2.17083	P	1.91951	P	1.45158	P	1.54486	P	1.36247	P	1.05714	P	1.19536	P	1.34215	P	1.04639	P	1.15213	P	0.758115	P
1417038_at	11.6057	P	11.0239	P	10.9446	P	8.45617	P	10.177	P	7.37005	P	6.66292	P	5.55513	P	10.9334	P	8.47	M	5.30119	P	6.83697	P	3.80275	M	4.16942	P	2.80676	P
1417039_a_at	2.64222	A	2.68189	A	2.22154	A	2.72083	A	2.16788	A	2.28242	A	3.00487	M	2.56723	P	2.52571	A	3.58854	P	3.24814	P	4.44454	P	2.57436	P	3.75002	P	2.74747	P
1417040_a_at	5.91282	P	7.1696	P	7.30218	P	6.13632	P	5.26236	P	5.26949	P	5.3942	P	2.14872	P	3.0854	P	6.0566	P	3.86947	P	3.70973	P	3.21602	P	3.54069	P	2.60507	P
1417041_at	4.82479	P	6.80753	P	6.87546	P	4.73247	P	5.82626	P	5.13445	P	4.52626	P	4.13862	P	4.85166	P	5.45509	P	3.33499	P	3.97997	P	2.0961	P	2.28892	P	1.59878	P
1417042_at	53.2066	P	57.2733	P	51.9972	P	43.7235	P	44.1826	P	44.8854	P	34.8524	P	25.4654	P	34.0363	P	20.4959	P	16.4982	P	14.3494	P	1.42214	P	1.5352	P	1.03233	P
1417043_at	107.74	P	113.709	P	112.424	P	88.5534	P	98.4136	P	95.3782	P	69.2973	P	70.6882	P	74.9888	P	34.7989	P	37.505	P	41.5901	P	2.21634	P	2.6826	P	2.21448	P
1417044_at	2.69733	P	2.84461	P	2.8583	P	4.36674	P	4.51447	P	4.30062	P	4.38805	P	4.89846	P	5.32106	P	7.54355	P	5.18945	P	7.41741	P	8.69898	P	10.0108	P	6.69208	P
1417045_at	4.49964	P	3.50236	P	5.38166	P	4.0057	P	4.70255	P	3.60358	P	2.93047	P	2.88455	P	2.9913	P	2.33472	P	1.42317	P	2.2364	P	0.53941	P	0.506408	P	0.388887	P
1417046_at	4.62477	P	4.92343	P	5.66937	P	4.59392	P	6.39019	P	4.87107	P	4.58975	P	4.34344	P	4.89728	P	5.5587	P	3.84659	P	5.44015	P	3.02753	P	3.17048	P	2.72018	P
1417047_at	0.0590587	A	0.0420975	A	0.0549825	A	0.0874138	A	0.0894177	A	0.0376859	A	0.0418397	A	0.0803105	A	0.0473352	A	0.0288648	A	0.0235	A	0.296472	A	0.0268123	A	0.00650839	A	0.00786153	A
1417048_at	1.10236	A	0.737928	A	1.2651	A	1.25613	A	2.11475	A	0.168804	A	0.923387	A	0.72836	A	0.705494	A	0.452157	A	0.112573	A	0.10808	A	0.0193295	A	0.0511022	A	0.0192763	A
1417049_at	0.23576	A	0.848244	A	0.726651	A	0.418967	A	1.25899	A	0.418293	A	0.543566	A	0.930796	A	0.970315	A	0.997832	A	0.406679	A	0.719881	A	0.299822	A	0.459692	P	0.244034	A
1417050_at	0.500021	P	0.379916	P	0.618051	P	5.59084	P	5.36796	P	5.81628	P	9.27952	P	9.13633	P	9.47313	P	21.2005	P	18.286	P	21.1418	P	28.964	P	30.8544	P	27.0465	P
1417051_at	0.391588	A	0.0118226	A	0.143714	A	1.22229	P	1.43745	P	1.79448	P	3.28767	P	2.80575	P	2.96785	P	5.52605	P	4.91924	P	5.07796	P	5.32193	P	6.11154	P	5.73913	P
1417052_at	23.2642	P	21.4607	P	25.3647	P	17.5525	P	17.1096	P	21.1338	P	13.1402	P	11.8916	P	13.6649	P	15.4049	P	9.21127	P	12.1539	P	4.29515	P	5.14445	P	7.70892	P
1417053_at	23.2673	P	30.3182	P	26.6675	P	20.9522	P	21.7512	P	23.2523	P	16.5183	P	13.8834	P	16.0231	P	12.1336	P	11.2262	P	11.9555	P	4.17667	P	5.06159	P	3.93197	P
1417054_a_at	21.1959	P	19.6222	P	21.2001	P	19.2062	P	15.2446	P	20.94	P	15.7942	P	13.5772	P	15.2164	P	15.1899	P	11.1727	P	13.7377	P	8.92226	P	9.59992	P	10.2087	P
1417055_at	18.2635	P	16.0833	P	19.9994	P	13.6067	P	13.4036	P	19.8746	P	11.1148	P	13.8244	P	11.378	P	11.7402	P	8.24497	P	8.45038	P	5.55006	P	6.88915	P	5.77796	P
1417056_at	52.6599	P	51.2838	P	51.0674	P	38.716	P	49.5233	P	47.5094	P	36.2766	P	34.42	P	31.9472	P	22.2928	P	20.9816	P	24.9335	P	4.91236	P	5.78443	P	4.28197	P
1417057_a_at	9.93726	P	12.2778	P	13.1314	P	9.97254	P	9.74217	P	12.3507	P	9.91365	P	8.77229	P	9.24845	P	9.62527	P	7.77825	P	9.0625	P	6.91305	P	6.73517	P	6.16531	P
1417058_a_at	20.4557	P	20.3477	P	19.8912	P	16.2164	P	15.1095	P	17.7667	P	12.8738	P	9.80229	P	12.7428	P	8.37047	P	6.97039	P	8.43715	P	3.15612	P	3.13251	P	2.63108	P
1417059_at	18.9184	P	22.0883	P	23.4019	P	19.6556	P	19.7775	P	19.9966	P	15.7016	P	13.8863	P	13.6559	P	11.2224	P	9.48218	P	12.6645	P	4.89214	P	5.87778	P	3.84933	P
1417060_at	3.24322	P	2.80778	P	3.2025	P	2.49925	P	3.17082	P	3.69357	P	2.83902	P	2.84173	P	3.68344	P	3.97006	P	4.54697	P	5.24503	P	3.54799	P	4.04793	P	3.00819	P
1417061_at	67.5274	P	73.0012	P	69.3126	P	51.0294	P	45.9158	P	62.8767	P	28.5916	P	35.4072	P	38.2959	P	20.4886	P	20.0821	P	19.1345	P	1.06386	P	1.35276	P	0.842333	P
1417062_at	1.55641	P	1.9583	M	1.7261	P	1.54151	P	1.49379	P	1.63898	P	1.9596	P	1.01139	P	1.21044	P	1.79135	P	1.13727	P	1.48556	P	0.612112	P	0.885823	P	0.31539	P
1417063_at	14.4397	P	16.4224	P	13.5017	P	11.8932	P	10.7113	P	15.0884	P	10.5926	P	9.44759	P	10.0271	P	9.04847	P	7.19765	P	8.21528	P	4.97316	P	5.23618	P	4.09096	P
1417064_at	14.4602	P	12.774	P	13.9408	P	9.99593	P	11.5205	P	9.67177	P	8.60548	P	6.04569	P	8.44127	P	7.12706	P	6.23113	P	6.82158	P	3.32108	P	3.69352	P	2.8397	P
1417065_at	3.44997	P	4.70349	P	4.70188	P	15.7943	P	22.1519	P	19.7303	P	34.0368	P	34.5888	P	32.2029	P	47.3744	P	48.8213	P	54.4172	P	70.4222	P	69.7279	P	67.8692	P
1417066_at	42.1497	P	51.7351	P	48.7714	P	32.6674	P	39.895	P	42.8981	P	24.144	P	30.2404	P	27.3411	P	17.265	P	16.5183	P	16.6001	P	1.73496	P	1.68188	P	1.29461	P
1417067_s_at	3.87787	P	3.79973	P	4.52388	P	2.96891	P	3.9402	P	3.80243	P	2.30729	P	1.86663	P	2.12212	P	1.49903	P	1.18268	P	1.40449	P	0.335716	P	0.420495	P	0.266717	P
1417068_a_at	4.89683	P	5.59225	P	4.91599	P	4.79966	P	4.28876	P	4.49258	P	5.21571	P	4.35555	P	3.85867	P	5.85418	P	4.02878	P	5.20073	P	4.23095	P	4.2492	P	3.38836	P
1417069_a_at	1.79213	P	2.72378	P	2.88256	P	2.28894	P	3.51371	P	3.61679	P	2.93703	P	3.09569	P	4.43421	P	3.92311	P	4.20611	P	5.52445	P	3.8051	P	4.68596	P	2.56795	P
1417070_at	69.4583	P	73.5144	P	70.4784	P	57.1745	P	61.0777	P	62.3284	P	42.2878	P	46.5605	P	42.571	P	23.5874	P	21.8421	P	22.2439	P	0.230861	P	0.374263	A	0.209379	P
1417071_s_at	118.578	P	113.098	P	113.191	P	89.2792	P	100.65	P	104.387	P	67.9368	P	78.9577	P	76.5739	P	39.2132	P	37.457	P	42.5822	P	0.744007	P	0.847634	P	0.609626	P
1417072_at	0.143154	A	0.298043	A	0.820015	A	0.915594	A	0.0974552	A	0.455732	A	0.187862	A	0.0742235	A	0.694293	A	0.82382	A	0.0555389	A	0.734495	A	0.154615	A	0.250709	M	0.207231	A
1417073_a_at	4.24304	P	4.58146	P	5.10197	P	12.0375	P	10.5316	P	14.7219	P	17.1478	P	18.4391	P	20.47	P	35.1188	P	34.9003	P	32.3484	P	48.3051	P	50.1722	P	46.774	P
1417074_at	0.378264	A	0.198575	A	0.542025	P	0.0390363	A	0.301206	A	0.115742	A	0.358829	A	0.16146	A	0.229607	A	0.222666	A	0.104997	A	0.119116	A	0.0242366	A	0.00339749	A	0.0314006	A
1417075_at	27.6933	P	33.898	P	31.112	P	23.9481	P	25.9044	P	26.3984	P	17.1273	P	17.1009	P	18.8475	P	12.6967	P	10.3089	P	11.43	P	2.96439	P	2.87044	P	2.5826	P
1417076_at	0.340507	A	0.0404188	A	0.250961	A	0.124623	A	0.194851	A	0.108612	A	0.308806	A	0.0270173	A	0.147724	A	0.278304	A	0.135952	A	0.120506	A	0.084726	A	0.0263464	A	0.00353369	A
1417077_at	5.19662	P	6.01825	P	6.01933	P	5.23403	P	6.66771	P	6.63751	P	5.73216	P	5.97408	P	6.26354	P	8.05057	P	6.74288	P	7.53695	P	6.66903	P	7.98928	P	5.64135	P
1417078_at	0.380164	M	0.386298	A	0.707415	A	0.573855	A	0.885105	A	0.822101	A	0.515716	A	0.132934	A	0.306596	A	0.863326	A	0.0343021	A	0.195799	A	0.0658095	A	0.0254076	A	0.0747714	A
1417079_s_at	0.805687	A	0.79748	M	1.04448	P	1.06999	A	0.782588	P	0.671812	A	0.905431	P	0.295822	A	0.618531	P	1.16602	P	0.323149	A	0.396016	P	0.0843559	A	0.0743984	A	0.126727	A
1417080_a_at	8.70308	P	10.4358	P	10.221	P	8.02991	P	7.72596	P	7.74094	P	6.03897	P	6.02265	P	6.33214	P	5.92994	P	4.1529	P	5.16385	P	2.506	P	2.53981	P	2.28023	P
1417081_a_at	19.0333	P	20.757	P	18.5487	P	15.2295	P	14.9258	P	14.3039	P	9.16042	P	7.73317	P	8.86847	P	5.69161	P	4.34311	P	4.19818	P	0.650174	P	0.705397	P	0.420038	P
1417082_at	20.529	P	23.0102	P	22.28	P	17.2523	P	19.425	P	17.3395	P	17.0598	P	15.5214	P	13.8857	P	14.5756	P	11.9386	P	13.8717	P	7.12713	P	8.18296	P	6.79585	P
1417083_at	75.838	P	81.6625	P	79.3953	P	71.6745	P	67.1253	P	69.5761	P	51.0912	P	49.4614	P	47.4837	P	33.9893	P	33.4701	P	31.0906	P	7.65353	P	8.54659	P	7.5013	P
1417084_at	14.4602	P	15.1148	P	13.6039	P	12.7387	P	10.2557	P	13.0582	P	8.2951	P	7.40335	P	8.50209	P	4.35655	P	5.44511	P	7.21538	P	1.28349	P	1.82704	P	1.14655	P
1417085_at	351.106	P	345.279	P	333.084	P	328.551	P	280.166	P	313.435	P	249.994	P	240.205	P	261.466	P	196.28	P	192.579	P	174.085	P	0.004299	A	0.00894665	A	0.00424638	A
1417086_at	9.61574	P	11.365	P	11.1354	P	13.4841	P	17.6477	P	17.7857	P	19.6831	P	25.6651	P	22.764	P	25.5309	P	30.3837	P	33.0793	P	41.1735	P	32.2163	P	25.8543	P
1417087_at	6.15569	P	9.70707	P	9.66706	P	7.9546	P	13.9409	P	7.97776	P	15.7479	P	13.0179	P	9.34384	P	13.7616	P	10.4586	P	15.4367	P	11.7728	P	17.1484	P	12.9726	P
1417088_at	1.11099	A	1.39611	A	1.64536	P	1.53568	P	2.7501	M	1.94413	P	2.04973	A	2.15731	P	2.10435	M	4.24833	P	2.6711	P	3.3663	P	2.78165	P	3.05697	P	2.6042	P
1417089_a_at	0.316226	A	0.533727	A	0.627593	A	2.0409	P	2.26272	P	1.89983	P	3.86321	P	3.50897	P	4.01058	P	8.03618	P	8.08747	P	7.8292	P	10.0168	P	11.1737	P	9.54834	P
1417090_at	2.42553	P	3.17833	P	2.36529	P	2.36773	P	2.50195	P	3.02762	P	2.8043	P	3.0569	P	2.72571	P	2.07339	P	1.84106	P	3.05986	P	2.07951	P	2.40493	P	1.6288	P
1417091_at	32.8665	P	31.6552	P	33.8378	P	26.5372	P	23.4699	P	31.1298	P	18.3145	P	15.7291	P	17.9105	P	12.8578	P	9.48416	P	11.975	P	1.86277	P	2.56634	P	1.54726	P
1417092_at	1.26769	P	1.54336	P	1.46454	A	0.835426	A	0.485559	A	1.34491	P	0.648823	A	0.401192	A	0.679403	P	0.577826	A	0.671189	P	0.534225	P	0.141465	P	0.293437	P	0.222432	P
1417093_a_at	2.16432	P	2.66097	P	3.42964	P	1.80742	P	2.1472	P	2.01574	P	1.3073	P	1.27923	P	1.3459	P	1.5172	P	1.13225	P	1.28024	P	0.45903	P	0.529135	P	0.412286	P
1417094_at	6.77048	P	7.51028	P	7.77797	P	13.7813	P	16.4105	P	17.1659	P	17.6986	P	17.5573	P	20.4033	P	34.3159	P	30.7232	P	30.8844	P	40.2197	P	43.0036	P	37.0254	P
1417095_a_at	1.15644	P	2.38028	P	1.03466	P	1.43128	P	0.840228	P	1.78228	P	0.892898	P	0.766	P	1.10737	P	1.49449	P	1.41658	P	1.0798	P	0.281543	P	1.28772	P	0.863426	P
1417096_at	4.83764	P	4.90948	P	4.65913	P	2.9883	A	3.74675	P	3.70948	P	2.89994	P	2.19171	M	2.87201	A	1.82736	A	1.47877	P	2.07279	P	0.620885	A	0.804105	P	0.480006	A
1417097_at	2.63983	P	4.29441	P	3.93228	P	1.95788	P	2.25381	P	3.12888	P	2.05796	P	1.56313	P	1.8646	P	1.69647	P	1.04762	P	1.49167	P	0.264139	P	0.479659	P	0.251644	P
1417098_s_at	4.36223	P	5.52722	P	5.64777	P	2.87442	P	2.82632	P	4.49258	P	2.58259	P	2.17665	P	2.06887	P	2.24644	P	1.92085	P	2.13715	P	0.512395	P	0.54246	P	0.500285	P
1417099_at	8.33728	M	10.7507	P	10.087	P	8.18337	M	7.9995	P	8.89479	P	7.29432	M	6.67048	P	6.9896	P	6.17787	P	4.47767	P	5.95639	M	2.42901	P	2.98557	P	2.40785	P
1417100_at	1.29404	A	2.04198	P	2.93459	P	1.99224	P	1.81109	P	1.76033	P	1.29206	P	1.33839	P	1.3211	M	1.49297	P	1.21572	P	1.89632	P	0.859421	P	0.87134	P	0.374728	P
1417101_at	1.07867	A	1.23844	A	1.35132	A	1.68449	M	2.39393	P	1.98361	P	3.38138	P	2.0845	P	2.65878	P	5.58947	P	4.42374	P	4.52391	P	4.16945	P	4.81532	P	4.22958	P
1417102_a_at	58.0983	P	59.084	P	71.8156	P	58.7034	P	46.3374	P	70.5166	P	49.3358	P	41.647	P	51.7529	P	49.9333	P	40.8381	P	39.4694	P	31.1261	P	29.8243	P	33.4045	P
1417103_at	140.901	P	145.47	P	134.698	P	123.444	P	125.865	P	131.461	P	102.288	P	100.935	P	101.981	P	58.6582	P	56.1671	P	65.209	P	6.01086	P	6.15445	P	5.41399	P
1417104_at	1.96447	P	1.85989	P	2.7026	P	1.18672	A	1.17638	P	1.54984	P	1.22198	P	0.836738	P	0.909695	P	1.05573	A	0.364889	A	0.663679	P	0.154615	A	0.347795	A	0.193804	A
1417105_at	12.5805	P	14.2716	P	15.0458	P	14.2277	P	15.3348	P	13.7056	P	13.2076	P	14.3804	P	14.0653	P	15.988	P	14.6706	P	15.5963	P	14.1502	P	15.5937	P	13.3414	P
1417106_at	3.41047	P	4.24493	P	4.22927	P	3.07903	P	3.33861	P	4.47091	P	3.19441	P	3.15975	P	3.51673	P	3.78469	P	2.90268	P	3.93748	P	2.73387	P	2.3102	P	1.92547	P
1417107_at	3.33903	P	4.01485	P	4.73753	P	3.04442	P	5.57661	P	2.88032	P	3.12807	P	3.17809	P	3.22739	P	3.64541	P	2.38616	P	3.00092	P	1.41172	P	1.57126	P	1.31636	P
1417108_at	11.2752	P	13.6481	P	12.1931	P	8.97263	P	12.5163	P	10.5663	P	6.78843	P	6.33612	P	8.34464	P	6.59579	P	3.86293	P	5.33628	P	1.34031	P	1.80191	P	1.13423	P
1417109_at	7.12484	P	7.58329	P	8.03117	P	5.55523	P	6.7832	P	6.18038	P	4.75267	P	3.9474	P	4.38682	P	2.1766	P	2.34498	P	2.67995	P	0.325097	P	0.263326	P	0.241013	P
1417110_at	55.2561	P	53.2964	P	51.2549	P	37.4401	P	47.6916	P	41.7652	P	30.9469	P	28.6911	P	28.4552	P	19.3217	P	17.0342	P	16.7967	P	1.30122	P	1.38949	P	0.834761	P
1417111_at	57.9152	P	69.6456	P	65.8136	P	47.3993	P	56.9536	P	54.0631	P	31.5447	P	37.3817	P	39.8223	P	23.3449	P	22.0346	P	22.3021	P	4.23941	P	4.41813	P	3.69861	P
1417112_at	3.10137	A	4.40734	P	3.18855	A	8.35245	P	6.73901	P	4.90665	P	10.8886	P	10.8879	P	11.4359	P	19.2493	P	17.592	P	21.1479	P	25.5845	P	29.6065	P	25.9084	P
1417113_at	6.30674	P	6.2926	P	6.21103	P	4.92051	P	7.73287	P	5.88611	P	5.07652	P	4.93058	P	4.62209	P	5.07261	P	5.13724	P	4.92878	P	3.35145	P	2.88595	P	2.56192	P
1417114_at	2.79108	P	4.62857	P	5.20228	P	2.99908	P	4.34988	P	4.3654	P	3.14352	P	3.46702	P	3.42305	P	3.33121	P	3.17744	P	3.89506	P	2.31337	P	2.60106	P	1.44178	P
1417115_at	0.77252	A	0.468066	A	0.504232	A	2.0409	P	3.48863	P	2.25484	P	3.95487	P	4.42584	P	6.0978	P	6.11131	P	7.97073	P	8.77693	P	9.40313	P	11.5315	P	9.46672	P
1417116_at	2.34515	P	2.15669	P	3.35616	P	4.55709	P	7.80201	P	5.62407	P	8.47744	P	7.69047	P	7.31533	P	12.1092	P	8.26229	P	9.35482	P	11.7843	P	12.4806	P	10.4341	P
1417117_at	0.155057	A	0.254895	A	0.570469	A	0.331513	A	0.103538	A	0.133779	A	0.0663719	A	0.235734	A	0.0623266	A	0.155356	A	0.12727	A	0.444774	A	0.0685713	A	0.115002	A	0.0427441	A
1417118_a_at	3.81531	P	4.30541	P	5.48945	P	3.00987	A	2.91505	P	3.5112	P	2.649	A	2.12942	M	2.83474	A	2.43353	A	2.34058	P	2.88807	A	0.839345	P	0.750623	A	0.502232	A
1417119_at	2.02929	P	2.26691	P	3.08056	P	2.28274	P	2.28651	M	2.12744	P	2.52712	P	2.10373	A	0.75813	P	1.66094	P	0.875641	P	1.81214	P	0.824566	P	1.02183	P	0.569967	P
1417120_at	3.25549	A	3.37074	M	3.64709	A	2.6996	A	3.22043	P	2.61378	A	1.80556	A	1.53675	A	2.15997	A	1.92351	A	1.11971	P	1.70566	A	0.52585	M	0.510055	M	0.377809	A
1417121_at	0.735409	A	0.382042	A	0.447843	A	6.35861	P	8.99923	P	7.80728	P	15.3088	P	15.1704	P	15.2497	P	29.6632	P	26.7371	P	26.9439	P	42.6727	P	41.4522	P	36.2756	P
1417122_at	0.0255107	A	0.316746	A	0.0439521	A	0.54891	A	0.223689	A	0.25103	A	0.460776	A	0.234262	P	0.622195	A	0.454589	P	0.461794	P	0.427864	P	0.507297	P	0.616625	P	0.274564	P
1417123_at	0.163627	A	0.509545	P	0.771644	A	0.908423	A	0.845493	P	0.733277	P	0.804246	A	0.647076	P	0.927231	P	1.06709	P	0.60137	P	0.858564	M	0.454099	P	0.592874	P	0.324542	P
1417124_at	72.6114	P	72.2211	P	66.0535	P	65.6344	P	65.5058	P	71.3323	P	48.8451	P	50.8308	P	50.1063	P	51.2479	P	47.2626	P	42.8596	P	37.4928	P	36.182	P	30.1313	P
1417125_at	286.984	P	295.943	P	289.696	P	264.684	P	300.772	P	277.644	P	240.426	P	239.026	P	233.354	P	153.867	P	158.536	P	163.087	P	3.13182	P	3.41976	P	2.43738	P
1417126_a_at	63.2419	P	63.8871	P	65.5077	P	64.5641	P	53.7856	P	60.4827	P	57.3947	P	51.1364	P	58.1133	P	52.1113	P	49.4291	P	53.6287	P	43.6779	P	46.6987	P	44.3146	P
1417127_at	1.20864	A	0.897004	P	0.897741	A	0.480012	A	1.02408	A	0.589416	P	0.565027	A	0.645327	P	1.06336	A	0.900406	A	0.441205	M	0.277427	A	0.204271	A	0.183241	A	0.100114	A
1417128_at	0.791156	A	0.699262	A	1.17261	A	1.0443	A	1.09175	A	1.39702	M	1.2333	P	0.784036	A	1.61896	P	1.51872	P	1.17129	P	1.5243	P	1.06625	P	0.937479	P	0.876998	P
1417129_a_at	0.609332	A	0.747058	M	1.54476	A	1.98212	P	2.48992	P	2.40577	P	3.75369	P	3.26547	P	4.29226	P	7.08685	P	5.36954	P	7.06571	P	6.22976	P	6.6775	P	5.48342	P
1417130_s_at	29.5324	P	30.1219	P	30.2525	P	23.2296	P	25.452	P	25.2479	P	16.5037	P	15.0537	P	18.2782	P	11.3953	P	7.29499	P	9.00367	P	0.272008	A	0.351074	M	0.168907	A
1417131_at	1.05503	A	1.26498	A	1.71599	A	0.716542	A	1.61867	A	1.10412	A	0.921589	A	0.992544	A	1.37699	A	1.44173	A	0.749493	A	1.04883	A	0.705734	A	0.780939	P	0.360752	A
1417132_at	0.950528	A	1.14484	A	1.12652	A	0.682129	A	1.57027	P	0.501968	A	0.81128	A	0.615726	A	0.878652	A	0.798123	A	0.566553	P	1.16955	A	0.385043	P	0.564124	P	0.356855	A
1417133_at	1.74194	P	1.88255	P	2.61631	P	2.52862	P	3.13987	P	3.01726	P	3.50251	P	3.55101	P	3.93206	P	6.72093	P	5.36603	P	6.08716	P	6.02027	P	5.94954	P	5.15032	P
1417134_at	1.84249	P	2.89995	P	2.56462	P	3.89992	P	4.55978	P	4.93403	P	6.12041	P	5.82368	P	7.09433	P	13.6642	P	9.41281	P	9.07053	P	9.1732	P	9.97847	P	8.85444	P
1417135_at	2.82965	P	3.6237	P	3.83004	P	5.08625	P	6.31935	P	8.08778	P	6.5553	P	8.20812	P	9.70995	P	11.013	P	11.8865	P	15.9221	P	18.0403	P	27.0312	P	10.5115	P
1417136_s_at	1.5609	P	2.69759	P	2.79596	P	2.46992	P	4.33057	P	3.87698	P	3.88838	P	4.78261	P	5.90664	P	7.06877	P	8.77787	P	8.04947	P	8.05715	P	11.4396	P	5.395	P
1417137_at	0.0667317	A	0.0420975	A	0.0522121	A	0.0231405	A	0.0307604	A	0.0424424	A	0.0334354	A	0.0300993	A	0.0296311	A	0.0196137	A	0.00816629	A	0.0156117	A	0.0703147	A	0.00322302	A	0.0027883	A
1417138_s_at	11.1701	P	10.128	P	10.1279	P	5.24814	P	7.68105	P	6.90728	P	7.0811	P	5.76015	P	5.83878	P	5.33466	P	5.52797	P	6.08213	P	4.34014	P	4.86097	P	2.70701	P
1417139_at	1.4245	P	0.84593	P	1.15285	P	1.00961	P	1.10535	P	0.848968	P	0.686292	P	0.496464	P	0.609388	P	1.53694	P	0.494098	P	0.80265	P	0.231865	P	0.302837	P	0.222432	P
1417140_a_at	4.38509	P	5.23704	P	5.62976	P	3.60966	P	3.92429	P	4.45466	P	2.77183	P	2.40662	P	3.69314	P	3.18302	P	2.06829	P	2.66215	P	1.1623	P	1.25271	P	1.00552	P
1417141_at	14.5012	P	12.4656	P	13.2749	P	9.60728	P	11.535	P	9.43259	P	7.46003	P	5.28627	P	7.70324	P	6.39212	P	3.71804	P	4.83377	P	0.589344	M	0.84342	A	0.4676	P
1417142_at	3.21871	P	4.39079	P	4.33917	P	3.43061	P	3.93383	P	3.22268	P	3.55657	P	2.75418	P	3.90513	P	4.19168	P	3.38417	P	4.6035	P	2.64851	P	3.13373	P	2.13162	P
1417143_at	0.0485158	A	0.0337804	A	0.0859146	A	0.673568	A	0.398039	A	0.930141	A	1.45352	P	1.45604	P	1.48774	P	2.49483	P	2.13136	P	2.5602	P	1.90345	P	1.91257	P	1.41582	P
1417144_at	2.82724	P	3.40292	P	4.88027	P	3.01418	P	2.89973	P	3.28539	P	2.12605	P	2.47021	P	2.48463	P	2.82576	P	2.06115	P	2.28629	P	1.41433	P	1.67062	P	1.94888	P
1417145_at	2.76701	P	2.35704	P	2.02389	P	2.47202	P	1.62152	P	1.71167	P	1.57664	P	1.30875	P	1.08533	P	0.972606	P	0.891106	P	1.19708	P	0.499047	P	0.369591	P	0.392009	P
1417146_at	8.16466	P	8.97518	P	9.80073	P	6.25697	P	8.21499	P	7.80151	P	4.22502	P	3.56271	P	6.01388	P	3.91229	P	3.15708	P	3.78229	P	0.768416	P	0.83585	P	0.472358	P
1417147_at	1.05074	A	1.24567	A	1.57825	A	1.85937	A	2.7897	A	2.24982	A	3.16342	P	3.19416	P	3.18706	P	5.79603	P	4.09323	P	4.97762	P	5.15178	P	5.41673	P	4.04142	P
1417148_at	0.0667317	A	0.050594	A	0.103075	A	0.0445944	A	0.0582158	A	0.0687423	A	0.0397094	A	0.0300993	A	0.030769	A	0.0310869	A	0.0256997	A	0.0364871	A	0.0118158	A	0.0451314	A	0.0171371	A
1417149_at	1.54967	A	1.57794	A	1.47789	M	0.919184	A	1.84293	P	1.24842	P	1.08201	A	1.00384	M	1.43534	A	1.25185	M	0.710676	P	1.58989	P	0.454099	P	0.336715	P	0.42646	P
1417150_at	0.087159	A	0.0592456	A	0.091615	A	0.0401386	A	0.0601156	A	0.0910268	A	0.2101	A	0.0623064	A	0.0229542	A	0.0196137	A	0.0490696	A	0.0786379	A	0.201859	A	0.191479	A	0.0593618	A
1417151_a_at	0.233965	A	0.978895	A	0.826477	A	4.61697	P	6.14436	P	5.71869	P	12.3772	P	10.417	P	12.9318	P	22.7966	P	19.9423	P	24.7061	P	27.0951	P	31.4885	P	28.5164	P
1417152_at	4.99738	P	5.41715	P	5.5398	P	6.25939	P	7.53966	P	6.11578	P	8.98094	P	8.03852	P	7.71686	P	11.0827	P	8.58132	P	10.6116	P	9.37238	P	10.9079	P	10.9828	P
1417153_at	1.18904	A	2.10818	M	1.90513	A	1.63334	P	3.37916	P	1.67528	P	2.24242	P	2.02062	P	2.1622	P	2.39721	P	1.9787	P	2.93088	P	3.07789	P	3.17538	P	2.16317	P
1417154_at	0.0903567	A	0.0877844	A	0.126205	A	0.370162	A	0.40044	A	1.5835	A	1.87016	A	2.58937	A	2.7026	A	4.37127	M	2.70891	P	5.319	P	6.9945	P	6.03481	P	4.11125	P
1417155_at	1.53844	M	1.44502	A	1.11009	A	1.0005	A	1.41779	A	1.63898	A	1.3283	A	0.947569	P	1.11942	A	1.39679	M	1.02054	P	1.87733	M	0.798165	P	0.776822	P	0.663579	P
1417156_at	0.382065	A	0.119239	A	1.23533	A	0.659904	A	0.0736125	A	0.0945153	A	0.0733673	A	0.139639	A	0.0436938	A	0.155356	A	0.0273768	A	0.028499	A	0.00414948	A	0.0673164	A	0.00471456	A
1417157_at	16.9623	P	18.8545	P	17.507	P	15.0383	P	14.5966	P	17.5103	P	13.2245	P	15.4493	P	13.1181	P	12.5649	P	11.8636	P	12.9887	P	10.1095	P	9.30043	P	7.84715	P
1417158_at	0.799456	P	0.747058	P	1.17591	P	1.44475	P	1.07004	P	0.742107	P	0.86436	P	0.721227	P	0.886397	P	0.768555	P	0.600275	P	0.791536	P	0.309091	P	0.300322	P	0.30756	P
1417159_at	1.25454	A	1.01186	A	1.43119	A	0.150017	A	1.86613	A	0.25103	A	1.11719	A	0.655831	A	1.12948	A	0.552502	A	0.161884	A	0.0852028	A	0.14017	A	0.193693	A	0.232029	A
1417160_s_at	0.0967922	A	0.300115	A	0.488531	A	0.425331	A	1.04567	A	0.216165	A	0.725835	A	0.339189	A	0.750575	A	0.995023	A	0.645509	A	0.703493	A	0.473917	M	0.645318	M	0.405035	A
1417161_at	15.5605	P	19.1057	P	18.8222	P	11.4566	P	16.9041	P	12.8748	P	8.95723	P	10.0586	P	11.3432	P	7.52729	P	5.86923	P	6.28919	P	1.5258	P	1.65836	P	1.03233	P
1417162_at	16.9623	P	13.9657	P	14.3997	P	15.7329	P	14.5966	P	12.6277	P	10.7499	P	10.7578	P	10.2632	P	11.8372	P	8.18342	P	9.3575	P	4.83416	P	7.70362	P	7.27088	P
1417163_at	0.537491	A	0.976545	P	0.745915	A	0.894105	P	1.05379	A	1.11336	A	0.757037	A	0.553845	A	0.681261	A	0.6265	A	0.290942	A	0.497803	A	0.205722	A	0.416355	P	0.128235	A
1417164_at	0.986637	P	1.52364	P	1.57825	A	0.938963	A	1.41498	A	1.63898	P	1.95756	P	1.45203	P	1.8298	P	2.82576	P	1.13099	P	2.08778	P	0.781434	P	0.994365	P	0.847004	P
1417165_at	12.8516	P	13.2816	P	13.8045	P	8.91643	P	12.1869	P	10.06	P	7.39367	P	6.60285	P	9.31857	P	6.76673	P	4.60122	P	5.52445	P	2.13432	P	2.71659	P	1.6805	P
1417166_at	2.331	P	2.19763	P	2.82712	P	2.84873	P	2.95494	P	3.69887	P	3.35903	P	3.92361	P	3.80499	P	5.83672	P	5.18074	P	5.62139	P	5.34137	P	5.44389	P	4.46033	P
1417167_at	9.13171	P	6.04106	P	7.95773	P	4.04181	P	4.88176	P	5.45476	P	4.33204	P	3.21483	P	3.43264	P	3.39257	P	2.03548	P	2.51165	P	0.722669	P	1.03341	P	0.381342	P
1417168_a_at	3.928	P	4.92343	P	4.62707	P	4.21856	P	6.60328	P	4.89022	P	5.08849	P	6.26909	P	6.40615	P	7.62492	P	7.51691	P	7.9602	P	6.34282	P	7.58547	P	5.47669	P
1417169_at	6.7357	A	4.69794	A	4.75536	A	5.17765	A	9.00979	M	4.60386	A	8.69975	P	6.21761	P	7.94624	P	8.82628	P	5.37831	P	7.17921	P	5.88227	P	6.86622	P	5.85587	P
1417170_at	5.27449	A	5.09398	P	5.20586	P	3.50339	A	4.6311	P	5.16198	P	3.82893	M	3.88084	P	4.25751	P	4.54665	M	3.67755	P	4.10309	P	3.2539	P	3.35102	P	2.11953	P
1417171_at	0.179187	A	0.369304	A	0.308725	A	0.0525582	A	0.0139584	A	0.506197	P	0.304322	A	0.180979	A	0.346324	A	0.365072	A	0.217337	M	0.28217	A	0.0361305	A	0.000848388	A	0.00286805	A
1417172_at	6.2696	P	4.09687	P	4.11599	P	3.57197	P	2.92118	P	3.04836	P	2.11364	P	1.51044	P	2.13769	P	1.17759	P	0.752939	P	1.26036	P	0.0456278	A	0.0549389	P	0.0145186	A
1417173_at	1.59016	P	1.39855	P	2.34815	P	1.19794	P	1.76202	P	1.7141	P	1.57861	P	1.43598	P	1.70023	P	1.54302	P	1.45091	P	1.98319	P	1.09986	P	1.09549	P	0.868728	P
1417174_at	1.45122	P	1.74702	P	1.78004	P	1.3929	P	2.44187	P	1.8336	P	2.17164	P	1.91703	P	1.99161	P	2.28887	P	1.89418	P	2.96248	P	1.54625	P	1.7261	P	1.31704	P
1417175_at	1.76701	P	1.82469	P	2.2523	P	2.80173	P	3.65205	P	4.1714	P	4.38104	P	3.7861	P	4.13869	P	6.43552	P	3.75861	P	5.74605	P	3.88611	P	3.97579	P	3.64009	P
1417176_at	0.876703	A	1.06389	A	1.2089	A	2.18797	P	2.41489	P	1.9392	P	2.21323	P	2.7184	P	3.17521	P	4.19898	P	4.73232	P	5.66373	P	5.55924	P	6.01125	P	3.86819	P
1417177_at	9.90925	P	13.5828	P	13.4942	P	9.86871	P	10.8624	P	9.96797	P	7.80616	P	7.4723	P	7.23435	P	4.18985	P	3.38893	P	4.45896	P	0.488319	P	0.727911	P	0.604423	P
1417178_at	1.05289	A	1.01894	A	2.18398	A	1.52402	A	1.63579	A	1.09026	P	0.968532	A	1.01139	A	1.19215	P	1.34766	A	0.722047	P	1.23657	M	0.462738	P	0.581477	P	0.549735	P
1417179_at	0.121363	A	0.47459	A	1.13639	A	3.88196	A	4.90463	P	4.1714	M	8.26651	P	8.5464	P	8.99392	P	16.336	P	15.1385	P	17.2146	P	30.2876	P	32.9775	P	23.2215	P
1417180_at	5.49587	P	5.60356	P	6.37769	P	4.7209	P	5.61314	P	3.93566	P	3.47328	P	2.70947	P	4.08935	P	3.75962	P	2.14575	P	2.46984	P	1.61534	P	1.49938	P	1.1226	P
1417181_a_at	0.428022	A	0.411938	P	0.429133	P	1.31665	P	1.03757	P	1.42315	P	2.10951	P	1.72923	P	2.28313	P	4.20994	P	3.15395	P	4.11733	P	3.8168	P	5.20649	P	2.90867	P
1417182_at	4.2709	P	5.58942	P	5.72341	P	4.08476	P	5.40763	P	5.17024	P	3.95257	P	3.42515	P	5.46784	P	5.08395	P	4.50806	P	5.70112	P	3.70021	P	4.36833	P	3.4026	P
1417183_at	15.1858	P	18.3883	P	15.5828	P	14.0933	P	14.0487	P	14.8336	P	11.917	P	12.1997	P	11.112	P	12.3734	P	11.1399	P	13.232	P	9.6658	P	9.02842	P	8.45296	P
1417184_s_at	193.329	P	172.938	P	170.14	P	191.438	P	182.227	P	182.342	P	177.644	P	168.75	P	162.03	P	156.199	P	142.323	P	162.449	P	130.981	P	132.438	P	139.942	P
1417185_at	9.57948	P	12.7617	P	12.9464	P	12.647	P	14.3167	P	13.9211	P	11.9889	P	13.6595	P	15.4622	P	18.5045	P	17.0027	P	20.3564	P	18.5994	P	18.4441	P	17.5884	P
1417186_at	23.196	P	32.0364	P	29.0428	P	19.52	P	26.2374	P	26.4614	P	17.5451	P	25.2399	P	22.9256	P	16.9488	P	19.9656	P	22.7842	P	18.768	P	17.8881	P	10.399	P
1417187_at	0.557338	A	1.39855	A	1.49459	A	0.382667	A	1.53339	A	0.986994	A	0.616752	A	1.24004	A	1.69808	A	0.479045	A	1.41263	P	2.11996	P	0.744722	P	0.518103	P	0.547726	A
1417188_s_at	1.41117	P	2.89468	P	2.42706	P	2.16539	P	2.83854	P	3.09249	P	1.99025	P	3.21253	P	3.23214	P	2.77827	P	3.19626	P	4.20295	P	4.32796	P	3.26039	P	1.60682	P
1417189_at	24.0809	P	26.6091	P	26.8797	P	17.7086	P	18.8572	P	20.8883	P	11.5477	P	14.8386	P	15.4045	P	7.70441	P	8.23342	P	9.27154	P	1.953	P	2.88356	P	2.44499	P
1417190_at	8.2934	P	11.4108	P	11.7311	P	5.93684	P	11.8258	P	9.14708	P	5.60532	P	7.69581	P	7.0057	P	5.77279	P	4.6505	P	5.57911	P	2.18065	P	2.58832	P	1.45235	P
1417191_at	60.7869	P	62.2731	P	57.1562	P	53.7948	P	54.7556	P	56.8864	P	40.5983	P	41.107	P	45.1499	P	41.4043	P	40.6914	P	38.8385	P	26.8475	P	27.0628	P	27.4966	P
1417192_at	14.4368	P	12.0627	P	13.9636	P	12.7333	P	8.53952	P	13.9643	P	8.22755	P	7.72516	P	7.35857	P	7.77382	P	5.92295	P	6.30185	P	3.58701	P	3.44486	P	3.21352	P
1417193_at	91.5647	P	83.6361	P	78.4346	P	81.7863	P	68.6638	P	77.8282	P	64.1613	P	51.3244	P	60.3591	P	45.2488	P	37.6651	P	40.4605	P	12.5443	P	13.174	P	12.4741	P
1417194_at	2.81759	P	2.41389	P	2.76482	P	1.1569	P	2.13244	P	1.96386	P	0.708597	P	1.05115	P	1.8081	P	0.98941	P	1.1675	P	1.14603	P	0.482668	P	0.488289	P	0.241013	P
1417195_at	2.60157	P	1.30127	P	2.01369	P	1.63138	P	1.86323	P	1.31423	P	1.65567	P	1.65301	P	1.45207	P	1.08418	P	0.835475	P	0.6926	P	0.646747	P	0.7078	P	0.406391	P
1417196_s_at	1.17599	P	1.00479	P	1.30486	P	1.09761	P	0.790418	P	1.67528	P	0.964907	P	0.802143	P	1.03154	P	1.81169	P	1.22337	P	1.36221	P	0.919742	P	1.07468	P	0.692785	P
1417197_at	0.0367966	A	0.829746	A	0.836175	A	0.808961	A	0.315165	A	0.0738207	A	0.207298	A	0.0270173	A	0.361414	A	0.0708465	A	0.221743	A	0.579842	A	0.174528	A	0.121751	A	0.0552557	A
1417198_at	0.0667317	A	0.295972	A	0.0830723	A	0.120683	A	0.2081	A	0.0440418	A	0.413194	A	0.13695	A	0.183415	A	0.389773	A	0.0635212	A	0.0388218	A	0.092229	A	0.00507788	A	0.0098807	A
1417199_at	31.3338	P	34.114	P	36.0322	P	26.1898	P	27.1506	P	29.675	P	26.1959	P	19.8975	P	20.7021	P	17.2485	P	13.1562	P	13.0283	P	4.21404	P	5.20791	P	3.93197	P
1417200_at	31.9285	P	37.394	P	35.8563	P	24.4817	P	33.0367	P	32.2905	P	20.9584	P	22.3752	P	23.0939	P	16.9111	P	16.6974	P	16.8085	P	7.02688	P	6.68811	P	4.05859	P
1417201_at	1.66471	M	1.95324	P	2.17715	P	1.82538	P	2.82327	P	1.91951	P	2.69199	P	1.97611	P	2.38015	P	2.80709	P	2.8062	P	2.82965	P	2.6527	P	2.44016	P	1.64867	P
1417202_s_at	8.45809	P	9.29108	P	9.83044	P	7.37847	P	9.45829	P	8.61412	P	7.82933	P	7.15235	P	8.04761	P	10.5855	P	8.87945	P	9.81077	P	8.51921	P	8.89985	P	8.27994	P
1417203_at	48.28	P	58.4011	P	54.3217	P	38.3444	P	47.3116	P	42.6775	P	25.8997	P	27.8587	P	29.6536	P	16.4132	P	12.9268	P	15.6137	P	1.15331	P	0.766968	P	1.05686	P
1417204_at	61.1761	P	51.5595	P	57.4598	P	41.7799	P	42.8754	P	49.0498	P	36.0136	P	32.3647	P	33.2838	P	31.081	P	21.8944	P	26.3581	P	7.63185	P	9.53444	P	8.02852	P
1417205_at	15.6373	P	18.8287	P	20.9868	P	12.3914	P	18.5491	P	15.5214	P	9.70505	P	11.4478	P	11.2969	P	5.77279	P	4.8093	P	6.37282	P	0.555688	P	0.510785	P	0.579666	P
1417206_at	14.3314	A	15.3697	M	14.6655	A	10.3974	A	10.2951	A	12.0713	P	7.13431	A	6.66788	A	9.17561	P	5.76892	A	4.19279	P	5.09267	P	1.62348	P	1.68701	P	0.927187	P
1417207_at	0.721036	A	0.827437	A	0.930241	A	0.151373	A	0.777373	A	0.851211	A	0.912606	A	0.483121	A	0.898034	A	0.981002	A	0.430988	A	1.00841	A	0.325653	A	0.473215	A	0.234264	A
1417208_at	68.6542	P	78.7003	P	69.831	P	56.7932	P	57.2186	P	57.9978	P	39.6362	P	35.3034	P	40.2177	P	23.3174	P	20.6339	P	21.2027	P	0.663244	P	0.851853	P	0.428762	P
1417209_at	7.6603	P	6.67767	P	8.19655	P	5.7527	P	6.12757	P	5.87493	P	5.29518	P	4.22035	P	5.06256	P	5.07449	P	4.02054	P	5.13438	P	2.82219	P	3.20365	P	3.15596	P
1417210_at	11.1786	P	11.9645	P	11.2214	P	8.5601	P	8.16974	P	9.23822	P	5.88645	P	5.66634	P	6.40615	P	4.90677	P	4.25779	P	3.85742	P	1.68259	P	1.74471	P	1.29528	P
1417211_a_at	16.9205	P	18.8706	P	19.7405	P	14.6238	P	15.6434	P	15.9026	P	10.9811	P	11.8687	P	13.3524	P	8.19476	P	8.83644	P	9.31451	P	4.45629	P	4.86928	P	3.72506	P
1417212_at	9.60737	P	13.0771	P	12.2382	P	8.19849	P	9.14018	P	8.95632	P	5.20128	P	6.79041	P	6.06106	P	6.27402	P	3.31442	P	5.32641	P	0.932719	P	0.97325	P	0.996228	P
1417213_a_at	3.46727	P	2.75	P	3.71036	P	3.08553	P	3.32615	P	3.21486	P	3.11703	P	2.85073	P	3.20366	P	3.29623	P	2.2369	P	2.74236	P	1.56769	P	1.43434	P	1.1838	P
1417214_at	0.374467	A	0.337666	A	0.432248	P	0.598969	P	1.53056	P	0.60666	P	0.832444	P	0.701675	P	0.880587	P	0.975403	P	1.41132	P	1.79956	P	1.10227	P	0.999664	P	0.730737	P
1417215_at	0.0545103	A	0.204536	A	0.0830723	A	0.036846	A	0.296571	A	0.462007	A	0.568341	A	0.476473	A	0.381689	A	0.747181	A	0.516245	P	0.698043	M	0.473917	P	0.406055	P	0.230173	P
1417216_at	1.05932	A	1.57794	P	1.61179	A	1.92764	P	2.33716	P	1.57628	P	2.42947	P	2.28898	P	2.86035	P	3.94657	P	2.33178	P	3.37782	P	2.79977	P	3.39222	P	2.21939	P
1417217_at	0.791156	A	1.02602	P	1.04121	A	0.872696	P	1.2507	P	0.600187	P	1.07093	P	1.18941	P	0.92528	P	0.941936	P	0.521548	P	1.01417	P	0.460265	P	0.612777	P	0.346963	P
1417218_at	0.312509	A	0.629343	P	0.995432	A	0.384234	A	1.00792	A	0.504082	A	0.909018	A	0.486451	A	0.542412	P	0.521143	A	0.325066	A	0.718057	P	0.139308	A	0.301579	M	0.216234	A
1417219_s_at	3.95561	P	4.04217	P	4.03468	P	8.90622	P	6.97054	P	10.3367	P	11.7321	P	9.64129	P	12.8963	P	23.1602	P	19.6726	P	20.8654	P	23.5095	P	24.7369	P	27.5992	P
1417220_at	179.336	P	183.577	P	181.917	P	156.183	P	156.929	P	169.996	P	115.535	P	121.695	P	123.669	P	71.6646	P	65.2912	P	67.2945	P	1.58652	P	1.82389	P	1.30819	P
1417221_at	0.727191	P	0.692462	P	1.01504	P	0.357723	P	0.653558	P	1.04192	P	0.591629	P	0.844053	P	0.679403	P	0.620055	P	0.50251	P	0.787836	P	0.440624	P	0.507137	P	0.370778	P
1417222_a_at	9.97088	P	7.46651	P	7.45205	P	5.87217	P	3.92111	P	5.95882	P	3.30994	P	2.57166	P	3.51673	P	2.32816	P	2.11268	P	2.45886	P	0.470182	P	0.51444	P	0.480006	P
1417223_at	2.43264	P	1.90272	P	3.54178	P	3.78116	P	3.65205	P	3.21225	P	4.29709	P	3.85712	P	4.39928	P	5.86194	P	4.55882	P	5.08286	P	4.40483	P	4.72164	P	4.69958	P
1417224_a_at	1.80585	P	0.932007	M	2.13622	P	0.742521	A	0.36936	A	0.735483	P	0.720656	P	0.538553	P	0.644246	P	0.607201	A	0.554689	P	0.592219	P	0.282609	P	0.27673	P	0.216234	P
1417225_at	15.068	P	18.906	P	17.5569	P	16.967	P	15.2634	P	20.4403	P	19.9931	P	18.9542	P	23.2688	P	13.594	P	25.2386	P	25.2612	P	24.7865	P	21.9639	P	12.6135	P
1417226_at	5.77081	P	5.23142	P	5.63336	P	4.70008	P	4.92097	P	3.84767	P	3.40152	P	3.0569	P	3.33454	P	3.78648	P	2.45267	P	2.92637	P	1.64069	P	1.95735	P	1.48565	P
1417227_at	32.6116	P	32.8822	P	31.1397	P	25.3681	P	27.8007	P	27.6312	P	18.5792	P	15.8497	P	20.6448	P	14.5641	P	12.5337	P	12.7123	P	2.96439	P	3.45616	P	3.02185	P
1417228_at	2.98456	A	4.57315	A	4.79816	A	2.64453	A	4.07407	A	4.46007	A	2.94139	A	2.14014	A	2.68644	A	2.62496	A	1.29656	A	2.44349	A	0.674312	A	0.867942	A	0.992519	A
1417229_at	2.15731	A	3.90305	A	3.27229	A	2.50554	A	1.12714	A	2.81855	A	1.15257	A	1.28119	A	1.81244	A	0.885265	A	0.624459	A	1.06236	A	0.249125	A	0.335419	A	0.232401	A
1417230_at	0.561318	A	1.21918	A	0.774864	A	0.354623	A	1.295	A	0.99841	M	0.504321	P	0.617461	A	0.600266	A	0.577826	P	0.613441	A	0.71259	A	0.150633	A	0.163369	P	0.0767836	P
1417231_at	19.3362	P	25.7857	P	24.926	P	15.8082	P	19.9753	P	17.6084	P	13.7549	P	11.7625	P	11.7089	P	7.83722	P	4.70672	P	7.05798	P	0.246052	A	0.118363	A	0.104584	A
1417232_at	8.24407	P	8.97518	P	9.49271	P	5.91287	P	8.41022	P	7.94305	P	4.20181	P	4.55481	P	5.46268	P	3.20213	P	2.78637	P	3.06667	P	0.304173	A	0.238269	A	0.224267	A
1417233_at	12.2641	P	13.4057	P	12.6222	P	10.272	P	16.3498	P	12.2595	P	12.144	P	11.3052	P	10.2575	P	15.8203	P	10.3918	P	12.5829	P	9.21752	P	8.39898	P	9.86349	P
1417234_at	0.0200712	A	0.030511	A	0.0277106	A	0.0221297	A	0.0488344	A	0.0165228	A	0.0253739	A	0.0418444	A	0.0229542	A	0.0129956	A	0.0181965	A	0.105347	A	0.0118158	A	0.0331794	A	0.025855	A
1417235_at	16.676	P	16.9053	P	17.9524	P	12.386	P	18.4838	P	14.7777	P	12.0941	P	12.5323	P	12.7723	P	15.4906	P	11.9323	P	13.0452	P	9.90875	P	12.1505	P	7.02217	P
1417236_at	10.0802	P	9.309	P	11.4161	P	9.46281	P	12.7475	P	10.3247	P	8.4331	P	8.52197	P	7.58626	P	8.08555	P	5.10945	P	8.21792	P	3.47716	P	4.05319	P	3.83942	P
1417237_at	2.67814	P	2.14136	P	3.34567	P	2.14286	P	2.04417	P	2.02812	P	2.1945	P	1.30087	P	1.41237	P	1.76637	P	1.09224	P	1.5243	P	0.626982	P	0.721458	P	0.433379	P
1417238_at	2.58247	A	2.57485	A	3.77721	A	2.11628	A	2.5924	A	3.65648	A	2.00253	A	2.20248	A	2.98661	M	3.40312	A	1.87317	P	3.07348	P	1.70183	P	2.20991	P	1.53861	P
1417239_at	8.23585	P	10.315	P	11.3562	P	8.99819	P	7.73287	P	8.24151	P	5.7566	P	6.19961	P	7.05671	P	6.57002	P	6.82038	P	5.96643	P	5.12871	P	5.51842	P	4.35011	P
1417240_at	8.28243	P	10.1792	P	10.0051	P	10.0349	P	11.7713	P	7.85636	P	7.93761	P	8.38373	P	8.39155	P	8.70305	P	5.31695	P	7.96282	P	5.33618	P	4.76979	P	3.91	P
1417241_at	3.55886	P	4.94018	P	5.13062	P	4.18675	P	4.66356	P	4.29253	P	2.67693	P	2.70277	P	3.17758	P	3.59032	P	2.8062	P	2.96248	P	1.60993	P	1.69213	P	1.00118	P
1417242_at	9.78892	P	14.6346	P	13.0068	P	8.36003	P	11.6367	P	13.0552	P	9.31397	P	10.4732	P	11.4533	P	9.96203	P	9.14824	P	13.5868	P	6.63854	P	8.52708	P	4.77423	P
1417243_at	4.37239	P	6.82486	P	6.50828	P	5.85781	P	7.22699	P	6.77934	P	5.55424	P	5.99708	P	6.0768	P	6.48491	P	6.81669	P	6.76268	P	5.4689	P	5.49402	P	4.86543	P
1417244_a_at	7.51923	P	8.31447	P	8.43576	P	5.93204	P	7.66034	P	5.06846	P	4.58975	P	4.18426	P	4.35692	P	2.86829	M	1.72208	P	2.31673	M	0.201859	A	0.265749	M	0.139277	A
1417245_at	5.69471	P	5.86166	P	7.24374	P	5.0348	P	5.81958	P	6.10175	P	4.20181	P	4.18185	P	4.4417	P	3.91229	P	3.3445	P	4.41813	P	2.16879	P	2.19221	P	1.78937	P
1417246_at	422.37	P	392.776	P	401.56	P	401.895	P	403.581	P	389.988	P	370.246	P	369.902	P	359.263	P	283.207	P	289.571	P	280.722	P	0.0205246	A	0.0480905	A	0.0231429	A
1417247_at	3.04047	P	2.78675	P	3.20599	P	3.95838	P	4.26626	P	3.82637	P	3.73777	P	3.71295	P	4.05486	P	5.29082	P	3.79766	P	4.16724	P	3.97237	P	4.06372	P	3.97904	P
1417248_at	2.89488	P	4.40458	P	4.06295	P	4.40333	P	5.42417	P	3.89031	P	3.35679	P	4.0237	P	3.21552	P	3.87447	P	3.91367	P	5.27707	P	2.42185	P	3.97318	P	1.4672	P
1417249_at	0.511819	A	0.314662	A	0.608518	A	0.340728	A	0.266661	A	0.227721	A	0.204502	A	0.323585	A	0.184928	A	0.291714	A	0.147986	A	0.216937	A	0.1942	A	0.106957	A	0.150634	A
1417250_at	4.49964	P	6.04106	P	5.74864	P	4.90887	P	4.86543	P	4.37621	P	4.26219	P	3.94264	P	5.19284	P	5.17676	P	3.77162	P	5.57911	P	4.26241	P	3.48764	P	2.80854	P
1417251_at	9.92325	P	9.75507	P	10.7243	P	6.32228	P	7.01832	P	8.94753	P	4.53566	P	4.6599	P	5.41369	P	3.24563	P	2.47641	P	4.11259	P	0.787242	P	0.679123	P	0.517899	P
1417252_at	6.24309	P	5.69702	P	6.70445	P	5.18704	P	4.76437	P	6.99842	P	3.87922	P	3.86898	P	4.5518	P	4.94437	P	4.01559	P	5.32641	P	2.75296	P	3.82356	P	2.53273	P
1417253_at	2.81518	P	3.25301	P	2.83405	P	1.87139	P	3.60797	P	3.18617	P	1.95756	P	2.55617	P	1.86678	P	1.50357	P	1.71933	P	2.85884	P	1.71469	P	1.40115	P	0.681917	P
1417254_at	1.11963	P	1.36685	P	0.858829	P	0.434906	P	1.2756	P	0.991558	P	0.718931	P	0.753417	P	0.857409	P	1.03872	P	0.723186	P	0.763855	P	0.320657	P	0.308518	P	0.227213	P
1417255_at	2.29566	P	1.90272	P	2.91031	P	2.08159	P	2.40291	P	2.44367	P	2.02714	P	2.20464	P	2.03349	P	2.43518	P	1.92085	P	2.51165	P	1.42823	P	1.6187	P	1.25416	P
1417256_at	0.124687	A	0.00751065	A	0.103075	A	0.17888	A	0.00353823	A	0.0858225	P	0.00651459	A	0.0374982	A	0.0436938	A	0.00529474	A	0.00110593	A	0.102624	M	0.000651979	A	0.00339749	A	0.000429983	A
1417257_at	1.10236	P	0.811292	P	1.09695	P	0.675279	P	0.795644	A	0.540164	A	0.753559	P	0.627886	A	0.328021	A	0.458243	A	0.300339	A	0.381062	A	0.0703147	A	0.121265	A	0.10998	A
1417258_at	38.3689	P	43.7735	P	43.6969	P	36.9049	P	33.7314	P	38.3529	P	31.2098	P	33.561	P	33.0405	P	26.139	P	24.3602	P	28.56	P	22.3291	P	25.0873	P	22.7051	P
1417259_a_at	11.4517	P	13.8224	P	17.1081	P	10.8092	P	16.0887	P	15.3468	P	12.927	P	13.7301	P	14.3532	P	10.8412	P	11.2838	P	12.8025	P	10.4144	P	8.17333	P	6.86371	P
1417260_at	14.7505	P	12.8822	P	14.0507	P	14.2716	P	12.6631	P	11.3371	P	12.8962	P	7.40865	P	10.5831	P	9.75077	P	7.965	P	11.0045	P	5.33618	P	6.33143	P	5.20533	P
1417261_at	3.01128	P	2.62439	P	2.27282	P	1.71806	P	2.02071	P	2.5705	P	0.821851	P	1.44601	P	1.99601	P	1.60102	P	1.13978	P	1.12064	P	0.722669	P	0.834171	P	0.521349	P
1417262_at	0.0530039	A	0.00612461	A	0.0745789	A	0.20706	A	0.336246	A	0.189479	M	0.346587	A	0.365998	P	0.368153	M	0.348772	P	0.413738	P	0.586909	P	0.53941	P	0.587548	P	0.377369	P
1417263_at	0.533531	M	0.758486	A	0.726651	A	0.230046	P	0.956955	P	0.759803	P	0.921589	P	0.54874	P	0.763805	P	0.702132	P	0.752939	P	1.0798	P	0.466456	P	0.578448	P	0.194503	P
1417264_at	7.73639	P	6.99846	P	8.29219	P	5.32819	P	5.35805	P	6.31825	P	4.90938	P	3.36946	P	4.09181	P	3.13968	P	3.13206	P	3.90213	P	2.44435	P	2.11309	P	1.54005	P
1417265_s_at	3.48457	P	3.15436	P	3.70333	P	2.77614	P	2.54411	P	3.22268	P	2.73726	P	1.67972	P	1.54467	P	1.65632	P	1.76063	P	1.91957	P	1.51604	P	1.60251	P	1.03798	P
1417266_at	2.44212	P	3.48352	P	3.32819	P	1.9801	P	2.3312	P	1.90229	P	1.80153	P	1.02083	P	1.48564	P	1.71506	P	0.732313	P	0.888614	P	0.158181	P	0.226012	A	0.0727779	A
1417267_s_at	7.63043	P	8.4385	P	9.94193	P	6.03044	P	6.39019	P	6.48472	P	4.4559	M	3.86661	P	3.749	P	2.15718	M	1.89277	M	1.9917	A	0.0255146	A	0.108835	A	0.0767836	A
1417268_at	2.34515	A	2.16692	A	1.80705	A	1.73588	A	1.73323	A	1.43267	A	1.71137	A	1.47816	A	1.42698	A	1.83992	A	0.68918	A	1.0643	A	0.387973	A	0.730334	A	0.56235	A
1417269_at	10.7535	P	12.244	P	12.5958	P	12.1526	P	12.8725	P	15.5838	P	12.8906	P	11.385	P	11.942	P	13.0956	P	14.8233	P	16.4478	P	15.9503	P	18.0789	P	12.2653	P
1417270_at	0.708743	P	0.890021	P	0.820015	P	0.434906	P	0.845493	P	0.593722	P	0.579966	P	0.39797	P	0.522742	P	0.735207	P	0.53646	P	0.773065	P	0.281011	P	0.446282	P	0.139277	P
1417271_a_at	9.28995	P	11.0696	P	10.6645	P	7.23489	P	8.65855	P	9.44439	P	5.44988	P	7.36098	P	6.68489	P	5.07071	P	3.89074	P	5.85358	P	1.56143	P	1.38852	P	1.18117	P
1417272_at	4.56343	P	5.47357	P	6.50465	P	3.74543	P	4.97004	P	4.55497	P	3.76052	P	2.75194	P	3.33454	P	2.075	P	1.97587	P	2.0985	P	0.66808	P	0.785887	P	0.647013	P
1417273_at	1.66244	P	1.72953	P	2.09192	P	0.933562	P	1.74186	P	1.39702	P	0.746612	P	1.01327	P	1.07933	P	0.951675	P	0.634411	P	1.07592	P	0.467697	P	0.683879	P	0.222798	P
1417274_at	13.1351	P	13.1018	P	11.2925	P	12.6605	P	11.3646	P	10.2086	P	9.72908	P	9.16106	P	8.19316	P	8.6676	P	6.3146	P	8.28914	P	6.21211	P	6.70176	P	4.50007	P
1417275_at	0.310653	A	0.500782	A	0.579968	A	7.60214	P	9.38395	P	9.37364	P	18.4512	P	20.2744	P	20.9952	P	38.4731	P	40.1493	P	39.7436	P	54.7587	P	58.8594	P	51.1725	P
1417276_at	0.0935679	A	0.0950918	A	0.146644	A	0.0502623	A	0.0736125	A	0.0345519	A	0.0273538	A	0.0364245	A	0.267665	A	0.387408	A	0.0360844	A	0.120506	A	0.00869233	A	0.00357454	A	0.00175806	A
1417277_at	0.816086	A	1.02839	A	1.26841	A	0.805442	A	1.29223	A	1.12957	A	1.01038	A	0.680451	A	0.801804	A	0.222666	A	0.43609	A	0.826809	A	0.268327	P	0.355019	A	0.243656	A
1417278_a_at	0.764254	A	1.04021	A	0.605342	A	0.801926	A	0.262094	A	0.371007	P	0.650518	A	0.356496	A	0.2919	A	0.764539	P	0.489903	P	0.291693	A	0.19754	P	0.283503	P	0.320787	P
1417279_at	5.17588	P	6.13241	P	5.95069	P	14.7287	P	19.8628	P	16.7058	P	26.3726	P	25.7109	P	27.1118	P	44.5227	P	44.4438	P	48.6277	P	77.3121	P	82.4884	P	69.6995	P
1417280_at	2.70693	P	2.67665	P	3.01796	P	1.67069	P	2.56824	P	1.43267	P	0.981237	P	1.42197	P	1.37492	P	0.916977	P	0.464899	M	0.734495	A	0.0224811	A	0.0131129	A	0.00519959	A
1417281_a_at	0.0282852	A	0.0769451	A	0.132027	A	0.0412457	A	0.0451408	A	0.0283824	A	0.0804766	A	0.0230002	A	0.0497878	A	0.0539218	A	0.0161606	A	0.0176751	A	0.00248845	A	0.0689646	A	0.0488599	A
1417282_at	0.191402	A	0.749342	A	1.14626	A	0.140577	A	1.22311	A	0.617466	A	0.788456	A	0.682215	A	1.10336	A	0.355741	A	0.618945	A	0.39935	A	0.289028	A	0.110722	A	0.217323	A
1417283_at	0.698519	A	0.562456	A	1.44452	A	4.82519	P	5.52353	P	5.72984	P	9.3458	P	10.0056	P	7.80139	P	15.8389	P	14.6118	P	15.8347	P	23.3716	P	25.75	P	19.8421	P
1417284_at	7.63314	A	7.93771	A	8.50576	A	6.49937	A	7.17561	A	6.62052	A	5.67844	A	5.22129	A	5.221	A	4.79615	A	2.85358	A	4.93611	A	2.21137	P	2.48125	P	1.93951	A
1417285_a_at	30.3371	P	31.0504	P	30.6048	P	29.0127	P	25.0484	P	26.8761	P	22.1211	P	17.6556	P	24.6627	P	24.6325	P	21.5434	P	22.3665	P	18.0891	P	19.1438	P	17.3311	P
1417286_at	29.4208	P	31.9104	P	31.9847	P	23.7489	P	27.9584	P	25.7332	P	22.6033	P	24.2277	P	25.634	P	25.6046	P	23.9453	P	25.1301	P	17.57	P	18.7462	P	17.06	P
1417287_at	33.2576	P	34.4707	P	37.0602	P	27.3433	P	28.8828	P	31.3224	P	21.3783	P	23.3418	P	24.3881	P	11.9057	P	11.323	P	12.5154	P	1.27172	P	2.29339	P	0.961797	P
1417288_at	1.99222	A	2.59831	P	2.61286	P	2.28687	M	3.1244	P	1.92443	P	1.7014	P	1.82898	P	2.25392	P	3.19171	P	1.9462	P	2.23424	P	1.09504	P	1.48453	P	1.61267	P
1417289_at	1.01009	P	1.24567	P	1.13639	A	1.01325	M	1.46277	P	1.56906	P	1.48853	P	1.09691	P	1.10938	P	1.06851	P	0.934231	P	1.61047	P	0.639911	P	0.657839	P	0.509065	P
1417290_at	91.4517	P	97.8043	P	100.047	P	75.9619	P	90.3712	P	82.8487	P	61.0401	P	59.8912	P	58.5929	P	27.8007	P	28.3593	P	31.5617	P	0.0179244	A	0.00693512	A	0.0238111	A
1417291_at	13.1553	P	27.1472	P	12.9125	P	16.7387	P	13.374	P	9.92644	P	14.7715	P	8.08422	P	16.501	P	12.4914	P	7.37758	P	10.3545	P	1.86749	A	2.12293	A	1.61413	A
1417292_at	9.58227	P	14.644	P	16.4152	P	7.9822	P	10.6681	P	8.09647	P	4.25289	P	6.07129	P	4.97345	P	3.59387	P	3.16178	P	2.6755	P	0.177299	A	0.157587	A	0.0561593	A
1417293_at	15.5782	P	17.6004	P	16.974	P	12.79	P	15.6886	P	12.2747	P	10.7526	P	9.79395	P	9.92217	P	8.327	P	5.75321	P	8.87819	P	2.63802	P	3.27276	P	2.88173	P
1417294_at	51.7046	P	61.4696	P	57.3654	P	46.4546	P	50.4575	P	47.9667	P	31.9518	P	33.6467	P	34.1912	P	21.176	P	18.4874	P	19.2394	P	2.28524	P	2.42423	P	1.94029	P
1417295_at	7.66301	P	8.7405	P	7.888	P	5.13544	P	6.6745	P	7.06972	P	5.49838	P	4.71383	P	6.08467	P	4.95943	P	3.72128	P	4.00124	P	3.52624	P	3.52045	P	2.6198	P
1417296_at	8.84661	P	9.75807	P	9.31113	P	5.03714	P	6.36656	P	6.80491	P	3.87236	P	4.81215	P	5.04726	P	2.40216	P	2.61687	P	2.76917	P	1.17212	P	0.982032	P	0.841166	P
1417297_at	0.141463	A	0.302188	A	0.269129	A	0.131235	A	0.232657	A	0.108612	A	0.16876	A	0.582928	A	0.100851	A	0.0921732	A	0.0434	A	0.504711	A	0.100701	A	0.313593	A	0.258563	A
1417298_at	76.1376	P	73.6781	P	73.3414	P	61.1632	P	66.4634	P	63.5245	P	50.2738	P	49.6849	P	45.6325	P	28.6566	P	24.4015	P	29.4596	P	3.14286	P	3.33732	P	2.95376	P
1417299_at	1.47799	P	1.04021	P	1.54811	P	1.36041	P	0.991789	P	0.563658	P	0.540277	A	0.63311	P	0.664564	P	0.541174	P	0.263147	P	0.549951	P	0.0756235	P	0.205999	P	0.186175	P
1417300_at	0.523649	A	0.369304	A	0.485394	A	0.215636	A	0.234906	A	0.198963	A	0.295388	A	0.21238	A	0.217131	A	0.252933	A	0.168515	A	0.286926	A	0.0941345	A	0.188171	A	0.0454503	A
1417301_at	0.700562	A	0.917989	A	1.0707	A	0.9896	A	0.728049	A	1.07412	A	0.762258	A	0.613992	A	1.16378	A	1.28413	A	0.909021	P	1.48352	A	0.608075	P	0.657055	P	0.38267	P
1417302_at	1.16947	A	2.84198	A	1.77329	A	0.642886	A	0.643362	A	1.6414	A	0.514086	A	1.46408	A	0.946777	A	2.46663	A	1.26177	A	1.72646	A	0.511119	A	0.702197	A	0.733514	A
1417303_at	3.40061	P	3.5212	P	3.94993	P	2.59174	P	3.59224	P	2.68525	P	1.91479	P	1.76238	P	1.93889	P	2.31833	P	1.42581	P	1.9238	P	0.769138	P	0.963616	P	0.577619	P
1417304_at	0.579268	A	1.37904	A	1.56485	A	1.1718	A	1.71311	A	1.06031	A	1.34744	A	1.60184	A	1.5489	A	1.84778	A	1.59943	A	2.07921	A	1.10227	P	1.4786	P	0.756428	M
1417305_at	0.803609	A	1.04257	A	0.755558	A	1.0315	A	0.895706	A	1.08334	A	1.14697	A	1.37808	M	1.40403	A	1.69802	P	0.870895	P	1.24648	P	0.783611	P	1.4187	P	0.777885	P
1417306_at	4.79395	A	4.39079	A	5.31704	A	3.7365	A	4.48537	A	3.53756	A	3.07296	A	2.55396	A	2.99834	A	3.26306	A	1.84245	A	3.24686	P	0.886413	P	1.20678	A	0.942312	A
1417307_at	3.20157	P	3.79702	P	4.48832	P	2.90443	P	3.30435	P	4.16065	P	2.83033	P	2.7721	P	3.109	P	3.84031	P	3.08993	P	3.25373	P	2.5567	P	2.74128	P	1.67753	P
1417308_at	1.98528	P	2.45791	P	2.07831	P	13.8825	P	16.8546	P	15.9276	P	27.5769	P	28.3144	P	32.8624	P	63.3429	P	57.626	P	59.2623	P	91.3614	P	90.6496	P	88.1163	P
1417309_at	2.33336	P	2.99244	P	3.56634	P	2.31792	P	3.39477	P	2.29498	P	1.79952	P	1.55704	P	1.5722	P	1.95046	M	1.05626	P	1.3602	P	0.550463	P	0.619709	P	0.402328	P
1417310_at	3.077	A	4.56208	P	6.14227	P	3.81024	A	6.09735	A	5.60461	P	2.75886	A	4.21072	P	5.46526	P	4.03341	A	2.84746	M	4.41813	M	1.46404	A	2.34841	M	1.31159	A
1417311_at	22.9916	P	23.5402	P	24.39	P	18.5294	P	22.6914	P	21.6353	P	20.3493	P	20.3122	P	19.8456	P	20.1355	P	16.5005	P	21.2513	P	14.3404	P	16.3472	P	15.4186	P
1417312_at	0.476525	A	0.459381	A	0.272163	A	1.68449	M	2.60147	A	1.74085	A	2.7006	P	3.52064	P	3.53118	P	6.39015	P	6.27465	P	7.25676	P	10.4001	P	9.98017	P	6.95376	P
1417313_at	4.98706	P	3.25835	P	5.91458	P	3.06604	P	5.57329	P	4.26828	P	9.84671	P	4.27578	P	7.3748	P	4.17708	P	2.73468	P	4.55042	P	2.10882	P	2.14486	P	1.7833	P
1417314_at	128.188	P	111.188	P	103.954	P	96.4498	P	88.4858	P	96.8059	P	65.5494	P	59.9821	P	68.2447	P	42.0569	P	34.6273	P	36.9982	P	0.0766992	A	0.0244785	A	0.0105047	A
1417315_at	2.77904	P	4.42941	P	5.30269	P	4.86467	P	6.32946	P	5.60461	P	5.7004	P	6.61585	P	6.0165	P	8.00535	P	7.99749	P	8.21001	P	8.77121	P	9.20397	P	9.9449	P
1417316_at	23.5526	P	27.4151	P	28.731	P	20.3821	P	26.0688	P	24.7276	P	19.9087	P	19.1566	P	21.1548	P	17.8769	P	14.784	P	19.2664	P	10.6309	P	11.9497	P	10.1543	P
1417317_s_at	190.12	P	175.413	P	181.873	P	177.459	P	145.902	P	181.294	P	150.282	P	139.959	P	141.239	P	146.391	P	132.938	P	141.572	P	114.652	P	122.189	P	130.095	P
1417318_at	0.03536	A	0.159343	A	0.0303871	A	1.79547	P	2.0471	P	3.34561	P	3.88609	P	3.35557	P	4.66232	P	6.45725	P	7.21448	P	8.39482	P	7.86257	P	9.39216	P	10.114	P
1417319_at	4.31653	P	2.31837	P	4.14783	P	2.78466	P	1.99435	P	3.21225	P	2.97201	P	1.58349	P	1.92794	P	1.82736	P	1.25921	P	1.15974	P	0.193724	P	0.218517	P	0.214061	P
1417320_at	54.7789	P	60.0006	P	55.5454	P	46.0361	P	48.8685	P	47.7008	P	33.254	P	34.5716	P	37.4768	P	23.7502	P	21.6216	P	22.4033	P	5.3284	P	6.34189	P	4.52419	P
1417321_at	5.3447	P	6.08672	P	5.09123	P	5.51492	P	5.83627	P	5.12895	P	5.05976	P	4.67215	P	5.07276	P	6.53239	P	4.94854	P	6.21079	P	3.41357	P	2.86328	P	3.16614	P
1417322_at	3.38089	A	2.74738	P	3.75962	P	3.2268	P	3.55452	P	3.28277	P	3.94798	P	2.40225	P	2.5646	P	4.23553	P	2.09977	P	2.48963	P	2.48746	P	2.55941	P	1.98733	P
1417323_at	0.799456	A	0.719705	A	0.992166	A	0.444513	A	0.186079	A	0.971037	A	1.13952	A	0.425496	A	1.1154	A	1.1588	A	0.707273	A	1.16759	A	0.524564	A	0.528397	A	0.400527	A
1417324_at	5.62136	P	3.39487	P	3.65412	P	4.22538	P	4.20208	P	4.73452	P	3.81295	P	3.53933	P	3.19417	P	6.52249	P	4.79046	P	6.25882	P	5.67115	P	6.4437	P	4.38328	P
1417325_at	0.0310925	A	0.155472	A	0.04945	A	0.39681	A	0.485559	A	0.645661	A	0.712039	A	0.420616	A	0.386785	A	0.685044	A	0.613441	P	0.576313	A	0.521354	P	0.486127	P	0.21696	A
1417326_a_at	8.92954	P	8.78798	P	8.75653	P	9.11336	P	7.94747	P	9.84641	P	7.22821	P	7.93919	P	7.58354	P	8.29183	P	7.58679	P	9.06785	P	7.9078	P	7.70835	P	6.15479	P
1417327_at	1.67604	P	2.10563	P	2.52675	P	2.34903	P	4.08366	P	3.64325	P	3.84035	P	4.21072	P	4.35194	P	6.01758	P	5.97857	P	7.06055	P	7.4161	P	7.49602	P	5.23071	P
1417328_at	1.88151	P	1.93807	P	1.89836	P	2.01655	P	1.74186	P	1.98608	P	2.09093	P	1.67972	P	1.87332	P	1.84149	P	1.15111	P	2.63994	P	1.54804	P	1.18632	P	0.905558	P
1417329_at	5.39156	P	6.52508	P	7.67168	P	7.20029	P	9.47955	P	8.62871	P	9.67302	P	11.1914	P	9.51817	P	12.8018	P	11.9115	P	13.866	P	19.3548	P	21.0971	P	12.5519	P
1417330_at	1.31605	P	1.64734	P	1.79692	P	1.18672	P	3.74359	P	2.38054	P	1.50804	P	1.73751	P	1.75619	P	2.03013	P	1.67551	P	2.045	P	1.2516	P	1.36626	P	0.626907	P
1417331_a_at	0.931477	P	0.749342	P	1.64536	P	1.29391	P	2.04417	P	1.82626	P	1.71536	P	2.50322	P	2.18675	P	2.86999	P	3.53582	P	3.79401	P	4.00918	P	4.48027	P	3.24617	P
1417332_at	0.0729472	A	0.078741	A	0.0774043	A	0.0457195	A	0.0360731	A	0.0587149	A	0.0355065	A	0.139639	A	0.0251498	A	0.0209934	A	0.0176827	A	0.0557216	A	0.00460278	A	0.00527599	A	0.0121884	A
1417333_at	0.0255107	A	0.0272786	A	0.100203	A	0.017187	A	0.109664	A	0.0268624	A	0.0214923	A	0.0171978	A	0.0135148	A	0.0155829	A	0.0208118	A	0.0166385	A	0.00832278	A	0.0131129	A	0.00729889	A
1417334_at	0.609332	A	0.733368	A	0.284322	A	0.588903	A	0.766956	A	1.38515	A	1.18438	A	1.19135	A	1.31904	A	1.81012	A	1.77306	A	1.77445	A	1.29108	P	1.25743	P	0.841166	P
1417335_at	0.310653	A	0.0420975	A	0.0549825	A	0.124623	A	0.175185	A	0.455732	A	0.337454	A	0.432018	A	0.624027	A	0.756519	A	0.440181	A	1.42874	A	0.34587	A	0.521773	P	0.331256	A
1417336_a_at	0.325539	A	0.611429	A	0.972587	A	0.573855	A	0.728049	A	0.326409	A	0.507572	A	0.253514	A	0.172881	A	0.496301	A	0.235076	P	0.429551	A	0.110596	P	0.116919	A	0.131881	A
1417337_at	0.136404	A	0.0103628	A	0.0717595	A	0.0379387	A	0.017183	A	0.0840955	A	0.11245	A	0.0658439	A	0.00682689	A	0.0564057	A	0.0151626	A	0.0296215	A	0.00522876	A	0.000157832	A	0.0106311	A
1417338_at	0.0776508	A	0.0420975	A	0.091615	A	0.0468489	A	0.155786	A	0.0223624	A	0.0418397	A	0.0342935	A	0.0424903	A	0.0434059	A	0.013692	A	0.0219105	A	0.00248845	A	0.0128557	A	0.00370755	A
1417339_a_at	15.9896	P	25.41	P	24.4721	P	39.9565	P	48.4484	P	45.6747	P	66.109	P	65.3208	P	64.4141	P	99.2403	P	101.594	P	110.447	P	127.429	P	128.723	P	136.431	P
1417340_at	12.8199	P	12.404	P	11.9864	P	9.78576	P	10.3989	P	9.71613	P	6.99005	P	4.83185	P	7.79866	P	7.56794	P	5.35375	P	5.7111	P	2.95788	P	3.35351	P	2.47809	P
1417341_a_at	5.04388	P	7.41402	P	6.54095	P	4.73941	P	6.35307	P	7.96619	P	4.71244	P	5.65115	P	6.60772	P	6.66129	P	8.05681	P	7.05283	P	5.8983	P	6.02008	P	3.94697	P
1417342_at	1.86773	P	2.2207	P	2.24888	P	1.88342	P	2.93038	P	2.04051	P	2.00458	P	1.6366	P	1.96742	P	1.94411	P	1.17635	P	1.6766	P	0.930425	P	0.937479	P	0.79955	P
1417343_at	0.0241365	A	0.0272786	A	0.04945	A	0.625938	A	0.164373	A	0.948292	A	1.62398	M	1.68384	P	0.773277	P	3.368	P	2.73013	P	2.37998	P	4.25998	P	4.80841	P	3.81368	P
1417344_at	35.1393	P	42.4625	P	38.4387	P	30.6599	P	39.2574	P	37.3965	P	27.7265	P	27.955	P	29.4449	P	28.8823	P	25.7344	P	27.7628	P	21.849	P	20.8369	P	15.893	P
1417345_at	1.09158	A	2.14902	A	1.94919	A	1.22417	A	1.29223	A	1.89737	A	0.900056	A	1.25961	A	1.56796	A	1.5172	A	1.23358	A	1.38031	A	0.82604	A	0.537266	P	0.462385	A
1417346_at	0.758062	P	1.20956	P	1.37126	P	0.946171	P	0.668888	M	0.902991	P	0.286499	A	0.501484	A	0.583902	P	0.73255	P	0.389647	P	0.421129	P	0.185222	P	0.195914	P	0.118691	P
1417347_at	0.462882	A	0.157406	A	0.438482	A	0.23876	A	0.166529	A	0.262779	A	0.185113	A	0.164225	A	0.228042	A	0.340674	P	0.0696549	A	0.121899	A	0.0167784	A	0.019695	A	0.0161008	A
1417348_at	29.6632	P	33.4496	P	29.7976	P	24.1715	P	18.6684	P	25.469	P	16.0263	P	15.3983	P	15.9681	P	11.2902	P	8.06256	P	10.0767	P	0.859421	P	0.878147	P	1.16872	P
1417349_at	9.0735	P	13.3809	P	9.7116	P	9.2339	P	13.7183	P	11.7292	P	10.8994	P	11.004	P	10.6261	P	10.8195	P	9.43658	P	13.1159	P	7.40036	P	8.40869	P	6.36877	P
1417350_at	1.59692	P	2.05724	P	2.0001	P	1.33755	P	2.87523	P	1.45173	P	2.02508	P	1.67355	P	1.66808	P	1.59183	P	0.885151	P	1.68282	P	0.746151	P	0.69581	P	0.479047	P
1417351_a_at	7.57887	P	7.56869	P	7.9871	P	7.20277	P	6.01352	P	7.4102	P	6.23672	P	5.53495	P	5.54793	P	6.41776	P	4.65731	P	5.62139	P	3.35595	P	3.54196	P	2.77839	P
1417352_s_at	4.86851	P	3.95482	P	5.78469	P	4.34617	P	5.58657	P	4.10159	P	4.70535	P	4.16263	P	2.60588	P	3.07745	P	3.94813	P	3.58617	P	2.0203	P	2.30795	P	2.10425	P
1417353_x_at	4.01089	P	6.89135	P	7.29487	P	3.1354	P	5.24589	P	4.88749	P	3.42392	P	5.02965	P	5.21588	P	3.22126	P	4.33473	P	4.27927	P	1.9808	P	1.77481	P	1.43194	P
1417354_at	10.0606	P	12.5889	P	11.8437	P	8.08772	P	10.9165	P	8.8216	P	5.35794	P	6.06617	P	6.59443	P	4.29963	P	4.36995	P	5.18351	P	1.34971	P	1.5402	P	0.66519	P
1417355_at	0.704651	A	0.0950918	A	0.2752	A	5.7074	P	6.13093	P	6.88736	P	10.0531	P	10.4227	P	10.363	P	17.478	P	17.3612	P	21.7147	P	24.669	P	28.0857	P	14.304	P
1417356_at	0.0713872	A	0.0932591	A	0.0412174	A	1.68646	A	2.25975	A	2.86229	P	3.2988	P	2.29114	P	3.98847	P	6.29761	P	6.35461	P	4.99473	P	9.74503	P	9.27046	P	5.96187	P
1417357_at	4.58898	A	4.33019	A	4.39951	A	3.37563	A	4.72206	P	4.39513	M	4.4723	P	4.45985	P	4.22528	P	3.49119	P	3.11176	P	5.02163	P	2.08244	P	3.91183	P	2.59988	P
1417358_s_at	2.30037	P	2.771	P	3.24087	P	2.13058	P	3.08424	P	2.19478	P	2.03329	P	1.8897	P	1.48564	P	2.05094	P	1.35628	P	1.93227	P	1.18279	P	1.00497	P	0.786412	P
1417359_at	0.404966	A	0.293903	A	0.432248	A	0.96423	A	0.348028	A	0.284474	A	0.613393	A	0.155955	A	0.250108	A	0.951675	A	0.760994	A	1.66831	A	0.307996	A	0.626664	A	0.34099	A
1417360_at	3.49942	P	3.00833	P	3.9817	P	1.97808	P	2.66201	P	2.72619	P	2.09505	P	1.6859	P	2.16889	P	1.39978	P	0.980222	P	1.5243	P	0.53294	P	0.44067	P	0.504181	P
1417361_at	2.70933	P	3.01892	P	3.65412	P	2.60018	P	2.97644	P	3.14189	P	3.71958	P	2.6827	P	2.53714	P	3.11718	P	2.00279	P	2.6666	P	2.09806	P	1.79147	P	1.17855	P
1417362_at	0.0713872	A	0.0337804	A	0.0717595	A	0.0583654	A	0.109664	A	0.0620373	A	0.0663719	A	0.0290657	A	0.0240481	A	0.0796078	A	0.00773511	A	0.0865251	A	0.00491275	A	0.00964852	A	0.00611353	A
1417363_at	0.0667317	A	0.0178406	A	0.137863	A	0.323864	A	0.0639373	A	0.233524	A	0.214315	A	0.286663	A	0.620363	A	0.800821	A	0.641065	P	0.729009	A	0.747582	P	0.684673	P	0.61589	P
1417364_at	66.0238	P	64.7159	P	63.6615	P	64.6751	P	64.5185	P	66.318	P	52.7539	P	54.4885	P	56.876	P	61.5643	P	57.0823	P	55.7388	P	52.8889	P	51.1508	P	53.1919	P
1417365_a_at	36.199	P	40.1708	P	39.394	P	56.2391	P	71.8443	P	53.2979	P	81.6845	P	86.3617	P	80.3226	P	99.8718	P	109.232	P	119.277	P	119.598	P	124.916	P	122.733	P
1417366_s_at	37.7807	P	23.1154	P	25.9214	P	62.0625	P	43.5284	P	54.8547	P	82.5518	P	63.1149	P	61.5172	P	103.974	P	81.9856	P	97.547	P	101.252	P	126.745	P	117.336	P
1417367_at	69.0914	P	68.9949	P	64.2766	P	75.3039	P	71.4764	P	77.8319	P	76.5702	P	74.6463	P	79.2324	P	103.217	P	96.8379	P	87.7036	P	96.9047	P	100.522	P	107.384	P
1417368_s_at	53.4529	P	57.6321	P	58.2561	P	48.5959	P	43.9516	P	49.8364	P	34.3798	P	36.7888	P	39.1001	P	32.4708	P	31.5612	P	30.6526	P	24.3832	P	25.6966	P	22.7826	P
1417369_at	88.7942	P	99.712	P	96.7691	P	72.4935	P	83.4607	P	82.2979	P	53.4605	P	58.1359	P	59.2946	P	33.6365	P	33.9628	P	31.966	P	3.89082	P	4.09271	P	3.42543	P
1417370_at	6.44226	A	5.84177	P	5.67658	P	3.64742	M	5.8964	P	3.58244	P	3.10821	A	2.83948	P	3.27495	P	2.1766	A	1.10097	A	2.03219	A	0.0347083	A	0.141619	A	0.105995	A
1417371_at	10.4401	P	12.2471	P	12.4489	P	8.99308	P	12.1686	P	10.8685	P	9.26627	P	9.09241	P	10.7523	P	10.0905	P	8.85989	P	10.7652	P	6.70789	P	6.90445	P	5.12838	P
1417372_a_at	7.10061	P	6.76421	P	6.2907	P	7.58221	P	6.22842	P	7.92281	P	5.14363	P	5.33385	P	4.88206	P	6.24652	P	4.98823	P	5.48724	P	3.43397	P	3.86633	P	2.98002	P
1417373_a_at	187.933	P	181.495	P	184.102	P	194.91	P	185.536	P	190.797	P	177.383	P	181.564	P	179.868	P	181.882	P	174.05	P	163.29	P	163.436	P	165.095	P	168.567	P
1417374_at	65.2911	P	74.8735	P	73.1126	P	74.4445	P	73.6916	P	77.757	P	62.012	P	68.4249	P	74.2722	P	71.6553	P	75.111	P	71.3632	P	77.3878	P	66.7586	P	67.235	P
1417375_at	1.45791	A	1.30611	A	1.29822	A	1.17925	A	2.10591	A	1.38752	A	1.07093	A	0.930796	A	0.933088	A	1.20952	A	0.988746	A	2.19101	A	0.724086	A	0.816594	A	0.6868	A
1417376_a_at	5.78394	P	6.59989	P	7.40817	P	8.73289	P	12.2637	P	9.05311	P	13.1598	P	11.5735	P	12.1641	P	18.4231	P	19.0549	P	16.7233	P	18.9389	P	17.844	P	17.9659	P
1417377_at	4.05367	P	4.51228	P	5.25605	P	5.88653	P	7.38827	P	7.52793	P	6.5728	P	8.24589	P	8.83784	P	12.3467	P	13.1967	P	13.7976	P	13.7929	P	14.5866	P	11.2919	P
1417378_at	6.59145	P	7.12895	P	7.50693	P	9.32639	P	11.0897	P	9.34713	P	11.7349	P	13.7773	P	13.1982	P	18.7442	P	17.2506	P	18.7606	P	20.568	P	22.6902	P	20.616	P
1417379_at	2.6494	P	2.40096	P	2.71987	P	1.93368	M	3.09042	P	2.58067	P	2.03124	A	1.91703	P	2.29663	P	1.54911	A	1.78828	P	2.26024	P	0.901517	P	1.2433	P	0.800123	P
1417380_at	1.58565	P	2.3261	P	2.29678	P	1.31665	P	1.85743	P	2.83398	P	1.06909	P	1.52662	P	1.87986	P	2.67028	P	1.90119	P	1.46117	P	0.768416	P	1.09367	P	0.582741	P
1417381_at	15.3007	P	20.03	P	15.5409	P	12.2759	P	15.6848	P	15.6775	P	10.3681	P	11.3565	P	13.0205	P	10.9325	P	9.22113	P	10.3627	P	6.12947	P	6.58369	P	4.97567	P
1417382_at	56.1672	P	64.4554	P	57.2095	P	35.5879	P	52.6209	P	50.9242	P	25.1931	P	34.6474	P	35.9443	P	14.4634	P	17.131	P	17.1026	P	1.35742	P	1.48057	P	0.933227	P
1417383_at	16.7684	P	21.2324	P	19.0534	P	12.1847	P	16.8622	P	16.0246	P	7.91181	P	9.40893	P	13.9575	P	4.40071	P	3.98923	P	5.05835	P	0.441234	P	0.618167	P	0.401877	P
1417384_at	33.3934	P	35.9947	P	36.0442	P	23.9868	P	30.5377	P	28.8066	P	17.1243	P	19.1161	P	19.9152	P	12.7212	P	10.5579	P	12.3975	P	1.52935	P	1.44218	P	0.696056	P
1417385_at	3.74289	P	3.75903	P	3.25135	P	3.31641	P	4.45953	P	5.12895	P	3.70141	P	4.26372	P	5.72944	P	4.61716	P	5.3222	P	8.14416	P	5.04056	P	7.62322	P	2.87635	P
1417386_at	4.47416	P	2.6845	P	3.91817	P	3.51443	P	5.29534	P	5.29986	P	6.91181	P	6.65226	P	6.43791	P	9.41535	P	6.12442	P	8.95291	P	9.43854	P	8.4946	P	6.85522	P
1417387_at	2.40186	P	2.62178	P	2.06129	P	2.19824	P	2.60449	P	2.83141	P	2.16749	P	2.08878	P	2.67721	P	4.51888	P	3.11644	P	3.69104	P	2.59726	P	2.6534	P	2.24316	P
1417388_at	1.08728	A	0.52492	A	0.226853	A	8.29182	P	11.2415	P	10.3515	P	16.2181	P	16.9757	P	16.3875	P	28.5503	P	24.8303	P	28.5186	P	37.5723	P	36.6976	P	36.6215	P
1417389_at	1.69873	A	1.60269	A	1.58161	A	2.19207	P	2.517	M	2.33771	P	3.14794	P	1.91071	P	2.77434	P	3.33471	P	3.08993	P	3.6234	P	2.48643	P	2.47096	P	1.75834	P
1417390_at	9.86725	P	9.72507	P	8.9301	P	8.37267	P	9.18605	P	8.69296	P	6.46793	P	7.05762	P	7.32073	P	7.54558	P	6.88697	P	5.9815	P	4.85808	P	6.07314	P	5.00826	P
1417391_a_at	0.290323	A	0.343969	A	1.23202	A	0.346893	A	1.53906	A	0.971037	A	1.33787	A	1.18941	A	1.2533	A	1.19789	A	1.21317	A	1.5632	A	1.14842	P	1.39824	P	1.05434	P
1417392_a_at	1.37347	P	1.69959	P	1.88481	P	0.967848	P	1.42621	M	1.12725	P	1.16752	P	0.710551	P	1.03352	P	0.80352	P	0.518365	P	0.461781	P	0.124494	A	0.195914	P	0.0876493	A
1417393_a_at	3.02587	A	3.05073	P	2.87216	P	2.28067	P	3.16463	P	2.2373	P	2.68984	P	2.70054	P	3.03594	P	3.54423	P	3.11488	P	3.59082	P	3.21379	P	3.32736	P	2.76689	P
1417394_at	1.16512	P	0.49422	P	0.576801	P	0.969658	P	1.07546	P	0.896217	P	0.774466	P	0.951303	P	0.936996	P	1.1487	P	1.06121	P	1.22075	P	0.598688	P	0.842578	P	0.52283	P
1417395_at	0.498058	A	0.715156	A	1.30486	A	0.842506	P	0.901012	A	0.851211	P	0.653911	A	0.564081	A	0.954613	P	0.764539	P	0.73803	P	1.01801	P	0.421245	P	0.520304	P	0.223532	P
1417396_at	1.06147	A	1.1162	A	1.21881	A	1.47947	A	1.19284	A	0.813167	A	0.992149	A	1.08544	A	0.894152	A	0.836044	A	0.510953	A	1.07204	A	0.401538	A	0.373594	A	0.327474	A
1417397_at	3.33164	A	2.55662	A	2.52675	A	2.40103	A	5.27225	A	3.59036	A	2.61469	A	3.31855	M	3.67132	A	5.54141	P	4.67433	P	4.56971	P	3.80275	P	3.60542	P	2.9384	P
1417398_at	4.61199	P	6.38147	P	6.43934	P	4.13004	P	4.8002	P	4.9176	P	2.79564	P	2.86425	P	3.84402	P	2.10072	P	1.61566	P	2.35814	P	0.603376	P	0.825788	P	0.372532	P
1417399_at	4.6171	P	5.1192	P	5.34576	P	5.20348	P	6.74581	P	5.27225	P	5.82024	P	5.22878	P	4.69254	P	8.43887	P	5.22082	P	6.50238	P	6.99028	P	8.91631	P	6.79948	P
1417400_at	7.91064	P	8.20537	P	7.50327	P	4.46519	P	6.63718	P	5.76886	P	3.15899	P	4.26614	P	4.0155	P	2.54307	P	2.07972	P	2.36687	P	0.583362	P	0.565627	P	0.435694	P
1417401_at	1.48693	A	2.28233	P	1.82056	M	0.62763	A	2.35209	P	1.88018	A	0.898265	A	0.689281	M	1.29227	M	0.556287	A	0.38268	P	0.478883	A	0.0434935	A	0.0355538	A	0.0486442	A
1417402_at	7.14369	P	9.41657	P	10.5265	P	6.51639	P	9.16487	P	6.84754	P	5.98477	P	6.91594	P	7.16698	P	5.03105	P	3.9843	P	5.64629	P	2.20145	P	2.67909	P	2.1575	P
1417403_at	23.6333	P	26.1887	P	25.6116	P	19.1717	P	22.0497	P	20.827	P	14.0271	P	12.3673	P	14.2121	P	9.63802	P	7.16963	P	7.72985	P	1.79899	P	2.07383	P	1.82441	P
1417404_at	54.3399	P	61.3127	P	53.4263	P	45.0924	P	55.7674	P	50.4388	P	38.3785	P	38.8498	P	36.9149	P	24.0461	P	22.3062	P	24.0039	P	6.91305	P	7.63266	P	6.75476	P
1417405_at	6.12659	A	6.66614	A	7.81097	A	5.55049	A	6.36994	A	6.1242	A	5.89627	A	5.03461	A	5.31336	A	5.69161	A	4.23777	P	5.24749	A	3.59161	M	3.73073	P	2.84148	M
1417406_at	2.62547	P	3.27438	P	3.72795	P	1.73984	P	2.31033	P	2.70571	P	1.77541	P	1.79771	P	1.74757	P	2.82746	P	1.45886	P	1.81843	P	0.986727	P	0.662552	P	0.565392	P
1417407_at	1.59241	P	1.77955	P	1.79354	P	1.4872	P	2.30139	P	1.55464	P	2.00868	P	1.87501	P	1.79943	P	2.15071	P	1.62923	P	1.98532	P	0.852713	P	1.19747	P	0.653409	P
1417408_at	0.872506	A	1.28432	A	0.485394	A	1.33755	P	2.05885	A	1.8581	P	2.32828	P	1.70651	P	1.86024	P	3.45063	P	2.63191	P	3.94928	P	3.88257	P	3.63217	P	2.87904	P
1417409_at	2.25569	A	3.07462	P	3.11189	P	3.04874	P	3.4761	P	4.44383	P	4.76451	P	3.29546	P	4.21042	P	7.11298	P	3.92843	P	6.02675	P	4.76762	P	3.85725	P	3.39026	P
1417410_s_at	3.94055	P	4.62303	P	4.23281	P	4.08702	P	5.65968	P	5.33854	P	5.16284	P	4.94542	P	6.04795	P	7.34892	P	5.4029	P	7.23348	P	5.90097	P	5.90558	P	5.48342	P
1417411_at	0.410716	A	0.0609928	A	0.0439521	A	20.6349	P	22.9637	P	22.6065	P	40.887	P	43.622	P	45.51	P	74.4514	P	74.4023	P	69.0769	P	83.1855	P	83.2263	P	89.5505	P
1417412_at	0.883002	A	0.957766	A	2.0715	A	0.906631	A	0.248455	A	0.961932	A	1.10977	A	0.89186	A	1.00184	A	1.16746	A	1.01319	P	1.10894	P	0.726922	P	1.24518	P	0.495915	P
1417413_at	0.168795	A	0.13057	A	0.173158	A	0.61749	A	0.308176	A	0.0755225	A	0.304322	A	0.393145	A	0.323057	A	0.572744	A	0.200768	A	0.518568	A	0.0607251	A	0.159158	A	0.0365293	A
1417414_at	1.64434	A	1.12574	A	1.75306	P	6.60404	P	11.4625	P	10.7697	P	14.5884	P	17.7663	P	19.5678	P	25.3077	P	21.5719	P	27.709	P	29.1176	P	30.8146	P	24.327	P
1417415_at	0.839017	A	0.957766	A	1.04448	A	0.600649	A	1.09175	P	0.846726	P	1.06172	P	0.710551	P	0.408987	P	1.12137	P	0.551462	P	1.2168	P	0.53941	P	0.64766	P	0.395588	P
1417416_at	0.336757	A	0.258973	A	0.868548	A	4.38503	P	5.26566	P	6.64601	P	6.92189	P	11.0012	P	10.1294	P	13.8343	P	16.7422	P	22.5261	P	18.6827	P	22.3647	P	12.4158	P
1417417_a_at	241.744	P	237.66	P	243.284	P	241.698	P	231.204	P	242.766	P	220.18	P	224.921	P	216.935	P	204.743	P	199.386	P	207.972	P	178.029	P	166.243	P	175.849	P
1417418_s_at	150.827	P	147.03	P	146.526	P	153.762	P	150.281	P	146.92	P	142.28	P	125.763	P	136.502	P	132.796	P	128.199	P	139.163	P	118.269	P	114.593	P	119.724	P
1417419_at	1.72145	A	2.14647	P	1.8138	M	1.96393	P	1.45432	A	2.07275	P	1.63783	M	1.12568	A	1.49826	P	1.13286	A	1.05256	P	1.36824	P	0.52585	P	0.625117	P	0.349535	A
1417420_at	4.89168	P	5.8901	P	6.06994	P	4.5778	P	5.73623	P	5.05473	P	4.20877	P	4.8023	P	4.97345	P	5.154	P	4.17783	P	4.41573	P	2.90273	P	2.89193	P	2.54302	P
1417421_at	15.6876	P	16.7653	P	18.0562	P	14.1454	P	14.5518	P	14.7374	P	10.3492	P	10.5858	P	10.965	P	8.56973	P	7.46224	P	9.32257	P	2.67266	P	3.58	P	2.46619	P
1417422_at	307.039	P	322.242	P	343.648	P	295.452	P	331.198	P	295.681	P	262.778	P	271.916	P	289.108	P	201.558	P	207.137	P	223.102	P	0.00777766	A	0.00871607	A	0.00217931	A
1417423_at	24.3082	P	29.9223	P	31.8974	P	25.143	P	36.0304	P	28.3551	P	31.265	P	32.6511	P	37.893	P	47.9463	P	45.3811	P	41.2265	P	50.0613	P	51.3889	P	41.3778	P
1417424_at	3.19912	P	3.55893	P	3.47868	P	4.12551	P	2.72881	P	4.24942	P	5.00955	P	4.51825	P	3.93451	P	7.03866	P	5.16159	P	6.18805	P	6.19854	P	6.85095	P	6.54942	P
1417425_at	1.01649	A	1.02366	A	1.1858	A	0.89947	A	1.28114	A	0.961932	A	0.795467	A	0.87342	A	1.08733	A	2.01096	A	1.66323	A	2.20397	A	0.77926	A	1.21331	A	0.622702	A
1417426_at	9.88965	P	11.3681	P	10.5041	P	7.2423	P	9.42288	P	7.68618	P	6.5728	P	6.57168	P	6.89582	P	5.57216	P	3.53261	P	5.13438	P	1.976	P	2.72599	P	2.19162	P
1417427_at	18.864	P	22.3995	P	21.3397	P	16.5672	P	18.7262	P	15.9464	P	12.4078	P	11.3736	P	13.8738	P	11.3843	P	9.38905	P	11.3802	P	3.49426	P	5.00982	P	2.94292	P
1417428_at	1.23266	A	1.16397	A	1.63865	P	12.8603	P	14.6601	P	10.8625	P	23.8581	P	25.1648	P	24.2249	P	43.1384	P	42.0372	P	47.715	P	61.7528	P	64.175	P	63.68	P
1417429_at	33.0765	P	41.2082	P	37.701	P	27.9032	P	30.902	P	31.8805	P	21.226	P	21.5268	P	21.3369	P	13.2036	P	10.3432	P	12.207	P	0.641959	P	0.900375	P	0.606502	P
1417430_at	0.0411459	A	0.571328	A	0.83941	A	0.697582	P	0.938261	A	0.695886	P	1.2541	P	0.923358	P	0.797991	P	2.05735	P	1.19536	P	1.44899	P	1.37373	P	1.33737	P	1.07459	P
1417431_a_at	4.05619	P	4.69516	P	5.43195	P	3.06388	P	3.70252	P	2.92933	P	2.04973	P	1.73751	P	1.95644	P	1.55063	P	1.34065	P	1.48352	P	0.335154	A	0.618938	P	0.494461	A
1417432_a_at	5.32648	P	7.26262	P	7.74131	P	5.84107	P	7.48456	P	7.86503	P	4.74083	P	5.06688	P	6.02436	P	5.29654	P	4.88311	P	6.96019	P	3.6747	P	3.96402	P	2.18104	P
1417433_at	17.1594	P	21.5064	P	20.0961	P	18.4465	P	26.9451	P	19.1509	P	19.5659	P	17.8279	P	19.3944	P	22.5829	P	17.7757	P	20.6137	P	17.8103	P	18.0226	P	16.7822	P
1417434_at	11.261	P	13.6512	P	13.1276	P	11.2075	P	13.4184	P	12.7192	P	11.1695	P	11.9606	P	12.6191	P	13.7299	P	11.6019	P	12.4621	P	8.92529	P	12.7895	P	7.67481	P
1417435_at	1.91833	P	2.86304	P	2.74061	P	4.33932	P	7.22356	P	5.19779	P	8.50355	P	8.93347	P	9.82305	P	16.5093	P	15.0902	P	16.9084	P	21.4253	P	21.3751	P	16.9483	P
1417436_at	0.712838	A	0.325097	A	0.0887622	A	0.21707	A	0.463482	A	0.294399	A	0.440051	A	0.115772	A	0.144806	A	0.0572382	A	0.210326	A	0.0532526	A	0.122005	M	0.152383	A	0.059131	A
1417437_at	3.74788	P	4.25043	P	3.64358	P	2.41144	P	3.41977	P	3.07431	P	2.68984	P	2.33243	P	2.32366	P	2.46663	P	1.68098	P	2.07065	P	0.678477	P	0.804105	P	0.652875	P
1417438_at	14.3578	P	17.8402	P	12.1329	P	14.0467	P	14.4062	P	14.8615	P	11.6936	P	13.0384	P	12.0618	P	11.4347	P	10.2645	P	11.7215	P	6.78025	P	6.85247	P	5.65382	P
1417439_at	0.219665	A	0.194612	A	0.143714	A	0.0911654	A	0.111716	A	0.163214	A	0.162022	A	0.0914653	A	0.0572582	A	0.135592	A	0.0509922	A	0.0683067	A	0.109394	A	0.100458	A	0.0199035	A
1417440_at	8.06622	P	5.41151	P	7.74864	P	7.73933	P	7.24413	P	8.92409	P	8.92827	P	6.59246	P	8.07504	P	10.9738	P	8.75057	P	9.00634	P	8.77272	P	7.1073	P	7.28823	P
1417441_at	9.23439	P	14.0437	P	13.7893	P	7.65697	P	12.8836	P	11.2468	P	11.3583	P	8.57356	P	9.61399	P	10.7371	P	8.55997	P	8.73168	P	5.67115	P	7.90168	P	6.77166	P
1417442_a_at	9.72184	P	11.1548	P	11.4573	P	6.75052	P	9.94149	P	7.81017	P	5.17725	P	5.80842	P	6.05844	P	4.40256	P	3.64685	P	4.43493	P	1.37545	P	1.44709	P	0.906157	P
1417443_at	1.95754	P	1.51625	A	2.02049	P	2.03278	M	1.10262	A	1.12494	A	1.14511	P	1.35028	A	1.04544	A	0.914212	P	0.292816	M	0.590448	A	0.128675	M	0.167078	P	0.136178	P
1417444_at	5.2641	P	4.15438	P	4.1266	P	3.65409	P	2.77142	P	4.23865	P	2.19242	P	2.51423	P	3.47344	P	4.72702	P	3.0169	P	2.52929	P	2.23624	P	1.82075	P	1.56751	P
1417445_at	0.124687	A	0.0471756	A	0.293459	A	0.0325265	A	0.199255	A	0.0238519	A	0.0313856	A	0.0332363	A	0.0262592	A	0.0490167	A	0.0117834	A	0.246126	A	0.00142728	A	0.00255222	A	0.00189495	A
1417446_at	1.63981	A	2.43459	A	1.85098	A	1.53374	A	1.10262	A	2.02812	A	1.79147	A	1.09691	A	1.60193	M	1.45376	A	0.621149	P	1.5509	P	0.621562	P	1.02717	P	0.380458	P
1417447_at	2.83207	P	4.17906	P	3.37365	P	1.85136	M	2.3491	P	3.46643	P	1.37047	P	1.51448	P	1.83197	P	1.18773	A	0.714083	P	0.716234	A	0.00672171	A	0.0803789	A	0.00529857	A
1417448_at	2.44923	P	3.11978	P	3.16763	P	1.9035	P	2.33418	P	1.95152	P	1.95552	P	1.86034	P	2.55086	P	2.06858	P	1.83688	P	1.79327	P	1.29615	P	1.6106	P	0.702617	P
1417449_at	4.20255	P	4.37701	P	4.30016	P	3.83039	P	4.14122	P	3.77585	P	3.23654	P	2.81249	P	2.72108	P	2.18146	P	1.98719	P	2.5602	P	0.821619	P	0.767787	P	0.662506	P
1417450_a_at	0.191402	A	0.0841545	A	0.367107	A	0.0357584	A	0.436673	A	0.233524	A	0.0461549	A	0.195146	A	0.0262592	A	0.0402572	A	0.0752069	A	0.148808	A	0.021987	A	0.0254076	A	0.0224815	A
1417451_a_at	282.193	P	266.272	P	275.662	P	279.636	P	282.89	P	296.972	P	276.717	P	266.723	P	267.817	P	247.715	P	249.519	P	258.574	P	232.992	P	252.752	P	266.644	P
1417452_a_at	130.373	P	129.579	P	133.076	P	119.864	P	125.996	P	125.812	P	102.225	P	101.195	P	110.285	P	92.6742	P	87.9246	P	96.8002	P	65.655	P	70.9472	P	58.5345	P
1417453_at	4.54812	P	5.9926	P	4.92313	P	3.48351	P	4.26305	P	4.80547	P	2.48459	P	2.73404	P	3.20366	P	2.22528	P	2.16882	P	2.12425	P	0.865398	P	0.893519	P	0.476176	P
1417454_at	4.32922	P	6.23534	P	7.14518	P	5.77417	P	6.98419	P	7.5423	P	5.99708	P	7.78659	P	7.45331	P	8.16176	P	8.00131	P	8.84886	P	8.79382	P	8.80787	P	5.51601	P
1417455_at	0.108176	A	0.0805412	A	0.132027	A	0.0738762	A	0.36936	A	0.0637061	A	0.0780946	A	0.0815375	A	0.0285	A	0.0648279	A	0.262231	P	0.54645	A	0.376293	P	0.540232	P	0.362489	P
1417456_at	9.21495	P	12.1027	P	8.93749	P	7.99224	P	11.7385	P	8.41594	P	6.0735	P	7.93115	P	8.77942	P	5.80571	P	5.30119	P	6.76012	P	3.53082	P	3.74487	P	3.25458	P
1417457_at	12.4855	P	17.3003	P	17.5645	P	9.76504	P	12.9093	P	13.0491	P	6.60783	P	6.74865	P	8.34464	P	3.50532	P	3.13049	P	3.29043	P	0.207662	A	0.184333	A	0.143656	A
1417458_s_at	14.8533	P	19.8745	P	20.7038	P	11.4274	P	16.547	P	15.4185	P	8.96513	P	9.51116	P	10.2661	P	4.05154	P	4.6165	P	6.06702	P	0.162673	P	0.373594	P	0.163283	P
1417459_at	0.114747	A	0.0488816	A	0.1175	A	0.269643	A	0.0342908	A	0.193266	A	0.0397094	A	0.0210346	A	0.0674607	A	0.0325847	A	0.017172	A	0.0273831	A	0.00132083	A	0.00339749	A	0.00406394	A
1417460_at	119.402	P	127.798	P	126.838	P	96.5865	P	112.297	P	107.814	P	75.42	P	78.1808	P	79.9327	P	41.6901	P	40.5856	P	47.2784	P	1.70458	P	1.96484	P	1.33893	P
1417461_at	2.90456	P	2.60352	P	3.72091	P	2.4511	P	2.63475	P	3.55867	P	2.08268	P	2.04401	P	2.64956	P	2.10394	P	1.60754	P	2.84087	P	0.448572	P	0.613546	P	0.615367	P
1417462_at	0.954768	A	1.79207	P	1.93563	P	0.744258	P	1.39256	M	2.45885	P	0.613393	P	0.95504	P	1.51722	P	1.00205	A	0.648846	P	1.98745	P	0.540058	P	0.549157	P	0.180014	P
1417463_a_at	44.5189	P	57.0741	P	55.0418	P	47.8926	P	57.7977	P	54.3904	P	48.2645	P	53.2546	P	49.2734	P	41.4265	P	37.0548	P	50.291	P	29.5778	P	32.5796	P	25.1515	P
1417464_at	0.0515026	A	0.078741	A	0.0717595	A	0.0618938	A	0.0360731	A	0.0314499	A	0.0273538	A	0.0260028	A	0.0353858	A	0.0325847	A	0.0176827	A	0.0364871	A	0.00538897	A	0.00629795	A	0.0027883	A
1417465_at	17.0369	P	18.8673	P	17.3995	P	15.1657	P	18.7108	P	17.5735	P	16.8135	P	19.1721	P	18.3281	P	18.0984	P	16.5742	P	21.5835	P	14.5453	P	16.712	P	15.0145	P
1417466_at	13.9575	P	15.5746	P	15.5981	P	15.6911	P	18.1457	P	16.426	P	17.0392	P	18.1176	P	16.7685	P	20.5154	P	19.6819	P	20.4684	P	20.6636	P	22.0873	P	17.2523	P
1417467_a_at	1.25016	A	1.55076	P	1.73958	P	1.2298	P	1.2507	P	1.47081	P	1.67752	P	1.15844	P	0.905805	P	1.56739	P	1.07857	P	1.82053	P	0.890936	P	1.06657	P	0.561843	P
1417468_at	41.15	P	43.2985	P	44.7481	P	32.5144	P	39.5951	P	34.9714	P	22.9946	P	24.0591	P	26.2936	P	17.4093	P	15.7643	P	16.7879	P	3.7572	P	3.98626	P	3.02277	P
1417469_at	1.79899	P	3.01098	P	2.85137	P	1.22417	P	1.79375	P	1.71653	P	1.55306	P	1.30875	P	1.69165	P	0.80217	P	0.565472	P	0.585141	P	0.231363	P	0.424647	P	0.161314	P
1417470_at	0.923025	A	0.250824	A	1.5682	A	0.789638	A	0.748769	A	0.585114	A	0.73275	A	0.45333	A	0.524526	A	0.870171	M	0.216458	A	0.389359	A	0.132473	P	0.0790864	A	0.120165	A
1417471_s_at	1.86773	P	2.45014	P	1.82732	P	2.21057	P	2.06766	P	2.67759	P	1.64774	P	2.09305	P	2.66108	P	3.16047	P	2.25435	P	2.88807	P	2.34465	P	2.23653	P	1.84815	P
1417472_at	8.06895	P	14.0405	P	11.8024	P	6.99082	P	9.02035	P	10.6829	P	8.87039	P	6.56909	P	5.32364	P	5.36711	P	3.02155	P	4.05093	P	2.17373	P	2.11199	P	2.12598	P
1417473_a_at	3.21381	P	2.5957	P	3.07012	P	1.83936	P	1.14079	P	2.52476	P	1.3073	P	0.775009	P	1.21655	P	1.12855	P	0.499352	P	0.721705	P	0.0888288	A	0.136572	P	0.106845	P
1417474_at	7.74998	P	5.84461	P	6.84269	P	5.07689	P	6.08393	P	5.88611	P	2.96107	P	3.72709	P	4.77326	P	3.88527	P	3.22768	P	3.32488	P	2.6077	P	2.70017	P	2.01891	P
1417475_at	8.18656	P	9.38967	P	9.96795	P	6.13632	P	8.76023	P	7.89391	P	7.11403	P	6.0201	P	6.21875	P	6.09958	P	4.35317	P	5.26474	P	3.17605	P	3.31742	P	2.25138	P
1417476_at	3.6582	P	5.40588	P	5.30987	P	3.66298	P	6.35982	P	4.30062	P	3.89525	P	4.05716	P	4.06224	P	5.37475	P	4.48442	P	5.10248	P	3.52738	P	3.37347	P	2.80499	P
1417477_at	2.42553	P	2.81567	P	2.93459	P	2.68476	P	3.53568	P	1.82136	P	2.53564	P	2.16375	P	2.7558	P	2.89045	P	2.19918	P	2.3102	P	1.25662	P	1.63291	P	1.25684	P
1417478_a_at	3.39568	P	4.45149	P	4.63776	P	3.2661	P	4.62137	P	4.69637	P	3.52501	P	3.61892	P	3.78063	P	4.65993	P	3.40165	P	4.27688	P	3.04065	P	3.35226	P	2.37341	P
1417479_at	1.71463	A	1.65728	M	1.70589	A	1.72598	M	1.52773	M	1.13884	A	1.22387	A	0.62267	A	0.784669	A	1.21389	M	0.813208	A	1.11479	A	0.537466	P	0.506408	P	0.340565	P
1417480_at	25.6177	P	29.9595	P	28.9283	P	23.5232	P	28.6716	P	28.8468	P	21.3357	P	23.9102	P	26.853	P	23.1278	P	22.7579	P	25.975	P	20.2568	P	20.3235	P	15.8784	P
1417481_at	1.1391	P	1.27948	P	2.2523	P	3.23989	P	4.13162	P	5.02726	P	7.69306	P	6.57947	P	8.27573	P	15.3656	P	13.6392	P	12.8166	P	19.2553	P	18.8703	P	14.3716	P
1417482_at	1.02504	P	0.763063	P	1.11337	P	0.642886	P	0.461037	P	0.593722	P	0.588293	P	0.372355	A	0.712977	P	0.495065	M	0.149607	A	0.264839	A	0.0607251	A	0.0348707	A	0.0847551	A
1417483_at	2.27214	P	2.67665	P	2.0035	P	1.39865	P	2.0383	P	1.96632	P	1.97594	P	1.30284	P	1.41446	P	1.24307	P	0.873267	P	1.12649	P	0.344171	P	0.406055	P	0.349535	P
1417484_at	0.00733238	A	0.00612461	A	0.0120171	A	0.00314477	A	0.00779726	A	0.0299117	A	0.00424357	A	0.00664788	A	0.00421904	A	0.00322423	A	0.00110593	A	0.00781074	A	0.000413015	A	0.00736944	A	0.000801828	A
1417485_at	0.37257	P	0.455046	P	0.573634	A	0.247524	P	0.625567	P	0.153945	A	0.512456	P	0.471497	P	0.0765937	A	0.474135	P	0.0901987	A	0.432927	A	0.084726	P	0.0331794	A	0.0490758	P
1417486_at	0.250176	A	0.128674	A	0.0661397	A	0.201374	A	0.275822	A	0.362851	A	0.389737	A	0.687513	A	0.259661	A	1.07848	P	1.51208	P	1.99596	P	1.05512	P	1.46774	P	1.16741	P
1417487_at	0.290323	A	0.976545	A	0.579968	A	0.243136	A	0.456151	A	0.491416	A	0.584959	A	0.193721	A	0.467943	A	1.03306	A	0.0354881	A	0.322154	A	0.0381503	A	0.234749	A	0.0293898	A
1417488_at	0.134722	A	0.117362	A	0.134943	A	0.0583654	A	1.06462	A	0.0554137	A	0.0901214	A	0.182387	A	0.37153	A	0.151364	A	0.0229567	A	0.0364871	A	0.0341442	A	0.00848721	A	0.0053982	A
1417489_at	0.129693	A	0.050594	A	0.311783	A	0.412617	A	0.273528	A	0.272616	P	0.363438	A	0.128938	P	0.393595	P	0.493829	P	0.200768	P	0.522041	P	0.273063	P	0.392436	P	0.183771	P
1417490_at	196.753	P	191.726	P	162.081	P	195.012	P	172.886	P	172.623	P	188.989	P	150.012	P	162.109	P	149.143	P	131.657	P	134.219	P	97.4597	P	100.561	P	126.368	P
1417491_at	3.27512	P	5.31857	P	4.53099	P	3.33833	P	3.72463	P	3.77319	P	2.99391	P	3.33011	P	3.62048	P	3.83851	P	3.45901	P	3.65137	P	3.01989	P	2.87521	P	2.12598	P
1417492_at	6.00772	P	8.28792	P	8.89316	P	5.89611	P	7.03198	P	7.61996	P	5.42566	P	6.24334	P	6.58645	P	5.30987	P	5.09036	P	5.83105	P	4.02226	P	3.81451	P	3.05016	P
1417493_at	8.60664	P	9.95637	P	9.59656	P	8.10281	P	9.63915	P	9.23528	P	8.82308	P	7.82938	P	8.66555	P	8.97289	P	7.80297	P	9.10264	P	7.08472	P	6.89374	P	5.43635	P
1417494_a_at	227.025	P	269.284	P	263.911	P	171.208	P	263.019	P	256.424	P	132.309	P	199.81	P	194.19	P	78.2313	P	111.77	P	104.357	P	2.13334	P	2.28556	P	1.36577	P
1417495_x_at	158.591	P	193.243	P	184.186	P	139.661	P	175.286	P	168.763	P	106.604	P	130.926	P	129.778	P	57.8141	P	78.0695	P	79.8508	P	0.649488	P	0.798295	P	0.514949	P
1417496_at	60.6723	P	99.5238	P	92.6628	P	52.0785	P	83.6921	P	87.3571	P	34.6011	P	55.1857	P	56.8425	P	21.8478	P	26.8611	P	32.4489	P	0.341346	P	0.330246	P	0.145548	P
1417497_at	0.643618	A	0.866785	P	1.04776	P	0.506089	P	0.65611	M	0.779766	P	0.708597	P	0.430386	A	0.788472	A	0.620055	A	0.335653	P	0.710769	P	0.241973	P	0.144671	P	0.136487	P
1417498_at	191.804	P	173.272	P	173.024	P	158.562	P	152.715	P	154.538	P	123.858	P	112.4	P	114.068	P	75.9977	P	69.7172	P	70.578	P	0.0590579	A	0.181606	A	0.209379	A
1417499_at	14.6302	P	17.6228	P	18.3139	P	14.1234	P	16.1227	P	15.6431	P	11.8673	P	11.0324	P	11.6507	P	12.4446	P	10.1738	P	11.989	P	9.22975	P	9.32375	P	8.07602	P
1417500_a_at	20.4527	P	27.6832	P	26.6125	P	16.0233	P	24.5779	P	20.0191	P	10.0504	P	15.1554	P	13.4862	P	6.89245	P	6.40196	P	6.30945	P	0.600026	P	0.812425	P	0.493493	P
1417501_at	8.27695	P	10.2486	P	8.46155	P	5.84824	P	7.80893	P	6.20568	P	6.10065	P	3.73652	P	6.93331	P	4.1716	P	2.79704	P	3.25603	P	1.21581	P	1.10912	P	0.861074	P
1417502_at	5.04646	A	6.46472	P	6.49376	P	21.0863	P	26.4864	P	21.5155	P	35.4753	P	39.0643	P	38.2258	P	62.5675	P	67.9872	P	66.0464	P	101.697	P	97.3691	P	91.6255	P
1417503_at	2.97242	A	4.76464	A	5.16286	A	2.90014	A	4.87523	A	5.11245	A	2.36193	A	3.45538	A	3.03359	A	3.25086	A	1.93775	A	4.08174	A	2.90273	P	2.98316	A	2.54216	A
1417504_at	0.0296849	A	0.0523125	A	0.472858	A	13.7841	P	16.8774	P	14.029	P	32.3337	P	37.6927	P	36.671	P	57.8318	P	61.4477	P	68.0923	P	89.1264	P	91.6372	P	86.6607	P
1417505_s_at	6.63148	P	6.98977	P	6.9738	P	4.59853	P	6.81041	P	5.40492	P	4.0538	P	2.932	P	3.78063	P	2.55641	P	2.28204	P	3.87623	P	1.26165	P	1.41577	P	1.25885	P
1417506_at	3.22117	P	4.26417	P	4.31434	P	2.97107	P	3.28567	P	3.07431	P	1.52367	P	1.83733	P	1.90169	P	1.65786	P	1.27335	P	1.34616	P	0.441234	P	0.457568	P	0.330414	P
1417507_at	1.96216	P	1.63989	P	1.64872	P	2.60862	P	3.72778	P	2.66226	P	3.77191	P	2.82373	P	3.51192	P	5.43211	P	4.45405	P	4.84593	P	5.11462	P	5.38961	P	4.55887	P
1417508_at	6.94202	P	6.98977	P	6.39219	P	4.63542	P	4.94386	P	5.92525	P	4.70535	P	4.74329	P	4.56183	P	5.18435	P	3.48457	P	4.13396	P	3.09217	P	3.51666	P	2.28685	P
1417509_at	2.35223	P	3.33055	P	3.12234	P	2.38021	P	3.37604	P	2.7903	P	2.02098	P	1.62432	P	2.47324	P	2.06377	P	1.67824	P	2.2018	P	0.863155	P	0.961867	P	0.75699	P
1417510_at	4.91228	P	6.30119	P	6.1061	P	5.68358	P	6.90234	P	6.85038	P	7.09376	P	6.26652	P	6.36649	P	11.0762	P	9.81067	P	11.3469	P	13.9764	P	14.5885	P	12.3725	P
1417511_at	4.00837	P	5.54418	P	4.52388	P	2.81667	P	3.9084	P	3.57715	P	3.00267	P	1.42197	P	2.24046	P	2.36593	P	1.54153	P	2.06851	P	0.831945	P	0.87049	P	0.586849	P
1417512_at	22.8277	P	29.1323	P	36.384	P	18.558	P	21.6218	P	23.4256	P	11.5917	P	18.1608	P	18.7566	P	12.4201	P	13.7401	P	10.4638	P	4.33892	P	4.99725	P	3.61288	P
1417513_at	38.096	P	55.1043	P	52.0012	P	31.4904	P	49.0678	P	45.777	P	25.2965	P	31.7591	P	33.8127	P	17.6962	P	20.0634	P	22.4003	P	7.24202	P	8.74234	P	4.18353	P
1417514_at	0.0698312	A	0.0575038	A	0.129114	A	0.0714537	A	0.560024	A	0.673996	A	0.496208	A	1.25765	A	0.796086	A	1.23138	A	2.50765	A	2.40623	A	2.68108	A	2.36081	A	1.53933	A
1417515_at	12.3474	P	14.5281	P	15.3846	P	8.68964	P	13.2964	P	10.6949	P	7.49069	P	6.09692	P	8.56298	P	5.89884	P	4.78532	P	5.37087	P	1.15495	P	1.52822	P	0.88767	P
1417516_at	2.18303	P	3.08789	P	2.46828	P	2.10403	P	3.53254	P	2.20478	P	2.60399	P	2.18095	P	2.20463	P	2.7208	P	2.08688	P	2.45446	P	1.82611	P	2.20216	P	1.77648	P
1417517_at	1.63529	P	1.32309	P	1.9458	P	1.18112	P	0.994475	P	1.3591	P	1.51389	P	0.803957	P	1.11942	P	0.864694	P	0.519425	P	0.762015	P	0.219416	P	0.282886	P	0.185143	P
1417518_at	0.619393	A	0.348178	A	0.665841	A	0.468671	A	0.319835	A	0.200867	A	0.360364	A	0.412503	A	0.379993	A	0.144425	A	0.0990198	A	0.473743	A	0.104231	A	0.106489	A	0.113437	A
1417519_at	0.108176	A	0.0932591	A	0.179083	A	0.0201296	A	0.0563235	A	0.0738207	A	0.0617754	A	0.0611347	A	0.267665	A	0.0434059	A	0.108013	A	0.0262741	A	0.0474815	A	0.107426	A	0.00621824	A
1417520_at	0.0667317	A	0.204536	A	0.244921	A	0.115459	A	0.651007	A	0.464101	A	0.342015	A	0.676924	P	0.189478	A	0.52989	P	0.37475	P	0.758336	P	0.23842	P	0.2897	P	0.207946	P
1417521_at	0.868311	A	0.957766	A	0.752343	A	0.625938	P	0.565034	A	0.552965	P	0.241329	A	0.448396	A	0.565804	A	0.903164	P	0.363906	P	0.678116	P	0.198018	P	0.203183	P	0.171577	P
1417522_at	0.716935	A	1.04494	A	0.875031	A	0.406283	A	0.186079	A	0.60666	A	0.611714	A	0.456624	A	0.366467	A	0.75118	A	0.421837	A	0.444774	A	0.171311	A	0.278573	A	0.217687	A
1417523_at	0.883002	A	0.250824	A	1.26841	A	0.14596	A	0.813966	A	0.975593	A	0.0962399	A	0.66988	A	0.642403	A	0.472909	A	0.532191	A	0.626009	A	0.1942	A	0.256695	A	0.0589005	A
1417524_at	0.50985	A	0.234611	A	0.685011	A	2.08975	P	3.11822	P	2.57559	P	3.98014	P	3.95693	P	4.89728	P	8.1597	P	9.35343	P	9.23933	P	14.8165	P	14.0762	P	13.0211	P
1417525_at	1.88151	A	1.21677	A	1.6185	A	2.46783	A	2.56221	A	1.13884	A	1.50218	A	0.938244	A	1.61257	A	1.61328	A	0.5763	A	1.65176	A	0.214004	A	0.269395	A	0.286884	A
1417526_at	0.605313	A	0.950733	A	1.23202	A	1.83736	A	4.49507	A	3.74663	A	4.2343	P	5.87204	P	6.61038	P	10.2299	P	8.56191	P	9.26885	P	11.6166	P	12.4263	P	9.99608	P
1417527_at	0.144847	A	0.56689	A	0.296509	A	2.50763	P	3.45105	P	3.76522	P	4.88083	P	5.53243	P	5.49366	P	9.41746	P	8.65516	P	9.80536	P	12.1966	P	12.7458	P	9.81943	P
1417528_at	0.216107	A	0.117362	A	0.161344	A	0.247524	A	0.0677873	A	0.0603735	A	0.131654	A	0.0766485	A	0.17438	A	0.424356	A	0.171016	A	0.318927	A	0.237408	A	0.216798	A	0.169907	A
1417529_at	0.241154	A	0.174925	A	0.2752	A	1.86938	A	2.05591	P	1.17602	A	2.49308	P	2.7117	P	2.2629	P	4.90677	P	4.41364	P	4.8362	P	4.60186	P	5.06439	P	4.92153	P
1417530_a_at	35.9639	P	36.723	P	35.0098	P	30.9013	P	30.1046	P	30.2735	P	22.164	P	21.9216	P	23.4018	P	16.3992	P	15.088	P	15.9571	P	6.38247	P	7.60276	P	6.50528	P
1417531_at	172.631	P	174.659	P	169.699	P	145.224	P	148.546	P	153.857	P	111.159	P	111.528	P	119.585	P	67.2181	P	65.9954	P	65.4362	P	0.00274716	A	0.00288207	A	0.000801828	A
1417532_at	23.0133	P	25.2107	P	25.8038	P	17.6149	P	18.1457	P	20.9303	P	10.3007	P	10.7098	P	13.3792	P	5.8154	P	4.71866	P	5.26228	P	0.0308196	A	0.0321762	A	0.0543572	A
1417533_a_at	13.8701	P	16.5302	P	16.8246	P	10.6095	P	12.421	P	11.7202	P	8.56363	P	9.05948	P	9.49002	P	8.15558	P	6.25832	P	6.97562	P	2.47409	P	2.49614	P	2.06661	P
1417534_at	5.55857	P	7.25098	P	6.31244	P	3.89543	P	6.72203	P	4.79182	P	3.67644	P	3.32086	P	4.06717	P	3.86727	P	1.65642	P	3.14859	P	1.25076	P	1.06297	M	0.750817	P
1417535_at	2.60635	P	3.19698	P	3.00058	P	2.37604	P	3.69936	P	4.06405	P	3.69687	P	3.70824	P	5.11869	P	6.83652	P	5.21559	P	5.93129	P	5.83426	P	6.24648	P	3.90203	P
1417536_at	13.6749	P	13.0647	P	13.3165	P	15.2073	P	21.1207	P	15.4559	P	21.8149	P	17.0184	P	19.0138	P	24.6401	P	17.6305	P	25.6365	P	22.6857	P	23.666	P	20.0501	P
1417537_at	0.486299	A	0.478945	A	1.46788	A	0.471907	A	0.289634	A	0.43281	A	0.798977	A	0.377136	A	0.217131	A	0.710044	A	0.267738	A	0.1662	A	0.112609	A	0.274891	A	0.13587	A
1417538_at	7.24613	P	7.55408	P	8.47997	P	5.55286	P	5.59986	P	6.33516	P	4.74793	P	4.55237	P	4.34199	P	3.52653	P	3.2844	P	3.9776	P	1.47545	P	1.43728	P	1.19037	P
1417539_at	7.83707	P	8.87707	P	7.5362	P	4.56169	P	6.56262	P	6.67152	P	4.69589	P	4.39673	P	4.42673	P	3.02061	P	3.04172	P	3.47944	P	1.01094	P	1.2546	P	0.733514	P
1417540_at	5.95497	P	3.78887	P	4.92671	P	2.49925	P	3.26702	P	4.84646	P	2.10125	P	1.83733	P	2.31239	P	1.88084	P	1.35237	P	1.17937	P	0.332351	P	0.328956	P	0.219872	P
1417541_at	0.498058	A	0.472414	P	0.752343	P	0.284549	A	0.381278	A	0.504082	P	0.652215	M	0.491453	P	0.414138	P	0.567671	P	0.219978	P	0.386037	M	0.0892047	P	0.0710407	P	0.0619214	P
1417542_at	1.95293	P	1.68713	P	1.68234	P	2.98615	P	3.80687	P	3.42435	P	4.92605	P	4.6844	P	4.86179	P	8.03412	P	7.96118	P	8.68913	P	9.2007	P	9.69248	P	7.78617	P
1417543_at	0.0500066	A	0.102459	A	0.211857	A	0.132563	A	0.259815	A	0.239343	A	0.681162	A	0.0742235	A	0.0522596	A	0.608484	A	0.560075	A	0.606411	A	0.637864	M	0.467507	A	0.267107	M
1417544_a_at	13.138	P	12.1702	P	12.4376	P	10.8355	P	13.6923	P	11.2408	P	10.8967	P	10.12	P	11.1611	P	11.9742	P	9.25269	P	10.39	P	6.92847	P	7.17065	P	6.73424	P
1417545_at	0.0698312	A	0.0715844	A	0.108832	A	0.0445944	A	0.0525626	A	0.0587149	A	0.0407722	A	0.0321847	A	0.0377311	A	0.0356181	A	0.0141786	A	0.0364871	A	0.0070685	A	0.00693512	A	0.00379558	A
1417546_at	0.525623	A	0.269197	A	1.09367	A	0.486511	A	0.689396	A	0.25103	A	0.304322	A	0.43692	A	0.251696	A	0.339519	A	0.192164	A	0.318927	A	0.0763401	A	0.0425866	A	0.0145186	A
1417547_at	2.94089	A	2.15158	P	2.21471	P	2.7868	M	2.86606	P	2.18978	P	2.8934	P	2.28898	P	2.22477	M	3.47002	P	1.89558	P	3.35479	P	1.81113	P	2.15914	P	1.76816	P
1417548_at	0.0485158	A	0.0471756	A	0.137863	A	0.030399	A	0.205884	A	0.0488791	A	0.0407722	A	0.0564865	A	0.0765937	A	0.164406	A	0.0285073	A	0.453265	A	0.207662	A	0.1498	A	0.0715416	A
1417549_at	0.101653	A	0.0841545	A	0.211857	A	0.540633	P	0.57507	P	0.764234	P	0.686292	A	0.428755	P	0.886397	P	0.922513	P	1.19283	P	1.17348	P	0.900003	P	1.23954	P	0.693874	P
1417550_a_at	1.1521	A	0.799781	A	1.42786	A	0.331513	A	0.932929	A	0.5658	A	0.237028	A	0.285141	A	0.434843	A	0.238793	A	0.0953228	A	0.386037	A	0.0065503	A	0.0348707	A	0.0229769	A
1417551_at	3.6234	P	4.1626	P	4.85884	P	3.19847	P	3.81638	P	3.78116	P	2.36404	P	2.45045	P	2.72571	P	2.43022	M	1.96173	P	2.48303	P	0.978179	P	1.28487	P	0.772784	P
1417552_at	0.486299	P	0.298043	P	0.501089	A	0.247524	P	0.470827	P	0.399714	P	0.520613	P	0.417368	P	0.388486	P	0.541174	P	0.212949	P	0.39435	P	0.176374	P	0.245949	P	0.179334	P
1417553_at	1.31605	P	0.622618	A	1.23202	A	0.313202	A	1.01061	A	0.453643	A	0.910812	M	0.423868	A	0.224916	A	0.860591	P	0.330831	A	0.701676	P	0.10305	A	0.160733	A	0.230544	A
1417554_at	0.101653	A	0.312579	A	0.263065	A	0.150017	A	0.145134	A	0.117532	A	0.287977	A	0.123643	A	0.0792359	A	0.0849517	A	0.0187134	A	0.0557216	A	0.00223764	A	0.00255222	A	0.000653063	A
1417555_at	1.19121	P	1.51132	P	1.65208	P	1.35469	P	1.82266	P	1.32602	P	1.6319	P	1.41197	P	1.38115	P	1.53542	P	0.988746	P	1.47539	P	0.65086	P	0.762872	P	0.648077	P
1417556_at	534.72	P	501.563	P	534.808	P	506.182	P	499.404	P	496.514	P	468.441	P	464.9	P	443.512	P	377.056	P	419.854	P	333.096	P	0.0444044	A	0.0660878	P	0.0710491	A
1417557_at	14.5628	P	15.704	P	16.1362	P	12.0589	P	14.3242	P	13.1378	P	11.7597	P	10.9558	P	11.8195	P	11.6148	P	9.82666	P	11.4106	P	6.62885	P	6.99645	P	5.94916	P
1417558_at	2.75257	P	3.18632	P	3.40864	P	4.60084	P	5.81291	P	5.13996	P	7.86797	P	6.36452	P	7.14275	P	11.7138	P	9.05583	P	11.2557	P	11.6511	P	13.0162	P	10.6456	P
1417559_at	35.7551	P	41.5337	P	37.0321	P	25.236	P	32.6653	P	32.0939	P	21.8577	P	23.1196	P	22.9159	P	16.8499	P	15.1648	P	15.7911	P	5.39461	P	5.53709	P	3.99812	P
1417560_at	35.7192	P	37.4009	P	36.292	P	31.1088	P	34.6687	P	33.2279	P	25.8399	P	25.1126	P	23.8828	P	21.3209	P	17.4335	P	18.8293	P	6.47848	P	7.26985	P	7.37892	P
1417561_at	345.963	P	346.84	P	356.608	P	339.162	P	349.774	P	328.934	P	335.695	P	321.947	P	311.644	P	268.634	P	260.52	P	270.195	P	0.281011	A	0.292813	A	0.240636	A
1417562_at	16.0785	P	16.0105	P	18.7721	P	10.775	P	10.9129	P	12.5332	P	6.61533	P	7.55732	P	6.44586	P	3.03953	P	3.38893	P	5.08531	P	0.0232286	A	0.0272949	A	0.0161008	A
1417563_at	1.39785	A	0.85056	A	1.13968	A	1.1569	A	1.1326	A	0.650011	A	0.988509	A	0.8679	A	0.686841	A	0.686356	A	0.279752	A	0.867938	A	0.0613958	A	0.165486	A	0.062626	A
1417564_at	4.96642	P	5.54983	P	6.48288	P	4.45831	P	6.80361	P	6.17476	P	3.73777	P	5.13154	P	5.40596	P	3.74352	P	3.81722	P	5.5319	P	2.44844	P	2.76839	P	1.72901	P
1417565_at	4.08138	P	5.1837	P	5.56138	P	2.84017	P	4.56302	P	3.63266	P	2.59329	P	2.7609	P	3.18943	P	2.10233	P	2.32884	P	2.28194	P	1.15495	P	0.877296	P	0.690062	P
1417566_at	5.8181	P	8.39123	P	8.29219	P	4.35531	P	5.81291	P	5.31643	P	2.62326	P	3.20334	P	3.71984	P	2.47326	P	1.78689	P	2.08778	P	0.38212	P	0.388377	P	0.220603	P
1417567_at	0.290323	A	0.776811	A	0.529411	A	0.360826	A	1.33671	A	1.16206	A	0.578303	A	1.13145	P	1.21044	A	2.15394	A	1.42317	P	1.82893	P	2.54322	P	2.67909	P	1.57621	P
1417568_at	3.41047	P	3.20764	P	3.90406	P	10.0011	P	12.7733	P	11.8562	P	18.7669	P	18.8112	P	18.5031	P	30.6814	P	25.663	P	29.4691	P	28.6984	P	31.265	P	31.1406	P
1417569_at	2.22988	P	2.38286	P	3.31421	P	6.8019	P	10.1306	P	7.90836	P	10.8205	P	12.6686	P	13.5934	P	20.3424	P	20.3669	P	23.5953	P	27.0696	P	23.0839	P	23.073	P
1417570_at	1.39119	P	1.44502	P	1.62522	P	1.48334	P	2.00899	P	1.44934	P	2.01278	P	1.52257	P	2.11768	P	2.76642	P	2.08402	P	1.98957	P	1.81674	P	1.11458	P	1.42212	P
1417571_at	3.78033	A	3.20498	M	2.73024	A	1.42551	A	2.92732	A	2.97326	A	1.38009	A	1.1681	A	1.56584	A	2.35935	A	1.44827	A	2.19101	A	0.945751	A	0.867942	A	0.656614	A
1417572_at	0.818167	A	1.62251	A	0.926988	A	0.754693	A	0.951609	A	1.07412	A	0.739675	A	0.823964	A	0.655316	A	0.5349	A	0.735742	P	0.968222	A	0.24452	P	0.418423	P	0.124028	M
1417573_at	24.9604	P	30.3317	P	28.2183	P	19.7798	P	25.2881	P	23.491	P	16.9659	P	19.0351	P	19.0986	P	15.5138	P	13.4207	P	13.8489	P	7.22781	P	7.53521	P	6.50052	P
1417574_at	44.3282	P	48.7379	P	49.0927	P	36.1519	P	48.7039	P	38.9308	P	29.31	P	29.9913	P	29.2062	P	16.0066	P	15.8661	P	19.3924	P	2.85969	P	3.37222	P	1.88281	P
1417575_at	0.250176	A	0.0805412	A	0.413576	A	0.849594	A	0.832339	A	0.660901	A	0.152669	A	0.908512	A	0.942862	A	1.96317	M	1.24638	P	1.37226	P	1.10549	P	1.12279	P	0.724639	P
1417576_a_at	0.635531	A	0.502971	A	0.930241	A	0.106406	A	1.02677	M	0.647836	A	0.755298	A	0.785843	A	0.328021	A	0.716651	P	0.545022	A	1.14995	P	0.65086	P	0.602037	P	0.41456	P
1417577_at	0.172251	A	0.126781	A	0.229859	A	1.08655	P	1.25346	P	1.02129	M	1.29777	M	1.75201	P	1.52777	P	3.78111	P	3.19312	P	3.4332	P	3.01771	P	3.6884	P	2.20712	P
1417578_a_at	4.31146	P	4.26966	P	4.52388	P	3.03361	P	4.48214	P	4.25481	P	3.57011	P	2.76986	P	3.64225	P	2.77997	P	3.12113	P	3.23999	P	1.62619	P	1.58535	P	1.28783	P
1417579_x_at	4.31653	P	4.9346	P	5.3673	P	3.5764	P	5.27225	M	3.50329	P	2.68123	M	1.99517	P	3.03829	P	2.82067	P	1.70835	P	2.74012	P	0.823092	P	0.922759	P	0.746897	M
1417580_s_at	217.223	P	221.956	P	216.579	P	181.196	P	184.765	P	200.846	P	141.572	P	145.021	P	148.563	P	93.9963	P	88.9868	P	88.2054	P	0.453484	P	0.580719	P	0.364229	P
1417581_at	2.34987	A	1.78205	A	2.45797	A	1.37378	A	1.77643	A	2.13491	A	0.990329	A	0.99819	A	1.26968	A	1.72902	A	1.14481	M	1.60841	A	0.709252	P	0.816594	P	0.861661	P
1417582_s_at	1.12396	P	1.42788	P	1.2023	P	0.962422	P	1.10262	P	1.352	P	0.618433	P	1.10457	P	1.15974	P	1.03872	P	0.806203	P	0.911254	P	0.767695	P	0.685467	P	0.399627	P
1417583_a_at	13.0714	P	14.3247	P	16.5031	P	10.8013	P	12.6337	P	13.0277	P	7.52648	P	9.35099	P	8.9214	P	6.49678	P	6.53164	P	5.71859	P	2.71061	P	3.27648	P	1.82746	P
1417584_at	0.591272	A	1.52117	M	1.63193	A	1.11979	A	1.81398	A	1.13884	A	0.992149	A	0.719446	A	1.22878	P	0.708725	A	0.694823	A	1.38031	A	0.263617	A	0.325738	A	0.319539	A
1417585_at	3.61097	P	3.40292	P	4.09123	P	3.30984	P	3.19561	P	3.58772	P	3.37914	P	3.07286	P	2.09769	P	2.96739	P	2.20063	P	2.9196	P	1.49747	P	1.17983	P	0.556282	P
1417586_at	0.0590587	A	0.0662661	A	0.1175	A	0.0726634	A	0.0396701	A	0.036115	A	0.0334354	A	0.0564865	A	0.0623266	A	0.0840567	A	0.0982779	A	0.0471567	A	0.166748	A	0.0945275	A	0.0824125	A
1417587_at	0.500021	A	0.448551	A	0.29956	A	0.317764	A	0.607834	A	0.155794	A	0.337454	A	0.435285	A	0.481993	P	0.169473	A	0.131201	A	0.223035	P	0.0763401	P	0.124676	P	0.0572959	A
1417588_at	1.34693	P	0.669846	A	0.794197	A	0.842506	P	0.53257	A	0.476686	A	0.84129	A	0.364411	M	0.722347	P	0.660209	P	0.233289	A	0.48919	M	0.150193	P	0.129595	P	0.0353663	A
1417589_at	0.0227716	A	0.226549	A	0.293459	A	0.100012	A	0.0307604	A	0.0505039	A	0.0177255	A	0.0815375	M	0.106378	A	0.182777	A	0.0787227	A	0.0330273	A	0.00982956	A	0.00608948	A	0.00621824	A
1417590_at	131.564	P	137.247	P	135.495	P	111.638	P	120.656	P	120.163	P	84.8324	P	85.4722	P	87.9585	P	52.986	P	49.1603	P	51.5728	P	0.748297	P	0.740053	P	0.411377	P
1417591_at	3.45491	P	4.08592	P	4.64132	P	2.81667	P	4.53065	P	3.72274	P	3.24542	P	2.69608	P	2.95848	P	3.29273	P	2.31859	P	3.00545	P	1.80272	P	2.00242	P	1.36923	P
1417592_at	9.39283	P	10.9601	P	9.68191	P	9.75986	P	9.84889	P	7.73517	P	9.23185	P	9.15282	P	9.48157	P	10.5704	P	8.77397	P	10.524	P	8.40743	P	9.16745	P	6.9623	P
1417593_at	8.50482	P	8.67527	P	9.07427	P	7.19782	P	8.40673	P	8.18636	P	9.30867	P	7.7305	P	7.83141	P	10.0326	P	7.63787	P	9.0518	P	6.73291	P	5.96275	P	5.71293	P
1417594_at	3.38828	P	4.78967	P	6.05909	P	3.04225	P	4.59218	P	5.10145	P	2.78048	P	4.50607	P	3.52636	P	3.00858	P	3.27335	P	3.66769	P	2.59309	P	3.49142	P	1.66049	P
1417595_at	0.151645	A	0.176884	A	0.266096	A	0.184464	A	0.157928	A	0.133779	A	0.0864832	A	0.102858	A	0.111951	A	0.0656817	A	0.0245945	A	0.0532526	A	0.141033	A	0.0098858	A	0.00763473	A
1417596_at	0.482386	A	0.582438	A	1.1825	A	0.208486	A	1.12714	A	0.306358	A	0.59664	A	0.717665	A	0.830492	A	1.14726	A	0.634411	A	0.913144	A	0.876637	P	0.702197	P	0.522336	P
1417597_at	0.445411	A	0.459381	A	0.290412	A	0.0241582	A	0.289634	A	0.202772	A	0.147367	A	0.173964	A	0.17438	A	0.361568	A	0.0535801	A	0.123295	A	0.0252574	A	0.0266615	A	0.0325168	A
1417598_a_at	7.73639	P	10.466	P	11.2701	P	6.9982	P	8.33694	P	8.49748	P	4.94035	P	5.19134	P	6.27936	P	4.40808	P	4.60122	P	4.48059	P	2.76889	P	2.74835	P	1.43897	P
1417599_at	1.03574	A	1.4769	A	1.2023	A	0.567186	A	1.11351	A	0.742107	A	0.385074	A	0.574348	P	0.52096	A	1.07563	A	0.221743	A	0.785988	P	0.107399	P	0.202621	P	0.0871206	A
1417600_at	1.05074	A	0.983598	P	0.920485	A	1.12534	P	1.47404	P	1.27892	P	1.31493	P	1.15844	P	1.38323	P	2.38239	P	1.54689	P	1.77235	P	1.24742	P	1.32204	P	1.04803	P
1417601_at	1.18468	A	1.45727	A	1.33804	A	0.496285	A	1.32279	A	0.837762	P	0.905431	A	0.552142	A	0.735499	A	0.549981	A	0.182794	A	0.468611	P	0.0268123	A	0.0545517	A	0.0717882	A
1417602_at	2.44923	P	2.17715	P	2.79942	P	2.21674	P	2.59844	P	2.42598	P	2.04151	P	1.78938	P	1.95205	P	1.27384	P	1.33414	P	1.50185	P	0.965786	P	1.26782	P	0.961797	P
1417603_at	0.0605843	A	1.09001	A	1.14956	A	0.52414	A	0.661218	A	0.739898	A	0.688003	A	0.519962	A	0.769486	A	0.431577	A	0.228833	A	0.649289	M	0.202823	A	0.209959	A	0.14618	A
1417604_at	2.70213	P	2.36479	P	2.23863	P	2.49925	P	1.90099	P	2.53745	P	2.58473	P	2.34549	P	2.7234	P	3.39784	P	3.02155	P	3.26978	P	3.852	P	3.72431	P	3.14393	P
[truncated: 43,102 more rows]
