# Supplementary material for: "Per cell" normalization method for mRNA measurement by quantitative PCR and microarrays
Source: BMC Genomics. 2006 Mar 29;7:64. doi: 10.1186/1471-2164-7-64 (PMC1448209; doi:10.1186/1471-2164-7-64)
Supplement: Additional File 3 — Excel spreadsheet file containing 2 Affymetrix MG-U74v2 raw data of a blank sample with the GSC (horizontal axis of Figure 2a) and blank with the five spike RNAs at a high dosage (vertical axis of Figure 2a). [file 1471-2164-7-64-S3.zip]

Archive with 1 entries (1 files):
- Cross_hybridization_data_without_liver_sample.xls
