# Supplementary material for: "Per cell" normalization method for mRNA measurement by quantitative PCR and microarrays
Source: BMC Genomics. 2006 Mar 29;7:64. doi: 10.1186/1471-2164-7-64 (PMC1448209; doi:10.1186/1471-2164-7-64)
Supplement: Additional File 3 — Excel spreadsheet file containing 2 Affymetrix MG-U74v2 raw data of a blank sample with the GSC (horizontal axis of Figure 2a) and blank with the five spike RNAs at a high dosage (vertical axis of Figure 2a). [file 1471-2164-7-64-S3.zip › Cross_hybridization_data_without_liver_sample.xls]

## Sheet: Figure2-a_raw
	GSC_alone_Signal	GSC_alone_Detection	FiveSpikeAtHi_Signal	FiveSpikeAtHi_Detection	Descriptions
AFFX-MurIL2_at	0.1	A	0.2	A
AFFX-MurIL10_at	0.1	A	0.3	A
AFFX-MurIL4_at	0.8	A	0.3	A
AFFX-MurFAS_at	0.1	A	0.6	A
AFFX-BioB-5_at	0.1	A	187.8	P
AFFX-BioB-M_at	1	A	290.8	P
AFFX-BioB-3_at	0.3	A	218.3	P
AFFX-BioC-5_at	0.8	A	675.9	P
AFFX-BioC-3_at	0.1	A	350.7	P
AFFX-BioDn-5_at	0.3	A	657.6	P
AFFX-BioDn-3_at	0.7	A	3235.9	P
AFFX-CreX-5_at	1.2	A	4424.5	P
AFFX-CreX-3_at	0.1	A	6964.3	P
AFFX-BioB-5_st	1.1	A	6.4	P
AFFX-BioB-M_st	3.3	A	5.6	A
AFFX-BioB-3_st	0.2	A	7.8	A
AFFX-BioC-5_st	0.7	A	0.4	A
AFFX-BioC-3_st	1.9	A	3	A
AFFX-BioDn-5_st	3.3	A	9.6	A
AFFX-BioDn-3_st	2.9	A	17.8	P
AFFX-CreX-5_st	3	P	35.5	P
AFFX-CreX-3_st	1.7	A	63.7	P
AFFX-DapX-5_at	259.2	P	6282.3	P
AFFX-DapX-M_at	950.1	P	7517.6	P
AFFX-DapX-3_at	2600.3	P	8328	P
AFFX-LysX-5_at	4997.6	P	7500.9	P
AFFX-LysX-M_at	7683.6	P	8590.7	P
AFFX-LysX-3_at	6570	P	7710.4	P
AFFX-PheX-5_at	1363.1	P	7934.8	P
AFFX-PheX-M_at	2079	P	7999.6	P
AFFX-PheX-3_at	5567.3	P	9479.1	P
AFFX-ThrX-5_at	88.1	P	8253.4	P
AFFX-ThrX-M_at	316.6	P	8272.4	P
AFFX-ThrX-3_at	1716.8	P	9486.1	P
AFFX-TrpnX-5_at	4.4	P	7858.4	P
AFFX-TrpnX-M_at	19.4	P	7448.4	P
AFFX-TrpnX-3_at	201.3	P	6427.4	P
AFFX-b-ActinMur/M12481_5_at	0.1	A	0.2	A
AFFX-b-ActinMur/M12481_M_at	0.2	A	0.3	A
AFFX-b-ActinMur/M12481_3_at	0.1	A	0.2	A
AFFX-GapdhMur/M32599_5_at	1.6	A	0.4	A
AFFX-GapdhMur/M32599_M_at	0.2	A	0.7	A
AFFX-GapdhMur/M32599_3_at	0.3	A	0.2	A
AFFX-TransRecMur/X57349_5_at	0.2	A	0.3	A
AFFX-TransRecMur/X57349_M_at	1.9	A	0.2	A
AFFX-TransRecMur/X57349_3_at	0.2	A	2.8	A
AFFX-PyruCarbMur/L09192_5_at	1.1	A	0.4	A
AFFX-PyruCarbMur/L09192_MA_at	1.6	A	0.9	A
AFFX-PyruCarbMur/L09192_MB_at	0.7	A	0.3	A
AFFX-PyruCarbMur/L09192_3_at	1.3	A	2	A
AFFX-18SRNAMur/X00686_5_at	1.1	A	1	A
AFFX-18SRNAMur/X00686_M_at	1.5	A	2.9	A
AFFX-18SRNAMur/X00686_3_at	2.2	A	7	A
AFFX-MUR_b2_at	0.2	A	1.4	A
AFFX-MURINE_b1_at	0.2	A	2.7	A
AFFX-MURINE_B2_at	0.1	A	0.2	A
AFFX-GapdhMur/M32599_5_st	1.2	A	0.4	A
AFFX-GapdhMur/M32599_M_st	0.4	A	3.7	A
AFFX-GapdhMur/M32599_3_st	1.8	A	0.6	A
AFFX-b-ActinMur/M12481_5_st	0.1	A	3.5	A
AFFX-b-ActinMur/M12481_M_st	0.8	A	0.3	A
AFFX-b-ActinMur/M12481_3_st	0.2	A	0.5	A
AFFX-YEL002c/WBP1_at	0.2	A	0.2	A
AFFX-YEL018w/_at	1.2	A	2	A
AFFX-YEL024w/RIP1_at	0.4	A	1.9	A
AFFX-YEL021w/URA3_at	0.2	A	1.4	A
92539_at	1.1	A	0.2	A
92540_f_at	0.1	A	0.6	A
92541_at	0.4	A	2.7	A
92542_at	0.1	A	0.2	A
92543_at	0.2	A	3.9	A
92544_f_at	0.2	A	0.1	A
92545_f_at	1.4	A	0.1	A
92546_r_at	0.1	A	1.9	A
92547_at	0.3	A	0.4	A
92548_g_at	0.3	A	1	A
92549_at	0.4	A	0.3	A
92550_at	0.8	A	1.3	A
92551_at	1.4	A	3.8	A
92553_at	0.4	A	0.2	A
92554_at	0.9	A	0.4	A
92555_at	0.9	A	0.2	A
92556_at	1.4	A	1.1	A
92557_at	0.4	A	1.3	A
92558_at	0.1	A	1	A
92559_at	0.2	A	0.1	A
92560_g_at	1	A	2	A
92561_at	0.1	A	0.4	A
92562_at	1.1	A	2.6	A
92563_at	2	A	0.2	A
92564_at	0.3	A	0.1	A
92565_at	0.8	A	1	A
92566_at	1.5	A	0.2	A
92567_at	0.1	A	0.1	A
92568_at	0.3	A	0.6	A
92569_f_at	1.2	A	0.1	A
92570_at	0.3	A	2.2	A
92571_at	0.9	A	1.6	A
92572_at	1	A	1.2	A
92573_at	0.2	A	6.4	A
92574_at	0.6	A	2.3	A
92575_at	1.7	A	3.5	A
92577_f_at	0.2	A	0.7	A
92578_at	1.7	A	1.9	A
92579_at	0.1	A	1.7	A
92580_at	0.1	A	0.3	A
92581_at	0.1	A	0.2	A
92582_at	0.1	A	0.8	A
92583_at	0.7	A	0.5	A
92584_at	0.7	A	0.5	A
92585_at	0.1	A	0.2	A
92586_at	0.7	A	0.3	A
92587_at	0.2	A	0.5	A
92589_at	0.3	A	4.3	A
92590_at	1.5	A	0.3	A
92592_at	0.4	A	3.7	A
92593_at	1.3	A	1.4	A
92594_at	0.1	A	0.2	A
92595_r_at	0.1	A	0.1	A
92596_at	0.4	A	1.8	A
92597_s_at	0.1	A	1.9	A
92598_at	1.4	A	4.1	A
92599_at	1.7	A	0.2	A
92600_f_at	0.3	A	0.1	A
92601_at	0.1	A	0.5	A
92602_at	1	A	0.7	A
92603_at	1.4	A	2.2	A
92605_at	0.5	A	0.4	A
92606_at	0.1	A	0.2	A
92607_at	1.8	A	0.1	A
92608_at	0.1	A	0.2	A
92610_at	0.1	A	0.7	A
92611_at	0.1	A	0.2	A
92612_at	0.2	A	0.1	A
92614_at	0.2	A	5.7	A
92615_at	0.1	A	0.4	A
92616_at	0.2	A	1.7	A
92617_at	0.1	A	0.3	A
92618_at	0.5	A	4.4	A
92619_at	0.7	A	0.4	A
92621_at	0.1	A	0.3	A
92622_at	1.2	A	3.2	A
92623_at	1	A	0.3	A
92624_r_at	0.5	A	9.1	A
92625_at	0.1	A	0.4	A
92626_at	0.2	A	0.6	A
92628_at	0.4	A	2.6	A
92629_f_at	1	A	0.6	A
92630_r_at	0.3	A	2	A
92631_f_at	0.9	A	1.5	A
92632_at	0.1	A	0.3	A
92633_at	1	A	0.3	A
92634_at	0.2	A	4	M
92635_at	1.4	A	2.9	A
92636_f_at	0.1	A	0.1	A
92637_at	3.8	A	5.4	P
92638_at	0.5	A	0.6	A
92639_at	1.1	A	0.4	A
92640_at	0.2	A	0.8	A
92642_at	0.3	A	0.3	A
92643_at	0.6	A	0.4	A
92644_s_at	0.1	A	0.1	A
92645_at	1	A	0.2	A
92646_at	0.2	A	0.4	A
92647_at	1.8	A	1.7	A
92648_at	0.2	A	0.2	A
92768_s_at	0.8	A	0.4	A
92769_at	0.3	A	2.3	A
92770_at	0.7	A	2.1	A
92771_at	0.5	A	2	A
92773_at	0.1	A	0.1	A
92774_at	0.1	A	0.5	A
92775_at	0.5	A	2.6	A
92777_at	1.9	A	1	A
92778_i_at	0.4	A	0.3	A
92779_f_at	0.3	A	0.8	A
92780_f_at	0.1	A	0.2	A
92781_at	1.2	A	1.3	A
92782_at	0.2	A	0.2	A
92783_at	1.9	A	3.7	A
92784_at	0.1	A	0.9	A
92786_at	0.3	A	1.7	A
92787_at	2.6	A	8.3	M
92788_f_at	0.2	A	3.9	A
92789_r_at	0.2	A	0.1	A
92790_at	1	A	0.1	A
92792_at	1.8	A	0.1	A
92793_at	0.2	A	0.6	A
92794_f_at	0.1	A	0.2	A
92795_at	0.2	A	0.2	A
92796_at	0.4	A	1.2	A
92797_at	1.1	A	0.9	A
92798_at	0.3	A	0.2	A
92799_g_at	0.8	A	0.9	A
92800_i_at	0.2	A	1.3	A
92801_at	0.1	A	0.3	A
92802_s_at	0.1	A	0.6	A
92803_at	0.4	A	0.8	A
92804_at	0.1	A	1	A
92805_s_at	0.1	A	0.3	A
92806_at	2.2	A	0.3	A
92807_at	0.7	A	0.4	A
92808_f_at	0.2	A	0.3	A
92809_r_at	0.1	A	1.4	A
92810_at	0.1	A	1.3	A
92811_at	0.8	A	3.3	A
92812_f_at	1.2	A	2.8	A
92813_at	0.4	A	0.2	A
92814_at	0.1	A	2.1	A
92816_r_at	1.2	A	0.2	A
92817_at	1	A	0.8	A
92818_at	1.1	A	0.2	A
92820_at	1.9	A	2.1	A
92821_at	0.3	A	2.1	A
92824_at	2.9	A	1.6	A
92825_at	0.4	A	0.6	A
92826_at	0.1	A	0.2	A
92827_at	0.2	A	1.5	A
92828_at	0.1	A	0.8	A
92829_at	1	A	1.2	A
92830_s_at	0.1	A	0.5	A
92831_at	0.5	A	1.5	A
92832_at	0.1	A	0.3	A
92833_at	1.3	A	0.4	A
92834_at	0.2	A	0.8	A
92835_at	0.4	A	0.2	A
92836_at	0.2	A	0.3	A
92837_f_at	1	A	0.6	A
92838_at	0.4	A	0.5	A
92839_f_at	1.2	A	0.2	A
92840_at	1.1	A	0.6	A
92841_f_at	0.9	A	0.3	A
92842_r_at	1.3	A	1	A
92843_r_at	0.2	A	0.4	A
92845_at	0.1	A	0.7	A
92846_at	0.1	A	3.3	A
92847_s_at	0.2	A	0.3	A
92848_at	1.3	A	0.3	A
92849_at	1.8	A	1.7	A
92850_at	0.5	A	0.4	A
92851_at	0.1	A	0.2	A
92852_at	0.1	A	0.5	A
92853_at	0.3	A	1	A
92854_at	0.2	A	0.5	A
92855_at	1.6	A	0.3	A
92856_at	0.5	A	3	A
92857_at	0.1	A	0.4	A
92858_at	0.2	A	1.3	A
92860_at	1.6	A	1.4	A
92861_i_at	0.1	A	0.9	A
92862_f_at	0.2	A	0.2	A
92863_at	0.6	A	0.3	A
92864_at	0.1	A	2.7	A
92865_at	0.1	A	2	A
92866_at	0.2	A	0.2	A
92867_at	0.2	A	0.8	A
92868_at	0.1	A	0.4	A
92869_at	0.4	A	0.7	A
92870_at	0.1	A	0.3	A
92871_at	1.1	A	0.3	A
92872_at	0.9	A	0.4	A
92873_f_at	2.1	A	0.3	A
92874_f_at	1.9	A	2.1	A
92875_s_at	0.2	A	0.4	A
92876_at	0.1	A	0.3	A
92877_at	0.1	A	0.2	A
92878_at	0.4	A	0.4	A
92879_at	1.1	A	0.4	A
92880_at	0.2	A	5.4	A
92881_at	1.1	A	0.3	A
92882_at	0.1	A	2.6	A
92883_at	1.9	A	1.1	A
92884_at	0.2	A	0.2	A
92885_at	0.2	A	1.3	A
92887_at	0.9	A	2	A
93008_at	1.5	A	1	A
93009_at	0.2	A	2.1	A
93010_at	0.4	A	0.4	A
93011_at	0.1	A	4.3	A
93012_at	0.1	A	3.2	A
93013_at	0.1	A	1.2	A
93014_at	0.2	A	4.7	A
93015_at	2.3	A	0.6	A
93016_at	1.9	A	0.1	A
93017_at	0.2	A	1.3	A
93018_at	0.5	A	2.9	A
93019_at	0.2	A	1.9	A
93020_at	1	A	0.3	A
93021_at	0.5	A	3.4	A
93022_i_at	0.1	A	1.1	A
93023_f_at	1.7	A	0.3	A
93024_at	0.7	A	0.2	A
93025_at	1	A	1.4	A
93026_at	0.2	A	0.6	A
93027_r_at	0.8	A	1	A
93028_at	1.4	A	3.6	A
93029_at	0.1	A	0.1	A
93030_at	0.2	A	6.1	A
93033_at	0.2	A	2.2	A
93037_i_at	1	A	0.3	A
93038_f_at	1.4	A	0.4	A
93039_at	0.2	A	0.3	A
93040_at	0.2	A	0.4	A
93041_at	0.2	A	1.2	A
93042_at	0.6	A	5.9	P
93043_at	0.3	A	0.1	A
93045_at	0.2	A	2.2	A
93046_at	0.1	A	0.2	A
93047_at	1.3	A	3.4	A
93048_at	0.5	A	2	A
93050_at	0.1	A	0.3	A
93051_at	1.6	A	2.9	A
93053_at	0.1	A	1.6	A
93054_at	2	A	1.4	A
93055_at	0.3	A	0.1	A
93056_g_at	0.8	A	0.3	A
93057_at	0.1	A	0.2	A
93058_at	0.2	A	0.5	A
93059_at	0.8	A	0.4	A
93061_at	0.1	A	0.4	A
93062_at	1	A	0.8	A
93063_at	1.1	A	0.7	A
93064_at	1.3	A	0.1	A
93065_at	0.1	A	1.1	A
93066_at	1.3	A	0.1	A
93067_f_at	0.5	A	0.3	A
93068_r_at	2.9	A	1.4	A
93069_at	0.2	A	0.5	A
93070_at	0.9	A	0.3	A
93071_at	0.3	A	4.6	A
93072_at	0.3	A	1.8	A
93073_at	1.2	A	0.5	A
93074_g_at	0.1	A	1.6	A
93075_r_at	1.4	A	1.2	A
93076_at	0.4	A	3.4	A
93077_s_at	1.4	A	0.3	A
93078_at	0.3	A	1.3	A
93080_at	0.1	A	0.8	A
93081_at	1.2	A	0.3	A
93082_at	1.3	A	1.8	A
93083_at	1.8	A	2	A
93084_at	0.1	A	0.3	A
93085_at	0.4	A	0.4	A
93086_at	0.3	A	0.2	A
93087_r_at	0.3	A	0.9	A
93088_at	1.8	A	0.3	A
93089_at	0.1	A	0.3	A
93090_at	0.2	A	0.3	A
93091_s_at	0.2	A	0.6	A
93092_at	1.1	A	0.4	A
93093_at	0.8	A	3.9	A
93094_at	0.9	A	0.1	A
93095_at	1.5	A	0.4	A
93096_at	0.1	A	0.1	A
93097_at	0.1	A	0.7	A
93098_at	0.6	A	2.8	A
93099_f_at	0.1	A	0.6	A
93100_at	1	A	1.9	A
93101_s_at	1.1	A	2	A
93102_f_at	0.1	A	0.4	A
93103_at	0.2	A	0.3	A
93104_at	0.2	A	0.1	A
93105_s_at	1.1	A	0.8	A
93106_i_at	0.1	A	0.2	A
93107_r_at	0.3	A	0.1	A
93108_at	1.5	A	2.9	A
93109_f_at	0.3	A	1.6	A
93111_at	0.1	A	1.3	A
93112_at	0.7	A	0.4	A
93114_at	0.3	A	1.6	A
93116_at	0.2	A	0.6	A
93117_at	0.2	A	0.4	A
93118_at	0.1	A	0.2	A
93119_at	0.2	A	0.6	A
93120_f_at	0.8	A	0.6	A
93121_at	0.6	A	2.8	A
93122_at	1	A	0.7	A
93124_at	0.2	A	1.3	A
93126_at	0.4	A	1.1	A
93127_at	2.2	A	7	A
93248_at	0.1	A	0.7	A
93250_r_at	0.4	A	0.2	A
93251_at	0.6	A	0.8	A
93252_at	0.3	A	0.7	A
93253_at	0.5	A	1.7	A
93254_at	0.1	A	0.2	A
93255_at	1.6	A	0.6	A
93256_at	0.2	A	1.3	A
93257_at	0.4	A	0.2	A
93258_at	0.4	A	2	A
93259_at	0.4	A	0.6	A
93261_at	0.2	A	0.3	A
93264_at	0.1	A	0.6	A
93265_at	0.2	A	4.8	A
93266_at	0.6	A	6.5	A
93267_at	0.3	A	3.3	A
93268_at	0.1	A	0.2	A
93269_at	0.2	A	1.3	A
93270_at	0.7	A	0.2	A
93271_s_at	1.6	A	0.4	A
93272_at	0.1	A	0.3	A
93273_at	0.1	A	0.3	A
93274_at	1.3	A	0.3	A
93275_at	0.2	A	0.3	A
93276_at	0.2	A	2.4	A
93277_at	0.1	A	1.1	A
93278_at	0.1	A	1.4	A
93279_at	0.6	A	0.2	A
93281_at	0.8	A	0.2	A
93282_at	0.2	A	3.9	A
93283_at	0.1	A	0.2	A
93284_at	0.1	A	3.9	A
93285_at	0.9	A	0.2	A
93287_at	1.9	A	0.3	A
93288_at	1.3	A	0.1	A
93290_at	1.3	A	0.3	A
93293_at	1.2	A	0.3	A
93294_at	0.2	A	0.3	A
93295_at	0.4	A	0.3	A
93296_at	1	A	2.1	A
93298_at	1.7	A	0.5	A
93299_at	0.4	A	0.3	A
93300_at	0.1	A	0.2	A
93301_at	0.8	A	2.6	A
93302_at	0.5	A	0.6	A
93303_at	1.2	A	3.5	A
93304_at	2.6	A	0.2	A
93305_f_at	0.2	A	0.2	A
93306_at	0.5	A	3.3	A
93308_s_at	1.6	A	2.5	A
93309_at	0.1	A	0.3	A
93310_at	1.4	A	0.4	A
93311_at	0.1	A	0.9	A
93312_at	0.2	A	1.2	A
93313_at	0.2	A	2	A
93314_g_at	0.7	A	0.9	A
93315_at	0.3	A	2.2	A
93316_at	0.6	A	1.5	A
93317_at	2.4	A	1.9	A
93318_at	0.2	A	0.1	A
93319_at	1.4	A	0.6	A
93320_at	1.1	A	0.2	A
93321_at	0.2	A	0.1	A
93322_at	0.1	A	2.4	A
93323_at	0.3	A	1	A
93324_at	0.2	A	2	A
93325_at	0.2	A	0.2	A
93326_at	1.7	A	2.1	A
93327_at	0.2	A	0.3	A
93328_at	0.3	A	0.5	A
93330_at	0.2	A	0.2	A
93332_at	0.4	A	2	A
93333_at	0.2	A	0.3	A
93334_at	0.6	A	1.3	A
93336_at	1	A	0.3	A
93337_at	0.2	A	2.3	A
93338_at	0.5	A	2	A
93339_at	0.3	A	2.5	A
93340_f_at	0.1	A	0.1	A
93341_r_at	2.3	A	2.1	A
93342_at	0.4	A	0.3	A
93346_at	0.5	A	0.5	A
93347_at	0.4	A	0.1	A
93348_at	0.9	A	0.4	A
93349_at	0.1	A	0.3	A
93350_f_at	1.6	A	0.1	A
93351_at	1.5	A	0.1	A
93352_at	0.3	A	2	A
93353_at	0.1	A	1.2	A
93354_at	1	A	0.9	A
93355_at	0.1	A	3.1	A
93356_at	0.4	A	0.5	A
93358_at	0.1	A	0.5	A
93359_at	0.5	A	1.8	A
93360_at	0.2	A	0.4	A
93362_at	0.3	A	7.6	A
93364_at	0.2	A	0.3	A
93365_s_at	1.3	A	0.1	A
93366_r_at	1.2	A	3.7	A
93367_at	1.7	A	0.2	A
93488_at	0.5	A	2	A
93489_at	0.3	A	0.3	A
93490_at	1.2	A	2.9	A
93491_f_at	1.7	A	1.4	A
93492_at	0.5	A	7.1	P
93493_at	0.1	A	0.7	A
93495_at	0.2	A	2.1	A
93496_at	0.2	A	0.2	A
93497_at	1.3	A	0.8	A
93498_s_at	1.1	A	3.4	M
93499_at	1.4	A	0.2	A
93500_at	0.8	A	2	A
93501_f_at	0.9	A	0.2	A
93502_r_at	1.1	A	0.7	A
93503_at	0.5	A	1.4	A
93505_at	1	A	0.1	A
93506_at	0.5	A	0.4	A
93507_at	0.4	A	0.9	A
93509_at	0.4	A	1.1	A
93511_at	0.1	A	0.4	A
93512_f_at	0.1	A	1.1	A
93513_at	1.3	A	2.2	A
93514_at	1.1	A	0.5	A
93515_at	1.2	A	0.2	A
93516_at	0.5	A	3.5	A
93517_at	0.2	A	0.5	A
93518_at	0.5	A	0.2	A
93519_s_at	0.6	A	0.3	A
93520_at	0.2	A	2	A
93521_at	0.1	A	0.8	A
93522_at	0.9	A	0.2	A
93523_at	0.1	A	1.2	A
93524_i_at	1.6	A	0.7	A
93525_f_at	1.1	A	0.3	A
93526_at	1.5	A	0.4	A
93527_at	0.2	A	0.4	A
93528_s_at	1.3	A	2.8	A
93529_at	0.1	A	0.6	A
93530_at	1.2	A	0.2	A
93531_at	0.9	A	2.2	A
93532_at	0.5	A	1	A
93533_at	0.7	A	0.3	A
93534_at	0.3	A	2	A
93535_at	0.6	A	2.1	A
93536_at	0.2	A	4.3	A
93538_at	0.1	A	0.5	A
93539_at	0.4	A	1	A
93540_at	1.5	A	4.4	A
93541_at	0.2	A	0.3	A
93542_at	0.1	A	0.8	A
93543_f_at	3	A	2.9	A
93546_s_at	0.2	A	2.8	A
93547_at	0.6	A	0.3	A
93548_at	0.1	A	0.2	A
93550_at	0.6	A	0.4	A
93551_at	0.3	A	7.1	P
93555_at	0.1	A	0.2	A
93556_at	1.7	A	4.2	A
93557_at	0.1	A	1.7	A
93558_at	0.2	A	0.2	A
93559_at	0.8	A	0.5	A
93560_at	0.2	A	0.2	A
93561_at	0.1	A	1.2	A
93562_at	0.4	A	0.3	A
93563_s_at	0.3	A	0.7	A
93564_at	0.1	A	2.8	A
93565_at	0.8	A	0.3	A
93566_at	0.8	A	1.2	A
93567_at	0.2	A	0.2	A
93568_i_at	0.2	A	0.1	A
93569_f_at	1.3	A	1.2	A
93570_at	0.2	A	1.9	A
93571_at	0.1	A	0.7	A
93572_at	0.3	A	0.9	A
93573_at	0.3	A	0.3	A
93574_at	1.1	A	2.1	A
93575_at	0.8	A	3	A
93578_at	0.2	A	0.4	A
93579_at	0.1	A	0.2	A
93580_at	0.7	A	0.2	A
93581_at	0.1	A	0.4	A
93582_at	1.7	A	0.5	A
93583_s_at	0.9	A	4.4	A
93584_at	1.6	A	0.3	A
93585_at	0.7	A	2.4	A
93586_at	0.2	A	0.5	A
93587_at	0.1	A	0.3	A
93588_at	0.1	A	0.6	A
93589_at	0.5	A	0.5	A
93590_at	0.1	A	0.2	A
93591_at	0.2	A	0.8	A
93592_at	0.1	A	0.7	A
93593_f_at	0.6	A	2	A
93594_r_at	0.1	A	4.9	A
93595_at	0.5	A	0.2	A
93596_i_at	0.2	A	0.4	A
93597_at	1	A	0.3	A
93598_at	0.5	A	2	A
93599_at	0.9	A	0.1	A
93600_at	0.9	A	0.4	A
93601_at	0.1	A	0.1	A
93602_at	0.3	A	2.8	A
93603_at	1.3	A	1.2	A
93604_f_at	0.1	A	4.9	A
93605_r_at	0.2	A	0.6	A
93606_s_at	0.4	A	2.9	A
93727_at	1.4	A	0.1	A
93728_at	1.8	A	0.5	A
93729_at	0.4	A	3.4	A
93730_at	0.2	A	1.9	A
93731_at	0.7	A	0.5	A
93732_f_at	1.5	A	1	A
93733_r_at	1.4	A	1.7	A
93734_i_at	0.1	A	0.9	A
93735_f_at	2.5	A	0.6	A
93736_at	0.3	A	3	A
93737_at	1.9	A	1.2	A
93738_at	0.1	A	0.3	A
93740_at	0.2	A	1.4	A
93741_at	0.1	A	0.2	A
93742_at	0.2	A	0.7	A
93743_at	0.3	A	0.3	A
93744_at	0.1	A	0.5	A
93747_at	0.3	A	0.3	A
93748_at	3.1	A	1.5	A
93749_at	0.1	A	0.2	A
93750_at	0.1	A	1.9	A
93751_at	1.6	A	0.4	A
93752_at	1.5	A	0.6	A
93753_at	0.1	A	1.3	A
93754_at	0.1	A	0.2	A
93755_at	0.2	A	1.4	A
93757_at	0.9	A	1.1	A
93758_at	0.8	A	1.6	A
93760_at	0.2	A	0.1	A
93761_at	0.1	A	0.8	A
93762_at	0.5	A	0.6	A
93764_at	0.2	A	0.4	A
93765_at	0.1	A	0.1	A
93766_at	0.1	A	0.2	A
93767_i_at	0.9	A	2.9	A
93768_f_at	0.6	A	0.1	A
93769_at	1.2	A	0.9	A
93770_at	0.8	A	1	A
93771_at	0.1	A	0.3	A
93772_i_at	0.2	A	1.3	A
93773_f_at	0.1	A	2.4	A
93774_at	0.5	A	0.3	A
93775_at	0.5	A	0.8	A
93776_at	0.2	A	0.2	A
93777_at	0.5	A	2.7	A
93778_at	0.4	A	1.2	A
93779_at	0.1	A	0.2	A
93780_at	2.1	A	1.5	A
93781_at	0.1	A	0.1	A
93782_at	0.8	A	0.4	A
93783_at	0.4	A	0.3	A
93784_at	1.5	A	0.1	A
93785_at	1	A	0.8	A
93786_i_at	0.1	A	0.1	A
93787_f_at	0.1	A	0.8	A
93788_at	0.5	A	3.7	A
93789_s_at	1.3	A	1.9	A
93790_at	0.1	A	0.2	A
93793_at	1.5	A	2.8	A
93794_at	1.2	A	0.3	A
93795_at	0.2	A	3.1	A
93796_at	0.9	A	0.6	A
93797_g_at	0.6	A	0.5	A
93798_at	0.1	A	2.6	A
93799_at	0.3	A	0.5	A
93800_f_at	0.1	A	1.2	A
93801_at	0.1	A	0.6	A
93802_at	0.2	A	0.4	A
93803_at	0.6	A	0.4	A
93804_at	2.3	A	0.6	A
93805_at	0.2	A	0.6	A
93806_at	1.1	A	0.1	A
93807_at	0.7	A	0.2	A
93808_at	0.4	A	1.1	A
93809_at	0.2	A	2.4	A
93810_at	0.1	A	4.9	A
93812_at	0.1	A	2.2	A
93815_at	1.2	A	1.2	A
93817_at	1.2	A	0.2	A
93818_g_at	0.1	A	0.2	A
93819_at	0.1	A	0.5	A
93820_at	0.9	A	0.3	A
93821_at	0.2	A	0.5	A
93822_at	0.3	A	0.4	A
93823_at	1.3	A	0.2	A
93824_at	1	A	1	A
93826_at	1.1	A	2.1	A
93827_at	0.1	A	1.9	A
93829_at	0.2	A	0.3	A
93830_at	0.1	A	1.1	A
93831_at	0.8	A	0.1	A
93832_at	1.1	A	0.6	A
93833_s_at	0.3	A	0.3	A
93834_at	0.8	A	0.2	A
93835_at	0.2	A	0.3	A
93836_at	0.3	A	0.4	A
93837_at	1	A	0.9	A
93838_at	0.2	A	4.5	A
93839_at	0.5	A	0.3	A
93840_at	1.1	A	1.4	A
93841_at	0.1	A	2.2	A
93842_at	0.1	A	0.5	A
93843_at	0.2	A	1.5	A
93844_at	0.1	A	1.5	A
93845_at	1.7	A	0.4	A
93966_at	0.1	A	1.7	A
93967_at	0.3	A	0.5	A
93968_at	1.3	A	1.6	A
93969_at	1	A	0.4	A
93970_at	0.1	A	0.1	A
93971_f_at	1.3	A	0.3	A
93972_at	0.2	A	0.9	A
93973_at	2.4	A	7.5	A
93974_at	0.1	A	2.4	A
93975_at	0.4	A	0.7	A
93976_at	0.9	A	0.2	A
93978_at	0.2	A	0.5	A
93980_at	1.6	A	0.2	A
93981_at	0.4	A	2.5	A
93982_at	1.6	A	0.2	A
93983_at	0.2	A	0.4	A
93984_at	1.6	A	0.7	A
93985_at	0.2	A	3.1	A
93986_at	0.5	A	0.4	A
93987_f_at	0.9	A	0.8	A
93988_at	1	A	0.8	A
93990_at	0.1	A	0.2	A
93991_at	0.2	A	3.3	A
93992_at	0.1	A	0.5	A
93993_at	0.1	A	4.1	A
93994_at	0.1	A	0.3	A
93996_at	1	A	2.9	A
93997_at	1.2	A	1.6	A
93999_at	0.9	A	0.5	A
94000_at	1.2	A	0.1	A
94001_at	0.2	A	0.4	A
94002_at	0.1	A	3.1	A
94003_at	0.7	A	0.4	A
94004_at	0.8	A	0.2	A
94005_at	0.5	A	0.1	A
94006_at	0.1	A	0.1	A
94007_at	0.2	A	0.1	A
94008_at	0.2	A	1.1	A
94009_at	0.2	A	1.4	A
94010_g_at	0.7	A	2.8	A
94011_at	0.8	A	1.4	A
94012_at	1	A	2.5	A
94014_at	0.1	A	0.3	A
94015_at	1.3	A	3.3	A
94016_at	1.6	A	3.7	A
94017_s_at	0.1	A	1.7	A
94018_at	0.2	A	1.8	A
94019_at	0.1	A	0.2	A
94020_at	1.1	A	0.5	A
94021_at	0.3	A	0.3	A
94022_at	0.2	A	0.7	A
94024_at	0.2	A	4.7	A
94025_at	0.3	A	0.3	A
94026_at	0.7	A	1.1	A
94027_at	0.2	A	0.2	A
94028_f_at	0.2	A	0.4	A
94030_at	0.4	A	1.9	A
94031_at	0.1	A	0.2	A
94032_at	0.3	A	0.5	A
94034_at	0.1	A	0.3	A
94035_at	2.4	A	1	A
94036_at	0.9	A	0.2	A
94037_at	0.2	A	0.5	A
94038_at	0.2	A	2	A
94039_at	0.1	A	1.6	A
94040_at	1.8	A	0.3	A
94041_at	0.2	A	0.1	A
94042_f_at	0.8	A	0.2	A
94043_at	0.4	A	0.1	A
94044_at	1.2	A	0.2	A
94045_at	0.1	A	0.1	A
94046_at	0.8	A	1.5	A
94047_at	0.1	A	2.1	A
94048_at	0.2	A	0.7	A
94049_at	0.3	A	0.5	A
94051_at	0.2	A	1.4	A
94052_at	0.2	A	9.2	M
94053_at	0.2	A	0.5	A
94054_at	0.1	A	4.7	A
94055_at	0.3	A	0.5	A
94056_at	0.8	A	3.2	A
94057_g_at	1.1	A	0.2	A
94058_r_at	0.3	A	2	A
94059_at	0.5	A	0.3	A
94060_at	1.4	A	0.2	A
94061_at	0.1	A	0.1	A
94062_at	0.7	A	0.3	A
94063_at	0.3	A	2.8	A
94064_at	0.4	A	2.4	A
94065_at	1.3	A	0.6	A
94066_at	0.1	A	2.6	A
94067_at	1.3	A	0.3	A
94068_at	0.2	A	0.5	A
94069_r_at	0.1	A	0.8	A
94070_at	0.9	A	0.3	A
94071_at	1.4	A	1.7	A
94072_g_at	1.4	A	0.7	A
94073_at	0.2	A	1.7	A
94074_at	0.8	A	2.3	A
94075_at	0.3	A	3.9	A
94076_i_at	1.6	A	0.1	A
94077_f_at	1.4	A	0.4	A
94078_at	0.2	A	0.6	A
94079_at	0.2	A	0.2	A
94080_at	0.2	A	0.4	A
94081_at	0.4	A	0.7	A
94084_at	0.1	A	2.3	A
94085_at	0.3	A	0.7	A
94206_at	1.6	A	3.2	A
94207_at	1.5	A	0.3	A
94208_at	0.2	A	3.7	A
94209_g_at	0.2	A	0.1	A
94210_at	0.6	A	3	A
94211_at	1.1	A	0.5	A
94212_at	1.2	A	2.3	A
94214_at	0.2	A	0.4	A
94215_at	0.1	A	2.2	A
94216_at	0.3	A	1.1	A
94217_f_at	0.2	A	5	A
94218_at	0.4	A	0.4	A
94219_at	0.4	A	3.9	A
94220_at	1.4	A	4.7	A
94222_at	0.7	A	4	A
94223_at	0.2	A	0.1	A
94224_s_at	0.1	A	1.5	A
94225_at	0.7	A	0.4	A
94226_at	0.3	A	1.2	A
94227_at	0.2	A	0.3	A
94228_at	0.3	A	1.2	A
94229_at	0.1	A	5.8	A
94231_at	1.1	A	0.4	A
94232_at	2.1	A	0.3	A
94233_at	0.7	A	2	A
94235_at	0.3	A	1.4	A
94236_at	0.3	A	0.6	A
94237_at	1.1	A	0.3	A
94238_at	0.1	A	1.8	A
94239_at	0.3	A	1	A
94240_i_at	0.2	A	0.3	A
94241_at	1.4	A	4.2	P
94242_at	0.1	A	0.2	A
94243_at	0.1	A	0.6	A
94244_at	1	A	3.2	A
94245_at	0.7	A	2.6	A
94246_at	0.6	A	0.2	A
94247_at	0.5	A	0.1	A
94248_at	1	A	0.8	A
94249_at	0.4	A	0.4	A
94250_at	0.1	A	0.1	A
94252_at	0.4	A	0.5	A
94253_at	0.2	A	0.3	A
94254_at	1	A	1.1	A
94255_g_at	0.1	A	0.1	A
94256_at	0.9	A	0.7	A
94257_at	1.1	A	0.9	A
94258_at	0.2	A	2.1	A
94259_at	0.1	A	1.8	M
94260_at	0.2	A	0.4	A
94261_at	2.1	A	0.3	A
94262_at	0.1	A	0.2	A
94263_f_at	0.2	A	3.5	A
94264_at	0.1	A	0.2	A
94266_at	0.1	A	1.1	A
94267_i_at	0.1	A	2.1	A
94268_f_at	0.3	A	0.3	A
94269_at	0.1	A	2.8	A
94270_at	0.3	A	0.3	A
94271_at	0.2	A	0.1	A
94272_g_at	1.8	A	1	A
94273_at	0.1	A	0.1	A
94274_at	1	A	3.4	A
94275_at	0.2	A	1.6	A
94276_at	1.2	A	0.5	A
94277_at	0.2	A	0.8	A
94278_at	0.1	A	0.7	A
94279_at	0.4	A	0.1	A
94281_at	0.1	A	0.2	A
94282_at	0.8	A	0.6	A
94283_at	0.1	A	0.6	A
94284_at	0.3	A	0.5	A
94285_at	1.8	A	1	A
94286_at	0.2	A	0.1	A
94288_at	0.9	A	7.9	A
94289_r_at	0.1	A	2.2	A
94290_at	1.8	A	2.2	A
94291_at	1.3	A	0.3	A
94292_at	0.4	A	2.3	A
94294_at	0.1	A	1.4	A
94295_at	0.1	A	2.9	A
94296_s_at	0.2	A	0.2	A
94297_at	0.7	A	3.5	A
94298_at	0.2	A	0.7	A
94299_at	0.3	A	0.2	A
94300_f_at	1.1	A	3.3	A
94301_at	1.1	A	0.2	A
94302_at	0.7	A	0.7	A
94303_at	0.2	A	0.5	A
94304_at	0.1	A	3.5	A
94305_at	0.1	A	1.3	A
94307_at	0.1	A	3.1	A
94308_at	0.1	A	2.1	A
94309_g_at	0.3	A	1.6	A
94312_at	0.1	A	1.6	A
94313_at	0.3	A	3.9	A
94316_at	1	A	1.3	A
94317_at	2.2	A	2.2	A
94318_at	0.1	A	0.2	A
94319_at	0.3	A	0.2	A
94321_at	0.4	A	0.1	A
94322_at	0.4	A	0.2	A
94323_at	1	A	2.7	A
94324_f_at	0.7	A	0.6	A
94325_at	0.8	A	0.9	A
94803_at	0.4	A	0.2	A
94804_at	1.9	A	1.8	A
94805_f_at	1.8	A	1.5	A
94806_at	1.4	A	0.2	A
94807_at	0.3	A	2.7	A
94809_at	1.6	A	0.4	A
94810_at	1.7	A	7.8	A
94811_s_at	0.3	A	3.1	A
94812_at	0.1	A	1.3	A
94813_at	0.2	A	1.3	A
94814_at	0.2	A	2	A
94815_at	0.3	A	1	A
94817_at	1.4	A	0.3	A
94818_at	0.1	A	0.1	A
94819_f_at	2.1	A	2.6	A
94820_r_at	0.2	A	0.1	A
94821_at	0.5	A	0.1	A
94822_at	0.3	A	0.1	A
94823_at	0.9	A	0.2	A
94825_at	0.7	A	1.9	A
94826_at	0.1	A	0.2	A
94827_at	0.1	A	1	A
94828_at	0.2	A	3.4	A
94829_at	0.2	A	1.2	A
94830_at	0.3	A	0.2	A
94831_at	0.1	A	1.1	A
94832_at	0.2	A	0.1	A
94833_at	1.9	A	0.3	A
94834_at	0.2	A	0.3	A
94835_f_at	0.1	A	0.3	A
94836_at	1.4	A	1.2	A
94837_at	1.9	A	0.1	A
94838_r_at	0.2	A	0.1	A
94839_at	0.2	A	0.4	A
94840_at	0.4	A	0.3	A
94841_at	0.2	A	1.6	A
94842_at	1.5	A	0.6	A
94843_at	0.2	A	0.2	A
94844_at	0.5	A	1.5	A
94845_at	0.1	A	0.5	A
94848_at	0.1	A	1.9	A
94849_at	0.9	A	0.1	A
94850_at	1.1	A	0.4	A
94852_at	1.6	A	0.1	A
94853_at	1	A	1.1	A
94854_g_at	0.1	A	2	A
94855_at	0.1	A	0.4	A
94856_r_at	0.2	A	0.4	A
94857_at	0.1	A	1.3	A
94860_at	0.1	A	0.2	A
94861_at	0.5	A	0.8	A
94862_i_at	0.1	A	5.2	P
94863_r_at	0.6	A	0.3	A
94865_at	0.1	A	1.1	A
94866_at	2.1	A	0.6	A
94868_at	0.2	A	0.3	A
94869_at	0.2	A	3.5	A
94870_f_at	0.2	A	1.1	A
94871_r_at	2	A	0.7	A
94872_at	0.9	A	0.3	A
94874_at	0.1	A	0.4	A
94875_at	0.1	A	0.6	A
94876_f_at	0.1	A	0.2	A
94877_at	0.1	A	0.1	A
94878_at	0.2	A	0.1	A
94881_at	1.1	A	0.4	A
94882_at	0.2	A	1.3	A
94885_at	0.2	A	0.2	A
94886_at	0.5	A	0.5	A
94889_at	0.1	A	1.6	A
94890_at	0.1	A	3.4	A
94891_s_at	1.5	A	3.6	A
94892_r_at	0.4	A	5.2	A
94893_at	2.1	A	0.5	A
94895_at	0.7	A	0.3	A
94896_at	0.5	A	2.2	A
94897_at	0.1	A	0.1	A
94898_at	1.6	A	0.8	A
94899_at	0.2	A	0.2	A
94900_at	1	A	0.7	A
94902_at	0.1	A	1.3	A
94903_at	0.1	A	3.2	A
94906_at	0.3	A	1	A
94907_f_at	1.3	A	4.3	A
94908_r_at	1.5	A	2.4	A
94909_at	0.1	A	0.3	A
94910_at	0.1	A	0.2	A
94912_at	1.1	A	1.5	A
94913_at	0.3	A	1.1	A
94914_at	0.1	A	3	A
94915_at	1.8	A	2.1	A
94916_at	0.1	A	0.2	A
94917_at	0.1	A	0.4	A
94918_at	0.1	A	0.9	A
94920_at	1.4	A	1.5	A
94921_i_at	1.2	A	1.6	A
95401_at	1.4	A	1.2	A
95404_at	0.1	A	0.2	A
95405_at	0.7	A	2.2	A
95406_at	0.2	A	0.9	A
95407_at	0.1	A	1.2	A
95408_at	0.1	A	0.7	A
95409_at	0.2	A	23.3	A
95410_s_at	0.1	A	0.4	A
95411_at	1.8	A	1	A
95412_at	0.5	A	1.3	A
95413_at	0.1	A	4.2	M
95414_i_at	0.2	A	0.2	A
95415_f_at	0.2	A	4.3	A
95416_at	0.2	A	0.2	A
95417_at	1.1	A	0.1	A
95418_at	0.7	A	3.5	A
95419_at	0.2	A	0.2	A
95420_at	0.2	A	3.5	A
95423_at	0.2	A	0.6	A
95424_at	0.2	A	3.4	A
95425_at	0.2	A	1.3	A
95426_at	0.1	A	3.3	A
95427_at	0.7	A	0.2	A
95428_at	1.5	A	0.5	A
95430_f_at	0.4	A	1.1	A
95431_at	0.6	A	0.6	A
95432_f_at	0.1	A	0.3	A
95433_at	0.4	A	0.3	A
95434_at	1.6	A	0.2	A
95435_at	0.1	A	0.4	A
95436_at	0.2	A	0.8	A
95437_at	0.2	A	0.5	A
95438_at	0.2	A	1.5	A
95439_at	0.2	A	0.1	A
95440_at	0.2	A	3.3	A
95441_at	0.1	A	0.9	A
95442_at	0.1	A	4	A
95444_at	0.1	A	3.4	A
95445_at	2	A	0.4	A
95446_at	1.7	A	0.2	A
95447_at	0.1	A	0.4	A
95448_at	0.8	A	0.2	A
95449_at	1.3	A	3.2	A
95450_at	0.2	A	0.1	A
95451_at	2.1	A	1.1	A
95452_i_at	0.1	A	1.7	A
95453_f_at	0.1	A	0.7	A
95454_at	1.9	A	2.1	A
95455_at	1.8	A	1.2	A
95456_r_at	0.9	A	0.3	A
95457_at	0.9	A	0.1	A
95458_s_at	1.1	A	3	A
95460_at	0.9	A	1.2	A
95462_at	0.8	A	0.3	A
95464_at	0.2	A	0.8	A
95465_s_at	0.1	A	0.2	A
95466_at	0.1	A	0.7	A
95467_at	1.4	A	0.3	A
95468_at	0.2	A	0.2	A
95469_at	1.4	A	2.7	A
95470_at	1.1	A	0.1	A
95471_at	0.8	A	1.8	A
95472_f_at	0.1	A	0.2	A
95473_s_at	0.1	A	0.2	A
95474_at	0.9	A	1.6	A
95477_at	0.1	A	0.9	A
95478_at	0.3	A	0.3	A
95479_at	0.1	A	0.4	A
95480_at	0.1	A	0.3	A
95481_at	0.7	A	0.5	A
95482_at	1.4	A	2.1	A
95483_at	0.2	A	3.7	A
95485_at	0.2	A	2.8	A
95486_at	0.9	A	0.4	A
95488_at	0.4	A	0.6	A
95489_at	0.1	A	1.1	A
95490_at	0.8	A	0.2	A
95491_at	1.3	A	0.7	A
95493_at	1.1	A	0.5	A
95496_at	0.9	A	0.3	A
95497_at	0.7	A	2.1	A
95498_at	0.4	A	0.1	A
95501_at	1.1	A	0.1	A
95502_at	0.9	A	0.5	A
95503_at	0.6	A	0.2	A
95505_at	0.3	A	0.5	A
95506_at	0.1	A	0.6	A
95507_at	0.5	A	1	A
95508_at	0.1	A	0.2	A
95509_at	1.4	A	0.1	A
95511_at	0.4	A	0.9	A
95512_at	0.1	A	1.9	A
95513_at	0.1	A	0.2	A
95514_at	1.4	A	1.6	A
95516_at	0.1	A	0.2	A
95517_i_at	1	A	0.4	A
95518_at	0.8	A	0.3	A
95520_at	0.2	A	0.3	A
96001_at	1.1	A	0.3	A
96002_at	0.1	A	3.8	A
96003_at	0.3	A	0.2	A
96004_at	0.1	A	0.4	A
96007_at	0.4	A	0.3	A
96008_at	0.2	A	3.3	A
96009_s_at	0.3	A	0.2	A
96010_at	0.1	A	0.3	A
96011_at	1	A	0.5	A
96012_f_at	1.1	A	1.2	A
96013_r_at	0.1	A	0.2	A
96014_at	0.1	A	0.7	A
96016_at	1.7	A	0.3	A
96017_at	0.1	A	1.8	A
96018_r_at	0.1	A	0.2	A
96019_at	0.1	A	1.2	A
96020_at	0.1	A	0.2	A
96021_at	0.2	A	0.2	A
96023_at	0.8	A	2.2	A
96024_at	2	A	1.2	A
96025_g_at	0.1	A	0.7	A
96026_at	1	A	0.2	A
96027_at	1	A	0.5	A
96028_at	0.1	A	0.7	A
96029_at	1.5	A	0.3	A
96030_at	0.1	A	0.3	A
96031_r_at	0.2	A	0.3	A
96032_at	0.1	A	1.2	A
96033_at	0.2	A	0.5	A
96035_at	0.5	A	0.7	A
96036_at	1.5	A	2.2	A
96037_at	0.4	A	0.1	A
96038_at	0.2	A	0.1	A
96041_at	1.2	A	2	A
96042_at	0.1	A	1.5	A
96043_at	0.1	A	0.2	A
96044_at	0.3	A	0.4	A
96045_at	1	A	4.7	A
96046_at	0.2	A	0.6	A
96047_at	0.9	A	0.4	A
96048_at	0.2	A	0.6	A
96049_at	1	A	2.4	A
96050_at	2	A	3.9	M
96051_at	1	A	1.2	A
96052_at	0.3	A	1.3	A
96053_i_at	0.2	A	2.5	A
96054_f_at	0.6	A	0.4	A
96055_at	0.2	A	0.4	A
96056_at	1.5	A	0.3	A
96057_at	0.2	A	0.2	A
96058_s_at	0.2	A	1.7	A
96059_at	0.8	A	1	A
96060_at	1.4	A	0.2	A
96061_at	0.1	A	0.2	A
96063_at	0.1	A	0.3	A
96064_at	0.4	A	0.2	A
96065_at	0.1	A	0.3	A
96066_s_at	1.2	A	0.6	A
96068_at	0.2	A	0.1	A
96069_at	1.2	A	2.9	A
96070_at	0.1	A	0.3	A
96071_at	0.4	A	1.6	A
96072_at	0.2	A	1	A
96073_at	0.4	A	0.9	A
96074_at	0.2	A	0.6	A
96075_at	2.2	A	0.9	A
96076_at	0.2	A	0.6	A
96077_at	0.3	A	1.6	A
96078_g_at	0.2	A	0.4	A
96079_at	0.1	A	0.7	A
96081_at	0.9	A	0.7	A
96082_at	0.1	A	1.7	A
96083_s_at	0.7	A	0.3	A
96084_at	0.7	A	0.5	A
96085_at	0.2	A	0.2	A
96086_at	0.4	A	0.3	A
96087_at	0.1	A	0.4	A
96088_at	2	A	1.2	A
96089_at	1.8	A	0.1	A
96090_g_at	0.1	A	0.3	A
96091_at	0.1	A	0.8	A
96092_at	0.2	A	4.5	A
96093_at	0.2	A	0.3	A
96094_at	0.1	A	1.8	A
96095_i_at	0.1	A	0.3	A
96096_f_at	0.3	A	1.9	A
96097_at	1.7	A	5.7	A
96098_at	0.1	A	0.7	A
96099_at	0.8	A	0.7	A
96101_at	0.1	A	0.3	A
96102_i_at	0.1	A	0.1	A
96103_f_at	0.1	A	5.7	A
96104_at	0.4	A	0.5	A
96106_at	1.1	A	1.3	A
96109_at	0.3	A	0.3	A
96110_at	0.2	A	0.6	A
96112_at	1.2	A	1.5	A
96113_at	1.7	A	0.2	A
96114_at	0.1	A	7.9	A
96115_at	0.1	A	1.4	A
96116_at	0.5	A	0.2	A
96117_r_at	1.4	A	0.7	A
96118_at	0.2	A	2.2	A
96119_s_at	0.7	A	0.8	A
96120_at	0.1	A	0.5	A
96601_at	1.8	A	0.2	A
96602_g_at	0.8	A	1.5	A
96603_at	0.1	A	2.2	A
96604_at	0.2	A	0.1	A
96605_at	0.1	A	0.1	A
96606_at	0.3	A	0.6	A
96607_at	0.1	A	2	A
96608_at	0.2	A	1.7	A
96609_at	0.1	A	0.5	A
96610_at	0.1	A	1.4	A
96611_at	1.8	A	0.7	A
96613_at	0.2	A	1.2	A
96614_at	1	A	1.5	A
96615_at	2.1	A	6.1	A
96616_at	0.4	A	0.1	A
96617_at	0.1	A	1.2	A
96618_at	0.7	A	0.2	A
96619_at	0.2	A	2.3	A
96620_at	0.2	A	3.7	A
96621_at	0.2	A	0.3	A
96623_at	0.1	A	1.2	A
96624_r_at	0.2	A	0.5	A
96625_at	0.5	A	4.6	A
96626_at	0.1	A	0.2	A
96627_at	1	A	0.3	A
96628_at	0.1	A	0.1	A
96629_at	0.5	A	0.2	A
96630_at	0.1	A	1.1	A
96632_at	0.9	A	0.2	A
96633_s_at	0.1	A	0.1	A
96634_at	1.2	A	1.1	A
96635_at	0.3	A	1.1	A
96636_at	1.5	A	1.7	A
96637_at	0.4	A	0.1	A
96638_at	1.1	A	0.5	A
96639_at	0.1	A	1.6	A
96640_at	0.2	A	3.4	A
96641_at	1.6	A	5.4	P
96643_at	0.1	A	0.4	A
96644_at	0.2	A	0.2	A
96646_at	0.1	A	1.7	A
96647_at	0.1	A	0.2	A
96648_at	0.3	A	1.7	A
96649_at	1.6	A	0.1	A
96650_at	0.1	A	3.4	A
96651_at	0.2	A	0.3	A
96652_at	0.2	A	2	A
96653_at	0.1	A	2.1	A
96654_at	0.1	A	0.4	A
96655_g_at	1.6	A	0.7	A
96656_at	0.8	A	0.9	A
96657_at	0.1	A	2.4	A
96658_at	0.6	A	0.5	A
96661_at	1.5	A	1.4	A
96662_at	0.3	A	2.2	A
96663_at	0.1	A	1.5	A
96664_at	2.4	A	1	A
96665_at	0.4	A	2.2	M
96666_at	0.3	A	0.5	A
96667_at	0.2	A	2.5	A
96668_at	0.4	A	3.6	A
96669_at	1.9	A	0.6	A
96670_at	0.1	A	0.2	A
96672_at	1.2	A	0.8	A
96674_at	1.1	A	0.4	A
96675_at	0.1	A	1.1	A
96676_at	0.2	A	0.6	A
96677_at	0.3	A	0.9	A
96678_at	0.2	A	0.3	A
96679_at	2.3	A	0.3	A
96680_at	0.1	A	0.8	A
96682_at	0.1	A	0.5	A
96684_at	0.3	A	0.3	A
96685_at	0.1	A	0.6	A
96686_i_at	0.7	A	0.1	A
96687_f_at	0.1	A	0.1	A
96688_at	0.3	A	2.3	A
96691_at	1	A	0.7	A
96692_at	0.1	A	3.9	A
96693_at	0.6	A	0.5	A
96694_at	0.9	A	0.4	A
96695_at	0.1	A	0.4	A
96696_at	1.1	A	0.2	A
96698_at	0.3	A	7.4	P
96699_at	0.1	A	1.5	A
96700_r_at	0.1	A	0.2	A
96701_at	0.8	A	2.9	A
96703_at	0.1	A	0.2	A
96704_at	2	A	0.3	A
96707_at	0.2	A	1.7	A
96708_at	0.1	A	0.4	A
96709_at	0.2	A	1.9	A
96710_at	0.2	A	0.6	A
96711_at	0.2	A	2.7	A
96712_at	0.2	A	3.9	A
96713_at	0.2	A	1.9	A
96716_at	0.3	A	2.1	A
96717_at	0.1	A	1.2	A
96718_at	0.8	A	2.5	A
96719_i_at	1.5	A	5.6	A
96720_f_at	0.2	A	2.3	A
97199_at	0.1	A	0.2	A
97200_f_at	0.2	A	2.3	A
97201_s_at	2.2	A	4.1	A
97203_at	2	A	3.8	A
97204_s_at	0.7	A	0.2	A
97205_at	0.2	A	0.5	A
97206_at	0.5	A	1.3	A
97207_f_at	0.1	A	1.6	A
97208_at	0.3	A	0.2	A
97210_at	1.4	A	10.3	P
97211_at	1.1	A	0.8	A
97213_at	0.8	A	0.1	A
97216_at	0.2	A	2.3	A
97217_at	0.8	A	1.5	A
97220_at	1.7	A	0.4	A
97222_at	2.9	A	11.2	A
97224_at	0.2	A	3.2	A
97226_at	0.1	A	0.2	A
97227_at	0.2	A	0.3	A
97228_at	0.5	A	3.5	A
97229_at	0.2	A	0.4	A
97232_at	0.1	A	0.4	A
97234_at	0.5	A	1.3	A
97235_f_at	0.3	A	0.1	A
97236_r_at	0.2	A	2.8	A
97237_at	0.3	A	0.5	A
97238_at	0.1	A	1.4	A
97239_at	1.1	A	0.6	A
97240_g_at	0.3	A	1.9	A
97241_at	1	A	0.1	A
97242_at	1.6	A	2.2	A
97243_at	1	A	1.5	A
97247_at	0.6	A	3.7	A
97248_at	1	A	0.4	A
97249_at	0.1	A	2.3	A
97250_at	0.5	A	3.2	A
97251_at	0.9	A	0.2	A
97252_at	0.1	A	0.4	A
97253_at	0.2	A	0.4	A
97254_at	1.5	A	0.5	A
97255_at	0.3	A	0.9	A
97256_at	0.8	A	3	A
97257_at	0.7	A	0.3	A
97258_at	1.5	A	0.1	A
97259_at	0.1	A	1.2	A
97260_at	1.4	A	0.2	A
97261_at	1	A	0.1	A
97262_at	0.3	A	0.3	A
97263_s_at	0.1	A	2.1	A
97264_r_at	0.1	A	4.4	A
97265_at	1.1	A	1.3	A
97267_at	0.4	A	1.6	A
97268_i_at	2.2	A	1.1	A
97269_f_at	2.1	A	0.6	A
97270_at	0.3	A	0.2	A
97271_at	0.2	A	0.4	A
97272_at	0.2	A	0.2	A
97273_at	0.2	A	0.5	A
97274_at	0.7	A	0.3	A
97276_at	0.1	A	2.5	A
97277_at	0.6	A	0.9	A
97278_at	0.1	A	0.2	A
97279_at	0.3	A	0.4	A
97281_at	0.6	A	1.6	A
97282_at	0.3	A	1	A
97283_at	1.1	A	0.5	A
97284_at	1.3	A	1.5	A
97285_f_at	1.4	A	0.7	A
97287_at	0.8	A	0.5	A
97288_at	1.1	A	0.3	A
97292_at	0.4	A	0.4	A
97293_at	0.2	A	0.2	A
97295_at	1	A	0.3	A
97296_at	0.1	A	0.6	A
97297_at	0.1	A	0.2	A
97300_at	0.1	A	0.2	A
97301_at	0.2	A	0.5	A
97302_at	0.9	A	0.1	A
97304_at	1.3	A	0.3	A
97305_at	0.3	A	2	A
97307_f_at	1.3	A	2.4	A
97308_at	0.2	A	0.1	A
97309_at	2.2	A	0.1	A
97310_at	0.2	A	2.1	A
97311_at	2.1	A	2.1	A
97312_at	0.4	A	0.9	A
97313_at	0.1	A	1.9	A
97315_at	1	A	1.5	A
97316_at	0.1	A	0.3	A
97317_at	0.9	A	0.2	A
97318_at	0.2	A	0.3	A
97797_at	0.3	A	1.1	A
97798_at	0.9	A	1.2	A
97800_at	0.3	A	4.2	A
97802_at	0.5	A	0.5	A
97803_at	0.3	A	2.3	A
97807_at	0.3	A	1.2	A
97808_at	1.1	A	0.4	A
97809_at	0.8	A	0.8	A
97811_at	0.7	A	0.3	A
97812_at	0.2	A	1.2	A
97813_at	0.3	A	5.8	A
97814_at	1.2	A	0.7	A
97816_at	1.1	A	0.9	A
97817_at	1.9	A	3.5	A
97818_at	0.2	A	0.6	A
97819_at	0.3	A	0.5	A
97820_at	0.2	A	0.6	A
97821_at	0.7	A	0.1	A
97822_at	2.2	A	0.6	A
97823_g_at	0.2	A	1.7	A
97824_at	0.2	A	1.9	A
97825_at	1.3	A	0.3	A
97826_at	2.6	A	0.2	A
97828_at	1.5	A	0.3	A
97829_at	0.9	A	1.1	A
97830_at	0.9	A	2.1	A
97832_at	0.2	A	0.1	A
97833_at	0.1	A	0.3	A
97834_g_at	0.4	A	0.1	A
97835_at	0.4	A	1.6	A
97836_at	1.6	A	0.6	A
97838_at	1.7	A	1.7	A
97839_at	0.1	A	0.2	A
97841_at	0.1	A	0.2	A
97843_at	0.2	A	2	A
97844_at	0.2	A	0.1	A
97845_at	0.2	A	0.7	A
97846_at	0.1	A	0.5	A
97847_at	1.7	A	0.7	A
97848_at	0.7	A	0.4	A
97849_at	0.1	A	3.4	A
97853_at	0.6	A	0.2	A
97857_at	0.2	A	0.5	A
97858_at	0.8	A	1.5	A
97859_at	1.3	A	0.5	A
97860_at	1.2	A	0.4	A
97861_at	1.5	A	0.6	A
97862_s_at	1.7	A	0.1	A
97863_at	0.5	A	3.7	A
97864_at	0	A	0.2	A
97865_g_at	1.6	A	4.8	A
97866_at	0.1	A	0.2	A
97867_at	0.3	A	1.9	A
97868_at	0.1	A	3.3	A
97869_at	1.3	A	0.3	A
97870_s_at	0.1	A	0.2	A
97871_at	0.6	A	2.1	A
97873_at	2.1	A	6.1	A
97874_at	0.7	A	0.2	A
97875_at	0.1	A	0.6	A
97876_at	0.2	A	0.1	A
97880_at	0.3	A	0.4	A
97882_at	0.1	A	0.5	A
97884_at	0.1	A	0.3	A
97885_at	0.1	A	3.9	A
97886_at	0.2	A	0.4	A
97887_at	0.2	A	2.2	A
97888_at	0.7	A	1.7	A
97889_at	0.2	A	0.6	A
97890_at	1.6	A	0.2	A
97891_at	0.1	A	0.4	A
97892_at	1.4	A	0.6	A
97893_at	1	A	0.3	A
97894_at	0.4	A	0.5	A
97895_f_at	1.1	A	1.3	A
97896_r_at	0.1	A	0.6	A
97897_at	0.1	A	0.6	A
97900_at	0.5	A	1	A
97901_at	0.2	A	1	A
97903_at	0.4	A	2.5	A
97904_at	1.4	A	0.9	A
97906_at	0.3	A	2.4	A
97907_at	0.1	A	0.2	A
97908_at	0.2	A	2.7	A
97909_at	1.4	A	0.3	A
97910_at	1.4	A	2.1	A
97911_at	0.2	A	0.4	A
97912_at	0.1	A	0.2	A
97914_at	0.2	A	3.3	A
97915_at	2.2	A	4.1	P
98875_at	0.3	A	1.3	A
98876_at	0.1	A	0.2	A
98878_r_at	0.1	A	0.6	A
98880_at	0.7	A	0.6	A
98881_at	0.2	A	0.3	A
98882_s_at	0.1	A	2.9	A
98883_r_at	0.1	A	0.7	A
98884_r_at	0.4	A	1.1	A
98886_at	0.6	A	4.4	A
98887_at	0.2	A	0.8	A
98889_at	0.2	A	2.9	A
98890_at	1.4	A	0.8	A
98891_at	0.1	A	0.2	A
98892_at	1.1	A	0.9	A
98893_at	1.1	A	0.2	A
98894_at	0.2	A	1.1	A
98896_at	0.1	A	0.6	A
98901_at	1.1	A	2	A
98902_at	0.1	A	0.6	A
98903_at	0.3	A	1.9	A
98904_at	0.4	A	0.4	A
98905_at	0.1	A	0.5	A
98906_at	0.4	A	0.4	A
98908_at	0.5	A	1.2	A
98909_at	0.1	A	0.8	A
98910_at	1	A	0.3	A
98911_at	1.8	A	0.8	A
98912_at	0.1	A	2.3	A
98914_at	2.5	A	1	A
98915_at	0.1	A	0.4	A
98916_at	0.4	A	0.9	A
98917_at	0.2	A	1.1	A
98918_at	0.1	A	0.6	A
98919_at	0.1	A	0.4	A
98920_g_at	1.2	A	0.3	A
98921_at	0.3	A	0.1	A
98922_at	0.2	A	0.6	A
98923_at	0.1	A	0.2	A
98924_at	1.1	A	1.5	A
98925_at	0.1	A	0.3	A
98926_at	0.1	A	0.2	A
98927_at	0.1	A	0.2	A
98928_at	0.3	A	0.6	A
98929_at	0.1	A	0.7	A
98930_at	0.1	A	0.4	A
98931_at	0.5	A	1.5	A
98932_at	0.1	A	1.4	A
98933_at	0.2	A	1.5	A
98934_at	0.2	A	0.5	A
98936_at	1.4	A	1.1	A
98937_at	1.3	A	0.2	A
98938_at	0.1	A	4.7	A
98940_at	0.8	A	0.2	A
98941_r_at	1.5	A	0.4	A
98942_r_at	0.8	A	0.2	A
98943_at	0.1	A	0.7	A
98944_at	0.3	A	0.1	A
98945_at	1.5	A	3	P
98946_at	0.2	A	0.3	A
98947_at	0.3	A	1.4	A
98948_at	0.1	A	0.1	A
98950_at	3	M	0.8	A
98951_at	2	A	1.9	A
98952_at	0.3	A	0.2	A
98953_at	0.2	A	0.3	A
98954_f_at	0.1	A	1.2	A
98955_at	0.9	A	1.3	A
98956_at	1.2	A	0.7	A
98957_at	0.1	A	0.7	A
98958_at	0.8	A	0.2	A
98959_at	1.1	A	0.2	A
94445_at	0.7	A	0.3	A
94447_at	0.9	A	1.2	A
94448_at	1.2	A	0.2	A
94449_at	0.5	A	0.8	A
94450_at	0.7	A	1.7	A
94451_at	0.1	A	1.7	A
94452_g_at	0.3	A	1.4	A
94453_at	0.1	A	0.1	A
94454_at	2.1	A	0.1	A
94455_at	1.2	A	3.8	A
94456_at	0.7	A	0.8	A
94457_at	1.9	A	4.2	A
94458_at	0.2	A	1.1	A
94459_at	0.3	A	0.2	A
94460_at	0.5	A	2	A
94461_at	0.6	A	0.3	A
94462_at	0.1	A	0.2	A
94463_at	0.2	A	1.4	A
94464_at	0.4	A	0.9	A
94465_g_at	0.1	A	0.8	A
94466_f_at	1.2	A	2	A
94467_at	1.1	A	0.5	A
94468_at	0.1	A	0.4	A
94469_at	0.1	A	0.5	A
94470_i_at	1	A	1.1	A
94471_r_at	0.1	A	0.2	A
94472_at	0.1	A	0.4	A
94473_at	0.3	A	3	A
94476_at	0.5	A	0.8	A
94477_at	0.5	A	2.5	A
94478_at	1	A	0.9	A
94479_at	0.8	A	0.2	A
94480_at	2	A	5.2	A
94481_at	0.6	A	1.4	A
94482_at	0.3	A	0.4	A
94483_at	1	A	1.2	A
94484_at	1.4	A	0.5	A
94485_at	1	A	1.5	A
94486_at	0.3	A	0.9	A
94488_at	0.1	A	1.4	A
94489_at	0.6	A	1.3	A
94490_at	0.1	A	1	A
94491_at	0.1	A	0.3	A
94492_at	1.1	A	0.7	A
94493_at	0.9	A	0.7	A
94494_at	0.2	A	0.2	A
94495_at	0.2	A	0.4	A
94499_at	1.1	A	1.8	A
94501_at	1.1	A	3.3	A
94502_at	0.1	A	2.1	A
94503_at	3.6	A	1.5	A
94504_at	0.3	A	0.5	A
94505_at	0.1	A	0.3	A
94506_at	0.1	A	0.3	A
94507_at	0.1	A	0.1	A
94508_at	0.1	A	0.1	A
94509_at	0.3	A	0.5	A
94510_at	0.2	A	0.3	A
94511_at	0.7	A	0.2	A
94512_f_at	0.9	A	0.1	A
94513_r_at	0.5	A	0.7	A
94514_s_at	0.1	A	3.4	A
94515_at	0.1	A	0.4	A
94516_f_at	0.7	A	4.3	A
94517_r_at	0.1	A	1	A
94518_at	0.4	A	0.1	A
94520_at	0.7	A	0.7	A
94521_at	0.2	A	5.2	A
94522_at	0.4	A	0.6	A
94524_at	2.2	A	0.6	A
94526_at	0.2	A	0.1	A
94527_at	0.2	A	2	A
94528_at	2	A	6.6	A
94530_at	0.2	A	0.6	A
94531_at	0.7	A	0.2	A
94532_at	0.1	A	0.8	A
94534_at	0.1	A	0.2	A
94535_at	0.2	A	0.3	A
94536_s_at	0.7	A	0.4	A
94537_at	0.1	A	0.4	A
94539_f_at	0.8	A	0.2	A
94540_at	0.3	A	0.2	A
94541_at	1.2	A	4.1	A
94542_at	1	A	0.4	A
94543_at	0.2	A	2.3	A
94545_at	0.2	A	2.9	A
94548_at	0.1	A	0.7	A
94549_at	0.5	A	0.5	A
94550_at	0.1	A	0.4	A
94551_at	1.5	A	2.6	A
94552_at	1.3	A	0.4	A
94554_at	0.7	A	0.2	A
94555_at	0.4	A	3.6	A
94556_at	0.2	A	1	A
94557_at	0.1	A	1.1	A
94558_g_at	1.7	A	0.7	A
94559_at	0.1	A	2.9	A
94561_at	0.2	A	0.2	A
94562_at	0.4	A	0.6	A
94563_at	0.2	A	0.2	A
95042_at	0.3	A	0.9	A
95043_at	0.4	A	0.9	A
95044_at	0.2	A	0.4	A
95045_at	1.6	A	0.5	A
95046_s_at	0.1	A	0.7	A
95048_at	1.1	A	4.1	A
95049_at	0.2	A	1.1	A
95050_at	0.1	A	3.6	A
95052_at	0.5	A	0.2	A
95053_s_at	0.1	A	0.2	A
95054_at	1.3	A	0.3	A
95056_r_at	0.2	A	1.1	A
95057_at	1.8	A	0.5	A
95058_f_at	0.1	A	1.9	A
95059_at	0.2	A	4.5	A
95060_at	0.1	A	0.4	A
95061_at	0.1	A	0.7	A
95062_at	0.2	A	1.3	A
95063_at	1.3	A	1.9	A
95064_at	1.1	A	0.7	A
95065_at	1.5	A	1.6	A
95066_at	0.6	A	0.7	A
95067_at	0.4	A	1.8	A
95068_at	0.2	A	0.3	A
95069_at	0.4	A	0.8	A
95070_at	0.2	A	0.1	A
95071_at	0.3	A	1.7	A
95072_at	2.2	A	2.4	A
95073_at	0.2	A	3.2	A
95074_at	1.3	A	0.2	A
95075_at	0.2	A	0.4	A
95076_at	0.1	A	4	A
95077_at	2.5	A	0.8	A
95078_at	1.4	A	0.3	A
95079_at	1.4	A	1	A
95081_at	0.7	A	5.4	A
95082_at	0.3	A	0.1	A
95083_at	0.1	A	0.2	A
95084_f_at	0.2	A	0.7	A
95085_r_at	1.2	A	0.2	A
95086_at	0.2	A	0.4	A
95090_at	0.3	A	2.2	A
95091_at	2	A	0.5	A
95092_at	0.1	A	0.4	A
95093_at	0.1	A	0.6	A
95094_g_at	0.1	A	0.1	A
95095_at	0.1	A	0.4	A
95096_at	1.8	A	0.1	A
95097_at	0.1	A	0.1	A
95098_at	0.9	A	5.6	A
95100_at	0.1	A	0.7	A
95101_at	0.1	A	0.1	A
95102_at	0.9	A	1.8	A
95103_at	0.2	A	0.7	A
95104_at	0.3	A	4.5	A
95105_at	0.1	A	0.8	A
95108_at	0.2	A	1.4	A
95109_at	0.7	A	0.8	A
95110_at	0.2	A	0.2	A
95111_i_at	0.1	A	0.6	A
95112_f_at	0.2	A	0.2	A
95113_at	0.1	A	1.9	A
95114_s_at	1.7	A	3.6	A
95117_at	1.9	A	0.4	A
95118_r_at	0.5	A	2.4	A
95119_at	0.2	A	0.6	A
95120_at	0.3	A	2.5	A
95121_at	0.2	A	2	A
95122_g_at	0.1	A	0.2	A
95123_at	1.5	A	0.2	A
95124_i_at	0.8	A	0.9	A
95125_f_at	0.1	A	0.1	A
95128_at	0.7	A	1.2	A
95129_at	1.1	A	0.2	A
95131_f_at	0.9	A	0.3	A
95132_r_at	0.2	A	3.9	A
95133_at	1.5	A	0.6	A
95134_at	0.5	A	3.2	A
95135_at	0.2	A	0.4	A
95136_at	0.1	A	0.5	A
95137_at	1	A	1.5	A
95138_at	0.1	A	0.4	A
95139_at	0.3	A	0.2	A
95140_at	0.6	A	0.4	A
95141_at	1.6	A	2.2	A
95142_s_at	0.7	A	0.8	A
95144_at	0.2	A	2.1	A
95146_at	0.1	A	1.7	A
95147_at	0.3	A	1.4	A
95148_at	0.3	A	0.2	A
95149_at	1.6	A	0.2	A
95150_at	1.1	A	1.1	A
95151_at	0.1	A	0.5	A
95152_g_at	1.2	A	6.2	A
95153_at	1.7	A	0.1	A
95154_at	0.1	A	1.8	A
95155_at	0.2	A	0.8	A
95156_g_at	0.2	A	1.8	A
95157_at	1.8	A	0.5	A
95158_at	0.5	A	0.7	A
95159_at	0.1	A	0.9	A
95161_at	0.2	A	0.7	A
95641_at	0.4	A	0.2	A
95642_at	1.1	A	3.6	A
95643_at	1.6	A	1.4	A
95645_at	0.8	A	0.4	A
95646_at	0.1	A	3.4	A
95647_f_at	0.1	A	0.3	A
95648_at	0.1	A	4	A
95649_at	0.3	A	0.8	A
95650_at	0.3	A	0.6	A
95651_at	0.1	A	0.2	A
95652_at	0.1	A	0.4	A
95653_at	0.1	A	1.8	A
95654_at	0.1	A	0.4	A
95655_at	0.1	A	0.6	A
95656_i_at	0.2	A	0.2	A
95657_f_at	0.2	A	0.1	A
95658_at	2	A	0.7	A
95659_at	1.6	A	2.1	A
95660_at	0.1	A	0.3	A
95661_at	0.1	A	0.3	A
95662_at	1	A	0.1	A
95663_at	0.4	A	1.9	A
95664_at	0.1	A	1.3	A
95665_at	0.3	A	0.5	A
95666_at	1.8	A	2.4	A
95668_at	0.1	A	1.6	A
95669_g_at	0.1	A	1.2	A
95670_at	0.1	A	0.1	A
95671_at	1	A	0.5	A
95672_at	0.1	A	0.6	A
95673_s_at	1.4	A	0.5	A
95674_r_at	0.2	A	0.9	A
95675_at	1.1	A	2.3	A
95676_at	0.1	A	1.1	A
95677_at	1.1	A	3.1	A
95679_at	0.9	A	0.2	A
95680_at	0.4	A	0.2	A
95681_f_at	0.9	A	0.7	A
95682_at	0.8	A	1	A
95683_g_at	0.1	A	0.5	A
95684_at	0.1	A	0.1	A
95685_at	0.2	A	0.3	A
95686_at	0.7	A	0.5	A
95688_at	1.3	A	2.1	A
95689_at	0.1	A	0.5	A
95690_at	0.2	A	0.4	A
95692_at	1.9	A	0.2	A
95693_at	0.1	A	0.6	A
95694_at	1.3	A	3.3	A
95695_at	0.2	A	0.3	A
95696_at	0.1	A	0.1	A
95697_at	0.8	A	0.4	A
95698_at	0.7	A	0.7	A
95699_f_at	0.3	A	2.3	A
95700_r_at	2.4	A	1.7	A
95701_at	0.1	A	0.3	A
95702_at	0.1	A	0.3	A
95703_at	2	A	2.1	A
95704_at	1.9	A	2.3	A
95705_s_at	0.2	A	0.1	A
95706_at	0.2	A	0.2	A
95707_at	1.1	A	0.4	A
95708_at	0.3	A	1.2	A
95709_at	0.8	A	0.6	A
95712_at	0.2	A	1.9	A
95713_at	0.9	A	2.8	A
95714_at	0.1	A	1.1	A
95715_at	1.1	A	1.2	A
95716_at	0.2	A	4.8	A
95717_at	1.2	A	5.8	P
95718_f_at	0.9	A	0.5	A
95719_at	2	A	0.5	A
95721_at	0.3	A	0.9	A
95722_at	0.6	A	0.6	A
95723_r_at	2.9	A	16.1	A
95725_at	0.1	A	3.9	A
95726_at	0.1	A	0.4	A
95727_at	0.1	A	0.5	A
95728_g_at	0.1	A	1.9	A
95729_at	0.8	A	0.3	A
95730_at	0.7	A	0.1	A
95731_at	1.3	A	0.9	A
95732_at	1.8	A	1.7	A
95733_at	0.7	A	1.4	A
95734_at	1.4	A	3.7	A
95735_at	0.2	A	0.5	A
95736_at	0.5	A	1.4	A
95737_at	1.1	A	0.3	A
95738_at	0.1	A	0.2	A
95739_at	0.8	A	2.6	A
95740_at	0.8	A	2.6	A
95742_at	0.3	A	2.2	A
95743_at	0.1	A	0.7	A
95744_at	2.1	A	6.1	A
95745_g_at	1	A	0.5	A
95746_at	0.9	A	0.2	A
95747_at	0.2	A	0.1	A
95749_at	0.2	A	0.4	A
95750_at	1	A	0.2	A
95752_at	0.1	A	0.5	A
95753_at	1.4	A	1.8	A
95754_at	0.1	A	0.3	A
95755_at	0.1	A	1.5	A
95756_at	0.2	A	0.2	A
95758_at	1.2	A	1.6	A
95759_at	0.2	A	0.6	A
95760_at	0.1	A	0.4	A
96241_at	0.3	A	4.5	A
96242_at	0.7	A	3.8	A
96243_f_at	1.5	A	0.1	A
96244_at	0.3	A	3.7	A
96245_at	0.4	A	3	A
96249_at	0.2	A	0.3	A
96252_at	0.1	A	0.1	A
96254_at	0.1	A	0.1	A
96255_at	0.1	A	1.8	A
96256_at	1.9	A	0.8	A
96257_at	0.1	A	1.7	A
96258_at	0.9	A	1.6	A
96259_at	1.9	A	0.3	A
96260_at	0.2	A	1.5	A
96261_at	1.8	A	0.2	A
96262_at	0.2	A	0.4	A
96263_at	0.3	A	0.3	A
96264_at	0.3	A	1.3	A
96266_at	0.1	A	0.3	A
96267_at	2.6	A	4	A
96268_at	0.2	A	2.8	A
96269_at	0.3	A	1.9	A
96270_at	1.2	A	0.5	A
96271_at	1.4	A	0.2	A
96272_at	0.1	A	1.2	A
96273_at	1.3	A	2.3	A
96275_f_at	0.1	A	0.2	A
96276_r_at	0.5	A	0.1	A
96277_at	2.4	A	1.2	A
96278_at	0.1	A	4.4	A
96280_at	0.1	A	0.2	A
96281_at	0.3	A	0.2	A
96283_at	0.4	A	0.9	A
96284_at	0.2	A	0.2	A
96285_at	0.2	A	0.3	A
96286_at	0.7	A	1	A
96287_at	0.3	A	0.5	A
96288_at	2.1	A	0.2	A
96289_at	1.3	A	2.2	A
96290_f_at	0.8	A	2.5	A
96291_f_at	0.9	A	0.4	A
96292_r_at	0.9	A	2.9	A
96293_at	0.2	A	3.1	A
96294_s_at	0.3	A	0.3	A
96295_at	0.1	A	0.1	A
96296_at	1.8	A	0.5	A
96297_at	0.4	A	0.1	A
96298_f_at	0.1	A	0.1	A
96299_at	0.1	A	0.6	A
96300_f_at	0.1	A	0.4	A
96301_at	0.2	A	6.9	P
96302_at	0.2	A	1.2	A
96305_at	0.1	A	0.1	A
96306_at	2.1	A	8.6	P
96307_s_at	0.2	A	2.8	A
96308_r_at	1.1	A	1.7	A
96309_r_at	0.9	A	0.3	A
96310_at	0.1	A	3.2	A
96311_at	0.4	A	2.9	A
96313_at	0.9	A	1.8	A
96316_at	2	A	0.4	A
96318_at	0.2	A	0.4	A
96319_at	0.1	A	1.8	A
96320_at	1.5	A	0.5	A
96321_at	0.1	A	1.1	A
96322_at	1.6	A	0.5	A
96324_at	0.8	A	4.2	A
96325_at	0.1	A	1.4	A
96326_at	0.1	A	2.5	A
96327_at	0.6	A	0.6	A
96329_at	0.3	A	0.9	A
96331_at	0.1	A	0.1	A
96332_at	1.1	A	0.1	A
96333_g_at	0.3	A	0.6	A
96334_f_at	0.3	A	1.5	A
96335_at	0.4	A	0.5	A
96336_at	0.1	A	0.1	A
96337_at	0.1	A	1.8	A
96338_at	0.1	A	1.9	A
96339_at	0.7	A	0.3	A
96340_at	0.1	A	1.5	A
96341_at	0.2	A	2.2	A
96342_at	0.2	A	2.9	A
96343_at	0.5	A	0.3	A
96344_at	0.3	A	0.2	A
96345_at	0.1	A	1.4	A
96346_at	1.3	A	0.4	A
96347_at	0.9	A	0.6	A
96348_at	0.2	A	2.4	A
96351_at	0.8	A	0.8	A
96352_at	0.6	A	0.2	A
96353_at	0.3	A	0.3	A
96354_at	1.8	A	1	A
96355_at	0.6	A	0.4	A
96356_at	1.5	A	0.7	A
96357_at	0.1	A	0.8	A
96358_at	0.4	A	0.4	A
96359_at	0.2	A	0.1	A
96360_at	1	A	0.4	A
96840_at	1	A	1.8	A
96841_at	0.7	A	0.6	A
96843_at	0.4	A	0.4	A
96845_at	1	A	2.1	A
96846_at	0.4	A	0.2	A
96847_at	0.5	A	0.4	A
96848_at	0.1	A	2.9	A
96849_at	0.8	A	0.2	A
96850_at	0.2	A	1.4	A
96852_at	0.5	A	1.6	A
96854_at	0.1	A	1.1	A
96855_at	0.1	A	0.7	A
96856_at	1	A	2.2	A
96857_at	0.2	A	0.3	A
96858_at	0.8	A	3.9	A
96859_at	0.6	A	0.7	A
96861_at	0.3	A	0.3	A
96862_at	1.5	A	0.3	A
96864_at	0.1	A	0.4	A
96865_at	0.4	A	0.4	A
96866_at	0.2	A	0.4	A
96867_at	0.4	A	0.8	A
96868_at	0.8	A	0.4	A
96869_at	0.2	A	0.8	A
96870_at	1.5	A	2.5	A
96871_at	0.1	A	0.1	A
96872_at	0.1	A	5	A
96873_at	2.5	A	2.9	A
96874_g_at	1.1	A	0.5	A
96875_r_at	1.3	A	0.7	A
96876_at	0.1	A	0.2	A
96878_at	0.2	A	0.7	A
96879_at	0.1	A	0.2	A
96881_at	0.8	A	0.2	A
96882_at	0.1	A	1.8	A
[truncated: 10,489 more rows]
