# Supplementary material for: "Per cell" normalization method for mRNA measurement by quantitative PCR and microarrays
Source: BMC Genomics. 2006 Mar 29;7:64. doi: 10.1186/1471-2164-7-64 (PMC1448209; doi:10.1186/1471-2164-7-64)
Supplement: Additional File 4 — Excel spreadsheet file containing 2 Affymetrix MG-U74v2 raw data of a liver sample with GSC (horizontal axis of Figure 2b) and without GSC (vertical axis of Figure 2b). [file 1471-2164-7-64-S4.zip]

Archive with 1 entries (1 files):
- Cross_hybridization_data_with_liver_sample.xls
