# Supplementary material for: "Per cell" normalization method for mRNA measurement by quantitative PCR and microarrays
Source: BMC Genomics. 2006 Mar 29;7:64. doi: 10.1186/1471-2164-7-64 (PMC1448209; doi:10.1186/1471-2164-7-64)
Supplement: Additional File 4 — Excel spreadsheet file containing 2 Affymetrix MG-U74v2 raw data of a liver sample with GSC (horizontal axis of Figure 2b) and without GSC (vertical axis of Figure 2b). [file 1471-2164-7-64-S4.zip › Cross_hybridization_data_with_liver_sample.xls]

## Sheet: Figure2-b_raw
	LiverWithGSC_Signal	LiverWithGSC_Detection	LiverWithoutGSC_Signal	LiverWithoutGSC_Detection	Descriptions
AFFX-MurIL2_at	9.3	A	8	A
AFFX-MurIL10_at	7	A	7.5	A
AFFX-MurIL4_at	4.3	A	14.6	A
AFFX-MurFAS_at	54.4	P	60.4	P
AFFX-BioB-5_at	138.1	P	159.8	P
AFFX-BioB-M_at	263.6	P	299.1	P
AFFX-BioB-3_at	106.5	P	136.4	P
AFFX-BioC-5_at	432.2	P	422.7	P
AFFX-BioC-3_at	283.9	P	303.2	P
AFFX-BioDn-5_at	389.8	P	409.1	P
AFFX-BioDn-3_at	1981.6	P	2119.6	P
AFFX-CreX-5_at	2409.5	P	2710	P
AFFX-CreX-3_at	4115.7	P	4440	P
AFFX-BioB-5_st	11.9	A	5.4	A
AFFX-BioB-M_st	26.9	A	33.1	A
AFFX-BioB-3_st	21.7	A	14.2	A
AFFX-BioC-5_st	13.8	A	10.2	A
AFFX-BioC-3_st	6.6	A	5.5	A
AFFX-BioDn-5_st	75.5	A	111.5	A
AFFX-BioDn-3_st	98.7	A	69.3	A
AFFX-CreX-5_st	18.8	A	24.5	A
AFFX-CreX-3_st	89.2	A	108.8	A
AFFX-DapX-5_at	72.1	P	23.8	A
AFFX-DapX-M_at	261.2	P	20	A
AFFX-DapX-3_at	489.3	P	3.1	A
AFFX-LysX-5_at	1172.2	P	3.6	A
AFFX-LysX-M_at	2662.8	P	8	A
AFFX-LysX-3_at	4319.9	P	4.3	A
AFFX-PheX-5_at	447	P	2.2	A
AFFX-PheX-M_at	584.3	P	5.5	A
AFFX-PheX-3_at	1050.3	P	26.2	A
AFFX-ThrX-5_at	1130.6	P	2.6	A
AFFX-ThrX-M_at	2706.8	P	16.9	A
AFFX-ThrX-3_at	6289.5	P	5.3	A
AFFX-TrpnX-5_at	4.7	A	6.9	A
AFFX-TrpnX-M_at	7.4	A	2.8	A
AFFX-TrpnX-3_at	71.6	P	2.8	A
AFFX-b-ActinMur/M12481_5_at	7619.1	P	8121.3	P
AFFX-b-ActinMur/M12481_M_at	8679.9	P	8969.5	P
AFFX-b-ActinMur/M12481_3_at	7902.7	P	8488.7	P
AFFX-GapdhMur/M32599_5_at	7622	P	8183.8	P
AFFX-GapdhMur/M32599_M_at	7834.7	P	8142.6	P
AFFX-GapdhMur/M32599_3_at	6858.3	P	7315.6	P
AFFX-TransRecMur/X57349_5_at	66.7	M	69	P
AFFX-TransRecMur/X57349_M_at	30	A	58.8	P
AFFX-TransRecMur/X57349_3_at	180.2	P	222.2	P
AFFX-PyruCarbMur/L09192_5_at	136.3	M	148.5	P
AFFX-PyruCarbMur/L09192_MA_at	132.8	A	154.8	M
AFFX-PyruCarbMur/L09192_MB_at	145.4	A	166.4	M
AFFX-PyruCarbMur/L09192_3_at	232.7	P	207.4	P
AFFX-18SRNAMur/X00686_5_at	417.5	P	850.5	P
AFFX-18SRNAMur/X00686_M_at	57.1	A	198	P
AFFX-18SRNAMur/X00686_3_at	138.1	P	335.5	P
AFFX-MUR_b2_at	385.4	P	367.2	P
AFFX-MURINE_b1_at	1961.3	P	2086	P
AFFX-MURINE_B2_at	7259.1	P	8322.8	P
AFFX-GapdhMur/M32599_5_st	9.4	A	10.9	A
AFFX-GapdhMur/M32599_M_st	17.7	A	56.5	A
AFFX-GapdhMur/M32599_3_st	48.1	A	47.2	A
AFFX-b-ActinMur/M12481_5_st	46.2	A	50.3	A
AFFX-b-ActinMur/M12481_M_st	43	P	54.1	P
AFFX-b-ActinMur/M12481_3_st	46	A	34	A
AFFX-YEL002c/WBP1_at	15.6	A	14.3	A
AFFX-YEL018w/_at	2.3	A	2.8	A
AFFX-YEL024w/RIP1_at	17.3	A	33.2	P
AFFX-YEL021w/URA3_at	26.2	A	17.9	A
92539_at	4744.8	P	5174.4	P
92540_f_at	1223.6	P	1113.8	P
92541_at	32.2	A	26.8	A
92542_at	272.6	P	284.6	P
92543_at	144.4	P	150.6	P
92544_f_at	2693.1	P	2875.1	P
92545_f_at	33.9	A	37.5	A
92546_r_at	22.8	A	20.9	A
92547_at	190.4	P	225	P
92548_g_at	364.8	P	322.1	P
92549_at	348.8	P	259	P
92550_at	3.8	A	3	A
92551_at	338.1	P	361.3	P
92553_at	1475.3	P	1512.6	P
92554_at	321.1	P	331.4	P
92555_at	65.3	P	60.5	P
92556_at	21.4	A	21.8	A
92557_at	14.7	A	15.1	A
92558_at	615.7	P	620.9	P
92559_at	129.9	P	149.4	P
92560_g_at	250.4	P	237	P
92561_at	21.1	A	8.6	A
92562_at	342.2	P	323.8	P
92563_at	133.1	A	96.1	M
92564_at	116.6	P	119	P
92565_at	397.6	P	425.9	P
92566_at	56.3	P	47.9	P
92567_at	2232.8	P	2276.7	P
92568_at	152.4	P	131.1	P
92569_f_at	421	P	420.7	P
92570_at	43.9	A	22.5	A
92571_at	482.8	P	479.4	P
92572_at	108.8	P	109.1	P
92573_at	1337	P	1350.6	P
92574_at	641.8	P	635.9	P
92575_at	581.8	P	536.2	P
92577_f_at	5703.4	P	6424.5	P
92578_at	1025.6	P	913.2	P
92579_at	59.3	P	72.3	P
92580_at	306.3	P	229.7	P
92581_at	290.2	P	280.5	P
92582_at	197.9	P	203.2	P
92583_at	5.5	A	5.9	A
92584_at	193.4	A	188.4	M
92585_at	241.5	P	250.9	P
92586_at	541.2	P	570.3	P
92587_at	278.7	P	307.4	P
92589_at	641.7	P	625.8	P
92590_at	6.6	A	9.2	A
92592_at	30.4	A	35.4	A
92593_at	22.7	A	15.5	A
92594_at	56.6	A	37.7	A
92595_r_at	17.2	M	17.7	P
92596_at	350.7	P	405	P
92597_s_at	75.5	P	83	P
92598_at	881.2	P	759.2	P
92599_at	3.5	A	5.1	A
92600_f_at	11.5	A	7.2	A
92601_at	3.6	A	8.5	A
92602_at	12.7	A	28.5	A
92603_at	947.8	P	788.7	P
92605_at	3.9	A	3.6	A
92606_at	5.4	A	2.2	A
92607_at	7.1	A	3.7	A
92608_at	318.2	P	349.5	P
92610_at	641.8	P	547.3	P
92611_at	1083.4	P	898.3	P
92612_at	10.6	A	3.7	A
92614_at	462	P	494.1	P
92615_at	1025.5	P	1138.5	P
92616_at	1526	P	1048	P
92617_at	4.6	A	4.3	A
92618_at	24.2	A	25.1	P
92619_at	621.4	P	526.4	P
92621_at	3068.8	P	3085.7	P
92622_at	318.9	P	336.1	P
92623_at	968.9	P	918.6	P
92624_r_at	118.6	M	110.8	P
92625_at	2699.9	P	2950	P
92626_at	370.8	P	343.1	P
92628_at	2558.4	P	2913.9	P
92629_f_at	2865	P	2617.8	P
92630_r_at	1580.4	P	1315.3	P
92631_f_at	342.8	P	359.2	P
92632_at	709.6	P	627	P
92633_at	59.9	P	76.8	P
92634_at	32.1	A	35.8	A
92635_at	76.1	A	53.2	A
92636_f_at	1150.5	P	1292.3	P
92637_at	420.9	P	370.7	P
92638_at	85.7	P	72.2	P
92639_at	327.7	P	331.4	P
92640_at	1445.2	P	1457.1	P
92642_at	16.7	A	9.5	A
92643_at	247.5	P	225.1	P
92644_s_at	1.4	A	1.1	A
92645_at	17.2	A	9.6	A
92646_at	351.7	P	366	P
92647_at	596.2	P	598	P
92648_at	179.2	P	195.4	P
92768_s_at	5.2	A	8	A
92769_at	1241	P	1113.8	P
92770_at	7415.2	P	9614.1	P
92771_at	680.9	P	679.8	P
92773_at	190.4	P	236.1	P
92774_at	72.6	A	39.4	A
92775_at	873.5	P	1000.8	P
92777_at	257.9	P	191.4	P
92778_i_at	347.8	A	297	A
92779_f_at	4	A	11.7	A
92780_f_at	6	A	3	A
92781_at	43.6	A	47	A
92782_at	306.1	P	268.9	P
92783_at	267.3	P	265.4	P
92784_at	6	A	2.1	A
92786_at	14.3	A	2.9	A
92787_at	284.9	P	270.6	P
92788_f_at	549.3	P	534.5	P
92789_r_at	34.9	P	42.8	P
92790_at	736.9	P	872.2	P
92792_at	4.6	A	4.4	A
92793_at	499.4	P	417.8	P
92794_f_at	500.7	P	476.1	P
92795_at	135.1	P	126.5	P
92796_at	18.5	A	28.8	A
92797_at	646.9	P	637.2	P
92798_at	1191.3	P	1281.3	P
92799_g_at	1231.5	P	1417.1	P
92800_i_at	2171.7	P	2025.3	P
92801_at	7.4	A	8.6	A
92802_s_at	30.5	A	20.6	A
92803_at	20	A	94.7	A
92804_at	429.8	P	446.1	P
92805_s_at	12.4	A	22.5	A
92806_at	910.4	P	900.4	P
92807_at	3648.4	P	4033	P
92808_f_at	1800.3	P	1810.9	P
92809_r_at	694.6	P	679.3	P
92810_at	767.6	P	783.4	P
92811_at	15.6	A	20.4	A
92812_f_at	135.3	A	80.8	A
92813_at	3.9	A	8.3	A
92814_at	1.3	A	0.8	A
92816_r_at	266	P	373.5	P
92817_at	828.6	P	762.6	P
92818_at	393.2	P	426.8	P
92820_at	11.7	A	12.5	A
92821_at	46.7	A	21.4	A
92824_at	214.6	P	207.8	P
92825_at	2.2	A	2.7	A
92826_at	300.2	P	325.6	P
92827_at	5.5	A	10.6	A
92828_at	288.7	P	269.6	P
92829_at	2424.3	P	2285.9	P
92830_s_at	193.3	A	129.7	A
92831_at	300.8	P	340.7	P
92832_at	343.3	P	294.6	P
92833_at	2.6	A	3.8	A
92834_at	921	P	763.3	P
92835_at	111.5	A	112.6	A
92836_at	41.9	A	82.6	A
92837_f_at	2.5	A	3.5	A
92838_at	2953.1	P	2680.9	P
92839_f_at	64.9	M	53.3	M
92840_at	184.7	P	207.2	P
92841_f_at	3.7	A	9.7	A
92842_r_at	1.5	A	7.4	A
92843_r_at	10.2	A	11.4	A
92845_at	683.4	P	648.1	P
92846_at	4.9	A	1.2	A
92847_s_at	191	P	189.7	P
92848_at	337.2	P	278.9	P
92849_at	16.1	A	13.7	A
92850_at	297.1	P	340.2	P
92851_at	47.5	P	49.9	P
92852_at	627	P	618.7	P
92853_at	18.9	A	13.6	A
92854_at	433.8	P	500.3	P
92855_at	1133.1	P	1198.8	P
92856_at	87.9	A	74	A
92857_at	112.8	A	131.2	A
92858_at	81	P	70.1	P
92860_at	4.9	A	13.8	A
92861_i_at	9.6	A	17.8	A
92862_f_at	13.8	A	14.1	A
92863_at	674.2	P	533	P
92864_at	25.9	A	31.1	A
92865_at	4.2	A	4.3	A
92866_at	8	A	9.7	A
92867_at	160.5	A	135.8	P
92868_at	95.2	A	78.7	A
92869_at	17.6	A	26.8	A
92870_at	137.3	P	135.6	P
92871_at	66.3	P	48.7	P
92872_at	609.4	P	548.8	P
92873_f_at	6.7	A	5.9	A
92874_f_at	815.4	P	803.5	P
92875_s_at	276.2	P	268.4	P
92876_at	22	A	27.3	A
92877_at	137.9	P	131.8	P
92878_at	42.4	A	16.7	A
92879_at	759	P	801.5	P
92880_at	1678.9	P	1407.2	P
92881_at	84.4	A	73.9	A
92882_at	367.9	P	400.1	P
92883_at	4	A	2.8	A
92884_at	1391.6	P	1499.7	P
92885_at	3.2	A	4.8	A
92887_at	419.6	P	435.6	P
93008_at	1053.3	P	1068	P
93009_at	398.7	P	353.8	P
93010_at	162.9	A	151.8	A
93011_at	616	P	562.8	P
93012_at	51.4	A	54.8	A
93013_at	1033.5	P	1063.9	P
93014_at	1735.3	P	2005.8	P
93015_at	4.5	A	6.4	A
93016_at	23.8	A	3	A
93017_at	66.8	P	92.8	P
93018_at	55.5	P	85.3	P
93019_at	359.4	P	367.7	P
93020_at	5.2	A	2.4	A
93021_at	41.9	A	44.7	A
93022_i_at	32.4	A	27.7	P
93023_f_at	158.3	M	154.4	P
93024_at	26.8	M	16.8	A
93025_at	641	P	641	P
93026_at	159.7	P	146.2	P
93027_r_at	86.8	A	56.3	A
93028_at	45.7	A	47.6	A
93029_at	604.4	P	520.7	P
93030_at	3989.8	P	4222.5	P
93033_at	64.3	P	46	M
93037_i_at	854.5	P	804.6	P
93038_f_at	4093.1	P	4197.4	P
93039_at	75.4	P	57.4	P
93040_at	82.4	A	75.4	A
93041_at	854.7	P	872.3	P
93042_at	2919	P	2943.1	P
93043_at	682.2	P	738.5	P
93045_at	178.8	P	175.8	P
93046_at	196	P	224	P
93047_at	263.2	P	248.7	P
93048_at	300.5	P	328.4	P
93050_at	6.3	A	4.9	A
93051_at	6.6	A	3.5	A
93053_at	16	A	35.9	A
93054_at	265.9	P	204.4	P
93055_at	148.3	P	164.2	P
93056_g_at	149.2	P	149	P
93057_at	1902.6	P	2094.3	P
93058_at	483.9	P	572.4	P
93059_at	233.8	P	240.1	P
93061_at	56	A	72	A
93062_at	226.4	P	269.5	P
93063_at	1548.7	P	1596.8	P
93064_at	310.6	P	326.6	P
93065_at	55.9	A	51.9	A
93066_at	536.8	P	586	P
93067_f_at	196.2	P	206.9	P
93068_r_at	36.1	A	93.4	A
93069_at	211.7	P	180.9	P
93070_at	438.4	P	431.7	P
93071_at	3016	P	2969.6	P
93072_at	18.9	A	12.6	A
93073_at	189.5	M	150.1	P
93074_g_at	12.1	A	16.1	A
93075_r_at	1.8	A	1	A
93076_at	521.6	P	424.4	P
93077_s_at	1472	P	1264	P
93078_at	876.1	P	992.4	P
93080_at	244	A	213.6	A
93081_at	2058.6	P	2059.1	P
93082_at	397.1	P	358.6	P
93083_at	3508	P	3398.1	P
93084_at	2549.6	P	2495.3	P
93085_at	12.3	A	13.1	A
93086_at	63.9	A	50.8	A
93087_r_at	197	P	168.5	P
93088_at	1906.2	P	1903.4	P
93089_at	1020.1	P	716.6	P
93090_at	204	P	178.2	P
93091_s_at	83.4	A	47.7	A
93092_at	39.1	A	81.9	A
93093_at	336.6	P	333.9	P
93094_at	150	P	168.9	P
93095_at	511.7	P	533.2	P
93096_at	2.3	A	2.3	A
93097_at	3.9	A	5.8	A
93098_at	6.8	A	23	A
93099_f_at	510.7	P	474.8	P
93100_at	1212.5	P	1395.6	P
93101_s_at	598.2	P	743.5	P
93102_f_at	430.6	P	419.2	P
93103_at	2.1	A	2.1	A
93104_at	293.8	P	333	P
93105_s_at	109.3	A	93.6	A
93106_i_at	0.6	A	3.1	A
93107_r_at	0.2	A	0.1	A
93108_at	30.5	A	27.5	A
93109_f_at	45	P	29.2	A
93111_at	974.7	P	929.4	P
93112_at	1028.9	P	1103	P
93114_at	32.2	P	25.5	P
93116_at	470.2	P	445.4	P
93117_at	2609	P	2500.8	P
93118_at	266.1	P	268.2	P
93119_at	1114.3	P	1119.7	P
93120_f_at	2158.2	P	1920	P
93121_at	43.5	P	36.1	P
93122_at	4	A	3.8	A
93124_at	35.1	A	10.2	A
93126_at	115.9	M	105.5	P
93127_at	45.5	A	32.6	A
93248_at	40.5	P	54.7	P
93250_r_at	284.3	P	313.6	P
93251_at	13.8	A	50.3	A
93252_at	578.2	P	654.5	P
93253_at	198.5	P	207.7	P
93254_at	862.3	P	854.3	P
93255_at	652.3	P	631.9	P
93256_at	134.6	P	121.1	P
93257_at	469.5	P	450.5	P
93258_at	165	P	179.7	P
93259_at	3.6	A	3.7	A
93261_at	120.6	P	151.2	P
93264_at	362.8	P	360	P
93265_at	10.6	A	14.6	A
93266_at	269	P	297.7	P
93267_at	217.7	P	207.4	P
93268_at	593.5	P	568.9	P
93269_at	655.6	P	621.5	P
93270_at	1196.3	P	1215.2	P
93271_s_at	5522.4	P	6167.9	P
93272_at	345.3	P	298.7	P
93273_at	3.5	A	7	A
93274_at	267.2	P	267.5	P
93275_at	363.3	P	432.1	P
93276_at	866.7	P	894.9	P
93277_at	2875.1	P	3427.2	P
93278_at	143.4	P	183.8	P
93279_at	14.1	A	6.6	A
93281_at	299.2	P	257.4	P
93282_at	10.3	A	8	A
93283_at	101	P	84	P
93284_at	172.1	P	139.4	P
93285_at	207.2	P	202	P
93287_at	17.6	A	17.1	A
93288_at	1419.1	P	1474.4	P
93290_at	415.1	P	439	P
93293_at	4630	P	4782.3	P
93294_at	4.1	A	1.8	A
93295_at	2343.2	P	2384.3	P
93296_at	27.7	A	17	A
93298_at	588.6	P	586.1	P
93299_at	17.9	A	33.9	A
93300_at	2.7	A	17.3	A
93301_at	102.8	P	67.5	P
93302_at	2.6	A	9	A
93303_at	143.5	P	196	P
93304_at	12.3	A	21.7	A
93305_f_at	385.3	P	415.8	P
93306_at	850.9	P	786.6	P
93308_s_at	38.2	A	54.9	A
93309_at	304.3	P	313.1	P
93310_at	1633.4	P	1456.3	P
93311_at	100.3	A	123	P
93312_at	452.7	P	433	P
93313_at	23.4	A	4.7	A
93314_g_at	998.2	P	1155.9	P
93315_at	974.7	P	1001	P
93316_at	49.1	P	59.3	P
93317_at	61.7	A	49.2	A
93318_at	33.3	A	44	A
93319_at	174.4	P	171.7	P
93320_at	528.2	P	523.7	P
93321_at	18.3	A	27.5	P
93322_at	13.8	A	11.4	A
93323_at	4479.5	P	4286.3	P
93324_at	308.1	P	229.8	P
93325_at	211.2	P	206.4	P
93326_at	55.7	A	34.1	A
93327_at	455	P	337.1	P
93328_at	11.1	A	6.8	A
93330_at	852.6	P	845.4	P
93332_at	3.6	A	15.2	A
93333_at	640	P	708.1	P
93334_at	4	A	7.5	A
93336_at	393	P	396	P
93337_at	392.4	P	312.5	P
93338_at	7.5	A	3.9	A
93339_at	89.1	P	103.4	P
93340_f_at	205.7	P	236.5	P
93341_r_at	1542.6	P	1110.6	P
93342_at	201	P	180.4	P
93346_at	1729.4	P	1761.2	P
93347_at	421	P	341.7	P
93348_at	192.9	P	216.7	P
93349_at	1545.1	P	1396.3	P
93350_f_at	98	A	129.4	M
93351_at	4.9	A	4	A
93352_at	5.8	A	5.8	A
93353_at	40.1	A	28.4	A
93354_at	27.9	A	20	A
93355_at	5.5	A	2.6	A
93356_at	491.5	P	725.1	P
93358_at	1077.7	P	1115.9	P
93359_at	45.4	A	36.7	A
93360_at	165.1	A	116.5	A
93362_at	1620.7	P	1469.9	P
93364_at	741.1	P	762.3	P
93365_s_at	493.3	P	446.4	P
93366_r_at	296.8	P	233.8	P
93367_at	27.2	A	10.5	A
93488_at	1094.9	P	1111.6	P
93489_at	2.2	A	2.1	A
93490_at	272	P	222.1	P
93491_f_at	132.1	P	170.2	P
93492_at	288	P	248.8	P
93493_at	349.8	P	368.1	P
93495_at	1010.5	P	1059.1	P
93496_at	661.7	P	729.8	P
93497_at	27.3	P	27.9	A
93498_s_at	670.2	P	727.6	P
93499_at	1204.3	P	1227.3	P
93500_at	354.5	P	342.3	P
93501_f_at	224.7	P	232.2	P
93502_r_at	25.8	A	24.5	P
93503_at	50.7	A	37.2	A
93505_at	5.3	A	13.8	A
93506_at	20.9	A	35.1	A
93507_at	622.5	P	628.8	P
93509_at	135.3	P	153.9	P
93511_at	1.7	A	3	A
93512_f_at	687	P	538.5	P
93513_at	24.7	A	19.9	A
93514_at	2.2	A	2.1	A
93515_at	12.4	A	12.2	A
93516_at	70.7	P	46.4	M
93517_at	877.1	P	833.5	P
93518_at	793.1	P	688.7	P
93519_s_at	480.8	P	515.9	P
93520_at	11.6	A	35.5	A
93521_at	618.9	P	603.8	P
93522_at	19.9	A	19.6	A
93523_at	4.2	A	4.6	A
93524_i_at	46.1	A	7.3	A
93525_f_at	132.7	M	98.8	A
93526_at	10.2	A	6.2	A
93527_at	45.6	A	20.2	A
93528_s_at	212.9	P	215	P
93529_at	274.3	P	264.6	P
93530_at	60.2	P	76.1	P
93531_at	415.1	P	399.6	P
93532_at	3.9	A	4.8	A
93533_at	108.4	P	120.9	P
93534_at	1954.7	P	2248.7	P
93535_at	154.5	P	148.1	P
93536_at	499.8	P	491.7	P
93538_at	59.5	P	47.5	P
93539_at	199.9	P	197.4	P
93540_at	340.9	P	377	P
93541_at	69.8	A	62.5	P
93542_at	128.8	P	151.5	P
93543_f_at	1684.4	P	1762.7	P
93546_s_at	1593.5	P	1541.9	P
93547_at	1677.6	P	1547.6	P
93548_at	796.6	P	818.4	P
93550_at	487.1	P	505.4	P
93551_at	824	P	719	P
93555_at	14.1	A	13.3	A
93556_at	279.3	M	197.6	A
93557_at	192.6	P	184.5	P
93558_at	57.1	P	70.8	P
93559_at	759.2	P	743.5	P
93560_at	115.7	P	125.3	P
93561_at	34	A	27.3	A
93562_at	450.6	P	461.9	P
93563_s_at	0.9	A	0.8	A
93564_at	364.2	P	260.1	P
93565_at	127.8	P	116.5	P
93566_at	18.8	A	6.3	A
93567_at	376.2	P	430.4	P
93568_i_at	124.8	P	123.1	P
93569_f_at	48.9	P	45.2	P
93570_at	9.4	A	9.6	A
93571_at	651.6	P	652.4	P
93572_at	412.8	P	444.9	P
93573_at	2295.8	P	2173.5	P
93574_at	1169.1	P	1567.3	P
93575_at	72	P	71.1	P
93578_at	19.1	A	19.3	P
93579_at	594.8	P	764.9	P
93580_at	500.6	P	445	P
93581_at	1176.9	P	1256.6	P
93582_at	115.5	P	143.1	P
93583_s_at	68.6	A	87.2	A
93584_at	26.2	A	32	A
93585_at	17.2	A	24.5	A
93586_at	416	P	332.3	P
93587_at	103.8	M	67.3	A
93588_at	257.8	P	202.9	P
93589_at	121.9	P	143.6	P
93590_at	83.8	P	61.9	P
93591_at	106.6	A	106.6	A
93592_at	4.9	A	11.5	A
93593_f_at	2616.6	P	2559.6	P
93594_r_at	182.8	M	188.1	P
93595_at	527.7	P	612.9	P
93596_i_at	302.6	P	340	P
93597_at	12.8	A	7.9	A
93598_at	169.5	P	154.4	P
93599_at	553.9	P	497.2	P
93600_at	264.9	P	218	P
93601_at	32.9	A	20.6	A
93602_at	1196.4	P	1127	P
93603_at	256.3	P	255.4	P
93604_f_at	67.7	P	58.1	P
93605_r_at	8.6	A	2.4	A
93606_s_at	51.4	A	53.8	A
93727_at	1112.1	P	1350.7	P
93728_at	827.7	P	735.7	P
93729_at	49.1	A	64	A
93730_at	3083.8	P	3580.5	P
93731_at	1275.8	P	1085.4	P
93732_f_at	275.2	P	263.2	P
93733_r_at	94	A	97.4	A
93734_i_at	417	P	365.8	P
93735_f_at	419.5	P	462.5	P
93736_at	43.2	A	63.3	A
93737_at	177.4	A	210.4	A
93738_at	272.2	P	261.8	P
93740_at	5992.3	P	6593.9	P
93741_at	300.4	P	254	P
93742_at	157.3	P	184.3	P
93743_at	209.1	P	138	P
93744_at	103.2	A	107.7	A
93747_at	475.7	P	342.9	P
93748_at	978.1	P	924.7	P
93749_at	694.1	P	640.3	P
93750_at	1356	P	1418.5	P
93751_at	335.4	P	270.1	P
93752_at	799.3	P	762.8	P
93753_at	209.5	P	212.6	P
93754_at	295.3	P	237.2	P
93755_at	14.7	A	6.6	A
93757_at	979.9	P	948.3	P
93758_at	284.8	P	277	P
93760_at	947.2	P	832.3	P
93761_at	24.6	A	15.7	A
93762_at	726	P	758.6	P
93764_at	439.9	P	489.6	P
93765_at	2.2	A	4	A
93766_at	4.7	A	1.9	A
93767_i_at	873.5	P	856.8	P
93768_f_at	443.1	P	424.4	P
93769_at	266.4	A	260.6	A
93770_at	3	A	2.3	A
93771_at	23.4	A	30.4	A
93772_i_at	510.3	P	456.4	P
93773_f_at	530.7	P	519	P
93774_at	251	P	237.9	P
93775_at	392.9	P	373.5	P
93776_at	48.7	A	45.1	A
93777_at	104.3	A	84.3	A
93778_at	303.9	P	269.5	P
93779_at	14.8	A	11.4	A
93780_at	75.6	P	71.5	P
93781_at	5.7	A	4.5	A
93782_at	1214.4	P	1207.3	P
93783_at	283	P	274.5	P
93784_at	633.9	P	648	P
93785_at	15.5	A	19.1	A
93786_i_at	537.4	P	470.7	P
93787_f_at	1556.2	P	1416.8	P
93788_at	84.9	P	70.3	P
93789_s_at	712.9	P	758.7	P
93790_at	18.8	A	77.7	A
93793_at	732.3	P	736	P
93794_at	392.2	P	372	P
93795_at	223.6	P	258.1	P
93796_at	6.7	A	22.8	A
93797_g_at	747.8	P	853.6	P
93798_at	1104	P	1095.2	P
93799_at	252.7	P	205.1	P
93800_f_at	28.7	A	21.9	A
93801_at	5.9	A	3.6	A
93802_at	88.4	P	73.9	P
93803_at	790.2	P	668.1	P
93804_at	32.8	A	15	A
93805_at	699	P	710	P
93806_at	934.2	P	907.5	P
93807_at	7.1	A	4.2	A
93808_at	48.1	A	61.2	M
93809_at	1193.8	P	1135.7	P
93810_at	1086.1	P	902.8	P
93812_at	299.6	P	439.9	P
93815_at	1026.4	P	1069.1	P
93817_at	30.6	A	31.3	A
93818_g_at	705.3	P	645.9	P
93819_at	1647.8	P	1724.3	P
93820_at	1576.4	P	1756.9	P
93821_at	131.5	P	105.9	P
93822_at	2091.5	P	1961	P
93823_at	211.4	P	187	P
93824_at	69.3	A	41.6	A
93826_at	377.8	P	375.3	P
93827_at	13.3	A	18.1	A
93829_at	227.5	P	191.7	P
93830_at	848	P	1155.2	P
93831_at	147.2	P	177.9	P
93832_at	332	P	355.8	P
93833_s_at	2	A	2.4	A
93834_at	97.2	A	83.8	A
93835_at	58.8	M	58.1	P
93836_at	41.8	P	40.7	P
93837_at	59.6	A	86.3	A
93838_at	285.6	A	293.3	A
93839_at	279.4	P	285.6	P
93840_at	11.3	A	12	A
93841_at	173.4	P	179.9	P
93842_at	3089.6	P	3430.5	P
93843_at	528.9	P	338.9	P
93844_at	2359.1	P	2537.8	P
93845_at	491	M	465.1	P
93966_at	228.7	P	226	P
93967_at	409.6	P	456.8	P
93968_at	918.1	P	902.7	P
93969_at	13.4	A	19.3	A
93970_at	251.4	P	254	P
93971_f_at	581.7	P	623.2	P
93972_at	1065.9	P	1046.6	P
93973_at	1796.3	P	1622.9	P
93974_at	208.6	P	196.2	P
93975_at	323.9	P	298.4	P
93976_at	241.6	P	248.7	P
93978_at	26.6	A	33.3	A
93980_at	173.9	P	193.4	P
93981_at	439.2	P	432.4	P
93982_at	345.3	P	333.3	P
93983_at	171.2	A	181.6	A
93984_at	856.5	P	986.1	P
93985_at	257.1	P	364.8	P
93986_at	279.9	P	262	P
93987_f_at	1757.7	P	1846.2	P
93988_at	951.9	P	1045.1	P
93990_at	936.8	P	1040.3	P
93991_at	1776.8	P	1802.7	P
93992_at	316.1	M	343.6	A
93993_at	385.6	P	447.1	P
93994_at	84.5	P	73	P
93996_at	187.6	A	82.4	A
93997_at	184.6	P	179.7	P
93999_at	2196.1	P	2427.4	P
94000_at	151.3	P	132.7	P
94001_at	1119.7	P	1243.5	P
94002_at	616.4	P	700.7	P
94003_at	622.3	P	812.9	P
94004_at	899.6	P	914.1	P
94005_at	217.8	P	210.1	P
94006_at	20.8	A	17	A
94007_at	1722.5	P	1560.8	P
94008_at	436.2	P	430.2	P
94009_at	126.2	P	116	P
94010_g_at	61.3	A	55.1	A
94011_at	447.4	P	447.8	P
94012_at	67.6	P	71.7	P
94014_at	1717.5	P	1153.5	P
94015_at	191.2	P	206.1	P
94016_at	89.3	A	79.2	A
94017_s_at	3933	P	3944.7	P
94018_at	290.8	P	315.1	P
94019_at	567	P	527	P
94020_at	274.3	P	302.5	P
94021_at	294.8	P	193.1	P
94022_at	312.8	P	220.9	P
94024_at	1151.9	P	1070.7	P
94025_at	1682.7	P	1787.7	P
94026_at	15.3	A	46.7	A
94027_at	109.3	A	47.1	A
94028_f_at	22	A	22.2	A
94030_at	284.6	P	287.5	P
94031_at	820.8	P	594.1	P
94032_at	806	P	814	P
94034_at	297.6	P	277.1	P
94035_at	7.2	A	7.6	A
94036_at	107.9	A	126.9	A
94037_at	57.5	A	56.4	A
94038_at	789.8	P	838.5	P
94039_at	26.2	A	21.4	A
94040_at	1692.9	P	2068.6	P
94041_at	370.8	P	409.7	P
94042_f_at	3624.3	P	3653.5	P
94043_at	529.2	P	481.5	P
94044_at	128	P	113.1	P
94045_at	4.2	A	3.8	A
94046_at	299	P	275.7	P
94047_at	1183.4	P	1145.5	P
94048_at	534.8	P	563.2	P
94049_at	3.3	A	2.2	A
94051_at	9.1	A	1.8	A
94052_at	468.6	P	478.5	P
94053_at	36.8	A	12.8	A
94054_at	863.1	P	859.7	P
94055_at	229.4	P	190.1	P
94056_at	682	P	670.5	P
94057_g_at	536.8	P	342.5	P
94058_r_at	11.8	A	25.3	A
94059_at	241.8	P	307.6	P
94060_at	605.8	P	693.4	P
94061_at	214.3	P	229.3	P
94062_at	911.4	P	946.7	P
94063_at	98.4	A	59.6	A
94064_at	224.5	P	219.2	P
94065_at	7.5	A	4.8	A
94066_at	448.8	P	532.9	P
94067_at	235.3	P	230.2	M
94068_at	2881.9	P	2417.6	P
94069_r_at	2.6	A	0.9	A
94070_at	2	A	0.8	A
94071_at	328.3	P	317.1	P
94072_g_at	342.8	P	264.8	P
94073_at	1421.8	P	1124.7	P
94074_at	31	A	18.3	A
94075_at	4	A	3.1	A
94076_i_at	229.9	P	278.6	P
94077_f_at	1422.9	P	990.5	P
94078_at	861.4	P	913.9	P
94079_at	3.2	A	4.9	A
94080_at	50.5	P	55.8	P
94081_at	485.3	P	526.7	P
94084_at	330.2	P	335.1	P
94085_at	2.5	A	2.4	A
94206_at	1161.9	P	1055.9	P
94207_at	114	A	133	P
94208_at	778.5	P	1013	P
94209_g_at	599.2	P	669.9	P
94210_at	1707.8	P	1900.8	P
94211_at	239.5	P	257.4	P
94212_at	18	A	18	A
94214_at	12.4	A	6.8	A
94215_at	25.2	A	27.8	A
94216_at	1047.8	P	1062.2	P
94217_f_at	244.3	P	176.7	P
94218_at	253.4	P	253.1	P
94219_at	1104.6	P	1142.9	P
94220_at	50.9	A	42.8	A
94222_at	149.8	A	151.3	P
94223_at	112.2	P	110	P
94224_s_at	255.7	P	193.6	P
94225_at	143.1	P	156.2	P
94226_at	138.1	A	144	A
94227_at	33.4	A	26.1	A
94228_at	360.1	P	366.4	P
94229_at	430.1	P	436	P
94231_at	844.4	P	849.3	P
94232_at	1284.3	P	1289.2	P
94233_at	165.8	P	177.4	P
94235_at	73.6	A	86.9	A
94236_at	1149.5	P	1005.1	P
94237_at	848.3	P	887.5	P
94238_at	335.5	P	317.9	P
94239_at	138.7	P	150.4	P
94240_i_at	127.3	A	54.6	A
94241_at	68.1	P	70.4	P
94242_at	497.8	P	568.7	P
94243_at	265.2	P	239.2	P
94244_at	211.9	P	182.8	P
94245_at	156.4	P	157.8	P
94246_at	49.1	A	56.5	A
94247_at	31	A	18.6	A
94248_at	915.2	P	730.2	P
94249_at	225.3	P	178.4	P
94250_at	371	P	433.1	P
94252_at	1694.8	P	1621.8	P
94253_at	662.5	P	722.9	P
94254_at	769.3	P	763.2	P
94255_g_at	423	P	401.9	P
94256_at	570.2	P	578.8	P
94257_at	535.8	P	579	P
94258_at	2432.1	P	2489.9	P
94259_at	414.7	P	429.7	P
94260_at	1076.7	P	939.4	P
94261_at	750.7	P	789	P
94262_at	160.3	A	169.4	A
94263_f_at	835.6	P	871.1	P
94264_at	410.6	P	350.2	P
94266_at	1041.8	P	1100.3	P
94267_i_at	853.5	P	947.8	P
94268_f_at	1203.7	P	1266.8	P
94269_at	602.4	P	571.6	P
94270_at	32.2	M	27.1	A
94271_at	1.1	A	0.8	A
94272_g_at	86.5	A	38.1	A
94273_at	377.6	P	392	P
94274_at	613	P	576.7	P
94275_at	115.8	P	88	P
94276_at	868.7	P	971.8	P
94277_at	316.9	A	312	P
94278_at	13	A	12.1	A
94279_at	69.8	A	51.4	A
94281_at	255.9	P	261.1	P
94282_at	353.2	P	406.5	P
94283_at	7.1	A	10.1	A
94284_at	1316.5	P	1407.3	P
94285_at	72.1	A	42.2	A
94286_at	211.2	P	233.1	P
94288_at	32	A	26.8	A
94289_r_at	545.9	P	563.4	P
94290_at	244	P	257.4	P
94291_at	30.4	A	31.4	A
94292_at	1185.7	P	990.2	P
94294_at	1085	P	1219.6	P
94295_at	432.8	P	494.9	P
94296_s_at	321.3	P	330.5	P
94297_at	380.5	P	403.6	P
94298_at	283.4	P	234.5	P
94299_at	206	P	221.9	P
94300_f_at	167.8	P	193.1	P
94301_at	417.5	P	462.9	P
94302_at	1086.1	P	1264.4	P
94303_at	1087.2	P	988.7	P
94304_at	957.5	P	938	P
94305_at	3279.4	P	4088.9	P
94307_at	125.4	A	100.7	A
94308_at	384.2	A	336.9	M
94309_g_at	574.9	P	538.5	P
94312_at	133.4	P	139.4	P
94313_at	698.3	P	642.9	P
94316_at	173.5	A	117.8	A
94317_at	27.4	A	8.9	A
94318_at	8.3	A	3.3	A
94319_at	729.2	P	750	P
94321_at	92.4	P	96	P
94322_at	1441.4	P	1338.2	P
94323_at	1645.1	P	1794	P
94324_f_at	73.7	A	74.2	M
94325_at	439.2	P	452.9	P
94803_at	80.8	A	68.9	A
94804_at	242.7	P	246.5	P
94805_f_at	4719	P	5199	P
94806_at	521.1	P	518.8	P
94807_at	458.3	P	457.2	P
94809_at	5.2	A	8.3	A
94810_at	1227.6	P	1301.6	P
94811_s_at	32.7	A	46.9	A
94812_at	298.3	P	280.8	P
94813_at	1136.7	P	1217.6	P
94814_at	1739.5	P	1544.9	P
94815_at	405.8	P	444.4	P
94817_at	1691.3	P	1904.7	P
94818_at	92.2	P	118	P
94819_f_at	612.1	P	567.8	P
94820_r_at	120.9	P	115.1	P
94821_at	325.2	P	297.2	P
94822_at	6.1	A	4.1	A
94823_at	5259.2	P	5776.7	P
94825_at	15.2	A	11.3	A
94826_at	946.3	P	1022.3	P
94827_at	11.8	A	13.9	A
94828_at	679.6	P	575	P
94829_at	260.3	P	200.1	P
94830_at	154.1	P	160.4	P
94831_at	1007.1	P	1014.7	P
94832_at	139.8	P	160.3	P
94833_at	354.5	P	332.5	P
94834_at	7.4	A	9.4	A
94835_f_at	335.6	P	344.8	P
94836_at	19.3	A	14.7	A
94837_at	2094	P	2113.1	P
94838_r_at	335.4	P	338.6	P
94839_at	530.7	P	533.5	P
94840_at	302.5	P	335.7	P
94841_at	1356.4	P	1409.2	P
94842_at	524.1	P	519.8	P
94843_at	224.9	A	224.9	M
94844_at	20.1	P	27.9	A
94845_at	407.1	P	475.5	P
94848_at	5.5	A	22.2	A
94849_at	5.1	A	9.3	A
94850_at	617	P	651	P
94852_at	25.2	A	12.1	A
94853_at	376.3	P	393	P
94854_g_at	660.2	P	564.1	P
94855_at	224.7	P	208.9	P
94856_r_at	4.3	A	7.7	A
94857_at	89.9	P	79.6	P
94860_at	698	P	727.1	P
94861_at	94.3	P	91.3	P
94862_i_at	391.2	P	328.3	P
94863_r_at	159.9	A	164.7	M
94865_at	274	P	283.6	P
94866_at	54.8	A	35.9	A
94868_at	428.6	P	456.9	P
94869_at	222.2	P	275.6	P
94870_f_at	308.5	P	190.7	P
94871_r_at	263.3	P	285.3	P
94872_at	1.9	A	2.5	A
94874_at	6.7	A	5.6	A
94875_at	275.3	P	269.9	P
94876_f_at	539	P	575.7	P
94877_at	59.8	P	49.8	P
94878_at	245.1	P	240.6	P
94881_at	292.9	P	219.8	P
94882_at	259.3	P	240.9	P
94885_at	292.5	P	335.4	P
94886_at	176.6	P	195.5	P
94889_at	1489.8	P	1560	P
94890_at	31.3	A	20.1	A
94891_s_at	96.1	A	172.7	A
94892_r_at	621	P	617.4	P
94893_at	80.2	P	84.8	P
94895_at	284.5	P	274.7	P
94896_at	398.7	P	444.5	P
94897_at	288.1	P	325.3	P
94898_at	129.8	P	108.1	P
94899_at	1102.4	P	1100.2	P
94900_at	62.3	A	62.8	A
94902_at	293.3	P	241.4	P
94903_at	595.7	P	604.5	P
94906_at	20.1	A	19.7	A
94907_f_at	955.7	P	970.9	P
94908_r_at	272.7	A	305.8	P
94909_at	592.3	P	616.9	P
94910_at	300.3	P	347.7	P
94912_at	911.6	P	885.4	P
94913_at	475.8	P	483.3	P
94914_at	47.6	A	38.3	A
94915_at	871.4	P	886.5	P
94916_at	965.7	P	1107.5	P
94917_at	43.5	P	22	P
94918_at	609.2	P	708.1	P
94920_at	84.5	P	72.7	P
94921_i_at	3.9	A	1.2	A
95401_at	578.9	P	554.3	P
95404_at	489.1	P	455.8	P
95405_at	575	P	540.6	P
95406_at	1413.2	P	1467.3	P
95407_at	14.9	A	3	A
95408_at	564.2	P	536.9	P
95409_at	843.6	P	903.5	P
95410_s_at	29.4	A	31.1	A
95411_at	529.3	P	559.1	P
95412_at	398	P	401.5	P
95413_at	744.3	P	738.1	P
95414_i_at	110.5	A	98.5	A
95415_f_at	261.3	P	226.2	P
95416_at	360.2	P	303.3	P
95417_at	139.2	P	141.4	P
95418_at	28.6	A	25.8	A
95419_at	981.6	P	855.7	P
95420_at	969.1	P	477	P
95423_at	639.7	P	593.6	P
95424_at	1665.6	P	1629.9	P
95425_at	102.1	P	125.7	P
95426_at	139.3	A	184.5	A
95427_at	995.1	P	1046.7	P
95428_at	325.6	P	326.3	P
95430_f_at	150.6	P	133.7	P
95431_at	194.6	P	163.5	P
95432_f_at	455.1	P	455	P
95433_at	295	P	252.9	P
95434_at	804.4	P	1001.4	P
95435_at	128.7	P	115	P
95436_at	7.7	A	11.2	A
95437_at	217.4	P	220.5	P
95438_at	119.8	P	99.8	P
95439_at	4.6	A	6.9	A
95440_at	11.3	A	12.8	A
95441_at	1947.5	P	2075.7	P
95442_at	266.1	A	210.2	A
95444_at	1210.6	P	1234.7	P
95445_at	217.7	P	234.6	P
95446_at	1351.2	P	1363.2	P
95447_at	107	M	112.7	P
95448_at	1321.9	P	1372.9	P
95449_at	242.1	M	245.4	P
95450_at	6.3	A	7	A
95451_at	799.6	P	747.2	P
95452_i_at	3.8	A	4.7	A
95453_f_at	37.2	A	22.2	A
95454_at	9.9	A	13	A
95455_at	5.3	A	6.1	A
95456_r_at	2346.3	P	2374.8	P
95457_at	627.4	P	557.9	P
95458_s_at	804.5	P	666.8	P
95460_at	775.5	P	773.3	P
95462_at	884.8	P	994.2	P
95464_at	2.2	A	6.3	A
95465_s_at	204.2	P	197.6	P
95466_at	37.3	A	26.1	A
95467_at	268.2	P	254.4	P
95468_at	143.3	A	131.4	P
95469_at	176.8	M	136.2	P
95470_at	205.3	P	257.8	P
95471_at	5.3	A	4	A
95472_f_at	940.4	P	906.4	P
95473_s_at	1343.4	P	1509.7	P
95474_at	685	P	844.1	P
95477_at	296.5	P	294.8	P
95478_at	121.1	P	119	P
95479_at	120.4	P	120.3	P
95480_at	129.8	P	134.9	P
95481_at	59.5	A	95.4	P
95482_at	291.7	P	337.3	P
95483_at	1251.2	P	1226	P
95485_at	271.8	P	303.4	P
95486_at	591.2	P	598.1	P
95488_at	673.1	P	698	P
95489_at	260.3	P	244.9	P
95490_at	1019.8	P	988.9	P
95491_at	718.8	P	631.2	P
95493_at	1614.5	P	1490.1	P
95496_at	353.5	P	402.3	P
95497_at	167.6	P	118.2	P
95498_at	141.5	P	181.3	P
95501_at	99.8	P	103.4	P
95502_at	169.3	P	195.8	P
95503_at	56.2	P	55.8	P
95505_at	188.2	P	143.4	P
95506_at	135.4	P	201.4	P
95507_at	686.7	P	624	P
95508_at	824.8	P	846.5	P
95509_at	6.5	A	7.4	A
95511_at	53.3	P	58.3	P
95512_at	116.1	P	96.6	P
95513_at	135.6	P	112.9	P
95514_at	467.9	P	390.6	P
95516_at	496.3	P	507.3	P
95517_i_at	242.8	P	250.7	P
95518_at	14.2	A	15.9	M
95520_at	108.3	P	88.3	P
96001_at	493.8	P	360.3	A
96002_at	215.1	P	221.6	P
96003_at	464.4	P	380.5	P
96004_at	490.1	P	470.7	P
96007_at	1966.6	P	2143.4	P
96008_at	854.2	P	828.5	P
96009_s_at	97	A	96.3	A
96010_at	461.2	P	460.5	P
96011_at	244.7	P	272	P
96012_f_at	1249.8	P	1471.6	P
96013_r_at	67.7	P	26.7	P
96014_at	93	A	142.2	A
96016_at	1147.2	P	1088.3	P
96017_at	89	A	44	A
96018_r_at	99.4	P	92.6	P
96019_at	396.6	P	392	P
96020_at	3.1	A	5	A
96021_at	112.7	A	142.5	A
96023_at	92	P	102	P
96024_at	1149.8	P	1123.9	P
96025_g_at	1140.8	P	1173.6	P
96026_at	114.5	P	92.4	P
96027_at	357	P	376.2	P
96028_at	12.2	A	7.2	A
96029_at	557.7	P	520.9	P
96030_at	5.8	A	3.6	A
96031_r_at	14.8	A	13.6	A
96032_at	64.5	P	58.9	M
96033_at	133.6	P	107	P
96035_at	40.9	A	32.7	A
96036_at	5.6	A	13.9	A
96037_at	1164.8	P	1005.2	P
96038_at	40.3	P	59	P
96041_at	2211.2	P	2308.7	P
96042_at	163.7	P	145.5	P
96043_at	11.4	A	12.7	A
96044_at	61.1	P	61	P
96045_at	196.4	P	156.6	P
96046_at	282.2	M	252.8	P
96047_at	5.4	A	4.5	A
96048_at	60.9	P	53	P
96049_at	4022.2	P	4792	P
96050_at	441.6	P	414.5	P
96051_at	14.3	A	12.7	A
96052_at	421.4	P	534.4	P
96053_i_at	185.6	P	239.9	P
96054_f_at	326.1	P	342.9	P
96055_at	5.5	A	3.8	A
96056_at	641.2	P	662	P
96057_at	207	P	260.6	P
96058_s_at	300.9	P	292	P
96059_at	101.6	P	157.6	P
96060_at	1691.3	P	1697.8	P
96061_at	323.3	P	330.4	P
96063_at	173	P	127.5	P
96064_at	5.1	A	6.8	A
96065_at	498.1	P	543	P
96066_s_at	3867.8	P	4221.1	P
96068_at	281.6	P	300.1	P
96069_at	284.6	P	312.5	P
96070_at	150.2	A	266.3	P
96071_at	178.6	P	189.3	P
96072_at	3408.7	P	3519.7	P
96073_at	573.8	P	618.8	P
96074_at	7.5	A	5.2	A
96075_at	1553.9	P	1494.2	P
96076_at	192.1	P	174.2	P
96077_at	13	A	9.6	A
96078_g_at	16.6	A	15.9	A
96079_at	215.7	P	260.4	P
96081_at	758.2	P	845	P
96082_at	782.6	P	469.9	P
96083_s_at	1552.3	P	1423.5	P
96084_at	206.8	P	228.3	P
96085_at	246.4	P	274.4	P
96086_at	425.3	P	326.4	P
96087_at	607.8	P	464.7	P
96088_at	2.9	A	3.6	A
96089_at	45.7	A	35.6	A
96090_g_at	61.1	P	67.4	P
96091_at	33.7	A	21.3	A
96092_at	121.2	P	145.5	P
96093_at	301.9	P	254.4	P
96094_at	11.9	A	11.1	A
96095_i_at	5.2	A	3.9	A
96096_f_at	52.1	A	43.1	A
96097_at	95.3	A	95.5	A
96098_at	135.8	P	134.9	P
96099_at	243.3	P	217.6	P
96101_at	11.3	A	7.7	A
96102_i_at	314.9	P	337.6	P
96103_f_at	346.5	P	386.8	P
96104_at	508.7	P	474.9	P
96106_at	144.8	P	138.6	P
96109_at	7.7	A	8.1	A
96110_at	43.2	A	44.6	A
96112_at	332.5	P	322.5	P
96113_at	640.9	P	802.5	P
96114_at	28.4	A	37.3	A
96115_at	1451.6	P	1484.8	P
96116_at	2.5	A	2.2	A
96117_r_at	273.6	P	260.5	P
96118_at	83.6	A	72	A
96119_s_at	225.7	P	219	P
96120_at	724.1	P	739.5	P
96601_at	8.6	A	10.2	A
96602_g_at	48	A	59.9	A
96603_at	51.1	P	48.5	P
96604_at	99.3	P	117.5	P
96605_at	481.4	P	669.2	P
96606_at	190.4	P	228.2	P
96607_at	236	P	218	P
96608_at	4.9	A	20.6	A
96609_at	664.5	P	621.5	P
96610_at	546.5	P	481.3	P
96611_at	416.4	P	354.5	P
96613_at	438.3	P	443	P
96614_at	132	P	124.2	P
96615_at	201.3	P	195.3	M
96616_at	393.2	P	352.2	P
96617_at	470.8	P	426.6	P
96618_at	173.1	P	158.5	P
96619_at	73.5	A	94	A
96620_at	112	A	103.6	A
96621_at	186.6	P	191	P
96623_at	179.4	P	193.3	P
96624_r_at	83	A	77.8	A
96625_at	128	P	126.4	P
96626_at	379.1	P	337.3	P
96627_at	177.2	P	279.2	P
96628_at	279.8	P	249.9	P
96629_at	190	P	175.7	P
96630_at	4.7	A	3.2	A
96632_at	2319.8	P	2184.7	P
96633_s_at	1082.1	P	1066.2	P
96634_at	4.6	A	3.9	A
96635_at	174.1	P	146	P
96636_at	442.5	P	432.2	P
96637_at	153.1	P	132.5	P
96638_at	22.4	A	16.4	A
96639_at	1.5	A	3.5	A
96640_at	335.1	P	346.4	P
96641_at	350.8	P	371.8	P
96643_at	11.8	A	7	A
96644_at	5.5	A	9.7	A
96646_at	139.5	P	105.6	P
96647_at	504	P	459.7	P
96648_at	11.7	A	19.4	A
96649_at	196	P	170.7	P
96650_at	82.4	P	64.2	P
96651_at	107.5	P	94.5	P
96652_at	556.1	P	588.3	P
96653_at	474.1	P	564	P
96654_at	69	P	62	P
96655_g_at	200.7	P	164	P
96656_at	198.1	P	198.2	P
96657_at	575.1	P	666.4	P
96658_at	785	P	756	P
96661_at	361.6	P	431.3	P
96662_at	275	P	271	P
96663_at	74.4	P	59.9	P
96664_at	337.2	P	311.5	P
96665_at	310.4	P	279.5	P
96666_at	50.4	P	44	P
96667_at	202.1	P	209.6	P
96668_at	703.1	P	700.8	P
96669_at	212.2	P	236.2	P
96670_at	25.5	A	10.3	A
96672_at	50.7	A	54.7	A
96674_at	927.5	P	993.9	P
96675_at	530.6	P	599.7	P
96676_at	362.3	P	387.2	P
96677_at	612.7	P	503.6	P
96678_at	52.4	A	41.3	A
96679_at	61.3	P	53.5	P
96680_at	76.9	P	88.1	P
96682_at	94	A	58.6	A
96684_at	293.3	P	324.9	P
96685_at	27.2	A	57.3	P
96686_i_at	523.9	P	565.8	P
96687_f_at	357.6	P	425	P
96688_at	13.3	A	16.9	A
96691_at	211.4	P	261.7	P
96692_at	112.6	P	106.6	P
96693_at	796.4	P	857.6	P
96694_at	25.4	A	18.9	A
96695_at	149.2	P	155.7	P
96696_at	1299.2	P	1419.4	P
96698_at	451.4	P	493.7	P
96699_at	4330.1	P	4486.1	P
96700_r_at	57.8	P	78.2	P
96701_at	1101.9	P	987	P
96703_at	1195.8	P	1288.1	P
96704_at	22.4	A	20.9	A
96707_at	168.6	P	193.3	P
96708_at	464.9	P	539.4	P
96709_at	441.6	P	426	P
96710_at	439.5	P	465.5	P
96711_at	438.1	P	472.9	P
96712_at	36	A	18.5	A
96713_at	30.1	M	34.6	P
96716_at	202.4	P	204.9	P
96717_at	465.6	P	551.1	P
96718_at	1127.5	P	1092.1	P
96719_i_at	494.6	A	378.3	A
96720_f_at	14.8	A	14.4	A
97199_at	221.3	P	408.2	P
97200_f_at	1637.3	P	1684.1	P
97201_s_at	1329.3	P	1507.6	P
97203_at	709.4	P	711.3	P
97204_s_at	130.1	M	117.5	A
97205_at	530.8	P	543.9	P
97206_at	8	A	6.1	A
97207_f_at	295	P	303.5	P
97208_at	210.1	A	160.5	A
97210_at	415.6	P	349.4	P
97211_at	702.6	P	762.4	P
97213_at	14.5	A	19.6	A
97216_at	25.6	A	32.9	A
97217_at	1467.1	P	1432.1	P
97220_at	180.5	P	197.1	P
97222_at	385.1	P	328.3	P
97224_at	154.2	P	86.4	A
97226_at	304.5	P	241.2	P
97227_at	108.1	P	96.9	P
97228_at	146.2	A	124.4	A
97229_at	683.8	P	718.3	P
97232_at	11.8	A	4.7	A
97234_at	84.8	A	84.6	A
97235_f_at	0.6	A	1.7	A
97236_r_at	5.9	A	8.9	A
97237_at	872.6	P	849.5	P
97238_at	139.6	P	140.1	P
97239_at	28.7	A	33.3	A
97240_g_at	868.3	P	847.2	P
97241_at	547.1	P	473.1	P
97242_at	121.8	A	121.5	A
97243_at	233.6	P	246.4	P
97247_at	68.6	A	80.3	P
97248_at	1418	P	1479	P
97249_at	261.2	P	235.2	P
97250_at	954.7	P	1138.7	P
97251_at	195.4	P	141.4	P
97252_at	378.2	A	431.6	M
97253_at	59.7	P	73.3	P
97254_at	662	P	794.4	P
97255_at	87.3	P	87.2	P
97256_at	12.2	A	24.8	A
97257_at	55.1	A	58.4	A
97258_at	32	A	28.2	P
97259_at	146.3	P	168.9	P
97260_at	170	M	178	P
97261_at	345.3	P	553.6	P
97262_at	645.9	P	621.7	P
97263_s_at	822.8	P	910.2	P
97264_r_at	202.7	A	298.7	A
97265_at	216.1	A	145.1	A
97267_at	79	A	60.5	A
97268_i_at	1386.6	P	1274.3	P
97269_f_at	853.2	P	982.4	P
97270_at	33.7	A	20.1	A
97271_at	229	P	248.9	P
97272_at	610.9	P	535	P
97273_at	532.1	P	538	P
97274_at	618.1	P	709.3	P
97276_at	144.3	P	160.5	P
97277_at	109	P	91.5	P
97278_at	9.3	A	6	A
97279_at	310.2	P	401	P
97281_at	34.1	A	42	P
97282_at	121.6	A	115.5	A
97283_at	4.8	A	3.4	A
97284_at	530.7	P	501.9	P
97285_f_at	59.4	P	59.9	P
97287_at	7.2	A	4.9	A
97288_at	3.5	A	8.1	A
97292_at	913	P	904	P
97293_at	125.8	P	145.5	P
97295_at	350.8	P	305.2	P
97296_at	106.4	P	78.8	P
97297_at	5.1	A	4.6	A
97300_at	6.9	A	16	A
97301_at	715.8	P	663.2	P
97302_at	198.6	P	179.9	P
97304_at	229.1	P	211.8	P
97305_at	420.2	P	440	P
97307_f_at	2001.6	P	1986.9	P
97308_at	211.2	P	212.7	P
97309_at	922.2	P	913.3	P
97310_at	519.6	P	502.7	P
97311_at	1549.5	P	1568.5	P
97312_at	852.5	P	841.1	P
97313_at	457.8	P	403.2	P
97315_at	466.1	P	415.3	P
97316_at	1.6	A	1.4	A
97317_at	34.8	A	30.4	A
97318_at	66.6	P	61.4	P
97797_at	607.8	P	620.4	P
97798_at	104.4	P	92.6	P
97800_at	172.4	P	171.9	P
97802_at	141.1	P	136.7	P
97803_at	715.2	P	770.7	P
97807_at	350.8	P	340.6	P
97808_at	343.2	P	405.9	P
97809_at	966.1	P	937.6	P
97811_at	208.1	P	149.1	P
97812_at	99.4	P	101.1	P
97813_at	1655.2	P	1499.1	P
97814_at	142.9	A	116.1	A
97816_at	27.1	A	37	P
97817_at	285.6	P	337	P
97818_at	454.9	P	556.7	P
97819_at	1999.2	P	1582.7	P
97820_at	328.6	P	292	P
97821_at	163	P	196.9	P
97822_at	206.1	P	253.1	P
97823_g_at	380	P	261.1	P
97824_at	2126.5	P	2172.8	P
97825_at	4	A	3.8	A
97826_at	92.9	A	85.5	A
97828_at	366	P	368.4	P
97829_at	356.4	P	411.6	P
97830_at	15.1	A	16.4	A
97832_at	11.5	A	6	A
97833_at	116.5	P	130.5	P
97834_g_at	83	P	73.1	P
97835_at	36.8	A	14.5	A
97836_at	125.9	P	138.2	P
97838_at	678.7	P	670.2	P
97839_at	838.6	P	704.7	P
97841_at	264.4	P	268.3	P
97843_at	258.2	P	225.1	P
97844_at	2.7	A	1.1	A
97845_at	404.9	A	323.6	A
97846_at	280.9	P	288.5	P
97847_at	109.5	A	118.4	M
97848_at	32.8	A	20.9	A
97849_at	57.5	A	35.8	A
97853_at	115.1	P	108.6	P
97857_at	283.6	P	230.1	P
97858_at	301.2	A	229.8	A
97859_at	236.4	P	217.8	P
97860_at	237.3	P	237.9	P
97861_at	7.8	A	20.5	A
97862_s_at	300.7	P	338.1	P
97863_at	168.8	P	169	P
97864_at	17.5	A	11	A
97865_g_at	175.7	P	179.5	P
97866_at	102	P	93.1	P
97867_at	9.7	A	24.6	A
97868_at	431.9	P	322.5	P
97869_at	120.2	P	108.5	P
97870_s_at	279.4	A	234.3	P
97871_at	214.6	P	260.1	P
97873_at	219.6	A	143.9	A
97874_at	368.2	P	322.3	P
97875_at	853.2	P	854.3	P
97876_at	529.9	P	474.5	P
97880_at	341.2	P	309.9	P
97882_at	1892.9	P	2019.2	P
97884_at	235.9	P	238.1	P
97885_at	1173.3	P	1147.8	P
97886_at	312.5	P	304.3	P
97887_at	10.3	A	18.4	A
97888_at	17.8	A	20.8	A
97889_at	13.6	A	7	A
97890_at	1468	P	1251.4	P
97891_at	401.4	P	370.8	P
97892_at	111.4	P	139.6	P
97893_at	56.6	P	70.5	P
97894_at	673.9	P	742.7	P
97895_f_at	353.8	P	257.2	P
97896_r_at	330.9	P	292.1	P
97897_at	237.4	P	251.4	P
97900_at	215.3	P	220.5	P
97901_at	623.7	P	588.1	P
97903_at	546.3	P	450.3	P
97904_at	2222.5	P	2314.6	P
97906_at	156	P	139.6	P
97907_at	780.3	P	884.8	P
97908_at	220.9	P	225.6	P
97909_at	1314.7	P	1289.8	P
97910_at	11	A	6.7	A
97911_at	473.4	P	432.7	P
97912_at	29	A	39.4	M
97914_at	1596.4	P	1509.8	P
97915_at	235.2	P	183.8	P
98875_at	81.1	A	100.6	A
98876_at	249.5	P	256.5	P
98878_r_at	149.4	A	157.5	A
98880_at	417.1	P	460.3	P
98881_at	151.2	P	171.9	P
98882_s_at	617.6	P	600.8	P
98883_r_at	26.7	A	32	A
98884_r_at	88.1	P	85.2	P
98886_at	453.1	P	455.3	P
98887_at	458	P	513.9	P
98889_at	83.4	A	83.5	A
98890_at	100.2	P	80.2	P
98891_at	27.8	A	27.3	P
98892_at	12.1	A	46.4	A
98893_at	136.5	P	171.1	P
98894_at	423.9	P	448.1	P
98896_at	458	P	423.8	P
98901_at	274.4	P	267.7	P
98902_at	6.7	A	2.8	A
98903_at	18.2	A	6.5	A
98904_at	478.1	P	492.6	P
98905_at	1607.1	P	1656.2	P
98906_at	137.3	P	150.3	P
98908_at	366.3	P	365.1	P
98909_at	282.2	P	281	P
98910_at	208.9	P	204.1	P
98911_at	391.9	P	360.3	P
98912_at	128.9	P	105.7	P
98914_at	514.4	P	564.5	P
98915_at	292.2	P	231.5	P
98916_at	49.7	A	36.5	A
98917_at	188.1	P	139	P
98918_at	527.5	P	489	P
98919_at	5	A	3.9	A
98920_g_at	189	P	164.2	P
98921_at	261.5	P	252.7	P
98922_at	118.9	P	93.4	P
98923_at	437	P	461	P
98924_at	11.6	A	14.7	A
98925_at	31.8	A	37.6	A
98926_at	153.5	P	161	P
98927_at	342.5	P	351.1	P
98928_at	574.7	P	601.2	P
98929_at	311	P	204.9	P
98930_at	407.5	P	441.3	P
98931_at	176.6	P	147.6	P
98932_at	7.5	A	22.2	A
98933_at	216.9	P	217.4	P
98934_at	440.5	P	398.4	P
98936_at	449.2	P	427.7	P
98937_at	672.9	P	665.9	P
98938_at	542.7	P	647.3	P
98940_at	8.5	A	3.9	A
98941_r_at	4	A	4.8	A
98942_r_at	13.1	P	6.2	A
98943_at	77.9	A	78.1	A
98944_at	311.9	P	290.5	P
98945_at	118.9	P	170.4	P
98946_at	290.1	P	305.2	P
98947_at	4.7	A	8.6	A
98948_at	460.1	P	431.3	P
98950_at	793.9	P	718.2	P
98951_at	145.7	A	125.3	M
98952_at	136.6	A	82.4	A
98953_at	314.7	P	381.2	P
98954_f_at	2	A	3.6	A
98955_at	14	A	38	A
98956_at	511.7	P	389.9	P
98957_at	83.9	P	61	P
98958_at	35.5	A	48	P
98959_at	377	P	446	P
94445_at	617	P	606.9	P
94447_at	11.4	A	7.3	A
94448_at	324.3	P	317	P
94449_at	564.1	P	623.9	P
94450_at	604.1	P	596.6	P
94451_at	443.9	P	419.4	P
94452_g_at	778.5	P	782.9	P
94453_at	204.6	P	263	P
94454_at	786.9	P	913.4	P
94455_at	808.1	P	906.3	P
94456_at	920.5	P	986.3	P
94457_at	365.2	P	357.6	P
94458_at	27	M	40.9	A
94459_at	85.6	P	79.5	P
94460_at	217.3	P	223.2	P
94461_at	126.7	P	149.4	P
94462_at	426.7	P	456.4	P
94463_at	23.3	A	47.1	A
94464_at	25.8	P	20.4	A
94465_g_at	34.4	A	35.7	A
94466_f_at	730.1	P	709.5	P
94467_at	27.9	A	14.7	A
94468_at	62	A	72.5	A
94469_at	513.4	P	483.3	P
94470_i_at	110	P	93.3	P
94471_r_at	91.3	P	81.8	P
94472_at	249.2	P	263.7	P
94473_at	563.7	P	604.4	P
94476_at	29.3	P	22.9	P
94477_at	20.1	A	13.9	A
94478_at	342.8	P	351.4	P
94479_at	4.5	A	4.9	A
94480_at	181.8	A	117.6	A
94481_at	85.2	P	99.3	P
94482_at	248.3	P	277.2	P
94483_at	182.1	P	231.2	P
94484_at	327.5	P	325.9	P
94485_at	223	P	247.2	P
94486_at	1934.8	P	1779.9	P
94488_at	235.7	P	268.4	P
94489_at	1909.2	P	1818.2	P
94490_at	94	P	87.7	P
94491_at	88.8	P	75.3	P
94492_at	2554.1	P	2504.6	P
94493_at	17.6	A	17	A
94494_at	234.6	P	259.3	P
94495_at	23.5	A	5.7	A
94499_at	207.9	P	224.8	P
94501_at	86.8	P	98.1	P
94502_at	245.4	P	265.1	P
94503_at	609	P	663.8	P
94504_at	311.9	P	355.5	P
94505_at	61.7	P	49.5	P
94506_at	398.9	P	414	P
94507_at	60.3	P	76.1	P
94508_at	516.4	P	570.4	P
94509_at	148.1	P	205.3	P
94510_at	1062.1	P	1145.4	P
94511_at	78.2	P	108.7	P
94512_f_at	32.8	P	40.8	P
94513_r_at	3.9	A	29.2	A
94514_s_at	327.2	P	307	P
94515_at	24.3	A	9.2	A
94516_f_at	63.5	A	56.6	A
94517_r_at	20.9	A	12.8	A
94518_at	244.9	P	230.8	P
94520_at	29.3	A	19.4	A
94521_at	117.3	A	112.8	A
94522_at	531.5	P	569.7	P
94524_at	256.9	P	301.3	P
94526_at	615	P	608.4	P
94527_at	6.1	A	7.1	A
94528_at	275.3	P	270.2	P
94530_at	239.8	P	229	P
94531_at	136.8	P	76.2	P
94532_at	690	P	620.9	P
94534_at	201.6	M	208.4	P
94535_at	340.8	A	307.4	A
94536_s_at	2736.1	P	2940.2	P
94537_at	1389.1	P	1404.6	P
94539_f_at	9.2	A	6.9	A
94540_at	8.9	A	9.9	A
94541_at	113	M	74.4	A
94542_at	60	P	76.8	P
94543_at	94.8	A	92.6	A
94545_at	22.3	A	20.8	A
94548_at	1045.6	P	1055.3	P
94549_at	715.6	P	720.4	P
94550_at	210.8	P	219.9	P
94551_at	190.1	P	175.5	P
94552_at	2821	P	2960.3	P
94554_at	31	A	78.2	A
94555_at	472.4	A	339.4	A
94556_at	333	P	325.3	P
94557_at	10.7	A	2.9	A
94558_g_at	439.2	P	381.9	P
94559_at	123.7	A	81.6	A
94561_at	571.6	P	603.2	P
94562_at	163.1	P	163.8	P
94563_at	5.9	A	3	A
95042_at	384.6	P	388.4	P
95043_at	20.6	A	13	A
95044_at	477.2	P	522.5	P
95045_at	393.3	P	365.2	P
95046_s_at	233.1	P	243.8	P
95048_at	29.8	A	29.3	A
95049_at	1987.5	P	2264	P
95050_at	407.2	P	396.4	P
95052_at	26.1	A	8.3	A
95053_s_at	688.5	P	723.3	P
95054_at	479.8	P	501.8	P
95056_r_at	5.3	A	8.7	A
95057_at	413.4	P	376.9	P
95058_f_at	164.5	P	173.7	P
95059_at	323.3	P	384.8	P
95060_at	1.9	A	1.7	A
95061_at	97.5	P	91.2	P
95062_at	72.7	P	85.7	P
95063_at	249.2	P	239	P
95064_at	415.6	P	332.7	P
95065_at	141.4	P	190.4	P
95066_at	282	P	247.1	P
95067_at	257.9	P	263.3	P
95068_at	233.3	P	241.1	P
95069_at	642.8	P	751.6	P
95070_at	406	P	392.4	P
95071_at	206.4	A	193.1	A
95072_at	1936.3	P	2058.7	P
95073_at	1.4	A	0.8	A
95074_at	121.3	P	90.7	P
95075_at	35.3	P	95.9	P
95076_at	1206.9	P	1255.5	P
95077_at	568.9	P	502.8	P
95078_at	89.9	P	79.8	P
95079_at	546.2	P	565.3	P
95081_at	74.1	P	63.8	M
95082_at	5.4	A	4.5	A
95083_at	14.1	A	8.7	A
95084_f_at	129.4	P	130.4	P
95085_r_at	27.2	A	18.9	A
95086_at	1217.9	P	1264.8	P
95090_at	805.7	P	782.7	P
95091_at	1308.6	P	1249.2	P
95092_at	433.6	P	418.1	P
95093_at	122.4	P	97	P
95094_g_at	75.2	P	91.8	P
95095_at	398.4	P	458.1	P
95096_at	1127.4	P	1183.7	P
95097_at	447.2	P	454	P
95098_at	481.4	P	445.8	P
95100_at	1725.8	P	1676.5	P
95101_at	92.1	P	105	P
95102_at	833.3	P	707	P
95103_at	216.7	P	166.9	P
95104_at	335.7	P	384.1	P
95105_at	520.9	P	474.3	P
95108_at	20.2	A	35.1	A
95109_at	1028.1	P	1132.4	P
95110_at	120.9	P	154.8	P
95111_i_at	14.9	A	12.4	A
95112_f_at	133.1	P	107.2	P
95113_at	30.6	A	17.7	A
95114_s_at	567.4	P	607.5	P
95117_at	49.9	A	40.5	A
95118_r_at	836.6	P	1055.3	P
95119_at	94.9	P	78.4	P
95120_at	2.4	A	3.1	A
95121_at	144	P	143.2	P
95122_g_at	78.4	P	89.4	P
95123_at	44.2	A	32.6	P
95124_i_at	315.6	P	325.5	P
95125_f_at	166.4	P	135.2	P
95128_at	520.1	P	424	P
95129_at	269.8	P	310.6	P
95131_f_at	1818.7	P	1738.8	P
95132_r_at	1803.3	P	1663	P
95133_at	2571.4	P	2286.8	P
95134_at	153.3	A	178.7	P
95135_at	321.7	P	338.9	P
95136_at	161.1	P	155.1	P
95137_at	1126.1	P	1055.4	P
95138_at	134.4	P	124.8	P
95139_at	294.5	P	282.6	P
95140_at	428.4	P	439.1	P
95141_at	29.9	A	28.8	A
95142_s_at	842.2	P	848.4	P
95144_at	466.2	P	490.7	P
95146_at	485.4	P	458.8	P
95147_at	512.5	P	498.9	P
95148_at	280.5	P	327.8	P
95149_at	569.4	P	718.4	P
95150_at	68.1	A	50.6	A
95151_at	147.2	A	111.2	A
95152_g_at	144.2	P	112.5	P
95153_at	127.9	P	137.6	P
95154_at	3.5	A	1.6	A
95155_at	257	P	162.7	P
95156_g_at	23.1	A	35.9	P
95157_at	26.1	A	32	A
95158_at	599.4	P	729.6	P
95159_at	503.3	P	411.2	P
95161_at	408.7	P	371.1	P
95641_at	18.7	A	15.5	A
95642_at	470.7	P	288.6	P
95643_at	209.4	P	255.9	P
95645_at	82.2	A	81.4	P
95646_at	299.4	P	304.7	P
95647_f_at	799.6	P	807.7	P
95648_at	1125	P	1113.9	P
95649_at	469.1	P	487.8	P
95650_at	1728.5	P	1682.8	P
95651_at	67.1	P	33	P
95652_at	2044.4	P	1887.2	P
95653_at	250.9	P	270.7	P
95654_at	1734.1	P	1897.7	P
95655_at	40.1	P	43.6	P
95656_i_at	274.9	P	303.4	P
95657_f_at	921.5	P	799.6	P
95658_at	119.4	P	143.1	P
95659_at	453	P	404	P
95660_at	346.5	P	374.7	P
95661_at	1817.5	P	1911.4	P
95662_at	381.4	P	376	P
95663_at	7.9	A	5.5	A
95664_at	88.5	P	114	P
95665_at	240.7	P	258.4	P
95666_at	603.7	P	585.1	P
95668_at	16.7	A	24.5	A
95669_g_at	91.5	A	86.1	A
95670_at	26.5	A	26.9	A
95671_at	147.7	A	168.5	A
95672_at	15.5	A	40.4	A
95673_s_at	1999.6	P	2262.8	P
95674_r_at	2622.3	P	2154.8	P
95675_at	269.2	P	301.1	P
95676_at	26.1	A	10	A
95677_at	269.8	P	255.1	P
95679_at	404.3	P	396.9	P
95680_at	78.6	A	60.5	A
95681_f_at	65.5	A	56.2	M
95682_at	2669.9	P	2632.9	P
95683_g_at	2287.7	P	2153	P
95684_at	8.3	A	14.4	A
95685_at	242	P	248.5	P
95686_at	58.8	P	56.4	P
95688_at	886	P	912.4	P
95689_at	421.1	P	420.1	P
95690_at	429.9	P	439.5	P
95692_at	853.4	P	795	P
95693_at	787.7	P	860.2	P
95694_at	628.3	P	701.7	P
95695_at	214.8	P	114.5	P
95696_at	966.3	P	1145	P
95697_at	18.1	A	13.2	A
95698_at	1562.1	P	1428	P
95699_f_at	1207.4	P	1310.3	P
95700_r_at	352.1	P	483.7	P
95701_at	74.3	P	78.4	P
95702_at	265.9	P	208.9	P
95703_at	492.8	P	477.9	P
95704_at	523.6	A	494.2	A
95705_s_at	80.3	P	388.5	P
95706_at	827.1	P	843.9	P
95707_at	675.1	P	725.1	P
95708_at	1015.3	P	1017.1	P
95709_at	615.4	P	626.3	P
95712_at	615.7	P	610.2	P
95713_at	835.4	P	918.3	P
95714_at	610	P	629.3	P
95715_at	1272.1	P	1384.6	P
95716_at	1834.6	P	1845.3	P
95717_at	311.6	P	278.1	P
95718_f_at	2001.6	P	2590.9	P
95719_at	10.7	A	8	A
95721_at	858.5	P	716.9	P
95722_at	187.2	P	192.6	P
95723_r_at	4039.3	P	3696.3	P
95725_at	110.9	A	118.7	A
95726_at	1141.8	P	1184.9	P
95727_at	4.9	A	14.8	A
95728_g_at	81.2	A	42.8	A
95729_at	3.3	A	3.5	A
95730_at	548.4	P	478.7	P
95731_at	96.1	P	101.4	P
95732_at	864.5	P	903.1	P
95733_at	523.6	P	469.5	P
95734_at	329.5	P	325.6	P
95735_at	137.9	A	126.4	A
95736_at	418.6	P	446.5	P
95737_at	118.1	P	140.9	P
95738_at	115.1	P	119.9	P
95739_at	20.8	A	14.7	A
95740_at	102.4	A	71.7	A
95742_at	446.9	P	492.7	P
95743_at	268.9	P	304.2	P
95744_at	340.5	P	308.3	P
95745_g_at	353.5	P	306.2	P
95746_at	842.5	P	817.7	P
95747_at	1.5	A	1	A
95749_at	759.7	P	786.8	P
95750_at	186.4	P	179.2	P
95752_at	262.6	M	249.8	P
95753_at	95.7	P	107.5	P
95754_at	419.6	P	401.9	P
95755_at	1467.7	P	1313.2	P
95756_at	151.5	P	148.5	P
95758_at	3089.2	P	2758	P
95759_at	127.6	P	155.3	P
95760_at	425.5	P	388.3	P
96241_at	18.8	A	76.9	A
96242_at	49.7	P	43.3	P
96243_f_at	269.2	P	262.5	P
96244_at	19.7	A	20.5	A
96245_at	648.8	P	570	P
96249_at	960.7	P	1101.1	P
96252_at	890.1	P	855.9	P
96254_at	297.6	P	266.6	P
96255_at	101.4	P	100.7	P
96256_at	623.5	P	561.5	P
96257_at	298.9	P	312	P
96258_at	1156.2	P	1097.3	P
96259_at	510.1	P	509	P
96260_at	725.3	P	618.6	P
96261_at	763.6	P	830.5	P
96262_at	633.8	P	633.6	P
96263_at	140.8	A	170.6	A
96264_at	271.1	P	314.3	P
96266_at	1325.4	P	1083.4	P
96267_at	2444.8	P	2307.7	P
96268_at	814.9	P	873.6	P
96269_at	788.6	P	827.4	P
96270_at	1969.1	P	1716	P
96271_at	548.5	P	586.1	P
96272_at	44	A	18.4	A
96273_at	7.5	A	6.7	A
96275_f_at	73.3	M	71.1	P
96276_r_at	222.6	P	119.2	P
96277_at	381.3	P	397.8	P
96278_at	483.1	P	539.8	P
96280_at	679	P	681.4	P
96281_at	981.2	P	1090.5	P
96283_at	433.3	P	447.6	P
96284_at	698.6	P	632.1	P
96285_at	1463.4	P	1604	P
96286_at	343.5	P	293.5	P
96287_at	62.1	A	14.1	A
96288_at	138.2	P	158.7	P
96289_at	470.8	P	488.6	P
96290_f_at	4241	P	4902.2	P
96291_f_at	352.5	P	353.7	P
96292_r_at	442.6	P	509	P
96293_at	433.5	P	412	P
96294_s_at	231.1	P	208.6	P
96295_at	2788.6	P	2911.9	P
96296_at	309.1	P	289.1	P
96297_at	316.9	P	282.6	P
96298_f_at	3822.6	P	3948.8	P
96299_at	1048.3	P	1161.7	P
96300_f_at	4004.5	P	4580.7	P
96301_at	386.3	P	402.8	P
96302_at	89.3	P	80.6	P
96305_at	288.6	P	306.5	P
96306_at	38.8	A	49.6	A
96307_s_at	6763.3	P	7344.9	P
96308_r_at	404.5	A	309.7	A
96309_r_at	6	A	4.5	A
96310_at	60.5	A	36.1	A
96311_at	20.4	A	24.4	A
96313_at	6.4	A	1.1	A
96316_at	13.4	A	20.3	A
96318_at	573.7	P	542.4	P
96319_at	1086.5	P	1168.3	P
96320_at	511.5	P	539.1	P
96321_at	1181.2	P	1048.9	P
96322_at	605.3	P	578.2	P
96324_at	74.4	A	40.2	A
96325_at	158.1	P	167.5	P
96326_at	13.5	A	15.8	A
96327_at	156.8	P	136.6	P
96329_at	892.4	P	878.7	P
96331_at	222.1	P	166.5	P
96332_at	4.6	A	2.8	A
96333_g_at	464.2	P	440.3	P
96334_f_at	21.5	A	22.5	A
96335_at	362.7	P	377	P
96336_at	16.9	A	19.9	A
96337_at	183.3	P	174.5	P
96338_at	434.7	P	426.7	P
96339_at	5.7	A	3.7	A
96340_at	171.1	P	195.5	P
96341_at	105.7	P	119.3	P
96342_at	524.7	P	567	P
96343_at	696.3	P	672.2	P
96344_at	160.6	P	171.4	P
96345_at	509.5	P	599.9	P
96346_at	18.4	A	6.9	A
96347_at	10.9	A	15.1	A
96348_at	203.3	A	203.3	A
96351_at	237.6	P	172.6	P
96352_at	342	P	324.9	P
96353_at	215.5	P	224.7	P
96354_at	836	P	856.6	P
96355_at	34	A	53.2	A
96356_at	14	A	5.2	A
96357_at	652.9	P	588.6	P
96358_at	6907.4	P	7491.3	P
96359_at	1227	P	1057.2	P
96360_at	2658.9	P	2532.7	P
96840_at	682.2	P	584	P
96841_at	344.3	P	286.1	P
96843_at	112.6	P	98.6	P
96845_at	43.5	P	61.9	P
96846_at	9.4	A	6.2	A
96847_at	770.2	P	647	P
96848_at	9.3	A	3.8	A
96849_at	466.3	P	437.8	P
96850_at	18.5	A	5	A
96852_at	1062.5	P	891.3	P
96854_at	1240	P	1240.2	P
96855_at	343.4	P	362.7	P
96856_at	28.2	A	32.3	A
96857_at	16.8	A	12.6	A
96858_at	695.3	P	671.4	P
96859_at	2017.8	P	1878.1	P
96861_at	188	P	204	P
96862_at	636.6	P	667.4	P
96864_at	137.1	P	119.1	P
96865_at	607.6	P	604.5	P
96866_at	122.5	A	138.4	A
96867_at	6.7	A	12.9	A
96868_at	2.4	A	1.7	A
96869_at	2471.1	P	2415	P
96870_at	1236.8	P	1345.2	P
96871_at	301	P	380	P
96872_at	987.8	P	847.6	P
96873_at	186.5	A	136.1	A
96874_g_at	1449.6	P	1435.5	P
96875_r_at	46.4	P	43.8	P
96876_at	2923.7	P	3062.1	P
96878_at	411	P	471.1	P
96879_at	454.1	P	423.1	P
96881_at	140.3	P	204.3	P
96882_at	789.1	P	754.9	P
[truncated: 10,489 more rows]
