# Supplementary material for: "Per cell" normalization method for mRNA measurement by quantitative PCR and microarrays
Source: BMC Genomics. 2006 Mar 29;7:64. doi: 10.1186/1471-2164-7-64 (PMC1448209; doi:10.1186/1471-2164-7-64)
Supplement: Additional File 5 — (first quarter of a data set consisting of 2 hr, 4 hr, 8 hr, and 24 hr data, divided because of the upload file size limitation)]: an Excel spreadsheet file containing 2 hr data (15 GeneChip data) of the total of 60 Affymetrix Mouse 430-2 GeneChip raw data of the TCDD study consisting of 20 different treatment groups in triplicate (cf. Figure 5). The column name DoseXXX-TimeYY-Z_Signal indicates the dosage and sampling time after TCDD administration in hours, e.g. XXX = 001 indicates 1 microgram/kg group, YY = 02 indicates two hours after administration, and Z = 1,2,3 indicates animal triplicate. The DoseXXX-TimeYY-Z_Detection column indicates P for present, A for absent and M for marginal calls by Affymetrix MAS 5.0 system. [file 1471-2164-7-64-S5.zip › TCDD_study_raw_dataPart1of4.xls]

## Sheet: Figure5_raw
	Dose000-Time02-1_Signal	Dose000-Time02-1_Detection	Dose000-Time02-2_Signal	Dose000-Time02-2_Detection	Dose000-Time02-3_Signal	Dose000-Time02-3_Detection	Dose001-Time02-1_Signal	Dose001-Time02-1_Detection	Dose001-Time02-2_Signal	Dose001-Time02-2_Detection	Dose001-Time02-3_Signal	Dose001-Time02-3_Detection	Dose003-Time02-1_Signal	Dose003-Time02-1_Detection	Dose003-Time02-2_Signal	Dose003-Time02-2_Detection	Dose003-Time02-3_Signal	Dose003-Time02-3_Detection	Dose010-Time02-1_Signal	Dose010-Time02-1_Detection	Dose010-Time02-2_Signal	Dose010-Time02-2_Detection	Dose010-Time02-3_Signal	Dose010-Time02-3_Detection	Dose030-Time02-1_Signal	Dose030-Time02-1_Detection	Dose030-Time02-2_Signal	Dose030-Time02-2_Detection	Dose030-Time02-3_Signal	Dose030-Time02-3_Detection
AFFX-BioB-5_at	84.6	P	65.9	P	74.5	P	155.6	P	150.6	P	105.7	P	123.8	P	134.3	P	196.3	P	155.9	P	86.6	P	124.4	P	105.1	P	105.2	P	103.9	P
AFFX-BioB-M_at	168.2	P	176.2	P	182.8	P	232.3	P	200.6	P	251.3	P	227.9	P	285.1	P	382.4	P	221.8	P	153.1	P	178.5	P	194.2	P	178.5	P	154.2	P
AFFX-BioB-3_at	71.3	P	34	M	87	P	96	P	92.4	P	108.3	P	82.1	P	93.5	P	181.2	P	129.6	P	50.5	P	118.9	P	84.4	P	104.1	P	87	P
AFFX-BioC-5_at	228.6	P	203.7	P	199.9	P	331.4	P	337.4	P	329	P	313.2	P	353.4	P	522.1	P	400	P	210.5	P	325	P	253.4	P	271.2	P	274.6	P
AFFX-BioC-3_at	191.9	P	194.1	P	198.9	P	274.9	P	274.3	P	257.3	P	282.9	P	321.5	P	369.6	P	379.7	P	206.1	P	288.4	P	234.2	P	216.9	P	232.5	P
AFFX-BioDn-5_at	368.4	P	389.7	P	401.5	P	439.7	P	476.9	P	444.6	P	355.4	P	452	P	566.5	P	614.3	P	372.8	P	436.6	P	362.8	P	346.8	P	329.7	P
AFFX-BioDn-3_at	1550.7	P	1510.7	P	1550.1	P	2219.8	P	2224.8	P	2190.5	P	2088.2	P	2270.9	P	2513	P	2137.7	P	1588.2	P	1893.7	P	1575.8	P	1715.9	P	1630.6	P
AFFX-CreX-5_at	3284.6	P	2886.4	P	2981.4	P	5187.5	P	5488.9	P	4682.3	P	4127.2	P	5137.7	P	5563.7	P	5033.5	P	3196.4	P	4415.7	P	3983	P	3683.4	P	3408.6	P
AFFX-CreX-3_at	4498.1	P	4508	P	4468.6	P	6130.7	P	5807.1	P	6107.8	P	5715.6	P	6487.4	P	7348.5	P	5818.1	P	4590.7	P	5069.3	P	4329.7	P	4802.3	P	4463.5	P
AFFX-DapX-5_at	180.5	P	188	P	156.2	P	180.1	P	213.3	P	154.5	P	126.1	P	163.1	P	190.8	P	231	P	174.1	P	169.7	P	140.6	P	113.8	P	131.6	P
AFFX-DapX-M_at	276.1	P	304.5	P	278.2	P	271.4	P	361.9	P	344.3	P	260.3	P	258.1	P	422.4	P	430.6	P	259.2	P	271.4	P	245.4	P	247.3	P	250.8	P
AFFX-DapX-3_at	271.9	P	271.3	P	239.3	P	251.4	P	336.7	P	294.7	P	249.8	P	257.8	P	419.8	P	409.3	P	259.8	P	247.3	P	230.8	P	248.6	P	244.6	P
AFFX-LysX-5_at	2199.7	P	2306.7	P	2273.4	P	2597.4	P	3170.2	P	2724	P	2110.4	P	2501.1	P	2995.8	P	2890.1	P	2207.1	P	2155.4	P	1995.4	P	1943.4	P	2109.6	P
AFFX-LysX-M_at	2792.8	P	2868.8	P	2698.8	P	3247.2	P	3695.9	P	3660.4	P	2952.7	P	3338.6	P	3723.8	P	3497.8	P	2720	P	2796	P	2487.1	P	2561.3	P	2563.2	P
AFFX-LysX-3_at	3723.5	P	3852.7	P	3566.8	P	4595.3	P	5081.7	P	5098.1	P	4047.4	P	4682.6	P	5055.7	P	4508.7	P	3604	P	3714.5	P	3451.8	P	3458.3	P	3468	P
AFFX-PheX-5_at	794.5	P	831.5	P	731.7	P	893.1	P	1038.5	P	1009.9	P	755.1	P	809	P	1095.5	P	1306.1	P	719.6	P	773.9	P	710.6	P	728.6	P	774.1	P
AFFX-PheX-M_at	925.8	P	921.9	P	818.6	P	1042.1	P	1224.4	P	1249.9	P	900.1	P	1021.2	P	1207	P	1470.8	P	882.5	P	1006.7	P	832.6	P	893	P	918.4	P
AFFX-PheX-3_at	855.6	P	965.1	P	827.4	P	955.4	P	1150.7	P	963.6	P	867.8	P	903.3	P	1191.5	P	1130.6	P	847.2	P	887.9	P	719.5	P	809	P	861.3	P
AFFX-ThrX-5_at	3851.7	P	3612.8	P	3648.1	P	4432.9	P	4884.7	P	5377.4	P	3955.6	P	4566.1	P	5061.1	P	4334.9	P	3468.5	P	3677.5	P	3179	P	3421.5	P	3316.6	P
AFFX-ThrX-M_at	4305.3	P	4282.1	P	4220.2	P	5301.4	P	5549.5	P	5832	P	4564.1	P	5417.9	P	5972.6	P	5027	P	4224.7	P	4210.4	P	3893.9	P	4094.3	P	4022.7	P
AFFX-ThrX-3_at	5465.9	P	5493.8	P	5437	P	6685.5	P	6743.7	P	7277.5	P	6012.2	P	6848.2	P	7212.2	P	5859.4	P	5364.2	P	4971.9	P	4773.6	P	5350.1	P	5238.7	P
AFFX-TrpnX-5_at	91.4	P	113.1	P	75.1	P	82.2	P	97	P	91.8	P	79.9	P	77.7	P	50	M	132.6	P	94.7	P	79.5	P	70.2	P	85.8	P	64.8	P
AFFX-TrpnX-M_at	85	A	77.5	A	60.8	A	54.3	A	77.4	A	69.2	A	47.7	A	70	A	89.5	A	62.8	M	60.1	A	52.4	A	51.4	A	43.7	A	39.3	A
AFFX-TrpnX-3_at	90.6	P	110.4	P	84	P	99.7	P	133.2	P	128.3	P	72.3	P	102.3	P	122.9	P	184	P	101.5	P	101.7	P	90.1	P	92.6	P	98.4	P
AFFX-r2-Ec-bioB-5_at	127.9	P	143.8	P	115.3	P	158.4	P	170.9	P	140.7	P	146.6	P	168.2	P	205.2	P	180.7	P	130.6	P	142.2	P	120.5	P	132.1	P	118.1	P
AFFX-r2-Ec-bioB-M_at	188.8	P	175.4	P	170.3	P	210.9	P	217.9	P	225.2	P	232.8	P	238.2	P	306.3	P	244.4	P	159.2	P	222.1	P	156.2	P	193.2	P	182.4	P
AFFX-r2-Ec-bioB-3_at	140.1	P	127.8	P	133.6	P	159.7	P	202.7	P	173.9	P	172.8	P	176.1	P	245	P	209.5	P	142.7	P	180.1	P	128.1	P	175	P	150.7	P
AFFX-r2-Ec-bioC-5_at	265.3	P	243.8	P	238.2	P	340.8	P	371.4	P	350.7	P	383.4	P	393.1	P	512.6	P	421.6	P	263.6	P	337.2	P	264.9	P	296.8	P	301	P
AFFX-r2-Ec-bioC-3_at	371.6	P	314.9	P	356	P	553.6	P	666.9	P	533.6	P	600.9	P	613.2	P	757.3	P	615.4	P	342.4	P	471.8	P	418.5	P	459.1	P	418.4	P
AFFX-r2-Ec-bioD-5_at	1532.5	P	1498.5	P	1528.2	P	2054.8	P	2109.5	P	2035.7	P	2043.5	P	2304.3	P	2515.8	P	2215.6	P	1501	P	1852.7	P	1599.6	P	1657.7	P	1438.2	P
AFFX-r2-Ec-bioD-3_at	1848.1	P	1670.8	P	1795.9	P	2251.8	P	2606.9	P	2280.8	P	2506.3	P	2841.2	P	3588.6	P	2945.9	P	1826.2	P	2242.4	P	1712.3	P	2097.8	P	2101.5	P
AFFX-r2-P1-cre-5_at	5132.2	P	4983.8	P	4892.6	P	7684.2	P	7726.7	P	7471.8	P	7398.3	P	7874.2	P	8848.5	P	6843.5	P	6040.6	P	6134.4	P	5297.6	P	6200.1	P	5635.2	P
AFFX-r2-P1-cre-3_at	7146	P	7085.6	P	6989.8	P	9465.6	P	8839.7	P	9532.7	P	9116.2	P	9272.3	P	10127.1	P	8230.3	P	7087.2	P	7115.7	P	6665.5	P	7465.1	P	7092.5	P
AFFX-r2-Bs-dap-5_at	214.5	P	207.5	P	182.6	P	197.9	P	243	P	237.3	P	198.8	P	223.5	P	281.7	P	325.7	P	190.3	P	205.5	P	176.7	P	200.9	P	200.2	P
AFFX-r2-Bs-dap-M_at	268.4	P	263.3	P	250.1	P	239.1	P	306.9	P	325.9	P	197.6	P	238.5	P	350	P	406.2	P	244.3	P	241.9	P	207.9	P	226.3	P	181.8	P
AFFX-r2-Bs-dap-3_at	289.2	P	277.5	P	258.2	P	299.4	P	351.3	P	368.3	P	229.4	P	287.3	P	392.3	P	504.9	P	251	P	264.3	P	234.3	P	264.7	P	276.4	P
AFFX-r2-Bs-lys-5_at	2957.9	P	2969.2	P	3135.5	P	4079.4	P	4388.5	P	4000.2	P	3208	P	3867.8	P	4342.5	P	4171.3	P	3033	P	3304.5	P	2742.5	P	2878.3	P	2835	P
AFFX-r2-Bs-lys-M_at	3248.2	P	3490.2	P	3203.8	P	3770.3	P	4552.8	P	4318.7	P	3139	P	3798.2	P	4412.5	P	4190.4	P	3392.5	P	3240.6	P	2984	P	2919.4	P	2856.1	P
AFFX-r2-Bs-lys-3_at	2843.7	P	2994.6	P	3085	P	3426.9	P	4067.4	P	3685.7	P	2913	P	3522.9	P	4186.8	P	3807.8	P	2855	P	2977.5	P	2682.7	P	2521.7	P	2621.9	P
AFFX-r2-Bs-phe-5_at	1072.5	P	1106.2	P	930.2	P	1114.5	P	1329.6	P	1169.1	P	954.8	P	1066.9	P	1336.8	P	1555.7	P	982.3	P	999.1	P	900.1	P	902.1	P	972.6	P
AFFX-r2-Bs-phe-M_at	1408.4	P	1503.7	P	1369.4	P	1687.1	P	1979.1	P	1873.9	P	1368.1	P	1679.6	P	1988.6	P	2075.8	P	1413.5	P	1425.8	P	1262	P	1336.5	P	1348.4	P
AFFX-r2-Bs-phe-3_at	1492.7	P	1583.2	P	1540.8	P	1849.6	P	2239.2	P	1991.3	P	1442.7	P	1603.3	P	2132.6	P	2081.7	P	1565.6	P	1593.1	P	1519	P	1346.1	P	1454.1	P
AFFX-r2-Bs-thr-3_s_at	6063.6	P	6137.8	P	6049.8	P	7865.8	P	8030.5	P	8290.6	P	6849.5	P	8078.7	P	8268.3	P	6769.2	P	6012	P	6062.5	P	5398.9	P	5699.9	P	5866	P
AFFX-r2-Bs-thr-M_s_at	6136.8	P	6179.6	P	5939.9	P	7101.9	P	7510.6	P	7875.9	P	6774.8	P	7796	P	8088.4	P	6947.5	P	6271.6	P	5816.5	P	5399.2	P	5992.5	P	6038.7	P
AFFX-r2-Bs-thr-5_s_at	4952.6	P	5010	P	4749.7	P	6137	P	6472.5	P	6782.5	P	5687	P	6405.9	P	6921.6	P	5561.9	P	4853.4	P	4747.5	P	4285.1	P	4671.9	P	4750.8	P
AFFX-b-ActinMur/M12481_5_at	2893.8	P	2661	P	3144.3	P	2928.4	P	2989.2	P	3378.2	P	3418.4	P	3627.1	P	3908	P	2786.7	P	2329.1	P	2606.8	P	2613.6	P	2166.6	P	2006.8	P
AFFX-b-ActinMur/M12481_M_at	3442.3	P	2958.1	P	3219.5	P	3584.9	P	3843.2	P	4199.4	P	3904.7	P	4340.7	P	4441	P	3312.7	P	3017.1	P	3142.7	P	2946.5	P	2627	P	2490.7	P
AFFX-b-ActinMur/M12481_3_at	4089.5	P	3481.5	P	4170.1	P	4333.6	P	4423.9	P	4870.7	P	4202.4	P	4636.3	P	5113.7	P	3991.1	P	3735.1	P	3657.1	P	3459.6	P	3299.6	P	3037.6	P
AFFX-GapdhMur/M32599_5_at	5642.3	P	4768.8	P	5030.3	P	7381.5	P	6870.5	P	7627.9	P	6655.6	P	7618.7	P	7903	P	6167.2	P	5268.3	P	6009	P	5633.9	P	5672.8	P	5207.7	P
AFFX-GapdhMur/M32599_M_at	4747.5	P	3922.3	P	4260.2	P	5816.6	P	5508.7	P	6110.9	P	5798.4	P	6132.1	P	6526.5	P	4913.5	P	4377.9	P	4824.2	P	4599.5	P	4790.2	P	4387.2	P
AFFX-GapdhMur/M32599_3_at	4184.8	P	3546.1	P	3873.4	P	5124.4	P	4842	P	5330.5	P	4877.6	P	5226.6	P	5440.5	P	4260.5	P	3968.8	P	4078.9	P	3903.8	P	4040.9	P	3700.2	P
AFFX-TransRecMur/X57349_5_at	16.4	A	2.8	A	16.9	M	17.2	A	13.5	A	18.1	A	16.6	P	15.9	A	30.5	A	23.1	A	28	A	17.7	A	22.5	A	11.8	P	20.3	P
AFFX-TransRecMur/X57349_M_at	12.2	A	7.8	A	15.2	A	13.2	A	21	A	9.6	A	2	A	13.4	A	7.2	A	21.9	A	10.1	A	9.7	A	16.4	A	11.2	A	21.9	M
AFFX-TransRecMur/X57349_3_at	81.8	P	69.7	P	80	P	67.4	P	75.8	P	49.6	P	43.7	P	64.6	P	64.3	P	79.2	P	79.1	P	47.6	P	53.3	P	41.9	P	64.6	P
AFFX-PyruCarbMur/L09192_5_at	212.3	P	186.9	P	218.3	P	203.4	P	187.6	P	233.7	P	192.8	P	230	P	314.1	P	190.3	P	170.8	P	225.2	P	164.9	P	193	P	157.7	P
AFFX-PyruCarbMur/L09192_MA_at	199.8	P	220	P	242	P	258	P	256.6	P	292	P	218.3	P	259.5	P	420.3	P	191.7	P	183.8	P	273.4	P	210.2	P	247.8	P	166	P
AFFX-PyruCarbMur/L09192_MB_at	317.2	P	277.6	P	348.2	P	486.1	P	374.8	P	484	P	402.7	P	511.5	P	700.8	P	411.9	P	229.1	P	488.3	P	392.8	P	436.9	P	341.3	P
AFFX-PyruCarbMur/L09192_3_at	879.3	P	823.9	P	921.7	P	1153.1	P	1111.5	P	1163.6	P	947.7	P	1107.5	P	1526.3	P	852	P	694.5	P	850.3	P	912.7	P	1049.3	P	814.1	P
AFFX-18SRNAMur/X00686_5_at	2885.8	P	101	P	3756.1	P	296.2	P	208.3	P	2700.5	P	162.9	P	103.2	P	177.5	P	211	P	31.2	P	235.2	P	138.6	P	175.1	P	108.1	P
AFFX-18SRNAMur/X00686_M_at	674.8	P	61	M	851.1	P	180.5	P	139.3	P	610.6	P	94.7	P	102.4	P	92.8	A	163.4	P	34.5	A	169.3	P	89.1	P	118	P	72.1	P
AFFX-18SRNAMur/X00686_3_at	1567.3	P	102.3	P	2148	P	188	P	162.9	P	1177	P	139	P	140.1	P	221.3	P	244.7	P	72.2	P	204.4	P	123.7	P	134	P	92.3	P
AFFX-MUR_b2_at	231.8	P	210	P	215.7	P	341.7	P	352	P	212.6	P	207.3	P	208.7	P	260.1	P	284.8	P	213.5	P	243.4	P	286.7	P	146.6	P	229.6	P
AFFX-MURINE_b1_at	182.5	P	137.6	P	196.9	P	214.7	P	186.1	P	221	P	192.1	P	227.3	P	229.2	P	268.1	P	156.9	P	210.3	P	161.4	P	184.6	P	176.8	P
AFFX-MURINE_B2_at	7007.2	P	7338.6	P	7316.2	P	9062.3	P	8790.6	P	8832.9	P	7345.1	P	9164.3	P	8751.6	P	6575.9	P	7376.6	P	6996.4	P	6329	P	6317.9	P	6110.9	P
1415670_at	354.3	P	325.2	P	296.4	P	335.9	P	274	P	269.4	P	243.7	P	346.4	P	450	P	323.6	P	274	P	312.8	P	235.1	P	223.8	P	210.4	P
1415671_at	669.1	P	650	P	575.1	P	864.5	P	848.7	P	949.2	P	718.5	P	957.9	P	985	P	1012	P	635	P	758.5	P	717.2	P	694.5	P	702.9	P
1415672_at	952.4	P	897.9	P	905.3	P	1234.9	P	1125.6	P	1222.2	P	915.6	P	1201.8	P	1341.5	P	1253.9	P	866.1	P	935.5	P	959.8	P	794.4	P	854	P
1415673_at	36.9	P	44.7	P	52.2	P	57.1	P	79.5	P	55.5	P	45.7	P	76.3	P	71.6	P	70.1	P	71.2	P	43.2	P	49.6	P	46.8	P	38	P
1415674_a_at	363.4	P	320.2	P	275.2	P	335	P	348.1	P	314.4	P	254.3	P	335.2	P	326.8	P	376.2	P	279.5	P	287.8	P	283.8	P	232.6	P	272.4	P
1415675_at	211.2	P	168.2	P	189	P	161.3	P	158	P	222.8	P	194.1	P	194.9	P	308.8	P	169.9	P	174.9	P	185.1	P	124.3	P	148.6	P	140.7	P
1415676_a_at	1228.9	P	1152.6	P	1128.7	P	1361.2	P	1338.5	P	1487.2	P	1296.3	P	1538.2	P	1723.7	P	1330.8	P	1108.1	P	1132.3	P	1161.7	P	1001.8	P	1056.6	P
1415677_at	563.2	P	420	P	438.4	P	505.2	P	404.1	P	469.8	P	560.7	P	454.3	P	628.7	P	571.1	P	462.9	P	506.4	P	462.5	P	429.6	P	479.2	P
1415678_at	683.1	P	804.3	P	587.6	P	877.6	P	910.8	P	887	P	725.2	P	716.9	P	874.9	P	895.5	P	573.4	P	719.5	P	604.5	P	681.2	P	659.5	P
1415679_at	1044.6	P	1070.3	P	1151.4	P	1657.4	P	1692.5	P	1318.8	P	1390.6	P	1531.5	P	1770.9	P	1568.6	P	978	P	1227.5	P	1110.9	P	1158.3	P	1019.3	P
1415680_at	194.2	P	195.3	P	127.2	P	195.1	P	223.2	P	267	P	191.7	P	211.5	P	274.2	P	222.1	P	147.3	P	182.8	P	183.1	P	188.9	P	171.4	P
1415681_at	387.3	P	308.8	P	350.1	P	350.1	P	355.5	P	443	P	386.3	P	365.2	P	456.4	P	478.6	P	300.9	P	332.9	P	305.1	P	283.9	P	275.5	P
1415682_at	248.6	P	210.3	P	164.9	P	256.6	P	309.3	P	311.5	P	259.1	P	272.6	P	308.9	P	255.1	P	182.7	P	254.6	P	249.7	P	209.5	P	195.3	P
1415683_at	555.5	P	537.4	P	477.4	P	580.4	P	654.9	P	653.4	P	557.3	P	597.5	P	719.5	P	665.3	P	498.5	P	571.2	P	530.4	P	496.9	P	466.1	P
1415684_at	380.4	P	326.7	P	308	P	478.3	P	457.1	P	471.8	P	397.2	P	565.1	P	507.4	P	535.2	P	345.8	P	384.4	P	411	P	394.4	P	292.3	P
1415685_at	323.9	P	324.9	P	264.4	P	304.2	P	320.1	P	349	P	296.5	P	308.6	P	402	P	384	P	272	P	257.9	P	239.8	P	244.4	P	225	P
1415686_at	501.4	P	503.7	P	397	P	640.8	P	744.8	P	521.9	P	560.4	P	694.2	P	767.9	P	653.2	P	516	P	478.2	P	512.4	P	445.5	P	430.3	P
1415687_a_at	1221.1	P	1273.3	P	1215.1	P	1460.3	P	1700.9	P	1528.4	P	1386.9	P	1623.6	P	1895.1	P	1638.6	P	1103.1	P	1425.5	P	1081.4	P	1127.5	P	1179.6	P
1415688_at	728.5	P	790	P	571.7	P	920.6	P	866.3	P	915.5	P	824.8	P	900.1	P	1010.5	P	932.5	P	638.2	P	722.3	P	689.4	P	698.7	P	703.9	P
1415689_s_at	237.9	P	194.9	P	185.3	P	226.4	P	220.3	P	272.3	P	196.7	P	259.3	P	268.1	P	220.9	P	253.2	P	209.7	P	217.2	P	166.5	P	159.2	P
1415690_at	858	P	648.2	P	891.3	P	851.1	P	770.6	P	962.6	P	930.8	P	1019	P	1143.7	P	933.4	P	708.9	P	874.6	P	789.4	P	805.5	P	692	P
1415691_at	370.6	P	383	P	428.6	P	487.3	P	459.6	P	491.2	P	380.2	P	562.6	P	677.9	P	543.1	P	429.2	P	480.4	P	385.3	P	382.3	P	369.9	P
1415692_s_at	1949.9	P	2111.4	P	2090.2	P	3034.8	P	3276.5	P	3246.2	P	2435.9	P	3157	P	3052.9	P	3254.1	P	1916.9	P	2658	P	2392.2	P	2463.2	P	2185.1	P
1415693_at	507.8	P	419.4	P	413.7	P	514.1	P	557.2	P	511.2	P	449.1	P	466.4	P	666.5	P	559.9	P	460.1	P	469.6	P	487.4	P	448.2	P	455.4	P
1415694_at	75.9	P	56.9	P	72.6	P	96.3	P	103.9	P	86.2	P	94.3	P	72.1	P	103	P	100.5	P	106.6	P	86.3	P	68.9	P	61.1	P	44.1	P
1415695_at	1249.4	P	995.3	P	1260.3	P	1116.6	P	1288.2	P	1287.3	P	1022.8	P	1167.2	P	1214	P	1319.1	P	1135.7	P	962.6	P	1051.7	P	950.8	P	858.1	P
1415696_at	671.6	P	675.5	P	587.9	P	766.1	P	739.5	P	798.7	P	635.6	P	796.3	P	742.8	P	900.1	P	614	P	601.9	P	571.3	P	536.2	P	550.7	P
1415697_at	392.7	P	295.5	P	373.1	P	379.3	P	351.1	P	401.2	P	393	P	407.2	P	443.7	P	387	P	302	P	368.9	P	367.1	P	325	P	307.6	P
1415698_at	82.6	P	69.8	P	71.3	M	46.4	A	59.9	A	51.7	A	48.1	A	51.7	A	77.4	A	51.9	A	58.8	M	46.1	A	43.8	M	45.8	A	54.4	M
1415699_a_at	594.1	P	554.3	P	552.9	P	654.2	P	566.6	P	666.5	P	600.9	P	543.1	P	736.7	P	712	P	586	P	565.3	P	592	P	528.2	P	605.8	P
1415700_a_at	1730.5	P	1624	P	1591.7	P	2420.8	P	2608.7	P	2265.4	P	1747	P	2254.1	P	2450.1	P	2109.5	P	1851.4	P	2238.1	P	1817.7	P	1767.3	P	1709.5	P
1415701_x_at	3487.4	P	3734.3	P	3827.8	P	4642.3	P	4958.5	P	4990.5	P	3986.4	P	4792.4	P	4705.7	P	4094.2	P	3928.6	P	3749.6	P	3240	P	3225.9	P	3352.6	P
1415702_a_at	448.7	P	498.1	P	397.5	P	500.2	P	535	P	514.9	P	361.9	P	475.2	P	553.4	P	614.6	P	371.3	P	502.6	P	398.4	P	397.9	P	454.7	P
1415703_at	344	P	341.6	P	235.6	P	414.4	P	416.6	P	454.8	P	362.6	P	445.9	P	453.1	P	457.2	P	346.1	P	420.5	P	350.9	P	299.1	P	303.4	P
1415704_a_at	423.2	P	499.5	P	341.7	P	656.1	P	623.5	P	529.5	P	569.7	P	646.5	P	755	P	663	P	417	P	534	P	475.6	P	465.1	P	469.8	P
1415705_at	231.6	P	187.4	P	200.9	P	215.8	P	204.6	P	211.4	P	176	P	210.4	P	266.1	P	232	P	154.1	P	183	P	181.2	P	165.3	P	157.3	P
1415706_at	1097.3	P	1036.4	P	956.3	P	1286.9	P	1231.6	P	1327.7	P	1189.3	P	1286.9	P	1557.1	P	1236.1	P	1099.8	P	1147.3	P	985.9	P	1001.5	P	1010.2	P
1415707_at	195.2	P	181.6	P	200.1	P	217.8	P	207.9	P	236.2	P	224.8	P	249.6	P	302.9	P	272.6	P	158.3	P	201.4	P	184	P	175.8	P	193.3	P
1415708_at	152.1	P	147.2	P	155.4	P	190.6	P	197.2	P	250	P	208.6	P	228	P	265.9	P	231.6	P	143.1	P	188.3	P	174.5	P	170.4	P	186.7	P
1415709_s_at	222.2	P	189.3	P	209.8	P	202	P	262.2	P	228.2	P	239	P	223.4	P	283.8	P	240.3	P	254.1	P	226.5	P	192.6	P	178.6	P	150	P
1415710_at	179.2	P	181.7	P	177.2	P	219.2	P	171	P	238.5	P	214.9	P	237.9	P	269.1	P	224.7	P	236.9	P	194.2	P	194.2	P	193.6	P	184.1	P
1415711_at	445.1	P	509.4	P	397.1	P	571.7	P	557.6	P	629.5	P	503.3	P	545.7	P	784.8	P	646.8	P	454.5	P	503.6	P	448.9	P	506.3	P	473.2	P
1415712_at	136.8	P	127.3	P	79.8	P	190.5	P	174.8	P	187.6	P	158.9	P	227.8	P	208	P	199.7	P	133.3	M	115	P	116.9	P	121.4	P	144.1	P
1415713_a_at	185.9	P	151	P	179.9	P	143.5	P	189.5	P	180.5	P	149.2	P	179.3	P	198.5	P	192.7	P	142.2	P	164.9	P	144.8	P	143.4	P	173.8	P
1415714_a_at	281.4	P	312.9	P	249.1	P	335.5	P	330.8	P	398.3	P	428.6	P	322.4	P	726.6	P	323.8	P	308.1	P	286.2	P	253.2	P	239.8	P	222.1	P
1415715_at	150.3	P	104.1	P	133.6	P	134.3	P	134.7	P	140.5	P	116	P	129.8	P	157.2	P	164.4	P	92.7	P	136.6	P	119.7	P	115.8	P	96.2	P
1415716_a_at	1355.4	P	1686.3	P	1259.3	P	1749.3	P	1825.6	P	2014.2	P	1585	P	1851.2	P	1923.9	P	1666.5	P	1494.6	P	1279	P	1348.9	P	1342.8	P	1428.4	P
1415717_at	168.7	P	104.6	P	110.2	M	155.1	P	169.9	P	143.4	P	131.7	P	138.6	P	222	P	164	P	142.9	P	129.7	P	126.7	P	113.6	P	119.1	P
1415718_at	348.1	P	344.5	P	299.4	P	328.3	P	323.3	P	390.2	P	291.5	P	327.7	P	418.2	P	431	P	277.5	P	269.1	P	228.4	P	281.1	P	283.9	P
1415719_s_at	227	P	289.5	P	343.1	P	565.2	P	574.5	P	549.1	P	509	P	745	P	719.8	P	631.3	P	236.7	P	501	P	413.4	P	405	P	374.1	P
1415720_s_at	91.1	P	88.4	P	67.6	P	69.1	P	77.9	P	91.6	P	66.4	P	69.6	P	147.6	M	112.6	P	68.2	P	61.2	P	55.5	P	58.6	P	52.7	P
1415721_a_at	347.7	P	419.1	P	264.3	P	431	P	383.4	P	448.6	P	355.4	P	418.9	P	471.9	P	357.5	P	296.9	P	310	P	299	P	319.9	P	345.2	P
1415722_a_at	226.2	P	146.6	P	245.1	P	190.8	P	219.7	P	223.3	P	228.6	P	183.8	P	374.8	P	255	P	212.1	P	182.9	P	157.5	P	199.1	P	175.1	P
1415723_at	1215.5	P	1414.2	P	1005.3	P	1533.4	P	1562	P	1627.9	P	1225.7	P	1316.3	P	1996.9	P	1320.9	P	990.5	P	1092.2	P	1009.5	P	891.9	P	1024	P
1415724_a_at	886.7	P	875.4	P	734.7	P	1159.9	P	1168.6	P	1179.6	P	941	P	1114.8	P	1237.8	P	1267.9	P	894.4	P	989.1	P	930.2	P	881.2	P	864.4	P
1415725_at	77.1	P	99.3	P	91.1	P	95	P	86.5	P	77.8	P	56.2	P	111.6	P	114.1	P	96.2	P	73.6	P	66	P	73.9	P	70.9	P	70	P
1415726_at	371.1	P	370.3	P	291.1	P	386	P	398.7	P	364.2	P	355.7	P	388.7	P	509.5	P	427.9	P	273.3	P	318.8	P	304.9	P	315.3	P	351	P
1415727_at	765.8	P	606	P	661	P	913.9	P	805.8	P	871.4	P	771.1	P	792.4	P	1100.4	P	884.3	P	596.8	P	707	P	683	P	777.5	P	704.2	P
1415728_at	183.5	P	133.2	P	113.3	P	162.5	P	197.6	P	159.2	P	137.2	P	135.3	P	222.4	P	169.9	P	139.1	P	138.1	P	146.9	P	136.9	P	136.3	P
1415729_at	328.3	P	328.2	P	273.5	P	361.2	P	390.1	P	399.3	P	334.1	P	334.9	P	402.4	P	446.1	P	339.6	P	373.7	P	330.6	P	316.5	P	330.7	P
1415730_at	115.9	P	145.3	P	132.9	P	182.9	P	157.1	P	203.5	P	127.5	P	174.6	P	340.2	M	212.7	P	112.6	P	169.2	P	118.9	P	137.3	P	141.7	P
1415731_at	111.8	P	113.9	P	92.9	P	107.3	P	108.9	P	134.3	P	90.5	P	144.1	P	123.2	P	133.2	P	111.2	P	109.4	P	104.8	P	88.8	P	54.1	P
1415732_at	444.9	P	489.8	P	408	P	493	P	595.5	P	486.2	P	489.7	P	461.1	P	626.6	P	498.5	P	371.9	P	344.7	P	438.6	P	395.6	P	413.1	P
1415733_a_at	374	P	237.5	P	307.9	P	232.1	P	186.8	P	261.7	P	327.4	P	288.2	P	397.4	P	325.5	P	321.5	P	328	P	172.2	P	312.7	P	304.5	P
1415734_at	1106.2	P	1174.5	P	1064.8	P	1527.3	P	1472.3	P	1595.9	P	1399.1	P	1371.2	P	1635	P	1633.1	P	1073.8	P	1238.8	P	1149.5	P	1173.9	P	1188.7	P
1415735_at	371.7	P	407.6	P	351.5	P	480.7	P	595.9	P	621.9	P	468.7	P	523.4	P	674.2	P	510.3	P	348	P	450.9	P	524.9	P	470.6	P	425.4	P
1415736_at	649.1	P	598.4	P	651.9	P	680.7	P	708.1	P	746	P	573.4	P	744.3	P	788.5	P	850.2	P	559	P	636.5	P	584.5	P	601.6	P	560.4	P
1415737_at	363	P	359.4	P	304.5	P	347.4	P	447.4	P	341.5	P	282.7	P	388.9	P	403.5	P	424.3	P	322.3	P	353.1	P	290	P	289.2	P	317	P
1415738_at	418.4	P	340.3	P	356.4	P	446.1	P	438.8	P	456.6	P	326.9	P	392	P	507	P	550.7	P	319.3	P	385.1	P	324.8	P	347.6	P	343.4	P
1415739_at	197.2	P	160.3	P	172.2	P	190.4	P	172	P	210.3	P	170.2	P	229	P	137.2	P	231.1	P	185	P	182.3	P	153.9	P	154.7	P	143.1	P
1415740_at	609.9	P	613.1	P	698.9	P	528.6	P	547.3	P	492.6	P	562	P	629.4	P	801.2	P	569.9	P	626.2	P	498.1	P	453.6	P	467.9	P	451.3	P
1415741_at	205.1	P	160.4	P	206.6	P	191.1	P	216.1	P	236.2	P	184.2	P	199.1	P	253.5	P	240.8	P	150.7	P	181	P	160.1	P	146.8	P	176.8	P
1415742_at	378.1	P	363.9	P	332.3	P	351.4	P	374.8	P	429.4	P	349	P	421.8	P	490.8	P	472.5	P	327.8	P	361	P	339.9	P	354.9	P	324.1	P
1415743_at	86.9	P	94.8	P	67.6	P	113.7	P	109.9	A	131.6	P	126.6	P	106.3	P	316.7	P	133	P	87.2	P	117.6	P	93.8	A	73.7	M	77.1	P
1415744_at	535.1	P	518.1	P	530.5	P	635.4	P	593.3	P	574.2	P	529.7	P	580	P	781.2	P	583.3	P	505.2	P	524.3	P	481.5	P	476	P	460.4	P
1415745_a_at	178.4	P	140.3	P	168.3	P	195	P	173.7	P	200.7	P	164.9	P	205.2	P	210.2	P	278.1	P	154.6	P	193.9	P	162.4	P	194.3	P	189.8	P
1415746_at	141.6	P	181.5	P	175	P	143.3	P	180.3	P	264.9	P	170.9	P	227.9	P	144.7	P	195.5	P	185.5	P	129.5	P	171.1	P	152.7	P	173.9	P
1415747_s_at	758.8	P	828.9	P	736.4	P	895.9	P	900.7	P	869.9	P	837.2	P	846.7	P	1023	P	970.7	P	721.6	P	709.2	P	699.4	P	658.4	P	844.6	P
1415748_a_at	230.9	P	207.1	P	259.1	P	267.7	P	268	P	266.7	P	247.8	P	320.3	P	372.9	P	334.3	P	209.5	P	238.8	P	220.6	P	214.6	P	214.3	P
1415749_a_at	320.4	P	348.8	P	272.5	P	330.1	P	399.7	P	357.1	P	291.1	P	322	P	339.6	P	492	P	290.7	P	287.3	P	308.6	P	277.5	P	310.8	P
1415750_at	93.2	P	71.6	P	58.1	P	51.3	P	63.6	P	53.4	P	66.8	P	71.3	P	84.9	A	61	P	60.9	P	65.6	P	51.4	P	49.7	P	39	P
1415751_at	667.5	P	558.1	P	510.6	P	714.5	P	700.5	P	749.1	P	549.4	P	595.9	P	862	P	726.6	P	566.5	P	595.3	P	484	P	465	P	539.3	P
1415752_at	835	P	736.2	P	702.1	P	994.3	P	846.1	P	938.2	P	995.9	P	980.3	P	1222.4	P	1062.6	P	747.2	P	935.6	P	848.3	P	796.5	P	766.1	P
1415753_at	416.2	P	395	P	358.5	P	445.7	P	381.4	P	392.5	P	458.6	P	526.6	P	548.1	P	436.5	P	417.9	P	402.5	P	334.7	P	369	P	382.1	P
1415754_at	373.2	P	290.2	P	377	P	398.2	P	326	P	502.6	P	336.2	P	433.5	P	395.2	P	463.5	P	262.8	P	352	P	346.8	P	333.4	P	275.7	P
1415755_a_at	271.5	P	273.1	P	289	P	289.7	P	303.2	P	351.1	P	260.1	P	272	P	425.4	P	410.6	P	200.9	P	270.4	P	240.2	P	289.5	P	293.5	P
1415756_a_at	141.1	P	161.1	P	118	P	177.8	P	174.8	P	151.9	P	136.7	P	159.1	P	198.3	P	163.2	P	136	P	133.6	P	128.9	P	128	P	122.2	P
1415757_at	238.1	P	219.9	P	231.3	P	314.3	P	308.8	P	337.4	P	300.2	P	378.7	P	324.3	P	310.1	P	286.5	P	291	P	283.8	P	210.8	P	225.1	P
1415758_at	146.7	P	125.1	P	112.3	P	132.4	P	126	P	151.9	P	103.9	P	125.6	P	127	P	163.5	P	93.4	P	107.8	P	106.6	P	102.9	P	101.9	P
1415759_a_at	429.6	P	368.6	P	359.6	P	395.2	P	467.5	P	610.3	P	381.2	P	407.8	P	647.4	P	488.2	P	403.2	P	458.5	P	410.5	P	381.5	P	373	P
1415760_s_at	1249.4	P	1171.7	P	1390.5	P	1510	P	1351.1	P	1378.1	P	1543.2	P	1438.4	P	2172.8	P	1391.5	P	1324.5	P	1286	P	1138.9	P	1347	P	1253.2	P
1415761_at	338.2	P	279.3	P	355.2	P	311.3	P	336.4	P	332	P	281.3	P	337	P	373	P	398.5	P	311.3	P	321	P	280.5	P	262.8	P	253.1	P
1415762_x_at	372	P	339.7	P	370.6	P	316.1	P	367.2	P	386.1	P	249	P	389.5	P	381.3	P	440.6	P	325.6	P	326.9	P	271.1	P	250	P	214.7	P
1415763_a_at	353.3	P	382.1	P	321.4	P	384.1	P	402.5	P	340.3	P	332.4	P	371.2	P	503	P	437.9	P	333	P	304.1	P	335.3	P	316	P	282.9	P
1415764_at	646.9	P	705.8	P	585.7	P	761.6	P	884.9	P	829.6	P	655.8	P	710.9	P	972.9	P	839.2	P	524.7	P	670.5	P	597.4	P	580.9	P	584.6	P
1415765_at	192.6	P	159.8	P	166.2	P	228.7	P	210.2	P	232.2	P	149.8	P	103.2	P	341	P	185.9	P	108.4	P	128.7	P	129.4	P	155	P	111.9	P
1415766_at	255	P	188.6	P	216	P	226.2	P	294	P	270.1	P	231.4	P	282.8	P	300.8	P	299.3	P	219.2	P	272.9	P	231.5	P	204.3	P	191.8	P
1415767_at	486.8	P	422.3	P	425.1	P	406.4	P	405	P	443.3	P	324.6	P	487	P	535.8	P	513.4	P	379	P	403.1	P	380.3	P	345.7	P	349.8	P
1415768_a_at	514.7	P	603.7	P	442.3	P	693.4	P	670.1	P	739.9	P	479.2	P	618.1	P	814.2	P	688.6	P	520	P	528.1	P	469.7	P	437.6	P	449.5	P
1415769_at	267	P	287.1	P	214.3	P	340.6	P	314.9	P	324	P	265.8	P	310.7	P	378.2	P	321.9	P	259.5	P	278.6	P	225.6	P	289.1	P	284.6	P
1415770_at	77.8	P	67.9	P	48.7	P	62.7	P	74	P	94	P	98.2	P	78.4	P	134	P	87.6	P	66	P	61.1	P	65.5	P	54.2	P	63	P
1415771_at	523.3	P	593.8	P	451.3	P	724.8	P	822.7	P	739.5	P	632.8	P	658.6	P	714.7	P	1005.2	P	464.2	P	602.8	P	545.4	P	551.4	P	577.7	P
1415772_at	43.9	P	28	P	23.6	P	43.8	P	42.8	P	36.7	P	37.3	P	53.4	P	46.2	A	52.7	P	44.6	P	31.8	P	41.3	P	23.3	P	28.5	P
1415773_at	503.3	P	428.5	P	332.9	P	411.9	P	478.6	P	498.2	P	340.3	P	430.3	P	452.2	P	557.8	P	392.4	P	335.4	P	330.6	P	289.8	P	351.3	P
1415774_at	47.6	A	36.8	A	33.5	A	16.1	A	25	A	30.5	A	9.4	A	32.4	A	26.8	A	39.9	A	47.5	A	19.3	A	17.5	A	15.7	A	7	A
1415775_at	713.4	P	649.8	P	594.6	P	794.5	P	838.6	P	873.4	P	750.7	P	795.9	P	974.1	P	1126.9	P	618.8	P	532.6	P	699.5	P	704.9	P	691.1	P
1415776_at	975.5	P	1464.2	P	623.6	P	1400.9	P	1389	P	991.6	P	1059.5	P	1077.9	P	1575.9	P	680.6	P	1003.6	P	1015.3	P	899.9	P	853.9	P	955.9	P
1415777_at	6.7	A	6.1	A	9.9	A	7.9	A	1.8	A	3.8	A	0.8	A	5.8	A	6.6	A	3.8	A	17.8	A	1.4	A	10.7	A	2.4	A	1.1	A
1415778_at	1226.1	P	1004.9	P	1225.2	P	1380.5	P	1341.8	P	1258.4	P	1055.4	P	1354.8	P	1344.8	P	1394.1	P	1279.4	P	1167.3	P	1082.7	P	1053.2	P	1056.4	P
1415779_s_at	1353.7	P	1131.8	P	1284.3	P	1368.2	P	1508.1	P	1161.2	P	1247.3	P	1452.5	P	1282.6	P	1403.7	P	1106.9	P	1117.4	P	981.4	P	898.3	P	1077.5	P
1415780_a_at	13.3	A	6.1	A	21.6	A	17.7	A	54.1	A	36.3	A	8	A	33.1	A	10.1	A	40.1	P	17.5	A	13.3	A	26.3	A	9.4	A	22.3	A
1415781_a_at	1650.6	P	1459	P	1462.2	P	2260.8	P	2150.4	P	2108.5	P	2249.1	P	1986	P	2723.6	P	2341.6	P	1401.9	P	1741.2	P	1528.2	P	1639.2	P	1774	P
1415782_at	830.4	P	845.4	P	851.8	P	1010.3	P	893.1	P	975.7	P	970.2	P	1048.8	P	1057.2	P	943.3	P	701.4	P	735.8	P	725	P	762.9	P	774.3	P
1415783_at	1105.8	P	1070.7	P	949.1	P	1311.3	P	1246.8	P	1406.1	P	1141.4	P	1245.6	P	1435.8	P	1477.5	P	979.3	P	1119.8	P	1072.2	P	999.5	P	993.1	P
1415784_at	299.1	P	317.3	P	250.1	P	284.6	P	327.8	P	262.1	P	256.1	P	296.9	P	225.3	P	275.1	P	224.1	P	238.4	P	199	P	187	P	208	P
1415785_a_at	740.2	P	744.1	P	618	P	866	P	780.9	P	753.4	P	629.3	P	837.2	P	801.6	P	929.1	P	717.6	P	727.4	P	671.7	P	632.8	P	636	P
1415786_at	9.6	A	7.9	A	19.7	A	25.4	A	26.6	A	6.6	A	33.3	A	25.7	A	23.5	A	30.5	A	22.3	A	28.6	A	14.1	A	15.8	A	18	A
1415787_at	473.6	P	516.3	P	491.2	P	569.6	P	535.2	P	684.6	P	494.2	P	598.5	P	730.1	P	796.9	P	416.9	P	584.3	P	530.6	P	494.2	P	490.9	P
1415788_at	371.7	P	387.4	P	351	P	357.3	P	416.3	P	392.8	P	331.9	P	359.7	P	390.1	P	361.9	P	389.6	P	329.3	P	280.6	P	279.9	P	297.5	P
1415789_a_at	190.9	P	191.6	P	209.4	P	224.2	P	214.4	P	200.7	P	175.6	P	182.8	P	266.9	P	277.8	P	123.6	P	289.7	P	202.9	P	143.7	P	212.3	P
1415790_at	124.2	P	228.8	P	164.9	P	152	P	195.7	P	147.7	P	117.5	P	126.9	P	137.2	P	171.4	P	144.7	P	123.7	P	135.9	P	84.7	P	112.8	P
1415791_at	163	P	126.7	P	161.4	P	186.2	P	196.5	P	176.1	P	165.7	P	168.5	P	242.7	P	223.1	P	170	P	154	P	149.7	P	137.4	P	123.8	P
1415792_at	89.2	P	105.1	P	94.2	P	78.3	P	148	P	156.4	P	161.6	P	120.1	P	252.4	M	156.8	P	136.6	P	158.7	P	82.5	P	104	P	132.9	P
1415793_at	971.6	P	1053.5	P	993.6	P	1077.6	P	1069.3	P	1166.1	P	1121.8	P	1226.9	P	1381.6	P	1265.6	P	1078.2	P	916.1	P	734.6	P	915.7	P	932.2	P
1415794_a_at	373.5	P	385.5	P	422.9	P	431.5	P	431.4	P	460.4	P	248.9	P	401.2	P	335.6	P	750	P	366.7	P	380.3	P	286.4	P	334.5	P	226.3	P
1415795_at	193.7	P	174.4	P	182.6	P	137.5	P	143.8	P	149.2	P	123.7	P	153.5	P	120.5	P	284.2	P	148	P	123.1	P	125.2	P	106.6	P	100.7	P
1415796_at	889.9	P	805.3	P	801.7	P	986.8	P	1139.5	P	1022.4	P	953.9	P	958.3	P	1147.4	P	1269.5	P	740.5	P	859	P	751.3	P	814	P	877.2	P
1415797_at	6.2	A	11.1	A	8.2	A	6.6	A	11.1	A	7.5	A	15.2	A	16.2	A	37.9	A	18.2	A	4.2	A	9.5	A	17.4	A	5.1	A	9.3	A
1415798_at	14.4	A	6.5	A	5.6	A	15.9	A	19.4	A	10.5	A	5.8	A	6	A	68	A	10.1	A	8.9	A	11.6	A	5.7	A	4.1	A	3.9	A
1415799_at	352.9	P	350.1	P	327.2	P	425.5	P	429.4	P	438.9	P	302.8	P	441.1	P	444.8	P	466.4	P	315.4	P	370.8	P	380.4	P	305.6	P	292.3	P
1415800_at	54.9	P	76.3	P	66.5	P	62.3	P	71.9	P	51.6	P	52	P	73.8	P	66.8	P	79.5	P	51	P	65.8	P	52.2	P	60.4	P	40.7	P
1415801_at	68	A	45.9	A	45.9	A	39.2	A	9	A	27	A	21.9	A	30.3	A	37.5	A	30.8	A	28.9	A	27.4	A	20.4	A	17.3	A	13.1	A
1415802_at	458.3	P	387.1	P	463.2	P	324.4	P	447.1	P	404	P	418.7	P	597	P	536.2	P	540.5	P	371.1	P	465.7	P	323.5	P	324.6	P	324.3	P
1415803_at	48.1	A	55.1	A	43.6	A	39.3	A	34.7	A	18.4	A	26.2	A	37.7	A	57	A	34.4	A	45.3	A	33.1	A	31.7	A	16.5	A	19.4	A
1415804_at	13.7	A	24.6	A	24.1	A	11.6	A	12.8	A	8.3	A	33.8	A	26.6	A	36.5	A	23	A	3.5	A	3.7	A	4.1	A	23.7	A	4.2	A
1415805_at	27.9	A	56.7	A	35.1	A	32.9	A	37.1	A	22.8	A	20.9	A	13.2	A	60.7	A	36.6	M	46.6	A	12	A	22.2	A	20.9	A	30.8	A
1415806_at	54.5	A	34.4	A	25.8	A	39.1	A	18.3	A	28.4	A	10.4	A	24.6	A	46.5	A	33.3	A	39.1	A	11.4	A	36.5	A	6	A	21.9	A
1415807_s_at	233.6	P	243.2	P	159.4	P	221.8	P	243.7	P	206.8	P	207.7	P	207	P	282.7	P	283.4	P	169.4	P	186.6	P	173.2	P	150.2	P	140.4	P
1415808_at	1.6	A	0.6	A	1.1	A	1.2	A	2.5	A	1.4	A	3.9	A	3.1	A	18.6	A	3.4	A	1.2	A	1.2	A	1.7	A	4.9	A	0.8	A
1415809_at	13.9	A	8.1	A	3.8	A	8.5	A	11	A	5.9	A	6.2	A	7.7	A	22.7	A	3	A	4.4	A	6.3	A	8.3	A	2	A	1.5	A
1415810_at	5.9	A	2.5	A	4.3	A	11.7	A	7.4	A	12.2	A	2.8	A	3.3	A	4.1	A	5.3	A	4	A	2.5	A	2.7	A	0.8	A	19.2	A
1415811_at	4.6	A	4	A	3.5	A	9.7	A	4	A	3.7	A	18.3	A	16.4	A	27.5	A	13.8	A	3.1	A	3.6	A	11.8	A	14.1	A	16.1	A
1415812_at	104.1	P	60.3	P	55.2	A	118.3	P	118	P	136.7	P	119.9	P	120	P	160.8	A	144.8	P	102.2	P	88.3	P	98.9	P	92.2	P	114.5	P
1415813_at	272.6	P	282.3	P	245.1	P	350.3	P	333.8	P	348.7	P	268	P	352.3	P	401.6	P	402.3	P	239.4	P	304.2	P	275.3	P	302.8	P	257.9	P
1415814_at	213.4	P	230.5	P	231.3	P	196.7	P	250.4	P	264.7	P	232.5	P	258.2	P	332.8	P	409.7	P	224.2	P	232.5	P	230.4	P	235.6	P	201.8	P
1415815_at	2.8	A	30.2	A	26.4	A	3.3	A	3.6	A	3.9	A	13	A	3.7	A	14.8	A	5.8	A	4.2	A	19.6	A	10.2	A	3.2	A	20	A
1415816_at	448.9	P	334.4	P	355.6	P	323.7	P	370.3	P	369.3	P	345	P	342.5	P	510.9	P	436.1	P	400.1	P	365	P	325.5	P	311.6	P	334.3	P
1415817_s_at	286.1	P	319.7	P	319.5	P	311.1	P	277.7	P	344.7	P	276.9	P	349	P	321.6	P	468.4	P	284.5	P	302	P	278.8	P	329.7	P	445.2	P
1415818_at	359.3	P	275	P	310.1	P	409.6	P	393.3	P	484.7	P	446.6	P	384.2	P	706.1	P	568	P	272.6	P	344.5	P	333.9	P	381.4	P	342.4	P
1415819_a_at	434.5	P	331.2	P	342.7	P	388.8	P	425.3	P	408.4	P	370.9	P	414.2	P	574.9	P	403.5	P	349.1	P	364.5	P	343.4	P	342.6	P	354.6	P
1415820_x_at	438.3	P	440	P	424.9	P	480	P	639.7	P	538.7	P	301.1	P	534.9	P	510.5	P	626.8	P	374.1	P	520.6	P	434.8	P	294.1	P	306.1	P
1415821_at	565.4	P	624	P	556.1	P	887.2	P	850.9	P	813.1	P	642.4	P	756.6	P	763.2	P	864	P	571	P	623	P	550.6	P	565.5	P	572.2	P
1415822_at	56.1	P	49.6	P	50.1	P	35.1	A	51.9	A	38.6	M	54.7	P	39.2	A	67.1	A	72.8	P	40.6	A	33.8	A	35.2	P	31.4	A	37.8	A
1415823_at	42	A	32.1	A	23.4	A	25.6	A	39.2	A	8.2	A	40	A	32.8	A	46.6	A	38.2	A	18.8	A	16.6	A	36	A	23.9	A	31	A
1415824_at	39.8	M	34.5	P	39.3	A	52.4	P	45	P	43.1	P	27.4	P	45.2	P	40.5	P	16.4	P	38.2	P	31.2	P	34.2	P	15.8	A	15.1	M
1415825_s_at	269.5	P	205.3	P	187	P	223.8	P	283.9	P	241.9	P	213.7	P	221.7	P	309.5	P	297.7	P	195.4	P	222.6	P	195.2	P	168.3	P	169.2	P
1415826_at	268.4	P	256.5	P	190	P	346.3	P	314.6	P	336	P	300	P	330.6	P	379.9	P	415.3	P	195.6	P	276.2	P	344.4	P	255.2	P	243.2	P
1415827_a_at	1920.3	P	1861.9	P	1773.1	P	2362.6	P	2233.6	P	2527	P	1983.3	P	2628.5	P	2500.6	P	2276.9	P	2142.3	P	2038.4	P	1942.4	P	2051.8	P	1730.3	P
1415828_a_at	1626.3	P	1584.1	P	1436.7	P	1862.7	P	1720.4	P	1968.6	P	1572.1	P	1939.5	P	1884.4	P	1711.8	P	1695.7	P	1595.1	P	1578.2	P	1605	P	1413	P
1415829_at	158.4	P	188.2	P	204.3	P	186	P	227.9	P	197.1	P	171.8	P	211.7	P	168.6	P	227.2	P	199.5	P	183.1	P	153.9	P	121.1	P	199.7	P
1415830_at	80.8	P	63.9	P	74.5	P	81.8	P	94.6	P	91.1	P	91.7	P	97.3	P	112.9	P	99.7	P	75.2	P	76.2	P	62.6	P	96.9	P	75.4	P
1415831_at	1070.4	P	1050.9	P	1003.5	P	1018.1	P	1099.4	P	1082.8	P	1068.5	P	1009.8	P	1277.4	P	1162.4	P	936.1	P	937.2	P	941.3	P	1026.9	P	864.1	P
1415832_at	2.3	A	15.9	A	7.5	P	3.3	A	2.3	A	3	A	1.5	A	3.3	A	1.3	A	0.6	A	2.4	A	5.1	A	10	A	7.2	A	2.2	A
1415833_x_at	3470.8	P	2966.1	P	3764.6	P	4144	P	4245.1	P	4913.4	P	3607.3	P	4315.4	P	4487.4	P	3700	P	3548.1	P	3372.9	P	3121	P	3274.1	P	3266.3	P
1415834_at	238.4	P	224.4	P	192.2	P	304.6	P	371.8	P	307.5	P	280.8	P	369.9	P	450.8	P	644.1	P	322	P	640.5	P	365.1	P	376.9	P	384.3	P
1415835_at	27.6	A	20.7	A	19.4	A	17.6	A	30.9	A	27.6	A	10.2	A	3.4	A	14.6	A	11.1	A	28.5	A	3.1	A	3.4	A	3.4	A	10.1	A
1415836_at	14.4	A	28.9	A	13.7	A	36.3	A	5	A	7.7	A	5.5	A	22.2	A	37	A	6.3	A	31.1	A	24.9	A	14.6	A	15.4	A	4.7	A
1415837_at	2.3	A	7.6	A	2	A	1.2	A	4.9	A	2.6	A	2.1	A	5.6	A	30.3	A	1.3	A	1.9	A	2	A	3.8	A	5.5	A	0.8	A
1415838_at	1211.6	P	1101.1	P	961	P	1173.8	P	1184.5	P	1370.8	P	1000.9	P	1056.7	P	1265.4	P	1381.5	P	930.1	P	1009.6	P	980.7	P	937.7	P	908.2	P
1415839_a_at	934.3	P	960.6	P	756.4	P	1012.7	P	1178.1	P	1107.4	P	876.6	P	1036.7	P	1073.8	P	1212.9	P	797.2	P	824.1	P	731.8	P	751.5	P	801	P
1415840_at	3259.3	P	1973.1	P	2440.7	P	3596.5	P	4230.8	P	3828	P	3278.2	P	4209.3	P	3968.6	P	3596.2	P	3315.4	P	2750.8	P	3317.6	P	3217.2	P	3130	P
1415841_at	491.9	P	324.7	P	297.6	P	315.7	P	328.9	P	334.2	P	278.4	P	347.8	P	362.6	P	375.9	P	380.8	P	256.7	P	274.4	P	183.7	P	226.4	P
1415842_at	109.7	P	93.3	P	90	P	104.9	A	96.4	A	79.9	A	87.6	A	115.1	P	146.8	A	105.7	M	90.8	M	68	A	97.3	P	69	P	74.6	P
1415843_at	34.9	A	20	A	9.9	A	22.6	A	7.6	A	18.1	A	15.1	A	21.8	A	54.1	A	22.5	A	26.8	A	19.2	A	21.1	A	25.2	A	22.5	A
1415844_at	2.4	A	2.9	A	4.2	A	1.1	A	0.9	A	3.5	A	0.9	A	2.4	A	10.6	A	2.8	A	0.6	A	0.5	A	3.2	A	0.4	A	8.4	A
1415845_at	44.7	A	30	P	30.5	P	23.9	A	34.9	P	22.1	A	21.2	P	23.4	A	31.5	A	26.4	A	36	P	11.8	A	18.1	P	16.1	P	16.4	A
1415846_a_at	1.7	A	2.1	A	0.9	A	2.2	A	2	A	0.8	A	4.8	A	1	A	4.4	A	1.8	A	1.4	A	0.7	A	0.7	A	10.1	A	0.8	A
1415847_at	52	P	33.5	A	49.6	A	41.8	A	68.2	A	62.1	A	48.4	A	45.1	A	47.3	A	70.8	A	39.9	A	60.7	A	7.4	A	25.2	A	32.6	A
1415848_at	11	A	47.8	A	20.8	A	57.9	A	11.2	A	40.1	A	41.3	A	18.8	A	14	A	34.5	A	10.6	A	56	A	17.8	A	36.9	A	39.5	A
1415849_s_at	286	P	269.4	P	218.1	P	191.2	P	218.3	P	244.7	P	209.5	P	251	P	260.4	A	245.9	P	156.2	P	131.5	P	168.2	P	142.7	P	175.2	P
1415850_at	77.1	A	62.2	A	70.7	A	62.3	A	39.8	A	58.5	A	43.3	A	81.6	A	77.6	A	57	A	57.5	A	9.7	A	53.7	A	59.8	A	33	A
1415851_a_at	374	P	346.5	A	255.5	A	449.5	P	496.2	P	336.2	P	358.1	P	393.6	P	328.9	A	320.8	P	256.1	P	259.3	P	347	P	243.2	P	244.8	P
1415852_at	314.5	P	307.7	P	274.2	P	306.9	P	345.7	P	421.5	P	258.9	P	346.6	P	343.9	P	371.1	P	314.5	P	309.2	P	248.3	P	254.2	P	285	P
1415853_at	193.7	A	147.4	A	178.1	A	94.2	A	88.9	A	160.8	A	128.5	A	94.1	A	185.4	A	99.8	A	144.1	A	153	P	83	A	89.6	A	97.7	A
1415854_at	23.1	A	2.7	A	8.2	A	15.1	A	18.2	A	11.6	A	16.6	A	9.8	A	37.5	A	12.4	A	14.3	A	11.3	A	12.7	A	10.7	A	15.3	A
1415855_at	59.2	P	57.3	P	63.7	P	62.2	M	96.3	P	69.7	P	62.7	P	58.7	P	72.1	P	125.5	P	87.2	P	96	P	57.1	P	78	P	88.5	P
1415856_at	45.8	A	54.6	P	46.4	P	36.7	P	46.3	M	39.5	M	25.4	A	24.4	A	48.9	A	39.5	P	37.1	A	34.5	A	40.8	A	20.3	A	27.6	M
1415857_at	3.8	A	1.7	A	1.7	A	3.5	A	3.1	A	3	A	4.2	A	3	A	5.1	A	3.4	A	2.6	A	2	A	3.3	A	2.7	A	2.1	A
1415858_at	796.5	P	857.1	P	663.3	P	833.3	P	893.6	P	989.4	P	791.6	P	964.6	P	997.5	P	1041.8	P	740	P	925.8	P	754.8	P	695.2	P	730.6	P
1415859_at	277.5	P	229.1	P	206.8	P	226.9	P	229.7	P	242.4	P	259.5	P	263.2	P	375.3	P	304.8	P	218.8	P	256.5	P	223.1	P	202.7	P	228.7	P
1415860_at	684.6	P	676.1	P	602.1	P	736.7	P	706.9	P	634.6	P	651.3	P	703.8	P	790.5	P	745.4	P	593.3	P	663.6	P	623.1	P	551.1	P	573.3	P
1415861_at	17.5	A	18.9	A	12.7	A	3.4	A	17.3	A	12.7	A	10.7	A	2.9	A	26.4	A	17.8	A	22.1	A	3.9	A	8.9	A	11	A	5.1	A
1415862_at	34.3	A	49.2	P	37.6	A	30.4	P	27.1	P	17.7	A	18.3	A	23.1	A	70.5	P	17.7	A	32.1	A	8.4	A	8.3	A	10.6	A	3	A
1415863_at	1304.9	P	1303.2	P	1118.3	P	1701.7	P	1805	P	1708.1	P	1221.5	P	1711.1	P	1597.2	P	1890.4	P	1298.4	P	1491.4	P	1332.8	P	1081.2	P	1078.1	P
1415864_at	70.6	M	44.9	A	59.8	P	43	M	47.9	A	57.8	P	28.2	P	42.6	P	24.3	A	75.9	P	45.7	A	62.9	P	45.6	P	29.2	P	47.2	P
1415865_s_at	61.7	P	62.1	P	86.1	P	48.1	P	61.3	P	57.3	P	47	P	73.4	P	87.3	P	56.8	P	55.9	P	55.9	P	41.5	P	33.7	P	53.9	P
1415866_at	123.8	P	85.7	P	95.7	P	83.7	P	90.3	P	69.8	P	63.2	P	76.8	P	84.5	P	46.7	P	91.1	P	80	P	63.3	P	56	P	53.3	P
1415867_at	729	P	691.5	P	567.9	P	843.2	P	879.7	P	957.4	P	721.3	P	830.6	P	1093.9	P	930.3	P	629.7	P	818.1	P	761.9	P	787.1	P	769.7	P
1415868_at	3.3	A	17.8	A	2.6	A	6.3	A	2	A	1.7	A	3.3	A	2.6	A	35.1	A	1.6	A	3.7	A	8.2	A	1.5	A	13.4	A	1.8	A
1415869_a_at	310.1	P	266.4	P	229	P	335.7	P	342.1	P	360.6	P	266	P	269	P	387.3	P	389.1	P	268.2	P	309.2	P	230.2	P	223.9	P	251.4	P
1415870_at	462.1	P	410.4	P	445.1	P	556.7	P	558.6	P	637.5	P	539.3	P	629.8	P	557.5	P	706.5	P	469.8	P	536.8	P	497.3	P	490.7	P	450.6	P
1415871_at	98.9	P	80.6	P	91.9	P	89.6	P	94.2	P	90.7	P	81.4	P	110.6	P	60.4	P	121.3	P	80.2	P	76.7	P	94.4	P	61	P	80	P
1415872_at	405.6	P	373.3	P	371	P	533.9	P	613.5	P	538.6	P	438.4	P	548.1	P	485	P	561.7	P	383.3	P	458.8	P	414.5	P	377.3	P	447.3	P
1415873_a_at	258	P	292.8	P	237.6	P	253.5	P	229.5	P	186.8	P	210.3	P	238.1	P	344.9	P	232.5	P	268	P	262.6	P	219.3	P	254	P	227.9	P
1415874_at	117.3	A	93.4	A	62.9	A	78.9	A	158.5	A	79.6	A	80.4	A	91.3	M	140.2	A	96.1	A	99	A	90.1	A	91.7	P	77.6	M	83.8	A
1415875_at	28.3	A	25.2	A	9.9	A	17.7	A	27.5	A	7.6	A	13.5	A	18.9	A	14.1	A	18.4	A	31.2	A	15.2	A	17	A	6.5	A	13.8	A
1415876_a_at	2280.2	P	2200.9	P	2309	P	2498.1	P	2697.4	P	2870.3	P	2486.5	P	2758.9	P	2837.9	P	2321.8	P	2251.4	P	2206.2	P	2005.4	P	1956.8	P	2067.1	P
1415877_at	2.7	A	1.2	A	4.7	A	3	A	5.5	A	1.7	A	3.8	A	2.9	A	5	A	1.4	A	3.5	A	3.1	A	4	A	1.1	A	1.6	A
1415878_at	58.9	P	44	P	31.9	P	78.2	P	48.7	P	18.1	A	35.5	P	32.1	P	66.9	P	52.8	P	45	P	48.9	P	52.9	P	19	P	27.5	P
1415879_a_at	2201	P	1992.8	P	2326.7	P	2438.4	P	2629.1	P	2995.8	P	2499.1	P	2775.9	P	2935.1	P	2462.2	P	2156.2	P	2145.8	P	2028.5	P	2009.8	P	2119	P
1415880_a_at	3009.9	P	3136.4	P	2669.2	P	4277.1	P	3817.1	P	4382.8	P	3762	P	4309.6	P	4706.6	P	3638.3	P	2951.8	P	3124.6	P	3021.4	P	3180.2	P	2758.7	P
1415881_at	1979.4	P	1855.8	P	1738.8	P	2307	P	2324.8	P	2345.2	P	2162	P	2442	P	2640.9	P	2550.3	P	1750.3	P	1922.8	P	1925.8	P	1881.7	P	1736.5	P
1415882_at	1772.2	P	1609.3	P	1551.8	P	2066.4	P	2027.7	P	2290.3	P	2002.6	P	2010.1	P	2352.9	P	2217.9	P	1523.6	P	1744	P	1575.4	P	1623	P	1692.4	P
1415883_a_at	5.6	A	17.5	A	15.2	A	1.3	A	3.3	A	16	A	1.7	A	1.5	A	17.8	A	5	A	14.3	A	4.2	A	3	A	2.4	A	4	A
1415884_at	77.3	A	73.4	A	57.3	A	73.4	A	104.5	A	86.2	A	48.7	A	66.1	A	22.7	A	58.4	A	61.3	A	51.9	A	69.3	A	51.7	A	71.1	A
1415885_at	15.5	A	11.7	A	11.1	A	9.3	A	28.2	A	4.2	A	3.9	A	3	A	35.1	A	9.9	A	7	A	23.4	A	4.3	A	2	A	11.8	A
1415886_at	25	A	33.4	A	58.7	A	38.2	A	16.4	A	47.1	A	34.7	A	41.2	A	78.8	A	69.6	A	33.3	A	24.5	A	41	A	20.4	A	33.8	A
1415887_at	1062.3	P	949.6	P	913.3	P	1214.3	P	1374.1	P	1197.6	P	1016.5	P	1212.1	P	1594.7	P	1233.1	P	962.3	P	1015.6	P	863.1	P	881.9	P	927.1	P
1415888_at	376.2	P	398.2	P	269.9	P	443.2	P	452.2	P	460.3	P	456.2	P	402.1	P	640.6	P	508.1	P	326.7	P	327.5	P	333.6	P	413.9	P	360.7	P
1415889_a_at	2742.8	P	2718.2	P	2931.8	P	4057.6	P	4638.1	P	3704.4	P	2530.6	P	4315.3	P	3162.3	P	3575.8	P	3623	P	3097.2	P	2898.2	P	2632.2	P	2436.2	P
1415890_at	216.7	P	207.1	P	229	P	251.9	P	210.4	M	223.8	P	187.8	P	205.1	P	218.1	P	280	P	273.5	P	206.1	P	209.5	P	152.2	P	196.5	P
1415891_at	1437.9	P	1459.5	P	872.3	P	2217.3	P	1903.9	P	1868.7	P	1848.1	P	1903.9	P	2191.2	P	1622.6	P	1598.1	P	1568.7	P	1455.4	P	1441.3	P	1381.4	P
1415892_at	146.4	P	150.5	P	128.6	P	182	P	250.2	P	181.7	P	193.5	P	190.4	P	267	P	267.7	P	165.3	P	162.8	P	147.2	P	120.8	P	162	P
1415893_at	122.5	P	87.2	P	91.7	P	107.9	P	130.6	P	99.2	P	107.4	P	124.6	P	146.8	P	156.5	P	91.2	P	98.9	P	80.8	P	67.4	P	72.9	P
1415894_at	352.8	P	272.4	P	244	P	261.6	P	266.4	P	234.5	P	208.2	P	237.1	P	393.5	P	202.4	P	269.7	P	206.8	P	230.4	P	183.1	P	163.5	P
1415895_at	734.2	A	956.5	A	404.1	A	796.2	A	642.3	A	720.6	A	800.6	A	683.2	A	1275	A	371.4	A	747.8	A	472.2	A	691.1	A	654.5	A	533.9	A
1415896_x_at	86.3	A	75.3	A	58.4	A	95.4	A	88.9	A	85.4	A	128.4	A	79.8	A	162	A	66.8	A	75.7	A	64.6	A	70.5	A	58.7	A	60.7	A
1415897_a_at	6528.6	P	6359.4	P	6528.5	P	7791.9	P	7495.6	P	8142.4	P	7196.2	P	8236.8	P	7906.9	P	6314.1	P	6343.1	P	6013	P	5423.4	P	5860.6	P	5355.8	P
1415898_at	68.8	P	33.6	P	41.5	P	42.3	P	51.9	P	55.5	P	63.9	P	40.3	P	63.5	P	52.8	P	43.5	P	62.7	P	57.1	P	51.5	P	49.7	P
1415899_at	129.1	P	85.9	A	74.3	A	84.1	M	220.1	P	62.7	M	115.3	P	94.2	P	113.2	A	128.9	P	90.9	P	74.8	P	63.3	M	72.5	P	82.4	A
1415900_a_at	26.4	A	24.4	A	21.3	A	17.7	A	9.9	A	23.1	A	37.6	A	32.1	A	24.5	A	33.7	A	17.3	A	35.4	A	7.4	A	31.9	A	31.7	A
1415901_at	131.6	A	160.8	A	134.3	A	224	A	241.1	A	240.5	M	211.7	M	199.2	P	319.3	A	244.4	P	165.8	A	202.4	A	186.6	P	174.3	A	176.7	A
1415902_at	5.9	A	5	A	4.5	A	6.9	A	5	A	9.7	A	7.3	A	6.9	A	7.6	A	10.5	A	4.7	A	8.9	A	11.5	A	8.8	A	8.6	A
1415903_at	137.3	P	100.9	P	123.4	P	111.5	P	99.9	P	114	P	78.6	P	108.5	P	121.7	P	124.3	P	104.5	P	66.9	P	94.2	P	61.3	P	83.7	P
1415904_at	211.8	P	153.2	P	228.6	P	246	P	325.7	P	375.9	P	326.9	P	341.9	P	289.5	P	430.3	P	274.7	P	150.7	P	216.9	P	193.2	P	248.4	P
1415905_at	14.5	A	21.8	A	10.9	A	15.7	A	17.4	A	16.3	A	21.2	A	11	A	30.7	A	18.3	A	10.9	A	1.7	A	11.6	A	13.1	A	1.8	A
1415906_at	1258.5	P	1176.4	P	1957.5	P	1560.4	P	2178	P	1724.1	P	1680.6	P	2158.5	P	1667	P	1913.9	P	1567.4	P	1353.7	P	1183.1	P	1071.3	P	1098.8	P
1415907_at	156.8	P	186.3	P	151.3	P	230.1	P	265.7	P	233.2	P	203.9	P	259.2	P	343.8	A	293.6	P	226	P	216.7	P	157	P	201.2	P	189	P
1415908_at	279.7	P	231.5	P	271.8	P	314.8	P	344.2	P	274.6	P	223.4	P	290.1	P	236.6	P	278.8	P	207.3	P	279.6	P	244.7	P	236.9	P	205.9	P
1415909_at	192.1	P	178.2	P	189	P	291.8	P	272.8	P	246.3	P	203.5	P	286.2	P	311.7	P	304.3	P	194.7	P	269.3	P	226.5	P	270.8	P	224.3	P
1415910_s_at	169.2	A	157.6	A	153.3	A	70.7	A	96	A	59.9	A	138.7	A	38.6	A	61.1	A	117.1	A	146.3	A	135.2	A	122.1	A	127.1	A	67	A
1415911_at	112.9	P	143.2	P	104.7	P	126.9	P	132.4	P	86.3	A	77	P	105.2	P	129.1	P	162.2	P	116.5	P	84.1	P	108	P	72.8	P	103.6	P
1415912_a_at	1383.3	P	1341.4	P	1189.1	P	1329.4	P	1414.3	P	1437.5	P	1416.1	P	1637.3	P	1469.7	P	1363.4	P	1358.7	P	1207.9	P	1118.1	P	1184	P	1185.3	P
1415913_at	11.2	A	7	A	24.1	A	31.2	A	30.5	A	5.4	A	6.5	A	25.2	A	9.4	A	23.9	A	15.5	A	13	A	18.6	A	25.1	A	29.8	A
1415914_at	982.9	P	904.1	P	922.9	P	1224.2	P	1196	P	1351	P	1126.6	P	1285.1	P	1249.9	P	1139.4	P	924.5	P	1058.7	P	1017.2	P	823.5	P	1048.1	P
1415915_at	442.1	P	359.6	P	380.5	P	399.3	P	362.6	P	438.8	P	373	P	444.3	P	506.4	P	544.4	P	405	P	412.6	P	321.7	P	366.6	P	356.8	P
1415916_a_at	1139.7	P	792.1	P	858.3	P	1417.3	P	1225.3	P	1434	P	1160.9	P	1198.8	P	1620.7	P	1790	P	1067.5	P	1247.3	P	1071.7	P	1308.1	P	1261.1	P
1415917_at	974.6	P	632.4	P	693.6	P	1033.2	P	862.7	P	1066.5	P	999.8	P	1071.3	P	1220.8	P	1400.3	P	827.1	P	1061	P	874.1	P	924.4	P	905.6	P
1415918_a_at	1627.6	P	1253.9	P	1411.2	P	1577.8	P	1507.1	P	1820.6	P	1810.3	P	1731.3	P	2402.1	P	1981.5	P	1304.1	P	1443.9	P	1486.9	P	1441.9	P	1376.6	P
1415919_at	79.4	M	68.2	A	48.9	A	45.2	A	73.7	M	43.2	A	37.5	A	49.3	M	86.4	A	57.9	A	48.7	A	38.4	A	45.2	A	52.8	A	32.4	M
1415920_at	395.4	P	316.3	P	341.3	P	428.7	P	440.3	P	445.4	P	393.1	P	447.2	P	455.5	P	518.8	P	305.2	P	395.4	P	366.5	P	332.5	P	338.2	P
1415921_a_at	50.5	A	30.7	A	12.9	A	34.7	A	42.8	P	20.9	A	46.1	A	8.4	A	71.7	A	28	A	40.3	A	3.3	A	42.4	A	1.7	A	7.6	A
1415922_s_at	281.8	P	242.3	P	308.4	P	295.8	P	269.6	P	273.2	P	163.3	P	272.9	P	340.1	A	163.9	P	249.2	P	136.4	P	161.7	P	140.5	P	156.3	P
1415923_at	9.2	A	24.3	A	16.9	A	18.2	A	35.9	A	20.1	P	7.5	A	14	A	11.7	A	25.1	P	21.1	A	18	M	18	A	19.8	A	13.1	A
1415924_at	18.7	A	28.4	A	16.5	A	0.8	A	2	A	3.6	A	2	A	1.7	A	5.3	A	1.7	A	21.8	A	6.8	A	10.7	A	0.9	A	1.1	A
1415925_a_at	106.1	A	73.8	A	84.2	A	67	P	70.9	P	86.1	P	45.7	P	70.8	P	88.8	P	92.8	P	68.5	A	93.5	P	82.7	P	72.9	P	61.7	P
1415926_at	123.7	P	87.1	P	70.8	P	108	P	117.7	P	96.4	P	60.1	P	119.7	P	106.6	A	120.3	P	109.1	P	133.9	P	92.7	P	83.6	P	80.6	P
1415927_at	26.1	A	8.9	A	18.1	A	37.1	A	35.4	A	25.1	A	28.9	A	32.7	A	62.5	A	35.2	A	22.3	A	12.4	A	22	A	23.5	A	32.5	A
1415928_a_at	906.2	P	955.9	P	985.2	P	1135.2	P	1248.5	P	1289.4	P	889.6	P	1046.9	P	1570.7	P	1327	P	879.8	P	946	P	920.3	P	878	P	813.1	P
1415929_at	935	P	825.3	P	928.8	P	1039.9	P	1011	P	1141.3	P	917.4	P	924.6	P	1158.8	P	1116.4	P	778.7	P	860.4	P	796	P	813.8	P	895.4	P
1415930_a_at	1129.1	P	1164.2	P	1260.5	P	1087	P	1081.9	P	1175.6	P	844.5	P	1121.7	P	1169.9	P	1268.7	P	1090.2	P	963.4	P	865.9	P	896.5	P	791.8	P
1415931_at	25.5	A	47	A	29.1	A	5.7	A	45.4	A	33.9	A	19.7	A	35.2	A	15.1	A	25.4	A	4.7	A	27.5	A	27.7	A	7.1	A	7.9	A
1415932_x_at	172.7	P	155.4	P	158.8	P	127.3	P	111.4	P	100.2	P	119.2	P	145.2	P	114	P	100.9	P	173.4	P	113.3	P	88.1	P	119.6	P	87.2	P
1415933_a_at	3708.2	P	3561.1	P	3559.4	P	4435.7	P	4627.5	P	5031.6	P	4115.3	P	5097.2	P	5000.3	P	4238.3	P	3688.6	P	3987.4	P	3552.6	P	3461.6	P	3396.6	P
1415934_at	120.3	P	118.5	P	111.2	P	137.5	P	128.1	P	143.7	P	109.5	P	119	P	199.8	P	201.3	P	107.1	P	110.4	P	97.1	P	119.8	P	149	P
1415935_at	50.1	A	19.1	A	42.7	A	50.3	A	42.4	A	47.5	A	44.5	M	45.5	A	47.3	A	45.3	A	39	A	31.7	A	35.4	M	27.6	A	45.9	A
1415936_at	301.4	P	262.1	P	242.2	P	282	P	262.8	P	332.4	P	313.1	P	279.1	P	614.7	P	299.6	P	296.8	P	327.1	P	192.4	P	161.9	P	182.8	P
1415937_s_at	230.6	P	239.7	P	182.3	P	239.5	P	271.4	P	299.3	P	233.1	P	256.9	P	341	P	336	P	195.7	P	256.5	P	260.2	P	203.3	P	176.5	P
1415938_at	4.2	A	7.5	A	3.8	A	3.7	A	5.7	A	3	A	1.9	A	4.7	A	6.2	A	26.8	A	5.4	A	3	A	2.6	A	2.1	A	3.6	A
1415939_at	16.1	A	32.2	A	6.9	A	38.9	A	22.4	A	30.1	A	6.1	A	35.6	A	22.6	A	16.9	A	8.4	A	37.4	A	12.8	A	12.3	A	8.9	A
1415940_at	138.6	P	113.1	P	109.8	P	146.1	P	144.6	P	128.6	P	111.1	P	131.3	P	214.6	P	109.8	P	135.3	P	113.8	P	101.5	P	116.7	P	108.7	P
1415941_s_at	64.9	P	38.4	P	47.5	P	57.4	P	50.3	P	38.9	P	30	P	44.9	P	41.8	P	58.9	P	42.8	P	49.7	P	42.2	P	34.1	P	35.4	P
1415942_at	3837.3	P	3809.9	P	3987.9	P	5067.9	P	5093.3	P	5328.7	P	4357	P	5378	P	5543.7	P	4471.2	P	3864.9	P	3933.6	P	3841.4	P	3629	P	3641.5	P
1415943_at	1083.2	P	763.2	P	1108.9	P	1196.1	P	1031.5	P	1076.4	P	1138.8	P	1172.1	P	1344.4	P	2551.8	P	955.9	P	1080.6	P	971.5	P	934.2	P	794.3	P
1415944_at	558.9	P	429.5	P	549.9	P	403.6	P	452.3	P	439.9	P	493.4	P	476.9	P	591.9	P	1068.3	P	394	P	347.7	P	403.4	P	426.8	P	287.9	P
1415945_at	7.7	A	22.9	A	15.5	A	20.3	A	35.9	A	20.8	P	26.9	A	15.8	A	62.9	A	35.6	P	34.4	A	8.9	A	30.2	P	22.5	A	32.4	P
1415946_at	195.7	P	179.5	P	134.2	P	229	P	188.3	P	235.8	P	213.1	P	236.2	P	311.2	A	261.3	P	203.5	P	209.7	P	191.9	P	178.5	P	211.6	P
1415947_at	2869.6	P	2802.4	P	2283.9	P	3462.7	P	3581.6	P	3783.2	P	3301.3	P	3728.1	P	4128.2	P	3579.4	P	2971.9	P	3115.8	P	2738.3	P	2882.4	P	2889	P
1415948_at	1908.3	P	1974.9	P	1381.6	P	1821.8	P	2053.2	P	2281.4	P	2034.4	P	2179.5	P	2571.5	P	2918.8	P	1753.8	P	2076.4	P	1767.3	P	1778.6	P	1846.1	P
1415949_at	8.8	A	13.2	A	6	A	7.2	A	7.9	A	12.8	A	7.1	A	5.4	A	9.9	A	9.4	A	2.6	A	3.7	A	9.5	A	8.8	A	8.7	A
1415950_a_at	1094.4	P	889.6	P	950.5	P	1301.1	P	973.1	P	1380.9	P	1440.5	P	1460.9	P	1497.8	P	896.1	P	1010.6	P	984.4	P	1086.8	P	1094.9	P	966.6	P
1415951_at	42.3	A	30.3	A	9.7	A	21.6	A	21.8	A	9.4	A	25.3	A	18.6	A	21.5	A	30.7	A	6.9	A	11.2	A	18.4	A	7.2	A	11	A
1415952_at	95.9	A	85.8	A	114.3	A	110.5	A	139.9	A	116.9	A	100.3	A	141.8	A	122.3	A	119.3	A	121.1	A	65.5	A	116.6	A	92.1	A	63	A
1415953_s_at	150.1	P	113.5	P	111.2	P	118.8	P	122.6	P	100.3	P	95.2	P	138.6	P	207.9	P	111.2	P	104.7	P	107.4	P	94.3	P	81.1	P	75.4	P
1415954_at	6	A	2.4	A	18.6	A	14.1	A	3.2	A	7.9	A	14.6	A	11.9	A	3.8	A	16.1	A	5.2	A	6.2	A	2.7	A	0.6	A	6	A
1415955_x_at	171.9	A	146.8	A	156.8	A	121.6	A	213.6	A	128.1	A	95.9	A	138.9	A	169.1	A	152.1	A	104.7	A	128.8	A	104.2	A	92.8	A	85.8	A
1415956_a_at	138.5	A	128.4	A	127	A	183.9	A	176.9	A	179.8	A	152.3	A	178.7	A	222.9	A	172.5	A	130.3	A	162.2	A	137.3	A	136.2	A	138.8	A
1415957_a_at	112.7	P	103	P	103	P	108.7	P	123.7	P	143.4	P	95.4	P	128.7	P	218.5	P	184.1	P	109.6	P	140.3	P	97.3	P	96.3	P	104.9	P
1415958_at	85	A	103.3	A	71.7	A	61	A	99.2	A	86.5	A	72.2	A	64.5	A	105.8	A	87.1	A	102.7	A	73.5	A	85.1	A	66.3	A	61.3	A
1415959_at	7.3	A	5.8	A	3.5	A	5.1	A	3.3	A	4.2	A	2.5	A	4.5	A	4.3	A	3.2	A	6.2	A	1.6	A	2.2	A	2.9	A	1.7	A
1415960_at	56.1	A	29.8	A	50	A	57	A	40.5	A	38.7	A	45.9	A	40.5	A	43.6	A	42.5	A	22	A	34.2	A	26.8	A	5.8	A	45.1	A
1415961_at	315.2	P	279.8	P	392	P	345.2	P	344.9	P	385	P	320.6	P	370	P	465.8	P	378	P	238.2	P	270.2	P	286.6	P	290.8	P	264.5	P
1415962_at	801.9	P	809.7	P	710.4	P	761.4	P	885	P	852.4	P	713.1	P	795.7	P	876.5	P	889.8	P	753.5	P	761.6	P	652.2	P	715.1	P	715.3	P
1415963_at	543.3	P	493.1	P	567.5	P	606.1	P	674.4	P	632.4	P	429.6	P	599.4	P	577.2	P	799.1	P	494.8	P	532.7	P	518.7	P	466.4	P	471.6	P
1415964_at	6657.9	P	5884.1	P	6079.3	P	8104.9	P	7467	P	8264.3	P	7554.5	P	8004.6	P	8273.6	P	6833.2	P	6275	P	5957.6	P	6204.5	P	6269.8	P	5966.5	P
1415965_at	3607.5	P	1782.5	P	2684.4	P	5152.9	P	4464.7	P	5094	P	4727.1	P	4822.5	P	6297.2	P	4505.3	P	2458.1	P	3454.2	P	4767.2	P	4430.5	P	3291	P
1415966_a_at	1009.5	P	912.1	P	852.1	P	1141.4	P	1076.8	P	1362.9	P	1054.4	P	1159.4	P	1361.2	P	1341.9	P	925.1	P	1000.8	P	970	P	1023.4	P	884.4	P
1415967_at	1245.2	P	1073.7	P	891.5	P	1177.1	P	1222.2	P	1359.5	P	1274.7	P	1416.4	P	1840.5	P	1402.5	P	1080.1	P	1227.5	P	1051.3	P	1065.8	P	1019.9	P
1415968_a_at	130.8	A	68.1	M	78.6	P	82.9	P	108.4	P	96.2	P	68.3	P	62.6	P	130.7	P	105.5	P	73.9	P	82.9	P	79.8	P	81.6	P	93.4	P
1415969_s_at	1.4	A	3.3	A	5.4	A	4.2	A	2.2	A	3.4	A	3.4	A	4	A	20.3	A	1.5	A	1.5	A	1.7	A	1.4	A	3.3	A	1.1	A
1415970_at	4010.9	P	3638.5	P	3976.2	P	4742.3	P	4611.5	P	5050.7	P	4754.8	P	4817.3	P	4780.3	P	4116.2	P	3763.3	P	3851.4	P	3546.9	P	4012.1	P	3951.5	P
1415971_at	114.1	P	89.8	P	149.5	P	111.1	P	176.3	P	148.3	P	133.5	P	151.9	P	136.9	P	190.7	P	143.5	P	107.9	P	116.9	P	90.1	P	96.5	P
1415972_at	60.7	P	39.9	P	82.4	P	57.3	P	86.2	P	77.4	P	60.5	P	73.4	P	70.4	P	84.9	P	52.9	P	57.9	P	57	P	31.4	P	48.1	P
1415973_at	95.1	P	101.2	P	129.7	P	113.4	P	172.3	P	124.8	P	134.1	P	139	P	193.5	P	147.2	P	131.4	P	93.2	P	114.6	P	82	P	83.6	P
1415974_at	315.7	P	364	P	233	P	305.8	P	414.6	P	305.3	P	247.8	P	377.2	P	424.6	P	399	P	271	P	321.5	P	292.1	P	232	P	264.8	P
1415975_at	355.1	P	291.1	P	283.4	P	397.6	P	332.7	P	381.8	P	421.2	P	361.5	P	587.2	P	416.4	P	250.7	P	322.2	P	302.5	P	340	P	262.5	P
1415976_a_at	240.5	P	208	P	207.2	P	215.9	P	196.8	P	246.2	P	313.8	P	267.1	P	291.4	P	250.8	P	174.7	P	193	P	187.7	P	235.7	P	198.7	P
1415977_at	4.2	A	15.7	A	45.8	A	5.5	A	20.4	A	14.2	A	11.6	A	5.8	A	15.7	A	5.7	A	6.3	A	4.7	A	6.9	A	18.6	A	25.6	A
1415978_at	2	A	5.8	A	5.4	A	13	A	10.5	A	7.2	A	1	A	3	A	10.2	A	1.3	A	1.9	A	2.4	A	1.3	A	2.2	A	15.5	A
1415979_x_at	2550.7	P	2546.2	P	2561.6	P	3180.7	P	3463.9	P	3618.6	P	2899.8	P	3493.7	P	3642	P	3148.9	P	2588.3	P	2756.2	P	2515.5	P	2495.3	P	2458.1	P
1415980_at	1525.7	P	1444.8	P	1369.3	P	1979.7	P	1700.1	P	2198.2	P	1626.6	P	1834	P	2240.5	P	1896	P	1421.2	P	1507.2	P	1516.6	P	1883.2	P	1531	P
1415981_at	305.1	P	291.6	P	268.7	P	427	P	463.5	P	444.3	P	375.8	P	417.9	P	427.3	P	538.1	P	296.1	P	353	P	313.9	P	353.4	P	304.8	P
1415982_at	248	P	214.6	P	168.2	P	254.9	P	234.4	P	252.6	P	197.6	P	254.9	P	237.7	P	288.4	P	181.3	P	182.4	P	182.2	P	186	P	183.9	P
1415983_at	489.6	P	526.5	P	475.4	P	529.8	P	571.5	P	548.2	P	486.8	P	556.3	P	723.7	P	524.2	P	429	P	418.6	P	378.4	P	388.2	P	347	P
1415984_at	2895.5	P	3330.1	P	2148.3	P	4357.9	P	4150.8	P	3669.8	P	3441.8	P	3690.7	P	4733.1	P	3364.8	P	3136.2	P	3271.8	P	3437.6	P	3276.5	P	3163.7	P
1415985_at	342.3	P	265.1	P	247.8	P	322.6	P	357.3	P	364.2	P	275.4	P	400	P	369.2	P	361	P	268.4	P	246.3	P	271	P	247.2	P	210.3	P
1415986_at	226.1	P	257.3	P	229.6	P	383	P	330.2	P	329.1	P	258.3	P	323	P	472.9	P	365	P	192.1	P	271.6	P	276.7	P	237.3	P	272.1	P
1415987_at	810.4	P	781	P	788.3	P	841.2	P	883	P	1033.5	P	835.7	P	966.4	P	893.3	P	953.2	P	884.3	P	868.5	P	730	P	766.5	P	715.8	P
1415988_at	213	P	197.6	P	174.6	P	185.4	P	156.6	P	271	P	213.6	P	233	P	305	P	237.5	P	165.3	P	257.1	P	146.2	P	191.1	P	185.5	P
1415989_at	148.5	P	174.5	P	209	P	143	P	282.9	P	131	P	131.4	P	169.3	P	219	M	233.7	P	139.7	P	103.2	P	116.9	P	79	P	117.3	P
1415990_at	1055.1	P	978.3	P	822.7	P	1224.8	P	1025.7	P	1249.5	P	1042.8	P	1046.5	P	1296.3	P	1229.4	P	962.6	P	973.1	P	868.2	P	928.3	P	981	P
1415991_a_at	1090.4	P	1110.3	P	1012.1	P	1187	P	1187.4	P	1338.5	P	1049.3	P	1163.3	P	1354.3	P	1058	P	961.2	P	799.2	P	825.6	P	763.8	P	750.9	P
1415992_at	190.1	P	157.9	P	133.8	P	120.2	P	185.5	P	161.8	P	121.5	P	154.8	P	100.8	A	158.9	P	162.5	P	135	P	123.4	P	99	P	124.5	P
1415993_at	121.8	P	70	M	311.2	P	83.4	P	92.9	P	137.4	P	147.5	P	148.6	P	114.1	P	94.3	P	697	P	90.2	P	92.8	P	48.9	P	397.8	P
1415994_at	6712.3	P	6611.1	P	6430.2	P	8725.2	P	8170.4	P	9492.1	P	7636.8	P	8842.7	P	9135.6	P	6538.3	P	7054.1	P	6169.1	P	6156.9	P	6380.1	P	6306.1	P
1415995_at	162.9	P	176.8	P	130	P	243.8	P	330.2	P	391.2	P	199.9	P	236.7	P	442.6	P	357.1	P	135.6	P	258.8	P	204.3	P	242.4	P	308.7	P
1415996_at	720.7	P	859.4	P	328.8	P	599.5	P	908.4	P	687.6	P	1774.3	P	1128.5	P	1666.3	P	435.8	P	2218.1	P	2616.9	P	1016.3	P	2015.6	P	1278.8	P
1415997_at	475.8	P	568.1	P	270.6	P	377.3	P	491.1	P	396.7	P	771.5	P	616.2	P	927.3	P	428.6	P	1001.2	P	1374.7	P	575.5	P	876.9	P	581.3	P
1415998_at	986.1	P	897.4	P	773.5	P	1341.6	P	1304.7	P	1429.9	P	1246.1	P	1318.1	P	1654.4	P	1434.1	P	856.8	P	1079.6	P	1095.4	P	1124.2	P	1012.5	P
1415999_at	35.7	A	26	A	9.1	A	25.5	A	17	A	11.2	A	28.4	A	8.8	A	46.5	A	19.1	A	12.3	A	9.2	A	9.7	A	6.8	A	7.8	A
1416000_a_at	5633.9	P	5221.3	P	5430.5	P	6710.6	P	6696	P	7480.3	P	6410.6	P	7588.5	P	7429.6	P	6509.9	P	5486.9	P	5877.6	P	5235.5	P	5163.1	P	5130.8	P
1416001_a_at	374.2	A	252.8	A	341.1	A	398.6	A	366.3	A	358.1	A	245.1	A	392.9	A	401.6	A	308	A	286.1	A	377.7	A	312.5	A	342.7	A	281.1	A
1416002_x_at	57.3	A	10	A	36.3	A	9.7	A	55.6	A	36.2	A	8.1	A	44.7	A	8.8	A	62.8	A	14.9	A	14.3	A	32	A	23.8	A	29.8	A
1416003_at	11.1	A	7.1	A	5.6	A	9.9	A	7.8	A	1.3	A	0.3	A	0.9	A	9.4	A	3.3	A	12.2	A	12	P	6.8	A	4.5	A	0.7	A
1416004_at	341.8	P	346.3	P	400.6	P	325.7	P	424.6	P	387.1	P	341.4	P	369.6	P	465	P	386.1	P	338.5	P	297.3	P	318.7	P	274.9	P	278.3	P
1416005_at	619.1	P	572.2	P	543.5	P	554.7	P	614.6	P	695.2	P	568	P	660.5	P	707.4	P	781.2	P	477.4	P	599.3	P	545.3	P	506.6	P	505.1	P
1416006_at	69.3	A	59.5	P	52.8	A	70.8	P	43.8	P	57.8	M	62.1	A	61.7	A	120.5	P	70.3	P	52.8	A	59.3	A	60.5	P	57.3	A	38.2	A
1416007_at	1.5	A	9.8	A	9.8	A	0.7	A	2.9	A	1.3	A	14.4	A	10.1	A	5.5	A	8.5	A	10.7	A	1.4	A	2.2	A	3.3	A	0.4	A
1416008_at	2.6	A	4.7	A	2.2	A	4.5	A	7.5	A	7.4	A	2.4	A	6.8	A	5.7	A	11.5	A	3.4	A	3.2	A	1.1	A	1.4	A	8.3	A
1416009_at	148.2	P	103.5	P	114.4	P	114.8	P	126.6	P	113.1	P	112.1	P	101.8	P	117.9	P	119.6	P	119.7	P	90	P	99.5	P	66.5	P	83.4	P
1416010_a_at	122.9	P	93.9	P	103.4	P	102.1	P	109.4	P	98.5	P	109	P	134.6	P	124.5	P	152.4	P	108.7	P	99.1	P	98	P	98.3	P	82.1	P
1416011_x_at	101.8	P	75.7	M	116	P	137.8	P	121.8	A	84.1	P	75.1	P	111.9	M	208.8	P	156	P	120.5	P	100.9	P	126.3	P	127.7	P	116.6	P
1416012_at	10.3	A	12.3	A	12.3	A	6.3	A	4.8	A	7.4	A	8.3	A	10.2	A	7.1	A	9.6	A	7.2	A	11.4	A	6.6	A	3	A	9.2	A
1416013_at	131.6	A	137.3	A	129.4	M	151.4	P	135.5	P	122.2	P	125.2	P	126.9	P	123.2	A	164	P	133.9	P	119.2	M	101	A	77.4	A	105.7	P
1416014_at	195.2	P	399.6	P	302.2	P	243.9	P	310.9	P	437.9	P	245.8	P	510.7	P	243.8	P	457.9	P	184.2	P	276.5	P	340.7	P	247.7	P	170.6	P
1416015_s_at	389	P	426.3	P	360.3	P	499.7	P	506.1	P	492.7	P	431.6	P	504.7	P	574	P	598.2	P	461.3	P	510.7	P	435.9	P	376.6	P	413.4	P
1416016_at	75.8	A	59.6	A	86.1	A	84.9	A	109.9	P	84.7	P	102.6	P	84.9	P	110.4	A	80.6	A	58.2	A	87.1	P	59.3	A	75.4	M	92.1	P
1416017_at	134.6	A	89.1	A	113.7	A	160.8	A	114	A	114.7	A	138.9	A	110.8	A	188.2	A	222.5	A	144.8	A	190.4	A	114.6	A	168.2	A	144	A
1416018_at	204.7	P	221.6	P	217.9	P	225	P	178.5	P	163	P	139.4	P	179.9	P	260.3	P	239.6	P	210.7	P	177.5	P	181.2	P	142.7	P	141.4	P
1416019_at	113.2	P	134.4	P	90.6	P	120.4	P	129.1	P	128.7	P	110	P	125.5	P	127	P	162.5	P	112.1	P	115.9	P	112.8	P	112.1	P	96.3	P
1416020_a_at	1570.5	P	1397.6	P	1428	P	1845.2	P	1759.5	P	2117.2	P	1738.2	P	1920.9	P	2232.2	P	2052.6	P	1461.5	P	1708	P	1579.7	P	1777.6	P	1564.2	P
1416021_a_at	223.5	P	238.1	P	702	P	163.4	P	317.2	P	693	P	290.7	P	779.7	P	226.2	P	306.4	P	560.4	P	254.6	P	578.2	P	367.2	P	341.1	P
1416022_at	103.7	P	112.8	P	299.5	P	71.7	A	164.6	P	332.7	P	153.5	P	260.2	P	81.6	A	164.3	P	303.9	P	82.3	P	264.7	P	149.2	P	210.5	P
1416023_at	46.8	A	38.2	A	25.6	A	28	A	43.5	A	36.1	P	38.6	P	43	A	37.5	A	34.3	A	35.6	A	31.2	P	34.5	A	26.9	A	22.6	A
1416024_x_at	1367	P	1359.2	P	1523.3	P	1938.3	P	1812.2	P	1887.2	P	1179	P	1863.3	P	1655.6	P	1743.5	P	1519.3	P	1553.7	P	1562.7	P	1328.7	P	1207.4	P
1416025_at	6567.9	P	6298.1	P	6989.4	P	8242.6	P	8095.9	P	8560.6	P	7710.6	P	8669.2	P	8295.6	P	6274.1	P	6666.4	P	5932.8	P	5987.4	P	6008.9	P	5681.6	P
1416026_a_at	1647.5	P	1250	P	1759.2	P	1484.2	P	1849.8	P	2114.5	P	1619.8	P	1789.3	P	1997.4	P	1604.7	P	1749.6	P	1442.8	P	1392.6	P	1480	P	1440.2	P
1416027_at	850.1	P	792.9	P	727.2	P	1062.1	P	942.5	P	1056.6	P	997.1	P	994.3	P	1177.5	P	1101.1	P	822.1	P	850.5	P	775.1	P	808.1	P	895.7	P
1416028_a_at	40.5	P	45.5	P	75.1	P	49	P	41.5	P	63.3	P	58.8	P	42	P	68.3	P	63.1	P	55.1	P	43.6	P	23.7	P	38.1	P	31.4	P
1416029_at	345.5	P	300.9	P	218.7	P	290.3	P	494.3	P	332	P	380.8	P	225.3	P	458	P	177.3	P	262.9	P	264.6	P	187.4	P	219.1	P	133.9	P
1416030_a_at	117.5	P	139.5	P	128.4	P	81.3	P	176.4	P	89.9	P	92.7	P	186.6	P	177.6	A	123.5	P	144.2	P	94.5	P	84.1	P	81	P	95.5	P
1416031_s_at	144.4	P	117.5	P	118.6	P	111.9	P	132.9	P	117.9	P	130.3	P	169.8	P	153.7	P	132.4	P	115.6	P	97.2	P	99.5	P	93.6	P	79.5	P
1416032_at	193.2	P	206.6	P	158.1	P	204.6	M	174.9	P	198.4	P	199	A	190	P	250.6	A	205.4	P	134.5	P	186.7	P	191.4	P	139.1	P	128.5	A
1416033_at	39.7	A	47.2	P	37.5	P	32.3	P	23.1	A	35.7	P	31.4	P	36	P	43	A	25.3	A	43.8	M	30.4	M	37.5	P	28.6	A	18.3	A
1416034_at	22.2	A	18.7	A	46	P	20.7	A	15.2	A	32	A	18.4	A	31	A	51.1	A	44.1	P	23.3	A	28.1	A	15.8	A	12.6	A	12.2	A
1416035_at	78.9	P	120.8	P	88.6	P	142.2	P	132.2	P	119.4	P	112.5	P	129.9	P	165.6	P	170.7	P	93.2	P	139.4	P	132.7	P	90.3	P	94.4	P
1416036_at	385.8	P	372.5	P	377.2	P	412	P	400.5	P	451.5	P	415.9	P	455.6	P	453.2	P	446.8	P	358.2	P	349.7	P	393.4	P	329.3	P	357.5	P
1416037_a_at	628.3	P	593.2	P	458.9	P	745.8	P	645.4	P	691.8	P	600.7	P	727.5	P	863.2	P	795.4	P	559.9	P	629.8	P	576.4	P	584.8	P	577	P
1416038_at	263.6	P	249.7	P	253.9	P	361.6	P	340.9	P	367.3	P	349	P	359.5	P	538.9	P	373.9	P	233.5	P	321.5	P	313	P	290.8	P	252.1	P
1416039_x_at	54.2	P	54.3	A	62.6	M	63.1	P	74.2	P	59	P	50.5	P	63.1	P	83.2	M	82.7	P	54.4	P	89.7	P	49.1	P	58.9	P	41.5	A
1416040_at	4.1	A	3.5	A	4.9	A	4.8	A	2.1	A	2	A	2.4	A	2.4	A	2.8	A	7	A	1.8	A	8.1	A	2.2	A	10.2	A	3.1	A
1416041_at	165.4	P	168.4	P	351.2	P	270.6	P	195	P	211.9	P	118.4	P	123.9	P	203.6	P	340.4	P	163.4	P	132.8	P	130.2	P	143.1	P	172.3	P
1416042_s_at	69	A	80.4	A	77.6	A	102.5	M	84.4	M	93.5	P	80.4	P	94.1	A	96	A	109.9	P	82.2	A	64.3	A	40.6	A	61.5	P	97.6	P
1416043_at	2.1	A	7.6	A	0.6	A	5.7	A	1.2	A	2	A	1.8	A	0.8	A	19	A	5.8	A	5.3	A	0.6	A	0.9	A	1.1	A	1.4	A
1416044_at	177.9	P	188.4	P	173.6	P	216.7	P	247.4	P	262.1	P	187.5	P	245.1	P	273.6	P	209.1	P	157.3	P	182.5	P	171.6	P	165.7	P	141.1	P
1416045_a_at	149.4	P	138.9	A	155.1	A	131.7	A	165.1	M	158.9	P	175.8	P	159.1	P	375	P	147.9	P	153.3	A	121.3	P	138.6	P	115.6	P	120.4	M
1416046_a_at	84.8	P	49.8	P	78.8	P	46.3	P	78.7	P	45.8	P	44.2	P	45.1	P	99.6	M	51.6	P	46.7	P	37	P	59.9	P	37.9	P	31.2	P
1416047_at	13.1	A	12.1	A	3.2	A	4.5	A	9.4	A	2.5	A	2.6	A	3.5	A	10.8	A	5.4	A	8.8	A	4.1	A	2.3	A	8.5	A	3.9	A
1416048_at	152.5	P	128.5	P	121.2	P	133.6	P	117.3	P	153.5	P	112.1	P	167.2	P	154.6	P	170.2	P	126	P	125.4	P	123.4	P	120.2	P	126.8	P
1416049_at	943.5	P	499	P	701.5	P	854.1	P	1100.3	P	979.3	P	865.4	P	1030.3	P	1306.9	P	1546.5	P	648.5	P	918	P	888.7	P	777.2	P	739.8	P
1416050_a_at	1298.6	P	1414.6	P	1349.5	P	1732.7	P	1355.8	P	1641.8	P	1156.8	P	1488.7	P	1892.8	P	1608.3	P	1028.5	P	1305.7	P	1174.3	P	1179.8	P	1075.2	P
1416051_at	437.3	P	437.1	P	539.7	P	508	P	480.8	P	604	P	623.5	P	640.4	P	714.3	P	717.9	P	515.6	P	432.6	P	401.1	P	415.2	P	430.8	P
1416052_at	340.2	P	295.2	P	277.7	P	331.4	P	397.5	P	305.9	P	381.7	P	260.7	P	486.2	P	380.4	P	296.8	P	288.3	P	295.8	P	216	P	334.1	P
1416053_at	4.1	A	8.4	A	2	A	4.5	A	2.3	A	0.8	A	3	A	1.4	A	9.6	A	0.9	A	5.7	A	3.8	A	4.2	A	2.5	A	0.4	A
1416054_at	2038.3	P	2149.8	P	2057	P	2238.1	P	2499.7	P	2719.9	P	2062.9	P	2592.2	P	2319.3	P	2356	P	2091.1	P	1931.2	P	1867	P	1781.3	P	1941.5	P
1416055_at	15.4	A	0.9	A	7.1	A	15	P	11.5	M	19.7	M	14.3	P	14.3	A	10.5	A	13	A	10.2	A	11.2	P	16.6	M	8.1	A	7.8	P
1416056_a_at	2157.5	P	2128.8	P	2180.8	P	2574.8	P	2401.2	P	2572.6	P	2107.8	P	2631.5	P	2915.7	P	2436.6	P	2046.8	P	2128.6	P	1867.4	P	1983.5	P	1887.1	P
1416057_at	2183.5	P	2057	P	1943	P	2617	P	2448.7	P	3064.5	P	2310.9	P	2687.9	P	3320.6	P	2605	P	2078.7	P	2124.8	P	1947	P	2230.8	P	1929.4	P
1416058_s_at	3240.3	P	2843.5	P	2884.1	P	3863.4	P	3578.6	P	4330.3	P	3290.8	P	4082.1	P	4247.5	P	3598.6	P	2948.3	P	3328.1	P	2870	P	3060.6	P	2966.5	P
1416059_at	727.3	P	627.9	P	652.5	P	777.3	P	817.9	P	892.9	P	731.7	P	1011.7	P	951.6	P	740.4	P	748.6	P	784.4	P	576	P	515.4	P	569.5	P
1416060_at	416.8	P	394.3	P	409.2	P	398.3	P	417.6	P	410.8	P	366.4	P	446	P	381.8	P	558	P	342.1	P	409.7	P	300.9	P	329.5	P	306.2	P
1416061_at	431.1	P	465.1	P	484.5	P	428.6	P	512.5	P	512.7	P	479.8	P	504.1	P	650.6	P	455.4	P	423.2	P	462.9	P	343.1	P	368	P	370.8	P
1416062_at	153.9	A	105.6	A	132.2	P	90.8	A	129	P	117.3	M	101.6	A	132.9	M	148.1	A	107.8	P	80.5	A	111.1	P	55.9	A	87.1	A	84.7	A
1416063_x_at	8.9	A	0.7	A	2.5	A	1.3	A	2.6	A	1.6	A	1.1	A	1.2	A	5.2	A	0.9	A	2.7	A	2.4	A	4.6	A	4.9	A	6.6	A
1416064_a_at	3304.3	P	3114.7	P	3147.9	P	4421.8	P	5372.9	P	5035.6	P	3391.3	P	5549.5	P	4132.9	P	4664.4	P	4447.7	P	4470.2	P	2753	P	3831.8	P	3804.2	P
1416065_a_at	12.8	A	16.8	A	10.5	A	10.6	P	12.1	P	14	P	17.3	A	14.1	P	30.4	P	27.6	P	27.6	A	21.7	P	10.8	P	12.2	P	18.5	P
1416066_at	117.3	P	112.5	P	168	P	86.5	P	143.1	P	130.4	P	100.1	P	109.3	P	190.2	P	214	P	131.6	P	96.5	P	95.1	P	107.5	P	100.4	P
1416067_at	96.3	P	124.5	P	119.2	P	116.3	P	140.1	P	121.4	P	64	P	90	P	118.3	P	117.8	P	84.4	P	76.1	P	79.3	P	72.3	P	82.8	P
1416068_at	203.1	P	195.3	P	197.9	P	200.8	P	225.6	P	225.4	P	213.8	P	193.3	P	315.6	P	238.5	P	168	P	191.8	P	182.6	P	189.2	P	212.6	P
1416069_at	50.4	A	27.7	A	33.7	A	30	A	56.2	A	33.8	A	36.8	A	33.6	A	30.6	A	33.5	A	31.7	A	38.6	A	36.1	A	37.8	A	36.4	A
1416070_a_at	194.2	P	120.3	P	142.8	P	110.9	P	84.9	P	73	P	71.4	P	113.2	P	95	P	87.7	P	132.6	P	77.1	P	72.1	P	59.1	P	49.9	P
1416071_at	149	P	170.4	P	144.7	P	172.2	P	194.9	P	193.4	P	157	P	202.7	P	200.8	P	213.1	P	157.1	P	196.4	P	145.8	P	138.2	P	150.7	P
1416072_at	6.6	A	16.5	A	10.7	A	13.7	A	13.3	A	8.9	A	24.2	A	24.3	A	30.1	A	18.8	A	3.9	A	8.7	A	15.5	A	6.2	A	4.3	A
1416073_a_at	125.7	A	76.9	A	86	A	128.1	A	130.8	A	150.2	A	105.3	A	126.3	A	177.8	A	127.4	A	92.6	A	105.9	A	90.7	A	115.3	A	106.1	A
1416074_a_at	2670.2	P	2614.7	P	2479.2	P	3260.6	P	3119.4	P	3869.3	P	2884.6	P	3660.4	P	3702.5	P	3014.1	P	2644.7	P	2569.8	P	2598.9	P	2541	P	2584.8	P
1416075_at	124.2	P	81.7	P	67.7	P	109.4	P	95.1	P	105.4	P	87.3	P	104.5	P	101.9	A	89.9	P	103.8	P	87.3	P	106.5	P	79	P	81.9	P
1416076_at	12.4	A	1.4	A	9.9	A	1.5	A	8.7	A	1.2	A	1.1	A	6.9	A	4.1	A	0.9	A	4	A	1.2	A	4.3	A	0.6	A	8.8	A
1416077_at	31.2	A	21	A	23.7	A	26.3	A	19.2	A	29.9	A	5.4	A	33.2	A	12.5	A	16.9	A	34.2	A	14.2	A	24	A	13.8	M	12.1	A
1416078_s_at	351	P	299.8	P	288.1	P	390.8	P	412.2	P	371.5	P	386.8	P	398.8	P	561	P	481.9	P	357.7	P	365.1	P	321.8	P	323.9	P	366.1	P
1416079_a_at	244.8	P	199.5	P	210.2	P	248.8	P	268.5	P	231.1	P	200.3	P	232.7	P	335	P	285.4	P	220.2	P	236.8	P	188.6	P	165.7	P	184.6	P
1416080_at	20.3	A	15.4	A	27.2	A	9.1	A	13.8	A	16.1	A	23.8	A	6.5	A	28	A	2.1	A	33.4	A	17.2	A	7.9	A	5	A	14.3	A
1416081_at	28.6	P	36.5	P	37	P	44	A	39.2	P	34.2	P	38.9	M	39.5	P	42.3	A	46.8	P	32.7	A	33.2	P	40.8	P	28.5	M	27.6	A
1416082_at	2450.4	P	2234.6	P	2157	P	3054.7	P	3282.3	P	3160.7	P	2508.9	P	3344.1	P	3175.8	P	3132.9	P	2394	P	2671.5	P	2343.4	P	2349.8	P	2241.4	P
1416083_at	511.9	P	532.7	P	428.7	P	515.6	P	656.9	P	583.2	P	540.4	P	556.6	P	719.7	P	666.6	P	459.5	P	558.6	P	453.3	P	475.9	P	483.2	P
1416084_at	122.7	A	108.6	A	65.8	A	69.4	A	80.8	A	56.1	A	61.1	A	102.5	M	35.3	A	81.9	P	87.2	A	83.2	A	68.2	A	54.5	A	23.6	A
1416085_s_at	661.5	P	629.6	P	559.7	P	612.4	P	723.7	P	655.1	P	607	P	600.4	P	814.7	P	678.4	P	580.2	P	562.5	P	532.2	P	457.8	P	474.4	P
1416086_at	244	P	192.1	P	213.4	P	259.8	P	185.4	P	183.4	P	123.5	P	219.4	P	140.8	P	334.5	P	135.1	P	128.4	P	175.3	P	164.7	P	120.3	P
1416087_at	201.6	P	138.6	P	150	P	163.8	P	160.4	P	158.3	P	144.3	P	156.9	P	227.2	P	156.2	P	146.6	P	139.3	P	129.6	P	123.9	P	120.3	P
1416088_a_at	1445.9	P	1327.3	P	1596.2	P	1674.9	P	1814.9	P	1966.8	P	1509.3	P	1864.2	P	2050.7	P	1738.2	P	1362.8	P	1499.3	P	1365.6	P	1409.7	P	1330.3	P
1416089_at	1998.8	P	1883.8	P	2092.7	P	2296.4	P	2243.2	P	2748	P	2255.3	P	2665.9	P	2805.6	P	2117.4	P	1898.9	P	1980.1	P	1873.8	P	1706.4	P	1798.7	P
1416090_at	1839.7	P	1579.7	P	1500.3	P	1983	P	1847.3	P	2208.2	P	2144.4	P	2059.4	P	2697.7	P	1576	P	1572.6	P	1886.1	P	1761.3	P	1947.3	P	1775.4	P
1416091_at	51.4	P	45.5	P	60.2	P	83.1	P	97.9	P	93	P	61.3	P	56.9	P	110.1	P	75.9	P	56.2	P	63.4	P	57.1	P	56.5	P	50.1	P
1416092_a_at	100.6	P	99.3	P	107.4	P	110.6	P	108.2	P	115.8	P	124.1	P	117.8	P	161.4	P	111.9	P	109.2	P	96	P	90.2	P	84.2	P	96.5	P
1416093_a_at	381.5	P	437.2	P	316.5	P	356.1	P	366.4	P	404.4	P	432.4	P	388.2	P	539	P	576.9	P	374.1	P	295.4	P	334.3	P	379.7	P	324.2	P
1416094_at	724.3	P	858	P	653.8	P	953.3	P	976.6	P	996.9	P	813.2	P	959.4	P	972.5	P	1244.9	P	822.3	P	731.7	P	765.1	P	754.6	P	681.2	P
1416095_x_at	478.1	P	364.1	P	409.7	P	371.8	P	427.2	P	513	P	454.2	P	393.5	P	578.2	P	614.8	P	389	P	366.3	P	390.7	P	386.9	P	398.6	P
1416096_at	113.3	P	104	P	106.4	P	112.7	P	136.7	P	119.6	P	90.1	P	116.4	P	114	P	155.6	P	93.6	P	123.9	P	133.8	P	115	P	100.1	P
1416097_at	20.2	A	5.6	A	29.3	A	17.8	A	4.6	A	10.1	A	2.1	A	1.5	A	14.1	A	2.5	A	4.4	A	14.8	A	1.7	A	2.3	A	11.3	A
1416098_at	53.8	A	59.8	A	9.4	A	8.8	A	50.5	A	29.6	A	22	A	43.9	A	66.1	A	18.2	A	28.5	A	33.1	A	28.2	A	20	A	25.7	A
1416099_at	2573.7	P	2161.9	P	2638.5	P	2592.4	P	2774.6	P	3215.5	P	2374.7	P	2894.1	P	3198.2	P	2551.1	P	2363	P	2369.4	P	2133.1	P	2251.3	P	2297.3	P
1416100_at	682.5	P	599.3	P	541.3	P	675.5	P	696	P	764.1	P	677.9	P	712.2	P	873.6	P	774.7	P	632.4	P	700.4	P	560.6	P	608.8	P	580.5	P
1416101_a_at	905.6	P	806.9	P	865.9	P	764.7	P	752.9	P	736.6	P	722.5	P	836.8	P	912	P	972.2	P	632.9	P	641.6	P	573.7	P	759	P	548.3	P
1416102_at	328.2	P	296	P	290.9	P	381.5	P	414	P	368.3	P	309.8	P	400.3	P	364	P	545.3	P	284.8	P	330.8	P	348.8	P	300.3	P	325.8	P
1416103_at	185.7	P	156.7	P	139.3	P	171.9	P	169.1	P	151.4	P	131.2	P	178.8	P	230.6	P	262.6	P	166.4	P	132.2	P	166.7	P	126.8	P	150.9	P
1416104_at	327.5	P	274.4	P	303.6	P	291.7	P	291.3	P	294.3	P	266.8	P	344.7	P	450.8	P	340.9	P	289.9	P	272.1	P	266.2	P	233.3	P	228	P
1416105_at	1077.9	P	1219.3	P	765.3	P	1500	P	1255.6	P	1347.2	P	1092.8	P	1364.9	P	1757.5	P	1383.6	P	933	P	1124.6	P	981.9	P	1005.3	P	970.8	P
1416106_at	329.8	P	369.3	P	297.1	P	359.9	P	415.7	P	437.6	P	342.7	P	407.4	P	448.2	P	388.6	P	304.1	P	359.8	P	366.6	P	298.5	P	315.6	P
1416107_at	29.8	A	14.3	A	26.9	A	51.5	A	48.8	A	26.3	A	18.7	A	52.8	A	27.3	A	26.6	A	19.8	A	30.1	A	29.2	A	4.6	A	5	A
1416108_a_at	205	P	162.7	P	144.6	P	187.4	P	295.5	P	317.4	P	226.3	P	375	P	269.4	P	325	P	257.3	P	369.7	P	177.7	P	196.9	P	193.6	P
1416109_at	794	P	745.8	P	629.5	P	955	P	863.6	P	942.9	P	812.9	P	881.7	P	1247.8	P	850.4	P	603.4	P	701.7	P	710.8	P	765.7	P	641.8	P
1416110_at	117.7	P	118.9	P	112.1	P	165.2	P	182.2	P	181.5	P	125.9	P	154.9	P	197.7	P	177.8	P	108.6	P	173	P	161.3	P	141.5	P	142.1	P
1416111_at	29.1	A	17.7	A	31	A	7.6	A	43.4	A	25.6	A	27	A	52.8	A	58.8	A	48.1	P	51	A	23.9	A	27.9	A	7.2	A	26.3	A
1416112_at	1681	P	1664.6	P	1470.1	P	2384.2	P	2151.4	P	2647.3	P	2085.8	P	2528.7	P	2943.9	P	2300.3	P	1587	P	2013.5	P	1876.1	P	2079.6	P	1875.5	P
1416113_at	620.9	P	599.3	P	542.4	P	686.1	P	592.1	P	816.7	P	780.8	P	776.1	P	855.4	P	591.5	P	568	P	671.7	P	590.2	P	681.3	P	687	P
1416114_at	11.8	A	14.2	A	11.2	A	20.4	A	38	A	32.2	A	36.3	A	15.7	A	47.3	A	35.3	A	6.5	A	9.1	A	14.7	A	31.1	A	6.3	A
1416115_at	146.5	P	96.1	P	111.6	P	108.9	P	128.9	P	123.5	P	133.2	P	130	P	187.4	P	125.7	P	107.2	P	115.5	P	79.4	P	91.9	P	94.7	P
1416116_at	39.4	M	43.2	P	47.8	P	51.5	P	52.5	P	39.3	P	22.3	P	42	P	95.9	M	52.3	P	30.4	P	42.2	P	47	P	43.5	P	41.7	P
1416117_at	57	A	39.5	A	39	A	23.2	A	56.5	A	27.2	A	39.5	A	39.4	A	72.9	A	49.5	A	45.5	A	42.3	A	29	A	27.9	A	24.8	A
1416118_at	18.6	A	5.7	A	0.7	A	3.5	A	1.8	A	12	A	3.4	A	16	A	21.2	A	5	A	11.2	P	4.6	A	10.3	A	4.6	A	1.3	A
1416119_at	2495	P	2277.8	P	2734.5	P	3123.6	P	2834.1	P	3369.1	P	2983.4	P	3264.4	P	3413.8	P	2739.1	P	2316.3	P	2405	P	2340.1	P	2242.9	P	2250.2	P
1416120_at	128.9	A	43.5	A	68.5	A	83.1	A	97.6	A	63	A	95.1	A	106.7	A	91.7	A	46.7	A	65.1	A	74.2	A	109.8	A	97.4	A	46.1	A
1416121_at	5	A	15.5	A	2.9	A	18.3	A	35.6	A	16.2	A	30.8	A	5.9	A	47.7	A	20.3	A	24.6	A	24.1	A	15.6	A	12.1	A	4.4	A
1416122_at	145.7	P	126.6	P	138.3	P	135.4	P	152.4	P	116.3	P	120.9	P	119.9	P	148.3	A	135.9	P	120.4	P	106.8	P	103.5	P	100.4	P	95.5	P
1416123_at	23.6	A	16	A	19.3	A	23.7	A	6.3	A	11.4	A	14.5	A	9.1	A	16	A	4	A	18	A	20.6	A	16.4	M	6.4	A	13.8	A
1416124_at	13	A	11.7	A	2.4	A	5.8	A	7.1	A	15.2	A	2.6	A	3.1	A	28.1	A	13.9	A	11.8	A	13.5	A	12.6	A	13.9	A	7.2	A
1416125_at	644.4	P	778.1	P	679.5	P	988.5	P	917.9	P	798.4	P	492.5	P	660.4	P	540.4	P	839.9	P	426.4	P	616.8	P	588.7	P	634.5	P	518.4	P
1416126_at	55.8	P	40.6	P	27.6	P	75.3	P	70.1	P	65.5	P	74.9	P	68.5	P	64.8	M	70.6	P	49.5	P	70.5	P	39.9	P	68	P	50.8	P
1416127_a_at	413.2	P	345.3	P	343.8	P	431.1	P	431.2	P	489.4	P	397.6	P	493.4	P	392.1	P	582.9	P	387.1	P	449.5	P	357.5	P	396.2	P	341.4	P
1416128_at	205.3	P	155.1	P	149.1	P	111.4	P	144.3	P	124.6	P	88.9	P	125.7	P	178.5	P	123.3	P	175.7	P	100.2	P	117.8	P	93.4	P	76.9	P
1416129_at	5222.2	P	5378.7	P	5073.2	P	7015.5	P	6962.3	P	6803.5	P	5504	P	6251.6	P	7025.8	P	6042.9	P	4075.6	P	4524.1	P	4890.4	P	4820.2	P	5023.4	P
1416130_at	223	P	154.1	P	249.1	P	185.6	P	170.5	P	189.6	P	215.9	P	203.5	P	279.8	P	216.2	P	171.1	P	211.2	P	130.4	P	174.2	P	191.4	P
1416131_s_at	203.5	P	193	P	201	P	240.6	P	287.8	P	244	P	202.7	P	221.6	P	272.3	P	336.4	P	182.2	P	211.3	P	191.2	P	157.5	P	188.2	P
1416132_at	119.5	P	128.8	P	106.6	P	142.2	P	138.7	P	143.9	P	108.8	P	134.3	P	194.4	P	181.5	P	77.7	P	112	P	104.4	P	122.2	P	112.4	P
1416133_at	358	P	387	P	257.7	P	460.8	P	556.8	P	479.4	P	372.2	P	501.1	P	545.9	P	446	P	312.3	P	382.7	P	400.4	P	311.6	P	310.1	P
1416134_at	2.5	A	2.7	A	1.7	A	10.6	A	2.1	A	2.5	A	3	A	11.5	A	13.4	A	1.5	A	7.2	A	3.9	A	1.6	A	1.2	A	1.7	A
1416135_at	287.9	P	277.4	P	263.5	P	248.2	P	311.7	P	287.5	P	276.6	P	288.4	P	392.9	P	303	P	318.8	P	236.6	P	286.7	P	225.7	P	241	P
1416136_at	96.4	A	69.4	A	52.8	A	77.8	A	83.2	A	59.9	A	80.8	A	62.2	A	136	A	76.1	A	68.8	A	73.3	A	73.2	A	49.9	A	67.2	A
1416137_at	174.7	P	138.8	P	158.1	P	188.4	P	208.2	P	217.6	P	181.8	P	202.2	P	258	P	182.2	P	141.9	P	182.9	P	160.1	P	160.8	P	164.7	P
1416138_at	578.9	P	699	P	572.4	P	735.1	P	853.5	P	805.8	P	711.3	P	691.9	P	839	P	819.7	P	540.8	P	579.4	P	588.1	P	563.3	P	563.6	P
1416139_at	42.4	A	84.1	M	63.8	M	42.6	A	51.6	A	57.2	A	47.8	P	40.7	M	118.3	M	73.7	P	54.1	A	44.1	A	51.6	P	31.3	M	41.2	A
1416140_a_at	192	P	173.7	P	168.1	P	216.7	P	188.8	P	219.2	P	201.8	P	202.2	P	220.3	P	268.1	P	167	P	229.8	P	192	P	182.8	P	169	P
1416141_a_at	5245.9	P	5083.8	P	4443.1	P	6022.7	P	5880.1	P	6463.1	P	5664.2	P	5891.1	P	6280.3	P	4933.5	P	5454.3	P	4410.2	P	4297.7	P	4698.7	P	4504.3	P
1416142_at	120.1	P	115.3	P	147.8	P	119.9	P	216.7	P	152	P	139.9	P	160.2	P	223.7	A	170	P	133.8	P	181.1	P	116	P	138.8	P	145.7	P
1416143_at	2266.5	P	2300.4	P	2148.3	P	2945.9	P	2981.8	P	3114.4	P	2852.7	P	3001.8	P	3385.1	P	2786	P	2389.4	P	2468.7	P	2291.7	P	2409.9	P	2367	P
1416144_a_at	610.3	P	664.9	P	522.5	P	867.5	P	824.1	P	821.8	P	619.6	P	753.9	P	882.8	P	1215	P	493.5	P	863.5	P	643.1	P	584	P	668.6	P
1416145_at	673	P	719	P	539	P	778.9	P	755.2	P	769.5	P	664.8	P	778.1	P	787	P	1083.7	P	543	P	678	P	645.6	P	609.8	P	635.3	P
1416146_at	554.9	P	517.6	P	391.7	P	432	P	482	P	474.9	P	479.5	P	526.8	P	514.6	P	518.8	P	423.9	P	430.7	P	379.9	P	399.3	P	345.8	P
1416147_at	283.2	P	245.1	A	214	A	366.4	P	288.9	A	277.4	P	219.9	M	336.9	P	346.1	A	325.8	P	237.9	M	256.8	P	268.4	P	253.3	P	236.3	P
1416148_at	281.9	P	272.6	A	215.9	M	283.5	A	279.2	A	284.4	A	260.9	P	282.5	P	352.3	P	263.8	P	224.9	A	207.3	P	219.3	P	162.9	P	253.8	P
1416149_at	87.4	A	44.7	A	38.6	A	81	A	82.1	A	67.2	A	110.1	M	94.2	A	106.7	A	98.4	P	98.8	A	44.7	A	84.4	M	71	A	70	A
1416150_a_at	525.8	P	324.4	P	469	P	385.6	P	381.3	P	398.1	P	418.9	P	372.8	P	375.2	P	561.5	P	393.5	P	355.1	P	377.5	P	338.7	P	359.5	P
1416151_at	107.1	P	48.9	P	91.6	P	81	P	71.1	P	49.7	P	41.5	P	80.1	P	63	P	72	P	69	P	72.7	P	66.5	P	56.3	P	54.9	P
1416152_a_at	144.2	P	109.4	P	172.3	P	160.1	P	161.7	P	131.1	P	129.4	P	160.9	P	151.5	P	247.2	P	138.4	P	183	P	170.8	P	128.5	P	153	P
1416153_at	1065.1	P	842.7	P	776.2	P	1088.6	P	1133.9	P	1246.7	P	974.7	P	1149.3	P	1210.3	P	1103	P	1021.7	P	989.9	P	791.8	P	808.8	P	809.1	P
1416154_at	36	A	34.7	A	27.7	A	26.8	A	30.7	A	21	A	21.6	A	28.5	A	31.7	A	25.2	A	31.2	A	24.2	A	21.9	A	11.7	A	19.4	A
1416155_at	146.8	P	152.6	P	143.4	P	130.7	P	171.3	P	142.1	P	104.4	P	136.9	P	146.3	P	140.6	P	111.3	P	120.9	P	112.3	P	83.9	P	84	P
1416156_at	385.4	P	364.1	P	285.9	P	317.8	P	367.2	P	471.6	P	423.6	P	354.6	P	460.3	P	414	P	337.2	P	351.8	P	350.1	P	322.7	P	335	P
1416157_at	64.1	P	64.8	P	53.7	P	45.6	A	75.6	P	56.9	P	58.3	P	75	P	62.8	A	54.9	P	51.1	P	46.1	P	58.2	P	61.6	P	44.5	P
1416158_at	65.4	P	76.5	P	39.3	P	108.8	P	87.8	P	108.2	P	100.7	P	79.6	P	119.3	P	106.8	P	66.6	P	102.7	P	86.6	P	77.7	P	76.9	P
1416159_at	143	A	155.8	A	108	A	212.3	P	193.6	A	190.1	P	226.1	P	167	P	351.9	P	210	P	148	A	166.4	P	155.7	P	154.7	P	141.6	P
1416160_at	7.9	A	24.5	A	5.7	A	14.5	A	9.5	A	19.5	A	11.7	A	5.3	A	21	A	28.6	A	6.5	A	21.2	A	14.3	A	22	A	17.1	A
1416161_at	546.8	P	614	P	489.8	P	624.4	P	599.5	P	678.3	P	491.9	P	585.2	P	656.3	P	688.7	P	413.4	P	518.7	P	466.9	P	413.5	P	419.4	P
1416162_at	138.1	A	131	A	103.2	A	149	M	152.5	M	161.7	P	136.3	M	141.8	M	314.5	A	150.2	P	112	A	126.8	M	116	M	125.8	M	120.4	M
1416163_at	173.8	P	177.9	P	162.3	P	219.6	P	142.3	P	170.1	P	166.5	P	146.5	P	113.4	P	220.7	P	112.8	P	129.5	P	133.6	P	139.6	P	113.6	P
1416164_at	70.9	A	32.6	A	37.9	A	73.5	A	73.7	A	62.4	A	41.9	A	61.5	A	113.9	A	59.2	A	65.5	A	39.8	A	62.9	A	40.3	A	58.8	A
1416165_at	39.4	A	47.2	A	49.5	A	47.4	A	73.7	P	62.4	A	56.3	A	46.8	A	80	A	52.3	A	46.5	A	39.2	A	56.4	M	30.6	A	46.3	P
1416166_a_at	595.5	P	569.9	P	700.3	P	511.6	P	720.1	P	536.7	P	345.4	P	624.1	P	444.7	P	781.6	P	617.8	P	528.7	P	509.3	P	379.9	P	322.2	P
1416167_at	1137.3	P	1125.3	P	908.1	P	1421.8	P	1287.5	P	1576.8	P	1143.9	P	1546	P	1634.1	P	1736	P	1087.8	P	1022	P	1040.1	P	1100.3	P	973.2	P
1416168_at	4138.9	P	3925.4	P	3673	P	5056.5	P	4988.6	P	5553.9	P	4608.8	P	5420.4	P	5785	P	4679.1	P	3768.4	P	4180.2	P	3731.4	P	3966.1	P	3751.9	P
1416169_at	18.8	A	20.3	A	23.4	A	14.1	A	5.1	A	24.8	A	2.7	A	4.3	A	24.3	A	22.6	A	35.7	A	11.3	A	11.4	A	13.5	A	12.3	A
1416170_at	890.4	P	773	P	748.4	P	960.4	P	867.3	P	993.1	P	982.7	P	965.3	P	851.9	P	866.1	P	743.5	P	849.3	P	809.3	P	774.4	P	637.1	P
1416171_at	153.9	P	151.5	P	110.1	P	183.7	P	165.6	P	153.8	P	173.4	P	147.7	P	199.4	P	202.8	P	151	P	172.8	P	148.3	P	148.8	P	165.1	P
1416172_at	65.7	P	56.4	P	66	P	85.3	P	79.6	P	50.7	P	67.8	P	76.2	P	95.2	P	94.8	P	71.1	P	76.6	P	60.3	P	51.3	P	73.3	P
1416173_at	56.2	P	79.2	P	56	P	29.8	P	46.8	A	34.2	P	28.3	A	57.6	P	56	A	49.5	A	51.9	P	33.6	P	44.7	P	21.9	A	24.6	M
1416174_at	160.6	P	105.8	P	142	P	148.6	P	156.3	P	145.6	P	112	P	139.2	P	170.6	P	224.3	P	108.6	P	137.4	P	108.3	P	132.3	P	102.6	P
1416175_a_at	979.2	P	862.7	P	907.6	P	931.2	P	983.9	P	976.9	P	893.6	P	955.6	P	1201.8	P	1157.8	P	819	P	861.9	P	811	P	735.8	P	725.4	P
1416176_at	883.6	P	849.8	P	715.2	P	1017.5	P	998.4	P	1151	P	835.9	P	977.5	P	1139.8	P	1061	P	763	P	905.3	P	814.6	P	810.8	P	764.7	P
1416177_at	143.4	P	124.7	P	147.8	P	125.8	P	127.2	P	133.2	P	102.8	P	178.8	P	181.8	P	189	P	105	P	127.6	P	123.5	P	144.2	P	121	P
1416178_a_at	209.1	P	284.6	P	203.1	P	335.2	P	386.7	P	299.7	P	298.3	P	296.5	P	545.4	P	270.5	P	165.6	P	209.4	P	240.3	P	230.5	P	248.7	P
1416179_a_at	1143.1	P	1252.2	P	1012.1	P	1596.3	P	1663.3	P	1585.3	P	1203.8	P	1486.8	P	1643.7	P	1650.8	P	1167.3	P	1342.8	P	1159.4	P	968.9	P	966.1	P
1416180_a_at	287.7	P	307.1	P	210.6	P	409.5	P	347.1	P	388.2	P	269	P	315.7	P	449.7	P	442.1	P	227.9	P	290.1	P	269.2	P	296.8	P	276.6	P
1416181_at	426.7	P	395.6	P	419.7	P	386.5	P	465.1	P	402.9	P	417.5	P	452.8	P	444.2	P	535.6	P	418.6	P	361	P	302	P	306.3	P	341	P
1416182_at	143.9	A	145.3	A	156.6	A	235.9	M	261.3	P	244.1	A	188.8	P	256.5	M	363.5	A	232.1	P	129.7	A	260.5	P	212.1	P	200.1	P	191.6	P
1416183_a_at	213.3	A	163.8	A	217.4	A	178	A	194	A	177.3	A	131	A	185.8	A	215.3	A	162.3	A	194.4	A	154.2	A	142.6	A	123	A	114.3	A
1416184_s_at	202.7	P	273.3	P	189.6	P	256.4	P	227.1	P	246.2	P	165.4	P	222.2	P	353.8	P	199.6	P	201.4	P	163.7	P	238.7	P	159.9	P	247.7	P
1416185_a_at	2762.3	P	2458.6	P	2610.4	P	3547.7	P	3256	P	3622.4	P	3193	P	3757.7	P	3784.9	P	3176.4	P	2533.5	P	2874.3	P	2666.2	P	2553.2	P	2373.5	P
1416186_at	200.5	P	128.9	P	184.5	P	139.9	P	174	P	211	P	139	P	184.4	P	248.9	P	208.7	P	172.9	P	191.6	P	181.9	P	198.2	P	147.1	P
1416187_s_at	322.3	P	217.1	P	296.7	P	233.9	P	261.7	P	268.3	P	203.7	P	271.7	P	317.4	P	369.2	P	279	P	348.6	P	321.8	P	260	P	206.8	P
1416188_at	487.8	P	429.2	P	369.8	P	484.8	P	493.5	P	508.6	P	434.8	P	483	P	685.9	P	526.3	P	450.8	P	354.6	P	398.4	P	355.7	P	256.7	P
1416189_a_at	978.4	P	941.3	P	893.7	P	850	P	898.7	P	1201.2	P	892.9	P	1133.5	P	1175.8	P	1042.9	P	1026.2	P	946.7	P	869.4	P	752.5	P	808.2	P
1416190_a_at	131.3	P	137.9	P	147.3	P	202.1	P	178.9	P	189.6	P	177.7	P	227.1	P	393.3	P	247.7	P	143	P	209.5	P	167.1	P	167.6	P	140.7	P
1416191_at	574.8	P	556.9	P	563.4	P	667.8	P	574.4	P	694.4	P	607.5	P	744.5	P	812.9	P	719.3	P	507.7	P	709.4	P	556.3	P	505.1	P	525.7	P
1416192_at	56.4	P	55	P	63.7	P	58.2	P	71.4	P	52	P	56.4	P	61.4	P	95.5	P	103	P	63	P	61	P	54.7	P	50.4	P	50	P
1416193_at	103.2	P	77.7	P	62.8	A	92.7	A	88.8	A	97.7	P	72.6	P	105.1	P	122.4	A	92.1	P	68.9	A	81.7	P	58.4	A	57.4	A	53.2	A
1416194_at	191.8	P	148	P	185.8	P	180.2	P	180.6	P	238.5	P	191.6	P	196.7	P	276.8	P	221.7	P	159.4	P	183.7	P	136.9	P	155	P	179.1	P
1416195_at	83.8	A	102.2	A	114.2	A	88.2	A	67.3	A	103	A	90	A	108.8	A	130.1	A	97.4	A	86.3	A	91.8	A	80.3	A	51.1	A	95.9	A
1416196_at	1.4	A	0.6	A	0.9	A	1.5	A	1.7	A	1.6	A	5	A	4.3	A	3.7	A	1	A	2.8	A	0.7	A	0.8	A	0.7	A	2.3	A
1416197_at	504.3	P	349.2	P	438.6	P	518.6	P	520.3	P	509.7	P	457	P	491.7	P	631.6	P	546.7	P	397.8	P	465.8	P	419.5	P	443.2	P	380.9	P
1416198_at	162	P	158.1	P	158.4	P	170.9	P	154.5	P	167.3	P	156.7	P	154.6	P	162.3	P	142.8	P	128.7	P	148.6	P	133.3	P	106.3	P	77	P
1416199_at	108.7	P	63.5	P	54.9	P	63.5	P	82.2	P	89.8	P	90.1	P	85	P	61.7	A	109.3	P	53.2	P	55.1	P	77.6	P	70.3	P	70.4	P
1416200_at	24.9	A	1.6	A	22.2	A	15.9	A	24.9	A	20.1	A	11.8	A	27.5	P	16.1	A	23	P	30	A	14.3	A	21.6	A	20.9	A	12.9	A
1416201_at	228.8	P	220.3	P	176	M	236.3	M	248.7	M	264.6	P	185	P	223.5	M	336.8	P	283	P	186.2	M	217.5	P	221.5	P	181.6	M	190.9	P
1416202_at	856.8	P	845.4	P	688.3	P	1011.3	P	1010.6	P	1020	P	1021.9	P	1055	P	1588.8	P	997.4	P	822.3	P	892.3	P	813.4	P	707.8	P	806.4	P
1416203_at	496.1	P	409.9	P	351.7	P	468.3	P	436.6	P	498.2	P	417.8	P	507.5	P	501.6	P	441.4	P	322	P	364.7	P	369.7	P	372.5	P	400.1	P
1416204_at	318.7	P	316.9	P	221.5	P	308	P	377.8	P	345.4	P	381.7	P	399.9	P	517.1	P	260.3	P	291.6	P	300.1	P	295.6	P	304.8	P	245.8	P
1416205_at	104.2	P	68.1	P	104.9	P	111.6	P	150.5	P	155.8	P	80.5	P	92.9	P	105.6	P	135.1	P	78	P	90.9	P	84.8	P	104.8	P	104.8	P
1416206_at	4	A	8.8	A	3.3	A	11.9	A	7.6	A	17.5	A	28.4	A	12	A	21	A	37.6	A	2.4	A	2.6	A	26.8	A	26.4	A	23.1	A
1416207_at	415.2	P	189.4	P	312.1	P	264.3	P	308.7	P	280.3	P	241.8	P	264.7	P	385.8	P	281.2	P	252.7	P	226.2	P	196.2	P	253.8	P	220.1	P
1416208_at	369.5	P	279.5	P	267.3	P	325.6	P	337.8	P	289.3	P	300.3	P	333.9	P	436.6	P	402.5	P	336.6	P	339.7	P	239	P	263.7	P	240.9	P
1416209_at	4277.1	P	4021.8	P	3936.2	P	5196.6	P	5030.7	P	5556.1	P	4681	P	5670.4	P	5791	P	4219.5	P	3929.5	P	3956.4	P	3779.8	P	4020.6	P	3880	P
1416210_at	441.5	P	449.9	P	328.2	P	450.5	P	432.6	P	541.5	P	380.6	P	517.9	P	508.4	P	528.1	P	390.4	P	385	P	382.9	P	363.5	P	438.9	P
1416211_a_at	2.5	A	4.7	A	3.2	A	2.8	A	2.7	A	4.5	A	3.3	A	3.1	A	9	A	2	A	5.7	A	2	A	3.6	A	1.8	A	3.6	A
1416212_at	353.6	P	260.2	P	305.1	P	300.8	P	322.4	P	344.1	P	312.8	P	325.4	P	420.8	P	437	P	278.9	P	302.8	P	287.7	P	278.6	P	270.5	P
1416213_x_at	490.4	P	460.3	P	479.6	P	578.4	P	583.3	P	584.7	P	539.8	P	620.1	P	854.9	P	715.4	P	492.9	P	632.1	P	484.5	P	490.4	P	494.3	P
1416214_at	67.5	P	70	P	112.2	P	82.4	P	101	P	90.2	P	61.9	P	75.5	P	94.1	P	73.6	P	78.5	P	33.9	P	57	P	44.9	P	63.8	P
1416215_at	203.6	P	167.4	P	197.1	P	248.5	P	227	P	246	P	192.6	P	225.5	P	300.4	P	236.3	P	171.7	P	192.2	P	173.2	P	167.9	P	171.6	P
1416216_at	154	P	143.1	P	140	P	116.1	P	138.7	P	130.2	P	99.9	P	165.3	P	162.4	P	239.2	P	125.8	P	112.3	P	120.8	P	110.9	P	107.9	P
1416217_a_at	3401.6	P	2969.3	P	3545.1	P	3429.4	P	3550.7	P	4358.8	P	3359.1	P	3955.8	P	4026	P	3034.6	P	2944.2	P	2932.8	P	2655.4	P	2710	P	2839.6	P
1416218_x_at	46.8	P	44.4	P	26	P	121.3	P	102.8	P	73.5	P	88.1	P	119.1	P	110.5	A	162.2	P	21.2	P	100.7	P	104.1	P	32.5	P	118	P
1416219_at	2248.9	P	2187.7	P	2267.8	P	2822.3	P	2956	P	3420.6	P	2689.7	P	3616.7	P	3238	P	2935.7	P	2125	P	2569	P	2287.2	P	2478.1	P	2487.2	P
1416220_at	1106.9	P	1088.2	P	1068.9	P	1231.1	P	1093.9	P	1356.9	P	1077.8	P	1363	P	1422.6	P	1424.4	P	1041.4	P	1083.8	P	961.4	P	967.1	P	909	P
1416221_at	53.3	A	16.5	A	26.7	A	24.8	A	6.9	A	21.5	A	29.1	A	34.3	M	26.9	A	3.1	A	31.7	A	24.4	A	27.7	A	8.8	A	14.5	A
1416222_at	672.4	P	295.5	P	615.5	P	327.8	P	439	P	680.4	P	800.5	P	498	P	612.1	P	373.6	P	884.7	P	424.8	P	477.9	P	445.3	P	726.6	P
1416223_at	97.3	A	97.9	A	95.5	A	149.6	A	144.6	A	179.6	A	123.1	A	114.9	A	192.1	A	167.5	A	89.9	A	96.6	A	74.3	A	89.4	A	154.8	A
1416224_at	74.6	A	84.5	A	61.2	A	59.6	A	51	A	48.6	A	25.4	A	37.9	A	20.6	A	62	A	62.3	A	59.7	P	36.6	A	52.5	A	31.4	A
1416225_at	5586.9	P	5602.4	P	5581.4	P	7220	P	6403.8	P	7342.8	P	6650.2	P	7015.4	P	6894.8	P	5472.7	P	5709	P	5110.5	P	4883	P	5276.3	P	5071.4	P
1416226_at	188.5	P	188	P	248.4	P	206.7	P	339.1	P	257.6	P	185.9	P	196.3	P	249.9	P	235.7	P	166.9	P	151.8	P	166.7	P	152.6	P	226.9	P
1416227_at	3.2	A	5.4	A	8.5	A	4.5	A	7.8	A	8.4	A	5.5	A	3.3	A	8.8	A	8.3	A	5.3	A	2.5	A	5.7	A	3.3	A	2.8	A
1416228_at	215	P	201.2	P	195.7	P	206.2	P	204.3	P	198.9	P	179.3	P	216.8	P	215.2	P	217.5	P	191.8	P	196.8	P	169.2	P	139.3	P	181.6	P
1416229_at	286.8	P	257.6	P	262.4	P	322.9	P	299.4	P	254.7	P	261.1	P	358	P	364.3	P	326.4	P	231.5	P	285.2	P	228.7	P	217.4	P	225.7	P
1416230_at	266.7	P	241.1	P	246.4	P	326.1	P	290	P	286.8	P	264.8	P	271	P	442.5	P	346.5	P	198.4	P	288.1	P	197	P	228.6	P	199.2	P
1416231_at	55.5	A	39.7	A	38.3	P	35.6	A	57.1	A	33.4	A	38.9	A	47.7	A	77.4	A	46.4	A	63.9	A	23.7	A	31.9	A	18.3	A	24.3	A
1416232_at	1.7	A	2.2	A	2.8	A	8.7	A	1	A	1.8	A	2.1	A	1	A	15.7	A	1.1	A	0.6	A	5.5	A	0.6	A	5.4	A	0.5	A
1416233_at	1549.7	P	1495.2	P	1459.7	P	1811.7	P	1848.6	P	2010.3	P	1605.4	P	1721.5	P	2083.3	P	1729.4	P	1433.1	P	1593.7	P	1493.3	P	1468.2	P	1418.9	P
1416234_at	565.3	P	500.2	P	611.9	P	612.3	P	592.6	P	532	P	567.6	P	637.7	P	661.8	P	558.5	P	708.3	P	613.3	P	518.2	P	514.9	P	459	P
1416235_at	381.4	P	356.4	P	380.6	P	326.8	P	361	P	359	P	316.2	P	403.3	P	384.4	P	335.9	P	457.3	P	364.6	P	303.6	P	246.2	P	313.9	P
1416236_a_at	527.6	P	408.4	P	260.7	P	572.6	P	488.1	P	436.3	P	315.2	P	361.1	P	606.7	P	646.3	P	319.4	P	348.7	P	476.1	P	455.1	P	320.9	P
1416237_at	393.5	P	327.9	P	265.3	P	555.7	P	328.4	P	420.3	P	322.6	P	305.8	P	508.8	P	432.6	P	228	P	309	P	376.1	P	309.5	P	239.5	P
1416238_at	31.3	A	28.8	A	21.7	P	35	A	41.1	A	35.7	P	32	P	23.5	P	17.2	A	42.8	P	18.6	A	27.9	P	23.9	A	29.7	M	25	A
1416239_at	6029.5	P	4917.7	P	5536.6	P	7843	P	7174.8	P	8021.6	P	7194.2	P	7788.1	P	8014.2	P	6382.6	P	5682.8	P	5691.7	P	5665.7	P	5957.6	P	5565	P
1416240_at	2456.5	P	2397.1	P	2471.2	P	3019.7	P	2804.1	P	3245.2	P	2910.9	P	3133.9	P	3684.3	P	3125	P	2210.7	P	2402.6	P	2411.6	P	2385.3	P	2388.1	P
1416241_at	299.5	P	337.2	P	360.6	P	294.9	P	312	P	310.5	P	280.6	P	372	P	371.2	P	362.3	P	275.9	P	273.2	P	255.9	P	293.5	P	224.6	P
1416242_at	75.3	P	45.7	P	48.9	P	40.9	P	54.2	P	49.5	P	43.9	M	37.4	P	43.3	A	53.1	P	81.9	P	28.7	P	49.7	P	34.4	P	32.3	A
1416243_a_at	1393.7	P	1187.7	P	1396.4	P	1438.3	P	1583.9	P	1692.2	P	1329.4	P	1592.6	P	1767.1	P	1606.1	P	1405.4	P	1314.2	P	1230	P	1165.3	P	1242.7	P
1416244_a_at	1889.3	P	1635.2	P	1441.5	P	2243.4	P	2204.3	P	2319.7	P	1851.4	P	2002.3	P	2806.7	P	1973	P	1388.9	P	1555.9	P	1574.5	P	1869.3	P	1482.6	P
1416245_at	797.6	P	645.2	P	665.1	P	817	P	750.3	P	931.1	P	734.4	P	770.6	P	967	P	887.3	P	718.8	P	677.7	P	680	P	701.5	P	647.5	P
1416246_a_at	46	A	32.2	A	63.9	M	24.2	A	32.9	A	31.2	A	35.1	A	22	A	36.5	A	35.7	A	28.7	A	27.1	A	29.6	A	23.9	A	30	A
1416247_at	429.7	P	415.5	P	418.9	P	428.7	P	456.1	P	432.7	P	395.5	P	382.6	P	593.6	P	525.6	P	357.9	P	354.8	P	315.4	P	341.4	P	349.3	P
1416248_at	1120.3	P	1106.8	P	952.4	P	1605.7	P	1466.7	P	1562.6	P	1245.7	P	1317.8	P	1540.3	P	1850.5	P	1118.9	P	1256.5	P	1147.9	P	1156.7	P	1274.4	P
1416249_at	511.4	P	505.8	P	394.2	P	607.8	P	566.6	P	477	P	449.7	P	505.9	P	614.7	P	586.6	P	431.7	P	460.1	P	385.5	P	409.7	P	413.7	P
1416250_at	195.7	P	103.2	P	215.9	P	136.5	P	161.7	P	95.4	P	116.2	P	100	P	123.4	P	148.4	P	120.9	P	78.5	P	69.4	P	67.9	P	86.7	P
1416251_at	5.9	A	6.9	A	37.8	A	7.1	A	4.2	A	61.8	A	70.7	A	45.3	A	12.7	A	10.1	A	9.7	A	13.6	A	6.8	A	17	A	20.2	A
1416252_at	231.3	P	278.2	P	252.3	P	258.1	P	286.3	P	298.5	P	338.3	P	279.9	P	444.8	P	324.5	P	252	P	244.1	P	209.2	P	250.7	P	215.3	P
1416253_at	58.8	A	53.1	A	47.8	A	68.9	A	71.6	A	49.5	A	61.6	A	50	A	110.5	A	80.4	A	36.6	A	51.3	A	32.6	A	32.8	A	37	A
1416254_a_at	91.8	P	92.3	P	83.6	P	121.2	P	99.6	P	138.3	P	96.3	P	98.8	P	132.7	P	132.8	P	72.1	P	84.4	P	99.5	P	92.3	P	97.1	P
1416255_at	113.8	A	79.8	A	100.1	A	87.7	A	100.2	A	55.5	A	59.6	A	55.5	A	85.2	A	35.3	A	57.1	A	32.8	A	41.1	A	41.8	A	43.2	A
1416256_a_at	395.9	P	360.8	P	350.4	P	416.2	P	575.8	P	503.9	P	419.4	P	500.7	P	591.1	P	472	P	465.6	P	351	P	417.9	P	390.3	P	394.1	P
1416257_at	327.7	P	316.8	P	288.7	P	275.3	P	331.3	P	362.4	P	245.3	P	309.6	P	359.7	P	261.7	P	299.1	P	209.3	P	230.9	P	262.1	P	232.1	P
1416258_at	76.6	A	81.7	A	39.5	A	131.7	A	101.2	A	129.3	A	108.4	A	98.6	A	141.2	A	164.8	A	69.5	A	75.9	A	43.6	A	96.3	A	71.3	A
1416259_at	123.6	P	90.8	P	94.1	P	111	P	96.1	P	102.2	P	93.6	P	122.3	P	142.4	P	170.2	P	86.1	P	82.9	P	85.7	P	96.7	P	108.8	P
1416260_a_at	179.5	P	172.7	P	116.5	P	196.9	P	135.7	P	131.6	P	110.9	P	133.8	P	289	P	183.5	P	151.4	P	101.1	P	160.5	P	143.2	P	127.6	P
1416261_at	604.7	P	456.2	P	538.8	P	583.4	P	644.2	P	607.1	P	641.3	P	676.3	P	728.6	P	671.5	P	473.6	P	534.7	P	610.3	P	471.1	P	482.3	P
1416262_at	605.5	P	363.7	P	492.1	P	566.3	P	537.5	P	656.3	P	625.9	P	781.4	P	868.5	P	736.5	P	372.6	P	580.8	P	685	P	480.6	P	432.6	P
1416263_at	36.5	A	21.2	A	21.6	A	18.6	A	15.8	A	32.2	A	27.4	A	26.5	A	82.5	A	42.1	A	23.1	A	25.4	A	11.2	A	16.1	A	18.3	A
1416264_at	9.5	A	16.7	A	4.2	A	6.8	A	9	A	10.9	A	8.1	A	9.3	A	19.6	A	4.7	A	7.9	A	11.6	A	6	A	4.3	A	5.9	A
1416265_at	63.8	P	65.8	P	46.9	P	75.1	P	88.9	P	61	P	61	P	59.3	M	63.1	A	67.4	P	44.7	P	50.5	P	50.4	P	55	P	33.4	P
1416266_at	7.9	A	11.1	A	5.7	A	13.6	A	5.5	A	20.7	A	13.2	A	9.1	A	39.3	A	17	A	13.3	A	15.2	A	18	A	14.2	A	4.5	A
1416267_at	84.1	P	60.8	P	65.2	P	105.3	P	108.3	P	82.9	P	60.1	P	87.3	P	80.3	P	113.3	P	67.2	P	72.5	P	70.4	P	69.1	P	57.7	P
1416268_at	152.1	P	117.1	P	141.7	P	130.8	P	184.5	P	178.2	P	142	P	167.5	P	228.6	P	170.5	P	151.4	P	181.4	P	122.4	P	113.6	P	144.1	P
1416269_at	2483.1	P	2145	P	2275.3	P	2831.1	P	2705.4	P	3029.2	P	2402.2	P	3012.7	P	3348.8	P	2939.3	P	2288.6	P	2394.8	P	2332.1	P	2276.2	P	2009.8	P
1416270_at	325.6	P	267.1	P	293.6	P	307	P	300	P	340.9	P	292.2	P	337.8	P	305.3	P	312.5	P	250.9	P	263.7	P	243.2	P	240.4	P	225.4	P
1416271_at	724.7	P	608.8	P	598.5	P	843.7	P	702.6	P	818.4	P	687	P	857.1	P	963.1	P	654	P	490.6	P	538.8	P	604.5	P	635.8	P	519.3	P
1416272_at	122.7	P	163	P	148	P	200.3	P	175.7	P	248	P	153.5	P	221.3	P	217	P	345.3	P	166.9	P	248.8	P	235.2	P	240.4	P	208.9	P
1416273_at	143.3	P	93.2	M	119.4	P	137.8	A	161.8	P	129.6	P	135.5	P	130.7	P	209.7	M	182.6	P	161.5	P	205.2	P	306.6	P	212.2	P	245.8	P
1416274_at	90.9	P	88.4	P	70.6	P	88.4	P	88.1	P	94.7	P	92.6	P	85.4	P	125.9	A	121.4	P	90.9	P	64	P	89.7	P	63.3	P	45.8	P
1416275_at	12.7	A	14.3	A	16.2	A	12.5	A	13.6	A	19.3	A	37.2	A	17.3	A	95.2	A	14.4	A	17.1	A	11.7	A	15.6	A	27.7	A	29.5	A
1416276_a_at	2866.4	P	2855.4	P	2806.4	P	3603	P	3898.8	P	4085.6	P	3129.4	P	3711	P	3956.4	P	3461.6	P	2948.5	P	3002.2	P	2806.6	P	2784.5	P	2860.5	P
1416277_a_at	3510.1	P	3053.9	P	3833	P	4501.5	P	4212.7	P	5011.5	P	4178.5	P	4770.6	P	4374.7	P	3920.4	P	3767.6	P	3673.7	P	3347.8	P	3441.3	P	3814.6	P
1416278_a_at	1736.6	P	1535.6	P	1621	P	1818.2	P	1645.6	P	2059	P	1554.5	P	2134.4	P	2071.5	P	1975.1	P	1550.4	P	1496.9	P	1576.4	P	1478.6	P	1396.5	P
1416279_at	279.5	P	314.2	P	271.9	P	314.8	P	351.3	P	394.7	P	320	P	316.2	P	456.7	P	376.1	P	282.6	P	310.9	P	254.9	P	274.3	P	224.4	P
1416280_at	419.5	P	343	P	336.6	P	361.2	P	391.7	P	415.9	P	297.7	P	392.3	P	433.6	P	376.7	P	291.8	P	317.8	P	281	P	263.1	P	294.9	P
1416281_at	445.2	P	536.2	P	365.9	P	500.9	P	587.1	P	542.2	P	371.2	P	515.3	P	562.5	P	382	P	367.5	P	423.5	P	382.3	P	370.1	P	323.3	P
1416282_at	813.5	P	693.3	P	720.6	P	735.4	P	660.7	P	817.8	P	634.9	P	751.7	P	850.9	P	851.8	P	626.8	P	606.4	P	713.4	P	580.6	P	600.8	P
1416283_at	97.2	P	87.8	P	95.7	P	104.4	P	72.3	P	108.1	P	112.3	P	130.5	P	198.5	P	156.5	P	95.5	P	124.8	P	84.7	P	92.2	P	92.7	P
1416284_at	390.4	P	414.3	P	307.5	P	487.9	P	449.2	P	540.5	P	438.3	P	457.5	P	636.3	P	448.8	P	400.7	P	344.7	P	358.7	P	361.8	P	237.1	P
1416285_at	1157.9	P	964.7	P	1014.1	P	1421.9	P	1487.9	P	1636.2	P	1463.7	P	1678.2	P	1818.9	P	1612.8	P	1094.8	P	1324.6	P	1243.1	P	1302.4	P	1285.5	P
1416286_at	3.9	A	5.6	A	4.7	A	5.3	A	2.1	A	4.2	A	4.3	A	5	A	9.7	A	27.6	A	4.8	A	3.1	A	4.4	A	4	A	2.9	A
1416287_at	80.1	A	79.7	A	58.8	A	63.2	A	47.7	A	56.1	A	36.6	A	46.6	A	54.5	A	48.9	A	78.6	A	65	A	53.5	A	35.5	A	18	A
1416288_at	1574.9	P	1689.6	P	1418.7	P	2146.6	P	2521.5	P	2035.7	P	1690	P	2127.7	P	1674.2	P	2007	P	1808.3	P	1751.1	P	1522.3	P	1621.9	P	1712	P
1416289_at	230	P	225.6	P	215.9	P	302.7	P	244.9	P	271.3	P	225.1	P	265.8	P	353.4	P	326.9	P	210.7	P	256.2	P	227.5	P	249.1	P	254.3	P
1416290_a_at	700.4	P	559.9	P	643.5	P	468.3	P	464.9	P	457.3	P	349.6	P	548.6	P	412.9	P	646.5	P	579.6	P	601.8	P	394.6	P	351.8	P	544.2	P
1416291_at	607.2	P	498.5	P	585.9	P	535.9	P	537.4	P	590.2	P	536.3	P	583.8	P	774.4	P	592.8	P	515.4	P	526.1	P	520.9	P	467.8	P	450.2	P
1416292_at	1240.4	P	959.4	P	1156.7	P	1324.9	P	1094.4	P	1416.8	P	1369.2	P	1354.5	P	1598.5	P	1383.6	P	1119.9	P	1206.2	P	1171.9	P	1142.1	P	1065.3	P
1416293_at	21.5	A	7.4	A	7.1	A	19.3	A	12.3	A	22	A	32.2	A	23.5	A	32.3	A	32.7	P	12.8	A	36.6	A	13.2	A	18.6	A	37.4	A
1416294_at	315.1	P	258.4	P	363.8	P	320.8	P	302.1	P	247.5	P	220.5	P	316.8	P	359.6	P	328.2	P	296.2	P	247.7	P	257.5	P	181	P	163.8	P
1416295_a_at	40	P	41.1	A	90.7	P	38.1	P	112.1	P	72.7	P	53.6	P	66.9	P	40.4	A	68.5	P	72.1	P	38.9	P	46.1	P	35	P	55.9	P
1416296_at	60.5	A	10.6	A	131.1	A	38.4	A	103.5	A	87.7	A	21	A	82.6	A	72.5	A	61.7	A	43	A	47.5	A	48.2	A	36.6	A	45.7	A
1416297_s_at	68.8	A	50.5	A	46.8	A	43.1	A	44.2	A	51	A	42.9	A	46.6	A	60.9	A	42.5	A	70.3	A	45.8	A	35.1	A	26.1	A	29.2	A
1416298_at	10.7	A	45	A	46.3	A	48.9	A	57.9	A	51.5	A	63.8	A	35.7	A	26	A	9	A	40.6	A	41.3	A	32.2	A	24	A	32.6	A
1416299_at	2.6	A	1.6	A	2.6	A	2.1	A	2.8	A	3.4	A	13.9	A	1.9	A	4.6	A	11.8	A	5.6	A	1.1	A	2.7	A	8.8	A	1.2	A
1416300_a_at	4215.9	P	3711.1	P	3395.1	P	4457.9	P	4734.2	P	4659.3	P	3935.5	P	4336.7	P	4548.5	P	4065.1	P	4168.7	P	3529.7	P	3207.4	P	3314.3	P	3151.4	P
1416301_a_at	16.4	A	4	A	1	A	1.3	A	1.3	A	0.2	A	2.9	A	0.9	A	1.7	A	2.4	A	1.6	A	4.5	A	0.8	A	0.7	A	0.3	A
1416302_at	2	A	6	A	2.1	A	2.3	A	7.4	A	1.6	A	11.3	A	1.5	A	9.1	A	2.5	A	11.2	A	2.7	A	7.7	A	6.8	A	1.7	A
1416303_at	683.8	P	495.6	P	1084.3	P	597	P	651	P	589.1	P	633.6	P	721.8	P	762.7	P	952.7	P	580.2	P	547	P	498.9	P	473.4	P	511.3	P
1416304_at	566.2	P	391	P	983.2	P	512.8	P	567.8	P	571.4	P	519.6	P	686.8	P	693.6	P	775.7	P	517	P	555.4	P	478.1	P	427.1	P	394.5	P
1416305_at	24.2	A	9.9	A	11	A	17	A	8.2	A	4.4	A	8.2	A	47.9	A	15.7	A	13.4	A	25.2	A	39.9	A	19.5	A	4.6	A	4	A
1416306_at	1.4	A	1.9	A	1.5	A	1.7	A	1	A	2	A	1	A	7	A	2.5	A	2.5	A	2.8	A	5.9	A	2.1	A	0.9	A	1.9	A
1416307_at	243.8	P	221.1	P	222.2	P	328.8	P	298.2	P	325.9	P	256.2	P	266.3	P	390.2	P	291.3	P	266.1	P	257.7	P	250.5	P	225.2	P	226.1	P
1416308_at	1243	P	1104.2	P	1298.5	P	1361	P	1591.4	P	1583.6	P	1759.1	P	1629.7	P	1814.4	P	2007.6	P	1576.6	P	1334.8	P	1485.8	P	1424.9	P	1639.2	P
1416309_at	15.6	A	52.8	A	28.7	A	11.9	A	21.3	A	16.9	A	17.9	A	3.2	A	30.5	A	3.6	A	17.8	A	27.5	A	4.8	A	7.2	A	26.1	A
1416310_at	25.1	A	19.6	A	7.1	A	19.5	A	23.6	A	24.4	A	5.7	A	10.2	A	51.8	A	18.2	A	14	A	19.2	A	17.2	A	17.2	P	18.1	P
1416311_s_at	16.2	A	29.5	A	13.6	A	17.2	A	16.1	A	12.7	A	14.4	A	13.8	A	11.1	A	37.9	A	15	A	11.2	A	25.5	A	12.8	A	9.7	A
1416312_at	326.2	P	246.1	P	295.5	P	200.4	P	280.1	P	257.3	P	238.2	P	278.7	P	334.5	P	354.6	P	264.5	P	245	P	212.9	P	210.3	P	221.5	P
1416313_at	29.3	A	25.7	A	35.9	A	25.2	A	39.7	A	23	A	21	A	30.8	P	41.5	A	36	A	23.7	A	25.2	A	21.3	A	24.7	A	22.7	A
1416314_at	48.1	A	28.5	A	41.3	A	27.2	A	52.2	A	18.2	A	43.8	A	33.5	A	20	A	18.6	A	17	A	28.3	A	24.1	A	5.8	A	2.8	A
1416315_at	243.2	P	242	P	251.3	P	254.3	P	261.4	P	266.3	P	192.5	P	259.7	P	289.3	P	265.4	P	234	P	231.9	P	221.8	P	189	P	209.8	P
1416316_at	3998.7	P	5005.6	P	3657.9	P	6773.4	P	5759.8	P	6659.2	P	5353.4	P	6585.4	P	6800.7	P	4471.2	P	4351.6	P	4468.9	P	4096.6	P	4673.9	P	4692.8	P
1416317_a_at	139.8	P	100.3	P	114.7	P	123.1	P	153.7	P	139.6	P	116.7	P	105.2	P	120.7	P	128.4	P	79.7	P	106.6	P	83.4	P	83.2	P	103.5	P
1416318_at	126.7	P	84.7	P	42.4	A	249.2	P	127.7	P	59	P	76	P	131.3	P	232.3	P	27	P	86	P	162.4	P	58.1	P	124.7	P	125.7	P
1416319_at	2425.8	P	2166.4	P	2157	P	3073.7	P	2937.4	P	3179.1	P	2660.8	P	2803.8	P	3846.8	P	3056.8	P	2238.4	P	2463.1	P	2045.5	P	2705.8	P	2520.4	P
1416320_at	135.9	P	102.5	P	94.6	P	92.3	P	113.3	P	111.8	P	100.9	P	105.5	P	130.6	P	124.9	P	104.1	P	87.3	P	88.9	P	86	P	81.1	P
1416321_s_at	329.6	P	230.3	P	213.2	P	271.9	P	291.7	P	301.6	P	285.6	P	358	P	317.5	P	314.5	P	236.9	P	263.3	P	270.2	P	224.6	P	248	P
1416322_at	6.9	A	4.2	A	4.7	A	6.8	A	9.7	A	5.1	A	4.1	A	4	A	13.2	A	6.6	A	3.8	A	5.9	A	5.6	A	4.9	A	5.3	A
1416323_at	82.9	P	78.7	M	79.6	A	91.3	M	75.5	P	78.2	P	75.5	P	88.7	P	117.7	A	82.8	P	62.6	A	77.2	P	75.1	P	76	P	51.4	P
1416324_s_at	96.6	P	64.2	P	61.3	P	59.5	P	73.6	P	61.4	P	64.2	P	51.8	P	102.4	P	103	P	52.8	P	76.4	P	76.6	P	58.5	P	42.7	P
1416325_at	22	A	27	A	13.1	A	12.4	A	15.3	P	8.8	A	13.5	A	14.3	A	4.6	A	1.2	A	20.1	A	10.3	A	16.7	P	10.4	A	3.5	A
1416326_at	108	A	105.1	A	157	P	116.3	A	137.3	M	117.2	M	129.1	A	152.4	M	155.6	A	120.4	M	108.4	A	114.5	A	100.7	A	98.3	A	82.4	M
1416327_at	997.5	P	981.9	P	805.1	P	1104.3	P	1011.3	P	1028.6	P	779.5	P	1024.7	P	1119.4	P	1177.5	P	906.6	P	911.7	P	914.3	P	789.3	P	688.2	P
1416328_a_at	696.4	P	623.5	P	727.4	P	790.2	P	782	P	761	P	704.7	P	684.7	P	869.1	P	751.6	P	651.2	P	627.5	P	543.3	P	563.3	P	612	P
1416329_at	444.4	P	343.6	P	389.7	P	508.3	P	456.5	P	535.2	P	556.4	P	488.2	P	702.2	P	584	P	339.8	P	445	P	461.3	P	429.9	P	415	P
1416330_at	1538.4	P	1665.6	P	1611.3	P	2217.7	P	1797.8	P	2155.2	P	1997.9	P	2264.6	P	2540.5	P	1715.5	P	1512.2	P	1605.5	P	1546.7	P	1681.4	P	1526.9	P
1416331_a_at	212.7	P	260.6	P	249.6	P	226.9	P	217.8	P	190	P	245.6	P	206.1	P	410.5	P	242.6	P	216.9	P	237.2	P	176.1	P	183	P	188.3	P
1416332_at	66.7	P	61.5	P	58.2	P	69.2	P	71	P	67.1	P	45	P	58.2	P	116.6	P	55	P	43.7	P	32.8	A	41	P	33.9	P	40.8	P
1416333_at	93	P	67.1	P	74.6	P	69.1	P	93.6	P	51.3	M	64.3	M	71.2	P	83.9	P	73.3	P	77.3	P	66.7	P	55.4	P	52.6	P	51.9	P
1416334_at	23.2	A	6.3	A	8.9	A	8	A	24	A	24.7	A	20.7	A	32.3	A	9.2	A	15.8	A	7.6	A	13.8	A	18.8	A	19.5	A	15	A
1416335_at	1496	P	1470	P	1140.1	P	1891.8	P	1952.8	P	2202.3	P	1782.2	P	2114.3	P	2224.9	P	1811.1	P	1589.1	P	1512.9	P	1591.3	P	1443.1	P	1713.5	P
1416336_s_at	204.3	P	126	P	169.3	P	157.1	P	165.3	P	124.6	P	119	P	159.8	P	170.5	P	177.5	P	150.4	P	166.5	P	139	P	129.6	P	117.8	P
1416337_at	2035.7	P	1819.2	P	1861.1	P	2192	P	2338.4	P	2258.9	P	1573.6	P	2261.9	P	2335.2	P	2250.5	P	1992.2	P	1956.5	P	1811.4	P	1712.4	P	1397.7	P
1416338_at	44.7	P	73.3	P	38.9	P	77.4	P	87.8	P	67.2	P	72	P	65.9	P	105.6	P	73	P	60.4	M	80.5	P	64.6	P	60.5	P	66.5	P
1416339_a_at	428.8	P	403.4	P	422.2	P	445.1	P	478.6	P	533.9	P	489.8	P	498.2	P	645.1	P	475.9	P	433.6	P	437.3	P	387.3	P	413.4	P	366.8	P
1416340_a_at	904.6	P	851.3	P	907.8	P	1122.1	P	1278.7	P	1373.3	P	967.6	P	1302.6	P	1330.1	P	1060.2	P	828.7	P	874.1	P	886.5	P	939.9	P	880.1	P
1416341_at	131.5	P	153	P	155.6	P	124.8	P	136.1	P	156.3	P	119.6	P	152.1	P	165.9	P	146.9	P	130	P	127	P	92.1	P	106.8	P	102	P
1416342_at	28.9	A	14.1	A	23.9	A	9.8	A	27.8	A	17.2	A	25.9	A	21.5	A	3.8	A	25.7	A	26.1	A	17.9	A	27.3	A	3.4	A	12.4	A
1416343_a_at	3104.5	P	3074.3	P	2925.6	P	3794.5	P	3761.2	P	3716	P	3335.5	P	3932.1	P	3982.9	P	3338.4	P	2705.7	P	3621.1	P	3081.4	P	2728.1	P	2484.9	P
1416344_at	3180.2	P	2928.7	P	2815.2	P	3926.5	P	3564.5	P	4116.1	P	3677	P	4163.7	P	4317.1	P	3245.1	P	2849.3	P	3088.9	P	2783.3	P	3067.8	P	2847.9	P
1416345_at	471.6	P	426.3	P	408	P	567.4	P	555.6	P	597.9	P	526.7	P	571.8	P	631.6	P	531.8	P	410.4	P	443.4	P	387.9	P	476.7	P	454.7	P
1416346_at	269.2	P	232.6	P	227	P	239.6	P	252.7	P	234.2	P	214.5	P	286.9	P	283.5	P	265.1	P	195.7	P	223.2	P	214.4	P	231.9	P	197.8	P
1416347_at	129.4	P	136.5	P	153.8	P	101.3	P	147.1	P	157.9	P	121	P	130.3	P	192	P	164	P	112.4	P	116.1	P	95.3	P	85.5	P	87.7	P
1416348_at	17.4	A	17.8	A	4.8	A	13.7	A	6.4	A	28	A	5.3	A	26.4	A	43.8	A	39.2	A	24.3	A	18.4	A	20.7	A	16.5	A	22.3	A
1416349_at	394.7	P	323.5	P	342.5	P	329.6	P	340.9	P	393.1	P	291.1	P	346.9	P	510.8	P	501.6	P	325.3	P	344.8	P	321.9	P	321.4	P	298	P
1416350_at	9.4	A	21	A	41.1	P	52.6	P	48.7	P	47.2	P	32.8	P	47.3	P	62	P	25.3	P	45.7	P	18.9	P	46.7	P	24.5	P	19.3	P
1416351_at	423.9	P	384.2	P	386.5	P	468.7	P	494.5	P	490.5	P	416.4	P	429.1	P	577.1	P	549.7	P	406.5	P	406.4	P	346	P	342.2	P	363.8	P
1416352_s_at	1028.6	P	755.1	P	919.6	P	1029.3	P	1030.6	P	1347.4	P	1074.3	P	1114.7	P	1312.8	P	1093.3	P	959.6	P	948.6	P	843.4	P	860.7	P	912	P
1416353_at	165.7	P	142.1	P	129.7	P	139.6	P	172.9	P	191.6	P	159.7	P	195.4	P	281.5	P	260.5	P	135.7	P	179	P	138.5	P	131.2	P	143.5	P
1416354_at	104.7	A	71	A	82.1	A	112.1	A	100.6	A	102.5	A	94	M	106.9	A	132.2	A	131.7	P	85.5	A	108.5	M	101.4	A	66.5	P	73.9	P
1416355_at	20.1	A	13.9	A	11.9	A	39.3	A	28	A	20.4	A	22.7	A	21.5	A	62.4	A	4.2	A	20.2	A	16.2	M	20.5	A	10.4	A	23.8	A
1416356_at	109.2	P	90.2	P	95.4	P	151.3	P	116.7	P	118.1	P	98.3	P	139	P	131.6	P	132.6	P	92.9	P	104.9	P	104.2	P	89.5	P	97.5	P
1416357_a_at	42.5	A	11.8	A	10.6	A	26	A	70.6	A	20.5	A	11.3	A	50.3	A	20.8	A	82.4	A	44.2	A	38.8	A	33.5	A	50.1	P	47.4	A
1416358_at	24	A	35.5	A	32.1	A	26.3	A	36.8	A	38.4	A	10.3	A	31.4	A	25.1	A	44.4	A	24.8	A	31.9	A	32.1	A	6.7	A	25.1	A
1416359_at	148.9	P	155.9	P	132.7	P	260.3	P	194.5	P	214.7	P	190.3	P	228.8	P	302.9	P	241.2	P	146.8	P	193	P	149.4	P	157.6	P	171.3	P
1416360_at	80.5	P	97.2	A	70.4	A	94.2	P	96.6	M	94.9	P	72.5	P	75.2	P	147	A	94.3	P	85.2	P	79.4	P	78.8	A	59.6	P	72.1	P
1416361_a_at	17.5	A	16.3	A	11.7	A	6.6	A	23.4	A	10.9	A	8.5	A	15.5	A	26.5	A	7.3	A	11	A	12.7	A	15.1	A	11.1	A	13.7	A
1416362_a_at	422.3	P	265.8	P	279	P	374.2	P	349.6	P	341.3	P	235.7	P	372.8	P	384.2	P	353.5	P	303.3	P	299.5	P	301.4	P	308.4	P	218.8	P
1416363_at	9.2	A	15.6	A	17.6	A	28.4	A	17.3	A	38.6	P	16.3	A	22.4	A	17.8	A	22.9	A	29.1	A	15.1	A	20.3	A	7.9	A	24.3	A
1416364_at	1735.5	P	1750.9	P	1508	P	2092.9	P	1970.3	P	2255.9	P	1480.9	P	2106.2	P	2089.7	P	2112.5	P	1751.5	P	1718.3	P	1589.4	P	1756.4	P	1531.7	P
1416365_at	1308.7	P	1180.7	P	742.8	P	1663	P	1479.8	P	1800.8	P	1234.5	P	1758.5	P	1586.5	P	1544.1	P	1160.4	P	1458.4	P	1205.2	P	1365.8	P	1276.8	P
1416366_at	2131.4	P	1754.4	P	1736.4	P	2358.3	P	2132.7	P	2644.9	P	2067.9	P	2362.3	P	2926.1	P	2206.5	P	1798.9	P	2028.6	P	1764.6	P	1973.9	P	1575.6	P
1416367_at	506	P	451.4	P	488.1	P	579.7	P	483.1	P	534.1	P	419.6	P	564.5	P	608.1	P	700.1	P	428.9	P	465.1	P	495.3	P	407	P	365.2	P
1416368_at	473.2	P	421.6	P	266.8	P	434.6	P	441.3	P	442.8	P	583.8	P	554.2	P	759.1	P	821.5	P	341.6	P	279.7	P	420.8	P	501.2	P	403	P
1416369_at	425.3	P	437	P	314.3	P	372.9	P	423.2	P	446.9	P	367.5	P	515.2	P	545.7	P	487	P	368.9	P	347	P	311.6	P	304.7	P	348.9	P
1416370_at	107.1	P	103.7	P	89.4	P	120.7	P	153.7	P	132.8	P	96.2	P	118.8	P	113	P	184.8	P	104.4	P	86.1	P	86.6	P	93.7	P	105.2	P
1416371_at	65.9	P	40	A	62.2	P	65.6	P	44.2	A	26.1	A	77.3	A	65.4	A	156.5	A	62.8	A	54.1	A	56.4	A	44.4	A	57.5	A	40.9	A
1416372_at	405.9	P	435.2	P	346.3	P	494.7	P	557.9	P	563.1	P	450.3	P	483.3	P	651.7	P	546.3	P	290.7	P	462.1	P	388	P	357.8	P	396.5	P
1416373_at	766.6	P	747.5	P	576	P	755.5	P	692.3	P	749.8	P	682.7	P	734.1	P	819.5	P	754.7	P	621.6	P	669.3	P	637.2	P	606.9	P	619.9	P
1416374_at	598.4	P	406	P	391.2	P	518.8	P	519.3	P	631.1	P	448	P	559.7	P	611.9	P	591.7	P	429.3	P	480.4	P	528.2	P	465.1	P	440.8	P
1416375_at	155.5	P	147.7	P	150	P	155.3	P	151.4	P	179	P	141.8	P	141.1	P	213.2	P	114.4	P	136.1	P	113.2	P	127.4	P	90.8	P	112	P
1416376_at	212.1	P	237.3	P	248.7	P	144.9	P	167.5	P	155.5	P	273.1	P	206.7	P	196.8	P	177	P	214.5	P	168.1	P	161.2	P	133	P	149.9	P
1416377_at	46.2	P	57.7	P	59.4	P	46.2	P	51	P	58.2	P	54.9	P	49.9	P	52.7	P	83.9	P	53.8	P	54.3	P	51	P	35.4	P	47.9	P
1416378_at	146	P	128.9	P	137.1	P	104.3	P	115.3	P	146.9	P	136.7	P	129.1	P	129.7	P	110.5	P	142.2	P	103.3	P	125.6	P	107.7	P	92	P
1416379_at	31.1	A	25.3	A	38.5	A	6.7	A	13.7	A	26.8	A	13.8	A	25.1	A	28.3	A	17.7	A	11.3	A	11.7	A	16.7	A	4.4	A	5.5	A
1416380_at	43.2	A	51.1	P	36	P	46.2	A	67.6	P	70.9	P	70.2	P	66.1	P	113.3	A	24.4	A	42.7	A	57	P	53.1	A	54.5	P	22.6	A
1416381_a_at	1589.4	P	1362	P	1565.9	P	1539.3	P	1583.6	P	1846	P	1796.5	P	1833.6	P	2261.8	P	1553	P	1352.6	P	1411	P	1485.4	P	1457.4	P	1266.4	P
1416382_at	1157.3	P	1368.7	P	1933.1	P	1224.7	P	2173.9	P	1308.8	P	963.3	P	1567.9	P	1571	P	1156.6	P	992.2	P	934.3	P	811.6	P	1090.5	P	928.6	P
1416383_a_at	1143.2	P	1124.3	P	1293.2	P	2165.4	P	2046.6	P	2212.5	P	1511.7	P	1927.1	P	2210.8	P	1628.1	P	982.1	P	1591	P	1601.2	P	1928.5	P	1399.3	P
1416384_a_at	805.7	P	725.7	P	659.1	P	802.4	P	794.7	P	965.7	P	891.6	P	856.2	P	1064	P	788	P	814.3	P	844.8	P	745.5	P	709.2	P	673.5	P
1416385_a_at	984.5	P	907	P	918.3	P	1180.5	P	1174	P	1204.2	P	1040.4	P	1173.4	P	1403.9	P	1282.4	P	944.2	P	1003.5	P	975.1	P	887.1	P	899.9	P
1416386_a_at	478.4	P	341.2	P	381.6	P	462.8	P	465.5	P	533.2	P	474.4	P	485.5	P	609.4	P	579.7	P	369.3	P	425.7	P	413.3	P	421.5	P	410.5	P
1416387_at	232.7	P	227.4	P	184.2	P	266.6	P	330.9	P	237.5	P	233.9	P	244.3	P	327.4	P	274.4	P	183.1	P	206.9	P	202.1	P	155.5	P	189.9	P
1416388_at	50	A	5	A	35.7	A	37.9	A	4.9	A	17.6	A	16.7	A	21.2	A	10.4	A	27.6	A	4.4	A	31.2	A	3.6	A	3.2	A	28.8	A
1416389_a_at	284.9	P	263	P	256.9	P	265.9	P	255	P	275.1	P	283	P	263.1	P	375.7	P	312.4	P	211.4	P	250.1	P	267.3	P	275.4	P	206.6	P
1416390_at	43.8	P	41.6	P	29.6	P	55.9	P	57.7	P	38.3	P	50.3	P	37.3	P	30	A	39.3	P	40.7	P	46.6	P	46.3	P	37.3	P	39.1	P
1416391_at	43.3	A	44	A	27.9	A	51.8	A	36.1	A	50.5	A	39	A	51	A	60	A	53.2	P	34.9	A	50.4	P	46.1	A	39.9	A	53.4	P
1416392_a_at	2207	P	2282	P	2235	P	2829.6	P	2854.3	P	2908.8	P	2401.5	P	2859.3	P	3154.8	P	2817	P	2280.7	P	2426	P	2194.6	P	2056.6	P	2033.6	P
1416393_at	585.1	P	533.8	P	558.9	P	624.8	P	653.1	P	703.7	P	643.3	P	653.1	P	778.7	P	836.9	P	501.3	P	525.4	P	457.2	P	534	P	508.2	P
1416394_at	540.3	P	571.5	P	422.4	P	638.3	P	637.7	P	762.5	P	531.5	P	633.4	P	846	P	769.7	P	514.1	P	614.5	P	589	P	548.7	P	514.3	P
1416395_at	150.2	P	224.5	P	161.8	P	213.2	P	242.3	P	234.8	P	203.1	P	178.2	P	268.4	P	263.3	P	180.9	P	201.6	P	178.3	P	188.6	P	167.7	P
1416396_at	57.2	A	49.1	A	42.7	A	53.5	A	62.5	A	39.9	A	26.6	A	37.6	A	41.4	A	20.4	A	40.4	A	42.7	A	39	A	27.4	A	22	A
1416397_at	42.8	P	48.7	P	33.2	A	34.4	P	18.5	P	48.5	P	32.5	P	35.6	P	93.4	P	50.8	P	45.9	P	23.3	A	30.3	P	17	P	38.3	P
1416398_at	43	A	16.6	A	19.6	M	29.1	A	36.7	P	12.2	A	21.8	A	14.3	A	53	P	19.9	P	24.3	A	24.8	P	17.9	A	17	A	28.3	A
1416399_a_at	461.6	P	410.9	P	442.9	P	364.4	P	439.3	P	483.7	P	403	P	456.8	P	708.1	P	440.5	P	365.9	P	384.6	P	343.9	P	334	P	342.3	P
1416400_at	96.3	P	83	P	78.8	A	76.8	M	92	A	106.7	P	90.5	P	116.4	P	157.9	P	99.3	P	67.7	A	108.1	P	84.1	P	55.5	P	107.5	P
1416401_at	730.9	P	721.6	P	626.5	P	919.5	P	1032.1	P	947.7	P	945	P	922.6	P	1371.8	P	948.2	P	608.4	P	789.3	P	821.3	P	707.4	P	656.5	P
1416402_at	205	P	236.6	P	193.6	P	248.8	P	205	P	247.8	P	200	P	245.8	P	278.5	P	260	P	176.6	P	190.7	P	217.7	P	171.5	P	169.5	P
1416403_at	116.3	P	144.7	P	107.5	P	140.5	P	112.2	P	110	P	135.9	P	141.7	P	184.5	P	123.5	P	104.5	P	118.5	P	115.3	P	107.4	P	98.9	P
1416404_s_at	3081.6	P	2714.1	P	3195.5	P	3275.4	P	3533.2	P	4107.1	P	2821.9	P	3523.2	P	3741.3	P	3198.5	P	2872.8	P	2928.1	P	2655.1	P	2643.5	P	2816.3	P
1416405_at	520.9	P	358.1	P	373.2	P	538.8	P	532.8	P	588	P	548	P	548.7	P	703.2	P	657.4	P	406.6	P	452.4	P	454	P	394	P	426.5	P
1416406_at	180.7	A	127.1	A	179.2	A	117.1	A	65.1	A	169.1	A	118.3	A	187.2	A	85	A	152.1	A	138	A	102	A	137.6	A	61.3	A	53.9	A
1416407_at	170.4	P	132.6	P	139.7	P	178.1	P	205.9	P	179.5	P	132.1	P	165.7	P	261.1	P	163.9	P	147.3	P	147	P	158.5	P	132.2	P	108.5	P
1416408_at	4493.7	P	4392.2	P	4640	P	6277.7	P	6145.2	P	5568.5	P	5192.1	P	6220.8	P	6099.5	P	4552.4	P	4759.7	P	4632.3	P	4467.5	P	4446.5	P	4210.7	P
1416409_at	4106	P	3921.1	P	4056	P	5801.9	P	5404.4	P	5476.8	P	5555.8	P	5860.4	P	6117.9	P	3575.8	P	4121.7	P	4390	P	4008	P	4153.7	P	4066.1	P
1416410_at	53.2	A	59.5	A	47.8	A	23	A	29.5	A	27.9	A	33.5	A	33.3	A	29.8	A	35.6	P	53.5	A	38	A	28.8	A	20.5	A	26.7	A
1416411_at	677.6	P	285	P	594	P	369.8	P	392.8	P	666.6	P	523.1	P	580.3	P	902.4	P	786.6	P	510.7	P	613	P	517.1	P	545.2	P	377.3	P
1416412_at	46.4	P	60.1	P	56.6	P	53.4	P	59.4	P	54.2	P	45.5	P	42.6	P	59.7	P	64.8	P	33.2	A	42.3	P	46.2	P	30.7	P	38.2	A
1416413_at	7.3	A	26.3	A	19.1	A	10.2	A	4.4	A	1.2	A	6.3	A	9.2	A	5.5	A	6.6	A	13.9	A	6.4	A	1.6	A	2.1	A	9.2	A
1416414_at	45.8	A	8.4	A	48.4	A	25.6	A	8.4	A	35.6	A	45.8	A	37.6	A	7.4	A	13.2	A	7.7	A	24.9	A	27.8	A	4.4	A	34.5	A
1416415_a_at	1133.6	P	1196.2	P	1040.2	P	1175.6	P	1288.7	P	1345	P	1089.5	P	1119.7	P	1355.6	P	1615.2	P	941.5	P	1015.2	P	944.8	P	968.8	P	953.2	P
1416416_x_at	4863.1	P	3944.6	P	3719.3	P	5665.5	P	5471.7	P	6718.4	P	5789.2	P	6494.3	P	7255.8	P	5939.4	P	4245.2	P	5316	P	5115.5	P	4626.7	P	4312	P
1416417_a_at	1143.8	P	943.2	P	1051.5	P	1286	P	1201.5	P	1572.7	P	1165.8	P	1397.8	P	1643.7	P	1573.2	P	921.8	P	1264.6	P	1066.7	P	1262.1	P	1093.5	P
1416418_at	856.9	P	968	P	460.4	P	1040.6	P	1306.8	P	1067.6	P	799.5	P	779.4	P	1405.2	P	1254.8	P	674.7	P	1043.2	P	577.6	P	808.4	P	955.1	P
1416419_s_at	1794.6	P	2273.4	P	1315.2	P	2743.5	P	2788.5	P	3179.6	P	2218.2	P	2745.7	P	3335.9	P	2657	P	1593.9	P	2003.4	P	1601.7	P	1939.6	P	2205	P
1416420_a_at	3631.8	P	3832.1	P	3635	P	3929.8	P	4330.5	P	4450	P	3666.6	P	4264.8	P	4135.5	P	3896.5	P	3387.1	P	3269.1	P	3143.6	P	3136.7	P	3132.5	P
1416421_a_at	106.7	P	77.1	P	98.7	P	63.1	P	96.7	P	98.6	P	58.8	P	91.2	P	92.6	P	95	P	77.6	P	93.4	P	74.9	P	69.1	P	65.9	P
1416422_a_at	112.8	P	74.7	P	83.1	P	102.7	P	127.1	P	100.2	P	77.7	P	123.6	P	111.6	P	150	P	91.6	P	93.4	P	105.9	P	69.8	P	71.5	P
1416423_x_at	87.6	P	72.9	P	90.6	P	87.1	P	119.1	P	89.8	P	77.9	P	93.9	P	111.4	P	162.9	P	85.3	P	109.7	P	81.1	P	74.9	P	103.3	P
1416424_at	165.4	A	150.6	A	167.7	A	159.6	A	197.6	A	208.7	P	186.2	P	192.4	A	283.9	A	199.7	M	130.7	A	136.1	A	145.5	A	155.8	P	114.1	M
1416425_at	474.5	P	439	P	383.9	P	590	P	623.8	P	601.3	P	483.3	P	582.1	P	678.6	P	427.3	P	377.4	P	505.5	P	461.3	P	422.9	P	475.5	P
1416426_at	618.1	P	599.5	P	524.8	P	700.4	P	720.8	P	803	P	577.6	P	771.1	P	913.5	P	759.6	P	551.5	P	628	P	545.8	P	584.2	P	527.8	P
1416427_at	1301.2	P	1281.4	P	1184.8	P	1828.1	P	1747.8	P	1739.6	P	1535.8	P	1983.4	P	2031.1	P	1933.3	P	1315.2	P	1372.5	P	1367.5	P	1284.5	P	1265.9	P
1416428_at	160.5	P	153.9	P	155.3	P	204.6	P	204.4	P	241.6	P	163.7	P	215.7	P	249.6	P	196.3	P	133.4	P	194.2	P	176	P	162.8	P	152.9	P
1416429_a_at	4648.1	P	4485.4	P	4391.3	P	6089.9	P	6035.2	P	5586.2	P	4732.3	P	5982	P	5862.9	P	4855.1	P	4732.2	P	4855.5	P	4347.8	P	4069	P	3560	P
1416430_at	4878.5	P	5022.8	P	4643.6	P	6432.2	P	6073.3	P	6466	P	5361.3	P	6307	P	6429	P	4694.8	P	5037.6	P	4638	P	4302.9	P	4356.7	P	4072.6	P
1416431_at	17.1	A	5.9	A	34.8	A	11.5	A	42.3	A	8.3	A	5.6	A	28.6	A	11	A	23.8	A	11.2	A	7.4	A	9.2	A	15.7	A	8	A
1416432_at	78	P	173.8	P	47	P	116.9	P	151.8	P	80.4	P	37.5	P	63.5	P	135.4	P	31.2	P	51.2	P	27.2	P	44.3	P	47.3	P	35	P
1416433_at	40.5	A	27.7	A	33.2	A	26.2	A	7.7	A	35.8	A	20.2	A	33.2	A	27.1	A	41.9	A	30.7	A	27.8	A	14.2	A	22.2	A	27.8	A
1416434_at	44.2	M	33.3	A	24	A	32.1	A	34.1	A	31.2	A	12	A	14.1	A	53.1	A	4.7	A	41	A	15.6	A	31.1	A	19.1	A	17.3	A
1416435_at	405.9	P	487.4	P	409.3	P	584.4	P	521.4	P	536.7	P	574.5	P	527.8	P	1043.1	P	459.4	P	407.1	P	378	P	437.7	P	346.8	P	391.1	P
1416436_a_at	194.3	P	186.4	P	166.4	M	217.2	P	186.8	A	207	P	170.7	P	173.3	P	261.8	A	244.5	P	155.1	M	183.7	P	156.9	P	164.8	P	176.3	P
1416437_a_at	53.9	P	30.9	P	44.6	P	24.6	A	57.1	P	47.3	P	50.1	P	20.6	P	73.9	A	35.2	P	51.8	P	50.9	P	40.5	P	30.1	P	32.5	P
1416438_at	235.8	P	208.5	P	234.1	P	257.5	P	296.5	P	355	P	301.8	P	266.4	P	402.8	P	346.3	P	243.6	P	266.4	P	244.3	P	242.9	P	243.8	P
1416439_at	358.3	P	264.3	P	275.2	P	305.5	P	276.8	P	277.9	P	237.3	P	304.6	P	351.4	P	355	P	245.1	P	234.8	P	255.3	P	224.5	P	219.4	P
1416440_at	2180.8	P	2038.4	P	2173	P	2645	P	2575	P	2985.3	P	2158.8	P	2850.7	P	3128.1	P	2549.1	P	2064.6	P	2245.2	P	2179.7	P	1927.8	P	1965.7	P
1416441_at	598.6	P	535.3	P	577	P	688.2	P	658.4	P	688.3	P	572.9	P	732.7	P	814.4	P	701.2	P	505.3	P	590.2	P	565.9	P	586.9	P	530.2	P
1416442_at	215.4	P	198.4	P	177	P	196	P	281.1	P	204.4	P	180.1	P	228.2	P	217	P	243	P	124.9	P	150.7	P	142.8	P	121.7	P	136.4	P
1416443_a_at	183.3	P	166.5	P	185.8	P	199.9	P	163.3	P	230.1	P	205.7	P	182.8	P	237.2	P	244.7	P	201.8	M	169.6	P	168.6	P	209.8	P	185.2	P
1416444_at	1934	P	2261	P	1442.4	P	2485	P	3224.5	P	2707.7	P	1787.7	P	2222.9	P	2354.3	P	3284.4	P	2097.9	P	2086.8	P	1876.3	P	1503.7	P	1598.2	P
1416445_at	278.4	P	273.4	P	201.7	P	309	P	375.9	P	394.6	P	328.4	P	415.4	P	419.6	P	310.4	P	283.8	P	327.6	P	276.9	P	305	P	340.2	P
1416446_at	657.4	P	657.1	P	531.3	P	644.9	P	616.2	P	749.3	P	574.3	P	770	P	755.8	P	747.5	P	577.9	P	595.9	P	486.3	P	485.9	P	449.2	P
1416447_at	978.4	P	1073.4	P	911.7	P	1158	P	1318.5	P	1334.6	P	863.4	P	1142.7	P	1100.2	P	1386.2	P	1075.5	P	955.5	P	922.3	P	763.4	P	702.6	P
1416448_at	149.8	P	146.5	P	165.4	P	173.9	P	161.4	P	181.5	P	136.4	P	152.1	P	187.6	A	238.2	P	127.7	P	196.1	P	165.6	P	172.9	P	154.8	P
1416449_x_at	66.7	A	77.1	A	78.1	A	79.8	M	45.4	A	76.8	P	78.2	A	66.5	A	81.3	A	82.3	P	57.3	A	53.9	A	34.9	A	58	P	51.3	A
1416450_at	45.9	P	47.7	P	41	A	48.9	A	46	A	36.8	A	33.2	A	34	A	64.5	A	35.8	A	40.1	A	34.8	A	30.4	A	30.5	A	19.7	A
1416451_s_at	71.8	P	53.3	P	53.5	P	66.5	A	86.6	P	66.9	P	43	M	64.5	P	72.9	A	93.3	P	55.1	P	54.2	P	63.8	P	50.3	P	52.4	P
1416452_at	4075.6	P	2880.4	P	4263.3	P	6113.9	P	4202.4	P	5560.5	P	4909	P	5918.8	P	5334.5	P	5079	P	4515.4	P	4315.9	P	3858.6	P	3534.7	P	3922.9	P
1416453_x_at	1128.4	P	1182.1	P	1232.1	P	1360.1	P	1268.3	P	1516.3	P	1071	P	1190.3	P	1396.3	P	1255.9	P	1063	P	1129.5	P	1062.5	P	978.4	P	1048.3	P
1416454_s_at	210.5	A	192.9	M	153.9	M	156.3	A	199.3	A	161.9	A	152.1	A	169	A	289.3	A	194.3	M	161.3	A	193.8	M	185.6	A	123.4	A	112.9	A
1416455_a_at	6.1	A	14.1	A	14.4	A	34.2	A	15.3	A	24.1	P	22.2	A	15	A	5.1	A	12.3	A	4.5	A	22.4	A	17.8	A	11.3	A	18.1	A
1416456_a_at	3.4	A	2.7	A	2.1	A	6.1	A	5.6	A	3.2	A	4.2	A	2.7	A	11.9	A	1.9	A	2.6	A	2.7	A	3.6	A	2.4	A	4.2	A
1416457_at	110.5	A	81.3	A	68.8	M	89.7	A	109.7	A	93.4	P	89.3	A	97.5	M	100.4	A	59.4	A	94.3	P	87.4	A	80.7	A	71	A	64.4	A
1416458_at	55.9	A	74.4	A	51	A	69.4	A	78.2	A	76.4	A	34.5	A	56.7	A	77.6	A	59.1	A	51.9	A	44.1	A	23	A	32.5	A	62.1	A
1416459_at	45	P	35.6	A	60	P	62.1	M	54.6	A	50.9	A	40.1	A	49.4	P	46.6	A	59.3	P	37.5	A	44.2	A	31	A	33.2	P	34.1	P
1416460_at	15.8	A	8	A	9.8	A	52.5	A	56.1	A	46.2	A	17.4	A	17.5	A	71.5	A	35.8	A	40.5	A	30.6	A	36.8	A	4.1	A	21.7	A
1416461_at	1656.6	P	1097.7	P	1431.9	P	1622.1	P	1714.6	P	1910.4	P	1705.4	P	1861.9	P	2092.9	P	2193.2	P	1280.1	P	1626.5	P	1470.3	P	1359.7	P	1353.3	P
1416462_at	1545	P	1111	P	1265.5	P	1431.8	P	1499.2	P	1691	P	1537.8	P	1798.3	P	1683.8	P	1781.5	P	1219	P	1413.1	P	1380.9	P	1143.3	P	1159.4	P
1416463_at	94.7	P	59.7	P	57.5	P	53	P	60.8	P	82	P	71.1	P	66.3	P	91.2	P	96.5	P	70.3	P	57.2	P	61.6	P	82.9	P	78.7	P
1416464_at	15.5	A	24.1	A	39.6	A	11.9	A	13.3	A	26.7	A	20.2	A	25.5	A	11.2	A	14.6	A	11.7	A	27.8	A	16.3	A	6.6	A	5.3	A
1416465_a_at	877.6	P	808.5	P	655.3	P	980.3	P	970.2	P	1032	P	806.7	P	1023.6	P	1185.8	P	1208.3	P	778.4	P	921.6	P	898.9	P	820.9	P	797.6	P
1416466_at	1298.6	P	1240.3	P	1215.5	P	1423.9	P	1461.9	P	1495.1	P	1141.1	P	1415.5	P	1394.3	P	1511.7	P	1134.8	P	1179.6	P	1145.9	P	1018	P	1057.9	P
1416467_at	555.6	P	532.6	P	404.2	P	366.8	P	466	P	458.1	P	393.8	P	434.4	P	568.4	P	498.1	P	423.7	P	323	P	354.6	P	385.7	P	377.1	P
1416468_at	3989.5	P	3437.4	P	3870	P	5240.4	P	5036.3	P	4929.6	P	5253	P	5390.5	P	5446.4	P	3106	P	4130.6	P	4306.3	P	3888.1	P	3872.4	P	3911.1	P
1416469_at	50.8	A	66.4	A	60.3	A	91.9	A	81.2	A	82.1	A	77.4	A	67.2	A	96.3	A	94.1	A	38.2	A	49.8	A	66.2	A	42.8	A	75.6	A
1416470_a_at	438.4	P	463.4	P	528.8	P	438.1	P	433.3	P	589.9	P	462	P	486.1	P	512.8	P	560.7	P	424.2	P	488.3	P	379.2	P	425.1	P	382.9	P
1416471_at	687.7	P	750.2	P	661.7	P	661.2	P	678.7	P	752.7	P	572	P	768.9	P	845.9	P	750.7	P	553	P	532.1	P	480.9	P	502.5	P	641.5	P
1416472_at	770.8	P	749.5	P	585.9	P	896.5	P	817.8	P	854.1	P	778.9	P	807.8	P	1087.5	P	830.7	P	666.6	P	665.1	P	651	P	670.6	P	727.2	P
1416473_a_at	32.1	A	38	A	8	A	38.4	A	30.9	A	14.2	A	15.7	A	12.2	A	9.4	A	16.1	A	26.1	A	7.4	A	33.7	A	11.4	A	2.1	A
1416474_at	16.4	M	14.8	A	12.1	A	13.1	A	2.1	A	6.7	A	12.9	A	10.3	A	6.7	A	1.9	A	17.6	A	13.4	A	5.9	A	3.1	A	8.4	A
1416475_at	252.9	P	230.4	P	225.8	P	244.7	P	247.4	P	228.1	P	170.5	P	235.5	P	227.1	P	255.5	P	251.8	P	183.8	P	235.8	P	158.2	P	129.2	P
1416476_a_at	1112.9	P	1072.2	P	1049.6	P	1327.3	P	1518.9	P	1205.1	P	769.2	P	1270.6	P	1264	P	1364.8	P	1012	P	1101	P	1118	P	861.3	P	843.3	P
1416477_at	573.8	P	488	P	443.5	P	534.9	P	627.8	P	577.1	P	530.2	P	601.8	P	600.1	P	646.9	P	410.4	P	442.1	P	413.6	P	453.4	P	476.7	P
1416478_a_at	1887.5	P	1621.5	P	1695.9	P	2017.2	P	1940.3	P	2434	P	2349.1	P	2399.9	P	2558.2	P	2466	P	1802.1	P	1814.1	P	1730.2	P	1845.5	P	1769.3	P
1416479_a_at	1014.8	P	784	P	811	P	1267.7	P	971.1	P	1257.1	P	1244.7	P	1173	P	1508.8	P	1129.1	P	880.6	P	1041.8	P	1014.6	P	1037.1	P	854.1	P
1416480_a_at	864.4	P	763.9	P	820.9	P	970.2	P	994.4	P	987.5	P	981.6	P	981.4	P	1120.9	P	992.3	P	942.3	P	967.1	P	898.6	P	816.1	P	793.1	P
1416481_s_at	104.3	P	77.7	P	94.1	P	89.9	P	66.4	P	85.9	P	80.6	P	90.1	P	103.1	P	104.5	P	71.5	P	84.4	P	99.6	P	98	P	92.8	P
1416482_at	45.3	A	29.5	A	32.6	A	31	A	47.9	A	26.2	A	12.5	A	33.4	A	42.3	A	25.1	A	24.8	A	13.1	A	5.4	A	10.5	A	21.1	A
1416483_at	87.6	A	75.8	A	80.7	A	72.6	A	81.1	A	70.4	A	97.4	A	101.6	M	84.2	A	106.5	P	82.2	A	47.1	A	62.3	A	51.4	A	88.4	M
1416484_at	73.8	P	76.4	P	66.7	P	71.7	P	70.7	P	73.9	P	71.7	P	83.6	P	63.3	P	60.4	P	42.4	P	60.2	P	50	P	54.2	P	44.5	P
1416485_at	1359.2	P	1308.6	P	1270.2	P	1561.8	P	1546.6	P	1705.7	P	1439.5	P	1625.6	P	1701.6	P	1548	P	1271.9	P	1362.4	P	1289.9	P	1253.4	P	1250.9	P
1416486_at	337.7	P	239.2	P	224.5	P	252	P	241.3	P	212	P	272.6	P	260.9	P	351.7	P	267.1	P	305.2	P	221.1	P	216.2	P	174.8	P	251.2	P
1416487_a_at	83.1	P	53.1	P	56.9	P	48.2	P	84.1	P	103.2	P	62.1	P	72.7	P	94.4	A	83.9	P	38.7	P	84.8	P	56.1	P	57.7	P	55.7	P
1416488_at	269.3	P	163	P	204.8	P	230.4	P	268.4	P	212.5	P	185	P	283.2	P	273.6	P	280.3	P	160.4	P	214.9	P	208.3	P	176.4	P	126.2	P
1416489_at	223.5	P	253.4	P	163.1	P	230.3	P	266.2	P	216.7	P	188.9	P	221.6	P	242.2	P	301.8	P	267	P	198.2	P	187.4	P	209.3	P	200.2	P
1416490_at	13.5	A	15	A	3.8	A	3	A	10.9	A	9.5	A	4.6	A	7.1	A	17.6	A	4.5	A	16.6	A	9.7	A	3.5	A	1.6	A	2.2	A
1416491_at	39.1	A	23.1	A	54	A	40.3	A	29.7	A	10.5	A	54.7	A	31.7	A	89.4	A	16.9	A	35.7	A	14.8	A	9.2	A	29.4	A	11.2	A
1416492_at	104	A	63.1	A	85.1	M	63	A	67.9	A	45.4	A	74.9	A	60.4	A	47.8	A	48	A	87.6	A	54	A	49.9	A	29.8	A	36.6	A
1416493_at	771.8	P	672.9	P	776.1	P	998.8	P	1015.6	P	1089.3	P	937.7	P	1140.9	P	1334.9	P	1170.6	P	656.9	P	1016.4	P	862.4	P	923.8	P	781.1	P
1416494_at	1230.2	P	1090.5	P	1095.1	P	1159.4	P	1102	P	1391.8	P	1164.2	P	1397.8	P	1497.2	P	1194.5	P	1083.4	P	1040.2	P	1023.4	P	1051.7	P	980.9	P
1416495_s_at	618.7	P	474	P	598.8	P	643.1	P	689.5	P	757.5	P	616.7	P	669.8	P	846.8	P	584.8	P	536.9	P	574.1	P	528.1	P	675	P	430.8	P
1416496_at	1606.3	P	1527.2	P	1604.1	P	1923.6	P	1637.2	P	1930.4	P	1490.4	P	1881	P	2036.8	P	1843.5	P	1492.9	P	1625.9	P	1446.7	P	1308.8	P	1154.6	P
1416497_at	191.1	A	226.1	A	191.4	A	328.1	P	381.5	P	313.2	P	303.7	P	381.4	P	594.7	P	389.6	P	203.3	P	282	P	229.1	M	289.5	P	314.3	P
1416498_at	62.2	M	36.8	A	53.5	A	33.4	A	57.8	A	41.5	A	53.7	A	60.8	A	68	A	82.5	M	56.1	A	37	A	48.3	A	41.7	A	44.8	A
1416499_a_at	290.3	P	244.2	P	282.8	P	263.2	P	309	P	282.5	P	251.3	P	278.2	P	319.1	P	376.8	P	267.6	P	234.4	P	267.9	P	228	P	230	P
1416500_at	722	P	614.2	P	582.2	P	734.2	P	719.1	P	785.8	P	677.2	P	818.8	P	831.9	P	862.3	P	661.5	P	686.4	P	630.3	P	612	P	647	P
1416501_at	46.7	A	49.9	A	40.7	A	48.8	A	25	A	40.8	A	31.2	A	63.9	P	76.7	A	71.5	A	53.6	A	71	A	31.3	A	50.3	A	58.3	A
1416502_a_at	373.4	P	373.3	P	358.4	P	470.5	P	524.5	P	576.3	P	500.4	P	490.3	P	696.7	P	500.8	P	379.9	P	510.2	P	371.9	P	345.9	P	355.5	P
1416503_at	45.4	A	44.3	A	39	A	8.9	A	27.4	A	39.5	A	19.9	A	51.1	A	45.6	A	38.4	A	37.6	A	27.2	A	46.5	A	22	A	22.7	A
1416504_at	109.4	P	93.5	P	129	P	149.5	P	113.4	P	182.2	P	140	P	113	P	216.1	P	102.7	P	58.9	P	115.2	P	98.4	P	118.8	P	109.1	P
1416505_at	68	P	92	P	98.4	P	91	P	96.5	P	88.2	P	75.9	P	85.3	P	123	A	95.3	P	45.1	P	56.5	P	61.3	P	44.9	P	52.6	P
1416506_at	1225.6	P	1183.2	P	1193.4	P	1351.6	P	1367.4	P	1511.3	P	1252.1	P	1446.3	P	1602.7	P	1511.4	P	1096.3	P	1189.1	P	1102.1	P	1087	P	1071.1	P
1416507_at	21	P	13.3	A	21.2	P	20.8	P	26.9	P	20.7	P	21	P	16.4	P	40.1	A	13	P	15.3	P	18.2	P	17.4	P	12.5	P	15.4	A
1416508_at	435.8	P	400.2	P	500.2	P	473.9	P	484.5	P	480.1	P	423.3	P	494.3	P	656.9	M	620.8	P	380.2	P	375.9	P	381.3	P	341.5	P	379.6	P
1416509_at	619	P	670.7	P	616.9	P	716.4	P	859.4	P	822.8	P	603.5	P	758.9	P	815.5	P	1094.7	P	707.7	P	715.1	P	615.3	P	627.9	P	684.9	P
1416510_at	273.7	P	249.3	P	218.1	P	264.9	P	281.5	P	291.2	P	260.2	P	305.5	P	305.9	P	307	P	214.6	P	224.9	P	206	P	213.6	P	237.2	P
1416511_a_at	183.6	P	168.2	P	147.7	P	176.7	P	192.8	P	218.3	P	185.6	P	187.6	P	408.4	P	204.9	P	119.7	P	152.9	P	126.9	P	170	P	146.3	P
1416512_at	185.8	P	201.3	P	170.8	P	233.6	P	247	P	245.7	P	232.7	P	235	P	274	P	279.4	P	206.1	P	221.5	P	201	P	194.9	P	187.5	P
1416513_at	44.5	A	31.3	A	35.5	A	18.1	A	32.7	A	17.6	P	29	A	16.6	A	49.5	A	28.3	A	48.6	A	30.8	P	16.7	A	19.6	A	15.6	P
1416514_a_at	73.8	P	48.7	A	70.7	P	56	P	68	P	71.1	P	46.7	P	72.8	P	39.9	A	87.6	P	59.9	A	33.4	P	47.9	P	37	P	35.1	P
1416515_at	31.7	A	2.1	A	29.4	A	38.3	A	42.2	A	21.8	A	48.5	A	53.9	A	82.3	A	37.9	A	11.2	A	7.8	A	10.1	A	29.5	A	7.7	A
1416516_at	2.5	A	2.3	A	1	A	10.3	A	2.6	A	5.3	A	6.8	A	1	A	10.3	A	6.4	A	1.9	A	0.7	A	0.7	A	1	A	1.2	A
1416517_at	149.8	P	122.1	P	146.2	P	134.6	P	137.4	P	157.9	P	124	P	128	P	164.5	P	153.6	P	118.9	P	115.7	P	108.7	P	93.5	P	110	P
1416518_at	50.8	A	46.3	A	60	A	5.8	A	20.9	A	2.5	A	21	A	5.9	A	7.3	A	2.2	A	44.8	P	16.6	A	5.1	A	11.5	A	6.2	A
1416519_at	2768	P	2661	P	2870.6	P	3091.2	P	3336.4	P	3869.3	P	2520.4	P	3397.6	P	3380.1	P	3018.8	P	2511.2	P	2519.7	P	2617.2	P	2696.7	P	2387.3	P
1416520_x_at	975.8	P	854.2	P	936.3	P	1029.8	P	1093	P	1313.8	P	891.7	P	1186.6	P	1229.7	P	1073.1	P	897.1	P	908.5	P	847.1	P	894.8	P	962.8	P
1416521_at	362.2	P	339.8	P	374.2	P	304.2	P	329.3	P	418.5	P	413.2	P	384.3	P	627.1	P	492.5	P	228.6	P	318.6	P	303.6	P	340.8	P	367.6	P
1416522_a_at	1076.7	P	1089.1	P	949	P	1273.1	P	1272.9	P	1298.8	P	1198.9	P	1260.9	P	1478.5	P	1349.4	P	928.5	P	990.6	P	974.7	P	933.5	P	926	P
1416523_at	6.4	A	17.8	A	18.5	A	14.9	A	25.3	A	21.1	A	13.1	A	5.4	A	92.4	A	19.8	A	21.9	A	23.9	A	22.4	A	18.9	A	28.4	A
1416524_at	570.1	P	628.1	P	495.4	P	710.8	P	698.8	P	806.2	P	627.5	P	765.9	P	985.2	P	863.1	P	518.8	P	670	P	631.5	P	600.4	P	622	P
1416525_at	529.1	P	527	P	494.3	P	774.4	P	783.3	P	797.9	P	565.4	P	656	P	706.9	P	779.9	P	479.4	P	649.1	P	617	P	522.4	P	541.3	P
1416526_a_at	1644.5	P	1493.5	P	1516.3	P	1548.9	P	1385.1	P	1784.5	P	1707.5	P	1569.8	P	2183	P	1498.9	P	1301.9	P	1461.3	P	1284.9	P	1398.5	P	1212	P
1416527_at	245.2	P	175.1	P	235.4	P	211.5	P	318	P	314.2	P	194.6	P	272.4	P	245.5	P	416.7	P	207.5	P	210.2	P	249.5	P	189.7	P	209.4	P
1416528_at	162.1	P	145.6	P	177.3	P	170.2	P	181.2	P	160.8	P	120.9	P	182.3	P	209.4	P	190	P	126.2	P	122.1	P	133.3	P	120.9	P	146.1	P
1416529_at	17.5	A	1.8	A	8.1	A	5.8	A	18.6	A	22.3	A	12.3	A	23.6	A	25.4	A	29.2	A	7.4	A	8.3	A	17.6	A	13.2	A	12.3	A
1416530_a_at	1539.2	P	1154.2	P	1775.9	P	1525.5	P	1692.6	P	1916	P	1731.6	P	1958.2	P	2026.2	P	1691.4	P	1336.3	P	1555.3	P	1537.8	P	1333.6	P	1448.5	P
1416531_at	1263.1	P	1250.1	P	920.3	P	1403.9	P	1322.6	P	1591.5	P	1310.4	P	1676.2	P	1913.3	P	1656.6	P	1052.7	P	1223.8	P	967.1	P	1184	P	1125.8	P
1416532_at	93	P	92.9	P	84	P	113.8	P	132.4	P	120.1	P	114	P	85.1	P	156.8	P	120	P	74.4	P	85.6	P	95	P	80.8	P	85.3	P
1416533_at	254.8	P	273.8	P	193	P	285.8	P	251.4	P	243.7	P	208.3	P	324.6	P	206.3	P	380.6	P	196.7	P	214.5	P	214.3	P	212.4	P	209.6	P
1416534_at	298	P	294.3	P	272.8	P	314.1	P	347.4	P	354.8	P	267.7	P	336.2	P	333.3	P	387	P	291.4	P	297.6	P	320.5	P	261.9	P	270.3	P
1416535_at	51.9	A	63	A	29.9	A	56.7	A	58.9	A	76.1	A	56.1	A	58.1	A	63.7	A	57.9	A	55.2	A	61.9	A	65.2	A	35	A	58.9	A
1416536_at	45.3	P	48.3	P	38.2	P	36.5	P	62.2	P	48.6	P	45.7	P	54.6	P	68.1	P	55.7	P	36	P	36.2	P	40.5	P	40.6	P	32.7	P
1416537_at	200.1	P	244.4	P	148.9	P	205.2	P	219.8	P	315.9	P	227.6	P	357	P	330.4	P	251.7	P	236.3	P	240.6	P	222.9	P	263.5	P	295.3	P
1416538_at	183.7	P	178	P	152.6	P	144.3	P	142.2	P	208.8	P	168.3	P	131	P	204.2	P	171.4	P	155	P	123	P	115.4	P	135.3	P	105.9	P
1416539_at	181.2	P	187.7	P	123.7	P	164.4	P	144	P	200.7	P	189.4	P	180.6	P	214.4	P	212.6	P	147.3	P	182.3	P	161.5	P	121.8	P	118.4	P
1416540_at	353.9	P	322.5	P	331.9	P	374.4	P	415.1	P	398.7	P	318.4	P	419.9	P	607.6	P	368.5	P	278.8	P	302.3	P	280.6	P	242.8	P	271.6	P
1416541_at	68.2	A	54.6	A	65.8	A	73.4	A	129.2	A	97.3	P	65.3	P	127.1	P	102.9	A	101.3	P	62.4	A	80.9	P	58	M	108.9	M	91.2	P
1416542_at	64.8	P	94.5	P	55.4	P	120.6	P	121.5	P	96.3	P	59	P	97.3	P	92.8	A	81.2	P	54.4	P	74.5	P	56.9	P	64.3	P	62.3	P
1416543_at	477.8	P	433.9	P	394.6	P	649.8	P	754.3	P	704	P	947.9	P	1228.6	P	1544.8	P	1736.3	P	1845.4	P	2150.7	P	2249.2	P	1951.6	P	2011	P
1416544_at	56	P	56.9	P	54.3	P	45.8	P	60.7	P	52.3	P	41.8	P	59.1	P	76.8	P	55.5	P	32.9	P	32.8	P	40.6	P	44.6	P	35.1	P
1416545_at	127.4	P	122.7	P	159.8	P	176.2	P	155.2	P	225.8	P	177.6	P	157.4	P	269.9	P	184.9	P	128.4	P	185.6	P	156.6	P	150.3	P	170.4	P
1416546_a_at	2715.8	P	2541.3	P	2411.7	P	3026.3	P	3533	P	3501.4	P	3004.6	P	3374.2	P	3307.2	P	3095.4	P	2789.5	P	2631.9	P	2405.6	P	2418.7	P	2382.8	P
1416547_at	932.5	P	856.2	P	869.8	P	984.8	P	973.3	P	1026.3	P	997.9	P	1037.8	P	1432.7	P	942.1	P	857.7	P	874.2	P	810.6	P	838.4	P	764.4	P
1416548_at	125.9	P	116.8	P	103.7	P	144.9	P	149.1	P	133.3	P	127.2	P	123.6	P	127.3	P	152.5	P	123.5	P	130.9	P	103.9	P	103	P	100	P
1416549_at	143.5	P	128.5	P	135.6	P	123	P	138.1	P	126.1	P	98	P	147.9	P	140.5	P	133.7	P	140.9	P	133.5	P	105.4	P	118.5	P	70.8	P
1416550_at	116.3	A	99.8	A	64.4	A	98.1	A	112.3	A	96.5	A	82.1	A	89.5	A	88.6	A	116.2	A	70.6	A	92.7	A	75.5	A	53.3	A	87	A
1416551_at	433.8	P	388.2	P	313	P	504.7	P	648.3	P	612.6	P	437.8	P	609.4	P	591.5	P	657.9	P	400	P	599.6	P	479.9	P	489.5	P	505.4	P
1416552_at	27.8	A	25.4	A	31.1	A	43.7	A	52.4	A	43.1	A	19.7	A	15.5	A	13.6	A	44.4	P	40.4	A	34.1	A	34.3	A	28.2	M	37.7	A
1416553_at	229.8	P	175.3	P	183.3	P	279.9	P	190.6	P	225.1	P	190.9	P	269.2	P	340.9	P	226.8	P	170.9	P	188.3	P	200.4	P	166.6	P	129.1	P
1416554_at	477.4	P	280.5	P	461.1	P	382.2	P	458.7	P	378.8	P	419.6	P	437.8	P	457.4	P	575.7	P	377.4	P	457	P	370.3	P	368.5	P	304.3	P
1416555_at	1591.5	P	1538.5	P	1385	P	2324.5	P	2107.4	P	2246.1	P	1795.5	P	2223.6	P	2357.8	P	2333.9	P	1467.4	P	1869.5	P	1685.1	P	1760.6	P	1633.3	P
1416556_at	2265.3	P	2028	P	2163.7	P	2436.3	P	2504	P	2685.4	P	2532.3	P	2739.2	P	2830.6	P	2661.1	P	2120.8	P	2284.6	P	2026.9	P	1981.4	P	1834.4	P
1416557_a_at	129.9	P	93.9	P	111.3	P	106.8	P	113.9	P	117.8	P	80.4	P	90.7	P	125.1	A	127.3	P	97.8	P	104.7	P	97.8	P	81.3	P	87.5	P
1416558_at	6.6	A	17.6	A	8.3	A	2	A	2.9	A	2.4	A	2.8	A	1.4	A	2.8	A	1.9	A	1.6	A	1.4	A	5.7	A	1.1	A	2.1	A
1416559_at	98	A	109.8	A	64.7	A	72.7	A	118.9	A	81.7	A	72	A	97.8	P	76.9	A	112.9	P	50.7	A	65.7	P	50.4	A	64.2	P	61	P
1416560_at	66.1	M	52.1	P	105.3	P	65	P	69.8	P	55.5	P	62.5	P	71.7	A	90	A	51.8	A	45.1	A	52.7	P	57.4	P	42.1	A	49.3	M
1416561_at	5.6	A	7.5	A	11.6	P	6	A	13.9	A	5.4	A	9.9	P	1.4	A	28.3	M	4	A	9	A	4	A	7.6	A	4.2	A	1.7	A
1416562_at	13.6	A	38.2	A	23.7	A	35.4	A	9.4	A	25	A	26.1	A	31.4	A	13.5	A	28.2	A	36.4	A	23.8	A	20.7	A	10.6	A	19.6	A
1416563_at	21.4	A	16.9	A	41.8	A	73	A	45	A	69.1	A	60.3	A	94.6	A	95.7	A	71.3	A	20.2	A	71	A	57.3	A	56.5	A	71.7	A
1416564_at	74	P	49.4	P	26.3	P	93.4	P	60.8	P	72.3	P	33.9	P	60.7	P	94.1	P	64.9	P	25.5	P	51	P	67	P	47.4	P	45.2	P
1416565_at	2673.3	P	2229.4	P	2417.6	P	2783.4	P	2593	P	3169.7	P	2746.2	P	3093.4	P	3261.8	P	2816.2	P	2502	P	2436.7	P	2246.6	P	2424.7	P	2398	P
1416566_at	395.8	P	505.2	P	438.1	P	630.3	P	701.1	P	624.7	P	369.6	P	629.9	P	837.7	P	674.5	P	453.2	P	557	P	440.1	P	424.2	P	440.8	P
1416567_s_at	1175.7	P	1013	P	1100	P	1214.7	P	1096.4	P	1407.6	P	1240.5	P	1330.3	P	1690.4	P	1581	P	938.8	P	1226.6	P	1023	P	1206.2	P	1029.9	P
1416568_a_at	133.1	P	120.1	P	114.5	P	163.1	P	136.8	P	123	P	126.9	P	147.2	P	156.6	P	126.3	P	113.7	P	151	P	110.8	P	107.6	P	107.6	P
1416569_at	131.3	P	112.2	P	124.8	P	121.3	P	122.8	P	146.3	P	99.6	P	138.6	P	159	P	149.2	P	111.3	P	112.5	P	109	P	96.8	P	119.2	P
1416570_s_at	586.3	P	491	P	440.6	P	622.3	P	557.7	P	561.5	P	550.7	P	558.2	P	971	P	576.8	P	490.1	P	513.3	P	530.8	P	447.3	P	437.8	P
1416571_at	10	A	9.4	A	38.6	A	20.3	A	52.4	A	33.1	A	13	A	26.9	A	22.3	A	26.6	A	5.2	A	22.8	A	5.6	A	22.1	A	27.9	A
1416572_at	63.6	A	43.5	A	56.2	P	30.8	A	54.7	A	53.6	P	32.4	P	49.9	P	28.2	A	67.6	P	22.6	A	36.9	P	29	A	18.5	A	22.9	A
1416573_at	43.5	A	33.6	A	29.3	A	38.7	A	4	A	49	A	25.5	A	56.3	A	10.6	A	67.2	A	42.1	A	27.6	A	13.1	A	30.3	A	43.2	A
1416574_at	134.3	P	105.8	P	205.5	P	146.6	P	224.3	P	221.9	P	148.5	P	151	P	179.2	A	219.9	P	148.7	P	172.6	P	124.9	P	120.1	P	146.7	P
1416575_at	19.7	A	10.4	A	44.8	A	27	A	25.9	A	17.1	A	43.6	A	24	A	22.7	A	27	A	34.4	A	31.6	A	26.4	A	22	A	34.6	M
1416576_at	104	A	184.1	P	148.6	P	86.9	A	151.1	P	242.8	P	95.8	A	127.1	A	155.6	A	142.1	A	96.4	A	99.1	A	206.2	P	148.4	P	156.4	M
1416577_a_at	1110.5	P	961.6	P	940.4	P	1155.5	P	976.4	P	1143.1	P	878.3	P	1108.3	P	1258.8	P	1186.3	P	933.4	P	975.2	P	828.9	P	894.3	P	820.3	P
1416578_at	65	P	108.3	P	105.9	P	127.7	P	94.3	P	163.4	P	118.4	P	129.3	P	272.3	P	164.5	P	115.6	P	86.4	P	153.7	P	147.8	P	160.8	P
1416579_a_at	18.4	A	27.1	A	17.6	A	30.6	A	12	A	11.9	A	17.1	A	26.6	A	11	A	5.8	A	13.7	A	27.5	A	4	A	4.4	A	3.8	A
1416580_a_at	322.4	P	355	P	248.9	P	398.6	P	453.1	P	367.5	P	339.9	P	379.3	P	508.2	P	392.8	P	268.9	P	298.7	P	296.4	P	266.9	P	305.1	P
1416581_at	355.8	P	319.4	P	295.8	P	388.5	P	420.3	P	355.2	P	320.4	P	352.9	P	474.4	P	377.8	P	289.8	P	328.1	P	291.1	P	290.6	P	291.9	P
1416582_a_at	135.5	A	75.5	M	159.1	P	219.9	A	241.4	A	203.4	A	172.9	A	243.1	A	56.1	A	275.5	A	211.8	A	180	A	205.6	A	159.6	A	146.5	A
1416583_at	67.8	A	48.2	A	78.8	A	52.5	A	51.8	A	87.5	A	44.2	A	71.5	A	67.2	A	68.3	A	48.9	A	56.8	A	43.9	A	42.8	A	50	A
1416584_at	65.3	P	45.3	P	68.9	P	76.9	P	24.1	A	32.2	P	39.1	P	61.8	M	95.1	A	72.9	P	43.9	P	36.7	A	53.9	P	51.1	P	39.8	A
1416585_at	84.9	P	88.6	P	98.2	P	91.2	P	108.1	P	92.6	P	82.7	P	89.4	P	140.6	P	140.6	P	90.9	P	94.6	P	81.7	P	89.5	P	90.2	P
1416586_at	78.3	A	51.9	A	40.5	A	56	A	38.7	A	57.7	A	45.5	A	74.3	A	111	A	74.2	A	60.4	A	41.8	A	55.8	A	48	A	44.1	A
1416587_a_at	45.4	A	75.3	A	61.9	A	88.6	A	28.2	A	94.8	P	55.6	A	82.9	A	74.9	A	101.7	A	38.2	A	13.7	A	45.1	A	70.5	P	44.1	A
1416588_at	60.6	A	41.9	A	49.6	A	57.8	A	28.3	A	49.6	A	58.2	A	37.9	A	120.7	A	28	A	75.6	A	50.9	A	40.2	A	33.9	A	59.6	A
1416589_at	308.4	P	106.3	P	153.4	P	246.7	P	224.2	P	261.4	P	241.2	P	332.5	P	308	P	371.3	P	182.1	P	226.4	P	215.8	P	236	P	238.7	P
1416590_a_at	46	A	32.5	A	30	P	39.7	A	67.9	P	30.4	A	52.6	A	24.6	A	83	A	6.7	A	54.3	A	27.2	A	28.4	A	19	A	22.1	A
1416591_at	60.4	P	69	P	35.6	P	67.9	P	48.1	P	71.1	P	68.8	P	64.6	P	70.9	P	63.9	P	64.4	P	51.6	P	45.2	P	20.7	P	52.3	P
1416592_at	245.9	P	237.8	P	221.5	P	180.3	P	213.9	P	245.6	P	247.6	P	216.4	P	334.1	P	240.3	P	221.4	P	267.5	P	165.3	P	215.8	P	216.1	P
1416593_at	271.6	P	303.5	P	214.1	P	305.5	P	317.1	P	297.8	P	256.5	P	245.3	P	384.9	P	281.7	P	216.7	P	272.1	P	225.1	P	211.2	P	219.4	P
1416594_at	4.2	A	3.1	A	2.9	A	4.5	A	4.3	A	4	A	4.4	A	2.6	A	10.2	A	4.1	A	2.2	A	3	A	3.2	A	4.5	A	5	A
1416595_at	386.7	P	342.1	P	338.6	P	336.1	P	345.7	P	342.4	P	326	P	377.3	P	432.8	P	379.6	P	321	P	310.7	P	315.5	P	281.2	P	315.8	P
1416596_at	9.9	A	5.8	A	6.8	A	3.9	A	10.6	A	9.7	A	18.4	A	4.7	A	16.7	A	9.3	A	11	A	7.6	A	7.7	A	6.8	A	3.7	A
1416597_at	54.8	A	36.2	A	48.7	A	41.8	A	43.9	A	43.5	A	52.6	A	49.2	A	73.3	A	56.4	A	48.6	A	37.7	A	27.8	A	26.6	A	11.4	A
1416598_at	79.1	A	43.9	A	49.6	A	61.2	A	53.4	A	33.9	A	23.2	A	47.3	A	35.6	A	46.6	A	38.1	A	35.5	A	29.9	A	33.1	A	10.1	A
1416599_at	155.1	A	166.4	A	175.2	M	134	M	123.3	A	98	A	105.6	A	108.3	A	99.9	A	130.1	A	117.7	A	110.3	A	91	M	82.4	M	108.3	A
1416600_a_at	202	P	281.5	P	241.8	P	432.6	P	313.6	P	261.7	P	181.3	P	318.5	P	338.5	P	419.5	P	248.9	P	215.4	P	303.7	P	341.3	P	450.4	P
1416601_a_at	159.8	P	185.5	P	149.9	P	204.8	P	166.7	P	155	P	121.6	P	211.7	P	113.8	P	156.1	P	166.6	P	124.5	P	176.8	P	158.8	P	170	P
1416602_a_at	26.6	A	19.3	A	28.9	A	20.1	A	17.4	A	14	A	24.6	A	38	A	13.3	A	26.1	M	17.9	A	4.5	A	36.9	A	21	A	15.3	A
1416603_at	647.1	P	610.7	P	350.4	P	651.5	P	758.6	P	783.1	P	505.3	P	696.9	P	611.4	P	574.6	P	535.5	P	573.3	P	538.8	P	469.8	P	418.2	P
1416604_at	2327.1	P	1859.9	P	1802.6	P	2784.4	P	2648.9	P	3240.1	P	2732	P	2897	P	3524.5	P	2492.2	P	2029	P	2303.7	P	2267.8	P	2195.3	P	2231.9	P
1416605_at	227.9	P	199.4	P	216.3	P	221.8	P	203.5	P	176.9	P	183	P	220.8	P	252.1	P	254.4	P	214.9	P	207.3	P	191.2	P	156.7	P	162.1	P
1416606_s_at	305	P	225.4	P	278.7	P	280.7	P	209	P	258.1	P	228.9	P	240.8	P	318.6	P	344.7	P	283.5	P	193.2	P	254.1	P	209.7	P	241.9	P
1416607_at	2011.3	P	1537.3	P	1870.4	P	2653.7	P	2380.6	P	2486.8	P	2378.1	P	2601	P	3018.3	P	1700.9	P	1936.3	P	1919.8	P	2035.6	P	2040.6	P	1761.2	P
1416608_a_at	832.3	P	538.5	P	524.9	P	608.3	P	758	P	1079.3	P	934.7	P	735.2	P	883.7	P	1145.6	P	620.2	P	832.3	P	615.4	P	784.2	P	565.1	P
1416609_at	889.1	P	820	P	764.8	P	805.4	P	869	P	1050.9	P	1022.4	P	975.6	P	1344	P	1179.9	P	804.7	P	819.6	P	871	P	832.2	P	797.3	P
1416610_a_at	134.9	P	126.7	P	118.3	P	132	P	170.9	P	163	P	126.4	P	151.3	P	167	P	184	P	94.7	P	130.5	P	142	P	121.8	P	173.9	P
1416611_at	302.9	P	230.9	P	261.4	P	299.6	P	282	P	259.2	P	254.5	P	258.3	P	300.2	M	319.5	P	256.8	P	273.6	P	270.7	P	238.8	P	252	P
1416612_at	1.8	A	4	A	6.8	A	10.5	A	29.7	A	6.4	A	25.2	A	31.9	A	58.3	A	51.9	A	30.3	A	24.6	A	67.9	A	36.9	A	63	A
1416613_at	27	A	22.9	A	10	A	35.4	A	22.7	A	15.5	A	20.6	A	28.7	A	32.2	A	29.8	P	38	A	30.7	A	29.9	A	25.8	P	19.1	P
1416614_at	79.7	P	83.6	P	100.1	P	75.8	P	99.8	P	96.4	P	87.5	P	85.5	P	68.2	P	131.8	P	83.5	P	84	P	91.6	P	68.2	P	69.6	P
1416615_at	492.4	P	482.1	P	472.9	P	616.6	P	577.6	P	588.9	P	663.4	P	636.3	P	760.7	P	650.8	P	430.9	P	604.4	P	498.5	P	547.4	P	495.3	P
1416616_s_at	277.6	P	249.3	P	254	P	249.6	P	224.1	P	264.7	P	245.3	P	282.1	P	353.9	P	342.6	P	248.7	P	218.5	P	247	P	225.7	P	219	P
1416617_at	3.7	A	6.5	A	1.5	A	3.7	A	1.3	A	1.2	A	3.8	A	2.7	A	11.5	A	1.5	A	9.9	A	0.8	A	0.6	A	1.4	A	1.5	A
1416618_at	103.6	P	115.4	P	86.4	P	112	P	105.6	P	122.3	P	94.4	P	106.6	P	179.6	P	114	P	103.4	P	90.7	P	101.8	P	82.6	P	116.8	P
1416619_at	71.3	P	58	P	73.3	P	66.8	P	68.6	P	72.6	P	77.6	P	87.3	P	44	P	78.5	P	74.5	P	77	P	68.5	P	66.9	P	48.9	P
1416620_at	92	A	78.6	A	78.4	A	90.8	A	76.4	M	94.9	A	92.1	P	104.9	M	122.7	M	123.3	M	88	A	90.5	P	92.8	A	77.1	A	86.2	A
1416621_at	160.6	P	146.5	P	128.2	P	127.8	P	152.7	P	127.1	P	146.2	P	111.6	P	322.9	P	141	P	129.2	P	102.1	P	103.4	P	101.8	P	108	P
1416622_at	93.4	P	93	P	96.6	P	99.7	P	118.7	P	102.8	P	105.9	P	108.9	P	155.5	P	116.1	P	84.8	P	99.6	P	84.8	P	87.1	P	80.8	P
1416623_at	6.2	A	35.5	A	4.6	A	3.2	A	5.1	A	18.5	A	3.4	A	5.7	A	5.6	A	2.3	A	5.8	A	3	A	4.5	A	6.2	A	2.8	A
1416624_a_at	5668.1	P	5361.1	P	5747.6	P	6637.2	P	6466.3	P	7315.3	P	6430.7	P	7399.8	P	7180.6	P	5587.6	P	5587.1	P	4993.3	P	4964.6	P	5213.9	P	5300	P
1416625_at	4263.9	P	4084.5	P	5176.9	P	5430.9	P	5332.6	P	6085.5	P	4657.4	P	5735.3	P	5786.4	P	5022.2	P	4037.9	P	4287.1	P	3806.3	P	4200.2	P	3852.1	P
1416626_at	2.1	A	8.4	A	4.4	A	7.4	A	2.7	A	3	A	9.9	A	9.5	A	8	A	11.1	A	33.9	A	4.8	A	1.8	A	1.7	A	1.4	A
1416627_at	48.6	A	54.2	M	50.2	A	68.6	P	68.9	A	41.8	P	38.9	A	54.1	M	73.6	A	57	A	57	A	54.4	P	44.7	P	28.2	A	35.4	M
1416628_at	335.1	P	346.3	P	373	P	422.9	P	413.6	P	432.4	P	336.2	P	444	P	496.9	P	431.1	P	306.9	P	354.6	P	313.7	P	363.4	P	295.5	P
1416629_at	47.6	A	17.1	A	48	A	31.8	A	22.1	A	25	A	46.6	A	41.9	A	16.7	A	55	A	60.5	A	41	A	51.9	A	29.8	A	45.6	A
1416630_at	499.3	P	441.2	P	367.1	P	305.5	P	572.1	P	545.3	P	475.2	P	824.2	P	311.5	P	1013.9	P	230	P	478.8	P	461.6	P	459.8	P	339.4	P
1416631_at	115.8	P	130.2	P	100	P	144.9	P	105.8	P	143.3	P	134.7	P	116	P	202.8	P	154.4	P	80.2	P	126.2	P	125.2	P	128.8	P	114.5	P
1416632_at	589.2	P	372.2	P	253.7	P	318.8	P	526.8	P	391	P	743	P	463.6	P	587.5	P	286.3	M	533.6	P	292.9	P	701.6	P	558.8	P	502	P
1416633_a_at	1219.8	P	1020.2	P	1130.9	P	1130	P	1210.4	P	1328.6	P	874.6	P	1265	P	1199.4	P	1480.8	P	1039.9	P	1104.8	P	1090.7	P	834.8	P	815.7	P
1416634_at	371.7	P	305.2	P	316.5	P	318.6	P	343.7	P	333.6	P	249.5	P	317.2	P	342.4	P	478.3	P	304.9	P	324	P	313.1	P	271.5	P	263.8	P
1416635_at	324.4	P	334.3	P	274.2	P	332.6	P	464.7	P	389.9	P	374.7	P	396	P	423	P	316.5	P	269.2	P	275.7	P	274.3	P	297.5	P	298.5	P
1416636_at	1227.6	P	1270.7	P	1024	P	1228.4	P	1291.3	P	1406.3	P	1173.9	P	1289.2	P	1341.9	P	1468.8	P	1123.5	P	1024.9	P	1042.3	P	1010.2	P	1002.7	P
1416637_at	101.4	P	109.3	P	74.3	P	92.7	P	112.7	P	98.2	P	97.8	P	97.1	P	166.8	P	125.1	P	88.6	P	93.1	P	95.3	P	87.6	P	85.8	P
1416638_at	22.5	A	38.4	P	22.1	A	23	A	23.5	A	15.5	P	29.5	P	23	A	61.5	P	42.7	P	17.7	A	21.2	P	25.2	P	31.6	P	27	M
1416639_at	52.8	P	79.6	P	28.7	A	67.5	P	63	M	63.5	P	65.3	P	49.7	P	114.5	A	59.8	A	55	A	58.5	P	50.7	A	45.7	P	56.5	P
1416640_at	3.5	A	2	A	2.9	A	2.8	A	4.1	A	3.7	A	11.1	A	24.3	A	4.9	A	2.3	A	3.4	A	2.7	A	3.1	A	1.8	A	2.3	A
1416641_at	108.7	P	106.8	P	85.8	P	83.1	P	52.7	P	91	P	84	P	77.3	P	144.6	A	92.7	P	105.3	P	75.9	P	75.6	P	54.8	P	55.3	P
1416642_a_at	6695.9	P	6503.4	P	6069.1	P	8113.7	P	7939.8	P	8306	P	7688.7	P	8142.2	P	8737.3	P	6553.5	P	6788.1	P	6348.8	P	5747.3	P	6320.7	P	6120.6	P
1416643_at	36.6	A	41.6	A	26.3	A	29.4	A	42.7	A	51.4	A	31	A	23.9	A	42.9	A	19.3	A	27.5	A	13	A	17.1	A	15.1	A	19.1	A
1416644_a_at	5.6	A	2.6	A	3.5	A	5.8	A	4.3	A	3.3	A	3.2	A	4	A	12.4	A	7.1	A	4.7	A	3.3	A	3.7	A	4	A	3.7	A
1416645_a_at	7.2	A	6.1	A	8.4	A	12.6	A	0.4	A	11.2	A	13.1	P	12.6	A	19.2	A	12.3	P	13.5	A	12.1	P	6.2	A	4.6	A	2.8	A
1416646_at	2.7	A	10.9	A	4.1	A	4.5	A	29.3	A	5.8	A	10.9	A	2.4	A	10.7	A	18	A	11.2	A	12.3	A	15.5	A	1.5	A	12.6	A
1416647_at	570.7	P	521.1	P	458.6	P	911.7	P	734.2	P	974.5	P	639.8	P	817.2	P	814.7	P	878.6	P	428	P	764	P	693.3	P	706.6	P	619.9	P
1416648_at	251.8	P	286	P	256.5	P	346.4	P	365.9	P	388.7	P	309.8	P	331.2	P	450	P	398.4	P	236.7	P	315.4	P	280.6	P	253.3	P	282.5	P
1416649_at	5964.4	P	6141.1	P	6584.7	P	7320.4	P	6969.4	P	7848.1	P	7643	P	7975.7	P	7666.6	P	6396	P	5891.9	P	5538	P	5259.9	P	5870.7	P	5345.6	P
1416650_at	1	A	2.4	A	1.1	A	0.8	A	0.8	A	1.6	A	0.7	A	1	A	3.5	A	0.8	A	1.4	A	0.4	A	1.5	A	0.3	A	0.6	A
1416651_at	130.1	P	137.5	P	121.2	P	162.2	P	155.8	P	156.8	P	132.3	P	154.5	P	223	P	151.3	P	130.5	P	112.8	P	112.3	P	115.8	P	130.4	P
1416652_at	28.7	A	17.5	A	13.3	A	15.3	P	13.3	A	11	A	25.4	A	17.2	A	6.4	A	11.4	P	18.5	A	15.1	M	8.8	A	10.9	A	15.1	A
1416653_at	187.3	P	182.4	P	185.2	P	181.4	P	189.7	P	170.4	P	189.3	P	161.7	P	233.5	P	236.2	P	158.3	P	135	P	145.6	P	146.5	P	160.8	P
1416654_at	109.5	A	94.6	A	75.7	A	84.4	A	115.2	A	113.3	A	63.3	A	100.8	A	147.4	A	115.5	A	104.7	A	80	A	89.5	A	86.8	A	73.8	A
1416655_at	566	P	621.7	P	516.3	P	559.8	P	586.3	P	699.3	P	516	P	625.9	P	664.9	P	764.2	P	590.2	P	505	P	450.3	P	446.9	P	484.7	P
1416656_at	158.8	P	88.5	A	175.9	P	117.8	M	155.8	A	131.2	A	91.7	P	109.8	P	157.9	A	135.1	P	110.2	A	86.7	M	72.7	A	75.6	M	91.7	A
1416657_at	146.5	P	198.3	P	186.4	P	165.2	P	177.3	P	176.4	P	114.8	P	162.3	P	226.7	P	212.5	P	160.8	P	167.6	P	143.6	P	123.1	P	157.2	P
1416658_at	30.1	A	4.5	A	33.3	A	26.8	A	26.7	A	21.3	A	26.4	A	24.2	A	9.8	A	29	A	24.1	A	4.2	A	8.5	A	19.4	A	5.8	A
1416659_at	731.7	P	611.6	P	571.3	P	833.6	P	877.9	P	872.1	P	690.5	P	890.4	P	1155.7	P	893.2	P	667	P	791.3	P	748	P	593	P	658.9	P
1416660_at	303.9	P	246.1	P	179.8	P	270.2	P	336.2	P	312.3	P	222.3	P	299.3	P	480.9	A	273	P	235.6	P	236.1	P	211.6	P	220.4	P	184.4	P
1416661_at	82.8	P	64.8	P	31.7	P	70.1	P	66.2	P	82.2	P	47.1	P	51	P	51.3	P	71.2	P	77.6	P	63.4	P	65.9	P	41.8	P	39.1	P
1416662_at	1407.4	P	1083.8	P	1031.5	P	1843.7	P	1491.9	P	1757.4	P	1742.4	P	2033.9	P	2414.8	P	1528.9	P	1306	P	1590.7	P	1339.5	P	1464.1	P	1316.8	P
1416663_at	1392.4	P	1223.7	P	1198.4	P	1452.7	P	1518.7	P	1706.5	P	1305	P	1652.1	P	1930.6	P	1566.5	P	1247.2	P	1382.3	P	1269.3	P	1274.6	P	1171.4	P
1416664_at	46.7	P	15.4	A	40	P	49.5	A	47.6	M	41.9	A	57.4	P	41.3	A	68.7	A	29.4	A	35.5	P	46	M	37.8	P	49.3	P	53.1	P
1416665_at	394.6	P	291.2	P	349.3	P	312.4	P	352.2	P	365.6	P	334.4	P	359.8	P	405.2	P	528.9	P	307.7	P	352.5	P	318.7	P	295.5	P	255.3	P
1416666_at	221.4	P	195.9	P	114.4	P	153.8	P	131.8	P	203	P	129	P	217.1	P	234.9	P	227.5	P	128.7	P	167.1	P	169.2	P	157.8	P	90.5	P
1416667_at	2123.6	P	1508.6	P	2205.7	P	2261	P	2076.5	P	2685.3	P	2511.9	P	2685.8	P	2973.1	P	2689.1	P	2116.9	P	2177.7	P	1962.1	P	1975	P	2176.6	P
1416668_at	504.3	P	409.8	P	404.1	P	466.9	P	468.7	P	512.8	P	401.3	P	434.7	P	550.3	P	576.1	P	365.9	P	430.7	P	420.3	P	352.7	P	417	P
1416669_s_at	1959.8	P	2488.2	P	1937.1	P	2640.6	P	2333.4	P	2939.5	P	2379.6	P	2741.4	P	2694.3	P	2671.1	P	1802.6	P	1909.9	P	1835.4	P	1971	P	1727.6	P
1416670_at	13.9	A	15.3	A	32.4	A	15.7	A	13.7	A	11	A	9.8	A	14.7	A	48.1	A	10.6	A	9	A	8.3	A	13	A	6.8	A	8	A
1416671_a_at	220.3	P	226.3	P	180.3	P	246.4	P	243.5	P	237.6	P	228.4	P	215.1	P	355.6	P	268.9	P	185.1	P	197.3	P	220.8	P	197.1	P	196.2	P
1416672_s_at	137	A	147.5	A	123.5	A	124.5	A	147.4	A	164.2	M	126.6	A	130.6	A	136.1	A	151.8	M	113.5	A	123	A	96.4	A	97.6	A	104.9	A
1416673_at	46.5	P	31.5	A	35	A	24.6	A	39.3	M	40.1	A	13.7	A	41.1	P	14.8	A	34.7	A	39	M	30	A	24.4	A	21	A	20.1	A
1416674_at	54.4	A	27.7	A	58.2	A	26.8	A	48.3	A	41.4	A	11.1	A	25.9	A	32.3	A	19.4	A	52.9	A	37.5	A	33.8	A	22.1	A	8.4	A
1416675_s_at	33.3	A	42.7	A	4.6	A	5.6	A	2.6	A	3.8	A	4.2	A	4.2	A	14.8	A	11	A	6	A	5.8	A	9.3	A	4.5	A	4.4	A
1416676_at	5069.1	P	4520.6	P	5741.3	P	6371.9	P	6213.4	P	6521.1	P	4932.6	P	6596.4	P	6221.5	P	5821.3	P	4958.9	P	4924.1	P	4255.5	P	4711.8	P	4428.7	P
1416677_at	6271.1	P	5988.3	P	6060	P	7975.9	P	7946.2	P	8420.4	P	6783.3	P	8197.8	P	8667	P	6260.6	P	5988.8	P	6241.4	P	5857.9	P	6165.6	P	5634.2	P
1416678_at	613.4	P	519.9	P	534	P	553.8	P	562	P	583.2	P	531.8	P	563.9	P	752.8	P	636.6	P	522.7	P	457.1	P	481.1	P	514.7	P	477.5	P
1416679_at	3592.8	P	3589	P	2625.7	P	4274.2	P	4350.7	P	4592.1	P	4735.4	P	4382.3	P	5346.6	P	3160.7	P	3678.9	P	3643.9	P	3300.4	P	3270.3	P	3543.6	P
1416680_at	321.4	P	274.2	P	284.8	P	313.5	P	276.4	P	312.7	P	280.4	P	261.5	P	289.4	P	446.5	P	244.1	P	325.2	P	254.5	P	244.3	P	255	P
1416681_at	98.4	P	92.9	P	78	P	144.7	P	143	P	125.4	P	94.4	P	118.8	P	167.2	P	168.6	P	87.7	P	108	P	106.7	P	102.4	P	94.1	P
1416682_at	50.4	P	37.2	P	61.9	P	46.6	P	52.9	P	53.1	P	39	P	55.1	P	59.2	P	60.4	P	47.5	P	44.9	P	41.5	P	29.1	P	30.4	P
1416683_at	350.4	P	303.5	P	318.3	P	431.6	P	340.5	P	422	P	361.9	P	389.4	P	411.3	P	432.4	P	378.4	P	286.9	P	295.9	P	367.4	P	282.3	P
1416684_at	315	P	288.7	P	294.6	P	322.6	P	344.3	P	349.4	P	268.2	P	313.1	P	454.3	P	449.5	P	270.9	P	313	P	288.8	P	265.3	P	280.5	P
1416685_s_at	320.5	P	278.7	P	281.8	P	262.4	P	292.5	P	384	P	253.9	P	316.6	P	327.6	P	418.6	P	275.8	P	254.3	P	200	P	230.9	P	257.7	P
1416686_at	37.3	A	47.5	A	25.7	A	41.6	A	52.7	A	28.8	A	46.9	A	31.5	A	63.4	A	17.1	A	32.1	A	22.6	A	28.5	A	18.9	A	18.9	A
1416687_at	1.4	A	8.2	A	1.6	A	10.3	A	10.1	A	3.1	A	13.7	A	7	A	3.7	A	6.9	A	3.1	A	7.1	A	7.3	A	1.4	A	7.1	A
1416688_at	17.5	A	10.6	A	20.5	A	23.2	A	22.3	A	16.2	A	29.7	A	17.6	A	41	A	8.9	A	12.5	A	19.5	A	10.1	A	10.1	A	10	A
1416689_at	150.3	P	117.9	P	77.1	P	154.2	P	197.7	P	139	P	97.5	P	181.6	P	120.6	M	70.4	P	108.4	P	76.4	P	125.5	P	106.1	P	103.6	P
1416690_at	93.1	P	94.1	P	78.9	P	114.9	P	130	P	119.8	P	112.2	P	144.7	P	157.1	P	124.9	P	88.8	P	98.3	P	76.2	P	71.3	P	110.2	P
1416691_at	104	P	113	P	73.4	P	94.2	P	139.5	P	106.1	P	84.5	P	106.4	P	146.7	P	119.3	P	101.1	P	83.9	P	96.5	P	64.1	P	87.3	P
1416692_at	67.9	A	54.7	A	78.1	A	73.3	A	69.4	A	74.8	A	61.3	A	93.6	A	102.2	A	95.4	M	59.6	A	77.8	A	50.4	A	69	A	72.3	A
1416693_at	2.3	A	4.8	A	1.9	A	3.8	A	3.3	A	3.7	A	2.4	A	3.1	A	5.1	A	2.9	A	3.9	A	2.3	A	1.7	A	1.5	A	3.4	A
1416694_at	18.8	A	22.1	A	16.7	A	27.6	A	23.2	A	13.6	A	12.3	A	13.3	A	7.6	A	13.1	A	21.6	A	15.8	A	14	A	15.8	A	15.7	A
1416695_at	471.7	P	413.9	P	476.8	P	571.3	P	608.6	P	669.3	P	493.9	P	579.8	P	724.4	P	470.3	P	411.9	P	534.6	P	488.9	P	470.7	P	456	P
1416696_at	308.6	P	286.1	P	372.4	P	370.6	P	345.6	P	401.3	P	358.7	P	429.6	P	554.9	P	441.9	P	280	P	384	P	278.5	P	313.4	P	308.9	P
1416697_at	523.1	P	472.9	P	385.7	P	544.9	P	520.7	P	568.9	P	462.4	P	531.8	P	636.1	P	620.5	P	397.6	P	419.8	P	433.6	P	435	P	382.4	P
1416698_a_at	411	P	335.3	P	311	P	368.7	P	645.6	P	729.2	P	439.8	P	556.1	P	492.4	P	650.4	P	236.4	P	484.2	P	318.7	P	288	P	335.8	P
1416699_at	2058.9	P	2327.4	P	1855.3	P	2821.9	P	2669.4	P	2937.6	P	2404.5	P	3026.6	P	3617.6	P	2611.6	P	2023	P	2210.9	P	2174.2	P	2317.4	P	2108.9	P
1416700_at	80.2	P	124.6	P	65.6	P	92	P	147.5	P	166.3	P	68.8	P	142.9	P	117.6	P	151.1	P	82	P	82.4	P	140.8	P	114.9	P	82.9	P
1416701_at	142.3	P	125.6	P	107.2	P	141.2	P	172.5	P	186.3	P	123.1	P	177.4	P	161.6	P	145.6	P	97.9	P	113.4	P	131.9	P	137.3	P	129.6	P
1416702_at	30.1	A	33.6	A	21.4	A	20.7	A	25.9	A	30.7	A	29.1	A	63.2	A	7	A	35.2	A	44.2	A	27.2	A	17.1	A	9	A	5.3	A
1416703_at	485.8	P	585.3	P	415.4	P	914.8	P	865.1	P	902.2	P	693.6	P	804	P	976.6	P	742.2	P	462.5	P	742.5	P	559.6	P	662	P	506.9	P
1416704_at	253.5	P	277	P	234.1	P	349.5	P	275.8	P	312.2	P	275.3	P	315.7	P	348.7	P	337.7	P	223.5	P	287.8	P	260.7	P	226.7	P	229.6	P
1416705_at	270.7	P	214.7	P	217.5	P	244.6	P	305.8	P	246.7	P	203.5	P	270.9	P	353.7	P	295.4	P	212.8	P	245.3	P	230.5	P	225.8	P	201.8	P
1416706_at	378.3	P	371.3	P	284.3	P	318.7	P	354.5	P	370.5	P	322.5	P	272.4	P	404.8	P	384.9	P	304.4	P	321.7	P	344	P	311.8	P	262.8	P
1416707_a_at	16	A	9.2	A	6.8	A	9	A	15.7	A	15.9	A	11.6	A	10.8	A	22.2	A	9.4	A	8.2	A	14	A	12.9	A	10.2	A	5.9	A
1416708_a_at	36	A	36.4	M	19.6	A	24.8	A	32.4	A	33.3	A	19.6	A	42.1	A	18.6	A	23.6	A	17	A	20.9	A	23.3	A	16.3	A	21.5	A
1416709_a_at	240.7	P	194	P	140.8	P	199.5	P	181.5	P	191.5	P	116.7	P	200.4	P	185.1	P	193.9	P	159.4	P	145.3	P	138	P	139.4	P	119.4	P
1416710_at	10.5	A	12.1	A	4.2	A	1.9	A	17	A	3.2	A	15.7	A	4.2	A	4.6	A	21.6	A	12	A	2.5	A	4.9	A	1.9	A	2.6	A
1416711_at	8.1	A	3.6	A	11	A	16.6	A	3.8	A	6.8	A	12.5	A	7.1	A	2.9	A	1.5	A	7.9	A	6.8	A	2.2	A	2.5	A	1	A
1416712_at	449.7	P	428.4	P	386.4	P	466.4	P	450.7	P	428.3	P	479.9	P	498.8	P	661.2	P	413.3	P	410.5	P	384	P	379.7	P	383.9	P	336.7	P
1416713_at	63.3	A	58.9	A	31.2	A	34.1	A	37.7	A	53.2	A	44.7	A	70	A	112.6	A	31	A	43.6	A	43.8	A	33.5	A	35.2	A	22.1	A
1416714_at	79	P	64.4	P	85.9	P	73	P	100	P	66	P	104.1	P	74	P	88.4	P	78.8	P	78.5	P	56.3	P	65.1	P	46.1	P	63.9	P
1416715_at	5.5	A	5	A	5.2	A	6.1	A	5.8	A	4.2	A	4.9	A	3.4	A	13.2	A	6	A	10.6	A	10.8	A	4.1	A	4.1	A	2.5	A
1416716_at	57	A	39.8	A	29.6	A	56.8	A	46.5	A	20.2	A	44.5	A	33.8	A	75.6	A	28.5	A	42.2	A	30.4	A	41.1	A	28.6	A	21.8	A
1416717_at	10.1	A	11.8	A	2	A	1.9	A	6	A	8	A	1.2	A	1	A	10.5	A	9.5	A	8	A	3.4	A	1.2	A	6.4	A	1.5	A
1416718_at	52.4	A	43.6	A	28.6	A	28.7	A	41.6	A	35.3	A	51.4	A	44.5	A	57.5	A	42.7	A	46.2	A	32.4	A	22.5	A	32	A	26.8	A
1416719_a_at	2223.9	P	2191.3	P	2473.2	P	2829.1	P	2775.1	P	3187.7	P	2619.9	P	3266.7	P	3042.7	P	2465	P	2265.1	P	2199.2	P	2071.8	P	2126.5	P	2196.8	P
1416720_at	469.7	P	493.6	P	423.5	P	520.2	P	593.2	P	483.9	P	450.5	P	491.1	P	698.3	P	374.5	P	432.2	P	294.2	P	366.8	P	256	P	260.6	P
1416721_s_at	431.8	P	462.8	P	354.3	P	417.7	P	449.8	P	395.6	P	418.6	P	437.6	P	562.6	P	464.2	P	324.8	P	316.1	P	320.2	P	321.5	P	341.7	P
1416722_at	111.2	P	108.5	P	93.2	P	96.6	A	124.9	M	124.7	P	98	A	126.4	P	163.3	P	133	M	103.8	M	133.3	P	101.3	M	86.3	M	105.3	P
1416723_at	105.6	P	99.7	P	111.2	P	108	P	105.4	P	114.9	P	109.8	P	113.3	P	126.2	P	134.3	P	95.4	P	86	P	80.7	M	85.1	P	84.6	M
1416724_x_at	86.6	P	90.6	P	70.2	P	106.7	P	103.6	P	97.9	P	71.3	P	89.6	P	85.2	P	78.4	P	97	P	63.7	P	66.4	P	84.9	P	62.8	P
1416725_at	22	A	29.5	A	13.4	A	20.4	A	30.8	A	26.6	A	17	A	16.7	A	7.4	A	17.3	A	32.3	A	13.3	A	25.8	P	18.1	A	9.3	A
1416726_s_at	316.3	P	397.4	P	299.7	A	412.1	P	422.1	P	429.8	P	351.1	P	505.5	P	354.8	M	416.8	P	290.3	P	278.7	P	358.2	P	313.8	P	310.6	P
1416727_a_at	5536.6	P	5340.3	P	5348.9	P	7372.3	P	6647.6	P	7646.9	P	6404.4	P	7797.2	P	7798.4	P	5846.5	P	5845.5	P	5676.5	P	5321.8	P	5636.4	P	5153.9	P
1416728_at	779.8	P	738.4	P	853.9	P	876.9	P	988.9	P	1060.9	P	1012.4	P	992.1	P	1653.1	P	1145.2	P	747.7	P	975.8	P	862.2	P	857	P	954	P
1416729_at	5594.6	P	5471.5	P	5971	P	7689.6	P	7366.2	P	8292	P	7288	P	7940.5	P	8369.5	P	6145.4	P	5534.7	P	5692.3	P	5426.7	P	5772.5	P	5705.3	P
1416730_at	1181.2	P	1405.6	P	1217.8	P	1301.9	P	1561.5	P	1640.8	P	1229.6	P	1405.5	P	1787.7	P	1083	P	1047.2	P	1084.4	P	869.6	P	799.7	P	868.1	P
1416731_at	290.2	P	310	P	240.3	P	326.6	P	330.7	P	316.1	P	276.4	P	302.5	P	360.3	P	300.4	P	247.7	P	265.7	P	227.1	P	201.9	P	199.6	P
1416732_at	126.9	P	106	P	100.8	P	94.9	P	97.1	P	90.5	P	131.3	P	99.1	P	167.5	P	104.5	P	104.5	P	78.3	P	83.7	P	82.7	P	75.1	P
1416733_at	298.7	P	279.7	P	257.5	P	303.4	P	280.5	P	272.4	P	263.6	P	235.7	P	337.7	P	258.4	P	231.7	P	235.1	P	223.1	P	208.8	P	191	P
1416734_at	35.1	A	37.8	A	42.8	A	46.3	A	50.7	A	37.7	A	30.3	A	27.6	A	18.9	A	31.9	A	42.2	A	39.8	A	28.2	A	33.8	A	29.6	A
1416735_at	431.2	P	410.6	P	536	P	423.3	P	536.6	P	501.5	P	428.7	P	466.1	P	533.1	P	567.7	P	479.2	P	383.3	P	362.1	P	309.4	P	393.7	P
1416736_at	131.6	A	152.2	A	125.4	A	162.2	A	181.3	A	152.6	A	126.6	A	145.8	A	213.7	A	163.5	P	133.5	A	109.2	A	116.7	A	109.2	A	101.9	A
1416737_at	11.7	A	12.8	A	8.9	A	11.4	A	15.2	A	9.8	A	6.7	A	8.8	A	26.8	A	11.6	A	14.1	A	8.4	A	11.2	A	5.9	A	7.1	A
1416738_at	253.9	P	341.7	P	212.6	P	327.9	P	334.9	P	349.3	P	310.1	P	273	P	422	P	436.6	P	306.1	P	337.2	P	267.7	P	312	P	288.6	P
1416739_a_at	115.8	M	118.8	P	85.4	P	94.5	P	129.4	P	86.9	P	99.5	P	103.7	P	163.9	P	169.5	P	110.6	P	98.2	P	104.4	P	92.9	P	90.1	P
1416740_at	67.7	P	62.4	A	75.6	P	64.6	M	64.7	P	62.2	P	55.6	A	74.6	P	90.5	P	69.2	P	55.1	P	61.7	P	45	M	57.7	A	50.9	M
1416741_at	11.5	A	8.3	A	11.5	A	5.6	A	4.4	A	7.6	A	7.7	A	4.2	A	21.5	A	21.7	A	10.3	A	6.8	A	7.8	A	19.3	A	4.4	A
1416742_at	272	P	272.2	P	237.5	P	285.7	P	261.7	P	315.8	P	232.1	P	285	P	379.5	P	416.8	P	236	P	224.7	P	208.8	P	204.4	P	215	P
1416743_at	331.9	P	274.8	P	236.1	P	322.9	P	347.7	P	326.1	P	228.1	P	327.6	P	268.7	P	434.9	P	244.8	P	339.3	P	248.3	P	278.1	P	291.5	P
1416744_at	11.1	A	9.5	A	5.4	A	20.6	A	7.7	A	3	A	11.1	A	18.9	A	2.4	A	7.9	A	7.3	A	10.9	A	12.9	P	10	A	9.4	P
1416745_x_at	37.7	A	18.3	A	19.5	A	34.8	A	31.4	A	13.9	A	30	A	25	A	23.6	A	48.4	P	25	A	32.8	A	19.3	A	20.4	P	14.1	P
1416746_at	138.7	P	150.7	P	132.4	P	161	P	190.2	P	188.2	P	136.6	P	205.2	P	232.3	P	186.9	P	119.1	P	149.1	P	129	P	123.3	P	166.1	P
1416747_at	176.3	P	155.7	P	175.8	P	178.4	P	177	P	176.6	P	146.4	P	163.6	P	268.7	P	179.2	P	124.9	P	135	P	108.4	P	123.3	P	123.2	P
1416748_a_at	33.3	A	60.9	P	39	M	25	P	36.5	P	42.2	P	30.2	P	38.5	P	74.6	P	48.2	A	61.7	P	40.5	P	41.8	A	41.8	P	25	P
1416749_at	38.4	A	8.2	A	7.1	A	3.6	A	7.2	A	14.6	A	24.1	A	23.9	A	29.4	A	28.9	A	4.5	A	4.4	A	6.3	A	19.3	A	18.9	A
1416750_at	720.7	P	430.3	P	571.6	P	565.3	P	636.1	P	747.4	P	739.9	P	787.6	P	831.5	P	752.3	P	531.9	P	624	P	685.9	P	568.3	P	591.5	P
1416751_a_at	120.8	P	107.6	P	86.6	P	112.6	P	116.4	P	111.9	P	100.1	P	121.3	P	106.8	P	137.1	P	81.7	P	109.7	P	106.2	P	94.3	P	92	P
1416752_at	3.7	A	2.3	A	6.3	A	4.4	A	6.5	A	10.6	A	4.8	A	12.7	A	18.6	A	5.1	A	2.7	A	4.2	A	3.5	A	2.2	A	8.1	A
1416753_at	144.3	A	179.8	A	131.6	A	155.5	A	136.6	A	134.8	A	136	A	163.9	A	174.8	A	81	A	93.5	A	142.6	A	136.6	A	102.1	A	56.3	A
1416754_at	14.3	A	6.2	A	5.5	A	3.2	A	4.9	A	2.2	A	6.5	A	3.1	A	18.1	A	6.6	A	2.6	A	3.2	A	2.8	A	5	A	3	A
1416755_at	226.3	P	259.3	P	192.9	P	341.9	P	298.1	P	311.9	P	167.2	P	280.2	P	236.3	P	423	P	251.2	P	274.3	P	304.2	P	352.6	P	290.2	P
1416756_at	268	P	331.9	P	222.1	P	386.1	P	504	P	445.1	P	297.4	P	438.1	P	391.1	P	479	P	296.5	P	467.2	P	289.5	P	443.3	P	413.4	P
1416757_at	11.4	P	3.8	A	21.6	M	15.6	A	14	A	17.1	P	14.2	A	9.3	A	17.5	A	15.3	P	18.6	P	10.1	A	15.4	P	13.5	A	8.8	A
1416758_at	166.5	A	95.6	A	159.9	A	255.1	A	168.7	A	97	A	195.9	A	177.3	A	363.3	A	181.5	A	224.3	A	14.9	A	58.1	A	144.2	A	104.2	A
1416759_at	1.2	A	1	A	1.2	A	0.8	A	1.2	A	1.3	A	1.1	A	11.3	A	6.3	A	1	A	6.1	A	1.3	A	0.7	A	0.8	A	1.6	A
1416760_at	15.6	A	57.2	A	38.8	A	94.5	A	89.4	A	51.7	A	72.1	A	43.1	A	108.1	A	49.7	A	73.6	A	84.7	A	45.7	A	45.2	A	61.9	A
1416761_at	30.3	A	30.3	A	25.8	A	22.9	A	26.2	A	22.2	A	16.7	A	27.7	A	31	A	33.6	A	28.5	A	29.7	A	40.9	A	8.5	A	24.2	A
1416762_at	978.9	P	500.3	P	1048	P	1035.8	P	776.8	P	978.3	P	1442	P	1337.9	P	1395.5	P	705.8	P	874.6	P	1150	P	973.9	P	1241.2	P	978.8	P
1416763_at	453.8	P	403.8	P	470.2	P	431.7	P	449	P	521.7	P	385.4	P	443.7	P	474.9	P	555.3	P	393.7	P	426.2	P	357.9	P	366.7	P	361.9	P
1416764_at	460.2	P	420.2	P	430.6	P	550.3	P	551	P	593.7	P	468.7	P	567.7	P	681.8	P	614.7	P	419.3	P	492.2	P	450.2	P	383.4	P	416.4	P
1416765_s_at	411.7	P	400.9	P	336	P	445.3	P	444.2	P	454.1	P	369.3	P	428.5	P	416.6	P	436.6	P	386.8	P	372.9	P	357	P	325.9	P	307.9	P
1416766_at	2643.1	P	2675.1	P	2429.1	P	3604.4	P	3267.9	P	3479	P	3606.4	P	3600.1	P	4381.4	P	2940.1	P	2690.2	P	2769.2	P	2509.6	P	2635.1	P	2610.8	P
1416767_a_at	788.7	P	743.5	P	742	P	825.6	P	813.2	P	864.9	P	704.8	P	751.7	P	926.3	P	999.7	P	707.1	P	748.9	P	649.9	P	734.8	P	592.7	P
1416768_at	865.2	P	884.5	P	831.4	P	1067.4	P	961.1	P	1076	P	915.4	P	1045.8	P	1250.1	P	1082.6	P	845.1	P	917.7	P	794.9	P	876.7	P	777.7	P
1416769_s_at	384.2	P	405.1	P	337.2	P	467.3	P	423.1	P	492.9	P	314.4	P	431.9	P	474	P	545.7	P	309.4	P	384.5	P	350.3	P	357.2	P	350.5	P
1416770_at	169.9	A	152.7	P	143.3	P	239.3	P	240.4	M	255.1	P	185.4	P	236.4	P	252.1	P	273.2	P	133.4	P	201.3	P	175.6	P	180.7	P	176.6	P
1416771_at	452.4	P	377.8	P	332.2	P	499.4	P	437.6	P	460	P	381	P	383.6	P	526	P	491.1	P	323.5	P	350.2	P	345.6	P	305.7	P	397.2	P
1416772_at	1325	P	1045.4	P	789.2	P	1502.9	P	1409.4	P	1499	P	1486.7	P	1583.8	P	1787.8	P	1213.6	P	1302.9	P	1282.3	P	1204.9	P	1084.3	P	1187.7	P
1416773_at	77.9	A	174.7	M	33.7	A	103.5	P	82.3	A	71.5	A	72.1	A	64.4	A	56.7	A	31.6	A	81.8	A	38.2	A	57.1	A	42.4	P	60.2	A
1416774_at	9.8	A	71.1	A	3.3	A	41.4	A	22.5	A	15.6	A	20.2	A	3.2	A	28.1	A	2.6	A	5	A	13.3	A	1.8	A	6.5	A	9	A
1416775_at	125.9	A	86.4	M	62.4	A	116.8	M	111.5	M	111.5	P	80.9	P	100.2	P	124.2	A	130.7	M	86.8	A	97.4	P	77.2	P	93.3	P	92	P
1416776_at	26.9	A	20.2	A	21	A	22.1	A	21.2	A	28	A	15.3	A	27.7	A	7.7	A	15.6	A	17.7	A	2.8	A	11.1	A	18.7	A	17.8	A
1416777_at	17.9	A	15	A	12.9	A	13.8	A	18.3	A	13.7	A	9.5	A	20.9	A	4.8	A	2.3	A	10.5	A	8.8	A	11.6	P	4.6	A	9.8	A
1416778_at	224.2	P	150.7	P	152	P	228.4	P	254.4	P	277.9	P	224.5	P	260.6	P	265.2	P	296.6	P	199.7	P	229.2	P	261.4	P	184.8	P	202.3	P
1416779_at	100.4	P	86	P	97.7	P	96	P	130.1	P	100.4	P	106.8	P	113.4	P	114.9	P	141.8	P	112	P	94.1	P	108.5	P	82.8	P	107	P
1416780_at	195.2	P	207.2	P	197.3	P	238.3	P	239.5	P	218.6	P	189.3	P	192.6	P	322.6	P	186.2	P	190.1	P	160.9	P	199.5	P	140.8	P	109.8	P
1416781_at	42.3	A	50.1	A	14.2	A	43.9	A	43.2	A	74.8	A	13.2	A	16.5	A	21	A	75.4	A	23.7	A	24.6	A	33	A	10.9	A	17.9	A
1416782_s_at	70.7	A	72.4	A	47	A	45.6	A	75.4	A	100	A	93.6	A	30.8	A	109	A	147.2	M	44.6	A	73.6	A	49.6	A	49	A	39.8	A
1416783_at	6.4	A	6.7	A	1.4	A	10.7	A	2.1	A	3.7	A	4.1	A	7.7	A	14.5	A	17	A	10.4	A	2.7	A	10.1	A	14.1	A	6.6	A
1416784_at	6.3	A	5.9	A	18.9	A	0.8	A	14.2	A	4.1	A	3.6	A	4.1	A	11	A	0.9	A	6.5	A	0.7	A	3.9	A	2.8	A	3.1	A
1416785_at	76.7	P	49.6	P	62.1	M	43.5	P	42.7	P	32.3	A	40.5	P	53.9	P	85.6	A	59.3	M	74.1	P	37.7	P	38.7	M	29	A	6.3	A
1416786_at	55.4	A	22.1	A	42	A	34.2	A	65.8	A	47.9	A	62.8	A	67.8	P	86.9	A	60.9	A	41.2	A	63.9	A	66.2	A	68.5	A	61.7	A
1416787_at	109.2	P	73.3	P	81.3	P	66.9	P	92	P	81.7	P	63.2	P	81.7	P	120.8	P	68.1	P	74.3	P	48.2	P	78.4	P	56.5	P	58.3	P
1416788_a_at	632.6	P	533	P	402.8	P	609.9	P	592.5	P	691.3	P	564.2	P	575.9	P	892.6	P	721.9	P	457.2	P	607.3	P	538.4	P	560.9	P	545.8	P
1416789_at	683.7	P	590.5	P	558.4	P	710.8	P	654.6	P	778.3	P	682.5	P	704.8	P	883.8	P	752.6	P	544.9	P	657.3	P	619.3	P	591	P	581.4	P
1416790_a_at	229.8	P	199.7	P	204.3	P	260.8	P	301	P	231.2	P	229.5	P	239.2	P	299.1	P	319.4	P	206.9	P	227.9	P	224.1	P	195.5	P	224.1	P
1416791_a_at	113.7	A	84.4	A	51.5	A	16.9	A	123.2	A	141.6	A	12.4	A	128.1	A	19.8	A	136.8	A	48	A	94.9	A	46.3	A	70.2	A	71.1	A
1416792_at	373.7	P	430.8	P	372.3	P	476.7	P	534.9	P	536.7	P	407.7	P	481.1	P	581.8	P	487.3	P	286.9	P	450.4	P	413.3	P	372.5	P	424.2	P
1416793_at	1062.9	P	1015.4	P	829.3	P	1319.7	P	1229.8	P	1203.8	P	1078.4	P	1190.8	P	1271.9	P	1607.8	P	945.2	P	1081.2	P	1131.6	P	1146.3	P	1120.7	P
1416794_at	686.3	P	568.7	P	494.8	P	714.8	P	611.3	P	686.3	P	546.9	P	617.5	P	517.9	P	872.5	P	522.1	P	584.7	P	578.3	P	618.7	P	606.2	P
1416795_at	216.3	P	146.9	P	115.3	P	221.9	P	175.7	P	190.7	P	231.8	P	187.2	P	334.4	P	239.6	P	111.9	P	149	P	182.5	P	153.1	P	154	P
1416796_at	61.6	P	55.1	A	60.1	P	65.5	P	90.4	P	80.5	P	57.1	P	41.6	P	53.5	M	68.2	P	33.7	P	25.3	P	31.3	P	36	P	43.1	P
1416797_at	1.6	A	1.7	A	1.5	A	1.5	A	5.2	A	1.7	A	1.6	A	4.6	A	8.1	A	1.4	A	1.5	A	1.7	A	1.1	A	3.4	A	5.1	A
1416798_a_at	9.6	A	22.1	A	32	A	12.3	A	38.7	A	4.6	A	41.8	A	14.1	A	54.7	A	18.6	A	8.7	A	13.3	A	17.1	A	16.7	A	4.5	A
1416799_at	202.2	P	263.7	P	174.6	P	260.7	P	302.5	P	292.8	P	203.8	P	237.5	P	302.2	P	302.6	P	178.2	P	248.8	P	194.1	P	184.2	P	179.4	P
1416800_at	164.2	P	161.2	P	138.1	P	193.7	P	188.4	P	184.9	P	158.1	P	163.2	P	214.6	P	176.9	P	127.9	P	165.2	P	125.6	P	127.6	P	114.8	P
1416801_at	25.3	A	33.4	A	16.5	A	42.6	A	39.2	A	40.9	A	32.7	A	47.4	A	29.1	A	49.9	A	29.1	A	49.1	A	23.7	A	20.7	A	17.8	A
1416802_a_at	33.9	P	43.2	A	44.2	P	53.8	P	61.9	P	22	P	56.9	P	40.9	P	41.1	A	28.6	P	32.1	P	43	P	28.1	A	19	A	30.5	P
1416803_at	56.6	P	34.5	P	65.8	P	63.7	P	54.3	A	64.3	P	49.3	P	57.6	P	60.3	A	58.7	P	60.4	P	40.6	P	48.1	P	59.4	P	39.4	P
1416804_at	8	A	11.2	A	2.7	A	3.8	A	25.7	A	7.4	A	12.4	A	10.4	A	7.7	A	19.2	A	14.8	A	10	A	2.8	A	11.2	A	7.3	A
1416805_at	31	A	7.9	A	8.8	A	25.7	A	21.9	M	11.1	A	14.2	A	23.2	A	28.6	A	19.5	P	17.1	A	14.2	A	13.9	A	11.5	A	20.2	M
1416806_at	89.9	A	77.7	A	120.8	A	107.3	A	104.1	A	73.8	A	64.5	A	127.7	A	38.3	A	78.9	A	94.4	A	89.6	A	64.3	A	74.4	A	37.4	A
1416807_at	1273.9	P	1148.1	P	1546.3	P	1211.5	P	1255.9	P	1303.4	P	1009.5	P	1412.1	P	1391.4	P	1425.4	P	1385.9	P	1219.9	P	969.9	P	944.2	P	925.7	P
1416808_at	122.6	P	90.3	P	108.6	P	124.1	P	129.7	P	112.8	P	108.5	P	138.6	P	144.9	P	118	P	110.7	P	75.3	P	108	P	88.5	P	100.4	P
1416809_at	6677.8	P	6220.8	P	6168.4	P	8017	P	7621.2	P	8045	P	7681.9	P	8246.1	P	8184	P	6195.8	P	6403.8	P	6146.8	P	5666	P	5843.3	P	5653.3	P
1416810_at	345.3	P	318.3	P	239	P	348.8	P	360.9	P	386.3	P	340.9	P	436.7	P	546.5	P	346.1	P	265.5	P	283.8	P	255.7	P	291.2	P	233.1	P
1416811_s_at	97.1	P	99.5	P	138.1	P	70.7	P	144.7	P	71.1	P	76.5	P	93	P	101.8	P	98.3	P	94.3	P	62.9	P	52.8	P	69.1	P	77.5	P
1416812_at	49.9	P	62.6	P	53.2	A	66.5	P	75.7	P	102.5	P	63.2	P	57.9	P	102.9	A	86.8	P	48.4	P	68.3	P	38.8	A	49.5	M	58.5	P
1416813_at	69.7	A	37.8	A	49.5	A	48	A	62.2	A	46.9	A	42	A	87.8	A	52.7	A	51.8	P	55.5	A	46.5	P	47	A	35.2	P	28.6	A
1416814_at	46.9	A	40.8	A	37.3	A	37	A	49.4	M	38.1	A	44.4	A	44.9	A	68.7	P	56.8	A	43.6	A	48	P	32.9	A	32.5	A	34	A
1416815_s_at	349.5	P	330.9	P	309.2	P	372.1	P	454.1	P	432.1	P	361.7	P	344.9	P	468.2	P	452.9	P	352.5	P	286.4	P	337.5	P	282.8	P	258.1	P
1416816_at	593.4	P	662.4	P	528.3	P	682	P	716.7	P	772.3	P	638.8	P	827.1	P	782	P	814.4	P	556	P	630.2	P	608.5	P	514.5	P	597.7	P
1416817_at	54.1	A	45	A	71.8	A	98.5	A	98.9	A	40.3	A	69.1	A	72.3	A	108	A	56.5	A	46.2	A	48.3	A	58.1	A	56.8	A	46.3	A
1416818_at	132.7	P	115.1	M	99.4	A	126	P	103.7	A	100.5	P	141.6	P	125.4	P	219.4	P	149.1	P	93.7	A	123.1	P	93.7	P	108.3	P	89.4	P
1416819_at	429.7	P	438.4	P	412.2	P	471.8	P	506.4	P	558.1	P	519.8	P	578.1	P	763.2	P	577.5	P	379.5	P	453.1	P	455.4	P	431.9	P	410.5	P
1416820_at	5.1	A	2.5	A	1.8	A	1.9	A	2.4	A	3.3	A	2.9	A	3.2	A	4.1	A	8.1	A	5.3	A	7.6	A	1.7	A	2.2	A	1.2	A
1416821_at	31.7	A	4	A	15.5	A	5.1	A	10.4	A	5.6	A	8	A	6.7	A	33.4	A	17.4	A	43.2	A	17.6	A	18.5	A	5.4	A	8.9	A
1416822_at	2.7	A	1.8	A	2.1	A	1.9	A	2.2	A	1.5	A	1.9	A	2	A	5.5	A	2	A	2.1	A	1.7	A	1.7	A	2.2	A	1.8	A
1416823_a_at	714.6	P	603.4	P	481.6	P	536.2	P	691.5	P	599.5	P	496.8	P	483.4	P	902.9	P	512	P	499.8	P	436.4	P	420.3	P	449.3	P	440	P
1416824_at	221.4	P	185.1	P	190.5	P	263.4	P	187.8	P	229	P	211.7	P	214.9	P	269.8	P	333.4	P	204.6	P	190.6	P	202	P	165	P	183.2	P
1416825_at	92.9	A	98.2	M	97.1	A	61.2	A	92.8	A	89.8	P	47.5	A	72.3	A	170	A	68.8	A	69.9	A	99.6	P	63.2	A	62	A	62.2	A
1416826_a_at	219.1	P	162.6	M	158.7	A	215.8	A	232.9	A	211.2	P	154.9	P	235	P	175	M	289.2	P	183.4	A	193.6	P	189.7	P	229.3	P	225.1	P
1416827_at	93.1	A	74	A	62.9	M	42.3	A	66.7	A	70.9	A	53.3	A	97.4	A	83.2	A	54.5	A	93.2	A	53.9	A	41.2	A	23.6	A	30.5	A
1416828_at	7.4	A	10.4	A	4.6	A	4.2	A	6.4	A	7.6	A	5	A	13	A	3.5	A	5.2	A	5.8	A	4.9	A	4.9	A	4.2	A	5.8	A
1416829_at	3972.8	P	3662.4	P	3498.1	P	4861.2	P	4952.8	P	5467.7	P	4290.6	P	5116.9	P	4923.6	P	4469.6	P	3929.9	P	4304.5	P	3930.3	P	3731.8	P	3450.6	P
1416830_at	274.1	P	265.4	P	295.1	P	320.3	P	323.2	P	336.5	P	280.8	P	359.3	P	561.1	P	457	P	224.9	P	259.3	P	231.9	P	257.1	P	303	P
1416831_at	148.7	P	135.8	P	115.5	P	147	P	148.5	P	176	P	164.3	P	163.1	P	234.3	P	153	P	113.5	P	140.6	P	131.5	P	106.7	P	138.4	P
1416832_at	254.6	P	191.3	P	198.4	P	264.1	P	263.4	P	257.1	P	208.9	P	270.8	P	287.3	P	376.9	P	194.4	P	239.5	P	193.8	P	188.5	P	214.7	P
1416833_at	2191.2	P	1989.5	P	1306.6	P	3248.2	P	2661.7	P	3059.8	P	2162.5	P	3649.6	P	1847	P	2358.5	P	2711.7	P	2231	P	2209.5	P	2147.2	P	2143.5	P
1416834_x_at	929.8	P	716	P	847	P	900.6	P	791.4	P	925.5	P	800.7	P	932.4	P	1075.6	P	1099.6	P	821.4	P	768.3	P	781.5	P	788.5	P	726.6	P
1416835_s_at	515	P	511.7	P	275.2	P	700.1	P	491.3	P	520	P	371.8	P	567.6	P	450.9	P	491.4	P	285.7	P	292.8	P	455.2	P	561.9	P	552.1	P
1416836_at	379.3	P	397.6	P	324.6	P	452.1	P	548.5	P	581.8	P	384.7	P	485.2	P	537.9	P	402.9	P	420.5	P	389.6	P	358	P	288.8	P	349.7	P
1416837_at	186.3	P	194.7	P	204.5	P	161.9	P	213.9	P	187.9	P	135.1	P	200.4	P	216.4	P	191.7	P	146.1	P	153.4	P	152.5	P	147.9	P	139.2	P
1416838_at	1119.9	P	890.2	P	872.8	P	1259.5	P	1080	P	1289.8	P	1127.7	P	1185	P	1338.9	P	1257.4	P	1044.1	P	1033.8	P	963.1	P	1020.5	P	943.5	P
1416839_at	2.5	A	12.3	A	10.3	A	9.7	A	13.3	A	8.4	A	7.7	A	1.8	A	9.8	A	14.5	A	14	A	1.9	A	10.9	A	12.9	A	9	A
1416840_at	457	P	263.4	P	358.1	P	412.6	P	443.8	P	438.6	P	606.9	P	423.5	P	719.3	P	304.9	P	349	P	306	P	350.8	P	330.8	P	284.1	P
1416841_at	261.1	P	267.5	P	206.8	P	278.2	P	220.9	P	224.3	P	176.4	P	229.8	P	267	P	239.4	P	216.4	P	171.5	P	184.8	P	168.8	P	227.5	P
1416842_at	199.7	A	135.2	A	184.4	A	198.1	A	212.9	M	217.5	M	204	P	184.9	A	333.6	A	241.6	P	192.9	A	155.1	M	194.6	A	157.7	P	155	P
1416843_at	15.4	A	28.1	A	27.3	A	10	A	32.2	A	32.6	A	17.6	A	31.2	A	26.7	A	18.4	A	13.9	A	22	A	17.4	A	30.9	A	3.9	A
1416844_at	53.9	A	37.8	A	48.8	A	48.3	A	53.5	A	18.2	A	29.2	A	37.3	A	20.9	A	69.8	M	10.8	A	21.7	A	35.8	A	22.2	A	24.2	A
1416845_at	17.3	A	27.4	A	38.2	A	56.7	A	55.9	A	38.8	A	24.7	A	19.9	A	72.8	A	22.3	A	34.1	A	31.4	A	32.4	A	37.6	A	26.1	A
1416846_a_at	23.6	A	35.3	P	42.8	M	41.7	P	33.3	M	44.4	P	25.7	P	22.1	A	41.9	A	6.5	A	32.3	A	23.2	P	24.8	P	33.4	P	27.4	P
1416847_s_at	8.5	A	3.5	A	8.7	A	3.5	A	3.7	A	1.3	A	2.7	A	1.1	A	5.7	A	1.1	A	2.4	A	7.6	A	1	A	5.6	A	0.8	A
1416848_at	236	A	205.8	M	225.3	A	302.2	A	315.3	A	289.6	M	210.2	M	230.5	M	338	A	255.4	A	203.1	A	248.2	M	219.6	A	208.4	P	205.5	M
1416849_at	1451.9	P	1178.7	P	1035.7	P	1385.5	P	1437.2	P	1806.7	P	1474.5	P	1711.1	P	1846.6	P	1559.8	P	1254.8	P	1253.7	P	1137.5	P	1271	P	1427.8	P
1416850_s_at	2118.5	P	1890.8	P	1666	P	2666.4	P	2508.7	P	3267.1	P	3066.9	P	2968.2	P	3464.7	P	2866.1	P	1827	P	2387.8	P	2016.5	P	2178.2	P	2169.3	P
1416851_at	50.5	A	34.9	A	84	A	12.8	A	34.3	A	24.7	A	25.1	A	41	A	34	A	23.2	A	55.2	A	18.3	A	4.9	A	4.1	A	7	A
1416852_a_at	45.4	M	42.1	A	42.6	A	51.2	A	40.5	A	57.1	P	38.6	A	42.5	M	74.9	A	70.6	P	30	A	38.5	P	49.6	P	54.9	P	45.3	P
1416853_at	73	P	55.6	P	58.7	P	61.9	P	72.9	P	68.3	P	46.9	P	87.8	P	83.7	A	75.9	P	53	P	64.1	P	55.7	P	57.2	P	63.8	P
1416854_at	181.2	P	161.4	P	156.1	P	111.5	A	165.1	P	84.7	A	92.2	P	142	P	99.7	A	67.7	A	174.6	P	100.9	P	137.6	P	80.3	P	64.4	A
1416855_at	144.2	P	190.8	P	40.5	A	127.8	P	124.3	M	100.1	P	128.3	P	86.7	P	347.4	P	158.4	P	49.8	A	138.9	P	63.5	A	102.5	P	102.3	M
1416856_at	404.7	P	343.9	P	290.9	P	410.4	P	401	P	405.4	P	294.6	P	507.3	P	478.8	P	572.3	P	376.7	P	531.3	P	524.4	P	457.8	P	514.4	P
1416857_at	604.7	P	575.1	P	599.4	P	607.4	P	579.1	P	689.6	P	532.7	P	646.6	P	681	P	804.9	P	497.8	P	542.6	P	530.6	P	537.4	P	483.4	P
1416858_a_at	355.4	P	329.5	P	295.4	P	336.9	P	324.5	P	316.6	P	275.3	P	303.3	P	309.4	P	451.2	P	276.5	P	271.8	P	283.5	P	256.6	P	264.8	P
1416859_at	106.2	P	121.2	P	82.7	P	112.1	P	94.3	P	132.2	P	87.8	P	91.3	P	157.3	A	141.6	P	153.5	P	121.5	P	104.7	P	81.7	P	75	P
1416860_s_at	172.3	P	183.2	P	143.9	P	192.1	P	217.7	P	207.5	P	122.4	P	185.9	P	161.3	P	238	P	130.1	P	157.5	P	128.3	P	129.5	P	140.7	P
1416861_at	138.2	P	129.4	P	119	A	149.9	P	185.7	P	176.4	P	120.6	P	140.8	P	182	P	211.9	P	143.8	P	120.7	P	153.4	P	112.8	P	136.3	P
1416862_at	63.4	P	64	P	64	P	69.8	P	73.4	A	77.1	P	54.9	P	58	P	85.7	P	73.3	P	58.5	P	64.8	P	55.7	P	53.8	P	43.3	P
1416863_at	3.8	A	4.6	A	2.9	A	3.9	A	2.9	A	2.6	A	1.7	A	2.3	A	13.1	A	3.6	A	4.2	A	1.8	A	2.1	A	1.2	A	1.9	A
1416864_at	77.1	P	93	A	67.2	P	63.1	A	58.9	A	68.1	A	62.1	P	78.1	P	61.7	A	90	P	57.5	P	73.9	P	68.5	P	67.3	P	85.5	P
1416865_at	30.9	A	11.8	A	7.9	A	20.5	A	21.3	A	18.8	A	17.3	A	19.7	A	11	A	26.4	A	26.1	A	5	A	13.5	A	9.5	A	19.7	A
1416866_at	420.1	P	274.5	P	362.5	P	366.5	P	463.3	P	374.2	P	347.1	P	427.6	P	476.2	P	464.6	P	355.1	P	377	P	359.2	P	294.9	P	301.5	P
1416867_at	289.1	P	230.7	P	239.4	P	240.1	P	265.3	P	251.2	P	201.7	P	211.7	P	246.6	P	267.8	P	246.6	P	227.9	P	197.5	P	209.7	P	198.6	P
1416868_at	53.9	P	89.8	P	83.7	P	96.7	P	118.8	P	91.2	P	89.7	P	68	P	152.4	P	101.9	P	73.2	P	94.6	P	63.8	P	59.5	P	65.1	P
1416869_x_at	6.7	A	6.1	A	10.5	A	14.1	A	6.7	A	6.6	A	5.7	A	5.4	A	14.3	A	7.8	A	6.5	A	7.3	A	5	A	7.5	A	7.8	A
1416870_at	92.4	P	66.4	P	83.6	P	93.5	P	79.9	P	74.3	P	77.8	P	54.8	P	154.3	P	60.2	P	72.5	P	66.6	P	71.5	P	57.7	P	54.5	P
1416871_at	19.1	A	35.6	A	32.5	A	38.4	A	34.6	A	30.5	A	23.2	A	37.4	A	53.3	A	43.3	A	28	A	27.7	A	36.4	A	6.9	A	25.9	A
1416872_at	52.8	P	53.5	P	47.8	P	57.2	P	62.1	P	42.8	P	55.2	P	55.7	P	70.5	P	34.9	P	46.5	P	36.3	P	46.4	P	35.4	P	66.5	P
1416873_a_at	200.1	P	190.4	P	128.3	P	186.9	P	211.3	P	161	P	123.7	P	145.7	P	203.9	P	164.6	P	143.1	P	146.2	P	131	P	100.8	P	106	P
1416874_a_at	109.2	P	93.8	P	89.1	P	50.4	P	79.5	P	72.4	P	46	P	49.2	A	58.7	P	67.8	P	69.8	A	42.9	P	46.4	P	40.1	P	28.5	P
1416875_at	42.7	A	5.6	A	37	A	53.3	A	20.3	A	13.5	A	4.1	A	7.5	A	9.5	A	6.3	A	9.4	A	14.6	A	11.1	A	6.5	A	8.5	A
1416876_at	54	A	51.4	P	34	P	26.3	A	59.7	P	49.1	P	16.7	A	43.2	P	76.8	P	51.2	P	50.6	P	44.1	P	40.2	M	38.6	P	29	A
1416877_a_at	970.7	P	821	P	756.1	P	943.6	P	991.1	P	1005.3	P	772.4	P	939.9	P	1027.1	P	1197.3	P	931	P	861.2	P	833.8	P	753.8	P	726.3	P
1416878_at	58.4	P	41.9	P	49.3	P	55.3	P	35.5	P	56.1	P	59.1	P	41.3	P	80.3	P	66.2	P	46.3	P	54.7	P	44	P	52.2	P	47.3	P
1416879_at	30.4	A	15.3	A	5.6	A	23	A	22.8	A	24	A	27	A	28.8	A	25.3	A	33.5	M	24.7	A	18.5	A	12.2	A	10.9	A	19.9	A
1416880_at	460.8	P	467.5	P	458.3	P	669.8	P	686.8	P	710.2	P	549.8	P	669.2	P	721.6	P	802.9	P	467.2	P	535.6	P	491.8	P	488.1	P	435.4	P
1416881_at	493	P	356.1	P	437.6	P	447.4	P	500.5	P	457.2	P	365.9	P	478.7	P	394.7	P	419.9	P	309.8	P	324.1	P	356.9	P	348.8	P	293.1	P
1416882_at	137.9	P	122.9	P	159.2	P	117.4	P	109.1	P	136.1	P	71.9	P	99.2	P	275.1	P	80.7	P	95.7	P	72.4	P	95.5	P	63.7	A	55.1	P
1416883_at	641.5	P	788.8	P	742.6	P	756.8	P	696	P	842.4	P	782.9	P	832.4	P	1031.9	P	645	P	689.7	P	614.7	P	601.7	P	464.8	P	585.8	P
1416884_at	461.6	P	397.7	P	349.9	P	520.1	P	512.7	P	518.8	P	374.5	P	463.3	P	467.3	P	585.2	P	370.5	P	385.3	P	377.8	P	324.9	P	330.8	P
1416885_at	49.9	P	58.8	P	35.6	A	25.9	P	59.2	P	54.4	P	48	P	47.1	P	82.1	A	68.6	P	21.3	A	53.2	P	38.8	M	31.3	A	42.8	P
1416886_at	29.7	P	25.4	P	29.2	P	37.7	P	27.4	P	26.8	P	25.2	P	28.5	P	37.1	A	41.5	P	18.9	A	28.9	P	33.7	P	13.1	P	25.7	P
1416887_at	34.7	A	29.4	A	40	A	28.8	A	32.1	A	31.1	A	29.6	A	26.4	A	36.1	A	25.3	A	37.9	A	12.6	A	12.9	A	13.7	A	15	A
1416888_at	108.2	A	78.7	P	106.9	P	86.6	A	109.5	A	120.3	A	104	P	89.7	A	170.4	P	116.2	A	82.7	A	93.3	A	105.1	A	105.1	A	93.3	A
1416889_at	19.8	A	18.4	A	5.4	A	3.2	A	2.8	A	1.5	A	3.4	A	3.8	A	6.6	A	2.6	A	4.4	A	3.3	A	2.4	A	3.2	A	2.6	A
1416890_at	172.2	P	142.2	P	98.4	P	122.7	P	142.4	P	122.6	P	114.8	P	132.1	P	189.3	A	144.6	P	81.7	P	118.6	P	89.3	P	89.8	P	96.9	P
1416891_at	365.2	P	347.3	P	319.3	P	374.2	P	417.4	P	442.1	P	356.1	P	395.8	P	509.2	P	414.3	P	287.3	P	337	P	322.6	P	311.5	P	299.2	P
1416892_s_at	715.9	P	878.4	P	564.8	P	704.5	P	809.2	P	649.1	P	530.7	P	566.9	P	973.8	P	625.6	P	494.8	P	545.3	P	554.1	P	580.8	P	548.5	P
1416893_at	230.1	P	300.3	P	181	P	371.5	P	364.6	P	346.9	P	314.2	P	289.2	P	551.1	P	341.2	P	178.8	P	255.2	P	223.3	P	292.9	P	321.4	P
1416894_at	123.1	P	71	P	87.8	P	150.6	P	154.2	P	135.2	P	155.1	P	144	P	186.3	P	185.3	P	73.9	P	150.7	P	135.2	P	132.9	P	128.3	P
1416895_at	214.2	P	87.7	P	154.5	P	109.4	P	186.7	P	126	P	197.3	P	196.5	P	193	P	314.8	P	289.8	P	394.9	P	221.4	P	324	P	252.2	P
1416896_at	53.8	A	42.5	A	67.2	A	58	P	87.3	M	82.5	P	60.8	A	75.1	P	78.7	A	27.3	A	55	A	65.2	P	50.2	M	57.7	P	50.9	M
1416897_at	271.4	P	275.7	P	318	P	347.3	P	376.4	P	364	P	394.2	P	404.3	P	345.3	P	271.9	P	316.2	P	335.5	P	280.2	P	297.2	P	394.1	P
1416898_a_at	147.8	A	117	A	109.4	A	110.5	A	92.3	A	108.7	A	138.7	P	138.1	A	207.3	A	117.7	A	77.5	A	102.5	A	78.4	A	76.4	A	88.6	A
1416899_at	26.4	A	23.4	A	26.1	A	125.1	A	52.6	A	37.6	A	33.4	A	32.5	A	189.7	A	123.5	A	29.3	A	49.9	A	103.4	A	26.2	A	67.4	A
1416900_s_at	2.2	A	4	A	1.8	A	2.4	A	3.4	A	2.8	A	8	A	3.7	A	11.3	A	9	A	2.9	A	2.3	A	1.9	A	5.6	A	3.8	A
1416901_at	638	P	576.7	P	593.8	P	544	P	673.7	P	661.1	P	530.8	P	609.6	P	619.9	P	733.4	P	607.7	P	510.4	P	424	P	448.4	P	508.3	P
1416902_a_at	1910	P	1698	P	1407.3	P	2181.2	P	2214.5	P	2612.7	P	2052	P	2455.1	P	2616.8	P	2362.2	P	1879.1	P	1868.4	P	1849.4	P	1912.4	P	1755.3	P
1416903_at	495.7	P	466.8	P	415.3	P	519.3	P	509.9	P	658.9	P	618.6	P	616.3	P	526.9	P	640.5	P	391.8	P	545.3	P	480.6	P	561.9	P	503.1	P
1416904_at	1317.9	P	1403.6	P	1026.8	P	1759.7	P	1703.7	P	1558.5	P	1539.6	P	1701.2	P	1842.5	P	1593.8	P	1320.6	P	1418.6	P	1264.6	P	1353	P	1219.1	P
1416905_at	2.7	A	2	A	3.7	A	5.6	A	8.6	A	6	A	10	A	3	A	20.8	A	8.1	A	5.2	A	3.6	A	6.4	A	4.6	A	6.5	A
1416906_at	431.6	A	340	A	262.6	A	394.9	A	363.2	A	385.3	A	416.6	A	397.9	A	732.7	A	443.9	P	352.2	A	315.8	A	331.5	A	309.8	P	334.8	P
1416907_at	208.5	P	145.1	P	145.1	P	181.5	P	161.1	P	201.7	P	168.5	P	205.2	P	204	P	296.6	P	163.1	P	173.4	P	170.5	P	146.5	P	131.1	P
1416908_s_at	589.4	P	512.1	P	588.4	P	686.6	P	588	P	659.2	P	537.4	P	596.1	P	769.3	P	642.6	P	495	P	532.3	P	527.8	P	377.7	P	422.1	P
1416909_at	275.3	P	268.2	P	245.4	P	273.6	P	264.5	P	287.2	P	251	P	293.4	P	310.8	P	294.8	P	219.5	P	194.9	P	224.9	P	185.1	P	201.2	P
1416910_at	475.8	P	406.1	P	458.6	P	471.4	P	484.2	P	545.2	P	489.3	P	545.7	P	658.4	P	616.3	P	415.9	P	458.7	P	446.3	P	469.9	P	429.8	P
1416911_a_at	191.2	P	168.4	P	209	P	133.8	P	191	P	131.2	P	87	P	157.5	P	105.2	P	179.5	P	133	P	130.4	P	147.3	P	116.5	P	103.8	P
1416912_at	417.8	P	438.4	P	373.6	P	414.1	P	466.9	P	434.6	P	360.8	P	445.7	P	444.9	P	492.1	P	335.8	P	375.1	P	328	P	351.8	P	343.4	P
1416913_at	5333	P	5888.8	P	4535.7	P	6992	P	7720.1	P	6973.6	P	5997.3	P	7105.6	P	6967.2	P	6282.5	P	5378.1	P	5440.9	P	4637.3	P	5075.2	P	5650	P
1416914_s_at	118.6	P	153.8	P	107.1	P	144.5	P	158.8	P	127.8	P	133.4	P	129.1	P	225.4	P	171	P	109.6	P	111.1	P	112.2	P	114.6	P	117.6	P
1416915_at	48.2	P	67.1	P	53.2	P	46.3	P	46.3	P	60.3	P	36	P	56.4	P	42.4	P	60.4	P	51.1	P	43.2	P	48.5	P	44.2	P	30.1	P
1416916_at	61.1	P	74.1	P	53.9	P	78.4	P	86.5	P	70.1	P	49.7	P	63	P	138.6	P	69.1	P	70.7	P	48.7	P	44.8	P	46.1	M	37.9	P
1416917_at	231.6	P	269.1	P	288.1	P	238.2	P	326.3	P	316.8	P	251.8	P	267.2	P	406.2	P	316.7	P	208.6	P	263.3	P	216	P	236.3	P	238.1	P
1416918_at	133.6	P	107.8	P	92.9	P	136.5	P	129.3	P	144.7	P	129.5	P	109.3	P	154.2	P	137.3	P	85.5	P	96.8	P	96.8	P	69.8	P	80.6	P
1416919_a_at	25.7	A	14	A	28.4	A	4.6	A	16.2	A	16.2	A	3.1	A	28.1	A	27.9	A	18.4	A	28.7	A	26.9	A	22.7	A	26.6	A	6	A
1416920_at	156.1	P	150.9	P	136.5	P	141.7	P	151.9	P	170	P	135	P	187.6	P	196.7	P	229.3	P	177.4	P	168.9	P	150.5	P	155.9	P	121.8	P
1416921_x_at	536.6	P	503	P	519.8	P	540.9	P	599.7	P	589.2	P	565.2	P	737.5	P	682.7	P	722.9	P	457.1	P	481.8	P	498.1	P	491.6	P	494.6	P
1416922_a_at	690.2	P	706.6	P	685.7	P	839	P	824.4	P	682.7	P	539.2	P	824.6	P	795.3	P	671.1	P	629.5	P	586.2	P	591.2	P	513.7	P	527.2	P
1416923_a_at	339.6	P	408.6	P	286.6	P	458	P	448.7	P	522.1	P	451.4	P	436.6	P	536.9	P	463.6	P	356	P	335.6	P	342.6	P	342.6	P	350.9	P
1416924_at	586.1	P	527.6	P	431.8	P	655.4	P	551.8	P	686.8	P	667.4	P	582	P	966.4	P	517.4	P	407.9	P	589.8	P	531.6	P	564.1	P	494.4	P
1416925_at	148.3	P	112.2	P	110.6	P	111.4	P	110.3	P	118.5	P	98	P	139.8	P	160.6	P	202.1	P	151.9	P	113.5	P	118.3	P	101.5	P	106.3	P
1416926_at	1504.1	P	1584.5	P	1140.8	P	1825.2	P	2184.5	P	1037.8	P	827.6	P	988.6	P	940.3	P	1291.8	P	692.3	P	623.8	P	816.9	P	683.8	P	754.4	P
1416927_at	337.2	P	406.5	P	242.8	P	512.1	P	523.8	P	237.2	P	246.8	P	295.8	P	288.8	P	347	P	184.2	P	185.1	P	247.6	P	193.6	P	180.5	P
1416928_at	73.4	P	65.3	P	79.4	P	67.2	P	87	P	70.1	P	68	P	78.6	P	78.7	P	76.5	P	89.5	P	83	P	65.2	P	65.4	P	59.8	P
1416929_at	23	A	11.6	A	10.1	A	1.4	A	10.7	A	17.4	A	13.6	A	18.1	A	14.8	A	21	A	12.3	A	5.2	A	11.3	A	11.4	A	8.7	A
1416930_at	20.4	A	22.6	A	52.4	A	25.2	A	42.4	A	38.6	A	6.5	A	30.3	A	10.4	A	29.8	A	14.6	A	12.7	A	8.3	A	12.8	A	9.3	A
1416931_at	135.8	P	113.7	P	144.7	P	120.3	P	132.6	P	121.4	P	123.3	P	146.8	P	155.9	A	179.7	P	126.6	P	158.5	P	117.8	P	98.8	P	130.5	P
1416932_at	144.3	P	93.3	P	100.3	P	137.5	P	147.3	P	138.7	P	105.1	P	124.7	P	187.2	A	151.5	P	84.3	M	85.1	P	120	P	108.4	P	113.5	P
1416933_at	644.2	P	946.9	P	816.5	P	1227.6	P	1016.9	P	883.9	P	1025.9	P	908.1	P	1301.4	P	1402.1	P	852.4	P	1005.4	P	612.7	P	903.3	P	883.2	P
1416934_at	96.4	P	96.5	P	77	P	132.8	P	168.7	P	129	P	78.8	P	116.7	P	119.8	P	77.5	P	126.4	P	81.6	P	78.3	P	57.7	P	57.1	P
1416935_at	4.5	A	13.2	A	4	A	24.4	A	18.7	A	4.8	A	9.3	A	11	A	5.4	A	4.7	A	6.8	A	17.6	A	5.9	A	16	A	18.8	A
1416936_at	35.2	A	56.6	A	11.1	A	36	A	54.2	A	46.6	A	41.2	A	14.1	A	71.9	A	54	A	17.9	A	43.9	A	33.6	A	45	A	40.4	A
1416937_at	1749.4	P	1912.9	P	1730.6	P	2630.8	P	2470.5	P	2707.7	P	2317	P	2632.5	P	2900.5	P	2503.1	P	1769.8	P	1975.9	P	1832.1	P	1976.5	P	1808.4	P
1416938_at	588.8	P	570.7	P	591.1	P	947.3	P	573.6	P	751.3	P	554	P	667.3	P	1053.4	P	709.1	P	557.9	P	544.1	P	582.3	P	526.5	P	590.1	P
1416939_at	1346.3	P	1031.1	P	1329.1	P	1354.6	P	1195	P	1435.9	P	1374.8	P	1386.6	P	1587.9	P	1818.1	P	1154.1	P	1338.4	P	1185.5	P	1222.7	P	1010.2	P
1416940_at	306	P	214.2	P	244.1	P	267.3	P	406.1	P	318.6	P	302.3	P	312.1	P	361.3	P	382.3	P	245.6	P	276.4	P	289.3	P	221.2	P	210.9	P
1416941_s_at	1352.7	P	1383	P	1234.3	P	1577.5	P	1631.6	P	1579.2	P	1356.6	P	1695.8	P	1600.6	P	1644.6	P	1228.7	P	1383.4	P	1259.6	P	1240.7	P	1137	P
1416942_at	191	P	210.2	P	257.9	P	223.7	P	239.4	P	269.5	P	203.7	P	260.2	P	272	P	239.6	P	206.7	P	201.4	P	196.5	P	192.3	P	156	P
1416943_at	739.9	P	662.7	P	612.1	P	816.9	P	784.4	P	829.5	P	704.1	P	832.4	P	853.9	P	908.6	P	664.3	P	751.7	P	668	P	664.4	P	534.8	P
1416944_a_at	38.5	A	49.3	P	41.1	P	45.1	A	43.6	A	41.8	M	28.4	A	46.5	P	53.6	A	49.1	P	12	A	42.8	P	32.8	A	32.2	A	37.7	M
1416945_at	16.7	A	27.3	A	26.7	A	13.5	A	15.7	A	12.1	A	12.6	A	32.3	A	32.5	A	15.5	A	15.8	A	8.5	A	12.8	A	10.6	A	9.5	A
1416946_a_at	2818.5	P	3473.3	P	2149.6	P	4767.8	P	5135.3	P	3942.2	P	4512.1	P	4973.5	P	4239.5	P	2362.8	P	2994.6	P	3317.1	P	3422	P	2767.5	P	3251.4	P
1416947_s_at	4903.3	P	5367.1	P	3847	P	7106.8	P	6627.6	P	6688.9	P	6579.2	P	7198.4	P	7141	P	3714.6	P	5116.2	P	4830.6	P	4867.9	P	4735.1	P	5094.8	P
1416948_at	510.6	P	377.2	P	421	P	443.9	P	498.1	P	518	P	439.3	P	477.3	P	672.4	P	472.5	P	476.8	P	410.9	P	383	P	396.6	P	391.6	P
1416949_s_at	307.7	P	312.9	P	307	P	351.7	P	344	P	359.8	P	296.9	P	335.1	P	464.5	P	432.7	P	296.6	P	336.9	P	276.9	P	223.3	P	235.4	P
1416950_at	41.9	P	24.9	P	31.7	P	29.2	P	40.9	P	28.1	P	33.7	P	30	P	35.5	A	31.1	P	38.3	P	25.6	P	29.9	P	25.2	P	18.1	P
1416951_a_at	495.8	P	469.8	P	533	P	533.4	P	553.9	P	555	P	393.9	P	430.2	P	478.8	P	547.2	P	446.2	P	432.4	P	400	P	433.7	P	313.3	P
1416952_at	362.1	P	391	P	364.2	P	366.7	P	372.7	P	461.6	P	382.5	P	413.7	P	463.6	P	456.6	P	327.5	P	333.2	P	315.4	P	321.1	P	347.4	P
1416953_at	47.8	A	23.8	A	79.5	A	82.2	P	80.4	P	52.7	A	78.7	P	47.7	A	168.3	P	109.7	P	53.1	A	87.5	P	59.6	M	56.2	P	57.5	P
1416954_at	718.9	P	711.6	P	589.5	P	1129.9	P	870.2	P	914.9	P	1137.2	P	980.3	P	1231.5	P	801.7	P	746.7	P	700.4	P	802.2	P	799.5	P	778.1	P
1416955_at	380.6	P	331.2	P	244.8	P	642.4	P	570.7	P	506.8	P	636.5	P	546.9	P	748.4	P	431.8	P	272.9	P	446.6	P	435.4	P	447.3	P	511.7	P
1416956_at	9.5	A	33.6	A	5.2	A	10.9	A	36.5	A	24.5	A	29.9	A	21.7	A	45.3	A	25.9	A	13.8	A	13.5	A	8.6	A	12	A	18.3	A
1416957_at	25.5	P	22.2	P	18.7	P	19.9	P	8.5	A	19.3	P	11	A	18.4	P	24.9	A	12	P	22	P	14.6	P	21.4	P	11.9	A	8.1	M
1416958_at	659.6	P	899.5	P	453.9	P	1072.4	P	984.1	P	1037.1	P	930.9	P	804.1	P	1330.2	P	898	P	683.4	P	829.1	P	654.7	P	729.4	P	695.5	P
1416959_at	130.8	P	137.4	P	45.8	A	128.5	P	136.6	P	145.2	P	131	P	98.3	P	216	A	157.4	P	80	A	97.6	P	69.4	P	86.2	P	108.4	P
1416960_at	156.5	P	159.8	P	165.7	P	159.4	P	185.6	P	181.7	P	144.5	P	212.2	P	211.2	P	234.2	P	139.4	M	137.9	P	129.3	P	115.6	P	121.5	P
1416961_at	7.1	A	6	A	6.3	A	6.8	A	7	A	7	A	5.9	A	6.4	A	10.2	A	5.7	A	6.2	A	4.3	A	4.8	A	4.2	A	4.9	A
1416962_at	4.5	A	5.9	A	4	A	6.4	A	25.7	A	14.9	A	4.5	A	7.2	A	10.4	A	27.9	A	4.9	A	17.8	A	5.2	A	9.4	A	4.4	A
1416963_at	176.3	P	167.9	P	110.1	P	173.4	P	170.4	P	190	P	153	P	156.2	P	363.1	P	229.7	P	129.7	P	165.2	P	130.3	P	166.6	P	142	P
1416964_at	132.2	P	119.8	P	104.4	P	183.4	P	167.4	P	176.9	P	163.7	P	152.8	P	262.9	A	220.9	P	142.9	P	148.5	P	144.9	P	162.4	P	123.9	P
1416965_at	19.4	A	25	A	19.1	A	30.2	A	1.8	A	16.5	A	29.4	A	34	A	27.4	A	14.9	A	9.4	A	4.2	A	11.6	A	26.6	A	12.7	A
1416966_at	27.1	A	32.4	M	33.4	A	25	A	33.7	A	35.6	A	19.8	A	25.1	A	47	A	23.6	A	30.4	A	23.4	P	27	A	28.8	A	6.3	A
1416967_at	2.9	A	2.4	A	2.2	A	1.4	A	7.2	A	6.3	A	5.9	A	1.2	A	7.5	A	0.4	A	10.2	A	0.4	A	1.7	A	0.2	A	0.8	A
1416968_a_at	4249.8	P	3722.1	P	4076.3	P	5636.1	P	5224.8	P	6027	P	5012.4	P	5806.3	P	6277.9	P	4146.9	P	3900.5	P	4103.4	P	3990	P	3668.5	P	3639.8	P
1416969_at	4.6	A	3.9	A	2.7	A	4.9	A	3.8	A	6.6	A	4.1	A	4.1	A	21.9	A	4.1	A	3.6	A	3.9	A	3.2	A	6.2	A	3.5	A
1416970_a_at	4544.9	P	4281.5	P	4253.8	P	5612.3	P	5257.1	P	5899.6	P	5116.8	P	5953.2	P	6336.1	P	5282.9	P	4522.8	P	4375.6	P	4320.1	P	4418.3	P	4246.6	P
1416971_at	2330.3	P	2215.9	P	2233.3	P	2883.3	P	2833.6	P	3121.7	P	2797.4	P	2913.8	P	3295.4	P	3038.6	P	2335.7	P	2338.3	P	2264.8	P	2320.9	P	2154.6	P
1416972_at	313.7	P	267.5	P	273.2	P	234.3	P	334.9	P	223.5	P	227.9	P	243.4	P	469.7	P	375.8	P	257.3	P	270.4	P	239.6	P	226.5	P	233.2	P
1416973_at	502.4	P	467.9	P	516.9	P	508	P	574.3	P	560.7	P	397.3	P	517.4	P	658	P	560.7	P	467.9	P	443.1	P	421	P	418.4	P	399	P
1416974_at	136.4	P	125.2	P	142.6	P	149.5	P	154.7	P	140.6	P	125.1	P	144.6	P	174.8	P	163.5	P	134.7	P	124.2	P	115.7	P	105.2	P	119	P
1416975_at	62.4	A	44.3	A	75.4	A	45.9	A	44.2	A	34.3	P	41	M	37.3	P	9.1	A	47.6	P	39.5	P	22.4	A	32.3	A	27.7	P	23.7	A
1416976_at	159.1	A	150.4	A	113.4	A	128.6	A	159.1	A	159.7	A	109.8	A	156.8	A	207.8	A	132.3	A	132.4	A	164.5	A	135.7	A	93.3	A	115.3	A
1416977_at	49.4	P	24	P	40	P	25.5	P	17.6	P	26.6	P	21.9	P	26.7	P	19	A	23.2	P	30.1	P	33.4	P	14.8	A	22.4	P	31.4	P
1416978_at	723.9	P	846.3	P	605.4	P	941.7	P	930.5	P	1088.6	P	826.5	P	877.9	P	1073.4	P	834.4	P	599.9	P	701	P	671.2	P	687.8	P	756	P
1416979_at	989.2	P	840.2	P	1019.9	P	1347.6	P	1229.3	P	1687	P	1314.3	P	1273.4	P	1600.6	P	1318.2	P	863.4	P	1007.9	P	874.5	P	1052.4	P	882.7	P
1416980_at	2158.1	P	2278.2	P	2193.1	P	3071.9	P	2710.9	P	2973.4	P	2746.5	P	3150.1	P	3754.2	P	2736.4	P	2093.3	P	2232.8	P	2091.2	P	2206.9	P	2019.3	P
1416981_at	204.2	P	217.2	P	214.7	P	275.5	P	257.8	P	237.4	P	155.7	P	176.4	P	238.5	P	195.8	P	133.8	P	167.1	P	164.2	P	132.4	P	100.2	P
1416982_at	316.9	P	349.9	P	276.6	P	372	P	425.7	P	369	P	210.6	P	280.1	P	601	P	298.4	P	176.6	P	194.8	P	178.9	P	229	P	176.5	P
1416983_s_at	378.2	P	496.3	P	350.7	P	440.1	P	466.8	P	437.6	P	220.1	P	317.5	P	431.7	P	381.2	P	256.4	P	228.2	P	237	P	234	P	177.4	P
1416984_at	278.3	P	307.5	P	259.6	P	376.3	P	308.1	P	322.1	P	247.6	P	330.8	P	410.4	P	319.7	P	281.3	P	263.5	P	272.8	P	246.2	P	230.5	P
1416985_at	56.8	A	53.5	A	118.2	P	84.7	A	135.7	P	86.6	P	64.6	P	79.3	P	64	A	105.6	P	77.5	A	69.1	A	40.1	A	24.3	M	58.6	M
1416986_a_at	36.2	A	9.6	A	43.5	A	40.4	A	58.8	A	31.5	A	17.6	A	17.3	A	89.3	A	47.7	A	24.6	A	21.2	A	13.7	A	22.8	A	24	A
1416987_at	65.7	P	67.5	P	35.2	P	56.5	P	67	P	45.6	P	42.8	P	50.7	P	99	P	55.7	P	49.4	P	46.5	P	47.2	P	48.7	P	43.3	P
1416988_at	64.2	P	19.9	A	60.4	A	88	A	45.2	A	53.3	A	44.6	M	53.3	A	45.6	A	64.5	A	48.5	A	39.7	A	53.1	A	34.4	A	48.7	A
1416989_at	225.9	P	306.2	P	250	P	305.9	P	350.6	P	271.7	P	318.3	P	352.1	P	350.7	P	272.5	P	237.3	P	237.3	P	258.3	P	154.8	P	205.9	P
1416990_at	223.1	P	206.1	P	160.4	P	175.5	P	120.4	P	165.5	P	132.6	P	205.1	P	163.1	P	214.4	P	143.6	P	154.2	P	160.7	P	133	P	123.7	P
1416991_at	105.5	P	107.3	P	124.9	P	128.8	P	110.6	P	133.6	P	145.4	P	119	P	199.8	P	180.7	P	134.7	P	157.1	P	120.6	P	151.3	P	98.3	P
1416992_at	46.5	A	53.4	A	64.3	A	49	A	46.9	A	30.7	A	56.6	A	40.2	A	55.4	A	67.3	A	46.9	A	23.9	A	40.6	A	48.9	A	19.7	A
1416993_at	231.3	P	207.3	P	239.9	P	342.7	P	275.2	P	262.3	P	249.8	P	292.4	P	235.4	P	351.3	P	280	P	273.4	P	219.8	P	211	P	197.8	P
1416994_at	85.9	A	91.1	M	95.1	A	82.8	P	101.4	A	85.8	M	96.7	M	90.3	P	118.8	A	133.5	P	62.6	A	81.1	P	95.4	M	79	P	94	P
1416995_at	92.8	A	61.5	A	83.1	A	85	A	69.4	A	102.7	A	43.3	A	64.1	A	38.6	A	119.4	A	46.2	A	72.4	A	89.6	A	56.2	A	39.7	A
1416996_at	193.7	P	186	P	188.3	P	276.6	P	236.5	P	271.6	P	145.4	P	229.1	P	251.3	P	367	P	234	P	196.8	P	251.7	P	236.7	P	274.2	P
1416997_a_at	84.6	P	65.9	P	65.7	P	76.1	P	77.6	P	81.9	P	55	A	69.1	P	112.2	P	59.1	M	86.5	P	49.1	P	57.2	P	54.3	P	46.2	P
1416998_at	242.3	P	233.7	P	256.4	P	287.1	P	310.8	P	266.1	P	170.8	P	321.8	P	277.6	P	290.3	P	180.6	P	227.8	P	256.3	P	262.5	P	272.6	P
1416999_at	175.5	A	157.8	A	169.2	A	253.6	A	209.5	A	210.2	A	229.1	A	226.7	M	71.2	A	274.7	A	195.4	A	261.7	A	180	A	186.4	A	150.8	A
1417000_at	92.1	A	78.5	A	84.9	A	109.3	P	106.3	P	121.5	P	110.5	P	96.5	P	105.5	P	130.6	P	58.3	A	108.3	P	72.8	P	65.7	P	82.5	P
1417001_a_at	801.2	P	827.3	P	827.4	P	739	P	990.6	P	845.5	P	825.7	P	750.3	P	1076.4	P	1112.4	P	756.1	P	1047.1	P	795	P	934.4	P	825.3	P
1417002_at	488.9	P	400.7	P	330.6	P	471.7	P	487.5	P	536.5	P	405.5	P	437	P	695.7	P	505.1	P	382.6	P	410.8	P	380	P	414.2	P	416.3	P
1417003_at	48.4	A	45.3	A	28.4	A	43	A	34	A	31.8	A	20.5	A	46.2	A	30.7	A	36.9	A	24.3	A	21.9	A	29.8	A	26	A	10.4	A
1417004_at	273	P	265.3	P	219	P	272.8	P	292.5	P	327.3	P	274	P	277.7	P	324.6	P	370.2	P	199.6	P	258.1	P	262.1	P	261.6	P	221.6	P
1417005_at	4.5	A	28.8	A	23	A	25.8	A	21.8	A	13.2	A	9.5	A	32	A	17.7	A	23.7	A	36.3	A	9.9	A	26.8	A	24.9	A	18.7	A
1417006_at	292.1	P	218.1	P	260	P	217.9	P	278	P	250.4	P	233.2	P	262.1	P	315.2	P	268.4	P	227.6	P	212.7	P	231.5	P	181.5	P	214.4	P
1417007_a_at	804.2	P	651.8	P	643.6	P	789.4	P	786.3	P	870.7	P	699.5	P	728.8	P	861.9	P	912.7	P	652.9	P	790.6	P	673.6	P	729.2	P	620.9	P
1417008_at	162.3	P	200.3	P	73.4	P	131.7	P	186.4	P	99.9	P	116.7	P	131.2	P	169.9	P	189.1	P	143.1	P	170	P	81.1	P	81.3	P	94.4	P
1417009_at	951.6	P	910.1	P	1045.8	P	1178.7	P	1373	P	1408.7	P	940.8	P	1335.5	P	1424.6	P	985.9	P	969.2	P	1028.2	P	928.7	P	964.3	P	963.7	P
1417010_at	335.3	P	345.5	P	270.1	P	356.5	P	366.8	P	375.7	P	271.9	P	312.9	P	375	P	429.6	P	263	P	286.3	P	286.6	P	240.9	P	260.2	P
1417011_at	796.3	P	629.4	P	573.6	P	888	P	744.1	P	955.2	P	912.8	P	925.9	P	1095.5	P	1012.5	P	647	P	741.2	P	643.6	P	678.4	P	634	P
1417012_at	697	P	583.6	P	475.6	P	702.7	P	656.2	P	632.9	P	506.4	P	740.1	P	749.8	P	818.9	P	556.8	P	614.7	P	467.7	P	501.7	P	469.6	P
1417013_at	804.9	P	636.4	P	1266.7	P	1349.2	P	1133	P	1390.4	P	997.9	P	1359.3	P	1215	P	1698.5	P	768.3	P	1038.1	P	1035.3	P	966.4	P	971.8	P
1417014_at	415.4	P	342	P	707.5	P	570.3	P	535.1	P	634.6	P	544.5	P	648	P	676.2	P	841.9	P	368.9	P	624.5	P	531.4	P	577.4	P	507.3	P
1417015_at	63	P	45.2	P	52.3	P	66.5	P	39.5	A	87	P	57.6	P	63.3	P	82	P	52.9	P	36.7	P	38.7	P	62.8	P	41.9	P	56.6	M
1417016_at	186.9	P	126.4	P	114.4	P	209.1	P	198.2	P	136.5	P	115.6	P	178.7	P	195.4	P	179.2	P	130.9	P	141.8	P	142.9	P	135.5	P	130.5	P
1417017_at	196.8	P	188.2	P	110.9	A	79.7	A	85.6	A	58.4	A	68.9	A	49.4	A	184	A	589.4	P	98.6	A	232.3	P	81.5	A	147.6	P	76.7	A
1417018_at	5.3	A	7.9	A	5.7	A	16.3	A	10	A	3	A	13.4	A	7.2	A	48.5	A	8.7	A	14.7	A	20.4	A	8	A	13.6	A	2.5	A
1417019_a_at	1.3	A	1.5	A	3.8	A	8.3	A	4.2	A	1.5	A	2.5	A	0.7	A	9.3	A	1.6	A	0.8	A	2.4	A	1.2	A	0.9	A	0.9	A
1417020_at	10.4	A	7.7	A	16.9	A	4.7	A	3.2	A	5.2	A	19	A	5	A	13.4	A	2.9	A	6	A	2.2	A	8.5	A	3.3	A	11.6	A
1417021_a_at	22	A	16.9	A	16.7	A	19.8	A	17.9	A	6.5	A	17.4	A	9.5	A	25.6	A	12.8	A	10.9	A	22.8	A	4.3	A	18.7	A	17.6	A
1417022_at	41.1	A	41.5	A	42.1	A	24.5	A	41.6	A	38.8	M	35	A	31.1	A	26.9	A	31.8	A	27.7	A	27	A	25	A	20.3	M	19.8	M
1417023_a_at	238.4	P	131.8	P	215.9	P	231	P	203.9	P	204	P	198.3	P	205.7	P	178.9	P	377.5	P	182.2	P	207	P	232.3	P	193.4	P	220.5	P
1417024_at	164.7	P	209	P	167.7	P	175.6	P	206.9	P	186.1	P	149.3	P	153.8	P	188.6	P	172.8	P	173.5	P	183.1	P	141.3	P	164.5	P	113.6	P
1417025_at	240.9	P	188.4	P	368.5	P	263.5	P	454.3	P	271.6	P	211.7	P	455.3	P	246.9	M	281.8	P	339.4	P	228.2	P	198.5	P	235.3	P	245.4	P
1417026_at	180.3	P	147.4	P	164.2	P	164.6	P	171.5	P	177.9	P	173.9	P	154.8	P	207.5	P	217.2	P	143	P	147.4	P	132.4	P	113.3	P	119.9	P
1417027_at	210.3	P	162.3	P	195.9	P	216.5	P	268.4	P	220.5	P	230.3	P	275.7	P	381.9	P	201.1	P	258.4	P	190.2	P	232.9	P	156.8	P	164	P
1417028_a_at	115.2	P	82.1	P	109.4	P	95.4	P	125.2	P	121.5	P	137.1	P	122.5	P	136.5	P	86.9	P	97.9	P	117.1	P	109.9	P	85.1	P	88	P
1417029_a_at	62.6	M	46	A	63.7	P	35.9	A	41.7	A	36.6	M	37	P	53.9	P	23.6	A	47.8	P	54.9	P	39.7	A	46.5	M	30	A	27	A
1417030_at	21.9	A	22.6	A	20.9	A	17.3	A	21	A	16.8	P	22.8	A	9.1	A	17	A	21.5	P	20.6	A	13.1	A	14.2	M	9.3	A	7.2	A
1417031_at	16.9	P	17.2	A	43.9	P	18.1	P	33.6	P	26.4	A	20.7	P	31.9	A	47.9	A	16.9	P	20.8	A	27.1	P	27.8	A	16.5	P	16.1	M
1417032_at	267.4	P	212.6	P	297.5	P	247.6	P	329.4	P	293.1	P	277.3	P	311.4	P	313.7	A	380.9	P	189.8	P	257.5	P	218.7	P	251	P	201.1	P
1417033_at	41.5	P	44	A	37.2	A	32.8	A	38.1	A	36.2	P	29	A	39.2	A	65	A	48.4	P	28.4	A	36.5	P	37.5	A	33.6	M	35.2	A
1417034_at	71	A	48.2	A	75.2	A	38.3	A	69.7	A	85.8	A	64.7	A	104.2	A	70	A	74.8	A	69.5	A	89.1	P	66	A	67.2	P	75.4	P
1417035_at	109.7	A	81.4	A	74.8	M	123.5	A	121.8	A	90.9	A	114.9	A	117.2	A	141.1	A	109.7	A	72.5	A	117.2	A	68.8	A	86.1	A	79.5	A
1417036_at	0.6	A	0.9	A	0.9	A	12.7	A	2.4	A	0.3	A	2.5	A	1	A	4.9	A	9.8	A	5.1	A	0.3	A	0.7	A	1.2	A	6.6	A
1417037_at	86.5	P	64.4	P	41.8	M	36.6	A	50.2	P	43.6	P	50.4	P	54.1	P	44.7	A	46.7	A	45.9	P	31.5	A	40.8	M	41.4	A	26.3	A
1417038_at	230.6	P	251.4	A	243.7	P	372.8	P	298	M	305.3	P	468.8	P	306.5	P	559.1	A	325.7	P	268.6	A	359.8	M	362.5	P	161.5	P	249.1	P
1417039_a_at	74.6	A	60.2	A	65.3	A	85.8	A	51.4	A	88.8	A	69.8	A	99.4	A	87.8	A	114.9	A	114.8	A	82.5	A	71	A	39.5	A	43.9	A
1417040_a_at	176.3	P	111.4	P	112.9	P	159.7	A	180.8	P	249.8	P	146.3	P	197.2	P	244.1	P	173.5	P	129.2	A	135.3	P	130.2	P	139.3	P	118.4	A
1417041_at	159.7	P	157.7	P	184.8	P	124.5	P	135.2	P	187	P	110.2	P	139.3	P	205.5	P	186.4	P	116.1	P	164.9	P	106	P	133.8	P	93.8	P
1417042_at	1498.3	P	1344.5	P	1162.1	P	2266.3	P	1828.1	P	1969.4	P	1529.8	P	1718.7	P	2368.4	P	1095.5	P	1350.5	P	1675.1	P	1694	P	1759	P	1534.6	P
1417043_at	1956.5	P	2272.1	P	2033.7	P	2806.8	P	2663.6	P	2864.6	P	2214.5	P	3051.5	P	3358.6	P	2953.4	P	1886.5	P	2232.2	P	2052.4	P	2292.9	P	2358	P
1417044_at	80.8	P	52.6	M	63.2	A	74.7	A	100.2	M	105.4	M	85.2	P	94.7	P	132.1	A	82.9	P	45.7	A	74.5	P	70.1	P	58.6	M	64.2	P
1417045_at	100	P	124.4	P	69	P	138.2	P	128.3	P	140.5	P	103.4	P	123	P	130.7	P	112.1	P	78	P	103.4	P	88	P	90.6	P	97	P
1417046_at	149	P	171.7	P	133.2	P	172.6	P	196.7	P	176.1	P	127.2	P	180.7	P	225	P	191.2	P	155.7	P	146	P	150.6	P	128.6	P	144.5	P
1417047_at	2.6	A	12.4	A	4.6	A	3.2	A	13.6	A	3.9	A	5.6	A	1.8	A	8.7	A	7	A	2.4	A	3.2	A	5.5	A	2.5	A	3.3	A
1417048_at	46.7	A	30.3	A	44.8	A	42.6	A	77.6	A	41.7	A	39.7	A	30.2	A	99.1	A	44.1	A	55.3	A	43	A	49.8	A	21.6	A	28.8	A
1417049_at	6.9	A	32.5	A	10.7	A	40.4	A	39.2	A	34.4	A	55.7	A	37.7	A	77.4	A	33	A	38.7	A	22.7	A	28.5	A	29.9	A	14	A
1417050_at	29.5	A	17.9	A	32.5	P	16.3	A	10.6	A	9.6	A	14.9	A	14.5	P	41.7	A	16.6	A	22.1	A	22	P	18.9	P	19.2	P	4.4	A
1417051_at	7.6	A	11.7	M	1.3	A	8.3	A	9.8	A	0.8	A	10.7	A	3.2	A	9.1	A	7.1	A	12	A	0.7	A	2.2	A	0.5	A	1.8	A
1417052_at	551.1	P	401.2	P	477.7	P	789.4	P	599	P	733.1	P	569	P	656.2	P	751.3	P	732.3	P	504.5	P	591.1	P	539	P	577.3	P	507.6	P
1417053_at	449.8	P	351.6	P	389	P	491.8	P	466.8	P	614.8	P	361.9	P	505.6	P	630	P	604.6	P	437.9	P	541.7	P	438.1	P	496.5	P	454.8	P
1417054_a_at	474.5	P	440.7	P	447.1	P	452.8	P	503.8	P	512.6	P	356.8	P	516	P	547.2	P	569.9	P	421.9	P	432.5	P	386.4	P	372.1	P	383.4	P
1417055_at	319.9	P	323.9	P	366.4	P	513.5	P	462.6	P	304.6	P	308.2	P	277.8	P	413.2	P	442.9	P	314.9	P	345.4	P	345.7	P	262.1	P	462.4	P
1417056_at	880.7	P	739.8	P	871.6	P	859.7	P	1186.2	P	1111.1	P	1078.3	P	1053.5	P	1354.5	P	962	P	910.9	P	949.3	P	837.9	P	840.4	P	804.2	P
1417057_a_at	322	P	262	P	297.8	P	323.7	P	340	P	302.6	P	241.1	P	353	P	327.1	P	385.1	P	333.6	P	309.5	P	265.2	P	241	P	250.3	P
1417058_a_at	398.1	P	307.9	P	457.6	P	328.3	P	336.3	P	389.8	P	340.3	P	428.3	P	447.9	P	442.3	P	446.7	P	339.4	P	369.4	P	315.8	P	274.3	P
1417059_at	410.5	P	346.4	P	472.8	P	496.2	P	429.1	P	574.9	P	487.3	P	480.2	P	711.8	P	535.1	P	468.7	P	466	P	424.1	P	463.2	P	447.3	P
1417060_at	116.3	P	138.6	P	99.3	P	131.3	P	105.3	P	94.9	P	63.1	P	84.2	P	141.7	P	154.9	P	135.3	P	100	P	90.9	P	78.5	P	98.9	P
1417061_at	1001.7	P	1400.3	P	1076.1	P	1405.4	P	1713.5	P	1496.4	P	1105.2	P	1373	P	1632.3	P	1777.4	P	772.8	P	1025.5	P	873.7	P	1042.1	P	915	P
1417062_at	49.6	P	54	P	58.4	P	60.5	P	66.4	P	36.8	M	53.6	M	49.5	P	76.8	P	65.3	A	43.1	M	52	P	46.8	M	44.9	P	43.2	A
1417063_at	381.4	P	268.3	P	637.1	P	302.3	P	605.9	P	394	P	361.9	P	511.3	P	372.5	P	397.5	P	331	P	292.7	P	238.6	P	234.1	P	311.6	P
1417064_at	374.1	P	351.3	P	349.1	P	332.6	P	354.7	P	402.3	P	303.1	P	368.2	P	522.7	P	347.9	P	336.5	P	312.1	P	314.8	P	295.6	P	320.6	P
1417065_at	293.3	P	138.2	P	384	P	79.4	P	562.5	P	209.7	P	304.8	P	296.3	P	116.9	P	230	P	236.7	P	58	P	117.9	P	50.9	P	135.9	P
1417066_at	1063.6	P	494.2	P	728.7	P	1010	P	660.7	P	1162.5	P	1131.5	P	1215.4	P	1705.6	P	1246.1	P	663.6	P	987.8	P	1058.1	P	1081.9	P	604.2	P
1417067_s_at	179.7	P	99.3	P	104.5	P	120.5	P	108.3	P	126.6	P	108.7	P	89.6	P	181.2	P	159.2	P	87.1	P	131.1	P	121.4	P	95	P	76.7	P
1417068_a_at	173.1	P	174.7	P	287.9	P	144.6	P	244.5	P	207.1	P	159.6	P	184.1	P	157.6	P	242.9	P	209.5	P	175.2	P	144.7	P	149.5	P	173.1	P
1417069_a_at	78.7	P	91.5	P	77.9	P	64.8	P	80.3	P	72.3	P	83	P	74.1	P	85.4	P	92.2	P	68.4	P	70.4	P	68.3	P	60.4	P	72.5	P
1417070_at	1522	P	1202.4	P	1199.6	P	2008.8	P	1771.3	P	2266.7	P	2128.1	P	1895	P	1837.6	P	1963.1	P	1355.2	P	1593.4	P	1589.4	P	1522.6	P	1495.7	P
1417071_s_at	2444.9	P	2276.6	P	2074.3	P	2749.3	P	2508.1	P	3222.4	P	3095.6	P	3367.3	P	3414.1	P	2233.3	P	2140.7	P	2027.2	P	2328.3	P	2222.9	P	1921.8	P
1417072_at	43.4	A	17.4	A	35.5	A	34.2	A	43.6	A	4.5	A	43.7	A	9.3	A	12.3	A	5.9	A	16.9	A	20.6	A	7.4	A	8.9	A	14.6	A
1417073_a_at	139.7	P	133.7	P	130.7	P	158.1	P	181.7	P	154.2	P	111.3	P	147.2	P	149.6	P	196	P	122.1	P	128.3	P	115.9	P	117.1	P	111.5	P
1417074_at	8.3	A	9	A	23.3	P	20.4	A	15.1	A	12	A	8.1	A	20.4	P	11	A	10.8	A	18.9	P	15.9	A	2	A	10.8	A	12.9	A
1417075_at	556.4	P	527.1	P	442.9	P	624.7	P	561.1	P	605.5	P	519.3	P	657.4	P	768.8	P	626.1	P	443.4	P	532.8	P	456.3	P	456.3	P	441.9	P
1417076_at	9.2	A	39.2	A	4.4	A	18.3	A	2.9	A	2.1	A	2.1	A	4.9	A	26.2	A	8.7	A	11.7	A	9.9	A	2.8	A	15.4	A	5.3	A
1417077_at	126.3	P	117.8	P	117.2	P	143.4	P	129.8	P	115.8	P	108	P	116.1	P	209.1	P	166.5	P	128	P	127.2	P	111.9	P	115.9	P	137.7	P
1417078_at	17	A	20.2	A	41.3	P	26	A	19.2	A	18.2	A	29	A	8	A	67.2	A	23.4	A	8.4	A	8.1	A	11.3	A	24.4	A	29.5	A
1417079_s_at	72.4	P	33.4	A	40.2	A	35.3	A	44	A	33.5	A	33.5	A	38.4	P	77.1	A	29.5	M	31.3	P	33.8	A	23.4	A	19.7	A	26.5	A
1417080_a_at	240.5	P	226.7	P	203.4	P	232.7	P	234.3	P	246.4	P	197.8	P	239.9	P	305.2	P	248	P	211.8	P	227.2	P	229	P	204.4	P	208	P
1417081_a_at	491	P	475.1	P	446.3	P	443.2	P	457.1	P	516.9	P	392.1	P	486.7	P	522.4	P	530.4	P	442.8	P	379.1	P	354	P	357.1	P	293.4	P
1417082_at	454.1	P	476.3	P	441.9	P	509.2	P	550.7	P	588.7	P	409.3	P	511.2	P	527.9	P	570.5	P	403.6	P	380.4	P	415.3	P	375.9	P	381.5	P
1417083_at	1443.4	P	1246.6	P	1602.5	P	1579.6	P	1560	P	1642.6	P	1673.8	P	1715.1	P	2017.5	P	1418	P	1429.7	P	1571	P	1295.2	P	1251.8	P	1165.4	P
1417084_at	378.7	P	364.4	P	377	P	371.1	P	339.5	P	287.7	P	244.3	P	324.1	P	449.5	P	375.2	P	287.4	P	269.1	P	267.2	P	191	P	286	P
1417085_at	5733.9	P	5449	P	5060	P	7175	P	6760.2	P	7684.7	P	6214.9	P	7192.4	P	7214	P	5529.8	P	5787.8	P	5323.5	P	5137.7	P	5221.8	P	4736.3	P
1417086_at	295.6	P	253	P	201.1	P	318.8	P	322.9	P	263.8	P	254	P	269.3	P	422.5	M	303.9	P	271	P	275.8	P	253	P	259.7	P	246.7	P
1417087_at	156.5	P	175.4	P	144.3	P	156.5	P	248.9	P	217.6	P	205.7	P	189.9	P	254.3	P	209.9	P	187.2	P	206.5	P	149.9	P	131.4	P	163.9	P
1417088_at	47.7	A	56.6	A	38	A	53.8	A	72.9	A	53.2	M	52	A	53.6	A	115.3	A	66.4	A	77.1	A	55.2	A	44.1	A	43.1	A	53	P
1417089_a_at	7.6	A	13.1	A	27	A	2.6	A	5.5	A	10.5	A	9	A	1.9	A	45.5	A	10	A	21.8	A	16	A	13.1	A	5.2	A	12.4	A
1417090_at	116	P	82	P	60.7	P	75.5	P	97.8	P	58.9	P	69.6	P	118.6	P	53.8	P	59.1	P	79	P	59.9	P	64.4	P	64.3	P	63.1	P
1417091_at	617.6	P	656.8	P	584	P	786.5	P	860.3	P	830.8	P	696	P	699.8	P	920.8	P	809.7	P	562.6	P	588.2	P	620.1	P	564.8	P	721.9	P
1417092_at	28.9	A	6.7	A	4.1	A	21	A	3.8	A	17.2	A	18.1	A	7	A	29.2	A	36.6	A	3.5	A	13.7	A	5.9	A	10.1	A	4.3	A
1417093_a_at	58.2	P	64	P	51.3	P	68.4	P	64.1	P	71.7	P	79.9	P	67.1	P	58.7	P	64.5	P	59.9	P	62.3	P	63.5	P	46.7	P	43	P
1417094_at	154.9	P	124	P	118.6	P	187.5	P	201	P	168.6	P	173.2	P	170	P	253	P	223.6	P	158.2	P	155.1	P	180.7	P	165.4	P	167.2	P
1417095_a_at	92.5	P	49.1	P	82.2	P	33.4	P	73.5	P	40.3	P	34.1	P	14.8	P	9.5	A	70.5	P	53.4	P	13.5	P	36.9	P	35.6	P	18.5	P
1417096_at	122.4	M	85.5	A	92.9	A	122.1	A	96.1	A	97.3	M	107.1	A	111.7	A	160.1	A	142.5	M	128.6	M	106.8	P	126.7	P	101.4	P	87	P
1417097_at	110.2	P	89.8	P	122.2	P	91.2	P	87.9	M	127.4	P	76.6	P	101.1	P	155	P	114.4	P	122.4	P	92.9	P	83.7	P	101.5	P	68.2	P
1417098_s_at	129.4	P	110.1	P	118	P	112.5	P	143.2	P	136.5	P	100.4	P	136.8	P	160.7	P	170.3	P	127	P	160.4	P	117.5	P	104	P	119.7	P
1417099_at	270.7	M	217	P	234.7	A	268.6	P	287.7	A	255.8	P	269.3	M	256.4	A	341.9	A	351.8	P	281.1	A	233.4	P	234.8	P	214.2	P	232.1	P
1417100_at	74.4	A	73.3	A	46.8	A	58.9	A	66	A	59.4	A	87	P	51.5	A	72.6	A	86.7	P	84.9	A	47.5	A	31.5	A	10.8	A	43.2	A
1417101_at	33.2	A	33.5	A	21.1	A	42.2	A	48.6	A	23.4	A	22.1	A	35.5	A	52.8	A	67.5	A	28.8	A	27.7	A	49.4	A	43.8	M	42.3	A
1417102_a_at	1300.7	P	1271	P	1142.5	P	1312.5	P	1466.1	P	1667.5	P	1314.3	P	1468.6	P	1562.9	P	1505.9	P	1187.6	P	1203	P	1135.6	P	1230	P	1022.5	P
1417103_at	2800.4	P	2594.8	P	2263.7	P	3166.7	P	3028.4	P	3290.3	P	2957.7	P	3362.2	P	3989.3	P	3185.4	P	2538.5	P	2584.2	P	2492.9	P	2612	P	2399.3	P
1417104_at	49.6	A	49.6	A	64.3	P	59.8	P	56.7	P	69.7	P	51.1	P	53.5	P	91.8	P	64	P	41.9	A	52.3	P	43.8	P	24.6	P	38.5	P
1417105_at	262.6	P	264.3	P	285	P	298.4	P	290.1	P	372.3	P	295.9	P	271.8	P	406.7	P	375.4	P	226.3	P	244	P	220.4	P	225.1	P	237.1	P
1417106_at	99.7	P	96.7	P	95.9	P	97.8	P	72.1	P	118.4	P	65.5	P	142.7	P	184.3	P	131.5	P	77.3	P	86.7	P	84.2	P	94	P	111.5	P
1417107_at	170.5	P	145.4	P	109	P	170.9	P	136.3	P	160.5	P	94.1	P	164.3	P	152.7	M	142	P	92.7	P	115.2	P	93.2	P	107.2	P	98.1	P
1417108_at	327.3	P	319	P	297.1	P	381	P	347.1	P	376.6	P	320.2	P	385.8	P	506.4	P	323.7	P	286.5	P	305.3	P	277.6	P	257.9	P	271.6	P
1417109_at	163.3	P	128.4	P	143.8	P	192	P	197.8	P	190	P	192.7	P	161.3	P	146.8	P	238	P	120.6	P	179.6	P	184.6	P	174.6	P	150.3	P
1417110_at	1070.7	P	1188	P	992.7	P	1288.2	P	1274.6	P	1340.5	P	1258.2	P	1381	P	1796.7	P	1819.2	P	939.6	P	1040.1	P	1136.6	P	1148.5	P	1199.9	P
1417111_at	1433.6	P	1586.6	P	1267.4	P	1760	P	1725.4	P	1744.4	P	1516.3	P	1689	P	1964.8	P	2048.2	P	1290.8	P	1502.2	P	1411.7	P	1367.1	P	1356.3	P
1417112_at	100.2	A	110.2	A	159.2	A	90	A	92.1	A	89.7	A	79	A	82.3	A	40.8	A	109.8	A	89.1	A	88.7	A	64.8	A	51.4	A	68.1	A
1417113_at	220.3	P	206.4	P	151.4	P	253.3	P	236.1	P	210.1	P	186.9	P	182.2	P	171.6	P	206.8	P	219.1	P	153.8	P	176	P	129.9	P	141	P
1417114_at	116.4	P	100.1	P	88.7	P	116.7	P	108.2	P	126.8	P	101.5	P	98.6	P	179.8	P	137.2	P	90.8	P	87.2	P	82.3	P	67	P	92.4	P
1417115_at	24.1	A	15.2	A	28	A	25	M	22.4	A	16	A	24	A	5.9	A	65.4	A	34.6	A	8	A	21	A	19.1	A	6.1	A	4.9	A
1417116_at	77.5	P	103.1	P	82.5	P	68.1	P	84.3	P	82.6	P	97.5	P	70.4	P	153.8	P	85.6	P	74.5	P	57.3	P	78.2	P	56.9	P	43.2	P
1417117_at	17.7	A	15.7	A	4.7	A	12.5	A	4.8	A	9.9	A	3.7	A	20.1	A	20.7	A	5.1	A	5.1	A	24.4	A	8.4	A	16.1	A	3.2	A
1417118_a_at	71.6	A	57.7	A	51.2	A	52.7	A	76.4	A	54.8	A	66.2	A	76.7	A	137.4	A	110	M	48.7	A	67.4	A	70.5	A	53.8	A	76.1	A
1417119_at	73.5	P	62	P	86.6	P	61.9	M	89.8	P	77.1	P	65.6	P	63.5	P	83.2	A	96	P	42.5	A	68.8	P	47.2	P	50.7	P	69.4	A
1417120_at	75.5	A	60.2	A	80	A	84.7	A	103.5	A	85.8	A	97.4	A	93.3	A	118.3	A	92.8	A	79.2	A	88.1	A	83.5	A	83.1	A	72.7	A
1417121_at	50.2	A	17.4	A	25	A	16.3	A	24.8	A	14.2	A	30	A	21.4	A	37	A	23.7	A	16.6	A	18.8	A	23	A	9.1	A	17.5	A
1417122_at	16.2	A	7.8	A	0.8	A	10.1	A	12.4	A	9.2	A	1	A	17.1	A	22.2	A	13.4	A	2.1	A	16.8	A	1.4	A	0.9	A	1.2	A
1417123_at	49.2	A	33	A	44.5	A	21.7	A	43.3	A	27.7	A	23	A	33.1	A	50	A	27.7	A	35.9	A	20.8	A	21.4	A	32.6	A	29.3	A
1417124_at	1405.2	P	1457.5	P	1340.4	P	1472.1	P	1542.8	P	1579.2	P	1416	P	1688.4	P	1752.9	P	1706.4	P	1463.3	P	1482.3	P	1391.7	P	1297.5	P	1290.4	P
1417125_at	5650	P	5468.9	P	4747.5	P	7642.6	P	6879.8	P	7427.2	P	6746.4	P	7594.5	P	7996.4	P	6195.7	P	5446.8	P	5679.6	P	5001.1	P	5752.2	P	5518.4	P
1417126_a_at	1108.6	P	689.3	P	984.9	P	1053.1	P	908	P	1304	P	1015.8	P	1114.6	P	1068.9	P	820.5	P	1002	P	898.2	P	1230	P	681.5	P	751.4	P
1417127_at	40	A	36.8	A	76.3	A	39	A	35.1	A	14	A	33.3	A	28.6	A	54.8	A	34.2	P	43.9	A	17.8	A	34	A	33	P	28.3	A
1417128_at	31.6	A	26.9	A	26.8	A	21.3	A	23.8	A	22.8	A	25.9	A	41.7	A	33.2	A	16.6	A	30.8	A	24.4	A	17.6	A	26.8	P	37	P
1417129_a_at	4.8	A	29.1	A	26.9	A	26.3	A	19	A	31.1	A	18.3	A	9.5	A	21.1	A	20.1	A	5.8	A	14	A	35	A	6.4	A	13	A
1417130_s_at	1605.5	P	1227.5	P	1551.4	P	1639.2	P	1478.5	P	1730	P	1415.4	P	1739	P	2012.3	P	1153.1	P	1383.7	P	1505.2	P	976.6	P	967.7	P	1171.2	P
1417131_at	48.4	A	28.6	A	26	A	52.2	A	39.3	A	44.3	A	37	A	52.3	A	67.8	A	65.1	A	38.1	A	40.6	A	34.9	A	10.1	A	37.2	A
1417132_at	16	A	54.4	A	22.7	A	65.8	A	94.5	P	49.3	A	53.6	A	49.4	A	78.1	A	51.8	A	29.3	A	31	A	50.4	A	34.1	A	34.8	A
1417133_at	83.3	P	75.1	P	68.3	P	61.1	P	77.4	P	67.6	P	67.5	P	94	P	100.4	P	71.3	P	78.3	P	64.1	P	51.1	P	56.3	P	70.1	P
1417134_at	85.1	P	46.2	A	44.9	A	71.6	P	53.8	A	60.1	P	70.1	P	56	P	91.5	A	72.5	P	36.4	A	53.8	P	62.8	P	53.6	P	58.3	A
1417135_at	65	P	56.5	P	62.6	P	52.5	P	46.8	P	39.8	P	39.4	P	39.8	P	87	P	45.8	P	42.7	P	35.4	P	37.7	P	32.2	P	29.2	P
1417136_s_at	16.6	A	16.4	A	18.5	P	26.4	P	29.4	M	34.3	P	28	M	30	P	57.5	P	17.2	A	22.8	A	23.6	A	25.5	A	26	P	18.5	A
1417137_at	2.5	A	4.5	A	2.6	A	1.2	A	3.1	A	3.4	A	1.7	A	2.1	A	5.8	A	5	A	2.6	A	1	A	1.6	A	2.2	A	1.4	A
1417138_s_at	177.7	P	160	P	167.9	P	161.8	P	117	P	200.4	P	167.6	P	167.5	P	289.3	A	214.4	P	157.2	P	213.9	P	161.2	P	157.7	P	138.4	P
1417139_at	51.9	P	83.7	P	37.9	P	47.6	P	59.4	P	55.3	P	34.8	P	63.4	P	75.9	P	47	P	66.5	P	57.3	P	33.6	P	23.8	P	36.2	P
1417140_a_at	123.1	P	115.8	P	149.4	P	117.2	P	124.6	P	128.3	P	122.2	P	97.6	P	151.2	P	143.5	P	93.5	P	98	P	100.3	P	91.7	P	108.9	P
1417141_at	340.1	P	294.1	P	343.5	P	299.3	P	551.1	P	268.6	P	448.4	P	434.4	P	297.4	P	300.6	P	331.3	P	314.7	P	235.3	P	215.4	P	292.2	P
1417142_at	104.2	P	118.5	P	87.6	P	117.2	P	100.4	P	140.1	P	98.2	P	93.2	P	149.2	P	121.3	P	83.7	P	114.7	P	78.1	P	94.1	P	103.5	P
1417143_at	3.5	A	2.5	A	1.4	A	2.5	A	2.9	A	2.2	A	2.2	A	3	A	13.1	A	2.1	A	2.9	A	2	A	3.1	A	1.8	A	2.8	A
1417144_at	118.6	P	95.3	P	104.3	P	109.3	P	128.8	P	100.9	P	96.2	P	121	P	175.6	P	107.4	P	105.1	P	130.1	P	92.9	P	81.2	P	90.6	P
1417145_at	117	P	104.1	P	83.1	P	87.1	P	122	P	127.6	P	66.2	P	104.4	P	111.5	P	165.6	P	106.6	P	105.5	P	75.2	P	59.8	P	84.8	P
1417146_at	197	P	205.9	P	176.3	P	211.8	P	180.3	P	180.7	P	194.9	P	188.2	P	260.6	P	227.3	P	173.3	P	207.5	P	154	P	148.9	P	133.6	P
1417147_at	34	A	32	A	28.4	A	48.1	A	68.3	A	41.9	A	56.7	A	37.5	A	72.2	A	48.5	A	36.2	A	29	A	38	A	45.8	A	36.3	A
1417148_at	3.9	A	2.8	A	3.7	A	3.2	A	3.4	A	4.1	A	2.8	A	4.1	A	7	A	2.4	A	2.6	A	3.1	A	3.2	A	2.5	A	3.7	A
1417149_at	31.4	A	42.5	A	23.6	A	47.1	A	55.3	A	58.4	A	53.6	A	40.4	A	44	A	56.5	A	42.2	A	36.1	A	47.1	A	38.2	P	36.9	A
1417150_at	2.6	A	3.1	A	4.2	A	4.3	A	4.7	A	5	A	1.4	A	3.4	A	9.6	A	2.6	A	1.9	A	3.8	A	1.8	A	1.7	A	2.1	A
1417151_a_at	36	A	18	A	23.9	A	32.9	A	37.7	P	19.2	A	28.8	A	31.3	A	66	A	14.1	A	23.4	A	23.1	A	29.2	A	9.5	A	25.4	A
1417152_at	173.8	P	123.6	P	96.7	P	158.4	P	134.5	P	139.5	P	139.3	P	132.8	P	202.5	P	176.1	P	113.6	P	119.2	P	108.3	P	112.7	P	95.4	P
1417153_at	16.3	A	35.1	A	5.3	A	30.7	A	15.5	A	33.6	A	20.3	A	30.9	A	87.4	A	55.9	A	4.9	A	29.4	A	31.3	A	39.2	A	25.3	A
1417154_at	6	A	7.7	A	7	A	4.7	A	5.1	A	6.4	A	5.3	A	5.3	A	15.1	A	6.8	A	4.5	A	3	A	6.8	A	4.4	A	4.4	A
1417155_at	33.9	A	24.5	A	8.9	A	28.6	A	17.1	A	31.2	A	25.8	A	23.9	A	36.5	A	17.9	A	32.9	A	7.4	A	9.4	A	26.1	A	3	A
1417156_at	16.2	A	13.3	A	28.3	A	16.4	A	25.1	A	15.3	A	21.1	A	13.9	A	26	A	5.6	A	27.2	A	7	A	10.1	A	14.8	A	5	A
1417157_at	431.2	P	365.4	P	387.5	P	394.3	P	369.9	P	427.7	P	353.3	P	388.2	P	463	P	427.5	P	341.6	P	324.4	P	319	P	320.1	P	302.6	P
1417158_at	44	P	44.2	M	29.5	P	43.1	P	36.3	P	38	P	34.7	P	39.8	P	49.2	A	31.8	P	31.9	A	26.7	P	31.7	P	29.4	P	25	P
1417159_at	49.2	A	14.2	A	24.8	A	35.8	A	52.8	A	51.3	A	52.7	A	39.6	A	63.6	A	61.1	A	15.1	A	6.3	A	51	A	25.4	A	50.7	A
1417160_s_at	8.6	A	4.3	A	27.7	A	13.8	A	59.2	A	13.1	A	15.3	A	7.2	A	58.5	A	23.8	A	11.2	A	10.6	A	21.3	A	16	A	24	A
1417161_at	379.9	P	333	P	313.3	P	421.2	P	515.6	P	481.6	P	393.2	P	518.3	P	584.5	P	554.6	P	364.9	P	445.9	P	324.6	P	330.1	P	333.8	P
1417162_at	291.6	P	332.6	P	272.8	P	441.1	P	503.3	P	520.8	P	381.4	P	508.3	P	710.8	P	444.1	P	261.3	P	359.3	P	297.6	P	323.5	P	312.6	P
1417163_at	26.4	A	33.7	A	58.5	P	6.7	A	46.3	A	34.6	A	24.5	A	31.2	A	32.1	A	24.7	A	14.7	A	24.7	A	30.7	A	23.6	A	29.4	A
1417164_at	76.8	A	25.6	A	40.5	A	43	A	35.4	A	35.4	A	36.9	A	50.6	A	59.3	A	42.1	A	43.2	A	43.8	M	36.2	A	30.7	A	38.2	P
1417165_at	288.5	P	296	P	271.7	P	263	P	312.5	P	321.2	P	321	P	307.6	P	381.3	P	399.2	P	285.6	P	239.1	P	264.8	P	245.3	P	214.3	P
1417166_at	72.2	P	88.3	P	80.4	P	73.4	P	98.4	P	111.5	P	69.3	P	78.3	P	86.4	P	134.3	P	77.8	P	80.7	P	59.6	P	60.1	P	43.8	P
1417167_at	182.1	P	153.7	P	134.3	M	231.8	P	249.9	P	198.8	P	214	P	216.7	P	301.2	P	237.1	P	168.9	P	186.1	P	182.9	P	211.5	P	181.2	P
1417168_a_at	96.6	P	300	P	44.7	P	382.4	P	180.3	P	172.4	P	152.3	P	85.9	P	195.9	P	130	P	70.8	P	67.1	P	106	P	122.9	P	161.2	P
1417169_at	144.2	A	310	P	58.9	A	423.3	P	250.9	A	237.1	A	172.9	A	127.1	A	220.3	A	280	A	167.2	A	146.3	A	173.8	A	197.1	A	220	A
1417170_at	135.2	A	119.1	A	137.9	A	139.2	A	159.5	M	172.1	A	125.1	M	170.1	M	171	A	187.6	P	125.8	A	148.8	P	119	A	121	P	128.4	P
1417171_at	1.1	A	12.6	A	15.4	A	0.9	A	13.5	A	0.7	A	9.5	A	17.7	A	5.1	A	15.6	A	1	A	0.7	A	9.9	A	9.5	A	13.8	A
1417172_at	138.6	P	92.6	P	133.4	P	103.4	P	123.2	P	103.9	P	133.2	P	144.8	P	135.6	P	128.6	P	104.8	P	98.3	P	108.5	P	76.4	P	80.8	P
1417173_at	37.8	P	43.3	P	36.5	P	59.6	P	63	P	46.7	P	57.1	P	57.6	P	61.6	P	72.4	P	55.7	P	52	P	49	P	37.6	P	39.2	P
1417174_at	61.1	P	37.3	A	56.1	P	45	A	17.2	A	65.2	P	42.5	P	38.1	M	64.3	M	69.2	P	29.9	A	32.4	A	43.5	P	61.4	P	31.1	A
1417175_at	85.1	P	84.4	P	71.4	P	69.5	P	110.1	P	79.6	P	63.5	P	74.5	P	121.2	P	62.2	P	68.3	P	66.3	P	69.9	P	50.9	P	54.9	P
1417176_at	49.5	A	48.5	P	40.3	M	53.7	A	50.6	A	39.5	P	26.5	A	48.6	A	159	A	44.4	A	47.3	P	31.9	A	28	A	38.4	A	43.8	A
1417177_at	229.4	P	275.1	P	253.1	P	229	P	253.5	P	266.9	P	296.6	P	336	P	359.7	P	212.9	P	236.5	P	178.9	P	201.1	P	202.5	P	210.9	P
1417178_at	97.8	A	95.5	A	72.7	A	67.9	A	56.8	A	73.4	A	37.1	A	70.4	A	115.4	A	57.7	A	62.6	A	45.9	A	51.1	A	35.7	A	19.7	A
1417179_at	19.7	A	8	A	8.1	A	19.4	A	40.4	A	20.9	A	33.3	A	25.2	A	21.4	A	17.2	A	19.5	A	8.2	A	19.2	A	14.3	A	3.2	A
1417180_at	183.4	P	157.4	P	165.9	P	205.5	P	220.8	P	190.4	P	216.3	P	165.4	P	293.2	P	184	P	171.4	P	193.3	P	150.9	P	133.5	P	141.9	P
1417181_a_at	14.4	M	13.6	A	18.3	A	14.7	A	15.7	A	8.9	A	13.9	A	24.6	A	5.4	A	18.2	P	14.2	A	10.9	A	29.9	M	12.1	A	5.5	A
1417182_at	156.2	P	142.5	P	144.9	P	134.3	P	151.1	P	147.1	P	171.8	P	158.8	P	186.1	A	179.8	P	130.2	P	157.2	P	96	P	116.2	P	99.6	P
1417183_at	451.3	P	450.4	P	385.1	P	471.3	P	539	P	460.8	P	401.7	P	463.1	P	584.1	P	463	P	396.1	P	354.6	P	350	P	320	P	303.4	P
1417184_s_at	2819.5	P	3346.5	P	4716.3	P	5384.6	P	4176.9	P	5238.5	P	5262.3	P	5041.6	P	5731.1	P	4050.8	P	3505.2	P	4434.2	P	3209.2	P	3292.3	P	3656.6	P
1417185_at	298.7	P	183.8	P	298.6	P	256.3	P	395.1	P	447.7	P	429.4	P	416.1	P	323.3	P	189.1	P	333.6	P	282.7	P	260.7	P	221	P	501.5	P
1417186_at	637.4	P	514.7	P	556.2	P	539.1	P	533.9	P	669.1	P	594	P	653.7	P	744.3	P	771.5	P	508.7	P	582.1	P	489.3	P	541.5	P	553.4	P
1417187_at	8.8	A	11.8	A	21.9	A	43.6	A	73.3	A	27.9	A	41	A	43.2	A	49.4	A	50.3	A	25.2	A	26.4	A	39.5	A	41.9	A	63	A
1417188_s_at	74.7	P	72.8	P	60	P	93.8	P	81.3	P	80	P	71.3	P	97.8	P	78.6	P	116.6	P	73.8	P	74.6	P	87.5	P	64	P	93	P
1417189_at	493.5	P	317.2	P	471.2	P	465.1	P	515.7	P	547.7	P	363.3	P	515.1	P	487.5	P	613.3	P	392.4	P	428.8	P	415.8	P	394.7	P	313.3	P
1417190_at	160.2	P	388.9	P	174.3	P	299.3	P	289.3	P	182.7	P	265.1	P	241.3	P	322.6	P	256.2	P	247.3	P	171.3	P	148.4	P	212.6	P	216.7	P
1417191_at	1680.8	P	1707.5	P	1210.7	P	2099.1	P	2625.3	P	2996.5	P	1871.7	P	3098.2	P	1959.5	P	2539.4	P	1591.7	P	2629.7	P	1635.7	P	1968.1	P	2000.8	P
1417192_at	312.7	P	367	P	280.7	P	358.1	P	404.1	P	352.9	P	284.8	P	366.4	P	381.3	P	393.2	P	337.1	P	311	P	297.7	P	236.8	P	261.6	P
1417193_at	1717.3	P	1636.9	P	1486.2	P	2306.1	P	2327	P	2286.6	P	1880.3	P	2340	P	2679.3	P	1766.7	P	1651.5	P	1917.1	P	1731.4	P	1658.4	P	1394.7	P
1417194_at	58.3	P	52.4	P	31.6	P	70.2	P	79.1	P	75.1	P	71.4	P	60.5	P	103.4	P	76.9	P	42.6	P	53	P	64.2	P	56	P	60.1	P
1417195_at	84.5	P	64.6	P	81.2	P	77.2	P	89.2	P	71.2	P	51.4	P	62.4	P	121.3	P	51.3	P	81.1	P	54.4	P	66	P	39	P	40	P
1417196_s_at	37.6	P	42.2	P	46.9	P	46.8	P	54.6	P	59.5	P	30.4	P	39.1	P	57.8	P	52.8	P	37.5	P	42.2	P	38.3	P	31.5	P	24.1	P
1417197_at	20.2	A	5.4	A	10.7	A	12.1	A	27.8	A	22.7	A	1.7	A	19	A	18.6	A	2.4	A	20.4	A	28.3	A	11.1	A	1.4	A	17.5	A
1417198_at	4.2	A	20.3	A	14.8	A	4.1	A	3.7	A	1.9	A	2.3	A	11.9	A	3.8	A	17.7	A	28.2	A	14.3	A	2.6	A	3.6	A	9	A
1417199_at	716.2	P	654.3	P	554.7	P	908.2	P	863.9	P	1268.6	P	702.1	P	778.4	P	983.9	P	1034.1	P	590.1	P	785	P	662.2	P	861.7	P	681.6	P
1417200_at	875.9	P	1028.2	P	720.8	P	1024.8	P	1079.3	P	1038.7	P	909.8	P	1019.1	P	1324.4	P	1211.5	P	793.9	P	893	P	831.3	P	778.2	P	792	P
1417201_at	59.7	A	77.1	M	64.5	P	57.2	A	57.7	A	59.6	A	78.6	M	51	M	117	P	74.9	P	60.2	P	63.7	P	51.4	P	51.1	A	50.6	P
1417202_s_at	221	P	196.9	P	158	P	248.4	P	272.2	P	224.2	P	194.3	P	206.6	P	309.3	P	293.7	P	195.7	P	194.3	P	189.7	P	191.9	P	217.6	P
1417203_at	1329.5	P	608.4	P	759.2	P	1275.4	P	964.4	P	1575.6	P	1696.7	P	1507.2	P	2383.5	P	1667.8	P	922.8	P	1337.5	P	1414.5	P	1389.3	P	1080.4	P
1417204_at	1001.8	P	909.5	P	929.5	P	1341.9	P	1298.5	P	1210.6	P	1175.8	P	1375.3	P	1657.2	P	1524.2	P	892.8	P	1239.6	P	1114.4	P	1212	P	1110.4	P
1417205_at	381.3	P	339.5	P	343.6	P	401.2	P	373	P	414.5	P	307.6	P	427.7	P	511.9	P	509.1	P	364.5	P	341	P	317.3	P	350	P	378.8	P
1417206_at	377.4	A	269.9	A	288.9	A	327.4	A	337.5	A	463.5	M	290.5	A	319.9	A	397.3	A	374.7	A	249	A	355.8	A	308.2	A	327	M	337.8	P
1417207_at	15.1	A	26.2	A	22.4	A	22.6	A	19.4	A	36	A	9.4	A	31.2	A	83	A	21.3	A	13.1	A	24.8	A	29.5	A	8.4	A	23.2	A
1417208_at	1326.9	P	1472.2	P	1328.9	P	1711.4	P	1727.8	P	1952.6	P	1485.1	P	1519.5	P	1957.6	P	1427.4	P	1226.5	P	1339.7	P	1278.4	P	1219.4	P	1161.3	P
1417209_at	224	P	274.5	P	208.8	P	241.3	P	276.8	P	237.3	P	194.5	P	140.2	P	344.6	P	250.8	P	216.3	P	172.2	P	183.5	P	176	P	149	P
1417210_at	269.5	P	212.1	P	261.3	P	229.2	P	212.1	P	192.8	P	208.1	P	214.5	P	272.5	P	266.1	P	233.3	P	244.6	P	237.8	P	100.7	P	135.8	P
1417211_a_at	331.3	P	307.8	P	251.2	P	393.2	P	373.9	P	315.7	P	383.4	P	391.5	P	455.2	P	399.4	P	288.8	P	359.6	P	314.3	P	333.2	P	324.9	P
1417212_at	264.9	P	284	P	184.4	P	281.4	P	270.8	P	358.8	P	252.2	P	294.2	P	485.9	P	292.9	P	206.2	P	229.9	P	243.6	P	234.2	P	229.6	P
1417213_a_at	126.9	P	117.9	P	107.9	P	138	P	159.9	P	145.5	P	107.4	P	121.2	P	207.9	A	127.6	P	114.6	P	123.3	P	109.6	P	90.2	P	91.6	P
1417214_at	18.9	A	27.1	A	20.1	A	13	A	24.8	A	18	A	3.1	A	6.3	A	13.3	A	8.4	A	4.1	A	12.8	A	17.5	A	6.7	A	24.8	A
1417215_at	3.3	A	2.9	A	3.4	A	13.4	A	2	A	2.2	A	1	A	1.5	A	37.9	A	6.8	A	16.7	A	4.6	A	4.5	A	10.6	A	2.8	A
1417216_at	40.9	A	57.2	P	53.6	A	90.1	P	64.1	P	73.6	P	55.4	P	68.3	P	80.6	P	65.4	P	58.6	P	65.3	P	62.8	P	50.8	P	55	P
1417217_at	59.1	P	40.6	A	57.7	A	51.3	M	29.5	A	47.8	A	36.9	A	35.3	A	31.9	A	32.9	A	48.3	A	26.3	P	31.1	A	29.5	A	33.4	P
1417218_at	31.2	A	34.8	A	34.9	A	37.3	A	41.4	M	37.4	M	9.8	A	26.9	A	41.5	A	26.4	A	21.8	A	14.7	A	23.5	A	13.1	A	18.8	A
1417219_s_at	82.9	P	54.1	A	76.5	P	69.3	P	70.1	P	66.8	P	53.5	P	79.9	P	36.7	A	69.1	P	68.6	P	53.5	P	46.7	P	53.9	P	65.9	P
1417220_at	3417.9	P	2917.1	P	3397.6	P	4375.5	P	3759.1	P	4732.6	P	4048.8	P	4649.9	P	5070.9	P	3958	P	3360.3	P	3749.4	P	3365.2	P	3111.1	P	3225.8	P
1417221_at	21.7	P	22.8	P	7.6	A	31.2	P	18.9	P	22.4	P	19.1	P	20.9	P	11.4	A	24.4	P	21.1	P	18.9	P	19.7	P	13.2	P	21.3	P
1417222_a_at	200.2	P	166	P	155	P	236.6	P	237.2	P	219.1	P	142.6	P	227.4	P	194.7	P	299.5	P	166.2	P	208.9	P	179.8	P	170.5	P	154	P
1417223_at	89.9	P	68.7	P	66.2	P	88.9	P	103.1	P	121.7	P	108.7	P	109.1	P	88.6	A	121.9	P	66.3	P	109.3	P	78.5	P	89	P	105.1	P
1417224_a_at	57.9	A	48.4	M	52.9	A	35.1	P	41.4	A	41	P	34.3	P	42	A	49.7	A	41.7	P	33.2	A	32.9	P	39.8	A	40.3	P	32.2	P
1417225_at	312.3	P	253.8	P	323.4	P	370.1	P	354.8	P	393.2	P	336.7	P	386.4	P	427.6	P	392.6	P	277.9	P	288.6	P	302.7	P	335.2	P	293.3	P
1417226_at	144.6	P	111.1	P	112.7	P	145.4	P	228.2	P	144	P	138.5	P	130.1	P	219.5	P	147.2	P	140.6	P	121.5	P	118.1	P	131.1	P	127.7	P
1417227_at	805.8	P	557.7	P	558.1	P	875.8	P	805.3	P	906.1	P	729.9	P	820.7	P	1093.4	P	945	P	722.4	P	767.5	P	744.4	P	701.1	P	627.4	P
1417228_at	90.2	A	83.9	A	100.6	A	111.3	A	92.4	A	130.8	A	132.8	A	134.3	A	188.9	A	157.3	A	101.6	A	88.5	A	107.1	A	77.5	A	79	A
1417229_at	71.4	A	29.3	A	46.9	A	96.8	A	59	A	67	A	19.2	A	82.4	A	107	A	77.5	A	62	A	56.5	A	47	A	9.3	A	45.7	A
1417230_at	48.3	A	28.4	A	28.3	A	20.7	A	37.9	M	30.5	A	34.3	A	39.7	P	50.9	A	33.5	A	22.9	A	25	P	31.7	A	25.3	A	18.2	A
1417231_at	413.8	P	404.2	P	489.6	P	617.9	P	537.6	P	532.6	P	558.6	P	653.8	P	581.9	P	526.3	P	462.9	P	464.6	P	390.1	P	369.1	P	515.8	P
1417232_at	227.2	P	212.3	P	282.5	P	291.9	P	248.4	P	233.9	P	223.6	P	248.3	P	315.5	P	241.4	P	194.3	P	243.6	P	174.4	P	115.1	P	213	P
1417233_at	314.7	P	370.7	P	279.4	P	353	P	416.8	P	379.5	P	293.8	P	351.9	P	380.3	P	438.1	P	291.7	P	382.9	P	336.4	P	359.4	P	311.6	P
1417234_at	1.1	A	2.3	A	3.1	A	1.4	A	11	A	2	A	2.6	A	1.1	A	4.2	A	2.3	A	1.7	A	1	A	1.1	A	0.7	A	1.6	A
1417235_at	359	P	310.3	P	260.8	P	457	P	510	P	465.2	P	400	P	425.2	P	591	P	435.7	P	375.1	P	374.7	P	344.1	P	263.5	P	308	P
1417236_at	276.2	P	189	P	224.7	P	314.7	P	247.7	P	294.5	P	216.4	P	327.4	P	368	P	263.2	P	290	P	214.1	P	173.9	P	182.1	P	194.8	P
1417237_at	104.1	P	41	M	100.6	P	104.1	M	88.7	P	83.2	P	97.6	P	117.5	P	151.5	A	84.4	M	37.6	A	57.3	P	86	P	62.9	P	64.6	P
1417238_at	37.1	A	13.4	A	40.3	A	51.9	A	70.6	A	65.7	A	29.5	A	51	A	98.8	A	73.7	A	42.6	A	82.3	A	37.8	A	48.4	A	69.2	A
1417239_at	244.8	P	205	P	198.7	P	263	P	233.3	P	258.6	P	188.2	P	249.8	P	190	P	282.9	P	215	P	209.9	P	196.8	P	184.1	P	196.1	P
1417240_at	209.2	P	195.8	P	184.3	P	328.9	P	269.9	P	268.7	P	308	P	251.9	P	376.8	P	348.6	P	175.1	P	251.7	P	188	P	212.7	P	202.1	P
1417241_at	121.6	P	130.5	P	105.2	P	113.8	P	141.7	P	134.8	P	112.8	P	151.1	P	140.1	P	163.9	P	112	P	111.7	P	85.4	P	95.3	P	117.3	P
1417242_at	322.8	P	337.3	P	366.7	P	382.7	P	412.5	P	415.6	P	348.7	P	444.6	P	441.3	P	403.1	P	250	P	274.8	P	279.6	P	298.9	P	278.5	P
1417243_at	220	P	190.7	P	175.1	P	193.6	P	177.2	P	189.3	P	170.4	P	202.3	P	307	P	183.2	P	160.4	P	188.9	P	132.8	P	182.3	P	159	P
1417244_a_at	149.9	A	140.5	P	230.1	P	155.1	P	267.3	P	183.7	P	181.2	P	239.5	P	294.4	P	229.6	P	212.1	P	163.9	P	124	P	119.8	P	164.7	P
1417245_at	166.9	P	102.4	P	121.7	P	157	P	131.5	P	138	P	128.8	P	162.3	P	152.4	P	165.6	P	123.2	P	111.4	P	106.5	P	133.6	P	148.7	P
1417246_at	6603	P	6807.2	P	7133.6	P	8818.6	P	8068.1	P	9055	P	7638.6	P	9087.9	P	9136.3	P	7244.1	P	6957.1	P	6420.4	P	6250.7	P	6214.7	P	5928.9	P
1417247_at	92.8	P	102.9	P	104.8	P	128.5	P	124	P	106.4	P	111.9	P	121.2	P	166.2	P	131.3	P	82.1	P	99.7	P	116.5	P	111.8	P	86.1	P
1417248_at	80.7	P	100	P	56.1	P	93.1	P	63	P	75.9	P	54.6	P	79.5	P	144.1	P	71.4	P	85.4	P	60.3	P	67.5	P	61.2	P	66	P
1417249_at	15.4	A	23.1	A	13.3	A	21.4	A	14.1	A	24.8	A	12.9	A	19.8	A	27.4	A	13.7	A	24.3	A	19.2	A	12.1	A	9.1	A	10	A
1417250_at	153.1	P	148.3	P	124.3	P	107.3	P	167.3	P	140.2	P	130.6	P	151.9	P	189.6	P	212.5	P	153.8	P	157.1	P	145.4	P	113.8	P	108.5	P
1417251_at	269.6	P	253.4	P	176.1	P	255.4	P	270.6	P	197.3	P	208.3	P	433.7	P	239.5	P	250.2	P	200	P	340.4	P	219.7	P	198.3	P	195.2	P
1417252_at	120.6	P	138.1	P	166.9	P	143.5	P	121.7	P	149.7	P	133.3	P	132.3	P	209.4	P	220.7	P	125	P	141.9	P	131.6	P	102.5	P	123.6	P
1417253_at	66.2	P	51.7	P	55.5	P	62	P	63.2	P	70.8	P	97.6	P	80.3	P	94.6	P	132.5	P	48.7	P	81	P	69.3	P	79.6	P	85.5	P
1417254_at	41	P	31.5	M	27.4	A	25.1	P	39.4	P	33.2	P	35.1	P	57.6	P	66.5	P	42.3	P	33.2	P	36	P	29.5	P	48	P	32.6	P
1417255_at	79.5	P	83.2	P	67.3	P	83.3	P	80.4	P	70.7	M	50.5	P	70.1	P	64.7	A	76.9	P	75.3	P	53.4	M	65.5	A	57.1	A	35.6	A
1417256_at	2.5	A	5	A	4.6	A	1.2	A	0.6	A	7.9	A	2	A	6.1	A	6.4	A	1.8	A	7.6	A	10.4	A	1	A	0.9	A	6.9	A
1417257_at	62.9	P	45	P	45.6	P	42.8	P	74.9	P	42.8	P	33.4	P	41.4	P	116.4	A	55	P	33	A	28.4	P	27.8	M	25.1	A	37	A
1417258_at	847.4	P	823.9	P	811.6	P	1085.1	P	1023.6	P	1023.8	P	798.8	P	982	P	1215.6	P	1060.1	P	799	P	874.6	P	773.1	P	737.7	P	793.4	P
1417259_a_at	239.1	P	264.1	P	205.4	P	264.4	P	245.4	P	290.7	P	302.1	P	306	P	386.1	P	353.2	P	246.8	P	263.5	P	218	P	198.2	P	273	P
1417260_at	321.7	P	327.4	P	316.5	P	328.9	P	269.6	P	393.5	P	283	P	346.5	P	473.4	P	361.4	P	248.2	P	248.1	P	254.1	P	246	P	244.7	P
1417261_at	77.4	P	86.4	P	71.3	P	81.8	P	75	P	81.3	P	46.4	P	73.7	P	55.1	A	62.4	P	60.6	P	51.5	P	54.5	P	54.8	P	54.2	A
1417262_at	2.3	A	1	A	2	A	5.3	A	20.9	A	6.4	A	0.6	A	1.1	A	5.2	A	0.8	A	1.5	A	0.6	A	1.7	A	5.1	A	3.5	A
1417263_at	28.5	A	19.5	A	3.4	A	29.1	A	44.1	A	70.7	A	68.6	P	33.7	A	116.7	A	30.4	A	36.5	M	19.7	P	13.2	A	15.4	A	22.7	A
1417264_at	178.2	P	164.9	P	133.4	P	141.3	P	146.2	P	122.1	P	148.4	P	144.7	P	253.1	P	166.5	P	180.4	P	108.8	P	103.2	P	118.1	P	135.6	P
1417265_s_at	121.6	P	94.4	P	101.5	P	80.8	P	130.3	P	158.9	P	106.3	P	114.8	P	112.7	P	136.7	P	114.5	P	93.1	P	116.3	P	105.9	P	74.4	P
1417266_at	132	P	98.5	P	256.9	P	108.5	P	174.6	P	95.4	P	112.7	P	161	P	102.7	P	110.4	P	157.2	P	87.1	P	91.3	P	88.8	P	96.7	P
1417267_s_at	143.5	A	96.5	A	132.4	A	97.3	A	134.4	A	132.9	A	124.6	P	149.6	P	263.9	A	123.1	A	199.3	P	121.2	A	120.5	A	102.9	M	118.9	P
1417268_at	111.4	A	65.3	A	142.2	P	80.9	A	156.8	P	76.4	A	29.4	A	103.9	P	106.6	A	129.7	P	109.9	A	80.7	P	88.8	A	86.4	P	74.3	M
1417269_at	323.9	P	262.3	P	282.3	P	329.1	P	341.8	P	387.4	P	324.2	P	386.8	P	485.7	P	449.3	P	238.5	P	303.8	P	266.4	P	248.6	P	258.7	P
1417270_at	27.3	P	31.9	P	12.5	A	27.1	M	32	P	26.3	P	22.8	P	5.5	A	39.6	P	12.2	P	25.9	M	25.1	M	26.6	P	13.9	A	14.1	A
1417271_a_at	258.8	P	182.5	P	246	P	254.4	P	220	P	240.7	P	238.3	P	274.4	P	214.3	A	268.2	P	187.1	P	207.4	P	195.8	P	230.8	P	203.5	P
1417272_at	148.9	P	151	P	163.6	P	133.2	P	126.5	P	147.1	P	116.4	P	159.4	P	142.9	P	129.1	P	170.7	P	135.6	P	114.1	P	112	P	89.7	P
1417273_at	67.9	P	58.9	P	68	P	74.2	M	69	P	39.9	P	42	P	77.1	P	90.5	P	148.9	P	191.9	P	334	P	114.7	P	118.6	P	161.1	P
1417274_at	274	P	249	P	254.8	M	233.5	P	302.4	P	270.4	P	202.2	P	252	P	324.6	A	245.4	M	259.7	P	205.5	P	171.5	P	187.8	A	141.1	P
1417275_at	31.6	A	35.2	A	25.1	A	8.7	A	11	A	17.2	A	24.8	A	26.4	A	6.2	A	17.2	A	24.4	A	1.9	A	15.1	A	10	A	3.9	A
1417276_at	4.5	A	3.2	A	3.8	A	20.4	A	11.3	A	6.4	A	2.1	A	22.7	A	7.9	A	4.4	A	3.6	A	3.6	A	6.4	A	4	A	14.4	A
1417277_at	32.2	A	27.6	A	23.1	A	9.4	A	8.4	A	21.8	A	21.3	A	42.6	A	11.7	A	41.6	A	32.6	A	21.8	A	19	A	3.2	A	18.5	A
1417278_a_at	46.3	A	19.4	A	39.3	A	28.2	A	34.9	A	30.4	M	26.2	A	22	A	82.2	A	21.5	P	25.2	A	24	P	18.9	A	19.5	A	22.8	A
1417279_at	192.4	P	146.8	P	145.9	P	196.4	P	159.9	P	218.6	P	204.4	P	187.1	P	303.2	P	222.9	P	155.3	P	180.6	P	177.2	P	161.4	P	183.2	P
1417280_at	65.7	P	110.3	P	83.7	P	80	P	99	P	90.8	P	75.2	P	98.2	P	175.5	P	140.7	P	58.6	P	103.7	P	78.1	P	58.4	P	85.5	P
1417281_a_at	2.4	A	2	A	3.8	A	2.5	A	3.4	A	3.2	A	3.9	A	4.4	A	5.8	A	3	A	1.8	A	2.9	A	1.7	A	2.3	A	1.8	A
1417282_at	29.9	A	8.9	A	29.1	A	39.7	A	58.3	A	18.7	A	11.7	A	8.9	A	64.1	A	41.8	A	50.8	A	38.4	A	29.3	A	34.1	A	6.7	A
1417283_at	8.4	A	31.6	A	25.6	A	43.5	A	15.4	A	41.3	A	32.6	A	42.9	A	75.4	A	50.7	A	45.2	A	8.3	A	12.8	A	8.3	A	18.1	A
1417284_at	230.2	A	175.2	A	232.1	A	242.7	A	203.2	A	279.5	M	206.3	A	267.2	M	328	A	271.7	A	205.5	A	211.4	A	207.7	A	184.2	M	177	A
1417285_a_at	662.1	P	566	P	529.3	P	605.7	P	590.8	P	620.9	P	516.5	P	606.9	P	701.4	P	694.2	P	624.4	P	556.3	P	546.9	P	457.1	P	423.7	P
1417286_at	750.6	P	542	P	565	P	522.7	P	527.7	P	654.7	P	443.5	P	669.6	P	659.2	P	796.8	P	597.8	P	526.8	P	528.3	P	426.7	P	408.6	P
1417287_at	647.7	P	598.1	P	598.3	P	757.2	P	726.2	P	847.3	P	716.6	P	932.3	P	963.7	P	760.5	P	548.2	P	640.1	P	541.8	P	626.6	P	586.9	P
1417288_at	104.8	M	85.3	A	72.3	A	88.1	A	89.3	A	89.1	A	73.6	A	88.7	M	83.3	A	97.5	A	85.9	A	79.3	A	58.8	A	50.9	A	77.8	A
1417289_at	89	P	50.7	P	61.8	P	32.4	P	44.9	M	56.7	P	34.9	P	55.5	P	81.9	P	50.1	P	73.2	P	41.6	P	51.6	P	24.2	P	45.3	P
1417290_at	1908.7	P	1961.5	P	4780.8	P	2464	P	2780.9	P	3606.7	P	2499.9	P	2979.7	P	2641.4	P	1842.2	P	1557.1	P	1981.3	P	2139.3	P	2169.2	P	1888.1	P
1417291_at	545.3	P	499.6	P	586.9	P	594.2	P	773.4	P	582.9	P	792.7	P	467	P	744.3	P	672.7	P	507.7	P	589.5	P	489.4	P	447.9	P	464	P
1417292_at	208.1	P	176.1	P	397.8	P	121	P	240.4	P	226.2	P	303.9	P	326.5	P	299.5	P	189.9	P	165.8	P	267.1	P	183.8	P	159.2	P	193.7	P
1417293_at	470	P	456.3	P	387.6	P	572.9	P	618	P	559.5	P	527.6	P	506.2	P	626.8	P	550.1	P	342.4	P	423.1	P	385.5	P	386.2	P	398.8	P
1417294_at	1048.7	P	1015.8	P	883.9	P	1112.8	P	1163.1	P	1217.7	P	1111.8	P	1227.7	P	1843	P	1109.2	P	913.8	P	925.8	P	938.7	P	870.3	P	884.3	P
1417295_at	228.8	P	217.9	P	187.4	P	246.3	P	286.4	P	307.5	P	218.1	P	216.3	P	330.4	P	245.1	P	196.3	P	253	P	214.9	P	162.9	P	230.4	P
1417296_at	176.7	P	155.9	P	132.9	P	193	P	203.8	P	180.8	P	178.3	P	228.3	P	192	P	272.3	P	163	P	183.7	P	156.5	P	147.1	P	161.3	P
1417297_at	7	A	5.2	A	6.9	A	5.9	A	11	A	11.3	A	19	A	11.2	A	49.8	A	9.3	A	8	A	18.4	A	11.1	A	5.4	A	4.2	A
1417298_at	1370.1	P	1045.4	P	1422.8	P	1468.5	P	1374.8	P	1499.9	P	1321.9	P	1445.9	P	1896	P	1181.8	P	1238.9	P	1087.3	P	1170.7	P	1190.8	P	1205.4	P
1417299_at	50.7	P	57.2	P	62	P	42.6	P	44.1	A	29	A	30.6	P	30.2	P	68.3	P	38.2	P	64.2	P	33.3	P	32.8	P	18.9	A	22.3	P
1417300_at	9.1	A	8.6	A	15.6	A	11.2	A	9	A	9.5	A	21.6	A	23.5	A	66.8	A	1.1	A	8.5	A	10.7	A	1.5	A	5.6	A	8.3	A
1417301_at	33.6	A	22.6	A	53.5	A	42.4	A	38.1	A	30.4	A	31.1	A	45.2	A	7.2	A	21.8	A	34.6	A	23.6	A	9.7	A	31.1	A	6.2	A
1417302_at	105.3	A	54.3	A	80.1	A	28	A	79.1	A	22.8	A	74.8	A	54.9	A	237.3	A	26.5	A	110.7	A	20.4	A	37	A	16.1	A	17.4	A
1417303_at	69.3	A	41.5	A	62.5	A	56.1	A	45.1	A	62.6	A	60	P	68	M	43.3	A	58.6	A	114.6	P	43.1	A	35.5	A	34.8	A	74.8	P
1417304_at	16.9	A	12.3	A	18.6	A	11.3	A	61.8	A	38.9	A	22.8	A	36.3	A	21.4	A	24.1	A	29	A	38.6	A	41.5	A	28.2	A	26	A
1417305_at	48.6	A	45	A	54.9	A	27.1	A	32.5	A	28.6	A	18.1	A	25.1	A	35.4	A	28.4	A	6.2	A	22.8	A	29.4	A	23.2	A	19	A
1417306_at	191.7	A	160.6	A	127.8	A	129.3	A	143.7	A	139.7	A	97	A	142	A	123.8	A	131.2	A	130.4	A	131.6	A	124.2	A	89.8	A	97.3	A
1417307_at	164	P	83.2	P	69.8	P	157.2	P	125.6	P	124.8	P	132.4	P	122.5	P	216.6	P	131.4	P	109.7	P	117.8	P	112.7	P	111.1	P	108.9	P
1417308_at	69.3	P	48.1	P	40.4	P	48.8	P	68.4	P	44.7	P	53.3	P	53.2	P	104.1	A	54.1	P	51.5	P	55.8	M	48	A	42.7	P	44	A
1417309_at	94	M	103.5	P	85.1	P	181.4	P	139	P	111	P	111.2	P	111.3	P	243.9	P	148.1	P	84.1	A	101.9	P	85.5	P	64.6	P	105.6	P
1417310_at	144.1	A	132.1	A	124	P	245.9	P	194.8	P	188.3	P	181.7	P	131.6	A	269.4	A	154.6	P	123.6	A	139.4	P	135.3	P	121.5	P	136.7	P
1417311_at	622.9	P	562.7	P	648.8	P	616	P	785	P	681.8	P	468.7	P	653.8	P	766.1	P	659.3	P	554.5	P	449.9	P	417.1	P	374.8	P	493.2	P
1417312_at	10.5	A	5	A	9.4	A	12.9	A	12.5	A	18.9	A	5.4	A	21.7	A	18.2	A	26.2	A	5.2	A	20.7	A	3.5	A	3.9	A	5.9	A
1417313_at	199.7	P	122.1	P	146.1	P	153.2	P	145.7	P	131.1	P	112	P	245.7	P	162.2	P	109.1	P	139.5	P	177	P	254.1	P	116.4	P	82.4	P
1417314_at	2051.2	P	2158.2	P	2616.1	P	2487.6	P	2517.5	P	2773.9	P	2182.1	P	2789.3	P	2803.5	P	2448.2	P	1992.3	P	2156.8	P	1983.2	P	2003.7	P	1892	P
1417315_at	99.5	P	61.2	P	104.1	P	136.9	P	119.2	P	153.1	P	105.9	P	118.6	P	181.9	P	151.6	P	67.4	A	129.8	P	91.8	P	105.8	P	95.2	P
1417316_at	486.6	P	426.9	P	426.4	P	520.1	P	435.5	P	527.6	P	479	P	544	P	616.8	P	517.6	P	428.2	P	382.8	P	417.2	P	408.2	P	397.9	P
1417317_s_at	2736	P	2582.4	P	2930.9	P	3120.4	P	3209.1	P	3546.1	P	2706.2	P	3181	P	3227.2	P	3094.2	P	2517.9	P	2497.4	P	2360.5	P	2356.3	P	2425.7	P
1417318_at	6.7	A	1	A	4	A	4.4	A	1.8	A	1.2	A	2.5	A	3.4	A	5.7	A	3.7	A	1.4	A	0.7	A	1.2	A	1.8	A	0.7	A
1417319_at	132.8	P	138.5	P	124.8	P	144.1	P	228.7	P	148.9	P	81.8	P	122.6	P	143.3	P	175.5	P	95.9	P	114.7	P	119.9	P	100.4	P	96.1	P
1417320_at	1005.5	P	888.1	P	896.2	P	1179.1	P	1136.4	P	1299.6	P	1176.5	P	1205.9	P	1228.8	P	1206.7	P	954.6	P	967.3	P	1014.3	P	963.1	P	996	P
1417321_at	185.8	P	133.5	P	120.8	P	163.3	P	165.4	P	187	P	154.4	P	203.3	P	172.1	P	250.4	P	144.4	P	196.2	P	120.9	P	132	P	130.2	P
1417322_at	115.2	A	105.9	A	111.3	A	95.5	A	95.7	A	97.6	P	75.3	A	127.3	A	111.9	A	117.6	P	96.9	A	100	A	84.3	A	55.2	A	79.4	P
1417323_at	25.3	A	30	A	27.1	A	19.9	A	28.6	A	30.9	A	12.1	A	34.2	A	65.5	A	22.7	A	21.9	A	29.3	A	19.1	A	22.9	A	6.1	A
1417324_at	124.1	P	99.6	P	107.8	A	103.1	A	114	A	90.8	P	73.3	A	99.3	P	81.5	A	103.9	P	82.7	A	92.3	P	67.2	A	65.2	M	91.9	P
1417325_at	3	A	2.3	A	2.3	A	4.1	A	29.2	A	1.8	A	17.5	A	1.8	A	6.8	A	12.6	A	8	A	3.5	A	2.7	A	8.7	A	4.1	A
1417326_a_at	254	P	210.9	P	209.3	P	286.6	P	251.6	P	272.1	P	222.9	P	273.5	P	358.8	P	278.6	P	216.3	P	200.7	P	180.8	P	222.6	P	228.6	P
1417327_at	40.7	P	57.1	P	59.3	P	53.8	P	78.5	P	61.6	P	55.6	P	62.5	P	48.9	P	74.2	P	38.8	P	62.4	P	76.8	P	65.4	P	82.5	P
1417328_at	82.6	P	68.8	P	63.8	P	91.7	P	74.2	P	68.7	P	62.5	P	75.5	P	88.6	A	73.7	P	54.6	P	59.6	P	41.7	P	32.1	P	49	P
1417329_at	133.3	P	155	P	142.2	P	182.4	P	192	P	149	P	155.5	P	162.8	P	278.6	P	132.5	P	125.3	P	125.1	P	109.9	P	110.7	P	139.5	P
1417330_at	79.1	P	57	P	51.8	P	87	P	62.3	A	73.8	P	77.9	P	59.6	P	111.6	P	54	P	47.2	P	61.1	P	57.3	P	45.5	P	57.6	P
1417331_a_at	43.8	P	41.3	A	41.6	M	36.6	A	41.5	P	35.6	A	34.1	A	38.6	A	61.8	P	68.1	P	43.9	M	48.3	P	34.9	P	33.9	P	22	P
1417332_at	2.2	A	4.2	A	2.4	A	2.4	A	2.6	A	2.4	A	1.5	A	2.6	A	12	A	4	A	3.8	A	2.3	A	1.8	A	2.2	A	2.1	A
1417333_at	3.2	A	1.3	A	1.4	A	5.7	A	3.3	A	1.8	A	2.2	A	2.1	A	7.7	A	2.9	A	1.4	A	1.8	A	1.4	A	1.4	A	1.7	A
1417334_at	46.4	A	75.2	A	48.4	A	34.2	A	17	A	41.7	A	5.5	A	72.7	A	43.7	A	57	A	48.4	A	34.6	A	26.7	A	43.4	A	48.6	A
1417335_at	8.1	A	7.8	A	7	A	8	A	6.9	A	8.6	A	4.2	A	2.2	A	9.6	A	7.2	A	7.6	A	6	A	1.2	A	4.2	A	5.7	A
1417336_a_at	27.5	A	10.2	A	23.7	A	11.5	A	5.1	A	18.4	A	28.8	A	8	A	33.6	A	18.7	A	14.8	A	4.3	A	14.5	A	22.8	A	14.1	A
1417337_at	0.9	A	5.4	A	5.3	A	6.6	M	1.3	A	3.2	A	6.4	A	0.6	A	25.9	A	5.7	A	5.4	A	0.8	A	0.3	A	3.9	A	1	A
1417338_at	5.9	A	3.1	A	13.1	A	4.2	A	5.8	A	4.6	A	3.1	A	3.2	A	11.5	A	6.7	A	4.6	A	3.1	A	3.7	A	4	A	7	A
1417339_a_at	445.8	P	366	P	485.8	P	332.6	P	448.3	P	413.9	P	383.1	P	469.1	P	282.9	P	315.6	P	542.1	P	415.2	P	305.5	P	338.9	P	423.4	P
1417340_at	272.2	P	293.8	P	249.5	P	292.2	P	288.5	P	286.8	P	221.2	P	238.1	P	338.9	P	332	P	275.9	P	262	P	255.3	P	231.4	P	194.7	P
1417341_a_at	186.1	P	205.4	P	114.4	P	191.9	P	200.5	P	180.8	P	151.5	P	181.2	P	280.8	P	248.8	P	144.1	P	170.3	P	162.3	P	131.5	P	134.8	P
1417342_at	69.8	P	74.2	P	61.5	M	90.9	P	100.4	P	90.4	P	74.4	P	83.9	P	124.7	P	116.3	P	51.1	M	45.1	P	82.9	P	70.1	P	81.9	P
1417343_at	2.3	A	1.9	A	1.7	A	2.2	A	1.8	A	1.8	A	1.5	A	1.7	A	4.6	A	2.6	A	2	A	1.1	A	2	A	1.5	A	1.6	A
1417344_at	804.4	P	813.2	P	733.3	P	830.8	P	872.1	P	976.3	P	835.3	P	926.2	P	1078.9	P	974.4	P	810.1	P	752.8	P	678.9	P	755.2	P	714.3	P
1417345_at	46.3	A	69.7	A	42.8	A	80.6	A	72.7	A	87.1	A	48.3	A	70.3	A	33.3	A	82.3	A	42.4	A	86.9	A	62.2	A	79	A	59.2	A
1417346_at	28.4	A	19.5	A	64.2	P	30.8	P	35.9	A	8.3	A	18.8	A	11.7	A	33.5	A	31.7	A	40.7	P	14.7	P	17.9	P	21.4	P	2.3	A
1417347_at	9.7	A	8.7	P	10.2	A	15.1	A	11.6	A	13.6	A	17.2	A	13.6	A	5.1	A	8.5	A	23	P	5.5	A	9.1	A	1.3	A	9.9	P
1417348_at	592.1	P	562.9	P	564.2	P	689.7	P	750.1	P	735.3	P	531.3	P	634.9	P	846.2	P	760.5	P	568	P	562.6	P	567.6	P	540.2	P	495.3	P
1417349_at	302.3	P	234.5	P	199.8	P	298.3	P	315.1	P	326.7	P	280.5	P	299.9	P	434.2	P	322.2	P	225.4	P	291.7	P	251.7	P	281.4	P	248.2	P
1417350_at	56.8	P	51.2	P	65.2	P	71.7	P	65.5	P	71.5	P	39.1	P	65.9	P	178.4	P	63.2	P	51.6	P	78.7	P	61.7	P	59.9	P	75	P
1417351_a_at	169.9	P	150.4	P	191.9	P	156.8	P	154	P	159.5	P	150.8	P	137.2	P	187.7	P	207.7	P	139	P	145.2	P	152.4	P	135.5	P	117.7	P
1417352_s_at	138.5	P	77.4	P	140.9	P	88.8	A	99	A	84.5	P	101.8	P	131	P	118.1	P	143.1	P	87.4	P	107.9	M	124.2	P	66.2	P	91	P
1417353_x_at	124.2	P	94	P	90.9	P	94.4	P	116	P	92.3	P	106.4	P	117.3	P	90.6	P	145.8	P	76.7	P	116.2	P	95.1	P	88.3	P	65.1	P
1417354_at	258.7	P	242.5	P	233	P	233.2	P	235.4	P	255.3	P	184.8	P	282.7	P	336.6	P	255.6	P	245.2	P	215	P	206.3	P	211.5	P	183.3	P
1417355_at	52.7	A	79.5	A	16.7	A	23.3	A	39.1	A	45.7	A	28.3	A	34.6	A	24.7	A	47.3	A	63.4	A	27.7	A	43.1	A	35.9	A	10.9	A
1417356_at	5.4	A	3.6	A	2.5	A	4.5	A	5	A	4.4	A	3.5	A	10.9	A	9.2	A	5.2	A	4.2	A	8.7	A	2.1	A	2.4	A	2.1	A
1417357_at	129	A	96.7	A	125.2	A	134	A	115.4	A	131.6	A	118	A	119.1	A	267	A	170.6	A	88.5	A	92.9	A	113	A	90.8	A	92.6	A
1417358_s_at	86.3	A	104.3	P	50.8	A	92.5	P	77.3	P	112.1	P	80.1	P	67.3	P	191.9	P	75.5	A	62.8	A	80.2	P	89.3	P	81.4	P	85	P
1417359_at	23.2	A	16.1	A	23.3	A	18.1	A	42.7	A	13.1	A	16.8	A	10.2	A	25.9	A	15.8	A	15.5	A	13.1	A	47.2	A	41.3	A	53.1	A
1417360_at	103.6	P	60.7	P	96.2	P	84.1	P	82.7	P	95.2	P	88.7	P	99.4	P	78.4	P	71.5	P	94	P	72.4	P	88.7	P	58.3	P	37.3	P
1417361_at	105.7	P	81.9	P	117.5	P	89.5	P	123.2	P	131.3	P	99.8	P	103.3	P	155.1	P	137.1	P	90.9	P	113.7	P	92.4	P	75.1	P	80.5	P
1417362_at	4.2	A	4.6	A	4.8	A	3.8	A	6.1	A	5.5	A	6	A	4.2	A	15.6	A	7.2	A	3.9	A	4.1	A	2.7	A	3.1	A	2.5	A
1417363_at	1.4	A	1.1	A	1.2	A	3.3	A	14.3	A	3.9	A	3	A	1.2	A	8.1	A	3.6	A	3.6	A	12.3	A	2.3	A	2.6	A	1.6	A
1417364_at	986.9	P	944	P	912.2	P	1236.9	P	1171.9	P	1459.6	P	1060.1	P	1316.8	P	1057.3	P	1322	P	1038.6	P	1106.9	P	1118.9	P	1093.3	P	1051.2	P
1417365_a_at	614	P	571.2	P	560.7	P	991.8	P	974.6	P	1000.2	P	936.7	P	1154.4	P	1143.2	P	948.1	P	648.9	P	787.7	P	803.4	P	784.4	P	774.4	P
1417366_s_at	857.8	P	627.4	P	944.1	P	831.2	P	814.7	P	885.9	P	771.7	P	970.1	P	1156.1	P	883.1	P	642.5	P	713.2	P	745.6	P	747.4	P	517.6	P
1417367_at	1479.7	P	1366.8	P	1310.8	P	1850.2	P	1830.9	P	1853.9	P	1441.4	P	1853	P	1963.1	P	1794.4	P	1406.3	P	1594.9	P	1505.3	P	1453.1	P	1257.2	P
1417368_s_at	1082.2	P	937.8	P	1012.7	P	1059.2	P	1067.2	P	1149.8	P	976.7	P	1197.3	P	1208.8	P	1324.8	P	919.2	P	944.3	P	910.4	P	947.2	P	801.2	P
1417369_at	1725.8	P	1939.3	P	1495	P	2405.6	P	2380.6	P	2526.5	P	2454.1	P	2396.4	P	2499.6	P	2100.4	P	1656.3	P	2069.7	P	1796.6	P	1982.6	P	1809.3	P
1417370_at	52.7	A	19	A	113.8	A	60.6	A	63.8	A	77.4	A	38	A	23.9	A	64.6	A	213	P	69.7	A	44.8	A	28.6	A	49.5	A	16.4	A
1417371_at	247.3	P	255.2	P	153.8	P	308	P	333.4	P	317.1	P	277.1	P	268.3	P	323.9	P	332.2	P	172.5	P	213	P	190.5	P	243.4	P	216.9	P
1417372_a_at	192.3	P	202.2	P	162.2	P	232.3	P	221.7	P	183	P	149.8	P	163.9	P	214.1	P	233.7	P	131.6	P	184.9	P	135.5	P	155.8	P	109.2	P
1417373_a_at	3177.6	P	3072.6	P	3053	P	4002.4	P	4122.7	P	4358.4	P	3718.5	P	4242.6	P	4325.9	P	3712.5	P	3135.1	P	2889.7	P	3798.9	P	3297.8	P	2793.2	P
1417374_at	1393.6	P	1217.7	P	1196.4	P	1524.5	P	1654.8	P	1640	P	1404.8	P	1576.5	P	1785.7	P	1565.5	P	1306.1	P	1082.2	P	1506.9	P	1262.8	P	1206.4	P
1417375_at	96.4	A	9.9	A	83.7	A	92.6	A	100.6	A	51.1	A	37.6	A	57	A	54.9	A	35.3	A	52.3	A	70.9	A	71.8	A	49.4	A	70.3	A
1417376_a_at	200	P	204.3	P	159.2	P	201	P	249.2	P	179.5	P	156.2	P	169.7	P	259.3	P	270.3	P	143.6	P	161.2	P	163.9	P	112.2	P	151.7	P
1417377_at	73.7	P	78.6	P	54.5	P	72.7	P	72.2	P	74.7	P	56.5	P	76.7	P	87.4	P	86.4	P	54.1	P	44.6	P	59	P	50.2	P	38.7	P
1417378_at	216.2	P	214.5	P	162.5	P	230.6	P	276.1	P	204	P	193.3	P	193.4	P	188.7	P	296.4	P	134	P	158.2	P	149	P	133.3	P	172.6	P
1417379_at	57.2	A	56.7	A	63.5	A	68.9	A	88.8	A	53.7	A	73.7	A	89.8	A	98.7	A	86.5	P	52.4	A	66.3	A	69.3	A	59.5	A	74.9	P
1417380_at	64.1	P	47	P	84.5	P	55.2	P	97.8	P	63.6	P	68.1	P	83.2	P	65	P	82.7	P	62.8	P	45.5	P	32.9	P	26.3	P	55.4	P
1417381_at	246.8	P	194.3	P	557.8	P	263.7	P	544.7	P	374.3	P	317.9	P	507.4	P	308.6	P	420.1	P	256.5	P	310.5	P	249.8	P	229.5	P	363.4	P
1417382_at	1158.6	P	953.3	P	934.8	P	1356.1	P	1353.4	P	1185.7	P	1578.4	P	1455.9	P	2072.9	P	1188.4	P	1168.6	P	1220.5	P	1138.9	P	1166.8	P	1174.4	P
1417383_at	489.3	P	342.8	P	347.5	P	475.9	P	444	P	484.7	P	563.5	P	470.5	P	577.3	P	383.7	P	399.6	P	476.1	P	461.6	P	444.3	P	433.5	P
1417384_at	659.9	P	710.4	P	525.4	P	767.4	P	781.4	P	746.9	P	939.6	P	798.9	P	1079.7	P	649.5	P	738.4	P	778.8	P	739.5	P	683.5	P	770	P
1417385_at	76.4	P	77.5	P	64.2	P	99.2	P	89.8	P	95.7	P	87.6	P	86.6	P	121.6	P	90.5	P	78.6	P	64.7	P	62.5	P	61.4	P	66	P
1417386_at	141.6	P	150.5	P	127.3	P	117.5	P	192.5	P	201.6	P	166.9	P	185.4	P	245.7	P	155.4	P	156.5	P	134.4	P	140.4	P	132.1	P	101	P
1417387_at	94.3	P	67.1	P	55.6	P	69.3	P	86.7	P	79.7	P	66.3	P	74.6	P	66.1	P	85.9	P	60.9	P	81	P	72.8	P	72.6	P	76.7	P
1417388_at	13.9	A	7.9	A	11	A	26.4	A	40.7	A	22.9	A	29.5	A	11.4	A	68.6	A	14.9	A	16.6	A	12.6	A	18.4	A	11.3	A	17.5	M
1417389_at	69.8	A	36.5	A	25	A	77.6	A	59.2	A	38.5	A	49.4	A	47.3	A	42.4	A	45.9	A	44.9	A	38.8	A	41.4	A	33.6	A	48.1	A
1417390_at	250.1	P	205.3	P	214.6	P	189	P	210.1	P	229	P	210.6	P	223	P	238.3	P	229.9	P	214.4	P	189.9	P	190.2	P	159.2	P	173.6	P
1417391_a_at	10.7	A	8.4	A	9.4	A	11.5	A	18.3	A	17.3	A	5.2	A	2.2	A	8.3	A	2.9	A	10	A	12.9	A	10.6	A	10	A	9.1	A
1417392_a_at	55.7	A	33.3	A	49.4	P	26.1	P	52	A	52.3	P	53.4	P	69.1	P	87.3	M	37.6	P	40.1	P	42.4	A	42	A	60.3	P	41.7	P
1417393_a_at	130.3	A	93.8	A	111.2	A	120.1	M	133	M	90.6	M	85.2	P	118	A	93.9	A	92.8	P	130.5	A	89.7	P	84.4	A	58.3	M	56.6	P
1417394_at	38.6	P	45.5	P	48.8	P	58.1	P	47.7	P	37.4	P	36.6	P	23.3	P	41.9	A	34.3	P	40.6	P	31.9	P	21.5	P	23.9	P	21.2	P
1417395_at	27	A	41.9	A	41.2	A	46.2	M	31.8	A	26	A	22.7	A	24.3	A	10.4	A	16.7	A	30.9	A	13.8	A	27.8	A	16.3	A	18.9	A
1417396_at	46.8	A	48.8	A	48	A	61.4	A	42.5	A	36.6	A	49.2	A	31.2	A	99.3	A	58.4	A	53.3	A	43.5	A	41.4	A	39.6	A	43.3	A
1417397_at	26.7	A	54.7	A	25.8	A	54	A	50.3	A	52.1	A	78.5	A	47.6	A	55.5	A	111.6	A	47	A	47.8	A	59.5	A	65.7	A	82.1	A
1417398_at	128.9	P	121	P	89.3	P	155.7	P	151.8	P	150.1	P	117.4	P	141.9	P	177.5	P	211.6	P	119	P	97.7	P	132.4	P	144.3	P	129.1	P
1417399_at	120	P	128.2	P	184	P	142.1	P	184.8	P	113.3	P	120.4	P	137.3	P	215	P	136.8	P	109	P	99.7	P	88.1	P	98.6	P	114.7	P
1417400_at	176.8	P	147.9	P	140.1	P	140.3	P	148.7	P	158.4	P	160.2	P	153.6	P	192.7	P	231.1	P	142.5	P	136	P	132.2	P	152.6	P	171.5	P
1417401_at	21.2	A	44.9	A	53.3	P	34.9	A	59.5	A	57.7	M	56.4	A	72.9	P	54.2	A	61.7	P	34.7	A	51.2	A	24	A	47.3	A	41.2	A
1417402_at	220.1	P	210.4	P	182.3	P	218.7	P	246.7	P	217	P	194.2	P	199.5	P	294	A	319.3	P	190.7	P	178.2	P	196.9	P	160	P	190.3	P
1417403_at	279.6	P	174.4	P	153.5	P	199.6	P	170.2	P	160.8	P	240	P	246.3	P	221.7	P	151.9	P	225.8	P	217.8	P	296.1	P	237.4	P	167.4	P
1417404_at	611.6	P	421.1	P	294	P	505.8	P	466.5	P	445.6	P	584.6	P	529.1	P	522.8	P	325.3	P	657.8	P	519.8	P	722.9	P	696.2	P	537.6	P
1417405_at	166.9	A	159.8	A	163.5	A	182.8	A	164.1	A	178	A	145.8	A	203.5	A	229.2	A	199.1	A	120.4	A	134.5	A	123.5	A	142.9	A	147.3	A
1417406_at	116.8	P	113.7	A	88.4	P	113.9	P	125	P	76.1	P	80.4	P	72.4	P	128.5	A	114.5	P	86.4	P	65.9	M	81.4	P	64.1	P	47.9	P
1417407_at	50.6	P	60.7	P	55.9	P	53.1	P	54.5	P	61.5	P	46.3	P	74.1	P	36	A	81.2	P	51.8	P	41.1	P	44.5	P	48.1	P	30.5	P
1417408_at	30	A	26.8	A	24.3	A	13.4	A	59	M	28.3	A	28.7	A	34.8	A	54	A	29.7	P	41.3	A	53.7	A	21.9	A	30.2	P	22.6	A
1417409_at	74.4	A	140.8	P	102.9	A	76.6	P	172.8	P	80.4	M	86.3	P	104.7	P	94.6	A	97.2	P	128.6	P	117.1	P	118	P	105.6	P	111.1	P
1417410_s_at	107.7	P	88.9	P	74.1	P	114.9	P	109	P	127.2	P	108.7	P	110.6	P	167	P	155.9	P	117.5	P	110.4	P	100.2	P	106.2	P	114.7	P
1417411_at	18.7	A	32.9	A	30.9	A	4.9	A	4.1	A	3.1	A	28.5	A	31.4	A	5.3	A	28.5	A	3.4	A	2.4	A	9.7	A	8.9	A	1.9	A
1417412_at	30.5	A	9	A	57.8	A	47.6	A	39.9	A	21.7	A	23.7	A	29.6	A	57.3	A	57.1	A	24.4	A	24.1	M	20.7	A	13.6	A	41.4	A
1417413_at	5.8	A	8	A	13.9	A	35.7	A	44.3	A	14.4	A	13.4	A	17.4	A	22.8	A	54.2	A	7.7	A	33.5	A	24.9	A	32.6	A	19	A
1417414_at	85	P	66	A	65.8	P	97.3	P	82.5	M	55.6	A	35.4	A	77.7	M	105.5	A	54	A	27.8	A	71.9	P	69.3	A	53.8	P	70.6	P
1417415_at	33.9	A	35.3	M	38.2	A	26.8	P	39.4	A	31.5	M	33.3	A	39.5	A	21.8	A	30.3	A	41.9	A	32.7	P	20.4	A	13.8	A	14.8	A
1417416_at	48.9	A	38.4	A	56.9	A	50.6	A	28.6	A	10	A	40.1	A	34.3	A	62.7	A	42.7	A	43.2	A	28.1	A	49.2	A	41.8	A	23.4	A
1417417_a_at	4388.9	P	4174.7	P	4266.3	P	5312.2	P	5234.5	P	5835.6	P	4967.8	P	5740.2	P	5911.9	P	4434.7	P	4303.4	P	4217.4	P	3834.5	P	4073.4	P	4029.2	P
1417418_s_at	2601.1	P	2382.7	P	2540.8	P	3197.8	P	3038.7	P	3646.9	P	2891.5	P	3554.2	P	4143.8	P	3111.3	P	2407.8	P	2830	P	2514.4	P	2751.7	P	2654.1	P
1417419_at	28.4	A	16.7	A	58.2	P	37.6	A	51.7	A	55.6	A	37.2	A	43	A	21	A	53.2	A	73.7	A	22.1	A	25.9	A	29.5	A	26.5	A
1417420_at	72.7	P	80	M	130.9	P	72	M	139.4	P	95.5	P	63.5	M	82.8	P	106	A	112.8	P	122.7	P	63.4	P	59	A	41.1	A	80.5	P
1417421_at	366	P	319.8	P	429.5	P	453.8	P	419	P	453.3	P	427.2	P	439.4	P	515.3	P	478.5	P	287.9	P	352.7	P	372.8	P	367	P	356.9	P
1417422_at	5948.8	P	5393.5	P	5822.4	P	6650.2	P	6046.6	P	7175.7	P	6804.9	P	7216	P	7249.9	P	6174.3	P	5831.8	P	5097.3	P	5095.6	P	5698.4	P	5278	P
1417423_at	535	P	645.6	P	554.9	P	706.1	P	654.6	P	775.7	P	874.7	P	726.8	P	1001.9	P	630.7	P	524.5	P	632.3	P	519.3	P	499.8	P	575.9	P
1417424_at	92.8	P	100.7	P	91.6	P	111.4	P	91.1	P	119.3	P	63.5	P	121.4	P	92.2	P	104.5	P	82.9	P	82	P	115	P	92.5	P	96.8	P
1417425_at	38.4	A	28.5	A	37.4	A	42.2	A	53.4	A	29.5	A	15.6	A	68	A	36.8	A	48.2	A	41.1	A	28.4	A	27.8	A	30.9	A	35.9	A
1417426_at	245	P	206.2	P	370.4	P	272.9	P	350.7	P	312.2	P	251	P	296.7	P	306.6	P	241.7	P	256.4	P	222.6	P	227	P	257	P	211.7	P
1417427_at	387.2	P	410	P	358	P	520.2	P	523.4	P	567.2	P	384.9	P	412.8	P	498.9	P	540.8	P	328.6	P	410.8	P	429.1	P	397.7	P	374.5	P
1417428_at	64.3	M	66.1	A	62.6	M	79.5	M	73	P	65.9	P	56.2	A	47.7	A	186.5	P	49.6	A	96.7	P	52.1	A	51	A	37.9	A	29.7	A
1417429_at	1033.4	P	966.9	P	796.4	P	1296.9	P	1255	P	1091.7	P	1045.5	P	1183.8	P	1428.5	P	1353.6	P	964.2	P	1096.4	P	954.2	P	1097	P	1040.6	P
1417430_at	18.1	A	13.6	A	43.6	M	10.6	A	24.6	A	23.3	A	25.9	A	7.2	A	9.8	A	26.1	A	25.8	P	13.8	A	15.8	A	7.2	A	22.5	A
1417431_a_at	86.6	A	80.5	A	67.5	A	86.7	P	139.3	A	123.6	P	158.6	P	128.6	P	225.7	P	129.4	P	82	A	124.9	P	106.8	P	95.2	P	96.2	P
1417432_a_at	200.1	P	179.9	P	153.4	P	165.7	P	199.9	P	198.7	P	131	P	172.2	P	257.6	P	217.9	P	147.2	P	147.5	P	128.1	P	148.7	P	119.8	P
1417433_at	486.2	P	467	P	467.4	P	582.1	P	559	P	580.1	P	486.4	P	544.5	P	582.7	P	540.4	P	489.5	P	441.8	P	469.3	P	467.5	P	452.9	P
1417434_at	512.6	P	466.6	P	346.6	P	457.5	P	530.2	P	441.8	P	320.1	P	429.4	P	429.9	P	290.6	P	348.9	P	438.2	P	397.5	P	419.7	P	347.8	P
1417435_at	86.8	P	103.6	P	70.7	P	79.9	P	81.6	P	67.9	P	95.2	P	69.3	P	128.5	P	96.4	P	76	P	71	P	63.8	P	56.2	P	65.6	P
1417436_at	10.8	A	28.5	A	4.3	A	16.1	A	4.8	A	13	A	2.5	A	11.9	A	10.1	A	3.8	A	2.8	A	2	A	11.6	A	17.7	A	3.7	A
1417437_at	95.1	P	94.4	P	95.1	P	112.8	P	90.3	P	104.2	P	92	P	89.5	P	191.8	P	120.7	P	116.9	P	77.8	P	90.3	P	73.2	P	85.3	P
1417438_at	349.3	P	343.6	P	300.6	P	432	P	358.8	P	427.6	P	264.1	P	387.2	P	409.1	P	435.3	P	345.3	P	358.4	P	313.6	P	301.5	P	328.5	P
1417439_at	12.5	A	14.4	A	5.4	A	2.7	A	3.7	A	9.2	A	4.5	A	8.3	A	14.6	A	9.4	A	7.4	A	4.4	A	8.6	A	3.5	A	2	A
1417440_at	263	P	237.4	P	229	P	320.5	P	326	P	344.8	P	250.7	P	246.7	P	389.5	P	283	P	225	P	284.6	P	220.6	P	221	P	225.4	P
1417441_at	231.5	P	288.7	P	640.4	P	251.1	P	479.6	P	402.7	P	271.5	P	231.1	P	198.7	P	447.3	P	223.7	P	252.6	P	208.2	P	193.9	P	216.3	P
1417442_a_at	245.6	P	212.9	P	201.4	P	273.6	P	294.4	P	257.2	P	247.8	P	285	P	318.5	P	308.7	P	202.5	P	240.2	P	236	P	208	P	216.5	P
1417443_at	116.6	P	82.5	P	82.1	P	40.6	A	58.4	M	58	P	25	A	49.5	A	77.4	A	55	A	104.4	M	34.6	A	51	A	25.5	A	29.9	A
1417444_at	160.8	P	150.8	P	110.8	P	148.7	P	164.5	P	178.2	P	138.1	P	158.8	P	184.6	P	221.8	P	123.1	P	118.3	P	129.8	P	117.1	P	77.6	P
1417445_at	6	A	3.9	A	5.3	A	11.4	A	3.6	A	6.3	A	5.1	A	5	A	12	A	3.4	A	3.2	A	2.5	A	2.6	A	1.9	A	3.3	A
1417446_at	51.6	A	41.3	A	51.6	A	36	A	57.8	A	40.1	A	50.5	A	75.4	A	88.3	A	52.8	A	48.5	A	49.6	A	33.3	A	33.5	A	28.1	A
1417447_at	59.2	P	43.4	P	44.8	A	68.6	P	86.4	A	48	P	65.2	P	66.3	A	74.7	P	72.5	P	63.7	A	62.1	P	51.6	P	47.8	P	50.6	P
1417448_at	90	P	52.7	P	83.3	P	83.8	P	89.7	P	82.3	P	64.6	P	73	P	121.9	P	101.5	P	53.3	M	102.1	P	62.3	P	72.4	P	53	P
1417449_at	142.7	P	162	P	119.7	P	179.4	P	176.2	P	163.5	P	167.7	P	132	P	215.6	P	119.5	P	147.7	P	123.8	P	145.6	P	111.4	P	116.7	P
1417450_a_at	2.3	A	13.1	A	3.7	A	1.6	A	2.3	A	1.9	A	7.9	A	3.3	A	3.4	A	1.6	A	16	A	1.1	A	2	A	0.5	A	4.8	A
1417451_a_at	4713.8	P	4431.1	P	4650.2	P	6015.7	P	6022.5	P	6495.3	P	5570.4	P	6408	P	6432.9	P	5145.7	P	4852.2	P	4786	P	4297.7	P	4621.8	P	4584	P
1417452_a_at	1754.7	P	1670	P	1770.1	P	2558.4	P	2548.6	P	2743.9	P	2261	P	2462.5	P	2708.5	P	2333.8	P	1602.3	P	1903.7	P	1964.5	P	2047.4	P	1903.4	P
1417453_at	140.6	P	131.5	P	94.6	P	130.5	P	118.4	P	153.2	P	144.6	P	148.3	P	190	P	189	P	105.8	P	108.7	P	117.8	P	96.6	P	101.5	P
1417454_at	244	P	133.6	P	149.2	P	231.4	P	222.1	P	198.1	P	156	P	214.9	P	240.2	P	183.7	P	150.5	P	164.1	P	139.6	P	139.8	P	166.7	P
1417455_at	12.5	A	4	A	16.4	A	7.8	A	3.7	A	1.8	A	21.3	A	7.9	A	19.6	A	5.8	A	4.8	A	5.1	A	5.4	A	3	A	5	A
1417456_at	238.1	P	243.7	P	234.3	P	276.1	P	268.7	P	269	P	228.1	P	298.5	P	324.5	P	292.5	P	211.4	P	243.9	P	256.6	P	263.1	P	246.4	P
1417457_at	208.8	P	209.6	P	173.3	P	238.5	P	222.2	P	201.7	P	218.9	P	234	P	303.1	P	325.1	P	185	P	232.1	P	249.8	P	166.3	P	125.6	P
1417458_s_at	279.5	P	197.3	P	214.5	P	225.1	P	220.9	P	238.8	P	300.6	P	247.2	P	371.3	P	299.3	P	215.2	P	248.8	P	206.9	P	228.3	P	206.3	P
1417459_at	8.3	A	3.7	A	2.8	A	11	A	4	A	15.4	A	2.9	A	3	A	23.9	A	1.6	A	3.1	A	1.3	A	1.2	A	1.9	A	3	A
1417460_at	2050.6	P	2065.1	P	3363.4	P	2962.8	P	2805	P	3507.7	P	2695.6	P	2947.7	P	3490.5	P	3239.5	P	1729.8	P	2437.4	P	2414.2	P	2453.9	P	2107	P
1417461_at	94.9	A	72.3	A	89.6	A	72	P	77.1	A	74.9	M	63.8	P	92.5	P	159	M	83.7	P	63.5	P	45.3	P	73.8	P	45.9	P	47.8	P
1417462_at	24.9	A	28.6	A	17.5	A	21.4	A	23	A	29.7	P	19.7	A	22.4	A	30.3	A	34.1	P	15.1	A	26.8	P	17.3	A	17.8	A	21.4	P
1417463_a_at	1080.3	P	790.7	P	1194.7	P	931.7	P	894	P	1081.1	P	979.4	P	1231.5	P	1515.5	P	1186.1	P	1051.1	P	815.8	P	701.9	P	880.7	P	724.7	P
1417464_at	4.5	A	2.2	A	2.5	A	2.5	A	5.6	A	2.3	A	3.8	A	5	A	6.5	A	2.8	A	2.3	A	2	A	3.2	A	3	A	3.4	A
1417465_at	376.9	P	363.2	P	313.2	P	415.5	P	405.7	P	389	P	347.8	P	413.6	P	510.2	P	444.8	P	297.4	P	337.9	P	295.9	P	318.7	P	414.1	P
1417466_at	322.4	P	266.3	P	241.7	P	274	P	283.1	P	374	P	284.1	P	279.4	P	330.5	P	585.7	P	235.4	P	298.8	P	245	P	236	P	236.7	P
1417467_a_at	61.2	A	32.2	A	33	A	65.1	A	44.6	A	35.2	P	56.8	P	66.1	P	71.7	P	59.1	P	33	A	51	P	48.7	M	39.9	P	34.7	A
1417468_at	759.8	P	652.7	P	648.2	P	892.4	P	813.7	P	937.6	P	808	P	881	P	1091.1	P	971.1	P	647.9	P	880	P	741.7	P	719.8	P	744.2	P
1417469_at	71.2	P	96.5	P	67.3	P	94.2	P	95.8	P	121.9	P	91	P	98.7	P	182.5	P	121.9	P	66.3	P	87.8	P	90.7	P	90	P	60.4	P
1417470_at	37.9	A	41.6	A	44.4	A	47	A	67.4	A	48.7	A	41.5	A	36.6	A	50.8	A	24.1	A	6.7	A	56.7	A	23.2	A	32.9	A	20.2	A
1417471_s_at	72.8	P	78.7	P	53.6	P	68.4	P	83.4	P	101.9	P	47.2	P	77.2	P	92.8	P	147.8	P	66.6	P	61	P	65	P	80.5	P	44.6	P
1417472_at	192.3	P	157.8	P	220.5	P	194.7	P	272.6	P	233.7	P	227.2	P	209.1	P	329.8	A	258.6	P	201.7	P	157.3	P	212	P	132.5	P	167.2	P
1417473_a_at	84.9	P	91.6	P	73.1	P	80.8	P	90.7	P	105	P	67	P	94.4	P	99.9	P	91.4	P	74.7	P	78.4	P	72.3	P	65.7	P	64.3	P
1417474_at	232.9	P	194.4	P	182.2	P	206.1	P	232	P	207.7	P	192.9	P	164.5	P	201.3	P	213	P	195.6	P	74.3	P	148.9	P	176	P	136.9	P
1417475_at	243.2	P	199.1	P	231.2	P	229.4	P	248.9	P	281.3	P	202.7	P	265.4	P	322.8	P	286	P	233.3	P	225.3	P	176.7	P	215	P	195.1	P
1417476_at	132.5	P	124.7	P	104.3	P	111.5	P	120.5	P	128.5	P	131.1	P	130.3	P	158.2	P	120.3	P	121.8	P	131	P	122	P	113.6	P	63.8	P
1417477_at	87.1	P	93.1	M	73.8	M	113.6	P	113.7	P	83.1	P	64.8	P	82.5	P	101.3	P	101.4	P	120.6	P	88	P	78.3	M	69.3	P	57.1	P
1417478_a_at	130.4	P	127.3	P	124	P	106.9	P	98.2	P	131.7	P	94.5	P	108.2	P	149.8	P	155.3	P	118.6	P	107.6	P	107.6	P	96.3	P	93.4	P
1417479_at	51.4	M	58.4	A	35.8	A	70.4	A	67.8	A	76.5	A	45.2	A	58.5	A	72.7	A	61.4	P	51.5	A	52.3	M	54.5	A	49.4	A	39.3	A
1417480_at	683.2	P	650.8	P	540.3	P	699.9	P	690.1	P	821	P	624	P	763.2	P	807.6	P	768.7	P	505.5	P	661.8	P	574.5	P	553.6	P	612.1	P
1417481_at	56.2	P	40.2	M	38.8	P	50.8	P	46.1	P	28.7	P	46	P	49.9	P	39.8	A	47.2	P	35.3	P	27.5	P	37.5	P	27.3	P	31.5	P
1417482_at	51	M	20.5	P	21.6	P	28.7	A	31.3	P	27.7	A	20.6	A	38.9	P	32.5	A	36.8	P	33.1	P	23.2	A	31.4	P	27.3	M	24.8	P
1417483_at	111.2	P	90.6	P	228.4	P	109.7	P	196.2	P	126.6	P	110	P	132.1	P	126.5	P	205.8	P	121.3	P	136.9	P	145.9	P	115.7	P	124.9	P
1417484_at	4.1	A	0.6	A	1.3	A	0.9	A	1	A	0.6	A	0.5	A	1.1	A	3.2	A	0.8	A	1.2	A	0.3	A	0.5	A	0.2	A	0.5	A
1417485_at	22.2	M	27.5	P	14.7	P	18.5	P	16.5	A	13.9	A	15.8	A	7.3	P	38.9	A	16.1	A	23.5	P	13.9	P	12.3	P	2	A	18	A
1417486_at	2.2	A	2	A	2.1	A	5	A	2	A	3.6	A	3.1	A	8.2	A	4.1	A	3.6	A	2.5	A	1.4	A	1.5	A	1.3	A	1.9	A
1417487_at	35	A	31.7	A	19.6	A	31.3	A	33.4	A	6	A	31.9	A	6.7	A	50.9	A	7.8	A	33.2	A	5.2	A	7.5	A	16.2	A	1.7	A
1417488_at	4.3	A	5.7	A	17.4	A	6.4	A	8.5	A	2	A	4	A	5.5	A	12	A	12.4	A	4.2	A	7.2	A	4.5	A	5.3	A	1.9	A
1417489_at	2.7	A	2	A	16.6	A	2.7	A	4.4	A	4.2	A	1.7	A	1.8	A	19.3	A	4.5	A	16.7	A	0.9	A	0.8	A	2.3	A	1.8	A
1417490_at	3018.6	P	2944.5	P	3300.5	P	4181.2	P	4330.8	P	4713.3	P	3787.5	P	4935.6	P	4721.6	P	4428.2	P	2784.6	P	3044.9	P	3505.9	P	3414.7	P	3074.2	P
1417491_at	94.1	P	118.6	P	115.3	P	119.1	P	111.6	P	127.6	P	97.7	P	131.2	P	197.3	M	156	P	85.4	P	104.8	P	94.6	P	77.1	P	84.6	P
1417492_at	200	P	169.2	P	191.8	P	173.6	P	186.7	P	201.8	P	172.6	P	225.3	P	285.1	P	275	P	137.4	P	163.6	P	151.3	P	160.3	P	130.8	P
1417493_at	252.5	P	273.8	P	203.1	P	251.5	P	284.2	P	243.3	P	214	P	245	P	235.8	P	359.9	P	219.7	P	238.6	P	198.4	P	198.1	P	144.7	P
1417494_a_at	4104.4	P	4401.1	P	6036.4	P	5654.7	P	5820.9	P	6443.2	P	5208.5	P	6336.9	P	6544.1	P	5187.5	P	3433.1	P	4044.3	P	4041.3	P	4686.1	P	4176.2	P
1417495_x_at	3071.7	P	3244.6	P	4584.7	P	3955.6	P	4153.6	P	4276.9	P	3331.8	P	4094	P	4321.4	P	3517	P	2992.5	P	3324.1	P	2803.4	P	3137.1	P	2607.7	P
1417496_at	1949.4	P	1930.3	P	3085.1	P	2266.6	P	2355.9	P	2451.3	P	1944.9	P	2357.2	P	3158.1	P	2067.9	P	1544.4	P	1983.6	P	1641.9	P	1882.2	P	1503.6	P
1417497_at	23.9	P	35.3	P	22.1	A	17.9	A	23.6	A	34.2	P	25.2	A	20.1	A	45.4	A	35.5	P	37.3	A	21.4	P	33	A	20.4	A	27.7	A
1417498_at	2704.8	P	2347.2	P	3304.1	P	3667.7	P	3665	P	4288.5	P	3364.4	P	3941	P	4301.8	P	3691.7	P	2536.9	P	3310.7	P	2551.5	P	2705.7	P	2708.6	P
1417499_at	428.6	P	423.5	P	350.4	P	455.3	P	380.7	P	423.7	P	390	P	491	P	456.1	P	541.3	P	340.3	P	480.7	P	400.4	P	433.3	P	381.9	P
1417500_a_at	382.2	P	458.9	P	573	P	391.2	P	431.1	P	404.1	P	411.6	P	426.2	P	512.5	P	737.3	P	355.6	P	307.8	P	305.8	P	312.8	P	376.8	P
1417501_at	196.7	P	153	P	276.2	P	217.1	P	145.4	P	249.3	P	183.5	P	194.9	P	387.5	P	193.8	P	148.5	P	192.9	P	197.3	P	164.1	P	218	P
1417502_at	162.9	A	158.6	A	192.5	P	151.5	A	199.7	A	155.5	M	112.5	M	175.8	A	229	A	125.9	P	131.7	A	182.9	P	158.2	A	131.3	P	98.2	P
1417503_at	127.6	A	107.9	A	203.4	A	105.9	A	144.8	A	140.8	A	123.2	A	114.1	A	248.4	A	102.8	A	79.4	A	97.8	A	106.1	A	116.2	A	79	A
1417504_at	16.3	A	18.9	A	26.6	A	11.6	A	15.4	A	3	A	3	A	2.1	A	48.9	A	8.6	A	9.6	A	1.5	A	12	A	11.3	A	5.9	A
1417505_s_at	169.3	P	132.1	P	127.9	P	166.5	P	179.3	P	220.7	P	156	P	181.2	P	269.8	P	264.4	P	160.4	P	171.7	P	166.7	P	157.5	P	154.5	P
1417506_at	94.2	P	90.9	P	80.7	P	89.6	P	94.1	P	89.8	P	86.4	P	85.4	P	116.8	M	91.7	P	84.9	P	74.3	P	97.5	P	91.8	P	73.8	P
1417507_at	40	P	41.7	P	159.1	P	46.8	P	49.8	P	67.2	P	58.3	P	42.8	P	89.9	M	49.3	P	49.8	P	43.8	P	33.3	M	40.9	P	32.7	A
1417508_at	182.1	P	192.3	P	201.1	P	224.2	P	236.3	P	233.5	P	186.9	P	251.5	P	239.9	P	293.4	P	208.8	P	200.9	P	218.5	P	198.6	P	196.5	P
1417509_at	153.2	P	102.3	P	114.4	P	133.5	P	118.9	P	116.2	P	102.2	P	129.6	P	145.3	P	132.5	P	124.6	P	110	P	93.6	P	109	P	92.7	P
1417510_at	133.2	P	134.4	P	121.7	P	154.1	P	155.9	P	171.2	P	123.8	P	144.2	P	149	P	192.8	P	107.7	P	134.2	P	141.7	P	121.9	P	130.5	P
1417511_at	155	P	161.5	P	127.4	P	87.7	P	96	P	88.9	P	89.7	P	103.7	P	130.2	P	104.9	P	124.4	P	96.4	P	91	P	101.9	P	94.2	P
1417512_at	507.4	P	451.8	P	429.9	P	480.7	P	528.9	P	564.8	P	586.2	P	580.8	P	776.1	P	696.6	P	421.8	P	468.9	P	435	P	423.3	P	423.5	P
1417513_at	801.4	P	707.2	P	590.3	P	602.8	P	670.2	P	668.4	P	754.9	P	734.7	P	1013.2	P	771.7	P	575.6	P	481.1	P	539.9	P	552.8	P	546.1	P
1417514_at	4.7	A	4.7	A	3.4	A	4.6	A	5.7	A	4.9	A	3.6	A	4.1	A	9.5	A	3.8	A	4.5	A	2.5	A	4.2	A	2.9	A	2.7	A
1417515_at	202.2	P	210.5	P	174.9	P	290.8	P	281.9	P	250.2	P	239.6	P	287.2	P	431.5	P	345.9	P	192.1	P	185.2	P	199.8	P	214.7	P	252.9	P
1417516_at	61.9	P	64.6	P	48.3	A	94.9	A	127.5	P	101.5	A	74.7	A	108.5	P	82.9	A	162.1	P	93.6	M	103.5	P	46.6	A	94.2	P	84.5	P
1417517_at	96.2	P	77.4	P	66.2	P	43.5	P	50.2	P	50.7	P	45.7	P	61	P	57.9	P	36.9	P	76.4	P	47.5	P	50.4	P	37	P	34.6	P
1417518_at	14.4	A	23.6	A	31.4	A	47	A	51.8	A	11	A	11.8	A	28.1	A	51.7	A	37.4	A	33.5	A	28.7	A	12.4	A	31.5	A	22.6	A
1417519_at	5.4	A	4.1	A	2.7	A	2.8	A	2	A	2.2	A	5.6	A	3	A	11.4	A	5.6	A	1.5	A	4.8	A	2.3	A	1.7	A	5.9	A
1417520_at	7.2	A	1.6	A	3.1	A	4.2	A	4.4	A	1.3	A	10.2	A	1.4	A	28.6	A	4.6	A	1.3	A	6.3	A	13	A	10.9	A	3.4	A
1417521_at	39.8	P	37.3	P	33.4	M	44.5	P	61.8	M	23.6	A	43.9	P	17.6	A	128.5	P	41.3	M	37.8	P	28	A	36.3	P	19.3	A	18	A
1417522_at	26.8	A	23.2	A	9.1	A	8.3	A	7.2	A	20.5	A	11.6	A	17.5	A	7.5	A	16.4	A	5.7	A	16.2	A	4.7	A	13.5	A	18.2	A
1417523_at	11.8	A	11.2	A	47.2	A	41.1	A	53.1	A	27.6	A	31.1	A	21.3	A	14.2	A	32.4	A	28.2	A	40.9	A	41.8	A	7.3	A	18.1	A
1417524_at	34.4	A	24.9	A	35.6	A	33.6	A	7.4	A	7	A	3.2	A	9.6	A	21.8	A	2.4	A	9.9	A	8.8	A	23.8	A	4.3	A	6.7	A
1417525_at	83.6	A	79.2	A	110.8	A	85.5	A	126.2	A	71.2	A	99.1	A	66	A	155.5	A	97.2	A	56.3	A	70.2	A	85.4	P	67.7	A	71.7	A
1417526_at	11.8	A	8.4	A	10.7	A	43.5	A	44.3	A	13.4	A	28.7	A	2.6	A	16.2	A	10.5	A	8.7	A	17.2	A	6.2	A	23.1	A	20	A
1417527_at	4	A	3.4	A	16.5	A	3.5	A	23.6	A	23.7	A	6.5	A	21.3	A	8.8	A	15.6	A	19	A	7	A	18.7	A	12.3	A	15.9	A
1417528_at	6.2	A	4.3	A	5.1	A	5.9	A	5.1	A	7.6	A	4.1	A	8	A	9.2	A	3	A	2.8	A	6.3	A	8.2	A	2.9	A	2.4	A
1417529_at	7.2	A	2.6	A	4.7	A	2.4	A	6.9	A	21.9	A	5.9	A	3.2	A	4.9	A	16	A	15.3	A	3.2	A	4	A	11.6	A	1.5	A
1417530_a_at	700	P	733.4	P	703.7	P	783	P	854.6	P	875.3	P	647.1	P	833.9	P	867.4	P	907.4	P	735.3	P	705	P	654	P	621.7	P	521.6	P
1417531_at	3227	P	3017.7	P	3282.2	P	4342.1	P	3900.4	P	4479	P	3785	P	4455.4	P	4751.7	P	3959.6	P	3083.5	P	3424.9	P	3217.4	P	3319.5	P	2949.4	P
1417532_at	755.1	P	639.1	P	663.8	P	843.8	P	704.1	P	874.6	P	781.7	P	820.7	P	874.6	P	932.9	P	621.7	P	699.3	P	612.7	P	650.6	P	598.4	P
1417533_a_at	345.6	P	281.8	P	329.6	P	331.1	P	348.6	P	373.4	P	304.4	P	329.3	P	501.7	P	428.5	P	326.3	P	332.4	P	245	P	295.9	P	271.5	P
1417534_at	203.5	P	174.5	P	177.7	P	193.8	M	179	A	167.9	M	228	P	246.8	P	370.1	A	171.5	P	181	P	133.7	M	152.9	M	150.3	P	150.8	P
1417535_at	88	P	83.5	P	79.8	P	86.1	P	69.8	P	86	P	69.7	P	71.3	P	83	P	69.7	P	61.1	P	66.5	P	60.5	P	77.7	P	36.8	P
1417536_at	357.6	P	321.4	P	353.7	P	371.4	P	372.7	P	388.5	P	334.3	P	369.6	P	343	A	397.4	P	328.2	P	310.6	P	301.6	P	282.5	P	329.2	P
1417537_at	6.7	A	18.8	A	29.1	A	15.5	A	22.7	A	18.6	A	8.1	A	8.5	A	39.9	A	16.2	A	9.6	A	18.2	A	16.4	A	19.7	A	20.3	A
1417538_at	142.8	P	142.1	P	148.7	P	181.1	P	195.2	P	196.8	P	159.5	P	208.9	P	212.2	P	289.9	P	137.3	P	153.4	P	136.4	P	160	P	142.6	P
1417539_at	212.8	P	168.3	P	174.6	P	205.3	P	209.5	P	217.2	P	162.2	P	240.9	P	316	P	339.4	P	152.8	P	200.7	P	160.7	P	148.8	P	156.9	P
1417540_at	102.6	P	116.4	P	131.8	P	113.5	P	109.6	P	116.6	P	90.1	P	107.9	P	171	P	182	P	104.4	P	122.6	P	109.2	P	96	P	79.1	P
1417541_at	34.4	A	19.1	A	17.1	A	13.5	A	28.9	M	19.7	P	13.2	A	13	A	17.3	A	20.3	P	17.9	A	19.9	A	16.4	A	14.6	A	8.9	A
1417542_at	75.8	P	85.2	P	56.8	P	67.7	P	49.6	P	58.9	P	61.5	P	50	P	84.4	P	62.1	P	49.2	P	54.2	P	49.2	P	44	P	43.4	A
1417543_at	3.5	A	2.8	A	4.7	A	4.1	A	3.4	A	2	A	4	A	5.2	A	16	A	11.6	A	2.5	A	2.3	A	1.8	A	5.8	A	8.6	A
1417544_a_at	267	P	313.1	P	300.1	P	358.4	P	366.6	P	312.1	P	275.4	P	317.6	P	447.4	P	289.2	P	265.2	P	274.9	P	245.7	P	242.4	P	256.3	P
1417545_at	5.9	A	4.5	A	4.1	A	5	A	4.1	A	5.6	A	3.5	A	4.3	A	12.4	A	6.1	A	5.5	A	3.7	A	5.3	A	1.6	A	4	A
1417546_at	10.8	A	12.1	A	28.9	A	34	A	39.3	A	21.9	A	24.4	A	22.9	A	42.1	A	22.5	A	20	A	29.5	A	39.8	A	13.1	A	29.6	A
1417547_at	92	M	83.6	A	67.4	M	101.6	P	98.2	A	96.6	P	102.7	P	69.5	M	131.8	P	132	P	113.1	A	81.5	P	58	A	53.1	P	66.3	P
1417548_at	2.4	A	2.4	A	2.7	A	6.1	A	4.3	A	3.2	A	5.3	A	2.9	A	7.2	A	2.6	A	1.9	A	3.9	A	2.1	A	3.5	A	4.7	A
1417549_at	7.3	A	6.2	A	7.2	A	5.7	A	6.3	A	9.5	A	6.6	A	10.3	A	9.9	A	9.4	A	6.2	A	3.7	A	3.4	A	15.8	A	18.9	A
1417550_a_at	38.6	A	30.4	A	32.1	A	21.1	A	45.4	A	32.2	A	19.6	A	24.5	A	11.5	A	26.1	A	32.3	A	36.6	P	33.2	A	28.9	A	10.7	A
1417551_at	105	P	115.5	P	100.3	P	99.5	P	125.4	P	107.3	P	115	P	97	P	156.3	P	146.2	P	71.2	M	87.2	P	85.1	P	75.1	P	93.6	P
1417552_at	29.8	P	17.2	P	13	A	9.8	A	20.3	A	12.4	P	26.1	P	19.6	P	15	A	24.2	P	13.2	P	8	A	16.6	P	8.8	A	14.7	A
1417553_at	66.9	P	41.9	A	36	P	38.5	A	46.3	A	44.2	P	32.9	A	26.5	A	66.8	A	32.4	A	23	M	34.7	A	31	P	32.9	A	38	M
1417554_at	7.6	A	10.5	A	5.3	A	7.9	A	10.7	A	3.3	A	4.7	A	5.7	A	12.9	A	4.6	A	11.7	A	7.4	A	4.5	A	7.4	A	5.5	A
1417555_at	84	P	70.8	P	60.2	P	63.7	P	67.3	P	50.8	P	55.7	P	65	P	101.9	P	63.3	P	67.4	P	55	P	48.6	P	42.8	P	52.5	P
1417556_at	9627.6	P	9284.9	P	8404.3	P	11063.3	P	10913.9	P	11817.8	P	10287.1	P	11395.9	P	11485.3	P	7899.8	P	9094.6	P	7915.5	P	8254.9	P	9024.2	P	8440.2	P
1417557_at	274.6	P	335.2	P	271.2	P	346.3	P	362.5	P	482.4	P	310.5	P	399.7	P	368.2	P	360	P	254	P	280.7	P	296.7	P	259.7	P	268.1	P
1417558_at	89.1	P	86	P	85.1	P	80.9	P	102	P	110.6	P	76	P	99.1	P	181.3	P	94.9	P	75.2	P	80	P	61.4	P	62.8	P	69.8	P
1417559_at	690	P	559.6	P	467.7	P	852	P	741	P	690.1	P	779.7	P	787.8	P	1089.2	P	1043.8	P	610.8	P	757.4	P	763.6	P	848.6	P	732.3	P
1417560_at	932.5	P	875	P	692.1	P	1160.2	P	1098.2	P	1154.5	P	872.2	P	1033.3	P	1326.1	P	1096.7	P	788.2	P	911.9	P	921.3	P	798.4	P	712.5	P
1417561_at	6051.1	P	5747.4	P	5861.6	P	7730.8	P	7019.7	P	8004.5	P	7284.8	P	7838.5	P	7937.8	P	6144.3	P	5872	P	5981.6	P	5524.7	P	5842.4	P	5465.7	P
1417562_at	309.2	P	286.7	P	366.3	P	438.1	P	323.9	P	373.4	P	357.3	P	352.5	P	374.8	P	373.3	P	279.1	P	266.4	P	252.3	P	313.4	P	274.6	P
1417563_at	51.6	A	56.1	A	39.1	A	43.3	A	53.9	A	41.7	A	55.4	A	53.9	A	166.1	A	53.3	A	49.9	A	58.1	M	49.1	A	26	A	32.9	A
1417564_at	192.9	P	143.1	P	118.3	P	177.9	P	196.9	P	213.9	P	139.1	P	191.3	P	263.7	P	211	P	169.3	P	174.5	P	167.4	P	168.4	P	173.9	P
1417565_at	119.1	P	159.6	P	111.3	P	171	P	167.2	P	177.3	P	151.2	P	198	P	200.1	P	211.5	P	141.4	P	148.5	P	254.1	P	190.4	P	182.6	P
1417566_at	121.5	P	148.4	P	114.6	P	166	P	133.1	P	182.2	P	188.7	P	224.2	P	209.5	A	195.9	P	143.6	P	149	P	286.1	P	220	P	187.4	P
1417567_at	4	A	14	A	9.7	A	10.5	A	10	A	8.8	A	12	A	9.2	A	13.4	A	28.9	A	7.5	A	23.4	A	8.5	A	21.4	A	38.1	A
1417568_at	114.8	P	126.8	P	141.2	P	152.2	P	201.8	P	105.9	P	127.9	P	145.1	P	239.4	P	155.6	P	119.3	P	147.6	P	79.5	P	120.1	P	143	P
1417569_at	88.1	P	67.9	P	106	P	90.8	P	76.8	P	100.7	P	89.3	P	99.4	P	157.2	P	119.2	P	60.4	P	79.2	P	100.7	P	58.9	P	75	P
1417570_at	71.6	P	66.5	M	44.5	P	57.2	P	69.6	P	70	P	55.9	P	68.6	P	106.2	A	56.2	P	59.2	P	45	P	49.6	P	45.4	P	41.3	A
1417571_at	141.4	A	57.7	A	107.9	A	111.8	A	93.8	A	87.5	A	92.3	A	96.3	A	181.5	A	75.4	A	47.2	A	73.2	A	87	A	58.5	M	70.2	A
1417572_at	27.6	A	37.3	A	18.4	A	24.2	A	19.4	A	23.8	A	22.7	A	40.2	A	37.3	A	31.7	A	36.9	A	22.5	A	31.5	A	5.1	A	7.7	A
1417573_at	598	P	691.7	P	556.4	P	695.9	P	768.1	P	672.5	P	697.1	P	692.7	P	860.6	P	750.3	P	591.5	P	649.7	P	579.1	P	553.2	P	626.3	P
1417574_at	810.4	P	899.9	P	818.9	P	821.6	P	1059.3	P	830.2	P	811.3	P	927.1	P	995.4	P	1197.7	P	644.6	P	673.7	P	434.6	P	444.9	P	628.7	P
1417575_at	3.4	A	2.5	A	3.7	A	4	A	3.8	A	3.6	A	3.3	A	3.3	A	7.6	A	5.1	A	3.2	A	4.3	A	3.5	A	2.8	A	3.7	A
1417576_a_at	27.3	A	25.6	A	4.1	A	19.8	A	26.1	A	32.7	A	37.9	A	18	A	26.4	A	29.7	A	24.5	A	18.9	A	24.4	A	23.3	A	29.6	A
1417577_at	8.3	A	9.9	A	4.8	A	23.8	A	8.1	A	5.9	A	14.3	A	5	A	18.7	A	19.4	A	15.6	A	5.2	A	3.5	A	3.6	A	11.8	A
1417578_a_at	150.2	P	102.2	P	110.9	P	144.4	P	137.7	P	155.4	P	117.7	P	157.4	P	115.2	P	143.6	P	115.7	P	163.7	P	110.3	P	107.4	P	107.1	P
1417579_x_at	124.2	A	73.7	A	73.3	A	125.2	P	126.5	A	151.4	P	126.5	M	133.8	A	194.9	P	147.6	P	111.8	A	154.6	P	111.9	A	120.6	P	116.8	P
1417580_s_at	3703.3	P	2999.5	P	3707.4	P	2604.1	P	2207.1	P	4665.7	P	4677.2	P	5162	P	4038.9	P	2519.5	P	4764.6	P	3686.3	P	3586.6	P	3613.3	P	3669.5	P
1417581_at	65.1	A	57.4	A	55.2	A	63.1	A	59.7	A	79.9	A	54.5	A	46.8	A	37.9	A	85.8	A	65.5	A	55.5	A	63.4	A	46.9	A	55.7	A
1417582_s_at	60	P	33	P	31.9	P	45.2	P	38.7	P	47.4	P	32.7	P	45.1	P	61.7	P	53.7	P	36.6	P	39.2	P	44.8	P	32.2	P	30.8	P
1417583_a_at	363.5	P	353.2	P	290.6	P	317.3	P	299.7	P	327.3	P	291.8	P	382.9	P	387.2	P	406.3	P	289.7	P	330.8	P	291.6	P	307.3	P	284.3	P
1417584_at	51.4	A	62.7	A	32.7	A	64.5	A	48	A	95.1	A	55.6	P	49.2	A	50.9	A	63.1	A	63.7	A	42	A	58.5	A	54.7	A	49	A
1417585_at	67.5	P	63.2	M	90.3	P	96.5	P	109.6	P	88.5	P	81.6	P	92.5	P	99.3	P	55.6	A	77.8	M	54.7	A	67	P	56.4	P	69.5	P
1417586_at	2.3	A	2.9	A	2.1	A	2.8	A	3.4	A	2.6	A	3.1	A	3.1	A	5.2	A	3	A	4	A	1.2	A	1.7	A	1.9	A	25.8	A
1417587_at	24.7	A	14.9	A	5.8	A	9.9	A	15.7	A	10.7	A	3.6	A	9.2	A	39.5	A	17.5	A	18.9	A	5.3	A	10.6	A	14.9	M	12.4	A
1417588_at	76.6	A	37.1	A	62.6	A	33.5	A	43	A	33.5	A	33.4	A	53.4	A	35.4	A	36.8	A	59.4	A	26.3	A	32	P	24.5	A	15.6	A
1417589_at	12.8	A	11.7	A	18	A	14	A	6.1	A	1.8	A	4	A	0.8	A	23.3	A	2.1	A	6.2	A	7.7	A	1	A	1.4	A	2.5	A
1417590_at	2847.4	P	2804.7	P	2622.5	P	3329.5	P	3511.3	P	3730.5	P	3196.9	P	3482	P	3904.7	P	2529.5	P	2625.1	P	2721.6	P	2442	P	2761.1	P	2485.3	P
1417591_at	85.4	A	96.9	A	96.3	A	112.6	M	86.5	A	86.8	A	71.7	A	83.8	A	91.5	A	122.5	P	57.6	A	105.1	P	86	P	75	A	75.9	A
1417592_at	237.9	P	224.4	P	243.2	P	181.4	P	221.1	P	216.7	P	194.6	P	219	P	292.4	P	212.6	P	226.6	P	152.7	P	180.2	P	146.1	P	185.1	P
1417593_at	199.6	P	204.9	P	235.1	P	213.3	P	204.8	P	261.5	P	198.1	P	251.7	P	266.2	P	245.7	P	171.7	P	167.2	P	180.8	P	154.2	P	184.1	P
1417594_at	89.2	P	110.2	P	83.2	P	113.6	P	151.4	P	140.3	P	116.9	P	119.1	P	161.8	P	144.2	P	102.2	P	101.2	P	90.1	P	98.3	P	99.2	P
1417595_at	6.3	A	9.1	A	8.2	A	8.7	A	7.3	A	7.8	A	21.4	A	9.6	A	13.5	A	9.7	A	8.1	A	6.9	A	6.7	A	5.8	A	3	A
1417596_at	15	A	15.6	A	3.5	A	31.5	A	26.6	A	20	A	28.1	A	27.2	A	37.3	A	18.3	A	23.4	A	16.9	A	26.1	A	13.6	A	1.2	A
1417597_at	15.8	A	14.1	A	18.6	A	18.6	A	19.2	A	17	A	24.1	A	12	A	46.5	A	15.2	A	13	A	15.2	A	11.7	A	8.4	A	12.4	A
1417598_a_at	286.3	P	312.3	P	233.1	P	261.2	P	263.2	P	291.1	P	214.9	P	278.9	P	286	P	316	P	261.6	P	247.2	P	211.5	P	250.7	P	222.9	P
1417599_at	21.6	A	28.6	A	30.2	A	4.1	A	26.4	A	26.8	A	35.5	A	20.4	A	37.7	A	5.3	A	22.5	A	11.1	A	25.1	A	13.9	A	29.6	A
1417600_at	56.5	P	50.8	P	45.6	P	65.8	P	59.8	P	83.3	P	38.2	P	11.1	A	99.3	A	77.7	P	62.5	P	89.7	P	58.7	P	13.5	A	11	A
1417601_at	47.3	A	52.1	A	66.6	P	49.9	A	49.9	A	38.4	A	24.8	A	14.5	A	82.3	P	44.5	P	44.7	A	21.3	A	37.3	M	20.8	A	38.1	P
1417602_at	37	A	69.8	A	29.4	A	92.1	P	62.3	A	56.7	P	46.7	P	54	P	104.2	M	73.2	P	99.1	M	73.7	P	136.2	P	133.1	P	104.8	P
1417603_at	3.7	A	25.4	A	2.7	A	20.8	A	11.7	A	24.7	A	23.1	A	29	A	49.7	A	22.5	A	20.2	A	23.3	A	43.8	A	42	A	18.6	A
1417604_at	71.1	P	73.7	P	53	P	52.5	P	66.3	P	69.5	P	50.2	P	64	P	77.5	P	83.8	P	67.1	P	55.7	P	63.4	P	39.7	P	31.6	P
[truncated: 43,102 more rows]
