# Supplementary material for: "Per cell" normalization method for mRNA measurement by quantitative PCR and microarrays
Source: BMC Genomics. 2006 Mar 29;7:64. doi: 10.1186/1471-2164-7-64 (PMC1448209; doi:10.1186/1471-2164-7-64)
Supplement: Additional File 6 — (second quarter of a data set consisting of 2 hr, 4 hr, 8 hr, and 24 hr data, divided because of the upload file size limitation)]: an Excel spreadsheet file containing 4 hr data (15 GeneChip data) of the total of 60 Affymetrix Mouse 430-2 GeneChip raw data of the TCDD study consisting of 20 different treatment groups in triplicate (cf. Figure 5). The column name DoseXXX-TimeYY-Z_Signal indicates the dosage and sampling time after TCDD administration in hours, e.g. XXX = 001 indicates 1 microgram/kg group, YY = 02 indicates two hours after administration, and Z = 1,2,3 indicates animal triplicate. The DoseXXX-TimeYY-Z_Detection column indicates P for present, A for absent and M for marginal calls by Affymetrix MAS 5.0 system. [file 1471-2164-7-64-S6.zip › TCDD_study_raw_dataPart2of4.xls]

## Sheet: Figure5_raw
	Dose000-Time04-1_Signal	Dose000-Time04-1_Detection	Dose000-Time04-2_Signal	Dose000-Time04-2_Detection	Dose000-Time04-3_Signal	Dose000-Time04-3_Detection	Dose001-Time04-1_Signal	Dose001-Time04-1_Detection	Dose001-Time04-2_Signal	Dose001-Time04-2_Detection	Dose001-Time04-3_Signal	Dose001-Time04-3_Detection	Dose003-Time04-1_Signal	Dose003-Time04-1_Detection	Dose003-Time04-2_Signal	Dose003-Time04-2_Detection	Dose003-Time04-3_Signal	Dose003-Time04-3_Detection	Dose010-Time04-1_Signal	Dose010-Time04-1_Detection	Dose010-Time04-2_Signal	Dose010-Time04-2_Detection	Dose010-Time04-3_Signal	Dose010-Time04-3_Detection	Dose030-Time04-1_Signal	Dose030-Time04-1_Detection	Dose030-Time04-2_Signal	Dose030-Time04-2_Detection	Dose030-Time04-3_Signal	Dose030-Time04-3_Detection
AFFX-BioB-5_at	115.9	P	113.1	P	91.6	P	151.3	P	114.5	P	94.5	P	111.7	P	135.9	P	100.7	P	113.3	P	99.1	P	117.3	P	157.4	P	117	P	141.8	P
AFFX-BioB-M_at	238.3	P	212.4	P	179.5	P	218	P	188.5	P	173	P	206.7	P	192.5	P	150.5	P	202.8	P	215.1	P	251.7	P	185.4	P	191.4	P	180.8	P
AFFX-BioB-3_at	138.2	P	87.3	P	88.5	P	104.6	P	95	P	68.7	P	100.9	P	120.3	P	93.2	P	113.7	P	122.4	P	111.4	P	110.3	P	58.6	P	96.1	P
AFFX-BioC-5_at	397.5	P	297.1	P	286.9	P	383.2	P	297.2	P	249.5	P	269.8	P	308.3	P	260.2	P	286.2	P	302.1	P	305.3	P	329.3	P	250.4	P	347	P
AFFX-BioC-3_at	356.6	P	337.5	P	220	P	278.4	P	324.3	P	218.4	P	304.8	P	243	P	268.9	P	280.7	P	272.9	P	311.7	P	246	P	240.1	P	264.2	P
AFFX-BioDn-5_at	616.8	P	440.4	P	416.9	P	514	P	413	P	377.7	P	419.9	P	445.2	P	317.2	P	444.2	P	427.1	P	442.5	P	486.2	P	446.2	P	544.5	P
AFFX-BioDn-3_at	2870.1	P	1798.5	P	1724.1	P	2113	P	1901.6	P	1599	P	1779.6	P	1868.2	P	1656.6	P	1851.6	P	2125.5	P	1988.8	P	1945.5	P	1623.8	P	1888.3	P
AFFX-CreX-5_at	5928.3	P	3895.5	P	4121.8	P	5260	P	4615.4	P	3660.8	P	4222.7	P	4637.7	P	3485.2	P	4289.6	P	4057.1	P	4323.2	P	4690.9	P	4229.8	P	5003.2	P
AFFX-CreX-3_at	7687	P	4544.3	P	4631.3	P	5187.7	P	4995.7	P	4359	P	4864.2	P	5114.6	P	4551.2	P	5087.1	P	5321.2	P	5032.3	P	5146.2	P	4409.5	P	5163.5	P
AFFX-DapX-5_at	278.8	P	141.6	P	130.2	P	150	P	123.9	P	121.1	P	155.2	P	175.8	P	82.6	P	154	P	76.7	P	112.3	P	136.9	P	152.5	P	179.4	P
AFFX-DapX-M_at	565.8	P	260.8	P	226.8	P	282.9	P	222.7	P	205.2	P	248.7	P	290.8	P	194.7	P	241.3	P	197	P	230.7	P	252.7	P	237.2	P	224.3	P
AFFX-DapX-3_at	463.9	P	230.4	P	220	P	302.2	P	198.4	P	180.2	P	230.8	P	253	P	172.5	P	242.7	P	168.9	P	207.8	P	264	P	226.5	P	221.6	P
AFFX-LysX-5_at	3931.2	P	1898.2	P	1829.9	P	2170	P	1747.4	P	1693	P	2112.4	P	2276	P	1635.4	P	2056.2	P	1578.6	P	1813.9	P	2139.4	P	2062	P	1941.9	P
AFFX-LysX-M_at	5005.9	P	2514.5	P	2263.7	P	2534	P	2112.7	P	2245.8	P	2612.6	P	2702.7	P	2209.1	P	2644.7	P	2219	P	2407.2	P	2538.8	P	2607.9	P	2313.6	P
AFFX-LysX-3_at	6588.3	P	3411.9	P	3148	P	3415.4	P	2985.9	P	2963.6	P	3704.9	P	3947.7	P	2929.6	P	3516.9	P	2923.4	P	3547.9	P	3592.6	P	3515.1	P	3325.6	P
AFFX-PheX-5_at	1417.8	P	721.1	P	627	P	744.4	P	573.3	P	581.7	P	734.5	P	800.5	P	533.9	P	698.1	P	534.6	P	628.1	P	749.1	P	697	P	573.7	P
AFFX-PheX-M_at	1794.8	P	847	P	756.3	P	858	P	658.7	P	724.3	P	859.9	P	911.9	P	676.8	P	873.1	P	612.4	P	772.4	P	850.8	P	780.3	P	674	P
AFFX-PheX-3_at	1554.2	P	816.3	P	711.8	P	744.8	P	565.7	P	672.7	P	804.7	P	832.3	P	665.2	P	690.1	P	599.6	P	704.1	P	825.7	P	773.7	P	659.4	P
AFFX-ThrX-5_at	5934.3	P	3153.4	P	2940.9	P	3165	P	2821.8	P	2909.4	P	3150	P	3586.8	P	2761.6	P	3513.3	P	2655	P	3056.6	P	3678	P	3272.1	P	3086	P
AFFX-ThrX-M_at	7226.6	P	3870.4	P	3671.7	P	4081.4	P	3377.9	P	3416.2	P	4078.9	P	4304.2	P	3414.9	P	4028.8	P	3444.2	P	3934.9	P	4215.8	P	3787.8	P	3668.1	P
AFFX-ThrX-3_at	8373.5	P	4700.3	P	4380.7	P	4833.2	P	4223.8	P	4674.8	P	5121.9	P	5252.6	P	4769.2	P	5139	P	4752.5	P	5132.3	P	5237.1	P	4935.4	P	4776.5	P
AFFX-TrpnX-5_at	123.3	P	79.9	P	60.5	P	85.7	P	55.3	P	57.9	P	62.9	P	66.5	P	57.6	P	78.7	P	38.4	P	56.3	P	80.4	P	72.2	P	87.3	P
AFFX-TrpnX-M_at	115.2	M	53.3	A	47.9	A	51	A	46.8	A	50.5	A	56.3	A	51.5	A	35.9	A	37.8	A	46	A	50.8	A	59.2	A	49.9	A	43.8	A
AFFX-TrpnX-3_at	198.4	P	103.7	P	71.3	P	91.3	P	86.7	P	69.3	P	100.9	P	111.4	P	73.2	P	100.7	P	63.9	P	78.6	P	85.2	P	89.1	P	82.8	P
AFFX-r2-Ec-bioB-5_at	175.9	P	137.7	P	116	P	172.2	P	140.1	P	121.4	P	143.8	P	133	P	129.1	P	149.5	P	170.8	P	136.3	P	159.2	P	123.9	P	188.7	P
AFFX-r2-Ec-bioB-M_at	325.6	P	212.6	P	188.1	P	227.9	P	212.8	P	159.7	P	231.9	P	193.8	P	205.1	P	215.7	P	274.1	P	228.4	P	214.3	P	173.7	P	205.9	P
AFFX-r2-Ec-bioB-3_at	192.8	P	173.7	P	162.3	P	145.9	P	192.8	P	147.4	P	190.8	P	194.8	P	137	P	177	P	198.6	P	181.4	P	179.6	P	139.6	P	170.7	P
AFFX-r2-Ec-bioC-5_at	463.8	P	371.2	P	323.9	P	390	P	317.5	P	282.6	P	333.5	P	314.1	P	341.6	P	349.9	P	398.4	P	315.7	P	328.8	P	318.3	P	372.9	P
AFFX-r2-Ec-bioC-3_at	862.3	P	551.5	P	426.5	P	556.9	P	544.4	P	448.6	P	501	P	508.5	P	483.2	P	565.9	P	517.8	P	560.3	P	573.9	P	459.3	P	525.1	P
AFFX-r2-Ec-bioD-5_at	2663.9	P	1765.2	P	1651.4	P	1883.7	P	1858.7	P	1599.4	P	1736.5	P	1785.5	P	1633.4	P	1781.6	P	1862.2	P	1886.5	P	1804.8	P	1641.7	P	1918.9	P
AFFX-r2-Ec-bioD-3_at	3405.3	P	2211.6	P	1783	P	2744.9	P	2282.8	P	1813.7	P	2862.2	P	2186.2	P	2283.4	P	2177.6	P	2764.1	P	2087.8	P	2127	P	2025.4	P	2563.7	P
AFFX-r2-P1-cre-5_at	9049.8	P	5498.3	P	5752.6	P	5827.5	P	6068.2	P	5489.4	P	5871.3	P	6006.9	P	5830.9	P	5977.4	P	6552.2	P	6212	P	5921.3	P	5520.4	P	5845.1	P
AFFX-r2-P1-cre-3_at	11585	P	7123	P	6685.3	P	7080.5	P	7126.5	P	6367.8	P	7195.9	P	7107.1	P	7113.6	P	7244.2	P	8046.1	P	7635.6	P	7501.9	P	6803.4	P	7512.3	P
AFFX-r2-Bs-dap-5_at	352.9	P	198.8	P	167.7	P	169.2	P	134.6	P	150.2	P	218.4	P	211	P	140.3	P	205.6	P	147.6	P	174.6	P	187.8	P	161.7	P	131	P
AFFX-r2-Bs-dap-M_at	486.7	P	216.3	P	209.3	P	245.5	P	171.9	P	176.4	P	185.6	P	228.7	P	161.8	P	246.6	P	147.1	P	186	P	228.2	P	203.1	P	222.1	P
AFFX-r2-Bs-dap-3_at	505.2	P	233.5	P	223.3	P	279.4	P	190.8	P	204.2	P	233.4	P	255.9	P	158.5	P	251	P	152.9	P	188.4	P	292.6	P	236.9	P	207.8	P
AFFX-r2-Bs-lys-5_at	6080.6	P	2768.9	P	2844.5	P	3371.6	P	2646.5	P	2619.3	P	3072.7	P	3499.4	P	2322.2	P	3028.8	P	2310.7	P	2940.9	P	3411.3	P	2954	P	2870.1	P
AFFX-r2-Bs-lys-M_at	6098.5	P	2893.1	P	2749.6	P	3120.9	P	2506.2	P	2611.1	P	3051.4	P	3295.5	P	2223.5	P	3190.8	P	2317.6	P	3047.8	P	3120.7	P	3103.1	P	2943.9	P
AFFX-r2-Bs-lys-3_at	5541.9	P	2739.1	P	2330.6	P	2981.5	P	2359.4	P	2294.9	P	2912.9	P	3026.9	P	2114.5	P	2931.9	P	2232.5	P	2582.2	P	2899.3	P	2822.4	P	2702.8	P
AFFX-r2-Bs-phe-5_at	1921.4	P	961.9	P	832.5	P	988.4	P	710.5	P	770.5	P	973.6	P	993.9	P	680.2	P	864.4	P	632.3	P	817.9	P	957.2	P	919.7	P	795	P
AFFX-r2-Bs-phe-M_at	2673.2	P	1318.5	P	1285.3	P	1385.8	P	1044.5	P	1081.2	P	1366.8	P	1485.3	P	1014.3	P	1417.6	P	1040.3	P	1269.3	P	1262.2	P	1299.5	P	1147.3	P
AFFX-r2-Bs-phe-3_at	3532.8	P	1398.7	P	1326.7	P	1374.7	P	1109.3	P	1174.4	P	1283.2	P	1594	P	1025.1	P	1496.8	P	1042.7	P	1360.4	P	1418.9	P	1283.8	P	1174.2	P
AFFX-r2-Bs-thr-3_s_at	9570.2	P	5553.8	P	5097.3	P	5413.8	P	4919.3	P	5255.2	P	5655.4	P	5886.5	P	5103.4	P	5788.2	P	5217.5	P	5730	P	5619.6	P	5697	P	5498.9	P
AFFX-r2-Bs-thr-M_s_at	10075.6	P	5272.2	P	4824.4	P	5617.8	P	4770.9	P	5071.1	P	5699.6	P	5722.4	P	5145	P	5729.2	P	5214.6	P	5682.5	P	5464.7	P	5512.8	P	4962.9	P
AFFX-r2-Bs-thr-5_s_at	8091.9	P	4242.8	P	4063.9	P	4427.5	P	3866.1	P	4245.1	P	4646.4	P	4748.7	P	3919.5	P	4526.5	P	3873.7	P	4582.4	P	4576.4	P	4505.9	P	4265.7	P
AFFX-b-ActinMur/M12481_5_at	4302	P	2565.2	P	2205.7	P	2414	P	2257.4	P	1913	P	2497.4	P	2632.5	P	2453.2	P	2492.1	P	2287.7	P	2390.9	P	2334.2	P	2308.4	P	2464	P
AFFX-b-ActinMur/M12481_M_at	5254.1	P	3124.7	P	2437.7	P	2731.1	P	2761.5	P	2446.2	P	3122.2	P	3201	P	2844.6	P	2855.7	P	2599.3	P	2661.1	P	2936	P	2909.7	P	2849.4	P
AFFX-b-ActinMur/M12481_3_at	6106.1	P	3465	P	2831.9	P	3215.2	P	3081.7	P	2923.5	P	3602.6	P	3559.1	P	3118.2	P	3226.2	P	2950.6	P	3094	P	3617.3	P	3385	P	3270.9	P
AFFX-GapdhMur/M32599_5_at	9199.8	P	4905.9	P	5059.6	P	5326.2	P	4718.2	P	4629.1	P	5365.3	P	5429.8	P	4722.3	P	5053.1	P	4747.5	P	5317.7	P	5776.9	P	5291.7	P	5177.7	P
AFFX-GapdhMur/M32599_M_at	7507.8	P	4129.7	P	4156.2	P	4252.4	P	3887.3	P	3920.4	P	4267.8	P	4577.4	P	4056.2	P	3959.1	P	3974.6	P	4372.6	P	4560.9	P	4518.7	P	4195.9	P
AFFX-GapdhMur/M32599_3_at	6721.2	P	3459.4	P	3496.3	P	3488.6	P	3306.1	P	3413.5	P	3788.5	P	3954.2	P	3645.5	P	3548.8	P	3213.5	P	3807.3	P	4017.8	P	3575.3	P	3517.7	P
AFFX-TransRecMur/X57349_5_at	29.6	M	9.5	A	11.4	A	21.6	A	4.2	A	9.5	A	7.8	A	21	M	10.8	A	6.2	A	7.7	A	19.4	A	13.4	A	2.7	A	13.8	A
AFFX-TransRecMur/X57349_M_at	16.2	A	2.4	A	1.5	A	4.7	A	6.3	A	4	A	2.2	A	11.2	A	1.7	A	7.4	A	4.1	A	9	A	4.9	A	2.4	A	4.8	A
AFFX-TransRecMur/X57349_3_at	107.1	P	42.7	P	28.7	P	71.3	P	34	P	30.5	P	36.2	P	69	P	35.1	P	32.4	P	27.5	P	59	P	53.1	P	69.6	P	74.2	P
AFFX-PyruCarbMur/L09192_5_at	317	P	182.9	P	159.8	P	213.3	P	186.6	P	158.4	P	179.4	P	194.6	P	148.2	P	192.1	P	141.5	P	178.6	P	186.2	P	211.7	P	192.5	P
AFFX-PyruCarbMur/L09192_MA_at	345.4	P	215.1	P	188.5	P	202.3	P	224.6	P	218.2	P	233.7	P	265.9	P	165.1	P	235.6	P	189.2	P	207.4	P	189.3	P	260.9	P	256.3	P
AFFX-PyruCarbMur/L09192_MB_at	704.1	P	331.8	P	327.9	P	427.3	P	325.5	P	313	P	350.5	P	394	P	334.9	P	362.6	P	294.5	P	325.4	P	357.9	P	343.1	P	330.5	P
AFFX-PyruCarbMur/L09192_3_at	1455.7	P	823.6	P	803.8	P	898.2	P	692.2	P	701.9	P	806.7	P	867.7	P	617.3	P	782.6	P	659.3	P	762.4	P	912.4	P	850	P	887	P
AFFX-18SRNAMur/X00686_5_at	328.8	P	140.6	P	152.5	P	156.1	P	204.7	P	125.5	P	92.6	P	61.9	P	142	P	203	P	62.5	P	139	P	1293.6	P	336.8	P	415.8	P
AFFX-18SRNAMur/X00686_M_at	199.8	P	77.1	P	105.6	P	102.5	A	102.6	P	52.5	P	55.5	M	56.5	A	94.4	P	126.9	P	50.3	A	93	P	414.9	P	159.3	P	276.9	P
AFFX-18SRNAMur/X00686_3_at	209.1	P	120.4	P	108	P	147.1	P	133.6	P	82	P	76.2	P	67.9	P	119.6	P	148.3	P	71.7	P	101.2	P	442.2	P	238.1	P	321.7	P
AFFX-MUR_b2_at	440.5	P	219	P	238.5	P	256.2	P	250.8	P	209.6	P	226.5	P	286.2	P	180.1	P	208.4	P	190.8	P	222.9	P	232.2	P	231.3	P	264.4	P
AFFX-MURINE_b1_at	345.3	P	183.9	P	199.4	P	189.7	P	187.9	P	191.1	P	226.5	P	202.5	P	144.8	P	173.6	P	151.3	P	172.7	P	187.2	P	169.4	P	123	P
AFFX-MURINE_B2_at	10648	P	6213.8	P	5901.1	P	6809.8	P	6199.8	P	6224	P	6746.5	P	7004.8	P	5817.9	P	6586.1	P	6000.6	P	6700.2	P	6990.8	P	6828.5	P	6902.3	P
1415670_at	452.3	P	289.4	P	260	P	293.2	P	209.8	P	224.1	P	258.8	P	247.8	P	239	P	207.6	P	193.4	P	245.9	P	273.5	P	292.9	P	276.2	P
1415671_at	1209.5	P	638.8	P	605.2	P	682.7	P	663.3	P	529.6	P	684.4	P	727.9	P	623.6	P	685.2	P	513.4	P	683.9	P	690.6	P	766.2	P	770.5	P
1415672_at	1868.8	P	872.1	P	835.6	P	996.2	P	745.6	P	783.6	P	883.6	P	969.4	P	645.4	P	810.8	P	586.8	P	847.8	P	919.3	P	934.1	P	931.5	P
1415673_at	104.1	P	52.9	P	45.9	P	79.1	P	42	P	42.1	P	56.1	P	52.1	P	38.6	P	42.5	P	32	P	55.7	P	43.8	P	47.2	P	52.3	A
1415674_a_at	424.6	P	257	P	198.1	P	237.4	P	205.1	P	225.1	P	195.2	P	262.4	P	195.3	P	263	P	179.4	P	216.5	P	250.2	P	280	P	325.9	P
1415675_at	257.9	P	131.8	P	110.5	P	260.3	P	120.5	P	126.2	P	102.8	P	187.4	P	115.8	P	147.9	P	119.6	P	150.1	P	183.8	P	172.9	P	185.3	P
1415676_a_at	1664.8	P	1016.3	P	899.8	P	1138.9	P	876.3	P	897.3	P	1044.1	P	1158.4	P	917.1	P	1051.3	P	814.3	P	1070.1	P	1126	P	1185.3	P	1144.5	P
1415677_at	703.7	P	476.2	P	277.1	P	607.6	P	465.2	P	340.5	P	470.2	P	504.4	P	319.8	P	454.7	P	373.7	P	380.2	P	563.5	P	525.7	P	654.1	P
1415678_at	1202.6	P	591.3	P	499.6	P	559.2	P	561.6	P	561.9	P	627.8	P	709.7	P	537.7	P	680.7	P	476	P	540.4	P	701.1	P	658.5	P	694.1	P
1415679_at	1841.9	P	1064.7	P	818.7	P	1194.4	P	995.3	P	864.6	P	1088.1	P	1250.4	P	968	P	927.7	P	897.3	P	1087.2	P	1175	P	1139.2	P	1278	P
1415680_at	321	P	234.5	P	146.2	P	196.9	P	145.8	P	157.5	P	181.6	P	197	P	170.9	P	156.1	P	127.6	P	170.6	P	188.3	P	246.5	P	169.9	P
1415681_at	564.4	P	365.4	P	265.5	P	242.8	P	256.6	P	237.9	P	330.2	P	348.3	P	294.8	P	325.4	P	276.8	P	294.8	P	301.3	P	345.5	P	353.6	P
1415682_at	416	P	257.2	P	221	P	227.9	P	176	P	214.4	P	258.3	P	234.5	P	204.2	P	213.7	P	165.8	P	208.4	P	223.6	P	250.7	P	260.3	P
1415683_at	902.5	P	471.3	P	423.1	P	468	P	474	P	435.8	P	494	P	540.6	P	460.3	P	466.6	P	381.1	P	446.2	P	519.8	P	543.5	P	500.1	P
1415684_at	688.2	P	346	P	314.5	P	355.7	P	293.3	P	284.5	P	332.6	P	341.1	P	275.5	P	265.3	P	233.3	P	285	P	455.1	P	338.6	P	350	P
1415685_at	484.6	P	274.3	P	188.8	P	210.1	P	234.4	P	218	P	233.7	P	301.9	P	228.4	P	259.4	P	188.2	P	231	P	300.9	P	296.6	P	308.8	P
1415686_at	833.7	P	562.2	P	377.1	P	604.8	P	452.2	P	460.9	P	448.6	P	597.1	P	434.5	P	519.5	P	371.3	P	444.9	P	615.4	P	560.5	P	614.3	P
1415687_a_at	2166.8	P	1165.1	P	1052.7	P	1235.9	P	1048.2	P	1049.8	P	1175.1	P	1290.6	P	1024.9	P	1189	P	909.2	P	1045.6	P	1305.3	P	1244.9	P	1202.2	P
1415688_at	1345.8	P	670.3	P	619	P	726.6	P	533.1	P	581.6	P	724.8	P	724.4	P	582.7	P	638.8	P	518.4	P	646	P	662.2	P	749.6	P	726.5	P
1415689_s_at	426.2	P	252.5	P	197.5	P	215.4	P	199.2	P	168.2	P	227.6	P	242.4	P	191.3	P	198.1	P	149.5	P	194.8	P	226.8	P	249.3	P	262.2	P
1415690_at	1303.5	P	750.7	P	658.8	P	696.7	P	643.9	P	618.3	P	789.1	P	745.2	P	749.5	P	646.7	P	623.2	P	739.1	P	756.9	P	751.5	P	660	P
1415691_at	740.3	P	494	P	314.7	P	436.7	P	353.1	P	269.1	P	293	P	319.7	P	327	P	328.4	P	279.7	P	397.3	P	470.4	P	534.1	P	372	P
1415692_s_at	4164.1	P	2044.9	P	2024.8	P	2317.4	P	1821.8	P	1622	P	2324.7	P	2536.7	P	1762.4	P	2048.9	P	1707.2	P	2132.8	P	2213.6	P	2304.2	P	2283	P
1415693_at	726.1	P	420.8	P	378.4	P	454.5	P	395.7	P	340	P	414.8	P	513.2	P	392	P	481	P	388.1	P	465.3	P	539	P	577	P	561.9	P
1415694_at	131.3	P	74.3	P	76	P	97.9	P	61.5	P	46.7	P	67.9	P	88.4	P	51.4	P	69.5	P	53.5	P	76.9	P	76.4	P	69.7	P	116.9	P
1415695_at	1713	P	953.5	P	859.9	P	1053.6	P	841.2	P	786.4	P	995	P	983.5	P	854.3	P	906.2	P	721.4	P	885.2	P	1039	P	1004.8	P	1139.3	P
1415696_at	1029.4	P	611.1	P	476	P	597.1	P	494.5	P	505.7	P	535.4	P	610.7	P	531.3	P	514.9	P	459	P	589.4	P	597.4	P	662.2	P	614.6	P
1415697_at	522.7	P	322	P	281.5	P	286.4	P	249.8	P	258	P	314.2	P	293	P	275.8	P	250.3	P	213.2	P	281.4	P	237.3	P	284.8	P	327.8	P
1415698_at	76.1	M	68.2	P	34.8	A	70.2	A	47.5	A	57.5	P	58.6	A	55.8	A	27.4	A	40.1	A	43.6	A	36.9	A	56.2	A	74	A	63.6	A
1415699_a_at	924.5	P	470.5	P	494.7	P	456.1	P	439.2	P	407	P	579.4	P	557	P	472.5	P	495.4	P	437.6	P	469.1	P	545.7	P	559.8	P	519.8	P
1415700_a_at	3264.6	P	1429.7	P	1522.2	P	1759.7	P	1577.9	P	1576.4	P	1681.1	P	2009.4	P	1629.8	P	1503.6	P	1307.6	P	1881.4	P	1882.8	P	1876.6	P	1826.9	P
1415701_x_at	5897.3	P	3437.5	P	2823.7	P	3477	P	3104.7	P	3157.2	P	3595.8	P	3877.5	P	3277.3	P	3762.3	P	2953.1	P	3500.5	P	3482.9	P	3666.8	P	3587.4	P
1415702_a_at	751.7	P	415.5	P	350.5	P	418.6	P	315.4	P	323.6	P	482.9	P	500.8	P	330.4	P	412.3	P	344.5	P	390.9	P	445.7	P	435.9	P	456.9	P
1415703_at	587.3	P	337.2	P	273.7	P	331.7	P	284.3	P	258.4	P	344.4	P	378.6	P	297.4	P	303.1	P	237.8	P	289.2	P	335.8	P	333.2	P	343	P
1415704_a_at	906	P	518.6	P	431.8	P	580.7	P	462.5	P	414.4	P	450.6	P	563.6	P	479	P	517.2	P	415.1	P	497.6	P	534.7	P	572.5	P	656.6	P
1415705_at	363.7	P	200.8	P	148.7	P	194	P	157.3	P	170.3	P	162.1	P	195.1	P	161.9	P	154.5	P	152.8	P	169.7	P	200.3	P	184.3	P	176.7	P
1415706_at	1974	P	910.5	P	919.6	P	1045.3	P	849	P	779.2	P	1018	P	1098.1	P	876.7	P	929.1	P	838.7	P	941.7	P	954.4	P	1102.4	P	973.4	P
1415707_at	348.2	P	165.6	P	165.9	P	140.5	P	173.5	P	145.5	P	174.8	P	195.6	P	191.6	P	157.6	P	144	P	141.4	P	187.3	P	180.6	P	164	P
1415708_at	336.5	P	208.7	P	161.7	P	159.8	P	171.1	P	165	P	211.5	P	195.9	P	162.8	P	179.1	P	145.9	P	177	P	201.4	P	218.1	P	203.2	P
1415709_s_at	361.7	P	202.6	P	186.9	P	247.1	P	167.4	P	151.6	P	212.1	P	210.8	P	176.6	P	224.6	P	152.8	P	178	P	208.8	P	210.6	P	199.6	P
1415710_at	365.3	P	189.3	P	158.9	P	199.4	P	165.3	P	141.6	P	175.7	P	170.9	P	184.1	P	144.1	P	165.9	P	189.3	P	217.1	P	201.5	P	198.3	P
1415711_at	795.1	P	519.3	P	410.1	P	576.1	P	388.7	P	447.1	P	570.7	P	502.2	P	504.4	P	573.6	P	486.3	P	461.6	P	508	P	461.5	P	498	P
1415712_at	248.5	P	151.3	P	119.2	P	152.5	P	151.8	P	137.9	P	131.7	P	140.3	P	141	P	139.3	P	102.4	P	126.3	P	157.1	P	157.5	M	171	P
1415713_a_at	234.7	P	133.2	P	133	P	122.8	P	139.3	P	181.6	P	147.9	P	172	P	146.7	P	135.1	P	137.3	P	168.2	P	118.4	P	162	P	155.8	P
1415714_a_at	608.6	P	272.8	P	193.2	P	302.3	P	221.6	P	239.4	P	341.2	P	320	P	276.7	P	327.6	P	202	P	234.1	P	258	P	261.7	P	326.9	P
1415715_at	211.2	P	125	P	87.2	P	157.6	P	81.3	P	100.8	P	121.1	P	130.6	P	94.1	P	135.6	P	87.4	P	121.3	P	121	P	112.5	P	129	P
1415716_a_at	2248	P	1419.6	P	1029.8	P	1257.6	P	1160.9	P	1306.6	P	1335.8	P	1389.6	P	1237.5	P	1335.6	P	1231	P	1382.1	P	1291.9	P	1399.3	P	1524	P
1415717_at	235.8	P	143.5	P	127.3	P	161.1	P	125.3	P	113.4	P	145.9	P	160.8	P	101.4	P	137.9	P	100.8	P	125.9	P	95.6	P	186.9	P	158.5	P
1415718_at	439.3	P	291.5	P	219.4	P	270.9	P	224.5	P	230.6	P	259.1	P	292.9	P	233	P	265.9	P	207.5	P	254.8	P	246.8	P	269.1	P	278.9	P
1415719_s_at	790.4	P	452.2	P	481.7	P	454.8	P	385.3	P	380.7	P	415.6	P	531	P	434.9	P	437.9	P	386	P	414.7	P	483.3	P	382.4	P	447.4	P
1415720_s_at	111.2	P	58.4	P	59.1	P	117.2	P	55.5	P	72.9	P	44.1	P	65.6	P	67.5	P	63.1	P	48.6	P	40.1	P	43	P	62.5	P	75.1	P
1415721_a_at	632.4	P	345.3	P	246.9	P	409.7	P	280.5	P	253.7	P	355	P	372.8	P	324.1	P	419.4	P	303.5	P	369.8	P	358.3	P	355	P	462.6	P
1415722_a_at	313.4	P	177.4	P	165	P	182.7	P	137.6	P	125.3	P	209	P	167.9	P	147	P	145.8	P	140.4	P	154	P	183	P	171	P	131.7	P
1415723_at	2692	P	1255.5	P	936.3	P	1215	P	1013.9	P	1092.4	P	1181.2	P	1248.4	P	1075.6	P	1300.4	P	849.9	P	1191.3	P	1172.4	P	1366	P	1307.1	P
1415724_a_at	1855.4	P	754.7	P	683.7	P	828.3	P	772.5	P	732.8	P	909.5	P	957.9	P	688	P	900.4	P	607.6	P	840.5	P	957.3	P	927.9	P	839.6	P
1415725_at	149.9	P	81.9	P	79.7	P	112.5	P	45.1	P	57.1	P	80.1	P	83.6	P	61.4	P	89.4	P	58.2	P	73.6	P	83	P	105.4	P	92	P
1415726_at	653.8	P	341	P	315	P	339.6	P	271.8	P	304.3	P	335.1	P	331.6	P	295.6	P	305.7	P	251.6	P	271.7	P	337.8	P	333	P	313.1	P
1415727_at	1200.4	P	621.5	P	577.2	P	687.9	P	523.5	P	582.6	P	608.3	P	661.5	P	574.3	P	615.1	P	455.9	P	583.6	P	690.2	P	620.1	P	658.6	P
1415728_at	262.1	P	198.5	P	135.1	P	179.2	P	135.5	P	133.9	P	144.6	P	199.9	P	125.8	P	180.5	P	127.7	P	163.7	P	157.1	P	173.6	P	244.9	P
1415729_at	652.9	P	340.4	P	252.2	P	324.3	P	286.9	P	253.4	P	344.3	P	324.9	P	275	P	315.7	P	291.8	P	369.2	P	417.7	P	461	P	456.7	P
1415730_at	249	P	173.1	P	134.3	P	198.5	P	90.2	P	101.3	P	110.5	P	140.6	P	96	P	137.7	P	79.6	P	104	P	123.6	P	163	P	198.4	P
1415731_at	185.5	P	130.6	P	95.9	P	92.8	P	77.3	P	83.3	P	119.2	P	126.8	P	84.4	P	112.8	P	102.6	P	120.7	P	110	P	133	P	91.4	P
1415732_at	582.7	P	447.6	P	304.4	P	481.1	P	330.4	P	355.2	P	337.1	P	419.5	P	263.6	P	378.7	P	329.2	P	343.6	P	474	P	541.8	P	481	P
1415733_a_at	609.1	P	257.3	P	180.9	P	91.6	P	246.7	P	200.1	P	252.3	P	243.7	P	330.4	P	174.2	P	279.5	P	284.1	P	223.7	P	265.2	P	209	P
1415734_at	1970.7	P	1091.6	P	926.3	P	1018.3	P	950.6	P	876.5	P	1127.1	P	1175.2	P	1030.9	P	1064.6	P	911.5	P	1042.8	P	1115.6	P	1125.2	P	1168.5	P
1415735_at	717.6	P	436.3	P	491.4	P	591.6	P	374	P	366.1	P	438	P	509.9	P	362.1	P	426.7	P	312.3	P	481.7	P	516	P	482.4	P	489.9	P
1415736_at	978.9	P	518.5	P	465.7	P	566.5	P	456.4	P	470	P	579.3	P	613.8	P	452.9	P	489.8	P	415.8	P	509.3	P	559	P	542.2	P	532.4	P
1415737_at	531.7	P	331.2	P	299	P	350.1	P	297.7	P	233.6	P	286.1	P	373.6	P	248	P	250.2	P	193.4	P	302.4	P	313.6	P	312.2	P	344.2	P
1415738_at	624.7	P	327.3	P	310.6	P	312.7	P	280.1	P	279	P	385.2	P	385.3	P	281.2	P	363.4	P	285.2	P	344.7	P	327.5	P	322.5	P	338.1	P
1415739_at	272.9	P	157.4	P	138.1	P	153.1	P	135.9	P	151.4	P	163.2	P	191.9	P	148.1	P	171.8	P	153.3	P	181.2	P	126.8	P	167.4	P	163.9	P
1415740_at	776.5	P	368.1	P	402.1	P	388.5	P	352.5	P	331	P	408.4	P	434.8	P	372	P	440.5	P	328.6	P	387.9	P	428.3	P	497.5	P	396.6	P
1415741_at	317.3	P	177.8	P	136.9	P	152.2	P	134.7	P	149.3	P	131.2	P	166.3	P	142.5	P	134.9	P	123.7	P	159.1	P	168.5	P	172.4	P	149.5	P
1415742_at	538.3	P	314.1	P	296.5	P	382.3	P	311.9	P	244.1	P	332.9	P	349.9	P	275.1	P	294.7	P	249.3	P	285	P	312	P	315.7	P	340.9	P
1415743_at	152.2	P	107.1	P	89.8	A	184.8	P	87.3	P	88.2	P	127.8	P	127.3	P	67.4	P	126.2	P	90	P	101.3	P	120.8	P	113.5	P	162.8	P
1415744_at	961.9	P	504.8	P	448.8	P	577.1	P	423.9	P	426.3	P	512.2	P	523	P	492.6	P	426.2	P	403.6	P	461.3	P	481.5	P	436.8	P	491.7	P
1415745_a_at	312.3	P	198	P	210	P	164.9	P	150.9	P	140.5	P	206.9	P	187.5	P	121.5	P	198.5	P	127.8	P	176.1	P	236.5	P	212.9	P	233.3	P
1415746_at	280.8	P	194.8	P	147	P	166.5	P	146.6	P	162.7	P	168.1	P	181.2	P	141.3	P	155.9	P	114.6	P	148.1	P	146.4	P	147.9	P	197.5	P
1415747_s_at	1534.3	P	676.6	P	640	P	678.3	P	588.3	P	566.1	P	766.7	P	708.9	P	672.2	P	648.2	P	584.6	P	683.7	P	627.9	P	704.9	P	704.8	P
1415748_a_at	372	P	222.1	P	197.1	P	251.2	P	205	P	167.1	P	179.8	P	216.3	P	192.5	P	183.2	P	164.9	P	227.5	P	212.1	P	230.9	P	234.6	P
1415749_a_at	534.2	P	317.5	P	300.6	P	329.3	P	291.4	P	257.4	P	296.4	P	310	P	236.8	P	325.2	P	231.7	P	318.3	P	293.5	P	342.4	P	315.6	P
1415750_at	71.2	P	56.8	P	42.1	P	57.6	A	55.5	P	49.2	P	62.3	P	62.7	P	47.1	P	52.3	P	44.1	P	45.8	P	53.3	M	53.4	A	41.8	A
1415751_at	1033	P	564	P	431.2	P	501.6	P	420	P	407.2	P	587.2	P	610.1	P	431.8	P	609.9	P	430.3	P	465.1	P	591.5	P	689.7	P	648.9	P
1415752_at	1476.6	P	722.5	P	660.5	P	819.6	P	684.1	P	600.6	P	761.5	P	853.9	P	696.4	P	624	P	605.8	P	719.8	P	817.4	P	822.5	P	778.4	P
1415753_at	699.2	P	344.9	P	368.5	P	363.2	P	370.1	P	401.4	P	376.3	P	409.7	P	353.2	P	391.3	P	323.2	P	409.1	P	533.1	P	391.4	P	430.2	P
1415754_at	485.4	P	311.5	P	271.1	P	326.5	P	273.1	P	259.7	P	323.6	P	340.4	P	242.6	P	307.2	P	249.3	P	352.7	P	338.8	P	327.6	P	438.9	P
1415755_a_at	452.6	P	234.6	P	268.9	P	288.4	P	205	P	201.7	P	256.5	P	218.6	P	225.3	P	246.7	P	187.6	P	269.1	P	269	P	200.3	P	211.8	P
1415756_a_at	271.5	P	175.6	P	105.2	P	150.7	A	135.5	P	152.5	P	154.9	P	138.7	P	124.1	P	137.2	P	97.6	P	155	P	116.3	P	118.9	P	137.2	P
1415757_at	534.7	P	249.6	P	197.4	P	242.3	P	234.6	P	234.4	P	250.9	P	292.4	P	288.8	P	256.4	P	202.8	P	257.2	P	232	P	305.7	P	245.7	P
1415758_at	245.1	P	114.2	P	94.1	P	111.1	P	101.8	P	94.5	P	126.4	P	107.2	P	75.5	P	112.3	P	84.5	P	92	P	118	P	115.8	P	121.3	P
1415759_a_at	823.9	P	343.7	P	309.7	P	327.5	P	339.8	P	342	P	416.5	P	485.2	P	369.1	P	299.1	P	315.7	P	292.4	P	347.7	P	338.8	P	372.6	P
1415760_s_at	2207.5	P	1218.4	P	1018.9	P	1409.1	P	1100.6	P	936.8	P	1067.7	P	1023.3	P	1117	P	872.3	P	934.3	P	1080.7	P	1416.4	P	1369.4	P	1352.4	P
1415761_at	414.3	P	294.9	P	234.1	P	296	P	229.4	P	233.1	P	276.6	P	315.3	P	238.5	P	287.4	P	222.6	P	255.1	P	277.9	P	271.8	P	324.3	P
1415762_x_at	390.9	P	354.5	P	257.5	P	269	P	215.9	P	267.2	P	285.9	P	339.5	P	266.8	P	307.1	P	214.6	P	277.2	P	288.7	P	276.7	P	310.7	P
1415763_a_at	594	P	342.7	P	286.7	P	310.4	P	276.9	P	216	P	333.4	P	367.6	P	302.1	P	355.6	P	247.6	P	255.6	P	327.5	P	351.6	P	365	P
1415764_at	1092.8	P	579.9	P	464.8	P	617.4	P	452.1	P	526.5	P	605.6	P	587.6	P	509.2	P	602.8	P	393.2	P	573.7	P	523.3	P	606.4	P	554.3	P
1415765_at	225	P	175.3	P	155.3	P	248.9	P	98.8	P	119.4	P	147.4	P	152.5	P	115.8	P	122.8	P	89.1	P	160.2	P	170.3	P	159.1	P	196.8	P
1415766_at	365	P	230.8	P	175.8	P	197.6	P	212.3	P	159.9	P	198.7	P	215	P	209	P	168.5	P	165.7	P	214.6	P	222.2	P	240.7	P	244.1	P
1415767_at	586.6	P	434.9	P	279.6	P	427.4	P	283.3	P	293.3	P	365.5	P	374.5	P	382.8	P	344.5	P	237.9	P	287.3	P	326.6	P	416	P	443.3	P
1415768_a_at	1103.7	P	573	P	588.5	P	538.6	P	421.5	P	492.7	P	461.8	P	613.1	P	385.2	P	568.3	P	381.1	P	464.3	P	589.6	P	498	P	651.1	P
1415769_at	565.7	P	243	P	254.4	P	280.8	P	199.8	P	214.5	P	249.1	P	254.5	P	196.3	P	180.6	P	190.8	P	206.4	P	240	P	213.1	P	232.4	P
1415770_at	95.5	A	71.2	P	38.7	A	77.1	A	56.1	P	64.4	P	63.8	P	64.8	P	56.3	P	53.8	P	26.7	A	59.4	P	55.4	P	78.6	A	91.5	A
1415771_at	914.2	P	536	P	469	P	537.8	P	428.1	P	417.9	P	524.1	P	633.1	P	493.3	P	482.1	P	398.7	P	476.4	P	536.2	P	545.7	P	576.5	P
1415772_at	45.7	P	38.4	P	27.5	P	32	A	24.8	P	24.1	P	33.3	P	27	P	28.7	P	31.7	P	21.7	A	33.2	P	26.5	A	34.1	P	61.1	A
1415773_at	611.9	P	383.7	P	274.7	P	424.9	P	330.3	P	277.4	P	367.6	P	403.9	P	292.2	P	361.2	P	261.3	P	338.5	P	336.4	P	399	P	468.3	P
1415774_at	58.9	A	28.3	A	8.2	A	19.8	A	24	A	11.6	A	27.9	A	13.9	A	6.9	A	31.6	A	7	A	18.4	A	10.9	A	33	A	16.9	A
1415775_at	1106.2	P	518.3	P	522.4	P	593.1	P	575.7	P	512.9	P	705.1	P	596.3	P	565.1	P	558.6	P	474.9	P	590.7	P	653.7	P	620.1	P	533.3	P
1415776_at	1730.3	P	958.6	P	758.9	P	969.5	P	861	P	761	P	1111.8	P	1109.6	P	903.3	P	989	P	731.8	P	904.9	P	1232.1	P	1128.7	P	1295	P
1415777_at	5.5	A	15.3	A	10.1	A	6.5	A	8.4	A	8	A	3.1	A	4.1	A	1.3	A	2.4	A	2.2	A	13.8	A	7.5	A	9.7	A	13.1	A
1415778_at	1805.3	P	840.5	P	765.5	P	956.4	P	789.4	P	653.5	P	948.2	P	987.9	P	940.6	P	763	P	743.4	P	920.5	P	866.2	P	1011.3	P	908.5	P
1415779_s_at	1890.5	P	694.8	P	691.1	P	707.3	P	733.5	P	713	P	1249.3	P	1095.5	P	985.8	P	646.8	P	623.4	P	867.8	P	1016.6	P	592.2	P	1163.7	P
1415780_a_at	55	A	23.1	A	17.7	A	16.9	A	22.4	A	21	A	27.7	A	22.1	A	4.3	A	9.8	A	15.1	A	14.7	A	5.5	A	24.3	A	8.5	A
1415781_a_at	3115	P	1272	P	1269.5	P	1315.7	P	1113.3	P	1197.5	P	1516.4	P	1428.4	P	1486.4	P	1338.7	P	1448.7	P	1643.6	P	1528.8	P	1427.3	P	1381.3	P
1415782_at	1430.5	P	689.6	P	632.9	P	699.5	P	582.3	P	578.9	P	682	P	764.8	P	647.2	P	689.9	P	510.4	P	817.4	P	723.9	P	743.7	P	720.4	P
1415783_at	1862.8	P	943.6	P	889	P	993.5	P	815.2	P	881.8	P	912.9	P	1067.8	P	825.1	P	945.6	P	654.4	P	863.7	P	1031.5	P	1039.2	P	972.5	P
1415784_at	366.2	P	196.8	P	201.1	P	205	P	157.9	P	181.4	P	232.4	P	232.2	P	153	P	181.1	P	148.7	P	195.8	P	215	P	259.5	P	224.3	P
1415785_a_at	1089.9	P	597.9	P	521.3	P	740.9	P	589.8	P	509.5	P	666.8	P	747.5	P	558.4	P	631.2	P	490.1	P	599.4	P	689.8	P	697.8	P	706.8	P
1415786_at	42.1	A	26.2	A	27.6	A	13.6	A	19.6	A	4	A	6.2	A	14.4	A	5.3	A	8.6	A	4.6	A	4.2	A	21.9	A	19.2	A	41.1	A
1415787_at	1052.1	P	520.5	P	438.2	P	520.7	P	465.3	P	382.5	P	524	P	611.5	P	456.9	P	421.3	P	436.3	P	456.1	P	473	P	508.3	P	477.5	P
1415788_at	595.6	P	313.6	P	305.8	P	360.9	P	252.4	P	246.6	P	293.9	P	346.6	P	283.7	P	293.2	P	226.7	P	323.9	P	301.9	P	369.4	P	323.3	P
1415789_a_at	446.6	P	164.9	P	204.3	P	198.8	P	177.6	P	149.7	P	170.9	P	214.1	P	178.1	P	175.2	P	147	P	193	P	149.6	P	159.2	P	203.5	P
1415790_at	202.8	P	111.3	P	77.7	P	110	P	94.2	P	89	P	125.3	P	129.1	P	109.9	P	110.7	P	108.2	P	110.6	P	120.9	P	130.6	P	140.3	P
1415791_at	259.3	P	131.2	P	144.8	P	134.4	P	120.6	P	151.4	P	154.2	P	141.5	P	138.1	P	144.4	P	108.6	P	129.1	P	159.3	P	140.9	P	177.1	P
1415792_at	203.5	P	110	P	91.1	P	97.4	P	126.8	P	112.5	P	97.4	P	130.8	P	134.1	P	89.7	P	91.4	P	126.9	P	126	P	81.8	P	101.6	P
1415793_at	1952.3	P	844.6	P	688.8	P	961.8	P	797.1	P	769.5	P	842.7	P	998.6	P	796.8	P	748.3	P	667.1	P	831	P	921.2	P	898.2	P	892.7	P
1415794_a_at	608.1	P	390.9	P	364.2	P	456.1	P	305.7	P	256.7	P	335.3	P	388.7	P	223.2	P	351.3	P	229.3	P	326	P	330.3	P	384	P	414.4	P
1415795_at	204.9	P	139.1	P	120.6	P	148.3	P	105.3	P	112	P	126.7	P	126.9	P	109.4	P	120.7	P	90.5	P	109.9	P	121.5	P	156.9	P	153.8	P
1415796_at	1766.5	P	717.3	P	740.4	P	742.4	P	691.6	P	775.9	P	839.8	P	846.3	P	742.5	P	762.6	P	663.7	P	745.3	P	753.9	P	740.9	P	941.6	P
1415797_at	8.5	A	3.8	A	5.4	A	26.4	A	8.8	A	1.4	A	6	A	8.8	A	4.4	A	15.9	A	2	A	5.6	A	26.9	A	9.5	A	6.4	A
1415798_at	9.6	A	2.1	A	10.1	A	29.8	A	18.2	A	14.1	A	11	A	2.4	A	10.5	A	13.3	A	10.9	A	18.2	A	24.4	A	22.2	A	29.6	A
1415799_at	620.7	P	419.1	P	305.8	P	428	P	343.9	P	326	P	368.7	P	419.1	P	297.1	P	372.3	P	252.5	P	335.6	P	400.8	P	456.7	P	442.2	P
1415800_at	81	P	42	P	38	P	73.8	P	40.3	P	37.2	P	36.5	P	54.6	P	32.5	P	57.7	P	37.2	P	38.5	P	51.9	P	55.4	P	53	P
1415801_at	10.1	A	17.2	A	27.4	A	25.4	A	10.4	A	19.6	A	17.4	A	29.2	A	4.5	A	20.7	A	9	A	6.3	A	9.6	A	33.8	A	19.5	A
1415802_at	704.7	P	433.8	P	388.6	P	348.3	P	303.7	P	306.5	P	326.4	P	353.9	P	297.4	P	355.2	P	265	P	250	P	381	P	310.8	P	362.7	P
1415803_at	49.9	A	39.7	A	26	A	15.1	A	36.1	A	26.7	A	22.4	A	35.7	P	24	A	50.3	A	27.3	A	27.1	A	38	A	35.8	A	64.3	A
1415804_at	28.9	A	26.1	A	7.2	A	18.4	A	7.9	A	12.6	A	8.5	A	40.2	A	38.7	A	8	A	3.2	A	25.1	A	12.4	A	12.5	A	16.1	A
1415805_at	33.2	A	37.9	A	9.7	A	38.5	A	22.3	A	11.8	A	18	A	20.9	A	30.9	A	18	A	24.9	A	24.3	A	37	A	28.8	A	64.2	A
1415806_at	48.6	A	15.2	A	46	A	33.8	A	30.3	A	28.2	A	38.6	A	32.1	A	26.4	A	34.3	A	12.8	A	24.8	A	29.7	A	49.5	A	13.4	A
1415807_s_at	348	P	154.1	P	153.1	P	152.9	P	124.7	P	113.9	P	191.3	P	184.7	P	138.8	P	123.8	P	161.7	P	180.6	P	181.9	P	172.6	P	199.1	P
1415808_at	2.7	A	1.8	A	1.8	A	1.8	A	1.8	A	1.1	A	1.8	A	0.6	A	0.8	A	0.8	A	2.3	A	0.7	A	2.5	A	2.5	A	5.6	A
1415809_at	20.6	A	21.9	A	4.4	A	29.9	A	2.8	A	7	A	5.9	A	3.5	A	2.5	A	3.1	A	1.9	A	2.2	A	4.1	A	9.8	A	11.3	A
1415810_at	18.2	A	13.4	A	7	A	2.3	A	4.5	A	1.9	A	7.5	A	8	A	6.8	A	13.2	A	9.3	A	7.2	A	15	A	16.9	A	9.9	A
1415811_at	4.3	A	5.8	A	12.4	A	7.3	A	3.5	A	2.6	A	2.7	A	7.3	A	2.9	A	15.1	A	3.8	A	3.6	A	12.5	A	5.7	A	5.1	A
1415812_at	160.2	P	102.1	P	70.3	P	97.9	P	76.4	P	88.5	P	82	P	80.7	P	74.9	P	97.6	P	71.3	P	91.7	P	88.6	P	114.4	P	102.3	P
1415813_at	457	P	308.2	P	229.8	P	284.5	P	210	P	213.2	P	237.6	P	273.6	P	225.3	P	249.7	P	202.3	P	238.7	P	264.5	P	277.9	P	248.2	P
1415814_at	424.7	P	221.3	P	179.1	P	244.6	P	205	P	176.1	P	239.5	P	211.3	P	200.8	P	231	P	155.2	P	176.6	P	226	P	236.2	P	203.3	P
1415815_at	4.2	A	34.7	A	16.4	A	28.8	A	13.2	A	16.1	A	6.3	A	8.3	A	14.3	A	6.1	A	5.2	A	2.1	A	10.2	A	11.5	A	24.8	A
1415816_at	611.3	P	333.7	P	267.2	P	387.9	P	276	P	227.1	P	339.4	P	275.4	P	305.7	P	304.5	P	273.8	P	321.5	P	307.5	P	334.9	P	348	P
1415817_s_at	481.6	P	322.9	P	226.7	P	269.7	P	260	P	265.8	P	301.4	P	264.2	P	268.7	P	305.6	P	207.7	P	247	P	230.8	P	397.9	P	193.2	P
1415818_at	586.1	P	323.8	P	257.2	P	419.5	P	262.2	P	281.4	P	301.2	P	322.6	P	287.3	P	285.2	P	245	P	283.9	P	293.7	P	279.8	P	253.5	P
1415819_a_at	581.3	P	352.1	P	326.6	P	362.4	P	278.9	P	270.9	P	320.6	P	349.1	P	320.6	P	290.8	P	261.4	P	299.4	P	352.4	P	339.5	P	381.3	P
1415820_x_at	801.2	P	407.5	P	371.4	P	481.1	P	342.9	P	331.8	P	386.7	P	437.6	P	269.6	P	393.4	P	282.7	P	361.1	P	465.1	P	478.2	P	508.3	P
1415821_at	1131.1	P	588.5	P	528.5	P	659.9	P	531.7	P	523.7	P	618.6	P	649.6	P	500.5	P	584.2	P	430.3	P	522.9	P	569.3	P	587.1	P	603.2	P
1415822_at	70.7	A	54.6	P	23.9	A	70.5	M	39.1	A	35.7	P	45.8	A	56.1	M	36.6	A	43.1	A	40.3	P	35.2	A	48.5	A	42.2	A	64.8	A
1415823_at	32.5	A	29.3	A	38.5	A	35.3	A	41.9	A	19.4	A	28.9	A	38.5	A	21.8	A	9.1	A	29.4	A	20.1	A	42.3	A	22.6	A	56.7	A
1415824_at	53.9	P	30.7	M	23.4	P	58	P	24.1	P	28.6	P	38.3	P	40.2	P	20	P	37.4	P	23.8	P	28.1	P	27.6	A	48.7	P	58.6	A
1415825_s_at	366.7	P	232.6	P	137.3	P	250.6	P	164.7	P	172.9	P	205.6	P	162	P	134.6	P	153.6	P	104.6	P	132.7	P	214.3	P	192.2	P	213.9	P
1415826_at	569	P	247	P	230	P	291.9	P	247	P	232.5	P	265.3	P	291.8	P	227.1	P	244.2	P	191.9	P	241.6	P	297.9	P	263.3	P	267.6	P
1415827_a_at	3386.1	P	1509	P	1506.2	P	1831.4	P	1488.4	P	1282.4	P	1859.7	P	2076.1	P	1693.5	P	1625.9	P	1457.8	P	1862.9	P	1764.1	P	1918.1	P	1877.7	P
1415828_a_at	2693.7	P	1102.9	P	1169.4	P	1290.4	P	1129.4	P	971.6	P	1483.7	P	1466.4	P	1369	P	1243.8	P	1199.1	P	1448.2	P	1232.5	P	1556.1	P	1386	P
1415829_at	321.1	P	152.1	P	119.4	P	184.4	P	116	P	132	P	150.8	P	147	P	126.9	P	108.2	P	117.8	P	127.3	P	142.1	P	172.1	P	141.7	P
1415830_at	142	P	91.4	P	70.2	P	80.2	P	85	P	92.9	P	83	P	85.8	P	74.3	P	73.4	P	61.7	P	82.8	P	97.5	P	117.4	P	86	P
1415831_at	1558.5	P	794.1	P	655.9	P	824.7	P	667.7	P	675.7	P	847.9	P	799.7	P	762.1	P	786.3	P	706.9	P	782.2	P	797.1	P	840.8	P	727.6	P
1415832_at	6.1	A	2	A	4.4	A	3.1	A	6	A	3.2	A	7.1	A	0.7	A	4.4	A	1.2	A	8.2	M	3.4	A	1.5	A	1.9	A	1.6	A
1415833_x_at	5087.5	P	3143.3	P	2669.5	P	2871.5	P	2657.1	P	2957.2	P	3216.5	P	3323.2	P	2960.7	P	3203.4	P	2791.2	P	3144	P	3261.5	P	3263.6	P	3194.2	P
1415834_at	485.4	P	282.2	P	256.1	P	252.3	P	176.6	P	200.1	P	343.5	P	461.1	P	142.8	P	252.3	P	255.7	P	297.4	P	216.6	P	250.6	P	247	P
1415835_at	24.6	A	9.9	A	3.7	A	33	A	11.6	A	15.2	A	4.5	A	4.1	A	2.8	A	11.1	A	3.5	A	18	A	18.8	A	22.5	A	18.1	A
1415836_at	26.4	A	24.8	A	5.2	A	27.9	A	7.9	A	5.9	A	22.4	A	4.4	A	29	A	20.5	A	4.9	A	17.6	A	9.3	A	11.7	A	41.1	A
1415837_at	4.9	A	3.1	A	2.1	A	29	A	4.9	A	6.9	A	1.7	A	9.4	A	6.3	A	4	A	12.4	A	3.6	A	13.4	A	12.4	A	7.5	A
1415838_at	1807.2	P	936.5	P	760.1	P	1009.5	P	854.7	P	688.2	P	864.1	P	985	P	827.5	P	699	P	658.6	P	677.2	P	979.8	P	1036.7	P	989.6	P
1415839_a_at	1351.7	P	858.4	P	655.7	P	867.8	P	690.1	P	808.6	P	845.8	P	940.4	P	665	P	885.1	P	649.7	P	763.6	P	837.2	P	930	P	974.2	P
1415840_at	4800.4	P	2502.2	P	2185.2	P	2582	P	2617.2	P	3072.7	P	2219.1	P	2164.8	P	2240.9	P	2176	P	2030.4	P	2993.8	P	3748.7	P	3094.9	P	2817.2	P
1415841_at	422.7	P	270.8	P	209.9	P	341.1	P	198	P	200.1	P	240.8	P	265.5	P	203.5	P	229	P	146.6	P	200	P	245.1	P	287.6	P	302.3	P
1415842_at	184.2	P	85.2	P	74.6	P	172.9	P	75.9	A	61.5	A	78.9	P	77.4	P	61.8	P	68.8	P	69.5	P	63.8	P	112.5	P	100.2	P	138.9	P
1415843_at	37.4	A	29.7	A	14.3	A	20.3	A	23.7	A	10.7	A	24.2	A	24.2	A	23.5	A	24.1	A	23.7	A	51.1	A	64.2	A	40.2	A	10.3	A
1415844_at	2.1	A	0.4	A	0.5	A	2.9	A	2.4	A	1.3	A	1.1	A	2.1	A	0.4	A	1.7	A	1.5	A	2.1	A	3.2	A	3.8	A	1.1	A
1415845_at	32	A	30.8	P	20.2	A	25.7	A	27.8	M	14	P	21	A	23.7	P	17.5	A	21.5	A	15.3	A	28.9	P	21.5	A	23.2	A	42.9	P
1415846_a_at	4.6	A	5.2	A	1	A	3.4	A	0.6	A	1.3	A	1.3	A	1.7	A	1	A	1	A	1.1	A	0.7	A	2.4	A	1.1	A	2.9	A
1415847_at	78.9	A	35	A	13.1	A	45	A	28.7	A	6.4	A	15.1	A	57	A	20.8	A	13.3	A	11.2	A	12.5	A	43.7	A	51.1	A	28.6	A
1415848_at	61.2	A	5.2	A	5.9	A	10.6	A	8	A	25.8	A	5.4	A	42	A	5.9	A	4.5	A	34.9	A	5.4	A	42.8	A	61.3	A	51	A
1415849_s_at	322.4	P	216.3	P	179	P	233.5	M	137.2	P	147	P	224.2	P	246.3	P	159.1	P	151.5	P	118.1	P	163.9	P	171.1	P	277.1	P	228.6	P
1415850_at	70.3	A	52	A	47.2	A	7.6	A	66	A	58.3	A	26.2	A	19.6	A	48.3	A	54.2	A	43.9	A	32.2	A	46.5	A	54.1	A	53.6	A
1415851_a_at	309.5	P	293.1	P	239.2	P	244.1	A	272	P	189.1	P	366.5	P	197.8	P	249.1	P	311.2	P	179.4	P	393	P	341.8	A	298.6	P	201	A
1415852_at	421.7	P	267.8	P	233.8	P	288.7	P	209.2	P	223.4	P	278.9	P	290.8	P	260.6	P	300.8	P	223.8	P	255.7	P	281.9	P	282.7	P	291.2	P
1415853_at	151.9	A	120.8	A	117.2	A	118.8	A	117.9	A	105	A	148.8	A	121.7	A	57.7	A	106.4	A	97.6	A	101.2	A	157.6	A	172.1	A	184.7	A
1415854_at	14	A	18.5	A	13.2	A	24.8	A	9	A	16.9	A	15.9	A	20.2	A	11.5	A	13.2	A	13.3	A	16.1	A	14.8	A	14.1	A	18.2	A
1415855_at	143.6	P	62.3	P	74.3	P	70.4	P	77.3	P	74.5	P	114	P	108.1	P	86.1	P	104.4	P	66.1	P	88.1	P	59.8	P	89.8	P	90.7	P
1415856_at	66.2	M	43.8	P	30	P	34.2	A	32.6	A	34.5	A	35.7	M	34.4	P	12	A	29.3	A	29.3	A	16.4	A	43.3	P	44.6	A	62.5	A
1415857_at	4	A	3.3	A	2.8	A	4.5	A	2.8	A	2.9	A	3.8	A	3	A	2.5	A	2.9	A	2.1	A	2.7	A	2.7	A	3.4	A	3.6	A
1415858_at	1227.1	P	674.2	P	689	P	807.4	P	699.6	P	658.1	P	848	P	813.7	P	692.9	P	738.5	P	611.5	P	746.7	P	666.6	P	696.3	P	730	P
1415859_at	353.5	P	199	P	199.6	P	278.8	P	196.1	P	175.3	P	222.3	P	234.7	P	181.8	P	196.5	P	153.1	P	164.4	P	204.6	P	209.5	P	227.5	P
1415860_at	1137.6	P	606.5	P	457.1	P	663	P	453.4	P	475	P	552.2	P	654.1	P	513.3	P	479.5	P	381.6	P	553	P	508.2	P	680.6	P	580.8	P
1415861_at	36.6	A	2.9	A	16.2	A	50.7	A	22.3	A	17.5	A	22.5	A	11.3	A	15.1	A	15.8	A	10.2	A	12.5	A	5.2	A	8.9	A	5.6	A
1415862_at	12.2	A	59.6	A	27.9	P	66.7	P	21.5	A	16.1	A	23.1	A	17	A	4.2	A	9.7	A	16.3	M	32.9	A	47.7	P	33.2	A	40.7	P
1415863_at	2287.3	P	1134.5	P	1161.3	P	1428.4	P	1046.6	P	1030.3	P	1264.2	P	1410.8	P	911.9	P	1259.1	P	905.5	P	1175.8	P	1385.5	P	1378.8	P	1438.4	P
1415864_at	73	P	57.5	P	34	P	25.3	A	50.1	P	40.6	P	46.2	P	45	P	29.4	P	42.2	P	42.8	P	56.9	P	45.7	A	56.2	A	53.4	A
1415865_s_at	125.6	P	49.6	P	58.1	P	49.5	A	52.4	P	30.9	P	63.3	P	65.8	P	31	P	54.9	P	49.5	P	45.8	P	53.7	P	47.7	P	69.6	P
1415866_at	94	P	60.7	P	57.1	P	56.4	P	60.9	P	38.7	P	56.2	P	66.4	P	24.3	P	51.7	P	41.5	P	60	P	58.1	P	83.9	P	103.4	P
1415867_at	1237.6	P	584.1	P	507.4	P	866.1	P	539.1	P	562.3	P	648.9	P	727.1	P	618.4	P	671	P	488.5	P	611.7	P	665.6	P	673	P	758.3	P
1415868_at	3.7	A	3.6	A	2.2	A	4.2	A	0.9	A	1.6	A	3.3	A	3.7	A	2.7	A	2.9	A	1.8	A	1.1	A	2.2	A	1.7	A	1.9	A
1415869_a_at	454.4	P	233.5	P	206.4	P	225	P	210.2	P	214.2	P	272.6	P	265.7	P	201.2	P	277	P	204.1	P	238.5	P	231	P	301.3	P	257.4	P
1415870_at	832.1	P	332.1	P	407.6	P	383.2	P	335.3	P	390.6	P	443.4	P	475.6	P	436.6	P	402.7	P	348.4	P	387.5	P	403.6	P	441.9	P	379.9	P
1415871_at	110.6	P	80.9	P	65.5	P	75.3	P	68.9	P	86.9	P	106.3	P	99.3	P	65.9	P	84.3	P	57.6	P	86	P	85.3	P	66.7	P	86.6	P
1415872_at	546	P	385.9	P	300	P	408.1	P	283.8	P	299.1	P	359.6	P	369.8	P	328.8	P	343.7	P	302.6	P	345.6	P	387.3	P	442.2	P	426.2	P
1415873_a_at	303.2	P	228.7	P	192.9	P	338.2	P	159.2	P	155	P	185.2	P	306.1	P	240.1	P	199.9	P	145.5	P	154.7	P	212.3	P	208.7	P	271.6	P
1415874_at	121.8	A	70.6	A	74.9	A	87.8	A	50.5	A	51.6	A	90.6	A	68.9	A	55.8	A	76	A	63.6	A	89.4	P	105	A	78.4	A	112.9	A
1415875_at	19.7	A	3.8	A	4.7	A	26.9	A	11.2	A	18.4	A	12.3	A	17.5	A	13.7	A	19.1	A	3.6	A	20.5	A	4.1	A	20.6	A	19.3	A
1415876_a_at	3276.3	P	1927.7	P	1651.9	P	1841.9	P	1687	P	1886.4	P	1946.6	P	2073.2	P	1885.6	P	1972.3	P	1629.4	P	2029.2	P	2169.4	P	1998.6	P	2025.7	P
1415877_at	1.7	A	3.5	A	2.3	A	7.8	A	2.1	A	2.4	A	2.9	A	3.1	A	3.4	A	2.7	A	2	A	8.3	A	2.9	A	3.5	A	6.3	A
1415878_at	56.3	P	72.5	P	49.1	P	49	P	41.2	P	35.8	A	69.1	P	47.6	P	28.3	P	32	P	29.8	P	30.9	P	40.2	P	27.8	A	42	P
1415879_a_at	3382	P	2013.3	P	1653.3	P	1921.1	P	1740.4	P	1830.4	P	1955.4	P	2039.9	P	1901	P	2123	P	1735.4	P	1986.2	P	2169.9	P	2074.3	P	2192.3	P
1415880_a_at	5222.9	P	2882.9	P	2701.7	P	3062.4	P	2663.8	P	2709	P	3117.9	P	3245.1	P	2740.5	P	3006.7	P	2559.5	P	2875.2	P	3149.1	P	2986.5	P	3044.7	P
1415881_at	3394.3	P	1782.7	P	1537.7	P	1873.6	P	1622.1	P	1490.6	P	1733	P	1826.9	P	1619.2	P	1710.8	P	1390.3	P	1612.5	P	1874.5	P	2040	P	1792.1	P
1415882_at	2842.6	P	1421.1	P	1313.7	P	1401.9	P	1308.4	P	1275.2	P	1581.6	P	1597.2	P	1472.5	P	1404.6	P	1184.8	P	1411.8	P	1580	P	1580.3	P	1464.1	P
1415883_a_at	10.3	A	1	A	1.1	A	7.5	A	1	A	6.5	A	11	A	4.1	A	1	A	8.5	A	1.1	A	3.6	A	5.1	A	17.9	A	18.1	A
1415884_at	115.1	A	83.7	A	54.8	A	71.3	A	61.1	A	43.9	A	48.6	A	43.5	A	44.6	A	51.8	A	55.1	A	48.5	A	47.1	A	78.8	A	67.6	A
1415885_at	28.6	A	2.5	A	2.6	A	17.4	A	13.8	A	7.9	A	21.8	A	7.3	A	7.9	A	5.3	A	12.8	A	2.5	A	5.3	A	16.8	A	6.2	A
1415886_at	71.9	A	8.7	A	33.9	A	46.5	A	39.4	A	32.6	A	25.9	A	26.8	A	12.2	A	30.9	A	18.2	A	21.8	A	25.9	A	11.5	A	17	A
1415887_at	1727.5	P	713.4	P	748.4	P	889.7	P	666.5	P	668.6	P	783.7	P	761.2	P	911.1	P	617.4	P	764.9	P	778.5	P	813.4	P	930.8	P	951.3	P
1415888_at	610.2	P	309.1	P	277.1	P	343.4	P	287.4	P	284.5	P	373.4	P	375.8	P	306.6	P	318.1	P	265.9	P	340.5	P	333	P	387.8	P	373.9	P
1415889_a_at	5383.3	P	2524.5	P	2548.7	P	3393.9	P	2848.9	P	2186.5	P	3251.8	P	3479.7	P	2275.1	P	2659.5	P	2102.8	P	2863.7	P	2641.9	P	3257.5	P	3409.9	P
1415890_at	377.9	P	130.5	P	155.1	P	184.3	M	142	M	163.4	P	230.7	P	186.9	A	167.4	P	145.3	M	125.9	P	167.1	P	184.8	P	187.6	A	260.9	A
1415891_at	3339.6	P	1490.7	P	1077.5	P	1589.6	P	1361.9	P	1409.3	P	1462	P	1632	P	1289.4	P	1702.1	P	1160	P	1403.3	P	1485.9	P	1670.1	P	1437.1	P
1415892_at	215.6	P	140	P	88.8	P	169.1	P	135.8	P	84.8	P	116.9	P	141.2	P	124.7	P	122.1	P	92.2	P	80.4	P	144.4	P	104.5	P	121.1	P
1415893_at	129	P	92.1	P	70.3	P	79.7	P	63.5	P	88.4	P	70.2	P	75.2	P	53.9	P	58.9	P	47.8	P	71	P	74.3	P	73.1	P	70.3	P
1415894_at	423.6	P	250.9	P	200.2	P	233.3	P	235	P	178.4	P	230.8	P	232.2	P	187.1	P	191.1	P	145.3	P	283.6	P	300.9	P	331.4	P	331.6	P
1415895_at	1318	A	590.9	A	428.9	A	705.1	A	455.4	A	361.2	A	646.9	A	597.3	A	425.5	A	632.4	A	522.5	A	625.1	A	876.9	A	868.4	A	896.2	A
1415896_x_at	121.6	A	115.8	A	59.8	A	97.5	A	61.2	A	55.4	A	66.3	A	76.4	A	52.8	A	59.7	A	53	A	67.3	A	81	A	82.9	A	93.2	A
1415897_a_at	9320.4	P	5471.5	P	5209	P	5692.7	P	5205.2	P	5411.2	P	5885.2	P	6018.5	P	5182.7	P	5614.6	P	5193.5	P	5843	P	5997.7	P	5828.6	P	5797.1	P
1415898_at	110	P	76.2	P	46.6	P	40.2	A	54	P	35.8	P	48.5	P	46.8	P	39.2	P	41.8	P	34.8	P	65.4	P	48.5	P	64.1	P	40.4	P
1415899_at	176.3	P	77.5	P	61.8	P	131.9	M	54.6	P	87.5	P	98	P	116.3	P	67.8	P	84.9	P	60.3	P	46.3	A	50.8	A	70.8	A	54.2	A
1415900_a_at	36.3	A	29.3	A	3.9	A	54.7	A	21.3	A	18.6	A	30.8	P	35.1	A	28.6	A	22.7	A	35.5	A	18.9	A	50.4	A	53.9	A	35.5	A
1415901_at	330.8	A	158.8	A	151	A	225.6	A	160.5	A	151.1	A	186.5	A	206.5	A	179.5	P	184.3	M	144.5	M	152.6	A	115.9	A	170.4	A	158.8	A
1415902_at	40.7	A	5.7	A	9	A	13.7	A	6.6	A	7.3	A	6	A	6.9	A	18.6	A	3.2	A	6.5	A	7.1	A	11.7	A	7.8	A	8.1	A
1415903_at	129.1	P	107.5	P	75.6	P	109	P	83.1	P	88.6	P	79.1	P	110.2	P	64.1	P	88.4	P	81.3	P	84.3	P	110.9	P	107.1	P	103.8	P
1415904_at	318.8	P	202.2	P	176.1	P	179.1	P	211.8	P	148.7	P	177.1	P	142.2	P	225.5	P	172.2	P	104.1	P	153.1	P	160.1	P	173.8	P	236.4	P
1415905_at	19.1	A	23.4	A	11.8	A	13	A	1.2	A	14.4	A	26.9	A	18.8	A	14.9	A	15.9	A	10.1	A	7.1	A	22.6	A	2.8	A	31.3	A
1415906_at	2567.3	P	1787	P	1385	P	1462.9	P	1552.9	P	1543.6	P	1495.2	P	1322.2	P	1030.4	P	1329.2	P	1006.7	P	1221.9	P	1298.8	P	1329.4	P	1632.3	P
1415907_at	276.1	P	223.9	P	176.4	P	244	A	169.5	P	154.2	P	186.4	P	227	P	184.9	P	173.4	P	160.4	P	214.5	P	254.3	P	221.3	P	193.4	A
1415908_at	535.2	P	268.2	P	207.1	P	265.2	P	241	P	221.1	P	282	P	255.1	P	215.3	P	190.8	P	158.9	P	225.9	P	294.3	P	293.8	P	319.4	P
1415909_at	404.8	P	168.7	P	167.5	P	253.5	P	138.9	P	130.8	P	194.4	P	189.7	P	177.8	P	177	P	140.7	P	226.8	P	173.3	P	215.1	P	211.7	P
1415910_s_at	135.1	A	167.9	A	92	A	108.9	A	108.9	A	140.2	A	90.7	A	83.2	A	139.2	A	117.2	A	126.5	A	87.9	A	163	A	154.2	A	139.8	A
1415911_at	169.2	P	108.3	P	83.8	P	123.9	P	97.5	P	91.5	P	119.5	P	107.7	P	92.3	P	96.3	P	54.9	P	106	P	138.9	P	140.4	P	152.9	P
1415912_a_at	2003	P	1186.2	P	952.6	P	1034.9	P	925.7	P	1015.6	P	1203	P	1352.3	P	1231.7	P	1244.2	P	914.5	P	1191.8	P	1151.8	P	1238.7	P	1081.9	P
1415913_at	14.9	A	30	A	24.5	A	23.3	A	14.6	A	11.4	A	7.9	A	34.1	A	22.5	A	7.5	A	24.9	A	8.5	A	19.7	A	10	A	12.6	A
1415914_at	1706.9	P	786.5	P	675.1	P	751.5	P	636.9	P	680.6	P	792.1	P	886.5	P	882.1	P	948.3	P	671.6	P	909	P	725.4	P	799.3	P	758	P
1415915_at	620.9	P	350.8	P	299.7	P	367.9	P	293.5	P	280.2	P	375.1	P	380.4	P	381.8	P	290.1	P	270	P	278.4	P	342.6	P	394.5	P	384.2	P
1415916_a_at	1746.4	P	864	P	872.8	P	1011.9	P	866	P	885.7	P	886.7	P	1048.4	P	847.6	P	795	P	796.5	P	788.8	P	1408.5	P	897.1	P	875.6	P
1415917_at	1417	P	775.8	P	717.9	P	787.4	P	717.6	P	804.4	P	835.8	P	906.9	P	781	P	674.9	P	580.1	P	734.5	P	1018.3	P	890.8	P	834.3	P
1415918_a_at	2468.8	P	1354.1	P	1210.8	P	1338.7	P	1219.3	P	1212.4	P	1354.2	P	1497.2	P	1298	P	1155.1	P	1094.1	P	1322.4	P	1480.4	P	1346.9	P	1385.9	P
1415919_at	79.6	A	53.9	A	42.2	A	85	A	45.1	A	47.4	P	48.1	A	48.5	A	30.9	A	50.3	A	52.4	A	44.1	A	50.6	A	48.8	A	47.1	A
1415920_at	647.6	P	469.5	P	348.1	P	437.3	P	334.3	P	354	P	376.8	P	419.7	P	319.4	P	402.6	P	306.6	P	361.4	P	408.7	P	365.3	P	451.4	P
1415921_a_at	50.1	A	17.3	A	8	A	49.3	A	21	A	24.9	A	18.7	A	48.5	M	15.5	A	46.2	A	46.6	M	44.6	A	50.8	A	70.9	A	75.2	A
1415922_s_at	251.9	P	228.6	P	136.1	M	247.8	P	106.1	P	149.4	P	127.8	P	146.9	P	122.6	P	154.4	P	128	P	170.7	P	191.2	P	215	A	250.2	A
1415923_at	11.9	A	1.9	A	7.8	A	4.3	A	3	A	2	A	18.9	A	10.9	A	1.2	A	13.4	A	6.1	A	15.1	A	20.5	A	9.5	A	15.3	A
1415924_at	16.3	A	7.4	A	2.2	A	2.1	A	9.6	A	1.3	A	10.8	A	0.9	A	9.7	A	16.6	A	13	A	11.7	A	18.2	A	4.4	A	19.2	A
1415925_a_at	111	P	52.3	P	59.7	P	71.1	P	50.4	P	41.8	P	63.6	P	62.5	P	45.7	P	64.4	P	43.3	P	40.7	P	93.6	P	124	A	99.9	M
1415926_at	150.9	P	88.3	P	78.2	P	96.3	M	69.3	P	77.2	P	98.4	M	104.5	P	54.6	M	71	P	56.4	M	72.1	P	65.5	A	107.5	P	106.7	P
1415927_at	50.2	A	6.8	A	24.8	A	33.1	A	7	A	25.7	A	22.2	A	55.6	A	4.8	A	30.8	A	5.4	A	12.2	A	22.4	A	9.7	A	28.6	A
1415928_a_at	1489	P	982.6	P	811.7	P	1199.1	P	851.9	P	861.9	P	845.9	P	1043.9	P	721	P	969.1	P	669.1	P	713.6	P	1050.8	P	1129.4	P	1085.9	P
1415929_at	1473.1	P	814.1	P	805.6	P	1038.5	P	741.5	P	846.3	P	784.4	P	935.1	P	677.1	P	795.3	P	596.4	P	668.3	P	998.5	P	1039.3	P	792.8	P
1415930_a_at	1337.4	P	1007.7	P	1003.8	P	1085	P	757.3	P	932.3	P	908.7	P	1022.9	P	801.6	P	1000.5	P	743.6	P	856.9	P	902.1	P	1198.6	P	991.4	P
1415931_at	10.4	A	35.1	A	12.1	A	51.3	A	4.5	A	4.8	A	7.4	A	12.2	A	4.5	A	3.8	A	4.7	A	20.9	A	13.6	A	61.3	A	41.4	A
1415932_x_at	285.1	P	94.2	P	93.3	P	58.2	P	137.9	P	75.2	P	136.1	P	80.1	P	76.6	P	119.3	P	92.8	P	98.2	P	91.8	P	184.6	P	113.7	P
1415933_a_at	6218.4	P	3473.8	P	3216.3	P	3701.6	P	3225.7	P	3137.7	P	3648	P	3769.8	P	3087.6	P	3577.9	P	3147.4	P	3815	P	3768.2	P	3829.5	P	3727.2	P
1415934_at	214.1	P	104.4	P	83.1	P	128.7	P	89.6	P	89.7	P	110.6	P	135.5	P	134.9	P	118.7	P	92.9	P	125.4	P	128.9	P	106.3	P	140.5	P
1415935_at	58.4	A	47.6	A	28.5	A	34.7	A	45.3	A	43.4	A	16.2	A	47.4	A	41.8	A	37	A	24.7	A	41	A	37.6	A	55.6	A	45.4	A
1415936_at	776.4	P	413	P	294.1	P	316.5	P	316.2	P	235	P	412.5	P	462.6	P	262.3	P	283.6	P	345.5	P	383.1	P	307.8	P	291.2	P	465.4	P
1415937_s_at	481.1	P	260.5	P	201	P	259.3	P	234.7	P	190	P	198.7	P	223.8	P	181.4	P	223.8	P	163.2	P	223.6	P	218.9	P	261.1	P	241.9	P
1415938_at	23.7	A	1.3	A	4.8	A	9.3	A	2.7	A	3	A	3.6	A	2.6	A	3.6	A	2.6	A	1.9	A	1.8	A	5.4	A	4.8	A	3.3	A
1415939_at	36.5	A	7.2	A	11.1	A	17.4	A	9.7	A	43.9	A	11.3	A	6.7	A	7.3	A	17.5	A	8.6	A	29.1	A	8.6	A	53.5	A	14.7	A
1415940_at	159.5	P	83.4	P	69.4	P	124	P	66	P	76.1	P	74.3	P	101.5	P	69.2	P	91.8	P	72.8	P	112.5	P	158.5	P	157.6	P	155.4	P
1415941_s_at	74.7	P	36.5	P	36.2	P	48.8	P	24.9	P	24.8	P	29.3	P	47	P	36.4	P	28.2	P	23	P	42.3	P	29.3	P	39	P	36	P
1415942_at	6314.7	P	3581.9	P	3180	P	3921.5	P	3214.2	P	3401.8	P	3831.7	P	3941.5	P	3471.7	P	3811.5	P	3187	P	3688.1	P	3706.3	P	4021.8	P	4049.2	P
1415943_at	1633.6	P	868	P	855.9	P	745.2	P	736.1	P	787.1	P	879.1	P	811.9	P	639.1	P	656.9	P	596.2	P	782.3	P	996.6	P	711.8	P	819.8	P
1415944_at	785.8	P	404.1	P	396.6	P	311	P	319.4	P	235.7	P	392.3	P	360.8	P	296.6	P	245	P	285	P	403.8	P	427.6	P	304.9	P	330.3	P
1415945_at	35.8	A	17	A	23.5	A	88.2	M	8.5	A	17.2	P	14.7	A	23	A	12.9	A	22.1	A	17.2	A	19.1	A	39.2	M	27.7	M	41.8	P
1415946_at	358.6	P	205.1	P	140.4	P	171.8	A	169.8	P	162.4	P	183.3	P	205.8	P	205.8	P	183	P	140.8	P	170.7	P	178.4	P	216.4	P	195.2	P
1415947_at	4487	P	2505.7	P	2582.4	P	2626.1	P	2531.2	P	2461.3	P	2799.3	P	3136.6	P	2382.7	P	2900.8	P	2550.9	P	2699.2	P	3317.2	P	3231.2	P	3292.5	P
1415948_at	2670.1	P	1459.4	P	1759.5	P	1627.5	P	1437.1	P	1463.7	P	1828	P	2076.2	P	1536.8	P	1812.4	P	1537.3	P	1697.4	P	2314.9	P	2033.9	P	2172.2	P
1415949_at	5.2	A	1.2	A	8.6	A	12.7	A	3.1	A	5.3	A	4.2	A	5.3	A	11	A	1	A	5.8	A	0.9	A	8.8	A	5.3	A	15.8	A
1415950_a_at	1694.1	P	893.1	P	857.4	P	907.6	P	934.5	P	921.6	P	901.2	P	880.2	P	996.9	P	786.3	P	840	P	917.6	P	1124.9	P	1224.4	P	925.3	P
1415951_at	25.9	A	8.1	A	36	A	17.9	A	5.2	A	26.6	A	38.5	A	9	A	23.9	A	4.5	A	7.5	A	29.6	A	15.1	A	32.5	A	18.1	A
1415952_at	106	A	110.4	A	105.6	A	96.7	A	72.1	A	95.3	A	94.8	A	116	A	84.8	A	90	A	72.7	A	92.3	A	79.3	A	98	A	132.9	A
1415953_s_at	217.1	P	82.9	P	101.4	P	153.9	P	104.1	P	84.4	P	89.7	P	95.1	P	59.3	M	90.9	P	63.1	P	79.1	P	118	P	133.5	P	122	P
1415954_at	5.3	A	2.5	A	16.3	A	13.2	A	1	A	0.5	A	2.3	A	1.7	A	1.2	A	7.8	A	1.7	A	1.6	A	2	A	11.7	A	19	A
1415955_x_at	91.8	A	137.8	A	108.7	A	148	A	62.1	A	98.6	A	70.9	A	118.2	A	91.9	A	86.9	A	65.3	A	85.9	A	97.4	A	152.3	A	100.4	A
1415956_a_at	200.9	A	153.9	A	150.7	A	180	A	127.8	A	104.4	A	149.7	A	160.4	A	135.5	A	130.2	A	113.8	A	127.3	A	137.9	A	165.7	A	199.3	A
1415957_a_at	159.3	P	86.3	P	75.7	P	119.2	P	84	P	77.9	P	119.4	P	116	P	97.3	P	104.2	P	73.7	P	83.2	P	117.4	P	99.7	P	111.4	P
1415958_at	116.3	A	79.4	A	69.2	A	71.1	A	61.2	A	46.8	A	64.9	A	90.9	A	71.2	A	50.7	A	57	A	55	A	72.1	A	81.4	A	60.9	A
1415959_at	3.3	A	2.5	A	3.5	A	5.3	A	3.4	A	3.1	A	3.1	A	2.1	A	2.2	A	3.4	A	1.5	A	3.3	A	3.7	A	2.7	A	4.6	A
1415960_at	50.7	A	57.9	A	39.5	A	74.9	A	31.1	A	38.4	A	42.4	A	36.6	A	23.9	A	5.5	A	31.6	A	30.8	A	51.8	A	55.8	A	2.8	A
1415961_at	425.3	P	294.6	P	232	P	319.9	P	230.7	P	258.1	P	219.2	P	261.7	P	206.5	P	279.4	P	195.7	P	241.4	P	303	P	282.9	P	309.5	P
1415962_at	1267.1	P	629.2	P	615.7	P	736	P	538.1	P	554.6	P	707.9	P	713.4	P	579.9	P	691.2	P	493.7	P	641.4	P	679.4	P	623.1	P	701.3	P
1415963_at	943.6	P	481.3	P	405.2	P	547.6	P	438.1	P	404.2	P	479.3	P	509	P	423.5	P	483.2	P	383.1	P	449.1	P	476.6	P	515.1	P	581.9	P
1415964_at	9820.4	P	5518.8	P	5332.7	P	5498	P	5123	P	5493.5	P	5709	P	5678.2	P	5292.8	P	6118.5	P	5053.6	P	5868.7	P	6019	P	5920	P	5579	P
1415965_at	6714.2	P	3016.5	P	2732.2	P	3233	P	3230.4	P	3582.8	P	2661.8	P	2397.1	P	2659.6	P	2922.6	P	1842.4	P	3064.7	P	3767	P	3124.4	P	2926.9	P
1415966_a_at	1538.9	P	916.1	P	832.5	P	829.7	P	787.7	P	740.2	P	893.5	P	1019.4	P	832.1	P	785.1	P	693.2	P	852.6	P	898.9	P	964	P	975.5	P
1415967_at	1793.4	P	972.6	P	1027.3	P	1193.7	P	857.2	P	902.5	P	1036	P	1062.4	P	961	P	861.4	P	830.6	P	979.7	P	987.4	P	1116.1	P	1053.8	P
1415968_a_at	198.3	P	98.7	P	81.3	P	85.4	P	84.3	P	87.2	P	109.6	P	89.7	P	46.5	P	99.5	P	97.9	P	89.1	P	99.8	P	103	P	137.7	P
1415969_s_at	2.2	A	3.3	A	1.3	A	8.7	A	6	A	2	A	1.4	A	1.5	A	1	A	1.4	A	1.2	A	3.6	A	5	A	5.3	A	7.5	A
1415970_at	5803.3	P	3173.8	P	2954.3	P	3130.3	P	2907.7	P	3085.7	P	3545.6	P	3553	P	3244.5	P	3355.3	P	3147.2	P	3563	P	3683.4	P	3485.4	P	3146.3	P
1415971_at	224.1	P	139.2	P	119.3	P	112.3	P	90.8	P	116.3	P	129.4	P	95.1	P	94.2	P	106.2	P	77.2	P	100.9	P	122	P	117.4	P	91	P
1415972_at	123.6	P	76.2	P	58.2	P	76.1	P	53.6	P	60.8	P	64.4	P	57.6	P	51.9	P	45.7	P	32.3	P	39.8	P	66.6	P	72.6	P	77	P
1415973_at	179	P	137.6	P	104.6	P	156.8	P	98.7	P	116	P	151.1	P	117.8	P	75.7	P	99.9	P	67.2	P	87.1	P	114.7	P	97.3	P	117.3	P
1415974_at	423.7	P	341.7	P	226.6	P	230	P	257.3	P	196.5	P	306.4	P	357.7	P	247.3	P	302.8	P	236.1	P	263	P	318.1	P	321.8	P	398.2	P
1415975_at	561	P	310.8	P	256.2	P	299.7	P	298.6	P	247	P	268.2	P	277.2	P	277.4	P	301.1	P	232.4	P	256.2	P	304.4	P	302.2	P	288	P
1415976_a_at	375	P	191.3	P	217.3	P	188.7	P	191.9	P	172.4	P	207.6	P	211.2	P	209.7	P	175.2	P	197.6	P	223.6	P	245.8	P	186.4	P	157.7	P
1415977_at	27.7	A	4.1	A	6.6	A	8.7	A	7.2	A	2.5	A	4.8	A	5	A	2.9	A	5	A	11	A	17.8	A	2.7	A	6.3	A	8.4	A
1415978_at	6.6	A	9.5	A	2.3	A	12.4	A	2.4	A	1.8	A	10.1	A	1.5	A	9.4	A	2.2	A	1.2	A	1.4	A	7.8	A	9.8	A	15.9	A
1415979_x_at	4329.1	P	2416.3	P	2057.6	P	2452.1	P	2137.6	P	2201.3	P	2507.9	P	2649.3	P	2141.9	P	2525.9	P	1962.5	P	2465.9	P	2616.6	P	2737.9	P	2616.9	P
1415980_at	2535.2	P	1252.7	P	1224.8	P	1231.1	P	1061.2	P	1190.8	P	1451.9	P	1448.6	P	1166.5	P	1368	P	1015.1	P	1361.9	P	1425.5	P	1506.1	P	1327.6	P
1415981_at	613	P	350.5	P	340.6	P	359.2	P	284.1	P	295.4	P	354	P	429.7	P	270.3	P	310.2	P	262.6	P	281.9	P	358.5	P	292.2	P	338.2	P
1415982_at	304.7	P	206.5	P	147.4	P	247.7	P	151.3	P	170.9	P	179.4	P	159	P	121.6	P	170.1	P	146.4	P	169.2	P	230.4	P	201.7	P	214	P
1415983_at	773.7	P	470.6	P	349.6	P	453.6	P	342.7	P	361.5	P	421.2	P	464.3	P	343.7	P	448.9	P	303.8	P	389.3	P	480	P	478.7	P	446.7	P
1415984_at	4953.3	P	2481.4	P	2663.1	P	2962.4	P	2468.8	P	2763.4	P	2658.7	P	3343.2	P	2423.4	P	2993.7	P	2083.5	P	2279	P	3335.2	P	2952.6	P	3258	P
1415985_at	444.8	P	285	P	275.9	P	277.6	P	221.9	P	242.4	P	269.1	P	290.2	P	214.2	P	228.2	P	221.9	P	134.6	P	295.1	P	337.7	P	369.7	P
1415986_at	417.6	P	259.4	P	228.7	P	279.5	P	272.5	P	189.4	P	244.1	P	310.5	P	216.8	P	266.2	P	232	P	219.1	P	226.1	P	280.9	P	313	P
1415987_at	1449	P	640.3	P	629.6	P	632.4	P	623.7	P	584.4	P	754.6	P	773.7	P	742.1	P	663.7	P	624.2	P	706.4	P	676.3	P	803.8	P	648.9	P
1415988_at	374.6	P	153.6	P	136.7	P	130.3	P	143.5	P	180	P	183.1	P	148.6	P	190.7	P	165.9	P	158.6	P	155.7	P	152.9	P	166.1	P	169.8	P
1415989_at	132	P	110.9	P	103	P	189.2	P	80.8	P	91.2	P	81.3	P	95.1	P	58	P	102.1	P	61.7	P	87.9	P	94.7	P	130.7	P	115.8	P
1415990_at	1573.5	P	881.2	P	815.6	P	774.9	P	728	P	768.6	P	853	P	1007.5	P	888.3	P	846.2	P	737.2	P	823.5	P	929.8	P	976.6	P	856.2	P
1415991_a_at	1553.1	P	878.3	P	837.7	P	958.6	P	779.7	P	843.4	P	788.8	P	915.5	P	725.7	P	869.6	P	729.1	P	811.2	P	849	P	1091.3	P	1056.4	P
1415992_at	219.3	P	141.3	P	114.8	P	137.4	P	127.6	P	90.3	P	140.1	P	147.8	P	88.3	P	111.8	P	96.9	P	126	P	149.6	P	147	P	183.1	P
1415993_at	385.5	P	36	A	73.3	P	106.5	P	67.5	P	197.5	P	65.2	P	100.4	P	53.8	P	44.6	A	48.3	P	99.3	P	84.2	P	109.9	P	50.2	A
1415994_at	10534.4	P	6193.2	P	5578.3	P	5637.1	P	6054.8	P	6037.6	P	6500	P	6702.5	P	5743	P	6631.4	P	5725.8	P	6692.1	P	6519	P	6301.4	P	6563.5	P
1415995_at	319.8	P	221.9	P	169.8	P	229.5	P	254.9	P	263	P	286	P	249.2	P	245.1	P	368.8	P	194.3	P	176.4	P	278.1	P	310.3	P	359.6	P
1415996_at	1230.7	P	831.3	P	1085	P	1188.3	P	659.4	P	893.4	P	1046.2	P	841.8	P	413.3	P	1056	P	755.5	P	401.3	P	1529.4	P	1111.4	P	765.9	P
1415997_at	1045.3	P	471.8	P	564.5	P	663.8	P	554.4	P	486.6	P	577.2	P	454.7	P	344.6	P	476.8	P	435.2	P	254.8	P	756.1	P	682.1	P	638.5	P
1415998_at	1807.1	P	971.8	P	878.5	P	1065.3	P	891.9	P	947.3	P	967.2	P	1021.3	P	819.3	P	1006.6	P	760.1	P	988.2	P	1150.4	P	1121.5	P	1079.5	P
1415999_at	17.9	A	11.1	A	12.1	A	19.9	A	28.1	A	8.5	A	20.7	A	12.7	A	7	A	9.7	A	5.9	A	17.2	A	10.4	A	12.4	A	45.7	A
1416000_a_at	8576.3	P	4902.3	P	4730.2	P	5338.5	P	4660.1	P	4688.6	P	5328.1	P	5593.8	P	4566.1	P	5439	P	4399.4	P	5241.5	P	5651.8	P	5720	P	5524	P
1416001_a_at	720.4	A	173	A	270.8	A	291.4	A	225.7	A	157.3	A	345.3	A	295.7	A	269.1	A	260.8	A	189.2	A	229.6	A	308.6	A	393.1	A	312.9	A
1416002_x_at	30	A	31.7	A	5	A	8.5	A	37.5	A	22.3	A	24.2	A	8.9	A	33.8	A	36.7	A	27.9	A	8.6	A	3.8	A	11	A	5.7	A
1416003_at	16.6	P	4.4	A	1.8	A	11.6	A	10	A	6.7	A	10.5	A	5.4	A	8.7	A	11.1	A	5	A	2.3	A	0.5	A	4.8	A	7.8	A
1416004_at	485.5	P	271.2	P	257.7	P	323	P	258.1	P	238.8	P	267.7	P	295.8	P	220.3	P	274.8	P	187.7	P	273.6	P	230.9	P	270.8	P	260.4	P
1416005_at	811.8	P	515	P	479.6	P	452.7	P	416.3	P	420.1	P	509.4	P	525.1	P	440.3	P	451	P	350.6	P	446.1	P	481	P	496.1	P	457	P
1416006_at	80.8	P	65.3	P	39.9	A	58.9	A	44	A	42.7	P	56.4	A	50.7	P	49.9	P	54	P	33.1	M	48.7	A	85.5	M	69.2	P	86.4	A
1416007_at	16.5	A	2.3	A	8.6	A	4.9	A	1.1	A	8	A	2.3	A	12.2	A	1.6	A	3.9	A	4	A	6.2	A	13.2	A	3.8	A	16.2	A
1416008_at	21.3	A	9.4	A	3	A	3.9	A	0.7	A	8.6	A	10.6	A	12.3	A	6.9	A	11.5	A	5.8	A	1.3	A	3	A	12.4	A	5.2	A
1416009_at	146.6	P	86.8	P	82.7	P	118.2	P	89.6	P	62.4	P	108	P	118.3	P	96.5	P	79.2	P	76.7	P	86	P	107	P	112	P	140.3	P
1416010_a_at	162.1	P	96.6	P	83	P	86.6	P	80.9	P	83.6	P	88.7	P	86.7	P	92.6	P	72	P	53.2	P	76.4	P	99.9	P	103.5	P	102.4	P
1416011_x_at	191.6	P	67.8	A	88.6	M	76.6	A	105	A	60.5	P	113.3	P	114.8	P	102.2	P	68.1	P	100.7	P	119.4	P	79.5	P	102.3	A	80.4	M
1416012_at	11.4	A	6.4	A	5.1	A	10.3	A	7.1	A	8.2	A	8.5	A	5.2	A	9	A	3.2	A	8.5	A	9.1	A	6.1	A	3.7	A	15.3	A
1416013_at	177.5	P	93.4	M	92.5	A	110.9	A	102.3	P	106.2	P	114.1	P	98.4	A	88.9	M	109	P	86.9	P	104.5	P	112.4	A	103	A	119.9	A
1416014_at	368.2	P	351	P	176.2	P	246	P	231.7	P	142.5	P	189	P	419.3	P	197.7	P	355.5	P	150.3	P	235.1	P	332.5	P	480.5	P	267.3	P
1416015_s_at	801.9	P	378.6	P	358.1	P	441.1	P	378.4	P	320.6	P	445.6	P	458.5	P	382	P	380.1	P	312.1	P	413.1	P	389.9	P	475.7	P	448	P
1416016_at	157.8	P	96.5	P	82.7	P	69.7	A	96.5	P	96.9	P	92.7	P	105.3	P	83.7	P	81.3	P	85	P	81.4	P	82.4	M	55.5	A	74.2	A
1416017_at	230.9	A	96.1	A	108.8	A	97.6	A	102.9	A	74	A	123.6	A	147.1	A	122.6	A	82.4	A	119.7	A	109.7	A	109	A	109.7	A	144.4	A
1416018_at	291.1	P	188.7	P	134.7	P	201.2	P	124.1	P	150.2	P	168	P	206.4	P	114.9	P	183.6	P	95.4	P	168.8	P	221	P	250.9	P	301.1	P
1416019_at	153.6	P	115.4	P	87.9	P	116.5	P	84	P	85.2	P	104.3	P	120.9	P	77.5	P	96	P	94.4	P	97	P	102.7	P	134.4	P	124.3	P
1416020_a_at	2344.8	P	1250	P	1299.6	P	1175.5	P	1056	P	1308.1	P	1318.7	P	1399.3	P	1424.5	P	1249.6	P	1138.7	P	1359.7	P	1470.1	P	1329	P	1140.6	P
1416021_a_at	699.4	P	581.2	P	133.8	P	290	P	231.2	P	223.7	P	529.9	P	351.3	P	388.4	P	702.5	P	277.6	P	418.9	P	217.8	P	732.5	P	582.5	P
1416022_at	421.6	P	232.7	P	64.7	A	179.1	P	177	P	123.2	P	217.3	P	202.8	P	132.3	P	258.2	P	124.4	P	188	P	103.7	A	351.5	P	438.3	P
1416023_at	48.3	A	25.8	A	27.3	A	41.3	A	31.5	A	30.7	P	24.5	A	28	P	30.7	A	21.9	A	17.4	A	25.8	P	45.7	P	56.9	A	53.5	A
1416024_x_at	2198.1	P	1121.9	P	1138.1	P	1429.4	P	1021	P	1001.4	P	1534.9	P	1465.9	P	1128.9	P	1044.4	P	928.1	P	1199.2	P	1024.2	P	1451.8	P	1370.4	P
1416025_at	9198.7	P	5670.9	P	5423.3	P	5920.3	P	5515.9	P	5738.8	P	6013.8	P	6118.7	P	5387.1	P	5940.9	P	5388.3	P	5768.2	P	5959.5	P	6174.9	P	5800.8	P
1416026_a_at	1962.8	P	1381.8	P	1144.9	P	1291.1	P	1127.8	P	1382.8	P	1411.3	P	1406.4	P	1307.8	P	1539.2	P	1122.3	P	1494.9	P	1494.6	P	1271.5	P	1333.3	P
1416027_at	1519.1	P	836.9	P	782.5	P	834.8	P	724.1	P	756.9	P	778.7	P	874.8	P	767	P	847.8	P	713.8	P	802.2	P	957.6	P	887.3	P	823.2	P
1416028_a_at	67.2	P	35.2	P	36.1	P	45.1	P	30.7	P	30.4	P	29	P	20.1	P	53.5	P	36.4	P	27.7	P	31.6	P	26.6	P	36.1	P	54.2	P
1416029_at	324.8	P	238.3	P	196.5	P	277.7	P	152.5	P	151.7	P	189.8	P	236.1	P	120.4	P	220.9	P	158.9	P	119.7	P	136.8	P	182.2	P	134.9	P
1416030_a_at	132.4	P	147.5	P	118.5	P	132.9	A	110.1	P	65.3	P	81.2	P	102	P	105.2	P	87.3	P	84.8	P	99.7	P	130.7	P	134.7	P	184.2	P
1416031_s_at	169.1	P	115.9	P	92.6	P	101.6	P	88.8	P	71.4	P	86.1	P	113.2	P	92.6	P	108.7	P	70.7	P	84.5	P	99.3	P	142.3	P	133.6	P
1416032_at	336.5	P	189.5	P	146.2	P	207.7	A	173.3	P	105.7	M	160.7	A	173.3	P	112	P	108.2	P	145.8	P	138.5	A	160.5	P	203.8	P	222.1	P
1416033_at	65.6	P	28.8	A	26.8	P	30.4	A	31.5	A	23.5	A	37.9	P	32.3	P	21.8	A	26.4	A	29	P	24.2	A	28.3	A	35.2	A	46.8	A
1416034_at	58.5	A	25.5	A	18.9	A	41.1	A	32.5	P	30.2	P	36.3	P	21.3	P	17.4	A	21.7	A	20.1	A	15.9	A	29.2	A	25.5	A	38.7	A
1416035_at	246.8	P	120.7	P	119.7	P	129.7	P	102.1	P	93.3	P	101.4	P	125.4	P	91.2	P	88.6	P	69.1	P	130.8	P	168.1	P	141.1	P	137.4	P
1416036_at	586.1	P	347.6	P	305.7	P	310.6	P	311	P	278.1	P	340.2	P	396.3	P	290	P	317.5	P	271.2	P	283	P	274.8	P	334.9	P	341.8	P
1416037_a_at	959.1	P	525.2	P	490.4	P	617.9	P	445.1	P	462.5	P	571.1	P	641.4	P	544.6	P	568.9	P	450.8	P	552.1	P	552	P	529.8	P	545.6	P
1416038_at	470.2	P	249.9	P	239.9	P	272.5	P	281.2	P	229.4	P	284.2	P	304	P	243.2	P	255.5	P	223.1	P	265.6	P	257.5	P	232.3	P	263.2	P
1416039_x_at	147.5	P	81.4	P	69.8	P	75.6	A	66.9	P	59.6	P	78.8	P	79.1	P	53.8	P	53.9	P	62.1	P	45.9	P	35.4	P	77.4	P	60.9	P
1416040_at	5.7	A	1.1	A	2.6	A	13.7	A	3	A	4.9	A	5.8	A	3.4	A	3.2	A	2.5	A	3.4	A	2.7	A	1.5	A	1.2	A	5.9	A
1416041_at	301.7	P	121.6	P	125.4	P	91.8	P	108.2	P	98.1	P	108.7	P	147.9	P	94.7	P	122.8	P	55.1	P	177.6	P	184.8	P	175.9	P	175.4	P
1416042_s_at	147.5	P	79.5	A	65.7	A	66.6	A	43.5	A	68.7	M	80.9	A	78.7	A	67.8	P	84.9	M	50	P	56.8	A	60.8	A	69.9	A	72.5	A
1416043_at	2.8	A	5.4	A	4.3	A	5.6	A	2.1	A	4.3	A	7	A	0.7	A	0.7	A	8.9	A	4.8	A	1.3	A	2.4	A	1.1	A	12	A
1416044_at	266.4	P	194.9	P	138.4	P	202.7	P	160.7	P	126.7	P	161.6	P	167.3	P	160	P	178	P	150	P	165.8	P	161.5	P	170.5	P	172	P
1416045_a_at	225.5	A	172.4	P	119.6	A	224.6	A	120.8	A	141.7	A	145.5	P	157.8	P	107.1	P	122.5	P	103.3	P	138.4	P	172.3	A	107.5	M	199.1	A
1416046_a_at	70.3	P	58.8	P	62.7	P	64.4	P	36.2	P	65.1	P	63.7	P	44.9	P	46.7	P	47	P	29	P	46.3	P	65.3	P	61.3	P	96.5	P
1416047_at	11	A	5	A	10.1	A	3.3	A	4.6	A	2.7	A	3.8	A	4	A	6	A	17	A	12.3	A	9.1	A	11.9	A	11.4	A	5.4	A
1416048_at	180.4	P	134.8	P	124.9	P	173.4	P	120.5	P	112.7	P	120.9	P	131.3	P	124.2	P	122.1	P	89.1	P	127.6	P	135.9	P	154.5	P	162	P
1416049_at	1240.6	P	505.1	P	794	P	437.7	P	574.6	P	536.6	P	653.1	P	568.4	P	542.4	P	480.2	P	480.6	P	449.3	P	590.3	P	561.2	P	401.6	P
1416050_a_at	1840.6	P	1126.9	P	1042.1	P	1027.9	P	914.6	P	844.1	P	1195.3	P	1197.8	P	875.5	P	1181.8	P	956.6	P	993.5	P	978.7	P	1060.3	P	1166.1	P
1416051_at	755.6	P	523.7	P	361.9	P	482.9	P	424.9	P	415	P	437.8	P	469.8	P	471	P	536.9	P	358.8	P	444.3	P	442.8	P	479.4	P	466.9	P
1416052_at	555.3	P	307.7	P	269.8	P	366.4	P	269.7	P	234.2	P	254.6	P	308.6	P	252.7	P	271.4	P	227.9	P	276.8	P	263.4	P	299.4	P	325.4	P
1416053_at	0.6	A	1.4	A	3.4	A	3.5	A	3.1	A	1.5	A	1.4	A	8	A	2	A	0.6	A	1.1	A	2	A	3.6	A	3.6	A	5	A
1416054_at	2947.1	P	1862.4	P	1404.9	P	1640.8	P	1575.8	P	1610	P	1860.2	P	1903.8	P	1747.5	P	1882.6	P	1465.2	P	1665.8	P	1754.9	P	1841.5	P	1884.7	P
1416055_at	7.5	A	16.4	P	10.7	A	6.2	A	7	A	8.1	A	15	A	15.3	P	5.1	A	7.6	P	7.3	A	7.9	A	5.7	A	20.3	A	13.8	A
1416056_a_at	3155.7	P	1764.7	P	1605.7	P	1767.6	P	1621.5	P	1777.6	P	1855.3	P	2187.5	P	1649.5	P	1833.9	P	1505.5	P	1890.6	P	1917.9	P	1988.9	P	2041.8	P
1416057_at	3295.7	P	1723.1	P	1334.3	P	1827.1	P	1699.6	P	1724.5	P	1870.3	P	2212.6	P	1822	P	2048.9	P	1674.5	P	1738.8	P	2197	P	2028.9	P	2060.5	P
1416058_s_at	5102	P	2762.6	P	2529.8	P	2805.4	P	2356.5	P	2661.6	P	2910.4	P	3057	P	2557.7	P	2917.8	P	2220.5	P	2955.3	P	3255.5	P	2842.9	P	3002.6	P
1416059_at	1113.3	P	549.1	P	481.7	P	663.6	P	418.9	P	462.3	P	492.4	P	666.3	P	577.8	P	398.5	P	456.2	P	653.7	P	580.1	P	804.3	P	741.9	P
1416060_at	642.4	P	391.3	P	307.6	P	445.4	P	303.2	P	365.6	P	363.2	P	392.2	P	250.2	P	396.8	P	275.8	P	263.8	P	363.4	P	427.5	P	427.8	P
1416061_at	730.8	P	411	P	337.7	P	498.1	P	318.5	P	388.4	P	387.8	P	439.1	P	345.5	P	395.2	P	293.5	P	353.5	P	426.1	P	471.4	P	442.1	P
1416062_at	168.3	A	95.4	A	72.6	M	102.3	A	90.9	A	101.4	M	97.3	A	117	P	57.6	A	115.8	A	65.4	A	84.4	A	98.5	A	146.4	A	150.7	A
1416063_x_at	5.1	A	10.6	A	1.6	A	6	A	0.8	A	3.8	A	1.7	A	0.6	A	0.8	A	4.4	A	7.2	A	2.9	A	3.4	A	3.7	A	9.8	A
1416064_a_at	5812.2	P	2200.7	P	1893.4	P	3126.2	P	2313.7	P	1806.7	P	2406	P	3673.8	P	2957.9	P	1810.1	P	3085.6	P	3415.5	P	2602.1	P	3293.5	P	3756.2	P
1416065_a_at	15.1	P	12.2	P	10.1	A	9.3	A	18.4	P	10.1	P	17.9	P	14.1	P	13.2	P	17.4	P	9.7	A	11	P	19.7	M	25.7	P	25.8	P
1416066_at	188.8	P	140.4	P	89.7	P	133.4	P	73.5	P	86.3	P	82.2	P	103.7	P	69.8	P	97.6	P	90.4	P	83.3	P	111.2	P	116.4	P	122.4	A
1416067_at	145.3	P	78.7	P	78.2	P	113	P	77.4	P	64.9	P	64.6	P	77.2	P	71.5	P	89.6	P	63.3	P	88.6	P	77.3	P	101.6	P	69.2	P
1416068_at	278.9	P	174.7	P	159.8	P	185.5	P	161.4	P	167.7	P	191.4	P	240.9	P	168.9	P	176.1	P	166.1	P	157.7	P	202.3	P	177.7	P	178.9	P
1416069_at	62.3	A	30.8	A	17.9	A	34	A	26.3	A	38.9	A	27.4	A	31.7	A	26.2	A	39.4	M	22.1	A	26.6	A	19.8	A	51.6	A	34	A
1416070_a_at	134.9	P	107.9	P	71.9	P	150.2	P	66	P	57	P	89.1	P	95.6	P	56.4	P	79.2	P	72	P	79.3	P	112.9	P	144.4	P	167	P
1416071_at	287.7	P	168.4	P	109.8	P	210	P	114.6	P	127.3	P	178.2	P	158.7	P	120.7	P	133.2	P	113	P	173.6	P	180.6	P	185.9	P	223.8	P
1416072_at	37.7	A	9	A	13.4	A	19.5	A	8.3	A	10.7	A	20.1	A	11.2	A	15.4	A	5.9	A	16.1	A	3	A	25.2	A	6.9	A	6	A
1416073_a_at	223	A	107.5	A	90.3	A	103.6	A	96.1	A	73.4	A	96	A	91.2	A	91	A	117	A	94.6	A	112.6	A	107.7	A	113.5	A	120.8	A
1416074_a_at	3923.1	P	2513.8	P	2156.4	P	2509.6	P	2230.5	P	2590.8	P	2564.8	P	2815	P	2754.2	P	2696.3	P	2286.4	P	2862.1	P	2711.8	P	2780.5	P	3006.9	P
1416075_at	161.8	P	98.7	P	93.7	P	107.2	A	93.1	P	62.2	P	85.1	P	101.2	M	95.8	P	100.2	P	57	P	71.4	A	98.5	A	114.4	P	61.3	P
1416076_at	2.9	A	8.6	A	1.4	A	6.6	A	9.1	A	8.1	A	6.9	A	8.9	A	1.6	A	2.4	A	3	A	2.5	A	1.2	A	6.6	A	2.3	A
1416077_at	32.6	A	23.3	A	12.3	A	12.9	A	10.8	A	9.6	A	23.7	A	8.5	A	13.7	A	19.5	A	5.7	A	22.2	A	37.9	A	47.1	A	12.6	A
1416078_s_at	609.6	P	313	P	306.3	P	337.8	P	256.2	P	289.4	P	404.2	P	363.3	P	271.6	P	277.4	P	301.2	P	364.5	P	344	P	340.9	P	353.5	P
1416079_a_at	331	P	198.5	P	185.1	P	242.7	P	182.6	P	180.5	P	181.9	P	267.9	P	184.1	P	202.2	P	175.6	P	231.4	P	231.9	P	235.9	P	269.2	P
1416080_at	49.2	A	12.1	A	26.9	A	24.2	A	16.4	A	12.2	A	14.9	A	16	A	16.5	A	16	A	24.5	A	19.2	A	9.5	A	31.8	A	37.3	A
1416081_at	61.5	P	52.4	P	24	P	26.8	A	38.9	P	23.5	P	41.8	P	20.5	A	32.2	M	44.2	P	25.4	P	27.9	M	24.3	A	39.5	P	55.9	P
1416082_at	4752.5	P	2207.3	P	2094.4	P	2568.6	P	1925.7	P	1769.3	P	2310	P	2528	P	2000.8	P	2036.8	P	1930.1	P	2236	P	2268.8	P	2272.4	P	2447.5	P
1416083_at	1100.8	P	536.3	P	488.5	P	490.9	P	419.6	P	426.7	P	546.4	P	591.3	P	396.5	P	444.8	P	410.7	P	425.7	P	574.8	P	555.5	P	540.3	P
1416084_at	151.8	P	108.1	P	31.4	A	103.5	A	66.6	M	60.4	A	42.8	A	68.2	P	26.7	A	78.8	M	63.2	A	77.4	A	72.3	A	168	A	144.2	A
1416085_s_at	1275.7	P	691.6	P	559.1	P	577.2	P	544	P	526.4	P	640	P	707.4	P	415.1	P	610.1	P	448	P	489	P	737.1	P	640.1	P	634.7	P
1416086_at	171.8	P	135.4	P	135.3	P	137.5	P	80.3	P	119	P	96.1	P	129.7	P	104.7	P	89.3	P	86.4	P	57.6	P	78.4	P	118.7	P	91.7	P
1416087_at	275.2	P	135.5	P	132.9	P	165.7	P	142.4	P	113.3	P	139	P	152.9	P	137.3	P	118.5	P	100.4	P	140	P	198.4	P	161.9	P	188.9	P
1416088_a_at	1938.6	P	1313.6	P	1133.6	P	1398.3	P	1106.6	P	1223.7	P	1348.3	P	1467.2	P	1209.9	P	1375.3	P	1065.6	P	1371.1	P	1463.3	P	1286	P	1481.1	P
1416089_at	2893.8	P	1798.4	P	1532.2	P	1680.3	P	1533.9	P	1791.6	P	1854.5	P	1794.8	P	1822.7	P	1860.5	P	1562.1	P	1751.8	P	1695.4	P	1896.4	P	1884.7	P
1416090_at	2888.6	P	1343.8	P	1539.4	P	1559	P	1209.1	P	1381.7	P	1522	P	1518	P	1516.7	P	1332.9	P	1385.9	P	1566.1	P	1631.5	P	1664.4	P	1395.5	P
1416091_at	115	P	55.3	P	48.3	P	62.9	A	50.9	P	45.2	P	31.7	P	67.4	P	49.8	P	84.4	P	45.7	P	58.4	P	80.2	P	48.8	P	76.1	P
1416092_a_at	187.5	P	105.5	P	94.7	P	94.8	P	90.3	P	70.6	P	89.5	P	99.6	P	75.8	P	95.2	P	88.6	P	88.1	P	138.2	P	107.8	P	96.1	P
1416093_a_at	517.4	P	290.1	P	231.9	P	300.6	P	290.3	P	228.6	P	339.7	P	424.7	P	370.9	P	330.3	P	304	P	323.3	P	314.1	P	327.6	P	337.9	P
1416094_at	1434.2	P	704.8	P	711.6	P	765.5	P	605.8	P	621.6	P	642.3	P	818	P	588	P	689.2	P	491.5	P	658.3	P	764	P	808.3	P	796.3	P
1416095_x_at	664.3	P	328.5	P	330.1	P	401	P	287.9	P	254.6	P	305.4	P	388.5	P	346.8	P	288	P	292.2	P	302.7	P	342.9	P	336.7	P	406.4	P
1416096_at	198.4	P	141.3	P	129.7	P	127	P	98.7	P	114.4	P	124.2	P	119.2	P	118.6	P	111.8	P	68	P	107.2	P	125.7	P	126.5	P	151.7	P
1416097_at	25	A	2.9	A	17.8	A	9.9	A	6.7	A	3	A	24.2	A	3.2	A	9.3	A	1.8	A	3.3	A	3.8	A	5.6	A	45	A	30.1	A
1416098_at	39.8	A	29.8	A	20	A	33.9	A	30.6	A	11.5	A	12.1	A	46.1	A	24	A	23	A	28.8	A	13.8	A	33.9	A	49	A	47.4	A
1416099_at	3566.1	P	2043.9	P	1589.5	P	1939.6	P	1678.6	P	1951.9	P	1937.9	P	2376.5	P	2081.8	P	2175.5	P	1719.9	P	2050.3	P	2344	P	2112	P	2089.8	P
1416100_at	1025.2	P	568.5	P	507.3	P	640.3	P	443.2	P	490.9	P	589.5	P	571	P	568.2	P	543.9	P	459.6	P	597.7	P	594.6	P	588.6	P	606.7	P
1416101_a_at	1231.6	P	655.7	P	776.3	P	455.1	P	541.1	P	539.5	P	781.9	P	943.1	P	706.9	P	495	P	567.5	P	645.3	P	642.2	P	688.3	P	633.9	P
1416102_at	526.1	P	303.8	P	278.8	P	260.9	P	249.8	P	237.1	P	276.1	P	311.3	P	261.3	P	270.7	P	194.7	P	265.8	P	267.9	P	302.1	P	306.5	P
1416103_at	214.3	P	198.8	P	147.3	P	193.4	P	126.4	P	126.3	P	195.1	P	167.8	P	128.3	P	146.7	P	111.9	P	145.2	P	159	P	168.6	P	190.1	P
1416104_at	449.9	P	284.1	P	229.8	P	380.5	P	250.7	P	254	P	287	P	316.5	P	206	P	252.2	P	206.6	P	238.9	P	352.2	P	318.7	P	312	P
1416105_at	1842.2	P	930.3	P	890.8	P	997.9	P	724.7	P	861.5	P	932.1	P	1184	P	835.5	P	1004.9	P	705	P	761.2	P	1030.9	P	1002.9	P	1105.9	P
1416106_at	486.4	P	325.1	P	269.7	P	430.8	P	243.7	P	247.2	P	302.9	P	408.3	P	282.6	P	300	P	246.8	P	334.8	P	375.6	P	376.7	P	481.6	P
1416107_at	49.9	A	27.7	A	12	A	13.4	A	18.1	A	21.8	A	6.3	A	16.2	A	5.6	A	33.9	A	32.8	A	16.3	A	9.1	A	58.6	A	30.3	A
1416108_a_at	375.8	P	194	P	161	P	226.4	P	125.8	P	126.8	P	104.7	P	269.1	P	206.2	P	125.4	P	174.6	P	206.5	P	171.9	P	175	P	198.4	P
1416109_at	1148.1	P	659	P	573.4	P	695.1	P	559.1	P	562.1	P	592.8	P	662.3	P	574.7	P	601.6	P	455.6	P	611.2	P	754.4	P	698.3	P	650.4	P
1416110_at	219.9	P	107.7	P	113.4	P	134.7	P	90.5	P	102.1	P	135.2	P	119.6	P	117.1	P	121.1	P	106.2	P	144.6	P	143.3	P	141.3	P	138.7	P
1416111_at	62.4	A	28.4	A	21.7	A	39	A	16	A	25.5	P	26.2	A	25.9	A	16.1	A	17.4	A	30.2	A	28.6	A	26.8	A	17.6	A	54.6	A
1416112_at	2582.3	P	1509.7	P	1487	P	1566.4	P	1534.4	P	1524.6	P	1500	P	1604.8	P	1591.6	P	1549.5	P	1309.5	P	1615.7	P	1709.8	P	1617.3	P	1586.8	P
1416113_at	1071.9	P	581.9	P	495	P	522.5	P	564.2	P	605	P	619.2	P	754.7	P	578.4	P	654.7	P	580.4	P	651	P	662.7	P	574	P	624.3	P
1416114_at	15.7	A	5.7	A	17.7	A	15.8	A	15.9	A	17.8	A	12.9	A	11.7	A	10.5	A	27.7	A	3.8	A	8.3	A	27.9	A	3.4	A	27.9	A
1416115_at	198.7	P	136	P	95.5	P	158.3	P	90.4	P	78	P	105.4	P	145.1	P	88.5	P	91.9	P	95.2	P	96.6	P	121.1	P	107.9	P	133.3	M
1416116_at	74.2	P	33.6	P	45.5	P	32.8	A	42.5	P	39.7	P	26.2	P	39	P	32.7	P	25.6	A	30.2	P	22.3	A	49.7	P	54.2	A	19.4	A
1416117_at	78.9	A	39.8	A	26.5	A	17.1	A	21.1	A	34.6	A	27.8	A	37.8	A	5.9	A	27.7	A	17.1	A	26.6	A	41.5	A	26.6	A	19	A
1416118_at	14.9	A	8.3	A	0.5	A	16.1	A	14.4	A	5	A	0.7	A	1.4	A	10.2	A	10.9	A	6.9	A	9	A	1.7	A	12.4	A	13.4	A
1416119_at	4144.4	P	2085.6	P	2042.5	P	2217.1	P	1975.9	P	1886.7	P	2189.5	P	2314.5	P	2099.3	P	2441.9	P	2021.9	P	2295.1	P	2348.5	P	2224.3	P	2232.4	P
1416120_at	121.9	A	66.3	A	103.4	A	106	A	64.9	A	63.4	A	47	A	60.2	A	40.3	A	44.7	A	36	A	55.9	A	73.2	A	29.6	A	69.9	A
1416121_at	44	A	18.4	A	19.2	A	36.9	A	17.5	A	31	A	25	A	46.6	A	16.7	A	5.7	A	24.1	A	26.5	A	8.5	A	4	A	32.8	A
1416122_at	208.3	P	111.6	P	86	A	135.9	A	96.5	P	103.6	P	102	P	119.1	M	75.4	P	97	M	82.9	M	124.9	P	124.1	M	134.9	A	160.5	A
1416123_at	1.1	A	13.4	A	12.4	A	4.6	A	17	A	10.2	A	12.9	A	8.9	A	9.5	A	1.5	A	3.4	A	2.5	A	1.8	A	18.4	A	16.2	A
1416124_at	8.4	A	18.3	A	7.8	A	7.2	A	16.3	A	16.7	A	1.6	A	2.9	A	4	A	4.4	A	1	A	4.1	A	13.9	A	1	A	3.5	A
1416125_at	1078.6	P	531.4	P	533.5	P	784.3	P	356.1	P	464.8	P	440.9	P	824.1	P	400.1	P	297.9	P	413.5	P	374.8	P	363.1	P	398.9	P	463.2	P
1416126_at	98.7	P	45.3	P	47.5	M	66.2	P	59.9	P	44.2	P	69	P	75	P	51.3	P	48.7	P	46.7	P	66.8	P	79.5	P	78.4	P	92.4	P
1416127_a_at	705.5	P	270.3	P	306.8	P	325.7	P	308.9	P	274.1	P	403	P	431.6	P	300.5	P	316.9	P	263.9	P	280	P	343.2	P	301	P	294.2	P
1416128_at	112.4	P	87.6	P	114.1	P	108	P	100	P	114.6	P	112.4	P	83.9	P	77.1	P	102.7	P	50.2	P	59.8	P	105	P	184.6	P	140.3	P
1416129_at	6086.2	P	2080.3	P	3948.9	P	4224.7	P	3045.6	P	3227.5	P	2624.3	P	2405	P	3549.4	P	3632.9	P	2739.3	P	3795.3	P	4395.4	P	4149.5	P	3501.3	P
1416130_at	373.9	P	189.4	P	139.7	P	173.5	P	152.8	P	143.9	P	201.2	P	184.6	P	144.3	P	205.1	P	122.3	P	174.1	P	162.3	P	192.1	P	188.9	P
1416131_s_at	404.4	P	204.3	P	212	P	237.9	P	166.6	P	161.7	P	178.4	P	237.9	P	150.2	P	174.9	P	137.4	P	170.5	P	220	P	177.8	P	157.1	P
1416132_at	171.3	P	110.3	P	98.3	P	80.4	P	68.6	P	92.4	P	99.6	P	124.4	P	87.7	P	91.9	P	82	P	93	P	125.2	P	89	P	121.7	P
1416133_at	739.6	P	406.9	P	369.7	P	394.1	P	367.5	P	309.2	P	335	P	391.9	P	349	P	373.1	P	297.9	P	310.3	P	414.8	P	457.1	P	368.5	P
1416134_at	12.1	A	2.4	A	2.6	A	4.7	A	5.7	A	2.1	A	11.8	A	2.3	A	1.6	A	6.4	A	2.5	A	2.3	A	2.6	A	11.6	A	17.2	A
1416135_at	382.4	P	252.2	P	182.6	P	294.5	P	209.4	P	196.3	P	241.2	P	236.6	P	188.5	P	204.9	P	168.7	P	223.3	P	259.6	P	250.1	P	253.7	P
1416136_at	157.2	A	80.6	A	63	A	73.3	A	68.6	A	54.6	A	62.3	A	83.5	A	50.1	A	66.4	A	60.6	A	62.2	A	79.4	A	108.9	A	73.8	A
1416137_at	322.2	P	149.9	P	152.6	P	163.2	P	176.9	P	158.8	P	202.9	P	143	P	156.2	P	142.4	P	131.2	P	144.3	P	207.8	P	199.2	P	186.8	P
1416138_at	999.5	P	572.6	P	512.5	P	689.8	P	492.9	P	548.6	P	628.9	P	711.9	P	543.3	P	650	P	475.3	P	593.5	P	578.4	P	598.9	P	692.5	P
1416139_at	78.3	P	78.1	M	51.5	P	67.8	P	45.2	P	33.9	M	41.4	P	61.5	P	26.5	M	56.8	P	42.3	A	49.4	A	82.4	A	70.9	M	87.4	P
1416140_a_at	336.8	P	205.4	P	154.4	P	168.8	P	154.9	P	133.4	P	189.8	P	169.5	P	160.1	P	163.1	P	152.9	P	156.8	P	164.1	P	166.4	P	165.5	P
1416141_a_at	7340	P	4218.8	P	4056.4	P	3924.5	P	3604.9	P	4116.7	P	4389.3	P	4721.4	P	4062.5	P	4677.5	P	3977.7	P	4449.3	P	4695.2	P	4636.5	P	4593.9	P
1416142_at	272	P	155.9	P	119.1	P	196.7	P	110.6	P	121	P	173.9	P	159.4	P	136.4	P	95.5	P	128	P	97.4	P	165.1	P	147.6	P	182.1	P
1416143_at	4079.8	P	1990.6	P	2105.6	P	2099.8	P	1859.9	P	2035.3	P	2272	P	2312.6	P	2108.9	P	2265.5	P	1857.7	P	2278.2	P	2377.5	P	2448.5	P	2311.5	P
1416144_a_at	1215.3	P	539.3	P	544.5	P	763.7	P	453.7	P	438.2	P	675.7	P	811.5	P	521	P	525.3	P	459.4	P	614	P	615.6	P	613.4	P	788.8	P
1416145_at	999.5	P	542.4	P	505.3	P	616.9	P	461.2	P	473.2	P	536	P	603.8	P	512.8	P	623.4	P	430.1	P	597.7	P	546.1	P	599.1	P	631.1	P
1416146_at	656.3	P	427.8	P	360.7	P	458.8	P	325.6	P	340.4	P	382.1	P	391.7	P	336.9	P	341.7	P	276.5	P	362.4	P	351.8	P	435	P	542	P
1416147_at	476.8	P	245.1	A	224.8	P	291.7	A	207.6	P	171.6	M	234.9	P	206.2	P	195.5	P	223.9	A	181	P	187.8	M	231.6	A	273.6	M	247.9	A
1416148_at	376.8	M	265.9	P	188.5	M	259	A	198.4	A	182.7	A	197.8	P	290.1	M	146.2	P	221.4	P	147.6	M	226.5	A	255.9	A	246.1	A	249.9	A
1416149_at	218.8	M	92.4	A	58.7	A	83.7	A	83.9	A	76.5	A	74.2	A	53.6	A	70.3	P	49.8	A	41	A	69.2	A	75.5	A	108.3	M	64.5	A
1416150_a_at	471.2	P	277.2	P	251.2	P	313.6	P	217.3	P	214.8	P	349.3	P	316.4	P	277.2	P	249.4	P	269.6	P	263.5	P	298.2	P	291.2	P	391.6	P
1416151_at	98.6	P	44.2	P	44	P	60.1	P	41.4	P	34.2	P	55.5	P	59.6	P	47.7	P	60.8	P	46.6	P	57.9	P	71.6	P	82.5	P	68.5	P
1416152_a_at	257.4	P	119.3	P	107.1	P	122.5	P	118.9	P	87.2	P	146.4	P	129.5	P	111.8	P	99.1	P	103.4	P	130.6	P	134.5	P	154.6	P	125.7	P
1416153_at	1652.8	P	708.1	P	807.8	P	800.7	P	694	P	669	P	825.8	P	785.8	P	771.2	P	641.4	P	555.5	P	758.5	P	1013.9	P	852.3	P	767	P
1416154_at	71.1	A	17.1	A	33.9	A	23.1	A	16.7	A	17.7	A	16.5	A	40.1	A	23.3	A	17.7	A	26.9	A	25.1	A	17	A	44.7	A	38.3	A
1416155_at	213.3	P	151.8	P	91.1	P	109.5	P	100.9	P	97.6	P	137.8	P	121.2	P	101.5	P	139.1	P	99.3	P	107.9	P	111.8	P	115.6	P	127.8	P
1416156_at	618.5	P	347	P	269.4	P	250.5	P	284.5	P	234.5	P	330.4	P	329.8	P	261.5	P	315.4	P	263.9	P	334.7	P	389.9	P	384.6	P	389.1	P
1416157_at	75.8	P	72.2	P	52.8	P	92.5	P	52.8	P	43.8	P	58.1	P	63.9	P	47.1	M	48.1	P	35.4	P	48.4	P	75.4	P	67.8	P	61.2	P
1416158_at	191.6	P	131.5	P	83.5	P	99	P	124.3	P	94.3	P	125.3	P	158.5	P	110.2	P	120.4	P	112.6	P	127.4	P	160	P	123	P	168.5	P
1416159_at	381	P	212.6	P	137.2	P	198.6	M	164.7	P	176.6	P	238.5	P	261.9	P	150.9	P	158.3	P	197.9	P	229.9	P	270.3	P	182.4	P	261.2	P
1416160_at	65	A	31.7	A	25.4	A	7.4	A	28.3	A	21.9	A	27.2	A	27.4	A	27.5	A	22.1	A	24.4	A	36.9	A	16.4	A	38.5	A	37.5	A
1416161_at	832.2	P	491.8	P	417.8	P	474	P	371	P	380	P	459	P	440	P	341.3	P	421.3	P	280.2	P	361.4	P	411.1	P	442.4	P	502.3	P
1416162_at	226.2	A	141.3	M	107.1	P	226.3	A	109.3	P	83.2	M	107.8	M	132.9	M	108.3	P	122.8	P	78.8	M	96.6	M	108.6	A	120.9	A	132.6	A
1416163_at	297.8	P	121.8	P	115.1	P	111.5	M	100.7	P	96.4	P	113.3	P	144.4	P	108.5	P	98.6	P	86	P	130.3	P	158.5	P	137.6	P	100.2	P
1416164_at	72	A	44.1	A	35.4	A	74.6	A	33.4	A	38	A	35	A	28.3	A	29.9	A	40.8	A	39.2	A	44.2	A	47.1	A	70.9	A	79.8	A
1416165_at	70.3	A	25.8	A	34.8	A	36	A	36.2	A	42.2	A	13.4	A	43.4	A	34.6	A	51.1	A	26.4	A	43	A	12.3	A	42.9	A	53	A
1416166_a_at	1365.4	P	641.6	P	614.8	P	537.4	P	525.6	P	390.6	P	507.6	P	593.5	P	344.4	P	463.6	P	327.5	P	521.1	P	482.7	P	566.1	P	706.7	P
1416167_at	1895.4	P	1090.6	P	937.6	P	926.7	P	996.7	P	1006.6	P	1033.6	P	1326.3	P	1090.1	P	1155.2	P	825.9	P	1032.4	P	1097.7	P	1111.8	P	1109.5	P
1416168_at	6726.2	P	3444.8	P	3499.6	P	3414.3	P	3232.4	P	3270.4	P	3681.7	P	3918.6	P	3283.8	P	3527.5	P	3081.9	P	3681.2	P	3755.5	P	3730	P	3643.6	P
1416169_at	29.1	A	29.9	A	37	A	10.7	A	15	A	11.4	A	2.6	A	13.8	A	9.3	A	6	A	10	A	11.6	A	17.8	A	11.7	A	33.8	A
1416170_at	998.6	P	708.6	P	634	P	762.8	P	620.9	P	649	P	790.2	P	815.1	P	576.4	P	791.1	P	559.9	P	784.1	P	814.1	P	936.7	P	863.9	P
1416171_at	262.5	P	125.8	P	135.9	P	159.4	P	153.7	P	140.6	P	165.6	P	173.8	P	146.1	P	190.3	P	141.9	P	149.2	P	223.5	P	209.9	P	208.8	P
1416172_at	99.5	P	67.5	P	66.9	P	89.2	P	61.8	P	52.1	P	71.5	P	68.3	P	42.5	P	56	P	53.2	P	72.5	P	80.7	P	66	P	67.4	P
1416173_at	54.3	A	31	P	35.1	A	59.5	P	32.9	P	38.2	P	39.5	A	39.8	P	29.1	A	37.8	P	28.9	P	31.7	P	32.4	A	63.3	A	87.5	M
1416174_at	272.2	P	141.8	P	122.6	P	150.2	P	140.9	P	115.5	P	137.1	P	157.8	P	101.5	P	108.2	P	88.3	P	124	P	143.8	P	141.4	P	166.9	P
1416175_a_at	1574.6	P	782.7	P	675.2	P	816.6	P	730.7	P	651	P	806	P	869.8	P	641.9	P	705.6	P	621.9	P	729.5	P	831	P	817.4	P	800.9	P
1416176_at	1546.7	P	815.2	P	664.1	P	826.4	P	687.3	P	671.7	P	826.3	P	920.9	P	701.7	P	776.5	P	618.5	P	752.2	P	814.1	P	831.6	P	748.4	P
1416177_at	168.4	P	107	P	101.8	P	142.2	P	89.5	P	89.5	P	129.3	P	141	P	98.9	P	112	P	71.9	P	113.6	P	110.8	P	169.8	P	133.3	P
1416178_a_at	370.1	P	202.4	P	197.3	P	366.4	P	191	P	179.3	P	240.3	P	326.6	P	219.1	P	203	P	193.9	P	197.5	P	153.4	P	169.8	P	277.7	P
1416179_a_at	2259.8	P	1342.5	P	1049.5	P	1249.9	P	1034.2	P	948.7	P	1247.8	P	1270.8	P	856.7	P	1169.6	P	813	P	1098.6	P	1203.5	P	1294.3	P	1246.1	P
1416180_a_at	489	P	285.4	P	221.3	P	262.5	P	197.1	P	248.1	P	278.4	P	253.2	P	225.3	P	240.2	P	175.8	P	217.1	P	277.8	P	255.8	P	258.4	P
1416181_at	668.3	P	372	P	309.9	P	302.5	P	307.8	P	205	P	353.9	P	330	P	303.9	P	323.5	P	338.2	P	304.6	P	294.3	P	389.9	P	417.2	P
1416182_at	308.8	P	181.5	A	150.3	M	221.9	A	148.7	P	136	A	165.4	M	200.8	M	170.7	P	174.1	A	138.9	P	181.1	A	187.5	A	172.2	A	220.9	A
1416183_a_at	248.3	A	146.6	A	147	A	193.1	A	154	A	113	A	130.2	A	142.4	A	109.6	A	124.9	A	124.7	A	122.6	A	175.1	A	154.2	A	186.4	A
1416184_s_at	429.2	P	259.8	P	199.2	P	193.3	P	243.3	P	199.6	P	191.4	P	275.6	P	149.3	P	252.6	P	162.8	P	158.5	P	234.2	P	336.3	P	281	P
1416185_a_at	5036.7	P	2624.7	P	2331.2	P	2574.7	P	2356.4	P	2378.6	P	2594.4	P	2870.2	P	2109.8	P	2512.8	P	1965	P	2574.3	P	2823.9	P	2798.6	P	2606.6	P
1416186_at	454.3	P	201.6	P	192	P	149.1	P	156.5	P	149.6	P	191.9	P	187.9	P	153.3	P	172.7	P	153.1	P	177.6	P	237.2	P	226.4	P	230.8	P
1416187_s_at	697.4	P	329.6	P	293.6	P	282.4	P	304.8	P	227.4	P	308.4	P	304.1	P	217.3	P	308.2	P	228.3	P	290.7	P	343.3	P	367.1	P	382	P
1416188_at	700.2	P	416.4	P	427.9	P	522.8	P	338.6	P	330.3	P	318.2	P	459.8	P	241.2	P	326.3	P	278	P	355.9	P	401.4	P	462.7	P	432	P
1416189_a_at	1364.8	P	776.3	P	720.9	P	785.1	P	575.4	P	526.5	P	857.6	P	849.6	P	737.1	P	617.3	P	641.1	P	843.3	P	758.6	P	928.8	P	816.6	P
1416190_a_at	259.2	P	143.7	P	115.3	P	236.4	P	124.8	P	105.8	P	156.5	P	186.2	P	140.1	P	139.3	P	138	P	133.3	P	143	P	135.6	P	132.8	P
1416191_at	978.1	P	478.9	P	441.6	P	568.2	P	439.4	P	399.6	P	487.8	P	575.3	P	449.6	P	478.5	P	423.1	P	478	P	533.6	P	597.1	P	553.7	P
1416192_at	94.7	P	53.4	P	45.3	P	91.7	P	46	A	37	P	56.7	P	43.6	P	50.9	P	51.6	P	49.7	P	33.7	P	49.6	P	64.2	P	71	P
1416193_at	102.5	M	83.3	M	53	A	70	A	58.3	A	64.7	P	84.5	A	62.6	A	21.3	A	74.5	P	34.7	M	64.7	P	91.3	A	83.5	A	83	A
1416194_at	297.5	P	162.6	P	171.1	P	161.8	P	172.5	P	162.8	P	172.1	P	161.2	P	132.1	P	176.8	P	126.2	P	158.9	P	167.6	P	206.9	P	157.6	P
1416195_at	191.3	A	113.2	A	105.8	A	122	A	86.7	A	89.3	A	71.9	A	110.6	A	95.4	A	111.5	A	88.4	A	97	A	100.4	A	99.4	A	141.7	A
1416196_at	2.6	A	2.3	A	0.8	A	3.9	A	0.8	A	0.5	A	1.6	A	1	A	1.8	A	1	A	0.8	A	0.7	A	1.2	A	1.9	A	1.4	A
1416197_at	781.2	P	396.2	P	430.7	P	452.7	P	378.7	P	366.2	P	413.4	P	411.5	P	324	P	395.4	P	312.4	P	440.3	P	390.1	P	438.8	P	401.8	P
1416198_at	245.7	P	155.4	P	133.5	P	163.2	P	125.1	P	131.6	P	162.2	P	177	P	116.3	P	145.6	P	130	P	136.8	P	131	P	176.2	P	164.9	P
1416199_at	98.7	P	124.7	P	88.5	P	23.1	A	64.3	P	79.7	P	51.6	P	74.4	P	52.7	P	49.6	P	48.6	P	67.3	M	72.4	P	53.8	A	74.4	M
1416200_at	37.8	A	16	A	13.8	A	18.2	A	18.5	A	20.8	P	23.6	A	21.6	A	14.4	A	28.8	A	20.1	M	36.8	M	45.7	A	25.8	A	23.4	A
1416201_at	336.4	P	183.3	P	177.5	P	199.7	A	162.9	M	172.9	P	198.7	P	182.6	P	202	P	213.6	P	158.1	P	164.8	M	197	P	178.4	M	166.9	A
1416202_at	1407.1	P	841.7	P	744.4	P	908.2	P	751.7	P	764	P	807.3	P	981.2	P	765.9	P	806.9	P	659.8	P	865.9	P	941	P	897.7	P	935.8	P
1416203_at	655.3	P	427.2	P	332.7	P	425	P	340.3	P	330.2	P	372.3	P	340.6	P	295.1	P	349.7	P	261.7	P	338.2	P	318.9	P	343.9	P	285.2	P
1416204_at	555	P	318.5	P	229.8	P	325.4	P	248.7	P	255	P	295.3	P	297.8	P	264.1	P	306.7	P	237.9	P	269.5	P	286.2	P	313.6	P	357.2	P
1416205_at	181.3	P	116.8	P	128.4	P	117.4	P	80.6	P	77.8	P	93.1	P	106.6	P	78.1	P	74.5	P	75.6	P	73.2	P	59.2	P	57.8	P	73.3	M
1416206_at	32.3	A	28.2	A	3.3	A	39.4	A	14.2	A	33.8	A	2.8	A	4.9	A	13.4	A	10.5	A	27.4	A	25.3	A	6.5	A	3.8	A	14.1	A
1416207_at	502.2	P	273.7	P	226.3	P	259.7	P	198.5	P	203.3	P	232.5	P	224.9	P	215	P	195.2	P	143.5	P	208.8	P	233.5	P	190.9	P	236	P
1416208_at	481.6	P	271.7	P	217.5	P	266.3	P	210.3	P	201	P	245.2	P	239.8	P	241.4	P	227.6	P	184.5	P	219.4	P	228	P	283.9	P	273	P
1416209_at	5925.6	P	3370.4	P	3397.9	P	3393.1	P	3134.5	P	3262.8	P	3544	P	3794	P	3238.7	P	3490.9	P	3015.3	P	3396.1	P	3567.1	P	3389.4	P	3269.7	P
1416210_at	761.1	P	459.8	P	314.1	P	436.3	P	379.4	P	381	P	494.3	P	536.2	P	403.6	P	491.4	P	319.1	P	442.3	P	455.4	P	498.5	P	484.6	P
1416211_a_at	3.9	A	2.3	A	3.5	A	6.5	A	4	A	7.8	A	2.6	A	1.9	A	1.7	A	4.7	A	1.6	A	4.8	A	8.4	A	7.2	A	7.4	A
1416212_at	409	P	272.2	P	227.5	P	275.6	P	241.3	P	209.8	P	250.5	P	253.2	P	226.5	P	238.4	P	215.5	P	246.2	P	305.7	P	288	P	285.5	P
1416213_x_at	878.6	P	446.1	P	400.6	P	439.9	P	413.5	P	351.6	P	454.4	P	510.6	P	433.9	P	417.9	P	381.6	P	415.6	P	464.5	P	473	P	509.4	P
1416214_at	118.5	P	57.5	P	65.4	P	90	P	56.3	P	56.9	P	48.2	P	66.8	P	22.1	A	57	P	36.1	M	56.7	P	78.6	P	73.2	P	84	P
1416215_at	297.5	P	218.3	P	213.9	P	213.7	P	181.7	P	168.9	P	222.8	P	195.4	P	168.1	P	186.2	P	146.4	P	162.1	P	178.8	P	185	P	228.4	P
1416216_at	179	P	128.6	P	107.3	P	116.9	P	93.9	P	106	P	109.5	P	101.8	P	77.4	P	107.3	P	65	P	125.8	P	104.9	P	156.3	P	123.9	P
1416217_a_at	4553.6	P	2540.7	P	2352.2	P	2495.1	P	2251.7	P	2578.9	P	2651.7	P	2672.7	P	2495.9	P	2724.8	P	2233.4	P	2744.6	P	2929.8	P	2760.3	P	2704.7	P
1416218_x_at	196.8	P	104.8	P	88.9	P	116.1	P	100.6	P	70.1	P	67.5	P	123.5	M	64.9	P	151.1	P	108.8	P	59.3	P	99.1	P	145.8	P	70.8	P
1416219_at	4181.5	P	2156.1	P	1941.9	P	1979.6	P	2082.9	P	2312.7	P	2238.2	P	2408	P	2285.7	P	2503.8	P	2067.4	P	2326.5	P	2256.2	P	2198.1	P	2454.7	P
1416220_at	1929.5	P	1013.5	P	895.7	P	1028.5	P	872.5	P	854.8	P	1055.1	P	1162	P	922.2	P	974.6	P	809.4	P	926.9	P	1031.1	P	1045.3	P	1075.1	P
1416221_at	5	A	16.5	A	17.7	A	14.5	A	13.9	A	14.5	A	19.2	A	29.4	M	12.7	A	13.2	A	4.5	A	9.7	A	20.7	A	28.6	A	1.9	A
1416222_at	1133.7	P	318.8	P	318.2	P	415.1	P	408.7	P	584.9	P	356.5	P	380.9	P	330.8	P	265.2	P	235.3	P	364.2	P	521.2	P	610	P	271.3	P
1416223_at	218	A	113.6	A	101.5	A	136.3	A	143.2	A	110.1	A	127.9	A	155.6	A	102	A	100.5	A	91.3	A	115.8	A	143.1	A	144.9	A	151.1	A
1416224_at	85.6	A	59.6	A	53.4	A	106.7	A	48.8	A	54.3	A	63.4	A	60.8	A	36.6	M	65.1	A	32.3	A	38.2	A	41.4	A	41.4	A	71.3	A
1416225_at	8682.8	P	4870.1	P	4479.2	P	4829.6	P	4460.1	P	4612.1	P	5356.5	P	5290.3	P	4855.3	P	5159.7	P	5030.5	P	5091	P	5264.9	P	5160.5	P	5030.9	P
1416226_at	355.3	P	176.6	P	131.5	P	229.9	P	142.4	P	165.7	P	192.4	P	167.3	P	113.4	P	158.5	P	148.6	P	127.4	P	161.7	P	171.3	P	164.7	P
1416227_at	9.7	A	2.9	A	4.1	A	10.9	A	2.4	A	2.7	A	5.5	A	1.9	A	5.9	A	3	A	5.8	A	2.4	A	8	A	4	A	5.1	A
1416228_at	276.2	P	170	P	107.6	P	193.1	P	107.1	P	114	P	181	P	155.6	P	168.7	P	124.8	P	131.2	P	159.6	P	166.6	P	173.1	P	172.3	P
1416229_at	510.7	P	265.2	P	206.4	P	282.4	P	202.6	P	210.1	P	241.5	P	248.8	P	216.2	P	227.9	P	139.8	P	234.1	P	230.4	P	238.3	P	246	P
1416230_at	407	P	259.7	P	232.6	P	289.3	P	191.8	P	239.8	P	239.3	P	242.3	P	177.4	P	203.8	P	146.1	P	183.5	P	233.4	P	225.1	P	222.2	P
1416231_at	76	A	42	A	29.6	A	56.4	A	42.4	A	24.2	A	43.4	A	48.7	A	27.7	A	35	M	18.4	A	39.4	A	37.7	A	66.3	A	49.6	A
1416232_at	2.1	A	1.2	A	1.2	A	2.7	A	0.6	A	5.8	A	0.3	A	1.4	A	0.9	A	0.5	A	4.1	A	1.1	A	3.3	A	0.7	A	1.6	A
1416233_at	2406.4	P	1394.4	P	1279.1	P	1438.5	P	1147.8	P	1183.4	P	1430.2	P	1461.3	P	1220.8	P	1402.3	P	1141.2	P	1401.5	P	1531.9	P	1444.5	P	1461.7	P
1416234_at	1058	P	420	P	350.9	P	500.9	P	459.9	P	342	P	519	P	526.2	P	564	P	375.1	P	439.8	P	492.5	P	508.3	P	530.6	P	464.9	P
1416235_at	625.7	P	311.3	P	267.9	P	320.1	P	258	P	220.2	P	307.1	P	290.8	P	289	P	246.2	P	280.4	P	255.7	P	283.8	P	385.3	P	372.1	P
1416236_a_at	594.8	P	254.2	P	284.9	P	295.7	P	253.8	P	255.1	P	346.8	P	338.6	P	224.7	P	274	P	225.7	P	317.6	P	305.7	P	327.9	P	404.5	P
1416237_at	466.3	P	162	P	245.9	P	222.7	P	177.1	P	222.8	P	279.2	P	250.4	P	168.9	P	192.4	P	180.2	P	256.1	P	265.4	P	257.9	P	215	P
1416238_at	53.5	A	34.3	P	26.5	P	39.1	A	33.5	P	27.9	P	39.3	P	19.3	A	24.5	P	38.6	P	25	P	37.1	P	19.9	A	29.9	P	24.2	A
1416239_at	9278.5	P	5024.4	P	5144.8	P	5743.3	P	4866.7	P	5352.2	P	5534.4	P	5358	P	5421.3	P	5110.5	P	4849.4	P	5852.2	P	5753.8	P	5641.4	P	5173.1	P
1416240_at	4384.2	P	2080	P	1940.6	P	2259.3	P	2018.3	P	1814.9	P	2286	P	2386.4	P	2017.8	P	2072.7	P	1847.2	P	1998.8	P	2202.1	P	2351.5	P	2218	P
1416241_at	531	P	255.1	P	283.8	P	311.5	P	228.4	P	203.4	P	275.4	P	300.9	P	257.7	P	243.8	P	237.5	P	309.7	P	279.1	P	256.8	P	278.6	P
1416242_at	78.4	P	42.1	P	42	P	47.3	A	32.2	P	35.1	P	41.8	P	46.8	A	21.5	A	28.7	P	24.5	M	28.3	A	35.7	M	103.8	A	78.1	A
1416243_a_at	1931.1	P	1224.5	P	1013.7	P	1132.5	P	1027.1	P	1212.6	P	1216.3	P	1393.3	P	1121.9	P	1366.9	P	966.4	P	1215.2	P	1342.6	P	1277.9	P	1384.3	P
1416244_a_at	2738	P	1428.6	P	1309.1	P	1368.3	P	1215.5	P	1224.1	P	1481.2	P	1381.7	P	1237.3	P	1372	P	1098.6	P	1349.8	P	1826.7	P	1568.3	P	1555.8	P
1416245_at	1188.1	P	615.4	P	546.7	P	652.7	P	610.3	P	605.7	P	587.7	P	673.1	P	595.3	P	592.4	P	552.4	P	675	P	637.4	P	617.7	P	621.4	P
1416246_a_at	53.3	A	45.8	A	31.2	A	9.4	A	19.8	A	31	P	32.7	A	24.8	A	34.1	A	38.1	A	26.5	A	27.6	A	32.6	A	23.2	A	27.8	A
1416247_at	633.2	P	314.1	P	333.2	P	457.1	P	309.2	P	291.8	P	334.3	P	332.5	P	314.9	P	279.6	P	258.4	P	315.3	P	366.1	P	381.6	P	342.2	P
1416248_at	2195.5	P	1087.3	P	934.4	P	1132.8	P	931.6	P	949	P	1225.7	P	1161.6	P	1177.2	P	1053.9	P	854.2	P	1037.5	P	1231.3	P	1059.5	P	1076.2	P
1416249_at	806.5	P	433.1	P	362.3	P	487.8	P	320.4	P	358.7	P	453.7	P	400.5	P	353.9	P	407.1	P	354.7	P	408.4	P	446.1	P	454.1	P	439.8	P
1416250_at	139.7	P	85.7	P	77.6	P	122.1	P	84.6	P	78.8	P	75.2	P	71.5	P	62.1	P	49.1	P	48.8	P	65	P	63.4	P	70.7	P	97.9	P
1416251_at	12.2	A	26.5	A	15.3	A	15.7	A	5.5	A	4.2	A	2.7	A	7.7	A	7	A	7.8	A	5.2	A	18.9	A	14.8	A	11.7	A	5.4	A
1416252_at	469.6	P	236	P	182.5	P	317.8	P	206.1	P	205.3	P	244.5	P	310.5	P	202.6	P	213	P	236	P	277.1	P	235.3	P	305.1	P	346.6	P
1416253_at	97.4	A	51.2	A	67.5	A	67.3	A	43.4	A	48.6	A	46.3	A	46	A	33.3	A	54.9	A	26.9	A	33.1	A	49.4	A	49.1	A	66.4	A
1416254_a_at	155.2	P	67.8	P	73	P	111.4	P	58.1	P	78	P	64.8	P	76.9	P	91.6	P	92.9	P	86.3	P	83.8	P	73.8	P	35.3	A	112.6	P
1416255_at	55.4	A	50.2	A	38.1	A	42.3	A	29.9	A	24.7	A	26.9	A	37.9	A	37	A	46.8	A	43.2	A	32.6	A	50.8	A	37.1	A	46	A
1416256_a_at	709	P	387	P	306.4	P	408.9	P	316	P	299.1	P	393.2	P	364.8	P	336.6	P	395.6	P	247.4	P	352	P	298.9	P	425.3	P	385.6	P
1416257_at	487.7	P	285.7	P	200.7	P	215	P	222.4	P	242.3	P	240.7	P	274.7	P	196	P	217.5	P	191.8	P	186.6	P	242.1	P	232.7	P	229.1	P
1416258_at	168.9	A	76.7	A	69.3	A	82.5	A	70.1	A	78.6	A	65.6	A	76.6	A	49.6	A	66.5	A	56.1	A	51.5	A	72.8	A	38.7	A	63.4	A
1416259_at	163.5	P	77.7	P	100.1	P	80.5	P	71	P	75.5	P	108.8	P	101.4	P	81.6	P	72.3	P	77.1	P	93.9	P	136.2	P	102.5	P	110.1	P
1416260_a_at	165.1	P	170.1	P	142.5	P	147.4	P	147.1	P	96	P	141.5	P	167.2	P	133	P	145.3	P	55.4	P	103.6	P	111.5	P	197.7	P	191.4	P
1416261_at	1042.1	P	435.2	P	383.1	P	527.8	P	457.9	P	459.6	P	503.8	P	496.2	P	452.1	P	462.7	P	359.8	P	477.2	P	676.4	P	549.8	P	508	P
1416262_at	921	P	450	P	460.4	P	508.5	P	396	P	403.6	P	488.6	P	394.7	P	428.1	P	457.1	P	317.2	P	394.9	P	696.4	P	528.4	P	435.2	P
1416263_at	55.8	A	40	A	23.8	A	24.8	A	27.4	A	28.6	A	20.6	P	23.1	A	16.1	A	18.4	M	17.5	A	22.8	A	25.9	A	38.6	A	44.5	A
1416264_at	9.3	A	8.1	A	7.3	A	16.6	A	7.3	A	4.2	A	2.5	A	6.1	A	4.6	A	4	A	5.1	A	5	A	8	A	9.8	A	8.9	A
1416265_at	97.7	P	77.1	P	34.8	P	57.1	A	60.9	P	59.9	P	44.7	A	53.9	P	53.7	P	46.9	P	37.8	M	50.7	P	53.7	P	42.2	M	93.8	P
1416266_at	15.5	A	15.1	A	18	A	15.5	A	11	A	13.4	A	13.5	A	2.6	A	17.4	A	10.8	A	11.2	A	14	A	15.8	A	15.6	A	11.7	A
1416267_at	141	P	62.9	P	66.3	P	71.7	P	60.8	P	50.1	P	81.2	P	93	P	50.8	P	60.3	P	35.9	P	80.5	P	71.5	P	63.8	P	72.3	P
1416268_at	225	P	136.1	P	125.6	P	147.8	P	107.8	P	128.1	P	165.4	P	123.9	P	132.1	P	130.6	P	106.9	P	129.9	P	135.1	P	125.5	P	163.5	P
1416269_at	3653.1	P	1916.1	P	1959.9	P	2091.9	P	1835	P	1894.2	P	2059.8	P	2293.2	P	1922.8	P	2056.4	P	1736.7	P	2159.5	P	2324.2	P	2133.5	P	2137.6	P
1416270_at	533.9	P	270.5	P	251.2	P	231.5	P	218.5	P	220	P	252.6	P	293.9	P	225	P	302.6	P	207.6	P	235.1	P	248.8	P	328.5	P	246.1	P
1416271_at	1027.1	P	638.9	P	533.6	P	632.2	P	508	P	536.8	P	588.4	P	699.8	P	518.8	P	613.6	P	508.2	P	488.9	P	752.6	P	693.1	P	757.5	P
1416272_at	350.1	P	118.1	P	179.6	P	144.8	P	192.5	P	153.3	P	157.5	P	153.2	P	161.3	P	179.6	P	127.8	P	164.6	P	145.7	P	154.7	P	151	P
1416273_at	248	M	117.4	P	94.1	P	131.9	A	134.7	P	128.7	P	252.3	P	259.3	P	214.3	P	200.8	P	212.5	P	241.8	P	306.2	P	269.8	P	285.6	P
1416274_at	144.8	P	69.9	P	74.9	P	120.6	P	69.4	P	53.7	P	55.6	P	70.9	P	50.5	P	82.1	P	67.1	P	69.9	P	85.1	P	97.7	P	156.9	P
1416275_at	61.4	A	12.2	A	8.3	A	15.9	A	11.3	A	12	A	9.2	A	12.3	A	5.5	A	10.7	A	19.1	A	17.1	A	16.1	A	13	A	19.5	A
1416276_a_at	4694.1	P	2672.5	P	2244	P	2627.8	P	2319.9	P	2606.8	P	2786.8	P	2926.7	P	2591.1	P	2808.5	P	2030.7	P	2784.7	P	2940.2	P	2899.7	P	2710.5	P
1416277_a_at	5878.3	P	3354.6	P	2983.3	P	2970.2	P	2869.5	P	3244.1	P	3522.1	P	3355.4	P	3310.5	P	3628.2	P	2811.2	P	3259.8	P	3225.9	P	3378.7	P	3155.3	P
1416278_a_at	2500.7	P	1549.1	P	1360.2	P	1375.9	P	1338.9	P	1097.6	P	1421.2	P	1569.5	P	1348.4	P	1511.6	P	1252.6	P	1542.9	P	1416.4	P	1581.6	P	1665.3	P
1416279_at	537.3	P	300.3	P	185.2	P	331.7	P	261.3	P	217.5	P	289.1	P	301.4	P	257.9	P	247.9	P	231.7	P	261.1	P	296.2	P	304	P	262.3	P
1416280_at	590.9	P	263.3	P	287	P	323.1	P	251	P	277.1	P	281	P	318.7	P	236	P	270.3	P	225.2	P	299.3	P	321.9	P	304.4	P	336.4	P
1416281_at	470.9	P	419.2	P	300.7	P	414.8	P	319.3	P	223.9	P	262.5	P	379.6	P	284.7	P	378.7	P	195.5	P	295.4	P	296.2	P	404.4	P	339.2	P
1416282_at	1123.6	P	644.2	P	501.6	P	677.7	P	550.2	P	515.3	P	663.6	P	653.9	P	471.9	P	553.5	P	443.9	P	541.8	P	554.7	P	635.7	P	657.8	P
1416283_at	130.4	P	105.4	P	93.5	P	106.4	M	93.4	P	61.4	P	109.4	P	77	P	76	P	83.4	P	91.5	P	52.8	P	90.3	P	111.4	P	127.2	P
1416284_at	758.9	P	386.1	P	297.9	P	418.9	P	324.3	P	352.9	P	381.6	P	450.4	P	283.5	P	376.7	P	276	P	333	P	372.2	P	422.4	P	429.5	P
1416285_at	2044.2	P	1128.9	P	1176.9	P	1103.4	P	1016.4	P	1073.9	P	1331.4	P	1369.6	P	1128.9	P	1096.8	P	898.9	P	1329.5	P	1264.2	P	1131.7	P	1019	P
1416286_at	2.7	A	2.7	A	1.4	A	4.5	A	3.1	A	1.8	A	3.8	A	2.1	A	2.7	A	9.4	A	3	A	2.4	A	2.2	A	3.6	A	4.7	A
1416287_at	66.2	A	43.3	A	53.4	A	49.4	A	24.6	A	58.3	A	50.7	A	72.4	A	14.9	A	60.8	A	32.9	A	52.8	A	60.1	A	53.7	A	97.3	A
1416288_at	2691.3	P	1197.4	P	1098.7	P	1599.1	P	1046.2	P	978.1	P	1263.7	P	1336.6	P	1353.7	P	1004	P	1085.3	P	1476.3	P	1136.2	P	1519.7	P	1425	P
1416289_at	389.1	P	211.5	P	218.1	P	196.2	P	204.9	P	212.8	P	246.5	P	251.8	P	196.7	P	208.7	P	188.1	P	229.1	P	254.7	P	209.5	P	228.1	P
1416290_a_at	1371.8	P	441.8	P	347.1	P	509.8	P	344.5	P	419.5	P	551.3	P	590.5	P	333.5	P	327.2	P	385.3	P	409.5	P	450	P	501.9	P	466.4	P
1416291_at	788.9	P	422.5	P	419.9	P	532.9	P	407.7	P	382.3	P	492.4	P	508.9	P	440.2	P	457.4	P	369.8	P	445.9	P	482.1	P	487.1	P	488.4	P
1416292_at	1768.8	P	989.2	P	919	P	1064.6	P	894.8	P	994.7	P	983.8	P	997.4	P	908.2	P	911.6	P	738.7	P	1008.3	P	1122.9	P	1105	P	964.7	P
1416293_at	46.8	A	18.4	A	8.6	A	11.3	A	12.9	A	15.3	A	23.2	A	8.2	A	7	A	23.7	A	21.7	A	31.1	A	15.6	A	21.1	A	23.7	A
1416294_at	468.8	P	249	P	216.7	P	268.3	P	196.2	P	232.5	P	199.3	P	289	P	193.4	P	265.2	P	208.4	P	226.5	P	356.1	P	246.5	P	235.5	P
1416295_a_at	100.5	P	70.3	P	44.8	P	69.8	P	58.5	P	63	P	49.6	P	36.5	P	31.7	P	50.8	P	20.4	P	33.1	P	30.3	P	48.3	P	31.3	P
1416296_at	80.2	A	92.8	A	7.7	A	22.8	A	42.6	A	26.1	A	13.1	A	51.3	A	31.7	A	52.9	A	33	A	47.6	A	27.2	A	37.9	A	19.4	A
1416297_s_at	67.3	A	44.8	A	31.3	A	43.2	A	47.1	A	25.4	A	45.5	A	39.2	A	21	A	31.1	A	34.2	A	44.7	A	57.4	A	51	A	77.8	A
1416298_at	30.3	A	47.2	A	47.1	A	36.1	A	43.1	A	37.1	A	42.4	A	37.1	A	24	A	31.4	A	37.2	A	28.5	A	29.5	A	35.8	A	78.6	A
1416299_at	5.1	A	3.3	A	1	A	5.9	A	1	A	1.8	A	3	A	1.9	A	5.8	A	1.7	A	8.6	A	2.2	A	4.2	A	5.2	A	2.8	A
1416300_a_at	6078.9	P	2887.3	P	2712.3	P	2866.6	P	2599.9	P	3003	P	3206	P	3177.1	P	2816.9	P	2873.8	P	2557.9	P	3020.6	P	3390.3	P	3382	P	3265.5	P
1416301_a_at	1.3	A	0.9	A	0.5	A	1.4	A	0.8	A	1	A	4	A	2.9	A	0.4	A	3.1	A	1	A	1.1	A	1.9	A	0.8	A	1.5	A
1416302_at	9.3	A	2.5	A	1.2	A	23.8	A	1.1	A	2.6	A	3.7	A	1.4	A	2.6	A	7	A	6.9	A	1.3	A	9.8	A	3.6	A	1.9	A
1416303_at	1002.7	P	546.9	P	507.2	P	662.4	P	468.6	P	505.1	P	523.7	P	540.1	P	466.4	P	480.5	P	366.4	P	380.8	P	604.4	P	563	P	575.5	P
1416304_at	823.9	P	489.3	P	459.2	P	547.1	P	429	P	473.4	P	421.6	P	371.5	P	368.4	P	457	P	272	P	329	P	476.9	P	449.8	P	415.3	P
1416305_at	32.1	A	9.3	A	5.5	A	10.3	A	10.6	A	19.3	A	7.6	A	11	A	12.6	A	5.8	A	6.7	A	13.9	A	12.1	A	18.1	A	27.6	A
1416306_at	4.3	A	1.4	A	1	A	3.1	A	1.7	A	1.1	A	1	A	0.8	A	1.5	A	9.7	A	0.6	A	1	A	2.7	A	1.8	A	2.2	A
1416307_at	452.3	P	228.3	P	240.8	P	266.2	P	211.5	P	222.6	P	242.8	P	269.6	P	187.2	P	224.1	P	189.5	P	235.6	P	285.9	P	277.4	P	285.5	P
1416308_at	2315.1	P	908	P	1098	P	1326.2	P	1109.3	P	1122	P	1727.9	P	1389.5	P	1382.6	P	1629.4	P	1345.8	P	1880.1	P	2294.5	P	2445.9	P	2242.5	P
1416309_at	31.6	A	15	A	30	A	19.5	A	5.8	A	15.5	A	13.5	A	25.4	A	13.7	A	8.1	A	15.1	A	15	A	30.8	P	34.8	A	22.1	A
1416310_at	52.9	A	10	A	3	A	6.9	A	25.4	A	11.6	A	17.9	A	14	A	5.6	A	17.3	A	10.4	A	12.9	A	23.8	A	14.5	A	23.7	A
1416311_s_at	20.3	A	13.4	A	9.8	A	6.8	A	14.5	A	9	A	12.3	A	12.3	A	10.6	A	10.2	A	9.3	A	11.2	A	12.9	A	13.7	A	18	A
1416312_at	489.8	P	243.5	P	208.5	P	250.7	P	233.4	P	204.7	P	244.8	P	280.2	P	238.9	P	204.4	P	183.9	P	235.7	P	222.6	P	280.7	P	286.3	P
1416313_at	46.1	A	23.7	A	27.7	A	35.5	A	29.8	A	20.7	A	21.1	A	29.8	A	8.9	A	29.7	A	15.7	A	25.7	A	32.1	A	32.9	A	40.6	A
1416314_at	10.4	A	30.4	A	18.1	A	25.1	A	10.8	A	19.1	A	19.7	A	31.5	A	11.7	A	22.5	A	5.6	A	44.4	A	8.1	A	34.8	A	65.2	A
1416315_at	364	P	221.9	P	194.1	P	216	P	176.4	P	165.4	P	205.5	P	236.5	P	170.9	P	195.5	P	164	P	185.1	P	249.8	P	323.2	P	285.4	P
1416316_at	7233.9	P	4292.5	P	3750.9	P	4293.1	P	4005.1	P	3930.9	P	4511.1	P	4886	P	4259.2	P	4439.4	P	4262.2	P	4380.5	P	4299.9	P	4800.9	P	4725.2	P
1416317_a_at	207.1	P	93	P	93.6	P	104	P	85.7	P	76.3	P	97.7	P	86.8	P	72.5	P	82.6	P	72.3	P	103.9	P	121.7	P	116.5	P	95.1	P
1416318_at	182.1	P	64.6	P	41.3	P	91.8	P	60.6	P	38.2	P	33.7	P	90.4	P	80.1	P	59.5	P	40.5	P	55.5	P	103.9	P	67.2	P	44.6	P
1416319_at	4756.2	P	2098.3	P	2235.2	P	1949	P	1939.4	P	1970.7	P	2030.5	P	2275.9	P	2262.9	P	2298.6	P	2035.5	P	2021.9	P	2800.2	P	2319.4	P	2103.8	P
1416320_at	142.8	P	98.5	P	80	P	117.7	P	86.6	P	72.9	P	85.4	P	90.3	P	76.9	P	97.5	P	83.1	P	83	P	115.1	P	109.9	P	112	P
1416321_s_at	413.7	P	248.7	P	223.3	P	279.3	P	200.8	P	234.1	P	313.3	P	235	P	206.9	P	266.4	P	204.3	P	247.8	P	259.6	P	248	P	231.2	P
1416322_at	9.5	A	5.4	A	4.9	A	12.2	A	4.5	A	3.4	A	5.3	A	4.6	A	3.6	A	3.6	A	2.6	A	7.2	A	6.4	A	6.2	A	6.5	A
1416323_at	124.4	P	93.6	P	61.9	P	92	P	72.8	P	67.3	P	109.6	P	81.2	P	59.7	P	81.7	P	69.7	P	76	P	82.7	M	88.3	P	104.8	P
1416324_s_at	107.2	P	71.9	P	66.7	P	58.5	P	61.8	P	63.9	P	73.5	P	82	P	52.2	P	75.4	P	45.8	P	45	P	73.4	P	59.1	P	85.2	P
1416325_at	25.4	A	16.4	P	9.8	A	40.2	A	13.1	A	18.1	P	18.7	A	26	A	9.6	A	18	P	8	A	27.1	P	4.9	A	31.5	A	23.8	A
1416326_at	153.3	A	159.1	P	78.3	A	150.3	A	101.4	A	145.8	A	108.2	A	115.2	A	79	A	108.9	A	102.4	A	112	A	117.5	A	99.3	A	109.9	A
1416327_at	1485.4	P	741.1	P	728.1	P	662.8	P	664.7	P	557.6	P	820.5	P	786.8	P	669.1	P	748.5	P	610.7	P	829.8	P	683.8	P	865.4	P	724.2	P
1416328_a_at	1062.9	P	554.5	P	551.8	P	462.9	P	507.1	P	495.8	P	560.1	P	641.5	P	512.2	P	487.1	P	446.3	P	529.8	P	515.7	P	525.9	P	411.3	P
1416329_at	660.3	P	410.7	P	359.6	P	337.2	P	305.4	P	317.6	P	405.9	P	421.1	P	328.7	P	356	P	288.1	P	327.1	P	430.1	P	310.9	P	360.1	P
1416330_at	2666.4	P	1564.1	P	1297.7	P	1517.3	P	1267.9	P	1267.8	P	1510.1	P	1557.9	P	1453.5	P	1616.1	P	1218	P	1367.9	P	1460.1	P	1655.4	P	1418.2	P
1416331_a_at	362	P	227.3	P	198.1	P	230.4	P	134.6	P	153.6	P	180.2	P	207	P	175.5	P	180	P	130	P	169.6	P	245.6	P	266.1	P	306	P
1416332_at	106.8	P	69.1	P	45.9	P	38.9	A	45.5	P	55.8	P	62.5	P	62.2	P	34.9	A	54.8	P	34.2	A	37.6	P	77.2	P	58.5	P	55.1	P
1416333_at	97.5	P	94.3	P	49	M	108.1	P	55.9	P	52.2	P	51.9	P	65.7	P	31.6	A	62.3	P	39.1	P	50.1	P	78.6	P	73.7	M	103	P
1416334_at	24.8	A	21.7	A	6	A	17.8	A	30.7	A	21.3	A	12.5	A	7.9	A	32.4	A	31.5	A	11.4	A	22.5	A	47.4	A	28.8	A	15.4	A
1416335_at	2717.2	P	1577.6	P	1349.7	P	1445.6	P	1340	P	1346.3	P	1580.8	P	1692.4	P	1358.5	P	1635.7	P	1242.7	P	1791.1	P	1687.5	P	1538.3	P	1633.6	P
1416336_s_at	175.2	P	145.2	P	107	P	144.4	P	117.6	P	107.9	P	124.8	P	112.4	P	93	P	93.3	P	99.2	P	129.9	P	133	P	157.7	P	171.5	P
1416337_at	3012.1	P	1646.8	P	1363.9	P	1804.6	P	1537.2	P	1457	P	1594.6	P	1748.3	P	1379.4	P	1700.7	P	1324	P	1585.3	P	2007.3	P	1804.4	P	1792.6	P
1416338_at	115.4	P	54.5	P	41.6	P	60.3	P	62.7	P	55.1	P	52.2	P	82.2	P	52.2	P	66.5	P	57.5	P	61.3	P	59.7	P	62.5	P	79.8	P
1416339_a_at	663.2	P	438.6	P	387.6	P	451.3	P	276.2	P	367.3	P	392.7	P	424.9	P	365.6	P	401	P	356.7	P	418	P	408	P	366.8	P	330.7	P
1416340_a_at	1602.4	P	890.2	P	885	P	842.3	P	749.3	P	864.9	P	955.3	P	973.7	P	793.3	P	943.5	P	608.2	P	733.4	P	897.3	P	932.5	P	878.6	P
1416341_at	154	P	122.5	P	66.5	P	156.2	P	97.7	P	121.1	P	118	P	122.1	P	91.4	P	132.8	P	105.1	P	102.4	P	146.1	P	147.5	P	107.6	P
1416342_at	34.8	A	18.4	A	26.7	A	35	A	16	A	14.5	A	24.4	A	33	A	3.7	A	14.7	A	8.7	A	23	A	26.7	A	15.9	A	13.9	A
1416343_a_at	4544.3	P	2751.6	P	2518.6	P	2903.2	P	2486.4	P	2514.2	P	2634	P	3014.5	P	2190.5	P	3058.7	P	2132.7	P	2562.1	P	3011.6	P	3144.1	P	2894.3	P
1416344_at	4993.9	P	2561	P	2727	P	2626.9	P	2410	P	2340.8	P	2659.1	P	3009.9	P	2470.7	P	2649	P	2399.8	P	2787.1	P	2982.1	P	2952.2	P	2728	P
1416345_at	1122.1	P	551.8	P	425.1	P	394	P	423.2	P	473	P	536.8	P	634.4	P	483.8	P	500.5	P	391.1	P	552.8	P	560.2	P	559.7	P	540.3	P
1416346_at	427.8	P	266.7	P	218.3	P	254.1	P	190.6	P	213.7	P	240.2	P	266.7	P	221.7	P	205.2	P	195.5	P	237.8	P	262.6	P	243.3	P	249.2	P
1416347_at	177.2	P	107.4	P	106	P	150	P	90.6	P	93.8	P	104.7	P	112.2	P	110.2	P	108.4	P	87.6	P	126	P	128.7	P	114	P	136.4	P
1416348_at	19.3	A	15.7	A	12.6	A	29.2	A	6.7	A	12.7	A	2.7	A	27.3	A	25.8	A	22.5	A	25.3	A	14.8	A	7.5	A	33.9	A	7.7	A
1416349_at	515.3	P	249.3	P	247.6	P	319.8	P	226.1	P	208.4	P	312.9	P	323.1	P	277	P	277.1	P	241.8	P	336.8	P	295.1	P	310.6	P	272	P
1416350_at	51.3	P	41.1	A	27.7	A	47.6	A	19.2	P	24.1	A	42.1	M	43.8	P	28.8	P	48.2	P	21.8	M	38.8	P	38.2	P	40	A	52	A
1416351_at	717.5	P	389.1	P	350.4	P	436.9	P	311.5	P	340.6	P	317	P	424.2	P	300.6	P	307.1	P	272.4	P	361.2	P	333.4	P	416.3	P	422.3	P
1416352_s_at	1552	P	794.6	P	751.2	P	921	P	767.8	P	820.5	P	754	P	918.3	P	696.5	P	796.3	P	629.6	P	768.3	P	811.4	P	878.8	P	878.6	P
1416353_at	225.3	P	130.4	P	104.6	P	154.7	P	78.3	P	121.8	P	130.7	P	149.8	P	116.8	P	120.9	P	107.9	P	115.2	P	140.5	P	120.4	P	137.9	P
1416354_at	153	A	80.3	A	68.1	A	74	A	69.3	A	70.3	A	78.3	A	69.1	A	91.1	A	63.6	A	57.9	A	99.5	A	95.1	M	58.5	A	67.6	A
1416355_at	25.3	A	25.3	P	8.2	A	66	A	20.3	A	14.1	A	11	A	31.3	M	9.6	A	23.2	P	5.5	A	9.4	A	33.9	A	18.5	A	34.7	A
1416356_at	198.7	P	119	P	96.7	P	89.8	P	115	P	89.1	P	104	P	100.2	P	88.8	P	87.3	P	74.5	P	77.6	P	85	P	121.1	P	111.4	P
1416357_a_at	66.4	A	8.8	A	30.3	A	31.1	A	26.1	A	47	A	45.2	A	33.5	A	29.4	A	44.4	A	32.2	A	9.4	A	10.5	A	10.5	A	12.2	A
1416358_at	56.2	A	40.3	A	33.7	A	45.5	A	27.3	A	5.4	A	38.2	A	8.8	A	19.1	A	27.2	A	25.8	A	28.2	A	38.9	A	48.1	A	40.6	A
1416359_at	308.6	P	183.4	P	134	P	144.2	P	127.4	P	138.6	P	178.5	P	181.5	P	127.2	P	160.5	P	106.6	P	164.1	P	128.5	P	155.5	P	181.6	P
1416360_at	131.2	P	82	P	77.2	A	116	P	61.1	P	52.2	P	68.6	P	75.8	P	55.7	P	73.9	P	54.3	P	85.6	P	72.4	P	97.9	P	98.2	M
1416361_a_at	35.8	A	17.1	A	16.8	P	23.6	A	17.1	A	7	A	16.3	A	11	A	4.4	A	10.4	A	10.7	A	10.3	A	10.2	A	17.3	A	17.1	A
1416362_a_at	415.1	P	216.5	P	173.2	P	254.7	P	200.7	P	198.8	P	271	P	240.5	P	198.9	P	226.4	P	192.9	P	288.9	P	187.9	P	251.7	P	244.6	P
1416363_at	8.3	A	8.6	A	12.8	A	36.3	A	16.8	A	15.9	A	27.2	A	23	A	14	A	27.4	A	5.1	A	18.8	P	26.2	A	16.3	A	16.1	A
1416364_at	2481.3	P	1331	P	1146.9	P	1699.5	P	1204	P	1192.7	P	1612.8	P	1489.7	P	1358.2	P	1511	P	1083	P	1589.9	P	1491.4	P	1641.6	P	1750.6	P
1416365_at	1954.1	P	968.5	P	903.2	P	1241.5	P	861.6	P	977.9	P	1229.9	P	1183.6	P	1049.5	P	1093.1	P	823.5	P	1083.9	P	981.9	P	1201.6	P	1207.5	P
1416366_at	2709.1	P	1744.9	P	1765.3	P	1542.6	P	1373.7	P	1526.5	P	1823.9	P	1743.3	P	1439.3	P	1689.5	P	1427.1	P	1841.5	P	1961.6	P	1723.4	P	1667.2	P
1416367_at	809.7	P	478.6	P	427.9	P	441	P	378.3	P	382	P	413.3	P	483.7	P	363.1	P	437.2	P	292.3	P	432.6	P	472	P	440.5	P	487.7	P
1416368_at	602.3	P	304.9	P	394	P	395.9	P	298.8	P	411.2	P	307.4	P	301.8	P	313.3	P	398.1	P	209.9	P	370.3	P	318.3	P	287.9	P	399.2	P
1416369_at	754	P	411.5	P	349.5	P	361.1	P	325.5	P	287.3	P	362.5	P	448.1	P	255	P	354	P	249.6	P	340.4	P	391.7	P	441.4	P	437.2	P
1416370_at	143.9	P	88.9	P	73.5	P	83.3	P	58.1	P	60.6	P	118.5	P	102.3	P	66.4	P	104.7	P	77.1	P	109.3	P	76	P	75.3	P	92.5	P
1416371_at	103.9	A	56.9	A	55.5	A	102.7	A	87.2	A	42.9	A	43	A	50	A	32.1	M	63	A	46.3	A	83.8	A	74.5	A	87.4	A	46.4	A
1416372_at	747.5	P	410	P	311.2	P	430.6	P	347.8	P	308.2	P	412.9	P	426.7	P	336	P	390.8	P	275.1	P	375.1	P	371.9	P	353.9	P	385.9	P
1416373_at	1116.9	P	595.8	P	463.3	P	602.6	P	467.2	P	507.2	P	564.8	P	637.6	P	548.8	P	601.1	P	451.6	P	535.3	P	598.2	P	678.4	P	587	P
1416374_at	699.1	P	361.4	P	497.6	P	365.6	P	364.8	P	361.9	P	306.6	P	307.9	P	322.5	P	312.2	P	245.6	P	322.6	P	388.6	P	451.7	P	314.8	P
1416375_at	232.4	P	119.8	P	115.9	P	131.7	P	92.8	P	81.5	P	127.2	P	108.7	P	92.7	P	87.5	P	75.5	P	115.7	P	118.5	P	170.8	P	100.1	A
1416376_at	362.3	P	168.4	P	152.7	P	148.3	P	145.4	P	180.6	P	154.4	P	169.7	P	151.3	P	118	P	103.6	P	201.4	P	188	P	193.7	P	137.3	P
1416377_at	99.5	P	56.9	P	37.8	P	56.4	P	30.6	P	31.1	P	33.5	P	53.3	P	32.9	P	37.4	P	22.7	P	32	P	47.1	P	48.9	P	62.3	P
1416378_at	162	P	105.6	P	99.6	P	79.1	A	98.1	P	78	P	105.9	P	89.8	P	81.2	P	95.5	P	55.6	P	106.1	P	116.4	P	107.9	P	107.6	P
1416379_at	33	A	11	A	11.1	A	39.7	A	10.6	A	8.7	A	12	A	22.6	A	4.4	A	23.6	A	11.7	A	4.3	A	8.3	A	33.9	A	38.6	A
1416380_at	56.5	A	41.3	M	39.2	A	70.6	A	46.7	P	31.9	P	52.2	A	50.9	P	24.4	A	29.4	P	34.7	P	49.5	A	28.7	P	44.3	P	42.8	A
1416381_a_at	2317	P	1416.7	P	1345	P	1426.5	P	1295.1	P	1200.6	P	1340.8	P	1312.7	P	1303.7	P	1294.5	P	1098.7	P	1344.4	P	1387.6	P	1514.1	P	1311.6	P
1416382_at	1624.2	P	1038.9	P	822.5	P	954.7	P	720.4	P	936.8	P	893.5	P	1256.1	P	775.2	P	927.5	P	561.2	P	681.8	P	945.7	P	815.5	P	931.6	P
1416383_a_at	2285.7	P	1284.6	P	1325.4	P	1324.2	P	1257.1	P	1147.2	P	1508.7	P	1693.2	P	1206.5	P	1478.4	P	1321.4	P	1354.6	P	1717	P	1403.5	P	1600.6	P
1416384_a_at	1210.8	P	693.2	P	600.1	P	623.7	P	586.7	P	608	P	718.3	P	766.2	P	708.5	P	743.6	P	639	P	758.1	P	690	P	649.3	P	653.8	P
1416385_a_at	1715.4	P	880.1	P	789.3	P	970	P	855.9	P	789.6	P	869.8	P	1017.4	P	741.2	P	844	P	660.3	P	829.6	P	992.5	P	963.1	P	920.5	P
1416386_a_at	739.9	P	397.7	P	343.3	P	391.2	P	350.7	P	322	P	347.7	P	373.4	P	318.9	P	354.6	P	310	P	349.6	P	387.5	P	402.5	P	360.6	P
1416387_at	441.4	P	239.5	P	208.6	P	260	P	227.2	P	168.4	P	217.5	P	240.4	P	202.8	P	214.1	P	182.7	P	197.6	P	190	P	239	P	231.6	P
1416388_at	4.7	A	4.4	A	3.8	A	12.7	A	29.4	A	22.9	A	31.1	A	28.9	A	32.2	A	3.5	A	24.1	A	39.7	A	3.7	A	3.8	A	15.6	A
1416389_a_at	393.5	P	219.4	P	215.6	P	222.7	P	185.5	P	152.3	P	232.6	P	227	P	208.6	P	240.6	P	214.3	P	241.5	P	306.7	P	254.5	P	260.9	P
1416390_at	80	P	43.6	P	48.8	P	57.4	P	30.3	P	35.8	P	36.4	P	43.1	P	28.7	P	45.5	P	25.6	P	39.6	P	45.2	P	45	P	39.7	P
1416391_at	72.1	A	47	A	45.4	A	58.5	A	35.5	A	37.1	A	53.5	A	44.8	A	47.1	P	57	A	33.9	A	57.1	A	53.9	A	52	A	56.9	A
1416392_a_at	3936.9	P	2019.9	P	1752.8	P	2124.5	P	1751.2	P	1812.6	P	2171	P	2342	P	1865.5	P	2098.9	P	1807.7	P	2078.7	P	2233.4	P	2243.3	P	2023.9	P
1416393_at	773.4	P	509	P	392.1	P	460.7	P	336.1	P	411.2	P	496.6	P	451.6	P	414.6	P	485.8	P	368.5	P	486.6	P	425.1	P	465	P	463.1	P
1416394_at	1030	P	540.3	P	487.8	P	541.7	P	382.8	P	447.5	P	464.1	P	571.6	P	436.4	P	558	P	408.6	P	506	P	601.8	P	553.9	P	548.5	P
1416395_at	284.1	P	100.6	P	146.7	P	160.2	P	162	P	136.6	P	162.8	P	206.5	P	164.2	P	165.9	P	164.6	P	169.5	P	167.7	P	162.1	P	162.8	P
1416396_at	87.1	A	42.3	A	42.4	A	65.3	A	28.4	A	29.7	A	40.2	A	48.2	A	29.6	A	54.1	A	43	A	23.8	A	56	A	69.8	A	58.8	A
1416397_at	42.3	P	16.6	P	30.6	P	54.2	P	29.8	P	17.9	P	12.8	P	44.7	P	18.7	P	28.9	P	26.1	P	36.9	P	49.1	P	45.3	P	30	P
1416398_at	42.7	A	18	A	24.4	A	38.7	A	15.6	A	13.2	A	20.7	A	23	A	17.1	A	25.8	P	18.5	A	10.8	P	23.6	A	27.3	A	35.4	P
1416399_a_at	521.5	P	414.6	P	315.6	P	366.1	P	276	P	285.5	P	304.6	P	407.5	P	315.6	P	323.1	P	289.7	P	300.4	P	381.6	P	370	P	399.7	P
1416400_at	149	P	105.4	P	87.3	P	53.8	A	58	M	78.3	P	95.9	P	80	P	86.9	P	85.9	P	76.2	P	86.5	P	96.4	P	82.1	P	90.7	A
1416401_at	1416.2	P	827.9	P	639.3	P	735.9	P	669	P	678.7	P	736.2	P	768.1	P	573.8	P	744.1	P	543.7	P	709.6	P	802.2	P	741.2	P	748.7	P
1416402_at	397.6	P	190.9	P	142.7	P	211.1	P	166	P	129.7	P	190.4	P	186.1	P	123.4	P	180.3	P	160	P	186.3	P	162.6	P	205.2	P	219.1	P
1416403_at	221.9	P	97.5	P	75.6	P	106	P	92.4	P	82.7	P	105.2	P	101.6	P	73.5	P	111.1	P	80.2	P	105.2	P	120.1	P	101.4	P	114.3	P
1416404_s_at	4409.2	P	2630.4	P	2068.8	P	2215	P	2213.7	P	2339	P	2725.5	P	2828.1	P	2415.8	P	2723.7	P	2293.7	P	2650.9	P	2505.2	P	2563	P	2701.8	P
1416405_at	724	P	486.2	P	427	P	473.6	P	382.5	P	387.8	P	516.8	P	415.4	P	324.4	P	409	P	282	P	416.8	P	481.5	P	783.9	P	643.3	P
1416406_at	215.5	A	171.2	A	43.6	A	19.1	A	138.6	A	49.8	A	70.9	A	82.3	A	79.3	A	165.6	A	66	A	66.4	A	197	A	147.4	A	102.3	A
1416407_at	305.1	P	152	P	118.4	P	175.2	P	114.2	P	125.6	P	125.6	P	164.3	P	89.1	P	125.4	P	95.8	P	116.6	P	125.6	P	143.6	P	167.6	P
1416408_at	7718.1	P	4389.5	P	4541.9	P	4732.4	P	4208.2	P	4470.7	P	4689	P	4684.4	P	3921.5	P	4563.8	P	3893.1	P	4551.8	P	4950.8	P	4672.1	P	4700	P
1416409_at	7749.7	P	4087.7	P	4098.3	P	4296	P	4137.6	P	4405	P	4400.2	P	4349.8	P	3817.7	P	4308.9	P	3715.8	P	4120.1	P	4695.1	P	4382.2	P	4349.5	P
1416410_at	56.8	A	22.6	A	35.4	A	23.2	A	24.5	A	14.1	A	20.8	A	23.5	A	9.8	A	25.2	A	15.4	A	23.9	A	43.3	A	34.8	A	44.6	M
1416411_at	801.8	P	431.2	P	544.2	P	445.3	P	371.2	P	399.9	P	311.2	P	387	P	342.4	P	306.3	P	266.7	P	340.9	P	589.4	P	494.3	P	328.9	P
1416412_at	86.5	P	59	P	38	P	58.7	P	32.6	P	51.8	P	67.4	P	61.2	P	35.9	P	60.3	P	42.2	P	54.9	P	49.4	M	86.2	M	63.3	M
1416413_at	5.5	A	12.8	A	5	A	9.1	A	0.7	A	2.5	A	1.4	A	2.8	A	3	A	6.4	A	1.6	A	0.7	A	9	A	11	A	16.3	A
1416414_at	46	A	23.1	A	19.5	A	14.6	A	16.7	A	27.9	A	14.3	A	17.3	A	20.3	A	6.1	A	7.2	A	6.7	A	20.1	A	28.9	A	12	A
1416415_a_at	1708.5	P	891.3	P	778.6	P	781.6	P	746.7	P	746.1	P	917.3	P	1013.2	P	795.3	P	943.6	P	686.6	P	761.7	P	887.9	P	876.2	P	959	P
1416416_x_at	6385.7	P	4023.3	P	4119.4	P	4657.3	P	3732.6	P	4267.8	P	4285	P	5194.1	P	3761.1	P	4418.7	P	3548.8	P	4237.6	P	4837.3	P	4569.9	P	4971.3	P
1416417_a_at	1892.5	P	864.9	P	1026.7	P	939.6	P	794.3	P	870.6	P	966.1	P	1029.9	P	869.6	P	945.1	P	710	P	948	P	1073.3	P	907.7	P	955.8	P
1416418_at	1092.8	P	821.6	P	768.3	P	940.7	P	807.6	P	806.5	P	778.9	P	1103.1	P	639.3	P	801.5	P	587.9	P	708.1	P	753.2	P	840.9	P	921.2	P
1416419_s_at	2759.5	P	2049.4	P	1622.4	P	1957.3	P	1652.2	P	1754	P	1827.7	P	2058.7	P	1492.4	P	2037.5	P	1383.7	P	1632.3	P	1586.8	P	1972	P	1882.8	P
1416420_a_at	5974.9	P	2887.6	P	2398.8	P	3040.2	P	2698.5	P	2751.1	P	3305.3	P	3300.7	P	3130.7	P	3174.5	P	2707.6	P	2955.1	P	3155	P	3427	P	3111	P
1416421_a_at	105.5	P	73.3	P	77.6	P	88	P	76.2	P	41.7	P	81.8	P	73.2	P	53.4	P	65.5	P	56.2	P	58.7	P	70.1	P	87.5	P	88.3	P
1416422_a_at	186.1	P	77.1	P	66.8	P	98.8	P	73.2	P	74.5	P	83.7	P	98.3	P	72.7	P	61.7	P	67.3	P	77	P	110.5	P	94.2	P	112.7	P
1416423_x_at	137.7	P	70.8	P	70.7	P	80.8	P	88.8	P	90.1	P	57.7	P	97.9	P	69.4	P	69.2	P	78.3	P	65.7	P	83.6	P	83.9	P	84.5	P
1416424_at	275	M	169.3	A	127.6	P	150.1	A	176.7	P	157.2	P	127.5	A	170.3	A	111.7	P	197.8	P	137.4	P	150.6	A	191.1	A	164	A	136.6	A
1416425_at	952.5	P	426.7	P	375.3	P	430.9	P	392.2	P	418.6	P	403.1	P	455.6	P	375.7	P	482.6	P	290.9	P	414.3	P	504.8	P	438.2	P	457.6	P
1416426_at	1024.3	P	529.3	P	539.6	P	589.2	P	488	P	441.5	P	552.8	P	598.3	P	509.3	P	562	P	444.2	P	557.1	P	500.2	P	490.9	P	542.4	P
1416427_at	2426.7	P	1182.3	P	1004.2	P	1269.1	P	1160.5	P	969	P	1111.2	P	1251.9	P	1136.8	P	1171.6	P	932.4	P	1022.4	P	1156.6	P	1157.7	P	1134.1	P
1416428_at	334.1	P	206	P	168.4	P	185.2	P	135.6	P	135.8	P	174.7	P	182.3	P	147.9	P	190.8	P	136.8	P	165.7	P	146.8	P	215.7	P	209.8	P
1416429_a_at	7899.7	P	4199.4	P	3753.2	P	4687.8	P	4162.2	P	3759.4	P	4463.7	P	4690.5	P	3104.3	P	4345.6	P	3676.1	P	4395.4	P	4953.3	P	4829.2	P	4889.3	P
1416430_at	7415.8	P	4329	P	3888.7	P	4458.5	P	4117.4	P	4160.6	P	4618.4	P	4593.8	P	4001.9	P	4372.7	P	4324.2	P	4465.9	P	4789.9	P	4662	P	4700.2	P
1416431_at	4.7	A	12.1	A	4.9	A	16.6	A	14.3	A	22.3	A	24.6	A	19.2	A	13.8	A	7.2	A	10.4	A	12.4	A	10.7	A	9.7	A	6.9	A
1416432_at	43.9	A	36.8	P	33.4	P	88.6	P	32.3	A	33.2	P	21.2	A	57.8	P	28.2	P	41.4	P	16.8	A	30	P	33.1	A	68.3	P	37.6	A
1416433_at	39.6	A	36.5	A	23.8	A	10.9	A	35.9	A	25.1	A	21.9	A	30.8	A	21.4	A	22.9	A	16	A	24.2	A	28.9	A	30.5	A	33	A
1416434_at	38.1	A	31.5	A	22.7	A	26.3	A	30.8	A	17.6	A	31.6	A	35.6	A	9.9	A	24.7	P	10.8	A	20.7	A	29	A	48.2	A	33.3	A
1416435_at	696.9	P	454.3	P	441.3	P	688	P	469.8	P	467.4	P	501.4	P	573.6	P	446.2	P	503.7	P	384.5	P	447.5	P	533	P	456.4	P	620.1	P
1416436_a_at	294	P	145.9	P	131.7	P	174.8	A	138.2	P	122.3	P	118.7	P	137.2	P	122.9	P	125.3	P	123.7	P	161.2	P	154.6	M	154.8	P	177.4	A
1416437_a_at	71.9	P	43.7	P	46.5	P	65.3	P	38.7	P	30.3	P	37	P	46.5	P	34.4	P	34.7	P	26.8	P	37.5	P	68.6	P	69.5	P	78.7	P
1416438_at	370.4	P	223.2	P	209.9	P	222.8	P	232.3	P	238.7	P	250.7	P	237.7	P	203.9	P	239.7	P	206.2	P	228.5	P	255.7	P	214	P	309.6	P
1416439_at	400.1	P	244.9	P	238	P	241.2	P	210	P	243.9	P	228.4	P	271.5	P	211	P	245.6	P	193.6	P	243.7	P	293	P	236.1	P	251.5	P
1416440_at	3372.6	P	1892.5	P	1732.7	P	1757	P	1742.1	P	1591.1	P	1941	P	2079.5	P	1641.4	P	1876.2	P	1460.9	P	1798.3	P	1874.3	P	2016.3	P	1956	P
1416441_at	986.5	P	534.1	P	533.3	P	531.6	P	435.8	P	445	P	509.2	P	531.3	P	419.5	P	491.7	P	376.9	P	504.5	P	549.9	P	624	P	498.8	P
1416442_at	237.5	P	143.5	P	120.2	P	160.3	P	125.7	P	124.5	P	172	P	167.9	P	157.1	P	147.7	P	100.5	P	142.4	P	102	P	111.9	P	134.4	P
1416443_a_at	305.9	P	133.5	P	154.7	P	136.4	P	142.8	P	112	P	166.9	P	164.4	P	156.8	P	126.1	P	111.6	P	143.5	P	175.5	P	197.5	A	186.1	A
1416444_at	3418	P	1875.2	P	1649.3	P	1839.7	P	1739.8	P	1470.2	P	2035.1	P	2023.4	P	1445.8	P	1879.5	P	1322.6	P	1774.5	P	1855.9	P	1969.3	P	2307.6	P
1416445_at	319	P	294.2	P	215.5	P	337.3	P	232.2	P	192.9	P	250.1	P	346.5	P	277.8	P	196.8	P	251.4	P	246	P	294.1	P	314.6	P	308.6	P
1416446_at	981.5	P	459.1	P	444.2	P	498.8	P	397.7	P	369.6	P	530.2	P	481.6	P	434.6	P	497.9	P	298.2	P	480.3	P	415.8	P	533.3	P	530.4	P
1416447_at	1812	P	931.6	P	721.4	P	983.8	P	818.5	P	661.2	P	878.5	P	1008.2	P	767.5	P	914.4	P	581.9	P	795.6	P	787.3	P	1043.3	P	960.1	P
1416448_at	273.6	P	119.1	P	120.4	P	137.8	A	113.4	P	110.6	P	147.5	P	130.3	P	136.2	P	112.3	P	135.9	P	142.9	P	128.5	P	146.3	P	150	P
1416449_x_at	93.5	A	48.5	A	52.9	P	42.5	A	63.2	A	61.5	A	50.1	A	73.9	A	45.4	A	47.2	A	30.8	A	55.3	A	78.2	M	74.9	A	71.7	A
1416450_at	59.5	A	34	A	32.2	A	20.5	A	38.5	A	19.5	A	30	A	39.5	P	16.1	A	33	P	28.4	A	38.1	A	39.7	M	47.6	A	35.7	A
1416451_s_at	122.1	P	57.4	P	40.1	P	66.6	A	53.6	P	39.6	A	48.3	P	56	P	45.2	P	49.4	P	43.3	P	37.2	A	56.1	A	68.5	P	33	A
1416452_at	6863.9	P	3140	P	3578.8	P	3944.8	P	3707.2	P	3948.7	P	3863.7	P	3328.7	P	2990.8	P	2973.6	P	2200.2	P	3381	P	4508.3	P	3837.4	P	3346.7	P
1416453_x_at	1967	P	1190.8	P	808.2	P	987.5	P	993.9	P	924.7	P	1027.1	P	1038.2	P	897.7	P	1255.7	P	799.8	P	985.4	P	1064.2	P	1009.9	P	1195.3	P
1416454_s_at	238.9	A	213.2	A	117.1	A	228	A	128.9	A	128.4	A	114.5	A	129.5	A	94.1	A	130.3	A	108.8	A	162.4	A	150.1	A	199.2	A	230.3	A
1416455_a_at	4.3	A	15.9	A	2.2	A	6.1	A	16.9	A	4.5	A	12.8	A	2.6	A	13.3	A	18.8	A	14.7	A	11.6	A	15	A	4.4	A	2.7	A
1416456_a_at	5.3	A	2.9	A	1.6	A	23.2	A	5.3	A	4	A	3.6	A	6.4	A	3.5	A	4.9	A	5.5	A	3.5	A	7.6	A	2.1	A	13.4	A
1416457_at	130.2	A	69.5	A	69.3	A	102.3	A	46.9	P	80.6	P	76.7	A	83.7	M	54.3	A	86.1	A	58.7	A	44.7	A	63.4	A	88.5	A	93.2	A
1416458_at	43.4	A	50.6	A	45.8	A	40.6	A	65.4	A	37.1	A	32.8	A	63.5	A	47.8	A	40.4	A	44	A	38.3	A	53.9	A	66.8	A	43.7	A
1416459_at	80	A	41.3	P	28	A	20	A	35.6	P	35.9	P	33.8	A	42.3	A	39.3	P	34.4	P	27	M	36	M	43.6	A	48.8	P	39.9	A
1416460_at	68.7	A	30.9	A	37.6	A	27.1	A	14.4	A	31.6	A	20.9	A	27.6	A	5.4	A	34.3	A	8.4	A	39.6	A	67.7	A	36.9	A	42.7	A
1416461_at	2383.5	P	1169.4	P	1059.3	P	1150.2	P	1049.9	P	1012.8	P	1163.4	P	1186	P	1026.6	P	1023.6	P	825.7	P	1008.7	P	1185.8	P	1181.8	P	1056.2	P
1416462_at	2295.2	P	991.9	P	926.4	P	999	P	880.6	P	898.5	P	1038.6	P	985.2	P	1048.7	P	944.1	P	740.4	P	928.3	P	1040.5	P	1053	P	864.2	P
1416463_at	102.4	P	52.3	P	52.9	P	73.5	P	52.1	P	50.5	P	58.3	P	55.1	P	44.5	P	42.7	P	37.5	P	54.5	P	71.9	P	54.4	P	48.8	P
1416464_at	17.5	A	32.5	A	8.3	A	37.2	A	8.5	A	27.5	A	5.6	A	12.3	A	13.2	A	10.4	A	20.4	A	7.2	A	32.9	A	7.4	A	14	A
1416465_a_at	1629.1	P	752.9	P	709.9	P	782.1	P	610.1	P	633.8	P	882.1	P	876	P	608.1	P	683.6	P	541.1	P	683.2	P	881.2	P	864.2	P	783.8	P
1416466_at	2154.7	P	1097.7	P	1024.8	P	1153.5	P	958.9	P	890.8	P	1153.3	P	1159	P	909	P	1043.9	P	747.4	P	976.1	P	1104	P	1194.8	P	1085.8	P
1416467_at	901.8	P	453.3	P	454	P	358.8	P	257.4	P	301.4	P	390.2	P	396.2	P	327.6	P	279.2	P	314.7	P	308.8	P	341.6	P	430.4	P	507.7	P
1416468_at	7334.2	P	3339.9	P	3302.3	P	3791.4	P	3250.1	P	3461.9	P	3586.2	P	3978.2	P	3182.6	P	3126.1	P	2733.6	P	3559.3	P	4093.6	P	3794.8	P	3646.2	P
1416469_at	109.6	A	74.6	A	46.1	A	75.7	A	38.9	A	45.1	A	58.4	A	44.5	A	51.2	A	60.6	A	64	A	54.4	A	22.6	A	51.8	A	72.1	A
1416470_a_at	779.6	P	352.8	P	305.5	P	405.8	P	291.5	P	233.6	P	415.4	P	467	P	366.3	P	350.4	P	337	P	376.8	P	318.3	P	370.3	P	298.9	P
1416471_at	871.4	P	616.9	P	473.9	P	496.8	P	446	P	421.7	P	486.3	P	525.5	P	490.8	P	463.9	P	310.8	P	390.5	P	443.9	P	477.9	P	543.8	P
1416472_at	1157.6	P	594.1	P	527.2	P	669.4	P	532.4	P	579	P	616	P	642.3	P	534.9	P	580.6	P	446.9	P	554.5	P	670.3	P	684.2	P	664.9	P
1416473_a_at	27.3	A	17.2	A	21.4	A	30.5	A	25.2	A	17	A	18.8	A	24.2	A	7	A	29.1	A	21.3	A	28.8	A	43.9	A	38.4	A	67.9	A
1416474_at	12.3	A	11.8	A	8.5	A	27.4	A	8.5	A	9.5	A	13.3	A	15.3	A	6.6	A	1.4	A	7.8	A	8.2	A	3.1	A	13.7	A	15.6	A
1416475_at	354.3	P	196.3	P	165.1	P	239.5	P	171.9	P	158.5	P	194.2	P	211.6	P	140.9	P	238	P	136.7	P	157.4	P	225.2	P	261.8	P	241.4	P
1416476_a_at	1865.7	P	954.6	P	793.5	P	1035	P	862.9	P	721.8	P	940.4	P	1063.3	P	654.9	P	976.9	P	724.2	P	943.6	P	1021.2	P	889.7	P	1162.5	P
1416477_at	776.5	P	402.2	P	346.5	P	513.8	P	344.5	P	386.2	P	477.4	P	455.7	P	363.9	P	428.2	P	346.5	P	394.7	P	410.9	P	514	P	459.1	P
1416478_a_at	2976.2	P	1618.5	P	1591.1	P	1580	P	1312.3	P	1521.1	P	1551.8	P	1601	P	1490.5	P	1473.9	P	1331.7	P	1563.9	P	1648	P	1643.9	P	1522.8	P
1416479_a_at	1651.1	P	795.4	P	806.1	P	791.3	P	855.9	P	853.5	P	827.1	P	874.5	P	863.8	P	841.8	P	744.8	P	874.9	P	1014.5	P	875.9	P	815.1	P
1416480_a_at	1615.8	P	799	P	733.2	P	859	P	740	P	619.2	P	807.6	P	1018.8	P	712	P	750.4	P	692.2	P	890.8	P	944.2	P	941.2	P	901.9	P
1416481_s_at	159.8	P	91.9	P	68.8	P	69.3	P	68.1	P	63.2	P	78.4	P	75	P	79.1	P	67.5	P	75.7	P	82.9	P	93.3	P	85.4	P	94.1	P
1416482_at	26.5	A	35.1	A	33.2	A	17.7	A	13.2	A	18.9	A	20.5	A	17.6	A	15.2	A	7.3	A	4.6	A	27.1	A	26.1	A	45.3	A	44.1	A
1416483_at	125.8	A	92.8	P	62.9	A	71.6	A	51.9	A	68.2	M	82.1	A	91.7	A	51.1	A	79.2	P	66.4	A	41.5	A	59.4	A	50.1	A	62.5	A
1416484_at	96	P	102.9	P	39.4	P	65.3	P	56.8	P	65.7	P	59.3	P	50.2	P	49.7	P	55.4	P	29.5	P	50.6	P	45.1	P	83.6	P	80.4	P
1416485_at	2080.2	P	1104.4	P	1058	P	1156.6	P	991.6	P	1036.4	P	1137.1	P	1275.4	P	1121.5	P	1109.8	P	867.6	P	1138	P	1237.9	P	1355.5	P	1147.2	P
1416486_at	355.8	P	200.5	P	172.9	P	206.4	P	189.1	P	178.8	P	231.7	P	205.9	P	192.5	P	205.3	P	184.9	P	210.2	P	277.1	P	287.6	P	251.2	P
1416487_a_at	115	P	36.1	M	54.5	P	85.4	P	52.8	P	71.4	P	81.7	P	84.3	P	74.9	P	74.9	P	55.2	P	62.2	P	77.2	P	71	P	51.6	A
1416488_at	226	P	173.5	P	198.9	P	166.7	P	150.9	P	131.3	P	126.6	P	119.4	P	84	P	105.6	P	81.2	P	100.3	P	107.5	P	133.9	P	132.8	P
1416489_at	312.5	P	151.1	P	166.4	P	220.5	P	188.1	P	152.3	P	172.8	P	172.4	P	170.1	P	143	P	132.2	P	174.8	P	160.2	P	141.8	P	134.2	P
1416490_at	18.5	A	16.7	A	9.2	A	1.3	A	8.2	A	8.2	A	8.5	A	0.6	A	1.3	A	11.1	A	5.4	A	2.7	A	11.2	A	25.8	A	12.9	A
1416491_at	64.8	A	31	A	31.3	A	21.4	A	25.7	A	16.1	A	47.5	A	11	A	7.1	A	8.3	A	35.6	A	34.9	A	44.5	A	54.3	A	79.7	A
1416492_at	81.3	A	53.9	A	50.6	A	77.2	A	59.5	A	40.3	A	46	A	61.8	A	46.5	A	41.5	A	30	A	39.2	A	60.6	A	97.2	A	87.7	A
1416493_at	1461.2	P	727.9	P	686.4	P	686.2	P	666.5	P	636.4	P	751.2	P	811.9	P	679	P	755.5	P	631.6	P	759.5	P	816.2	P	758	P	800.8	P
1416494_at	1791.2	P	1050.8	P	887.9	P	1038.9	P	888.2	P	877.7	P	950.5	P	1048.1	P	957.3	P	1008.7	P	834.7	P	1025.5	P	1070.1	P	1052.8	P	1044.6	P
1416495_s_at	973.3	P	538.2	P	450.8	P	553	P	493.3	P	493.5	P	499.5	P	538.1	P	471.4	P	542.7	P	399.4	P	567.2	P	584.4	P	526.3	P	543.4	P
1416496_at	2336.3	P	1318.5	P	1275.1	P	1478.7	P	1339.8	P	1252.8	P	1409	P	1549.2	P	1139.6	P	1272.7	P	1052.7	P	1322.5	P	1460.1	P	1517.8	P	1588.9	P
1416497_at	388.8	P	190.9	A	168	P	297.1	P	198	P	121.4	A	262.7	P	280.5	P	208.8	P	159.9	A	170.3	P	195.6	P	196.6	P	203.2	A	271.3	A
1416498_at	97.9	A	61.9	A	17.1	A	45.1	A	50.5	A	37.3	A	44.4	A	51.7	A	42.9	M	43.1	A	26.7	A	32.8	A	34.4	A	46.6	A	46.6	A
1416499_a_at	462.9	P	273.7	P	175.1	P	222.7	P	177.9	P	221	P	240.6	P	248.3	P	207.1	P	194.1	P	224	P	174.5	P	265	P	332	P	331.8	P
1416500_at	1246.6	P	560.9	P	529.8	P	571.3	P	497.7	P	522	P	617.6	P	622.6	P	510	P	507.6	P	427	P	554.7	P	601.9	P	599.3	P	557.8	P
1416501_at	59.9	A	50.1	A	32.3	A	13.5	A	44.8	A	36.9	A	55.9	A	60.5	A	59.7	A	60	A	43.8	A	66.5	P	92.7	M	86.2	P	81.5	A
1416502_a_at	692.3	P	370.7	P	313.6	P	432.6	P	339.1	P	313.7	P	350.6	P	476.3	P	392	P	346.6	P	370.3	P	403	P	407.2	P	362.1	P	415.7	P
1416503_at	69.3	A	24.6	A	27.6	A	30.8	A	23.7	A	14.5	A	22.5	A	25.4	A	29.4	A	18.8	A	23.8	A	22.2	A	31.6	A	17.9	A	41.8	A
1416504_at	167.6	P	110.6	P	112.6	P	139.3	P	106.1	P	134.5	P	95.5	P	99.4	P	60.4	P	114.9	P	84.9	P	82	P	77.1	P	93.6	P	75	P
1416505_at	103.9	P	68.9	P	41.1	P	92.6	A	60.2	P	58.7	P	90.8	P	62.3	P	46.8	P	72.8	P	46.5	P	78.1	P	91.4	A	67.7	P	100.1	A
1416506_at	1804.1	P	1106.7	P	926.1	P	1204	P	958	P	915.7	P	1202.4	P	1176	P	965	P	1047.4	P	800.9	P	1024.7	P	1081.6	P	1230.4	P	1175.8	P
1416507_at	21.5	A	17.9	A	5.2	A	10.8	A	18	P	13.1	A	8.9	A	19.3	M	13.6	P	17.2	A	12.9	A	17.7	M	25.6	P	20	P	12.9	A
1416508_at	688.5	P	381.3	P	336.8	P	492.4	P	325.1	P	313.2	P	379.5	P	379.4	P	306.8	P	322.9	P	302.3	P	406.2	P	344.5	P	361.8	P	405.8	P
1416509_at	1115.4	P	535.5	P	506.3	P	588.4	P	501.7	P	533.1	P	592.4	P	757.7	P	517.8	P	603	P	405.2	P	517	P	679.2	P	628.8	P	604.9	P
1416510_at	494.7	P	285.3	P	201.2	P	261.3	P	246	P	231.8	P	289.3	P	298.8	P	266.4	P	246.8	P	211.2	P	272.4	P	241.7	P	253.4	P	291.7	P
1416511_a_at	234.2	P	129	P	139	P	173.6	P	101.1	P	109.6	P	119.7	P	131.5	P	85.7	P	118.5	P	81.4	P	90.6	P	92.6	M	109.3	A	95.3	P
1416512_at	413.3	P	172.5	P	158.8	P	156.2	P	157.7	P	127.1	P	190.8	P	206.8	P	174	P	163.2	P	160.4	P	165	P	182.6	P	184.6	P	177.6	P
1416513_at	41	A	34.1	A	14.1	A	20.5	A	22.8	A	15.8	A	30.1	P	6.8	A	15.5	P	22.3	P	10.3	A	16.5	A	11.8	A	49.7	A	6.8	A
1416514_a_at	86.8	P	35.8	P	37.3	A	52.7	A	42.2	P	32.1	A	39.7	A	25.1	A	34.5	A	44.9	P	16.8	A	32.8	A	47	P	37.1	A	35.2	A
1416515_at	15.2	A	26.9	A	36.2	A	16.7	A	9.1	A	18.8	A	29.8	A	10.6	A	29.9	A	8.5	A	8	A	19.1	A	29.9	A	36.2	A	17	A
1416516_at	11.1	A	4.5	A	1	A	8.8	A	1.1	A	0.7	A	1.3	A	1.1	A	0.9	A	4.3	A	4.2	A	1.1	A	7.6	A	2.2	A	6.3	A
1416517_at	206.3	P	110.4	P	108.5	P	145.1	P	102	P	86.4	P	94.5	P	118.5	P	98.5	P	87.4	P	99.5	P	94.9	P	139.6	P	127.4	P	173.9	P
1416518_at	69.7	A	29.3	A	8.7	A	5.9	A	2.8	A	4.2	A	10.8	A	22.9	A	19.2	A	8.6	A	17.1	A	2.4	A	3.3	A	32.7	A	8.5	A
1416519_at	3969.8	P	2594.5	P	2021.3	P	2346.6	P	2169.4	P	2361	P	2431	P	2761.9	P	2353.2	P	2707.1	P	2259.8	P	2793.9	P	2665.3	P	2230.2	P	2890.3	P
1416520_x_at	1367.2	P	872	P	742.4	P	752.9	P	772.2	P	852	P	851.3	P	1046.3	P	849.1	P	971.3	P	741.5	P	980.2	P	947.9	P	824.2	P	962.7	P
1416521_at	606.9	P	296.4	P	296.1	P	275.5	P	306.7	P	242.8	P	340.6	P	281.6	P	239	P	250.4	P	226.4	P	289.7	P	280.3	P	402.6	P	332.3	P
1416522_a_at	1736.4	P	916.4	P	809.9	P	944	P	870.6	P	914.4	P	951	P	1001.3	P	887.4	P	913.8	P	768.3	P	866.5	P	831.3	P	899.8	P	1072.9	P
1416523_at	31.3	A	26.3	A	22.5	A	75.7	A	8.8	A	11.9	A	12.7	A	33.9	A	3.1	A	28.7	A	25.3	A	11.7	A	14.6	A	30.7	A	43.3	A
1416524_at	1016.7	P	516.4	P	535.2	P	527.9	P	439.7	P	452.6	P	546	P	562.2	P	504.7	P	539.1	P	399.1	P	491.2	P	549.1	P	546.5	P	489.8	P
1416525_at	891.8	P	486.7	P	463	P	498.9	P	459.2	P	403.2	P	555.9	P	645.7	P	363.3	P	520.4	P	390.5	P	465.6	P	525.6	P	523.5	P	513.6	P
1416526_a_at	2076.2	P	1107.2	P	1196.7	P	1216.2	P	983.6	P	1003.8	P	1168.3	P	1196.5	P	1127.8	P	1184.7	P	1061.1	P	1191	P	1375.4	P	1368.2	P	1335	P
1416527_at	271.8	P	184.9	P	211.9	P	161.1	P	204.8	P	189.3	P	199	P	187.4	P	163.9	P	203	P	136.7	P	169.6	P	233.2	P	220.5	P	238.1	P
1416528_at	214	P	134.4	P	127.1	P	174.9	P	108.8	P	134.5	P	115.2	P	132.7	P	115.7	P	123.7	P	78.4	P	92.3	P	137.8	P	139.6	P	158.1	P
1416529_at	33.2	A	9.9	A	13.5	A	18.6	A	17.8	A	4.8	A	9.2	A	13.2	A	6.4	A	9.5	A	1.9	A	8.5	A	2.8	A	13.8	A	17.8	A
1416530_a_at	2065.1	P	963.4	P	1270.4	P	1213.6	P	983.4	P	971	P	1127.7	P	1095	P	949	P	913.5	P	816.4	P	943.7	P	1123.5	P	1182.7	P	1026.6	P
1416531_at	2174.6	P	976.2	P	1103.1	P	1108.2	P	989.4	P	1031.1	P	1163.2	P	1344.2	P	1013.8	P	1147.4	P	938.2	P	1064.1	P	1047.9	P	1252.6	P	1141.4	P
1416532_at	134.3	P	81.8	P	62.2	P	96.5	P	52.7	P	81.5	P	86.4	P	63.2	P	70.1	P	87.4	P	71.1	P	78.7	P	62.9	P	78.1	P	84.6	P
1416533_at	401	P	197.8	P	162.7	P	222	P	180.7	P	189.3	P	178.9	P	190.5	P	162.7	P	182.8	P	130	P	157.9	P	171.8	P	186.9	P	212.7	P
1416534_at	511.4	P	285.5	P	234.2	P	321.1	P	232.8	P	238.8	P	281.7	P	315.7	P	244.8	P	308.7	P	215.3	P	283.3	P	322	P	368.8	P	391.8	P
1416535_at	77.1	A	56	A	34.2	A	92.9	A	36.3	A	49	A	52.4	A	44.3	A	40.2	A	38.5	A	45.5	A	57.2	A	104.5	A	70.1	A	56	A
1416536_at	77.1	P	40.8	P	49	P	46.1	P	45.4	P	33	P	40.2	P	46.5	P	47.2	P	43.3	P	43.7	P	36.5	P	51.2	P	47.4	P	35.9	P
1416537_at	436.5	P	191.7	P	202.7	P	196.2	P	180.5	P	165.5	P	214.1	P	226.7	P	215.4	P	210.6	P	159	P	247.3	P	234.4	P	220.8	P	233.6	P
1416538_at	261.9	P	167.1	P	115.4	P	176.2	P	110.5	P	174.8	P	108.5	P	149	P	81.2	P	145.8	P	81.3	P	161.2	P	161.1	P	133.6	P	178.2	P
1416539_at	314.2	P	137	P	141.6	P	186.5	P	164.9	P	175.6	P	147.6	P	184.9	P	122.6	P	121.6	P	126.9	P	143.8	P	165.8	P	180.6	P	166.9	P
1416540_at	525.6	P	358.7	P	284.9	P	361.3	P	266.3	P	274.3	P	309.1	P	311.4	P	225.5	P	300	P	231.1	P	276.4	P	346.9	P	365.3	P	474.8	P
1416541_at	138.6	A	72.6	A	73	A	81.5	A	88	A	89.3	A	66.7	A	95.8	A	72.2	P	101.4	M	59.2	A	98.2	M	52.8	A	100.4	A	58	A
1416542_at	119.9	P	93.7	P	57.5	P	60.8	A	65.9	P	45	P	68.5	P	107.1	P	62.9	P	84.7	P	63.4	P	68.5	P	83.3	P	92.5	P	86.1	P
1416543_at	1013.5	P	590.6	P	422.6	P	854.8	P	697	P	768.4	P	1410.2	P	1443.6	P	982	P	1501.2	P	1455.4	P	1650	P	1979.8	P	1953.2	P	1802.8	P
1416544_at	91	P	48.5	P	45.9	P	59	P	41.7	P	34.6	P	45.6	P	59.1	P	43	P	58.9	P	32.1	P	35.4	P	49.4	P	52.1	P	52.5	P
1416545_at	357.1	P	136.3	P	175.5	P	193.9	A	127.7	P	133	P	146.1	P	163.7	P	120.7	P	174.9	P	132.4	P	106.6	P	163.6	P	169.5	P	134.7	P
1416546_a_at	4212.5	P	2685.7	P	1883.3	P	2471.7	P	2253	P	2114.5	P	2535.6	P	2749	P	2485	P	2562.2	P	2096.3	P	2509.8	P	2337.4	P	2605.3	P	2936.6	P
1416547_at	1476.5	P	763.7	P	713.4	P	835.1	P	775.3	P	670.9	P	913.1	P	866.7	P	773.1	P	789.7	P	717.9	P	803.2	P	857.9	P	880.9	P	805	P
1416548_at	240.4	P	105.9	P	98.6	P	110.5	P	105.4	P	91.5	P	114.8	P	145	P	113.2	P	91	P	100.3	P	116.1	P	112.8	P	113.3	M	115.1	P
1416549_at	216.8	P	132.2	P	110.9	P	100.7	P	113.8	P	92.8	P	81.9	P	121	P	120.6	P	78.6	P	105.2	P	93.5	P	103.5	P	121	P	126.8	P
1416550_at	188.1	A	103	A	84.6	A	73.5	A	70.8	A	53	A	101.6	A	104	A	92.6	A	67.6	A	77.5	A	75	A	85.6	A	76.2	A	105.9	A
1416551_at	762.9	P	395.7	P	333.4	P	445.5	P	306.5	P	301.6	P	334.5	P	480.3	P	340.3	P	338.3	P	295.8	P	340.9	P	340.9	P	365.7	P	413.3	P
1416552_at	59.5	A	49.4	A	29.6	A	52.9	A	30.7	P	39.1	A	39.7	A	29.5	A	33.8	M	37.2	A	26.1	A	30.5	A	24.1	A	25.5	A	40	A
1416553_at	357.6	P	194.1	P	153	P	205.3	P	161.5	P	146.5	P	150	P	189.4	P	180.5	P	144.7	P	145.3	P	139.7	P	198.6	P	158.8	P	147.2	P
1416554_at	558.8	P	345.7	P	328.5	P	324.3	P	280.3	P	273	P	362.7	P	291	P	304.3	P	212.6	P	236.6	P	250.9	P	306.1	P	326.9	P	288.5	P
1416555_at	2711.5	P	1343.8	P	1372.8	P	1539.1	P	1242.5	P	1303.9	P	1476.1	P	1548.9	P	1342	P	1233.5	P	1129.2	P	1217.6	P	1486.7	P	1494.8	P	1414.2	P
1416556_at	3913.8	P	2008.9	P	1768.1	P	1985.6	P	1760.3	P	1668.5	P	2167.8	P	2039.4	P	1835.5	P	1891.7	P	1751.3	P	2000.2	P	2182.4	P	2109.4	P	2067.4	P
1416557_a_at	165.9	P	86.2	P	97.4	P	80.5	P	86.1	P	67	P	90.3	P	98.5	P	74.2	P	72.5	P	66.3	P	87	P	104.6	P	99	P	86.2	P
1416558_at	1.9	A	5.3	A	4.5	A	2.9	A	8.9	A	1.2	A	0.8	A	8.9	A	1.4	A	2.3	A	5.7	A	2.7	A	11.5	A	3.4	A	2.8	A
1416559_at	115.9	A	65.7	A	26.6	A	92.5	A	36.3	A	84.1	A	60.4	A	57.3	A	42.7	P	70	A	45.5	A	64.8	A	88.2	A	111.6	A	82.4	A
1416560_at	65.9	A	56.6	P	49.5	A	70.3	A	40.4	P	52.9	P	63.3	P	52.1	M	47.6	P	53.8	P	39.6	A	41.3	P	62.5	A	44.6	P	66.1	A
1416561_at	11.7	A	4.7	A	5.7	A	19.9	A	0.4	A	5.3	A	6.4	A	8.9	A	5.2	A	7.1	A	0.2	A	9.1	A	16.4	A	8.5	A	18.2	A
1416562_at	63.2	A	23.9	A	32.9	A	49.2	A	4.9	A	23.4	A	25.8	A	47.5	A	1.9	A	19.6	A	26.7	A	20.4	A	38.3	A	47.5	A	82.9	A
1416563_at	118.4	A	95.3	A	30.8	A	85.8	A	60.7	A	70.2	A	61.4	A	87	A	73.5	A	69.9	A	61.8	A	67.9	A	89.5	A	65.5	A	82.9	A
1416564_at	75.9	P	53	P	38.1	P	50.5	P	47.1	P	38.7	P	33.6	P	40.6	P	27	A	59.6	P	28.9	P	53.4	P	18.2	P	57.8	P	57.2	P
1416565_at	4110.2	P	2020.5	P	2057.9	P	2122.6	P	1877.5	P	2141.2	P	2176.2	P	2313.3	P	2143.6	P	2138.4	P	1872.3	P	2236.4	P	2470.6	P	2345.5	P	2123.8	P
1416566_at	842.2	P	469.6	P	432	P	552.2	P	433.7	P	414.4	P	462	P	466	P	383.8	P	532.1	P	319.1	P	418.2	P	448.3	P	469.2	P	554.3	P
1416567_s_at	1756.5	P	1012.2	P	911.9	P	932.5	P	861.6	P	945.7	P	961.8	P	1213.5	P	977.2	P	1006	P	931.9	P	1096.1	P	1215.2	P	1062.6	P	1029	P
1416568_a_at	223.8	P	97.8	P	112.4	P	148.1	P	109.2	P	89.4	P	113.3	P	116.1	P	97.6	P	107	P	104.4	P	115.9	P	126.9	P	119.6	P	116.4	P
1416569_at	178.8	P	117	P	98.7	P	126.8	P	84.7	P	78.4	P	131.2	P	102.2	P	101.7	P	97.4	P	84.6	P	116.2	P	106.9	P	120.8	P	125.8	P
1416570_s_at	814.8	P	467.6	P	455.8	P	488.4	P	360.1	P	418.4	P	370.5	P	509.7	P	343.6	P	424.9	P	336.5	P	455.3	P	549.5	P	492.8	P	507.3	P
1416571_at	27.4	A	19.5	A	20.2	A	14.9	A	21.2	A	16.5	A	35.8	A	24.5	A	18.2	A	18.8	A	31.9	A	24	A	4.8	A	17.9	A	38.6	A
1416572_at	37.1	A	44.8	A	15.8	A	16.8	A	14.7	A	29.7	A	36.6	M	27.3	A	26.3	A	32.7	A	15.4	A	29	A	39.9	A	10.1	A	29.7	A
1416573_at	38.8	A	2.2	A	14.2	A	11.1	A	16.9	A	13.9	A	4.5	A	22.2	A	7	A	43.9	A	24.1	A	32.6	A	8.2	A	7.1	A	10.7	A
1416574_at	291	P	118.5	P	115.7	P	144.9	A	147.6	P	129.4	P	136.1	P	133.3	P	110.3	P	112.3	P	113.5	M	131.3	P	117.5	P	126.4	P	106	A
1416575_at	52.9	M	26.5	A	19.2	A	41.3	A	19.7	A	19.3	A	14	A	17.3	A	28.9	P	23.4	A	18.6	A	15	A	25	A	22	A	10	A
1416576_at	123.5	A	82.8	A	129.7	A	199.4	A	127.4	P	96.5	A	76.4	A	113.4	A	95.5	P	146.1	P	86.7	P	73.4	A	118.2	A	118.4	A	150.5	A
1416577_a_at	1509.7	P	819.3	P	684.4	P	959.6	P	775.6	P	719.5	P	885.9	P	939.3	P	778.5	P	858.5	P	734.9	P	827	P	949	P	929.8	P	1032.8	P
1416578_at	252.8	P	89.5	P	125.9	P	247.7	P	116.3	P	83.7	P	135.7	P	125.1	P	94.1	P	101.3	P	82.2	P	111.7	P	110.6	P	76.8	P	107.9	M
1416579_a_at	11.2	A	7.3	A	6.5	A	33.5	A	5	A	17.5	A	5.5	A	6.4	A	3.6	A	4.1	A	6.3	A	52	A	5	A	18.1	A	13.4	A
1416580_a_at	484.1	P	357.7	P	280.3	P	309.1	P	274.2	P	297.7	P	336.1	P	380.3	P	272.4	P	324.5	P	242.8	P	306.9	P	292.8	P	284.4	P	385.6	P
1416581_at	598.9	P	397.6	P	255.3	P	378.3	P	272.2	P	256.9	P	320.6	P	364.3	P	248.2	P	318.5	P	249.5	P	293.5	P	325.3	P	366	P	379.4	P
1416582_a_at	308.4	A	170.4	A	88.4	A	90.8	A	152.8	A	140	A	143.4	A	214.5	A	137.5	A	188.8	A	118.7	A	174.4	A	225.5	A	129.1	A	226.9	A
1416583_at	75.5	A	55.7	A	31.3	A	19.4	A	34.1	A	40.2	A	39	A	47	A	36.3	A	44.7	A	40.5	A	39.4	A	57.1	A	53.4	A	57.3	A
1416584_at	57.5	P	40.4	A	17.2	A	16.3	A	61.6	P	46.7	P	41.7	P	46.3	P	46.5	P	33.4	A	41.7	A	41.2	A	59.6	A	68.7	P	75.2	P
1416585_at	141.4	P	94.4	P	93.8	P	126	P	74.1	P	66.4	P	109.5	P	83.5	P	85.2	P	78.2	P	72.7	P	75.5	P	109.6	P	102.3	P	110.2	P
1416586_at	82.4	A	56.8	A	45	A	57.7	A	46.3	A	45.9	A	59.4	A	62.7	A	41.5	A	36.2	A	35.2	A	38.8	A	78.3	A	77.2	A	79.2	A
1416587_a_at	109.6	A	90.6	A	50.9	A	48	A	51.5	A	24.5	A	46	A	61.2	A	57.2	A	73.8	A	45.3	A	67.5	A	69	A	51.4	A	42.3	A
1416588_at	99.8	A	20.8	A	37.1	A	76.2	A	40.6	A	6.3	A	66.9	A	48.6	A	27.1	A	51.8	A	40.3	A	57.7	A	80.2	A	54.8	A	36.1	A
1416589_at	441.9	P	166	P	111.2	P	279.5	P	257.4	P	201.3	P	203.5	P	175.9	P	199.1	P	225.7	P	165.9	P	224.1	P	214.4	P	332.5	P	112.7	P
1416590_a_at	67.7	A	30.9	P	20	A	71.2	A	12.7	A	29.6	A	38.4	A	24	A	40.8	A	39.2	A	23.4	A	30.5	A	12.8	A	47.1	A	31.8	A
1416591_at	106.8	P	39.9	P	42.2	P	60.3	P	37	P	43.2	P	43.6	P	54	P	54.5	P	39.4	P	19.9	P	51	P	75.1	P	58.8	P	68.7	P
1416592_at	390.6	P	214.7	P	177.1	P	192	P	152.2	P	158.2	P	187.1	P	211.2	P	177.2	P	199.1	P	153.7	P	189.3	P	235.1	P	222.5	P	178.7	P
1416593_at	502.2	P	230.5	P	220	P	251.1	P	200.4	P	176.6	P	207.9	P	305.6	P	183.6	P	215.6	P	190.8	P	196	P	256.3	P	223.8	P	197.4	P
1416594_at	7.5	A	3.7	A	3.7	A	7.6	A	3.1	A	4.7	A	5.4	A	4.1	A	1.9	A	3.9	A	2.3	A	3.5	A	5	A	4.7	A	5.5	A
1416595_at	471.8	P	266.1	P	250.9	P	281	P	251.1	P	240.9	P	299.5	P	303.6	P	273.2	P	253	P	231.6	P	266.4	P	317.4	P	311.6	P	284.3	P
1416596_at	18.3	A	8.3	A	7.1	A	18.9	A	21.8	A	5.8	A	6	A	7.1	A	6.9	A	10.8	A	3.1	A	3.3	A	8.7	A	19.7	A	13.7	A
1416597_at	57.4	A	44.3	A	21.4	A	25.7	A	49.6	A	22.2	A	41.2	P	47.4	A	27	A	29	A	38.8	A	45.9	A	39.9	A	34.5	A	53.5	A
1416598_at	59.2	A	52.6	A	28.3	A	40.4	A	31.3	A	28.9	A	28.5	A	26.1	A	34.6	A	39.7	A	23.6	A	27.3	A	36.1	A	39.3	A	64.5	A
1416599_at	207.8	A	143.6	A	92.2	A	98	A	95.2	M	104.6	P	84.8	A	150.1	A	73	P	73.2	A	103	P	95.4	A	63.2	A	228.8	A	141.9	A
1416600_a_at	338.2	P	106.1	P	84.5	P	220.5	P	88.8	P	107	P	153.8	P	174.9	P	208.8	P	79.2	P	135.7	P	240.8	P	168.7	P	153	P	137.3	P
1416601_a_at	165.9	P	89.5	P	84.6	P	122.9	P	72.9	P	74.4	P	86.5	P	109.6	P	105.5	P	69.7	P	71.5	P	138.5	P	88.9	P	143.1	P	141.9	P
1416602_a_at	42	A	27.4	A	25.3	A	34.7	A	18.7	A	20.5	A	9.9	A	36.1	A	13.1	A	15	A	11	A	26.3	A	31.5	A	28.1	A	6.9	A
1416603_at	936.8	P	611.7	P	517.8	P	590.2	P	486.5	P	479.2	P	532.3	P	834.4	P	444.9	P	764.1	P	383.3	P	656.6	P	670.8	P	606.8	P	623.8	P
1416604_at	3655.4	P	2130.4	P	1693.7	P	1885.9	P	1719	P	1874.3	P	2006.1	P	2060.3	P	1840	P	2137.9	P	1683.8	P	2170.9	P	2248.2	P	2179.4	P	2096.9	P
1416605_at	285.4	P	172	P	168.8	P	253.1	P	158.3	P	140.6	P	200.4	P	181.3	P	154.9	P	173.8	P	139	P	173.5	P	187.5	P	233.6	P	214	P
1416606_s_at	431.5	P	239.9	P	212.5	P	273.9	P	156.4	P	216.1	P	251.9	P	273.5	P	185.5	P	218.9	P	144.3	P	231	P	238.4	P	292.9	P	232.7	P
1416607_at	3554.8	P	1806.1	P	1601.7	P	1751.8	P	1731.6	P	1575.9	P	1888.9	P	1675.2	P	1600.1	P	1635.5	P	1393.3	P	1868.5	P	2210	P	1960.1	P	1821	P
1416608_a_at	1182.4	P	489.4	P	459.2	P	477.8	P	462.3	P	466	P	660.8	P	610.4	P	605.2	P	625.5	P	497	P	536.2	P	574	P	375	P	425.9	P
1416609_at	1338.7	P	670.8	P	666.4	P	696.3	P	635.7	P	544.7	P	719.7	P	724.6	P	654.3	P	668	P	481.5	P	673.9	P	723.9	P	806.1	P	606.9	P
1416610_a_at	224.3	P	132	P	102.1	P	149.4	P	104.8	P	87.5	P	117.6	P	122.6	P	110.6	P	116	P	97.3	P	149.1	P	115.8	P	130.8	P	136.7	P
1416611_at	428.9	P	245.3	P	215	P	224.9	P	197.1	P	184.1	P	238.7	P	240.1	P	213.1	P	206.1	P	204.4	P	184	P	212.8	P	324.1	P	239.3	P
1416612_at	40.1	A	8.8	A	10.3	A	59.1	A	27.3	A	35.8	A	29.2	A	20.3	A	36.8	A	49.8	A	43.4	A	62.5	A	58.9	A	49.6	A	37.4	A
1416613_at	24.6	A	12.5	A	17.5	A	38.6	A	17.2	A	19.8	A	18.1	A	19.4	A	11.8	A	28.3	A	16.5	A	19.8	P	28.9	A	40.4	A	42.8	A
1416614_at	134	P	86.1	P	62.1	P	64.5	P	59	P	73.1	P	93.5	P	71.4	P	67.3	P	66.9	P	39.9	P	72.6	P	77.9	P	80.5	P	90	P
1416615_at	907.2	P	483.5	P	448.6	P	499.8	P	416.6	P	385.9	P	505.8	P	568.3	P	442.6	P	436.6	P	404.1	P	427.1	P	476.5	P	519	P	459.4	P
1416616_s_at	347.1	P	216.9	P	165.6	P	201.1	P	188.4	P	186	P	229.2	P	231.8	P	196.3	P	210.3	P	181.4	P	198.9	P	212	P	252	P	225.1	P
1416617_at	10.8	A	3.7	A	6.5	A	27.8	A	5.1	A	1.1	A	1.7	A	4.3	A	17.4	A	4.3	A	6.1	A	13.6	A	3.9	A	5.4	A	4.8	A
1416618_at	164.6	P	66.5	P	60.1	P	104.4	P	87.2	P	63.7	P	79.1	P	106.7	P	72.8	P	100	P	99.5	P	82.3	P	124.3	P	108.9	P	134.1	P
1416619_at	117.9	P	69.3	P	72.7	P	90.6	P	51.4	P	57.3	P	63.1	P	83.7	P	46.2	P	38.9	P	66.7	P	43.9	P	78.5	P	42.4	P	65.4	P
1416620_at	129	A	85	A	63.9	A	82	A	87.6	A	65.7	A	91.6	A	105.2	A	91.1	P	71.6	A	64.7	A	82.8	A	88.1	A	79.7	A	56.7	A
1416621_at	229.6	P	144.9	P	99.6	P	159.7	P	126.3	P	96.7	P	94.5	P	148	P	120.7	P	83.1	P	93.9	P	119.4	P	167.5	P	134.2	P	141.6	P
1416622_at	174.4	P	88.5	P	84.1	P	141.2	P	75.2	P	71.8	P	100.2	P	108.7	P	73.7	P	94.2	P	63.7	P	85.1	P	89.1	P	97.3	P	113.3	P
1416623_at	6.8	A	5.7	A	5.8	A	3.7	A	9.5	A	3.8	A	3.6	A	4.4	A	2.6	A	15.7	A	0.6	A	2.5	A	3.1	A	8	A	12.5	A
1416624_a_at	8246.3	P	4803.5	P	4376.9	P	4786.8	P	4189.3	P	4760.9	P	5120.5	P	5236.1	P	4877.6	P	4950.2	P	4449.7	P	4998.1	P	5181.7	P	4847.9	P	5106.1	P
1416625_at	7016.7	P	3837.7	P	3629	P	3868.2	P	3498.4	P	3790	P	4001.1	P	4085.3	P	3497.8	P	4000.9	P	3312.3	P	3845.1	P	4079.2	P	4069.2	P	4083.8	P
1416626_at	8.6	A	15.1	A	5.8	A	6.6	A	4.5	A	2.2	A	3.5	A	16.8	A	1.9	A	5.2	A	5.8	A	2.4	A	6.7	A	12.1	A	6.6	A
1416627_at	75.3	M	47.4	M	31.8	M	67.5	A	47.2	P	35.6	M	42.6	A	42.5	A	26.6	A	37.6	A	44.2	M	33.9	A	29.2	A	49.9	P	43.9	A
1416628_at	502.4	P	321.9	P	255.2	P	313.7	P	262.1	P	232.1	P	348.8	P	365.4	P	296.5	P	329.8	P	265.8	P	344.8	P	323.3	P	333.3	P	303.3	P
1416629_at	79.9	A	70.4	A	12.8	A	19.5	A	39.7	A	39.7	A	51.7	A	56.4	A	31.4	A	46.2	A	27.3	A	55.3	A	36.5	A	71.1	A	86.4	A
1416630_at	352.7	P	406.4	P	326.3	P	609.7	P	477.4	P	440.8	P	422.8	P	356.9	P	380.9	P	345.6	P	331.7	P	412	P	266	P	411.6	P	456.7	P
1416631_at	205.6	P	102	P	103.9	P	159.8	P	77.4	P	69.4	P	99	P	89	P	97	P	91.3	P	95.3	P	117.8	P	101.9	P	129.3	P	116.3	P
1416632_at	738.8	P	287.8	P	414.7	P	382	P	313.3	P	443.3	P	380.2	P	336.4	P	328.6	P	396.2	P	365.8	P	592.1	P	766.2	P	715	P	566.8	P
1416633_a_at	1968.4	P	952.9	P	889.7	P	965.1	P	784.4	P	827.4	P	979	P	1045.7	P	759.8	P	863.1	P	601.6	P	967	P	1019	P	1041.4	P	940	P
1416634_at	483.9	P	277.4	P	213.4	P	276.8	P	232.2	P	228.6	P	267.8	P	304.4	P	238.2	P	243	P	205.7	P	235.1	P	310	P	298.8	P	269.1	P
1416635_at	541.3	P	274.6	P	305.1	P	272.3	P	216.8	P	275.4	P	321.5	P	254.6	P	236.1	P	271.7	P	156.8	P	241.9	P	284.3	P	277.3	P	211	P
1416636_at	1898.2	P	956.9	P	815.8	P	1038.4	P	719.6	P	777.4	P	974.9	P	991.6	P	810.8	P	859.1	P	684.8	P	863.1	P	914.4	P	1016.4	P	914	P
1416637_at	143.8	P	81.2	P	79.4	P	88.7	P	90.6	P	71.1	P	72.9	P	95.9	P	76.8	P	100.3	P	74.9	P	86.2	P	101.1	P	84.6	P	107.5	P
1416638_at	41.1	P	35.1	P	24.4	P	43.8	A	14.9	P	25.2	P	31.9	P	42.3	P	41.9	A	25.5	P	34	P	27.6	P	28	A	15.3	P	49.2	M
1416639_at	119.3	P	61.6	P	65.5	P	52.7	A	54.5	P	49.9	P	39.9	P	64	P	43.7	P	53	P	51.6	P	79.2	P	105.4	P	90	P	56	A
1416640_at	6.9	A	4.4	A	2.3	A	4.8	A	4	A	1.6	A	3.9	A	4.6	A	1.2	A	2.5	A	2.5	A	2.2	A	3.7	A	3.6	A	11.3	A
1416641_at	111.6	P	87.6	P	75	P	111.4	A	70.9	P	58.5	P	68.8	A	89.2	P	67.1	P	76.9	P	54.2	A	62.4	A	99.5	P	85.4	P	123.9	P
1416642_a_at	9524.9	P	5479	P	5177.8	P	5435.9	P	5285.1	P	5675	P	5861.2	P	5924.7	P	5524.7	P	5832.8	P	6009.1	P	5981.1	P	6231.4	P	5960.2	P	5898	P
1416643_at	12.2	A	33.8	A	34.4	A	44.5	A	29.8	A	27.2	A	14.6	A	13.1	A	10.8	A	22	A	9.9	A	20.2	A	31.9	A	33.7	A	53.3	A
1416644_a_at	6	A	2.5	A	4	A	8.2	A	3.5	A	3	A	3.9	A	5.9	A	3	A	2.5	A	4.7	A	3.4	A	5.6	A	8.7	A	6.2	A
1416645_a_at	2.5	A	12.4	A	6.2	A	7.4	A	0.5	A	13.5	P	12.5	A	11.2	A	1	A	2.6	A	1.1	A	8.5	A	10.8	P	11.7	A	2.1	A
1416646_at	3	A	12.8	A	2.2	A	9.7	A	3.2	A	5.1	A	5.4	A	13.2	A	9.7	A	1.5	A	3	A	7.6	A	26.6	A	5.7	A	3.5	A
1416647_at	985.9	P	703	P	486.4	P	603.7	P	513.9	P	577.8	P	578.2	P	719.3	P	462.3	P	540.6	P	536.4	P	514.1	P	667.5	P	655.6	P	677.7	P
1416648_at	499.4	P	281.7	P	260.9	P	327.6	P	263.7	P	251.8	P	269.8	P	325	P	254.1	P	298	P	255.6	P	237.5	P	273.7	P	276.8	P	333.1	P
1416649_at	8824.7	P	5092	P	4805.4	P	5174.8	P	4623.9	P	5070.6	P	5693	P	5541.7	P	5362.7	P	5134.2	P	4834.3	P	5616.9	P	5662.9	P	5616.1	P	5477.7	P
1416650_at	1.1	A	1.9	A	1.7	A	1.6	A	1.2	A	0.8	A	1.2	A	0.9	A	0.6	A	0.7	A	1.7	A	0.5	A	1.5	A	0.7	A	5.4	A
1416651_at	199.9	P	147.6	P	110.9	P	152.7	P	129.7	P	120.5	P	131.3	P	157.5	P	115.3	P	124.5	P	126.7	P	131	P	143.2	P	151.9	P	181.4	P
1416652_at	16.3	P	11.4	A	1.9	A	10.3	A	7.5	A	14.3	M	12.1	P	11.8	A	14.9	P	16.2	P	5.4	A	10.5	A	2	A	19.5	A	3.4	A
1416653_at	249.1	P	134.8	P	156.6	P	128.3	P	129.7	P	142.8	P	160.9	P	145.8	P	99.4	P	124.1	P	107.7	P	140.1	P	149.4	P	162.5	P	145.7	P
1416654_at	155.6	A	101	A	101.7	A	121.2	A	65.7	A	85.2	A	54.4	A	124.7	A	88.4	A	68.3	A	64	A	120.1	A	69.9	A	125.7	A	109	A
1416655_at	873.5	P	432.6	P	401.4	P	434.4	P	377.1	P	386	P	501.3	P	502.9	P	443.5	P	487.9	P	331.8	P	393.8	P	460.6	P	436.5	P	408.9	P
1416656_at	148.4	A	147.8	P	99.9	A	128.5	A	92.1	M	86	P	106.6	A	92.7	M	89	P	106.3	M	71.9	A	99.9	A	111.7	A	113.1	A	102.7	A
1416657_at	241.9	P	186.5	P	130.8	A	244.8	P	110.8	P	110.4	P	130.2	P	208.5	P	113.8	P	135.3	P	110.5	P	151.7	P	155.8	P	146.3	M	122.7	A
1416658_at	24.6	A	10	A	13.7	A	11.8	A	15.3	A	13.2	A	8.2	A	12.9	A	10.4	A	22.3	A	23.2	A	19.7	A	6.7	A	13.9	A	12.4	A
1416659_at	1312.2	P	649	P	662.8	P	793.7	P	584	P	532.8	P	696.2	P	762.5	P	518	P	678.8	P	465.6	P	738.2	P	655	P	711.9	P	786	P
1416660_at	381.6	P	229.1	P	183.8	P	260.9	M	197.3	P	210	P	223	P	251.2	P	164.5	P	209.8	P	167.6	P	189.2	P	236.7	P	250.9	P	336.2	P
1416661_at	84.3	P	80	P	62.1	P	59.3	A	56.3	P	64.6	P	47	P	69.7	P	37	P	67.4	P	40.4	P	37.7	P	59.6	P	79.3	P	69.2	P
1416662_at	2402.1	P	1152.6	P	1171.8	P	1315	P	1265.1	P	1275.7	P	1268.3	P	1297.7	P	1218	P	1207.1	P	995.1	P	1237	P	1538.6	P	1246.8	P	1261.5	P
1416663_at	2217.7	P	1192.3	P	1092.9	P	1272.6	P	1095.2	P	961.6	P	1261.3	P	1309.6	P	1024.2	P	1237.4	P	930.2	P	1192	P	1292.5	P	1355.6	P	1245.5	P
1416664_at	82.6	P	41.5	A	28.3	A	57.6	A	41.4	A	35.4	A	34.7	A	39.9	A	37.3	A	29.6	A	32	A	39.2	A	45.4	A	60.2	P	52.5	A
1416665_at	594	P	306	P	293.8	P	285.5	P	251.4	P	258.5	P	279.8	P	262.1	P	275.4	P	307	P	214.1	P	289.1	P	349.4	P	344.2	P	280	P
1416666_at	331.6	P	119.5	P	120.1	P	170.4	P	109.5	P	70.9	P	143.7	P	180.8	P	145.8	P	141.3	P	139.2	P	126.7	P	152.8	P	142.9	P	86	P
1416667_at	3497.4	P	1582.7	P	1561.1	P	1746.2	P	1614.2	P	1600.8	P	1687.4	P	1700	P	1627.1	P	1501.4	P	1323.9	P	1617.3	P	1911.1	P	1859	P	1541.7	P
1416668_at	768.2	P	380	P	389.1	P	466.8	P	347.4	P	332.8	P	406.5	P	441.7	P	318.7	P	353.8	P	272.1	P	379.3	P	452.9	P	436.5	P	399	P
1416669_s_at	3930	P	1721.7	P	1629.6	P	1843.1	P	1509.7	P	1634.1	P	1918.5	P	1934.9	P	1827.5	P	1886.7	P	1623.2	P	2141.4	P	1896.9	P	2064.9	P	1976.8	P
1416670_at	21.1	A	18.8	A	10.6	A	36.7	A	8.5	A	21.3	A	9.9	A	21.9	A	23.3	A	48.8	A	7.1	A	14.8	A	13.6	A	23.7	A	32.7	A
1416671_a_at	389.9	P	208.6	P	177.6	P	257.5	P	179.6	P	162.1	P	193.2	P	247.9	P	171.5	P	218.7	P	157.3	P	202.8	P	202.3	P	209.6	P	239.7	P
1416672_s_at	235.8	A	120.3	A	104.3	A	148.3	A	108.8	A	99.6	M	118.1	A	115.8	A	123.9	P	108.5	A	92.1	A	105.7	A	107.4	A	120.2	A	135.6	A
1416673_at	76.4	P	34.3	P	28.8	A	25.4	A	31.9	P	26.1	M	36.5	A	6.9	A	23.7	P	26.4	A	23.7	M	17.7	A	20	A	40.2	A	36	A
1416674_at	79.2	A	29.4	A	45.9	A	76.1	A	37.9	A	27.1	A	24.5	A	40	A	19.4	A	32	A	20.3	A	48.8	A	40.6	A	56.9	A	42.9	A
1416675_s_at	8.1	A	10.3	A	29.8	A	5.2	A	6.6	A	5.8	A	6.1	A	14.1	A	5.1	A	6.9	A	5.9	A	3.3	A	25.2	A	25.1	A	7.7	A
1416676_at	7369.3	P	4444.1	P	3952.1	P	4758.8	P	3975.6	P	4687.5	P	4282.7	P	4787.2	P	3523.7	P	4679.5	P	3848.1	P	4168.9	P	4816.7	P	4550.8	P	4938.9	P
1416677_at	9602.5	P	5521.4	P	4983.3	P	5672.5	P	5276	P	5211.1	P	5815.4	P	6145.1	P	5017.7	P	5565.8	P	5424.7	P	6041.4	P	6079.6	P	5872.6	P	5893.3	P
1416678_at	855.1	P	458.5	P	433.5	P	421.8	P	353.1	P	393.3	P	450.2	P	459.5	P	421	P	396.4	P	323	P	445.1	P	496.3	P	451.9	P	481.4	P
1416679_at	7567.4	P	3415.9	P	3132.9	P	3258.9	P	3145.5	P	3264.5	P	3526.1	P	3831.5	P	3278.4	P	3438.5	P	3367.6	P	3608.9	P	4434.5	P	3889.2	P	3819.1	P
1416680_at	455.9	P	251.2	P	254.9	P	290.7	P	204.4	P	250.9	P	250.5	P	256.5	P	185.1	P	264	P	185.5	P	219.2	P	268.4	P	277.9	P	263.1	P
1416681_at	169.7	P	85.8	P	84	P	115	P	81	P	72.6	P	99.4	P	105.6	P	69.4	P	91.8	P	57	P	75.9	P	81.9	P	109.1	P	93.1	P
1416682_at	62.4	P	47.2	P	38.2	P	60.9	P	51.1	P	44.8	P	49.4	P	48.9	P	29	P	35.2	P	29.3	P	37.3	P	55.9	P	53.7	P	73.3	P
1416683_at	631.7	P	313.4	P	276.2	P	215	P	260.2	P	257.4	P	341.3	P	266.3	P	288.6	P	366.1	P	298.5	P	253.7	P	251.5	P	328.1	P	257.3	P
1416684_at	495.7	P	261.8	P	219.5	P	303.7	P	232.2	P	218.4	P	291.5	P	343.1	P	233.3	P	273.7	P	180.9	P	305.7	P	278.6	P	325	P	322.9	P
1416685_s_at	441.9	P	268	P	168.8	P	242.4	P	209.2	P	184.7	P	245.8	P	232.3	P	182.4	P	210.7	P	176.8	P	225.6	P	237.4	P	264	P	255.7	P
1416686_at	61.3	A	19.1	A	28.9	A	45.8	A	23.1	A	17.3	A	21.5	A	22.3	A	15.4	A	16.4	A	12.5	A	20.2	A	32.3	A	25.7	A	57.3	A
1416687_at	8.4	A	6.3	A	2.3	A	3.4	A	0.8	A	6.8	A	10.2	A	2.7	A	2.2	A	11.6	A	10	A	2.3	A	7.2	A	10.7	A	1.3	A
1416688_at	23.8	A	11.8	A	10.3	A	18.4	A	19.1	A	8	A	12.5	A	11.9	A	4.2	A	9	A	9.6	A	14.1	A	27.8	A	19.2	A	40.6	A
1416689_at	119.6	P	71.1	P	68.4	P	124.3	M	53.1	A	73.4	P	57.9	A	68	A	76.5	P	75.8	P	43.7	A	65.1	A	87.4	A	74.9	A	63.7	A
1416690_at	205	P	103.6	P	102.4	P	99.4	P	77.8	P	85.8	P	78.9	P	62	P	62.7	P	105.1	P	57.3	P	98.1	P	117.5	P	130	P	107.6	P
1416691_at	180.7	P	125.9	P	90.9	P	142.8	P	89.8	P	74.1	P	72.5	P	109.1	P	88.5	P	107.5	P	87.2	P	70.2	P	78.2	P	98.7	P	128.9	P
1416692_at	123.5	A	73.3	A	62	A	81.7	A	65.7	A	60.9	A	63.7	A	82.3	A	57.9	A	63.4	A	55.5	A	68.7	A	73.7	A	91.2	A	94.3	A
1416693_at	3	A	1.8	A	2.1	A	10.7	A	1.6	A	1.9	A	3.8	A	2.5	A	1.7	A	1.6	A	3.1	A	4.2	A	2.5	A	2.2	A	3.9	A
1416694_at	4.8	A	21.7	A	12.5	A	25.1	A	13.1	A	11.2	A	5.9	A	15.3	A	8.2	A	15	A	12.4	A	22.4	A	22.6	A	43.9	A	36	A
1416695_at	718.6	P	463.6	P	370.1	P	405.5	P	421.4	P	404.4	P	463	P	453.8	P	441	P	476.1	P	370.8	P	408.6	P	417.5	P	471.1	P	544.4	P
1416696_at	568.3	P	271.4	P	268.1	P	392.6	P	251.5	P	232.5	P	331.3	P	344.7	P	365.9	P	265.1	P	264.1	P	286.1	P	261	P	274.3	P	349	P
1416697_at	748.5	P	444.1	P	393.5	P	497.9	P	383.8	P	352.2	P	406.9	P	432.7	P	365.9	P	463.7	P	311.7	P	409.1	P	496	P	411.9	P	461.2	P
1416698_a_at	560.9	P	343.8	P	167.2	P	276.2	P	165.7	P	195.2	P	149.3	P	305.7	P	237.6	P	179.5	P	186.6	P	263.6	P	177.6	P	219.8	P	243.4	P
1416699_at	3397.5	P	1868.8	P	1844.2	P	2092.9	P	1697	P	1730.6	P	2207.3	P	2350	P	1949.3	P	1984.1	P	1740	P	1962.1	P	2196.3	P	2315	P	2408.3	P
1416700_at	117.2	P	71	P	74.5	P	98.4	P	74.6	P	82.4	P	96.9	P	77.7	P	92.7	P	121.5	P	74	P	83	P	66.8	P	61.8	P	53.4	P
1416701_at	222.3	P	116.5	P	92.1	P	150.1	P	98.9	P	83.2	P	116.8	P	123.1	P	105	P	132.5	P	88.6	P	94.4	P	109.8	P	126.8	P	141.3	P
1416702_at	31.3	A	48	A	14.3	A	17.7	A	27.6	A	21.9	A	14	A	10.9	A	19.9	A	17.3	A	15.4	A	7.1	A	24.8	A	35.6	A	58.3	A
1416703_at	1281.8	P	629.3	P	464.4	P	668.3	P	469.5	P	454.9	P	655.1	P	756.1	P	466.3	P	540.7	P	520.6	P	537.6	P	493.9	P	674.5	P	549	P
1416704_at	460.2	P	257.4	P	261.7	P	386.8	P	195.8	P	206.3	P	304	P	298.7	P	248.4	P	257.7	P	206.6	P	255.8	P	272.2	P	300.9	P	320.5	P
1416705_at	365.8	P	215.3	P	175.8	P	247.8	P	176.7	P	136.4	P	174.6	P	215.5	P	154	P	197.6	P	155.2	P	203.3	P	231.1	P	230.9	P	282.9	P
1416706_at	642.9	P	298.8	P	263.4	P	251.7	P	238.8	P	187.6	P	263.7	P	284.4	P	248.1	P	230.1	P	216.9	P	286.8	P	268.1	P	344.9	P	314.7	P
1416707_a_at	33.1	A	10.3	A	6.1	A	12.3	A	15.1	A	12.2	A	14	A	11.9	A	7.2	A	8.5	A	7.1	A	7.9	A	13.5	A	8.8	A	15.7	A
1416708_a_at	34	A	29	A	22.4	A	34.1	A	11.8	A	13.1	A	17.2	A	7.5	A	15.5	A	21.3	A	5	A	15.9	A	6.8	A	29.9	A	22	A
1416709_a_at	315.3	P	203.9	P	144.4	P	172.1	P	133.6	P	151.3	P	191.8	P	188.4	P	95	P	172.3	P	98.2	P	177	P	179.6	P	199.2	P	194.9	P
1416710_at	14.9	A	5.6	A	8.9	A	7.7	A	3.8	A	9.8	A	1.8	A	6	A	1.2	A	3.8	A	2.3	A	5.4	A	5.9	A	4	A	11.7	A
1416711_at	9.5	A	4.2	A	5	A	9.3	A	11.5	A	3	A	5.5	A	0.6	A	5.5	A	1.6	A	1.2	A	0.7	A	3.1	A	9.1	A	8	A
1416712_at	664.8	P	388.5	P	356.9	P	432.9	P	292.5	P	307.9	P	382.9	P	432.8	P	342.3	P	367.6	P	297.8	P	366	P	441.2	P	485.5	P	449.8	P
1416713_at	82.2	A	50.4	A	29	A	45.3	A	31.6	A	25.9	A	41.3	A	38	A	19.8	A	25.3	A	34.9	A	20.3	A	53.4	A	63.1	A	101.5	A
1416714_at	124.9	P	85	P	61.2	P	74.4	P	59.7	P	76.9	P	55.8	P	67.6	P	51.5	P	66.7	P	41.6	P	41	P	66	P	67.2	P	77.3	P
1416715_at	7.7	A	12.7	A	5.9	A	6.7	A	3.8	A	10.2	A	15.4	A	22.8	A	2.7	A	10.1	A	3.9	A	6.8	A	7.7	A	21.9	A	5	A
1416716_at	92.1	P	29.2	A	51.4	P	42.6	A	37	A	24.8	A	32.8	A	45.4	A	30.8	A	30.8	A	33.3	A	32	A	38.7	A	65.7	A	63	A
1416717_at	4.1	A	1.6	A	1.5	A	4.5	A	4.4	A	1.2	A	5.8	A	3.6	A	2.6	A	4	A	1.3	A	3.6	A	5.1	A	4	A	20.3	A
1416718_at	75.8	M	38.1	A	31.5	A	45.9	A	47.7	P	22.7	A	31.4	A	28.5	A	15	M	38.1	M	31.2	A	35.2	A	45.5	A	53.7	A	39.4	A
1416719_a_at	3429.4	P	2077.1	P	1822.7	P	2039	P	1807.7	P	2082.2	P	2143.7	P	2312.3	P	2006.8	P	2368	P	1868.2	P	2236.5	P	2258.4	P	2267.4	P	2261.7	P
1416720_at	772	P	465.7	P	354.9	P	492.8	P	290.3	P	353.7	P	376.9	P	435	P	264.6	P	403.6	P	272.3	P	373.7	P	452.8	P	463.4	P	531.4	P
1416721_s_at	715	P	369.3	P	287.8	P	321.9	P	267.2	P	299.6	P	379.4	P	385.5	P	337.9	P	373.2	P	258.8	P	341.5	P	383.5	P	306.4	P	330.3	P
1416722_at	205.3	P	114.9	P	81.8	M	113.8	A	88.5	P	101.2	P	124.7	P	124.9	P	93.5	P	96.4	P	87.9	P	116.9	P	128.6	P	140.4	P	150.9	P
1416723_at	147.7	P	97.4	M	73.1	M	105.7	P	81.2	P	100.8	P	118.8	P	124.4	P	94.5	P	114.9	P	97.2	P	125.2	P	139.3	P	159.8	P	135.2	P
1416724_x_at	163.4	P	103.1	P	73.5	P	97.7	P	65.2	P	79.6	P	71.9	P	112.8	P	74.9	P	106.2	P	71.3	P	77.9	P	86.9	P	71.3	P	118.7	P
1416725_at	18	A	30.2	A	17.4	A	51.9	A	30.3	A	2.4	A	13.9	A	11.4	A	11.6	A	12.5	A	15.8	A	14.3	A	18.5	A	41.5	A	32.6	A
1416726_s_at	475.9	P	281	P	204.5	P	275	A	213.5	P	200.4	P	256.5	P	324.5	P	308.1	P	299	P	179	P	324.1	P	223.4	M	287.1	P	286.5	P
1416727_a_at	8365	P	5124.4	P	4876.5	P	5446	P	4955.7	P	4988.7	P	5673.4	P	5816.1	P	4849.1	P	5440.2	P	5156.4	P	5713.3	P	6101.3	P	5700.8	P	5977.8	P
1416728_at	1663.9	P	904	P	738.4	P	856.2	P	779.7	P	714.8	P	858.1	P	892.3	P	832.5	P	815.5	P	737.5	P	789.4	P	833.2	P	742.9	P	1049.6	P
1416729_at	9350.2	P	5257.8	P	4749	P	5374.4	P	4822.6	P	4966.9	P	5343	P	5721.9	P	4982.6	P	5334.3	P	4928.6	P	5161.3	P	5390.8	P	5334.5	P	5374.1	P
1416730_at	2092	P	1344.1	P	1043.7	P	1347.2	P	1071.2	P	1021.6	P	1266	P	1325.2	P	918.9	P	1137	P	739	P	1013	P	1085.4	P	1292.7	P	1133.1	P
1416731_at	505.7	P	289.4	P	230.1	P	323.5	P	202.9	P	208.8	P	249.9	P	315.9	P	237.9	P	264.5	P	181.8	P	260.6	P	268	P	292	P	322.5	P
1416732_at	171.6	P	93.3	P	70.6	P	93	P	77.5	P	75.9	P	92.4	P	101.7	P	84.1	P	90.1	P	64.3	P	87.2	P	107.9	P	112.7	P	97.2	P
1416733_at	443.4	P	270.4	P	196	P	265.9	P	197.3	P	184.7	P	196.9	P	269.4	P	210.3	P	244.4	P	166.1	P	225.8	P	224.9	P	301.2	P	254.4	P
1416734_at	75.1	A	39.2	A	45.5	A	31.5	A	35.3	A	34.4	A	44.1	A	36.1	A	26.6	A	30.2	A	32.3	A	33.2	A	32.6	A	37.1	A	45.9	A
1416735_at	668	P	360.8	P	322.5	P	369.9	P	330.2	P	377.5	P	319.6	P	340.4	P	288.2	P	317.5	P	233.5	P	329.2	P	388.5	P	412.2	P	319.3	P
1416736_at	202.1	A	132.2	A	105	A	147.6	P	108.4	A	114.2	A	113.5	A	130.9	A	91.8	A	103.1	A	84.4	A	122.8	A	98.9	A	148.3	A	169.9	A
1416737_at	16.7	A	10	A	5.9	A	18.1	A	9.2	A	7.5	A	14.4	A	10.2	A	8.9	A	9.1	A	17.5	A	8.1	A	12.8	A	14.9	A	16	A
1416738_at	627.8	P	327.3	P	300.4	P	328.2	P	335.2	P	335	P	372.4	P	388.9	P	238.8	P	420.1	P	340.8	P	377.1	P	507.3	P	372.6	P	438.7	P
1416739_a_at	175	P	115.4	P	90.6	P	117.9	A	123.1	P	108.3	P	110.6	P	86.2	P	70.4	P	118.5	P	109.6	P	114.3	P	180	P	111.5	P	136.6	P
1416740_at	84.2	A	80.7	P	42.3	M	107.6	P	48.4	A	40.9	A	47.5	A	62.5	P	32.8	M	45.4	P	47.3	A	49.8	P	73.2	P	78.4	P	67.7	P
1416741_at	13.7	A	17.9	A	3.8	A	11.6	A	7	A	6.3	A	8.3	A	15	A	11.7	A	16.1	A	5.2	A	7.9	A	2.5	A	11.9	A	9.4	A
1416742_at	362.2	P	239.1	P	209.2	P	286.7	P	182.4	P	173.6	P	198.1	P	230.8	P	195	P	215.7	P	149.9	P	218.6	P	275.5	P	258.8	P	315.9	P
1416743_at	395.6	P	234.8	P	187.1	P	293	P	173.2	P	170.6	P	184.8	P	209	P	190.6	P	145.9	P	139.3	P	205.3	P	197.7	P	196	P	204.2	P
1416744_at	4.1	A	4.8	A	3.2	A	2.9	A	4.6	A	7.6	A	1.7	A	3.4	A	2.4	A	3.5	A	4.8	A	12.1	A	19.8	A	7.9	A	7.8	A
1416745_x_at	53.8	P	17.2	A	32.5	A	7.5	A	36.6	A	19	A	6.5	A	30.7	P	2.5	A	21.9	M	9.4	A	22	A	30.8	A	5.8	A	33.3	A
1416746_at	208.4	P	134.9	P	96.4	P	191.4	P	96.6	P	106.1	P	102.3	P	169.7	P	109	P	139.1	P	130.5	P	155.7	P	141.8	P	193.4	P	218.1	P
1416747_at	242.2	P	160.5	P	125.3	P	203.1	P	124.2	P	113.2	P	147.1	P	171.2	P	134.7	P	151.5	P	99.1	P	130.9	P	130.2	P	139	P	170.3	M
1416748_a_at	57.7	P	47.5	P	43.3	P	35.1	P	29.6	P	34.6	P	26.3	A	47.5	P	41.8	P	29.5	M	31.2	P	39.7	P	42.9	P	30	A	46.4	P
1416749_at	13.9	A	6.9	A	5	A	16.5	A	4.6	A	5.5	A	4.5	A	4.3	A	15	A	7	A	4.3	A	4.2	A	5.6	A	5.5	A	11.3	A
1416750_at	936.1	P	550.4	P	414.3	P	374	P	449.8	P	439.6	P	531.9	P	435.6	P	470	P	459.2	P	360.7	P	423.4	P	496.5	P	459.7	P	439.8	P
1416751_a_at	172.6	P	122.8	P	99.4	P	124.6	P	82.2	P	104.3	P	103.6	P	118.3	P	79.4	P	105	P	92.5	P	86.7	P	103	P	134.9	P	122.3	P
1416752_at	6.7	A	2.5	A	6.8	A	19.8	A	4.7	A	16	A	4	A	5.2	A	3	A	3.8	A	4.5	A	5.5	A	10.4	A	4.4	A	28.9	A
1416753_at	244.2	A	145.3	A	165.4	A	63.7	A	82.3	A	81.3	A	80.9	A	165.7	A	88.2	A	160.4	A	73	A	82.2	A	99.4	A	128.9	A	128.9	A
1416754_at	4.9	A	10.4	A	2.6	A	8.3	A	2.8	A	3.6	A	6.5	A	8.2	A	5.4	A	3.3	A	7.9	A	2.4	A	16.3	A	6.8	A	7.3	A
1416755_at	239.9	P	169.4	P	143.5	P	179.2	P	115.6	P	128.1	P	97.7	P	189.2	P	115.4	P	145	P	98.8	P	163.1	P	118.7	P	211	P	216.3	P
1416756_at	351.1	P	244.8	P	175.3	P	351.6	P	154	P	143.2	P	180.3	P	222.8	P	214.4	P	241.6	P	186.3	P	206.7	P	155.9	P	290	P	291.2	P
1416757_at	18.2	P	14.7	P	6.9	A	17.5	A	2.7	A	2.1	A	12.9	P	3	A	9.9	A	19.3	P	10.5	A	7	A	25.2	P	17.4	A	22.2	A
1416758_at	152.2	A	126.2	A	131.8	A	282.1	A	126.7	A	128.5	A	122.4	A	230.8	A	87.9	P	84.8	A	56.3	A	194	A	196	A	285.4	A	247.6	A
1416759_at	19	A	1.6	A	2.3	A	2.9	A	3	A	0.6	A	0.9	A	1.3	A	1.6	A	6.3	A	2.3	A	1.4	A	1.6	A	1	A	2.8	A
1416760_at	44.2	A	75.3	A	74.4	A	42.6	A	78	A	47	A	27.1	A	93.4	A	56.8	A	54	A	14.8	A	66.6	A	73.9	A	67.5	A	56.1	A
1416761_at	73.3	A	18.3	A	19.1	A	34.1	A	17.2	A	27	A	27.3	A	20.7	A	4.8	A	22.7	A	10.9	A	15.3	A	21	A	45.5	A	40.5	A
1416762_at	1300.7	P	556.3	P	870.7	P	516.8	P	716.2	P	677.5	P	728	P	636.6	P	856	P	506.8	P	630.2	P	570.4	P	836.5	P	685.7	P	409.9	P
1416763_at	700.7	P	359.6	P	288.8	P	347.9	P	329.9	P	308.9	P	378.9	P	406.3	P	338.6	P	339	P	285.8	P	319.6	P	396.4	P	368.3	P	356.2	P
1416764_at	719.1	P	472	P	374.8	P	424.2	P	369.5	P	339.7	P	428	P	451.4	P	409	P	450.5	P	337.5	P	401.5	P	449.8	P	435.4	P	486.3	P
1416765_s_at	668.5	P	338.8	P	309	P	338.8	P	316.6	P	259.6	P	343	P	381.8	P	311.4	P	361.6	P	247.8	P	347.5	P	328.7	P	355.5	P	411.6	P
1416766_at	4534.6	P	2560.5	P	2343.8	P	2746.4	P	2356.1	P	2453.1	P	2622.3	P	2733.4	P	2497	P	2694.7	P	2331.4	P	2641.1	P	2918.2	P	2616.7	P	2637.1	P
1416767_a_at	1386.7	P	699.6	P	717.3	P	775.7	P	675.7	P	534.5	P	798.8	P	846.1	P	650.3	P	728.1	P	540	P	747.6	P	802.8	P	799.2	P	817.8	P
1416768_at	1570.4	P	761	P	644.2	P	772.2	P	753.7	P	632.9	P	813.6	P	914.1	P	768.5	P	821	P	680.4	P	823.1	P	820.5	P	858.3	P	788.1	P
1416769_s_at	638	P	359.3	P	320.3	P	389.2	P	299.3	P	278.9	P	370.6	P	430.8	P	325.4	P	381.9	P	272.4	P	377.1	P	356.8	P	394.5	P	415.8	P
1416770_at	296.3	P	165.2	P	137.1	P	184.5	P	162.8	P	157.9	P	177.9	P	190.1	M	132.8	P	160.2	P	116.9	M	149.7	P	161.3	A	167.6	A	168.6	M
1416771_at	591.2	P	345.6	P	282.9	P	344.4	P	267.8	P	262.7	P	363.2	P	388.5	P	258.8	P	307.1	P	243.5	P	328.7	P	368.2	P	366.5	P	378.4	P
1416772_at	2141.8	P	1016.8	P	1147.5	P	1173.2	P	1080.2	P	1060.6	P	1158.1	P	1144.9	P	992.2	P	1180.1	P	891.9	P	1023.8	P	1247.3	P	1201.8	P	1234	P
1416773_at	397.4	P	134.4	P	70.8	A	137.1	A	104.1	A	98.7	M	139.5	P	265.8	P	83.1	P	190.9	P	145.1	P	194	P	82.2	A	167.3	A	219.4	A
1416774_at	112.6	A	27.9	A	3.3	A	57.2	A	30.8	A	21.3	A	51.9	A	48.4	A	28.4	A	51	A	26.6	A	43.5	A	16.6	A	44.7	A	76	A
1416775_at	146.5	P	99.9	P	104.5	P	121.2	M	89.5	M	95.5	P	70.6	P	111	P	76.4	P	103.3	P	54.6	M	70.6	P	82.5	A	112.3	P	110	A
1416776_at	36	A	29.4	A	11.7	A	14.2	A	2.8	A	6.5	A	21.8	A	17.9	A	10.4	A	6.9	A	17.5	A	4.1	A	35.3	A	6.7	A	27.1	A
1416777_at	14.3	A	13.5	A	6.5	A	11.6	A	6.7	A	5.1	A	15.1	A	5.2	A	11.6	A	10.7	A	6.1	A	14.1	A	16.2	A	4.5	A	4.7	A
1416778_at	383.7	P	193.6	P	199.5	P	188.1	P	171.2	P	202.9	P	205.9	P	185.3	P	180.3	P	157.8	P	145.6	P	193.3	P	167.4	P	205.7	P	170.1	P
1416779_at	149.3	P	97.9	P	87.8	P	71.7	P	69.8	P	90.9	P	96	P	79.1	P	60.6	P	93.6	P	52.2	P	66.2	P	92.5	P	101.9	P	90.1	P
1416780_at	267.7	P	172.5	P	189.5	P	215.4	P	161	P	165	P	174.6	P	227.1	P	134.9	P	167	P	145.9	P	181.4	P	174	P	171.2	P	223.4	P
1416781_at	20.1	A	9.7	A	68	A	11.2	A	16.4	A	17.3	A	8.8	A	62.7	A	9.6	A	11.7	A	8.3	A	70.7	A	6.7	A	36.5	A	13.2	A
1416782_s_at	75.2	A	48.1	A	56.5	A	66.7	A	45.5	A	35.5	A	29.3	A	72.9	A	34.3	A	50.7	A	32.7	A	55	A	56.1	A	47.4	A	82.6	A
1416783_at	19.6	A	6.9	A	7.7	A	8.1	A	11.2	A	7.9	A	2.7	A	13.5	A	17.1	A	2.3	A	4.9	A	3.7	A	17.6	A	3.9	A	9.9	A
1416784_at	14.3	A	4.3	A	3.4	A	6.1	A	1	A	8.8	A	10.2	A	7.2	A	2.3	A	6.4	A	7.5	A	9.5	A	13	A	9.4	A	8.4	A
1416785_at	82.6	P	38.1	P	43.3	P	68.4	A	40.3	P	38.6	A	31	P	29.8	A	22.1	A	28	P	33.9	P	30	P	66.4	P	55.6	P	74	P
1416786_at	115.1	A	63.7	A	41.4	A	86	A	56.8	P	59	A	68.1	A	78.5	A	81.8	P	69.6	P	62.8	P	76	A	68.3	A	72.1	A	80.4	A
1416787_at	106.3	P	70.7	P	80.6	P	82.9	P	53.1	P	79.2	P	75	P	72.6	P	52.4	P	60.7	P	54.3	P	69.7	P	69.6	P	114	M	129	P
1416788_a_at	893.9	P	506.9	P	473.8	P	550.8	P	415.8	P	411.5	P	520.3	P	542.5	P	469.4	P	477.6	P	395.5	P	443.9	P	568.5	P	542.4	P	488.7	P
1416789_at	1073.9	P	629.4	P	537	P	612.3	P	498.1	P	505.5	P	640.7	P	644.5	P	519.3	P	539.4	P	459.4	P	543.2	P	616.8	P	649.5	P	604.1	P
1416790_a_at	447.1	P	219.5	P	190.2	P	196.4	P	177.4	P	174.7	P	222.7	P	229.8	P	202.1	P	188.1	P	181.4	P	214.5	P	246.6	P	245	P	230.7	P
1416791_a_at	123.9	A	90.2	A	78.4	A	24.9	A	72.8	A	67.2	A	84.4	A	91.4	A	68.4	A	79.8	A	91.7	A	45.7	A	27.4	A	98.7	A	20.2	A
1416792_at	742.3	P	366.2	P	311	P	398.1	P	261.5	P	300.7	P	374.4	P	426.1	P	389	P	451.1	P	253.9	P	412	P	339	P	347.2	P	403.8	P
1416793_at	1495.3	P	759.1	P	806.7	P	968.8	P	743.2	P	712.4	P	935.4	P	949.9	P	795.4	P	741	P	657.5	P	917.3	P	892.6	P	891.2	P	967	P
1416794_at	857	P	410.6	P	509.9	P	487.2	P	396.4	P	417.2	P	489.7	P	470	P	429.3	P	416.8	P	353.4	P	477.5	P	548.2	P	486.7	P	516.3	P
1416795_at	306.5	P	142	P	168.5	P	150.3	P	113.4	P	100.5	P	155.3	P	170.5	P	128.2	P	148.7	P	134.3	P	158.3	P	172	P	138.9	P	166.4	P
1416796_at	55.9	P	56.7	P	35.6	P	40.6	A	48.3	P	35.5	P	21.3	P	54.6	P	37.6	P	46.5	P	30.2	P	33.5	P	58.6	P	52.2	P	76.1	P
1416797_at	2.2	A	1.2	A	1.5	A	7.1	A	1.1	A	3.4	A	3.9	A	1.9	A	1.1	A	3.7	A	1.1	A	3.7	A	5.1	A	2.2	A	6.1	A
1416798_a_at	53.7	A	26.4	A	22.8	A	35	A	12.7	A	12.9	A	21.8	A	30.7	A	20.1	A	8.3	A	27	A	40.5	A	16.6	A	16.6	A	40	A
1416799_at	534.1	P	213.7	P	219.8	P	223.3	P	188.1	P	189.2	P	230.1	P	244.3	P	171.7	P	311.1	P	149.1	P	234.5	P	237.1	P	236.4	P	235.7	P
1416800_at	331.1	P	168.3	P	160.3	P	193	P	147.7	P	144.4	P	189.5	P	191.1	P	141	P	226	P	112.1	P	143.7	P	161.3	P	176.5	P	151.6	A
1416801_at	82.1	A	26.3	A	41.6	A	17.8	A	38.4	A	33.6	A	47.2	A	39.3	A	51.5	M	43.4	A	26.5	A	27.6	A	24.6	A	35.9	A	16.7	A
1416802_a_at	53.9	P	33.8	A	49.1	P	32.4	A	22	P	32.7	P	32.8	M	36	P	27.9	P	24.1	P	15.9	A	39.6	P	60.2	P	42.7	P	48.5	P
1416803_at	63.1	P	51.9	P	48.6	P	72.9	P	48.5	P	49.5	P	52.6	P	39.6	P	33.1	P	60.1	P	35.9	P	63.8	P	53	P	35.8	A	72.7	P
1416804_at	22.4	A	14.8	A	0.9	A	8.9	A	3.2	A	6.1	A	11.3	A	8.4	A	2.5	A	9.8	A	9.7	A	4.1	A	15.2	A	9.3	A	19.9	A
1416805_at	32	M	18.1	A	3	A	15	A	16.4	A	15.5	A	10	A	24.5	A	11.2	A	10.3	A	13.8	M	17.1	M	8.9	A	29	A	16.6	A
1416806_at	102	A	127.1	A	109.1	A	159.4	A	90.1	A	89.1	A	95.5	A	73	A	68	A	87.6	A	42.1	A	95.7	A	45.8	A	124.6	A	77.9	A
1416807_at	1841.7	P	907.7	P	886.6	P	806.4	P	802.6	P	1027.3	P	1137.6	P	1050.9	P	844.2	P	913	P	816.6	P	864	P	1146.1	P	906.8	P	967.3	P
1416808_at	178.4	P	114.8	P	81.9	P	82.7	P	90.5	P	111.8	P	85.5	P	102.6	P	81.9	P	105.6	P	64.9	P	90.1	P	92.7	P	131.2	P	114.6	P
1416809_at	9599.6	P	5461.2	P	5296.3	P	5578.9	P	5135.7	P	5166.8	P	5981.6	P	5512.5	P	5237.6	P	5623.5	P	5250.8	P	5738.2	P	5969.5	P	5626.8	P	5719.9	P
1416810_at	417.3	P	281.1	P	256.2	P	309.2	P	213.7	P	218.9	P	293.5	P	297.9	P	209.6	P	268.4	P	235.5	P	287.8	P	370.6	P	273.5	P	363.2	P
1416811_s_at	83.3	P	63.6	P	62.8	P	84.5	P	75	P	52.6	P	69.7	P	63.7	P	56.5	P	65.6	P	63.8	P	49.8	P	109.4	P	82	P	101.5	P
1416812_at	109	P	77	P	51.6	M	98.4	A	51.3	A	57.9	P	64.4	P	61.1	P	47.7	P	58.6	P	41.5	P	45.8	A	61.7	A	52.8	A	56.4	A
1416813_at	98.1	P	64.6	M	23	A	26.5	A	44.4	A	28.3	A	50.8	P	44.9	A	33.1	M	44.7	A	35.8	A	42.3	A	48.5	A	73.9	A	49.7	A
1416814_at	85.5	M	50.9	A	37.3	A	51.1	A	39.6	A	30.3	A	49.5	A	46.1	A	36.4	P	53.7	A	23.9	P	47.1	A	31.9	A	57.3	A	46.2	A
1416815_s_at	469	P	263.9	P	218.3	P	243	P	206.5	P	226.2	P	251.7	P	350.9	P	211.2	P	247.4	P	200.1	P	256.9	P	297.9	P	276.8	P	277.4	P
1416816_at	1228.2	P	697.8	P	587.7	P	668.1	P	560.5	P	503.6	P	670.3	P	661.9	P	509.8	P	611.6	P	507.3	P	551.7	P	594.1	P	684.8	P	685.2	P
1416817_at	141.9	A	85	A	91.8	A	113.2	A	52.7	A	55.3	A	63	A	77.6	A	43.4	A	60	A	64.9	A	61.6	A	69	A	86.5	A	114.6	A
1416818_at	215.6	P	84.8	P	97.9	P	118.1	A	69.6	A	77.6	A	117.9	P	118.1	A	87.5	P	121.7	P	82.9	P	97	P	88.9	A	119.1	A	69.7	A
1416819_at	647.7	P	413.7	P	365	P	428.4	P	390.2	P	342.1	P	455.7	P	446.4	P	363.5	P	427	P	336.4	P	428.9	P	403	P	418.6	P	400.9	P
1416820_at	5.4	A	4.1	A	3.1	A	4.9	A	2	A	2.4	A	3.4	A	4.2	A	2.3	A	1.7	A	2	A	1.5	A	3.8	A	1.9	A	5.4	A
1416821_at	36.9	A	5.8	A	6.8	A	31	A	4.2	A	25.8	A	5.6	A	9.1	A	14.7	A	32.8	A	3.3	A	5.8	A	10.4	A	22.6	A	8.2	A
1416822_at	3.4	A	1.9	A	1.8	A	4.9	A	1.6	A	1.5	A	2.4	A	2	A	1.3	A	1.5	A	1.2	A	1.6	A	2.5	A	2.4	A	3.3	A
1416823_a_at	966.2	P	530.6	P	352.1	P	569.6	P	339	P	449.1	P	509.3	P	529.6	P	328.6	P	431.8	P	354.9	P	472.5	P	462.6	P	555.4	P	576.1	P
1416824_at	335.2	P	166	P	206.3	P	211.4	P	161.9	P	170.3	P	185.9	P	175.6	P	171.8	P	173.3	P	143.5	P	190.2	P	217.5	P	227.3	P	208.2	P
1416825_at	141.2	A	81.1	M	40.5	A	88.7	A	56.3	A	25.8	A	46.7	A	17.5	A	52.7	A	58.8	P	56.5	P	50.2	A	55.3	A	66.7	A	71.5	A
1416826_a_at	342	P	136.8	M	148.9	P	183.5	M	151.1	A	158.5	P	172.5	P	203.6	P	183.4	P	162.4	P	108.2	P	159.9	P	146.8	P	148.2	P	149.7	A
1416827_at	85.8	A	59	A	65.2	A	22	A	33.6	A	47.2	A	48	A	41.7	A	41.2	A	67.7	P	25.5	A	41.3	A	53.1	A	87.3	A	41.2	A
1416828_at	6.6	A	2.7	A	0.8	A	14.1	A	2.5	A	0.7	A	1.8	A	1.1	A	0.8	A	6	A	0.2	A	1.6	A	2.1	A	3.3	A	5.7	A
1416829_at	6931.2	P	3669.9	P	3138.8	P	3797.1	P	3556.2	P	3342.2	P	3739.4	P	3966.3	P	3414	P	3770.7	P	3007.7	P	3727.8	P	4144.2	P	3974.6	P	3953.6	P
1416830_at	490.3	P	251.1	P	258.4	P	298.8	P	180	P	244.1	P	222.6	P	297.6	P	256.4	P	235.9	P	230.7	P	206.6	P	267.3	P	287.3	P	314.2	P
1416831_at	268.5	P	194.2	P	119.2	P	161.3	P	128.4	P	119.7	P	138.7	P	130.4	P	108.4	P	147.8	P	107.2	P	117.1	P	143.1	P	116.4	P	135.6	P
1416832_at	343.4	P	225.6	P	184.7	P	195.9	P	153.8	P	174.4	P	196.9	P	214.6	P	158.6	P	161.8	P	148.7	P	143.1	P	189	P	169.2	P	184.2	P
1416833_at	4377.7	P	2251.4	P	1159.4	P	2808.1	P	2007.4	P	1542.9	P	2332.5	P	2394.7	P	2668.6	P	3066.9	P	1184.9	P	2327.3	P	1665.2	P	3300.9	P	2138.1	P
1416834_x_at	1314.2	P	759.8	P	637	P	689	P	592.6	P	583.4	P	747.5	P	743.3	P	656.7	P	664.6	P	506.3	P	652.3	P	714.5	P	776.7	P	708.7	P
1416835_s_at	421.2	P	241.3	P	191.6	P	290.4	P	215.2	P	190.7	P	258.8	P	361.1	P	420.6	P	311	P	291.7	P	417.7	P	304.1	P	425.7	P	363.8	P
1416836_at	533.2	P	375.1	P	352.1	P	272	P	336.2	P	309.2	P	347	P	426.4	P	327.7	P	354	P	241.2	P	357.8	P	400	P	424.7	P	390.6	P
1416837_at	271.6	P	141	P	131.5	P	155.3	P	133.3	P	117.9	P	147.4	P	180.6	P	121	P	131.9	P	119.1	P	144.2	P	145.6	P	141.9	P	133.1	P
1416838_at	1871.9	P	906.1	P	842.4	P	903.9	P	837	P	848.4	P	921.1	P	926.3	P	874.6	P	833.2	P	702.7	P	868.2	P	1016.6	P	1041.2	P	774.1	P
1416839_at	22.3	A	23.6	A	11.6	A	10.3	A	8.1	A	9.6	A	7.7	A	15	A	7.2	A	9.9	A	4.5	A	1.9	A	8.4	A	19.6	A	8.2	A
1416840_at	673.9	P	275.1	P	259.8	P	308.4	P	263.1	P	312.4	P	376.5	P	388.7	P	278.2	P	220	P	237.4	P	418.2	P	158	P	273.8	P	247.9	P
1416841_at	366	P	244.5	P	160.9	P	289.8	P	154.4	P	159.5	P	238.8	P	217	P	194.1	P	195.6	P	144.2	P	213.7	P	256.7	P	246.4	P	278.9	P
1416842_at	272.1	P	182.6	A	123.5	A	208.3	A	141.9	A	145.8	A	132.2	A	139.4	A	122	M	146.7	A	114.9	P	196.2	M	192.3	A	146.8	A	186.6	A
1416843_at	39.6	A	30.5	A	16.4	A	23.9	A	22.2	A	26.8	A	27.1	A	11.6	A	12	A	18.5	A	13.2	A	15.7	A	1.9	A	25.7	A	16.9	A
1416844_at	73.8	A	18.3	A	22.3	A	10	A	12	A	20.8	A	14.3	A	48.6	A	2.5	A	32.7	A	14.9	A	40.4	A	33.6	A	37.5	A	14.2	A
1416845_at	75.8	A	28.2	A	25.8	A	31.8	A	39.7	A	24	A	53.1	A	43.5	A	33.6	A	40.4	A	56.2	A	42	A	45.3	A	28.9	A	18.9	A
1416846_a_at	53	P	43.4	P	44.4	P	28	A	35.2	P	35.9	P	39.8	P	58.8	P	42.3	P	46.1	P	23.2	P	42.5	P	64.2	P	47.5	P	55.3	P
1416847_s_at	3.1	A	3.1	A	1.1	A	4.1	A	14.3	A	0.5	A	8.1	A	2.9	A	7.7	A	0.9	A	0.4	A	2.2	A	1.8	A	1.3	A	9.4	A
1416848_at	429.2	M	225	A	207.4	M	233.4	A	209.9	A	178.6	A	203.5	A	244.8	A	191.1	P	231.6	M	186.1	A	224.9	M	267.8	A	262.5	A	255.1	A
1416849_at	1877.7	P	1270.9	P	1180.9	P	1284.9	P	1156.4	P	1115.6	P	1081.7	P	1265.3	P	917.7	P	1161.4	P	792.4	P	825.5	P	1316	P	1141.1	P	1147.3	P
1416850_s_at	3756	P	2232.3	P	1941.7	P	2025.6	P	1907	P	2107.8	P	1959.9	P	2191.8	P	1953.1	P	2052.2	P	1624.1	P	1936.2	P	2117.9	P	2171.5	P	1818.7	P
1416851_at	23.6	A	25.4	A	37.4	A	11.9	A	25	A	17.6	A	25.8	A	5.7	A	3.6	A	37.6	A	5.9	A	17.1	A	13.6	A	70	A	26	A
1416852_a_at	93.4	M	60.8	P	38.8	A	92	P	35.9	A	49.5	M	52.1	A	50.7	P	48.8	P	42.7	A	30.4	P	55.9	P	52.1	A	62.1	A	56.6	A
1416853_at	106.6	P	53.2	P	54.9	P	81	P	61.1	P	43.2	P	55.6	P	61	P	49.4	P	43.7	P	37.3	P	57	P	61.5	P	55.5	P	80.7	P
1416854_at	161.7	M	115.3	P	75	A	100.5	A	88.2	P	67.9	A	88.9	M	103.5	P	47.3	A	76.4	A	80.3	P	115.4	P	105.3	M	195.9	P	158.9	P
1416855_at	428.8	P	217.3	P	225.8	P	164.5	P	182	P	189	P	159.3	P	242.7	P	114	P	107.8	P	122.5	P	190.4	P	223.8	P	126.9	P	201.6	P
1416856_at	468.9	P	326.7	P	289.5	P	353.1	P	241.1	P	246.1	P	333.7	P	395	P	297.7	P	345	P	271.3	P	276.6	P	343.3	P	485.7	P	369.6	P
1416857_at	855.8	P	499	P	424.7	P	510.3	P	428.3	P	398	P	479.6	P	505.7	P	446.8	P	456.9	P	382.6	P	451.1	P	481.3	P	460.7	P	485.5	P
1416858_a_at	482.8	P	285.8	P	257.1	P	279.2	P	234.3	P	225.4	P	281.8	P	280.2	P	179.6	P	287.2	P	218	P	257.5	P	253.2	P	288.6	P	287.8	P
1416859_at	142.5	P	70.2	P	57.6	P	154.5	A	97.7	P	91	P	95.7	P	59.2	P	61.4	P	75.1	P	48.7	P	51.9	P	96.4	P	123.8	P	71.8	P
1416860_s_at	289.9	P	147	P	121.7	P	174.7	P	118.5	P	131.4	P	134.8	P	169.2	P	122.5	P	147.6	P	113.8	P	116.2	P	119.3	P	130.7	P	147.1	P
1416861_at	212.5	P	123.4	P	148.7	P	138.1	P	120.1	P	110	P	126.9	P	132.7	P	82.2	P	126.2	P	88.5	P	102.7	P	143	P	163.1	P	162.6	P
1416862_at	112.7	P	63.6	P	72.4	P	66	P	56.1	P	46.6	P	63.7	P	69.8	P	40.5	P	72.8	P	42.8	P	57.9	P	57.7	P	60.7	A	98.7	A
1416863_at	2.8	A	1.7	A	3.9	A	4.8	A	2.3	A	1.8	A	3.3	A	1.3	A	1.4	A	1.3	A	1.1	A	2	A	2.3	A	2.1	A	3.1	A
1416864_at	81	A	65.6	P	57.7	A	78.5	A	36.8	P	34.6	M	61.1	A	55.4	P	48.5	M	58.5	P	40.3	A	64.1	P	49.1	A	77.8	P	73.8	P
1416865_at	25.6	A	21.7	A	16.3	A	7.6	A	7.6	A	18.7	A	4.2	A	15.7	A	10.3	A	11.8	A	12.6	A	10	A	21	A	17.6	A	18	A
1416866_at	580.2	P	316.7	P	294.7	P	272.6	P	236.2	P	227.3	P	318	P	298.4	P	248.9	P	244.9	P	218	P	278.6	P	309.2	P	353.9	P	324.3	P
1416867_at	392.4	P	155.3	P	185.5	P	201	P	159.3	P	110.6	P	171.8	P	200.8	P	177	P	171.8	P	165.6	P	157.4	P	218.6	P	226.5	P	205.8	P
1416868_at	161	P	79.4	P	88.5	P	66.2	P	69	P	74.1	P	80.8	P	101.1	P	68.9	P	96.6	P	71.2	P	77.3	P	79.5	P	93.1	P	96.2	P
1416869_x_at	11	A	8.1	A	4.9	A	13.6	A	9.2	A	8.5	A	6	A	8.7	A	7.4	A	8.4	A	4.8	A	5	A	7	A	9.4	A	14.2	A
1416870_at	131.1	P	59.3	P	62.9	P	96.7	P	47.6	P	49.3	P	67.9	P	72.8	P	54	P	59.5	A	48.1	P	76.5	P	96	P	82.6	M	68.4	P
1416871_at	21.5	A	30.8	A	20.6	A	59.6	A	9.4	A	10.3	A	7.1	A	40.1	A	14	A	14.5	A	29.9	A	14.5	A	21.3	A	48.7	A	55.3	A
1416872_at	109.7	P	50.9	P	32.9	P	62.2	P	47.3	P	46.9	P	39.6	P	54.4	P	41.8	P	50.3	P	34.4	P	59.5	P	55.3	P	46.6	P	49.3	P
1416873_a_at	253.6	P	121.9	P	121.9	P	150.2	P	129.3	P	113.9	P	124.7	P	141.9	P	92.3	P	148.9	P	96.5	P	124.2	P	146.6	P	142.5	P	137.1	P
1416874_a_at	97.4	P	75.9	P	51.9	P	64.6	P	48.9	P	36.2	P	54.6	P	58.4	P	44.5	P	50.2	P	35	P	49	P	46.9	P	86	P	79.1	P
1416875_at	69.3	A	6.6	A	7.4	A	17.5	A	8.3	A	21	A	18.6	A	43.4	A	9.4	A	7.4	A	2.4	A	4.7	A	13.3	A	60.7	A	15.2	A
1416876_at	100	P	62.1	M	32.6	A	56.1	M	57.9	P	29.7	P	38.3	A	42	M	23	M	34.5	P	45.4	P	21.7	A	37.7	P	46.7	P	59.6	P
1416877_a_at	1413.7	P	851	P	683.1	P	834.8	P	681.1	P	713.8	P	742.4	P	941.8	P	606.7	P	772.4	P	574	P	796.7	P	841.9	P	949.2	P	923.7	P
1416878_at	93.7	P	48.1	P	22.1	P	55.9	P	24.3	P	38.8	P	36.2	P	54.1	P	41.4	P	52.1	P	51.5	P	37	A	65	P	40.2	P	63.8	P
1416879_at	51.1	A	20.8	A	19	A	26.6	A	18.4	A	26	A	5.3	A	26.1	A	17.5	A	28.5	A	23.9	P	16	A	22.7	A	35.5	A	36.9	A
1416880_at	859.5	P	516.2	P	414	P	564.3	P	437.2	P	461.1	P	472.9	P	569.3	P	363.7	P	538.7	P	359.3	P	394.8	P	426.7	P	546.3	P	541	P
1416881_at	594.7	P	320.6	P	267	P	426.1	P	261.1	P	256.3	P	294.6	P	309.7	P	257.8	P	365.6	P	208.3	P	222.9	P	250.4	P	292.3	P	296	P
1416882_at	124.9	P	80.1	P	69.6	P	164.2	P	93.4	P	66.3	P	65.1	P	71.2	A	44.6	P	100.9	P	73.4	P	79.4	P	138.1	P	136.8	P	184.6	P
1416883_at	970.9	P	630.4	P	533.8	P	628.5	P	540.2	P	495.5	P	526.5	P	613.7	P	518.1	P	602.3	P	516.9	P	596.2	P	553	P	582.1	P	644.8	P
1416884_at	602.9	P	379.1	P	318.9	P	384	P	327.3	P	385.2	P	350.9	P	430.5	P	288.2	P	410.8	P	296.1	P	371.7	P	388.8	P	338.1	P	465.3	P
1416885_at	74	P	45.3	P	59.2	P	56.7	A	27.5	P	36.5	A	51.5	P	46.8	A	40.5	P	41	P	38.7	A	37.3	P	62.1	P	55.5	P	53.9	A
1416886_at	47.1	P	26.3	A	24.8	A	31.2	A	25.4	P	18.3	A	17.6	A	26.1	A	23.4	P	22.5	P	15.2	A	20.7	M	32.3	P	24.7	M	33	A
1416887_at	40.1	A	38.4	A	6.4	A	19	A	11.2	A	11.3	A	21.1	A	19.5	A	15.6	A	4.7	A	5.5	A	21.6	A	47.1	A	15	A	39	A
1416888_at	199.9	A	88	P	78.5	A	89.4	M	87.3	A	56.8	A	88.3	A	105.5	A	107.4	M	83.2	A	72.9	A	90	A	82.5	P	84.3	M	118.2	A
1416889_at	10.4	A	2.1	A	3.8	A	8.9	A	3.1	A	5.5	A	2.8	A	3.4	A	2.6	A	1.5	A	3.3	A	2.4	A	3.6	A	5	A	3.5	A
1416890_at	185.3	P	90.7	P	74.7	P	105	P	85	P	93.4	P	102.9	P	125	P	82.7	P	92.4	P	86.5	P	109.2	P	121.2	P	131.3	P	146.4	P
1416891_at	724.1	P	378.6	P	342.3	P	366.8	P	365.6	P	320.7	P	433.5	P	437.1	P	332.9	P	369.3	P	337.5	P	388.4	P	412.6	P	365.2	P	440.9	P
1416892_s_at	978.8	P	521.4	P	591.4	P	541.9	P	517.3	P	428.3	P	528	P	561.5	P	434.4	P	498.7	P	414.8	P	469.6	P	599.8	P	623.4	P	586.1	P
1416893_at	315.3	P	201.9	P	240.1	P	206.9	P	244.8	P	208.9	P	207.2	P	211.6	P	217.6	P	233.8	P	207	P	159.1	P	282.8	P	195.4	P	178.1	P
1416894_at	225.8	P	89.3	P	117.1	P	136.7	P	127.6	P	79.3	P	124	P	133.7	P	111.1	P	99.2	P	111.5	P	120.9	P	132.5	P	160	P	108.5	P
1416895_at	335.3	P	176	P	111.8	P	128	P	123.5	P	134.5	P	210.1	P	218.6	P	109	P	104.5	P	119.4	P	157.7	P	144	P	112	P	179	P
1416896_at	129.6	P	96.9	P	61.3	P	51.6	A	60	P	64.5	A	67.8	P	78.7	P	69.4	P	95.5	P	73.9	P	77.8	P	59.7	M	91.9	P	112	M
1416897_at	532.4	P	310.8	P	262.7	P	265.6	P	303.1	P	278.4	P	434.6	P	375.9	P	349.9	P	326.5	P	337.7	P	390.1	P	367.2	P	406.5	P	364.9	P
1416898_a_at	109.9	A	129	A	41.8	A	133.7	A	97.2	A	67.2	A	95.3	A	50.9	A	93.3	A	144.1	M	92.8	A	123.2	A	87.7	A	108.5	A	107.3	A
1416899_at	52	A	28	A	23.7	A	136.4	A	23.4	A	25.1	A	22.8	A	80.7	A	31.6	A	21.1	A	64	A	51.6	A	76.3	A	39.5	A	120	A
1416900_s_at	10.1	A	3.3	A	1.9	A	4.6	A	2.5	A	3.2	A	3.2	A	3.3	A	2.5	A	6.8	A	2.5	A	4.6	A	4.6	A	2.7	A	5.3	A
1416901_at	924.3	P	542.6	P	429.6	P	481.5	P	438.9	P	461	P	440	P	519.2	P	361.9	P	469.1	P	348.9	P	438.6	P	460.8	P	488.3	P	464.5	P
1416902_a_at	2664.4	P	1639.3	P	1681.3	P	1692.8	P	1467	P	1604.8	P	1712.2	P	1896.8	P	1630.6	P	1644.2	P	1486.3	P	1835.2	P	1849.5	P	1855.1	P	1910.7	P
1416903_at	860.9	P	411	P	378.1	P	354.2	P	399.2	P	389.1	P	497.6	P	506.4	P	465	P	454.2	P	333.5	P	421.7	P	397.1	P	432.8	P	361.6	P
1416904_at	2417.9	P	1287.5	P	1162.5	P	1408.6	P	1086.8	P	1058.8	P	1465.9	P	1420	P	1278.1	P	1221.4	P	878.1	P	1315.7	P	1317.8	P	1479.7	P	1505.5	P
1416905_at	11.8	A	2.3	A	3.4	A	12.7	A	4.8	A	5.6	A	5.1	A	6	A	3.6	A	5	A	2.6	A	5.3	A	10.2	A	3.1	A	10.4	A
1416906_at	493.8	P	295.6	A	272.4	A	378	A	216.9	A	260.6	A	292.4	A	369.3	A	283.5	P	321.6	A	236.1	A	305	A	436.3	A	355.8	A	431.7	A
1416907_at	237.4	P	178	P	146.1	P	145.1	P	120.8	P	147.4	P	145.6	P	178.3	P	126.9	P	137.4	P	115.1	P	158.2	P	170.7	P	180.2	P	152.7	P
1416908_s_at	927.6	P	457.8	P	486	P	497.1	P	385.1	P	411.9	P	450.2	P	471.8	P	385.1	P	409.9	P	363	P	447.1	P	519.1	P	555.5	P	509.9	P
1416909_at	411.8	P	234.9	P	159.2	P	215.5	P	189.3	P	173.9	P	216.6	P	215.2	P	203.6	P	221.4	P	145.2	P	197.7	P	218.2	P	279.6	P	238.1	P
1416910_at	719.9	P	418.9	P	410.6	P	445.3	P	358.4	P	393.3	P	446.9	P	448.9	P	406.4	P	393	P	357.4	P	433.5	P	464.9	P	424.8	P	465.9	P
1416911_a_at	242.4	P	139	P	105.5	P	134	P	103.7	P	90.5	P	111.8	P	127.7	P	95	P	100	P	81.7	P	123.5	P	101.4	P	144	P	140.3	P
1416912_at	619.2	P	308	P	299	P	338.3	P	260.6	P	249.5	P	308.7	P	332.6	P	290.3	P	264.6	P	234.9	P	302.3	P	289.6	P	346	P	319.8	P
1416913_at	8828.8	P	4687.6	P	4521	P	4612.5	P	4283.8	P	4739.6	P	5282.7	P	5900.6	P	4403.5	P	5118.7	P	4449.6	P	5108.3	P	5449.4	P	4732.9	P	5380.7	P
1416914_s_at	210.8	P	130.2	P	109	P	135.9	P	122.3	P	98.1	P	116.2	P	144.8	P	124.7	P	138.1	P	94.2	P	125.6	P	139.5	P	122.8	P	141.6	M
1416915_at	93.7	P	65.7	P	47	P	38.2	P	45.7	P	28.9	P	41.7	P	49	P	46	P	52.6	P	22.1	P	34.3	P	38.9	P	27.1	P	53.1	P
1416916_at	113.1	P	54.7	A	62	P	97	P	62.3	P	49	P	63	P	52.9	P	36.5	P	43.4	P	63.2	P	42.5	A	72.4	M	76.3	P	84.4	A
1416917_at	442.5	P	209.5	P	192.4	P	323	P	187.6	P	165.2	P	237	P	278.1	P	230.2	P	212.2	P	208.5	P	235.2	P	248.2	P	240.8	P	261.3	P
1416918_at	210.2	P	119.1	P	129	P	105.1	P	99.9	P	93.9	P	106.1	P	96.8	P	90.6	P	102.6	P	79.2	P	113.1	P	111.2	P	105	P	138.9	P
1416919_a_at	23.4	A	21.3	A	24.8	A	23.3	A	24.4	A	19.4	A	5.9	A	32.1	A	3.2	A	28.1	A	3.8	A	10.4	A	37.3	A	35.6	A	18.3	A
1416920_at	187.7	P	134.6	P	102.1	P	163.7	P	87.5	P	105.1	P	141.3	P	131.4	P	116.6	P	135.5	P	102.3	P	153.5	P	154.3	P	169.9	P	176.9	P
1416921_x_at	828.9	P	516.7	P	473	P	514.5	P	375.2	P	456.4	P	463.4	P	537.6	P	435.9	P	504.9	P	389.8	P	521	P	514.5	P	594.2	P	631.1	P
1416922_a_at	1141.3	P	640.7	P	671.6	P	727	P	556.4	P	607.2	P	648.6	P	697.8	P	470.5	P	654.1	P	424.8	P	587.3	P	662.6	P	712.9	P	657	P
1416923_a_at	611.9	P	400.8	P	325.8	P	412.1	P	351.7	P	322.2	P	333	P	393.3	P	337.5	P	301.6	P	264.6	P	295.5	P	371.2	P	374.5	P	387.6	P
1416924_at	927.6	P	672	P	559.4	P	681.2	P	525.3	P	546.3	P	517	P	698	P	487.9	P	688.3	P	539.5	P	632	P	669.6	P	666.7	P	559.6	P
1416925_at	236.4	P	100.8	P	115.6	P	134.1	P	120.6	P	105.4	P	115.3	P	104.2	P	93	P	76.5	P	84.2	P	78.7	P	102.7	P	133.3	P	133.8	P
1416926_at	541.7	P	221.6	P	264.5	P	348.7	P	206.3	P	201.4	P	312.1	P	217.5	P	178.3	P	160.3	P	128.4	P	196.1	P	204.8	P	248.4	P	247.3	P
1416927_at	172.8	P	86.8	A	87.7	P	130.9	P	60.4	P	61.6	P	89.1	P	64.3	P	54.9	A	72.3	P	53.9	M	84	P	94.2	A	136.5	P	111.2	P
1416928_at	121.8	P	76.5	P	61.3	P	85.9	P	54.1	P	55.3	P	52.4	P	82.6	P	55.1	P	82.5	P	41.3	P	78.3	P	77.1	P	95.4	P	105.8	P
1416929_at	24.6	A	20.9	A	17.4	A	10.3	A	11.8	A	8.8	A	3.7	A	10.3	A	12.8	A	9.9	A	6.7	A	15.2	A	6.9	A	14	A	11	A
1416930_at	30.3	A	21.8	A	22	A	33.3	A	25.6	A	13.8	A	22.8	A	27.4	A	4.7	A	12	A	9.8	A	3.5	A	26.8	A	30.2	A	63.2	A
1416931_at	225.9	P	106.5	P	107.1	P	122.2	P	97.7	P	104	P	104.6	P	122.8	P	104.1	P	80.3	P	100.3	P	97	P	118.3	P	113.4	P	131.1	P
1416932_at	191.9	P	118.6	P	93	P	149.3	M	94.6	P	84.5	P	108	P	102.5	P	103.3	P	77.4	M	83	P	99.7	P	123.6	P	110.5	P	109.3	P
1416933_at	1735.2	P	606.9	P	679.3	P	1229.9	P	690.5	P	1162.4	P	934.5	P	1239.8	P	890.6	P	983.1	P	887.2	P	1066.5	P	1294.8	P	1306.2	P	1140.2	P
1416934_at	163.9	P	122.5	P	104.2	P	110.6	P	89.7	P	70.8	P	92	P	133.6	P	70.7	P	90.6	P	108.9	P	102	P	109.1	P	80.5	P	139.1	P
1416935_at	14.2	A	9.4	A	6.7	A	4.5	A	4	A	17.4	A	3	A	5.6	A	3.2	A	4.6	A	3.5	A	7.6	A	6.8	A	23.8	A	29.5	A
1416936_at	113.6	A	40.5	A	42.8	A	49.9	A	32.9	A	51.3	A	55.8	A	51.9	A	27.9	A	38.5	A	39.5	A	37.2	A	20.6	A	37	A	34.9	A
1416937_at	3166.7	P	1743.4	P	1708.1	P	1857.1	P	1659.7	P	1590.8	P	1740.9	P	1960.4	P	1738.2	P	1789.9	P	1680	P	1795.7	P	1860.7	P	1891.7	P	1922.9	P
1416938_at	866.3	P	469.3	P	467.3	P	440.4	P	396.3	P	442.8	P	476.3	P	547.3	P	406.8	P	495.2	P	370.6	P	595.1	P	511.5	P	579	P	519.1	P
1416939_at	1980.8	P	930.2	P	921.9	P	981.6	P	958.7	P	894.6	P	1060.3	P	1187	P	1024.9	P	864.6	P	831.1	P	905	P	1091.9	P	959.9	P	1009.2	P
1416940_at	518	P	235.4	P	238.2	P	324.1	P	270.2	P	236.5	P	328.7	P	268	P	280.9	P	222.4	P	244.2	P	230.9	P	263.4	P	284.6	P	266.9	M
1416941_s_at	2267.4	P	1312.6	P	1145.3	P	1328.3	P	1158.8	P	1036.1	P	1203.3	P	1408.8	P	1086	P	1327	P	1007.7	P	1252.6	P	1283.1	P	1348.2	P	1443.6	P
1416942_at	353.3	P	214.2	P	175.7	P	211.2	P	168.9	P	171	P	215.5	P	195.1	P	153.5	P	206.2	P	130.9	P	174.8	P	179.2	P	244	P	233	P
1416943_at	1221.9	P	644.6	P	574.3	P	643.1	P	549.5	P	520.1	P	617.1	P	693.3	P	560.7	P	577.6	P	495.9	P	596.8	P	613.7	P	632.4	P	654.6	P
1416944_a_at	70.2	P	36.1	A	28.5	P	45	A	37.8	M	37.3	A	26.3	A	42.2	A	23.4	M	22	A	17.4	A	26.2	A	41.1	A	45.9	A	34.4	A
1416945_at	7	A	13.2	A	11.2	A	22.6	A	11.7	A	6.1	A	21.3	A	8	A	10.6	A	19.3	A	15	A	11.2	A	24.8	A	20.1	A	17.8	A
1416946_a_at	6214.9	P	3323.5	P	2741.7	P	3932	P	3703.2	P	3016.7	P	3580.4	P	3495.2	P	2840	P	3618.2	P	2702	P	3645.8	P	4130.9	P	4049.8	P	4785.7	P
1416947_s_at	8646	P	4899.7	P	4287.9	P	4912.4	P	4850.6	P	4685	P	5261.9	P	5143.1	P	4849.3	P	4953.2	P	4555.1	P	5068.6	P	5310.9	P	5259.2	P	5489.3	P
1416948_at	640.5	P	404	P	319.3	P	395.5	P	342.5	P	334	P	382.8	P	391.5	P	352.2	P	350.2	P	330.7	P	396.2	P	410.9	P	449.1	P	406.2	P
1416949_s_at	435.8	P	300.2	P	222.4	P	270.7	P	231	P	205	P	235.7	P	348	P	256.7	P	251	P	234.6	P	261.9	P	276.7	P	284.7	P	398.1	P
1416950_at	34.8	P	32.2	P	24.5	P	35.5	M	21.2	P	23.7	P	33.4	P	31.7	P	23.6	P	34.2	P	29	P	19.5	P	25.7	P	34.9	P	31.2	M
1416951_a_at	927.9	P	375.5	P	359.2	P	518.9	P	345.9	P	312.8	P	433.9	P	464.5	P	290.8	P	362.2	P	310.8	P	351.8	P	464.9	P	517.2	P	484.5	P
1416952_at	632.6	P	317	P	326.9	P	354.9	P	270.4	P	291.1	P	315.1	P	372.8	P	314	P	313.8	P	284.1	P	317.4	P	344.2	P	328.2	P	332.9	P
1416953_at	59.3	A	15.6	A	69.7	P	77.9	A	18	A	33	A	47.1	A	27.9	A	41.3	M	32.4	A	43.8	P	47.2	A	61.2	A	35.5	A	5.1	A
1416954_at	1408.3	P	721	P	641.1	P	740.7	P	766.7	P	751.6	P	766.6	P	720	P	698.4	P	703.3	P	535.8	P	739.5	P	726.6	P	770.6	P	757.9	P
1416955_at	902.6	P	413.3	P	366.9	P	477.5	P	433.9	P	431.5	P	435.7	P	418.6	P	402.5	P	399.2	P	309.1	P	429.4	P	469.2	P	466.9	P	500.1	P
1416956_at	55.2	A	24.1	A	29.7	A	42.8	A	26.4	A	10.9	A	6	A	7.8	A	20.4	A	29.1	A	10.3	A	11.5	A	22.4	A	23.9	A	10.1	A
1416957_at	30.8	P	26.1	P	17.3	P	18	A	19.3	P	10.8	P	12.8	P	12.5	A	16.2	P	14.2	P	15.9	M	11.8	A	18.7	M	31.4	P	24.6	P
1416958_at	2007.7	P	844.9	P	739	P	940	P	798.3	P	810.8	P	938.1	P	973.6	P	734.6	P	959.4	P	654.2	P	834.4	P	916.6	P	964.7	P	873.4	P
1416959_at	296.5	P	146.1	P	107.1	P	161.3	A	74.2	P	128.3	P	174	P	145.9	P	113.2	P	121.1	P	104.2	P	101.3	P	121	A	134.9	P	156.4	A
1416960_at	193.2	M	148.3	P	105.9	P	114.2	P	121	A	62.2	P	129.9	P	112.9	P	93.3	P	117.2	P	110.8	P	105	P	126.4	P	163.5	M	151.4	M
1416961_at	9.1	A	6.3	A	4.9	A	10.3	A	5.1	A	6.8	A	4.1	A	6.7	A	4.8	A	4.3	A	3.4	A	5.8	A	6.9	A	7.6	A	9.3	A
1416962_at	8.6	A	19.6	A	20	A	10.8	A	5	A	3.5	A	5.2	A	3.6	A	15	A	4.2	A	32.3	A	6.1	A	6.2	A	5.6	A	7.2	A
1416963_at	252.4	P	149.4	P	171.5	P	206.4	P	138	P	158	P	136.5	P	173.4	P	142.2	P	144.5	P	120.6	P	138	P	192.1	P	168.7	P	140.7	P
1416964_at	207.4	P	143.4	P	139	P	131.9	A	128.8	P	98.3	P	165.9	P	164	P	139	P	133	P	127.7	P	153.3	P	140.2	P	114.9	P	150.5	P
1416965_at	25.3	A	14.8	A	11.7	A	23	A	20.2	A	17.5	A	7.8	A	21	A	10.2	A	6.4	A	20.7	A	14.4	A	10.9	A	8.3	A	13.4	A
1416966_at	26.3	A	18.1	A	21.9	A	18.4	A	19.8	A	16.2	A	26.1	A	2.8	A	16.8	A	18.3	A	21.9	M	23.5	P	38.2	A	23.7	P	35.5	A
1416967_at	8.6	A	1.1	A	1.5	A	3.6	A	1.3	A	5.4	A	0.6	A	3.1	A	5.5	A	3.9	A	1.1	A	2.1	A	0.9	A	1	A	6.4	A
1416968_a_at	6470.5	P	3724.6	P	3342.7	P	3417.6	P	3411	P	3264.4	P	3809.9	P	3772.9	P	3272	P	3666.2	P	2857.3	P	3412.9	P	3789.1	P	3898.4	P	3446.3	P
1416969_at	4.3	A	4.7	A	5.4	A	13	A	7.6	A	3.8	A	4.1	A	8	A	2.9	A	3.4	A	4	A	3.7	A	10	A	5	A	13.3	A
1416970_a_at	7179.6	P	3728.4	P	3513.3	P	3817.1	P	3269.4	P	3849.2	P	4018.2	P	4189.5	P	3767.5	P	3987.4	P	3391.5	P	4224.6	P	4272.5	P	4273.5	P	4175.2	P
1416971_at	3750	P	2002.2	P	1890	P	1480.4	P	1836	P	1774.6	P	1927.2	P	2231.1	P	2061.7	P	2030	P	1756.5	P	2013	P	2299.4	P	2252.1	P	2194.8	P
1416972_at	383.7	P	217.1	P	197.1	P	226.7	P	162.2	P	175	P	255.5	P	215.8	P	216.8	P	170.3	P	184.5	P	212.3	P	215.6	P	272.5	P	269.7	P
1416973_at	699	P	415.7	P	341.7	P	413.4	P	334	P	314.7	P	375.8	P	386.5	P	361.1	P	380.8	P	323.7	P	389.6	P	413.5	P	449.1	P	453.6	P
1416974_at	288.1	P	139.8	P	123.7	P	153.9	P	119.1	P	127.7	P	141.2	P	159.2	P	103.5	P	113.2	P	89.8	P	135.3	P	151.6	P	157.5	P	148.5	P
1416975_at	77.4	A	40.8	P	15.9	A	23.1	A	29.8	A	26	P	25.4	A	31.1	A	27.1	A	23.8	A	26.2	A	25.5	A	31	A	47.8	A	34.1	A
1416976_at	221.9	A	177.2	A	101.7	A	150.4	A	118.1	A	135	A	157.3	A	143.9	A	91.4	A	120.1	A	100.9	A	126.7	A	137.2	A	174.7	A	162.8	A
1416977_at	36	P	25.4	P	22	P	34.2	A	15	P	18.4	P	36.4	P	29.1	P	10.3	A	27.8	P	12.9	M	20.1	P	26.2	P	28.4	P	27.8	P
1416978_at	1166.8	P	704.5	P	581.7	P	801.4	P	630.1	P	580.4	P	695.5	P	790.4	P	634.2	P	774.8	P	578.2	P	641.6	P	756.5	P	707.4	P	748	P
1416979_at	1562.1	P	801.5	P	938.5	P	999.2	P	760.2	P	893.1	P	942.1	P	1098.1	P	795.9	P	1059.9	P	836.2	P	1050.2	P	1268.4	P	1268.1	P	980.9	P
1416980_at	4048.9	P	2160.7	P	1916.5	P	2265	P	2048.5	P	1974.8	P	2339	P	2282.5	P	2051.1	P	2121.6	P	2016.7	P	2365.7	P	2479.1	P	2228.2	P	2562.3	P
1416981_at	259.3	P	161.9	P	147	P	207.3	P	149.6	P	113.1	A	138.4	P	167.1	P	83.3	P	125.1	P	114.7	P	123.2	P	128.3	M	146.1	P	159.2	P
1416982_at	350.2	P	300.4	P	200.3	P	294.4	P	155.6	P	150.9	P	205.9	P	274	P	152.6	P	189.1	P	164.4	P	180.2	P	228	P	279.2	P	211.8	P
1416983_s_at	417.7	P	266.2	P	186.6	P	238.1	P	159.4	P	139.8	P	183.1	P	184.8	P	159.3	P	174.2	P	110.7	P	129.8	P	187.7	P	182.9	P	202	P
1416984_at	412.2	P	247.3	P	202.9	P	269.2	P	255.3	P	189.4	P	295.4	P	292.1	P	225.8	P	297.2	P	217.6	P	295.6	P	276.8	P	254.7	P	262.5	P
1416985_at	96.7	M	110.5	P	61.5	P	99.7	P	63.2	M	54.1	P	70.2	A	31.7	M	66.2	P	69.5	M	48.6	A	68.3	P	61	A	109.8	A	64.7	A
1416986_a_at	18.2	A	23.1	A	15	A	29.8	A	27.5	A	22.9	A	28.8	A	21.7	A	9.2	A	22.1	A	20.5	A	23.9	A	6.4	A	17.8	A	27.8	A
1416987_at	75.1	P	51.9	P	59.9	P	47.1	P	31.3	P	37.4	P	40.8	P	38.3	P	28	P	44.2	P	43.6	P	40.2	P	45.1	P	67.9	P	58	P
1416988_at	89.3	A	53.6	A	48.5	A	52.6	A	49.4	P	31.5	M	47.3	A	50.9	A	26.8	M	37.8	A	38.2	M	46.8	A	58.8	A	66.3	A	58	A
1416989_at	660.3	P	205.8	P	227.4	P	226.4	P	175.1	P	226.3	P	213.8	P	246.6	P	112.2	P	178.1	P	176.4	P	222.3	P	273.8	P	296.8	P	207	P
1416990_at	257.2	P	182.3	P	133	P	144.1	P	117.4	P	114.6	P	128.8	P	157.7	P	106.9	P	117	P	128.2	P	159.6	P	154.9	P	165.6	P	195.9	P
1416991_at	193.8	P	101.7	P	83.4	P	105.9	P	101.1	P	103.5	P	87.8	P	106.6	P	100.2	P	96.5	P	87.4	P	85.5	P	129.7	P	109	P	109.1	P
1416992_at	82	A	60.3	A	39.2	A	91.1	A	27.1	A	21.8	A	41.9	A	59	A	18.9	A	38.6	A	31.3	A	37.3	A	65.4	A	89.3	A	45.5	A
1416993_at	463.4	P	233.2	P	241.5	P	386.2	P	269.4	P	192	P	236.6	P	273.6	P	213.3	P	225.5	P	208.7	P	267.4	P	292.2	P	275.4	P	301.2	P
1416994_at	156.1	P	90.8	M	51.7	A	74.2	A	71.7	P	73.7	P	68.4	P	88.8	P	65.2	P	77.5	P	54.9	A	96.9	P	104	P	89.2	A	133.1	A
1416995_at	91.6	A	99.5	A	57.4	A	58.4	A	61.7	A	61.9	A	51.9	A	70	A	41.2	A	41.5	A	35.7	A	49.1	A	35.5	A	35.2	A	85.1	A
1416996_at	160	P	103.6	P	115.9	P	236.2	P	92.3	P	83.6	P	102.7	P	145.8	P	120.1	P	165.1	P	96.2	P	117.9	P	253	P	210.7	P	172.2	P
1416997_a_at	126.8	P	80.3	P	67.1	P	85.1	P	49.5	A	40.8	P	67.8	P	67.5	P	47.6	M	63.7	P	54.1	P	41.4	P	76	P	85.8	P	101.8	P
1416998_at	274.4	P	172.3	P	181	P	252.7	P	176.4	P	165	P	148.4	P	177.2	P	260.4	P	215.6	P	148.7	P	147.3	P	221.9	P	227.4	P	188	P
1416999_at	365.2	A	102.4	A	177.7	A	152.3	A	87.8	A	133.7	A	177.8	A	233.8	A	98.2	A	139.9	A	161.6	A	228	A	12.6	A	86.1	A	35.5	A
1417000_at	131.4	P	90.3	P	76.7	P	50.6	P	71.9	P	66.9	P	76.5	P	79.8	P	70	P	88.1	P	87.9	P	63.8	A	67.6	P	89.7	A	89.8	A
1417001_a_at	1699.6	P	736.3	P	529.3	P	885.8	P	651.9	P	715.9	P	852.8	P	800	P	818.9	P	580	P	737.3	P	559.9	P	857.5	P	643.5	P	849.4	P
1417002_at	643	P	489.4	P	333.6	P	459.6	P	335	P	397.7	P	431.9	P	424.6	P	393.8	P	406.2	P	355.6	P	394.4	P	525.3	P	512.3	P	534.3	P
1417003_at	55.2	A	50.8	A	33.7	A	16	A	22	A	24.1	A	31.8	A	53	A	20.3	A	25.8	A	28.6	A	30	A	51.7	A	56	A	82.7	A
1417004_at	417.9	P	262.8	P	209.6	P	350.7	P	211.6	P	186.2	P	263.7	P	271.6	P	208.1	P	235.3	P	163.5	P	214.3	P	202.4	P	178.1	P	245.1	P
1417005_at	20.2	A	12.4	A	14.8	A	24.1	A	15.9	A	18.1	A	11.9	A	28.4	A	25.1	A	23.8	A	10.8	A	15.8	A	17.5	A	24.7	A	42.5	A
1417006_at	398	P	234.9	P	187.9	P	284.7	P	220.1	P	196.3	P	202.1	P	237.8	P	200.8	P	194.7	P	208.4	P	218.3	P	212.6	P	235.3	P	191.2	P
1417007_a_at	1201.1	P	680.3	P	505	P	567.4	P	534.1	P	562.3	P	559.3	P	656.9	P	591.7	P	655.8	P	441.4	P	550.7	P	691	P	643.5	P	626.9	P
1417008_at	205.4	P	138.9	P	104.2	P	123.6	P	102.2	P	111.7	P	131.2	P	162	P	100.3	P	109	P	110.8	P	77	P	158.5	P	130.7	P	188.9	P
1417009_at	1727.3	P	1033.3	P	735.3	P	972.6	P	939.9	P	808.3	P	932	P	1140.2	P	843.6	P	1037.4	P	733.3	P	872.4	P	986	P	1047.4	P	1043	P
1417010_at	642	P	300.9	P	273.5	P	294	P	250.5	P	261.1	P	288.2	P	327.9	P	240.5	P	260.8	P	197.3	P	309.1	P	257.3	P	302.2	P	329.5	P
1417011_at	1188.9	P	702.2	P	513.9	P	574.7	P	482.2	P	503.2	P	624.1	P	638.9	P	481.5	P	538.5	P	444.2	P	503.9	P	677.2	P	607.5	P	533.6	P
1417012_at	964.1	P	556.5	P	428.5	P	503.8	P	362.1	P	399.6	P	505	P	511	P	440.2	P	439.7	P	340.3	P	316.1	P	470.3	P	498	P	438.2	P
1417013_at	1518.2	P	817.4	P	1056	P	1247.7	P	834.1	P	968.8	P	738.8	P	800.6	P	789	P	723.4	P	677.7	P	688.9	P	810.9	P	878.9	P	778.6	P
1417014_at	672.7	P	356.3	P	515.1	P	605	P	340	P	420.6	P	380.4	P	373.4	P	322.6	P	328.3	P	283.1	P	303.1	P	441.1	P	438.6	P	370.6	P
1417015_at	62.1	P	103.3	P	51.7	P	57.7	A	62.9	P	39.5	P	73.1	P	55.2	P	51.4	P	57.9	P	43.9	P	61.5	P	44.2	M	80.1	P	73	P
1417016_at	209.1	P	145.3	P	121.1	P	203.3	P	91.4	P	106.5	P	102.5	P	147.3	P	106.9	P	127.4	P	125.6	P	104.7	P	149.3	P	135.2	P	195.6	P
1417017_at	152.4	A	27.7	A	141.4	P	71.9	A	45.2	A	40	A	63.4	A	171.8	P	58	A	64.2	A	113.2	P	85.9	A	328.2	P	78.9	A	40	A
1417018_at	12	A	14	A	32.4	A	12.4	A	5.2	A	27.2	A	5.1	A	3	A	40.4	A	12.5	A	12.5	A	10.4	A	7	A	30.3	A	14.6	A
1417019_a_at	1.6	A	1.9	A	1.5	A	3.1	A	0.9	A	1	A	0.8	A	1.4	A	1.3	A	0.6	A	0.4	A	0.7	A	1.5	A	1.5	A	3	A
1417020_at	37.1	A	5.9	A	3.7	A	9.9	A	3.5	A	2.4	A	3.1	A	5	A	5.3	A	3.1	A	3.8	A	4	A	18.8	A	10.7	A	8	A
1417021_a_at	40.1	A	14.2	A	3.4	A	14	A	15.2	A	33.4	A	23.5	A	24.8	A	22	A	2.3	A	1.9	A	23.7	A	10.3	A	17.5	A	20.1	A
1417022_at	58.5	A	36.4	A	24.8	A	36.7	A	25.7	A	25.8	A	30.3	A	36.9	A	25.6	A	28	A	17.2	A	30.4	A	35.5	A	46.9	A	44.7	A
1417023_a_at	298.2	P	184.8	P	156.7	P	173.5	P	135.1	P	162.7	P	152.6	P	139	P	142.6	P	174.4	P	141.5	P	149.8	P	183.4	P	208.1	P	207.9	P
1417024_at	205.8	P	117.2	P	108.8	P	173.1	P	118.9	P	103.1	P	157.7	P	159.2	P	131.7	P	119.5	P	101.6	P	155.9	P	177	P	186.1	P	159.9	P
1417025_at	511.5	P	349.6	P	261.4	P	336.6	P	221.5	P	202.9	P	192.7	P	190.4	P	184.5	P	237.1	P	185.2	P	192.1	P	224.7	P	251.3	P	268.6	P
1417026_at	234.6	P	168.5	P	113.9	P	135.9	P	106	P	120.2	P	126.4	P	134.3	P	132.7	P	133.9	P	99.7	P	125.7	P	140.8	P	129	P	160	P
1417027_at	315.8	P	173.9	P	199.1	P	179.4	P	155.7	P	149.3	P	211.7	P	163.4	P	146	P	149	P	126.6	P	170.1	P	196.4	P	209.3	P	188.9	P
1417028_a_at	131.7	P	97.2	P	102.7	P	104.4	P	90.2	P	74.6	P	80.3	P	88.5	P	76.2	P	67.3	P	57.4	P	74.6	P	88.2	P	78.5	P	101.9	P
1417029_a_at	44.8	A	38.4	A	34.5	M	25.5	A	41	P	33.9	A	28.6	A	17.5	A	28.7	A	40	A	19.1	A	25.8	A	27.2	A	39.2	A	40.9	A
1417030_at	27.3	P	18.5	A	7.2	A	23.6	A	16.9	A	14.9	P	17.1	P	21.5	A	12.4	P	14.8	P	11.5	M	13.8	A	17.7	A	26.9	A	24.1	A
1417031_at	31.9	P	11.3	A	33.7	P	27.5	A	14.6	P	13.1	P	22.6	P	15.2	A	18.8	M	22.9	P	19.4	P	23.4	A	31.3	A	20.9	P	22.7	A
1417032_at	293.6	P	168.2	P	171.1	P	172.4	M	124.6	P	97.3	A	124.3	M	149.2	P	181.8	P	146.3	P	138.9	P	158.3	A	67.4	A	168.2	P	170	A
1417033_at	42.6	A	18.8	A	24.7	A	70.9	A	24.6	A	31.2	A	22.9	A	22.4	A	5	A	28.5	A	19.7	A	33	A	18.1	A	26.4	A	27.4	A
1417034_at	141.6	A	80.9	A	67.7	A	51.8	A	69.5	A	42.9	A	67.9	A	75.7	A	83.1	P	67.1	A	63.7	M	75.5	A	47.4	A	38.4	A	23.9	A
1417035_at	153.6	A	100.8	A	73.9	A	117.9	A	64.3	A	78.3	A	53.8	A	85.7	A	67.7	A	86.2	A	67.6	A	95.9	A	84.6	A	103.5	A	101.2	A
1417036_at	2.8	A	1.8	A	6	A	4.2	A	1	A	0.7	A	2.2	A	0.8	A	2.5	A	2.3	A	1.3	A	2.1	A	2.1	A	4.1	A	2.1	A
1417037_at	73.9	A	69.9	P	43.6	A	19.4	A	48.3	P	42.4	M	54.9	A	34.8	A	50.2	M	46.8	A	19.7	A	40.3	A	42.6	A	89	P	69.5	A
1417038_at	460.5	M	263.7	P	167.6	P	248.2	A	182.2	P	211.4	P	264.3	P	212.2	A	248.7	M	198	M	234.8	P	226.1	P	290.1	A	194.6	A	201.1	A
1417039_a_at	138	A	64.5	A	67.2	A	63.4	A	56.4	A	62.7	A	69.3	A	79.8	A	36.6	A	74	A	46.5	A	52.1	A	62.9	A	82.8	A	67.6	A
1417040_a_at	222.7	P	214.7	P	152	M	162.9	A	148.5	P	121.3	A	142.6	P	113.2	A	112.6	P	138	P	69	A	91.8	A	156.7	M	143.7	P	113.9	A
1417041_at	259.8	P	135.7	P	123.9	P	148	A	145.2	P	109.8	P	112.8	P	160.1	P	93.5	P	142.6	P	107.7	P	121.9	P	152.2	A	155.1	P	208.8	P
1417042_at	3115	P	1459	P	1586.9	P	1455.9	P	1127.6	P	1317.6	P	1519.1	P	1823.7	P	1256.1	P	1093.9	P	1154.5	P	1342	P	1630.2	P	1830.3	P	1304.2	P
1417043_at	3576.1	P	1870.9	P	1910.5	P	2085.9	P	1695	P	1815.6	P	2082.3	P	2455.4	P	1840.9	P	2269.5	P	1751.9	P	1836.1	P	2116.8	P	2280.2	P	2082.3	P
1417044_at	128.5	M	91.5	P	54.2	A	92	A	52.7	A	67.9	P	65.7	M	75.6	A	65.5	M	74.5	A	60.9	P	70.8	M	77.2	A	62.8	A	71.9	A
1417045_at	234.9	P	164.8	P	109.7	P	116.2	P	95.6	P	108.4	P	140.9	P	150.6	P	102.2	P	159	P	114.7	P	131.4	P	99.1	P	116.6	P	167.3	P
1417046_at	231.7	P	159	P	116.8	P	154.1	P	134.5	P	123.5	P	152.4	P	140.6	P	137.4	P	136.5	P	126.5	P	136.5	P	164.8	P	158.7	P	145.8	P
1417047_at	5.5	A	4.1	A	2	A	5.4	A	3.8	A	2.2	A	3.2	A	1.7	A	7.3	A	2.3	A	3.1	A	2.8	A	4	A	5.8	A	4.6	A
1417048_at	19	A	50.5	A	52.3	A	95.9	A	34	A	28	A	27.5	A	38.7	A	33.4	A	23.1	A	26.3	A	33.3	A	76.9	A	47	A	64.7	A
1417049_at	27.7	A	18	A	18.4	A	11.3	A	24.1	A	22.7	A	35.6	A	39.5	A	29.8	A	23.2	A	15.4	A	21.3	A	32.6	A	30.6	A	64.8	A
1417050_at	13.5	A	22.3	P	13.8	A	47.6	A	19.9	P	21.5	A	13.3	A	18.2	A	4.6	A	20.7	A	10.7	P	18.6	P	30.4	A	38.6	P	14	A
1417051_at	2.1	A	4.6	A	17.1	A	13.1	A	4.7	A	7.6	A	2	A	13.4	A	8.6	A	14.4	A	3.1	A	15.5	A	0.8	A	16.7	A	19.1	M
1417052_at	1049.1	P	413.7	P	504.2	P	423.5	P	448.4	P	384.4	P	468.5	P	467.4	P	509.7	P	449.5	P	363	P	527.8	P	508.6	P	621.4	P	425.5	P
1417053_at	567.8	P	364.2	P	324.7	P	403.9	P	318.6	P	353.7	P	417.4	P	428.4	P	402.7	P	362.8	P	307.4	P	419.2	P	394.9	P	345	P	313.2	P
1417054_a_at	732.5	P	349.3	P	382.4	P	368.9	P	296.6	P	311.9	P	413.7	P	422.5	P	298.7	P	387.1	P	277	P	366.5	P	373.5	P	410	P	474.3	P
1417055_at	513.9	P	318.1	P	313.5	P	343.8	P	279.7	P	342	P	360.2	P	425.7	P	335.9	P	254.3	P	220.5	P	306	P	342.5	P	377.5	P	432.3	P
1417056_at	1389.6	P	840.7	P	724.1	P	756.2	P	810.7	P	824.3	P	803.9	P	760.3	P	793.9	P	810.2	P	682.1	P	759.2	P	942.2	P	767.8	P	839.5	P
1417057_a_at	468.4	P	293.8	P	197.9	P	334.5	P	233.8	P	190.5	P	265.7	P	273.6	P	221.7	P	244.7	P	191.1	P	274.5	P	237.5	P	308.6	P	365.5	P
1417058_a_at	582.3	P	356.5	P	276	P	307.9	P	277.9	P	271.9	P	335.6	P	337	P	262.9	P	299.7	P	266.1	P	355.7	P	328.5	P	391.1	P	306.9	P
1417059_at	764.4	P	377.5	P	317.6	P	433.9	P	310.1	P	327.3	P	394.6	P	444	P	359.1	P	381.7	P	380.3	P	402.3	P	403.6	P	316.9	P	354.7	P
1417060_at	163.7	P	146	P	107.3	P	107.8	P	50	P	65.2	A	113.8	P	116.3	P	67.1	P	80.7	P	77.2	P	107.2	P	102.2	P	182.6	P	136.9	P
1417061_at	2175.8	P	1084.4	P	1032.4	P	1136.6	P	1018.5	P	952.3	P	1162.8	P	1312.7	P	960.3	P	1325.6	P	805.9	P	957.2	P	1180.8	P	1355.1	P	1146.7	P
1417062_at	96	A	59.5	P	36.3	P	71.5	A	48.8	A	46.7	P	48.6	P	58.4	P	41.3	P	43.4	P	42.9	P	48.8	P	56.9	A	56.4	M	59.5	M
1417063_at	446.4	P	307	P	312.9	P	325.6	P	318.5	P	333.1	P	198.9	P	205.3	P	268.4	P	299	P	167.1	P	256.1	P	257.4	P	404.5	P	390.7	P
1417064_at	534.9	P	370.7	P	255.4	P	465.2	P	248.2	P	213.3	P	342.8	P	347.2	P	312.8	P	315.2	P	224.3	P	358	P	344.7	P	395.8	P	420	P
1417065_at	114.3	P	84.4	P	47	P	120.4	P	47.7	P	91.5	P	68.8	P	70.7	P	38.5	P	71.8	P	30.8	P	30.9	P	71.8	P	119.5	P	75.6	P
1417066_at	1022.5	P	641	P	695.3	P	439.8	P	540.8	P	473	P	594.4	P	441.8	P	459.5	P	587.9	P	353.9	P	436.3	P	683.6	P	502.9	P	375.6	P
1417067_s_at	126.3	P	92.9	P	72.2	P	71.7	P	51.4	P	48	P	66.4	P	77.8	P	44.9	P	86.1	P	41.1	P	41.8	P	68	P	81.8	P	55.8	P
1417068_a_at	316.2	P	156.5	P	147.7	P	212.4	P	139.2	P	167.1	P	161.9	P	209.5	P	154.8	P	170.4	P	141.5	P	174	P	178.9	P	229.7	P	237.6	P
1417069_a_at	142.3	P	74.4	P	60.2	P	78.6	P	49	P	61.9	P	75	P	93.4	P	64.4	P	71.8	P	60.7	P	65.5	P	71.8	P	75.9	P	56.5	P
1417070_at	4134.9	P	1444.2	P	1459.7	P	1426.8	P	1600.5	P	1107.8	P	1651.1	P	1534.3	P	1502.6	P	1524	P	1361.6	P	1334.6	P	1384.2	P	1508.3	P	1935	P
1417071_s_at	4473.5	P	2216.2	P	1997.3	P	2109.7	P	1992.8	P	1721.7	P	2358	P	2013	P	2157	P	2180.6	P	1886	P	2079.2	P	1979.4	P	2443.6	P	2171.2	P
1417072_at	60.4	A	33.9	A	21.2	A	29.5	A	23.6	A	26.6	A	19.5	A	28.4	A	9.1	A	21.4	A	8	A	13.9	A	21.3	A	39.8	A	32.3	A
1417073_a_at	220.5	P	96.4	P	95	P	134.4	P	102.1	P	94.9	P	103.2	P	125.6	P	71.6	P	104.2	P	74.6	P	78.4	P	112.8	P	126.5	P	154.8	P
1417074_at	13.4	A	28.7	A	3.4	A	34.7	A	15	A	18.3	M	10.7	A	2.2	A	5.1	A	5	A	10.4	A	6.2	A	28.2	A	10.4	A	25.1	A
1417075_at	952.4	P	532.5	P	451.1	P	490.1	P	414.9	P	408.6	P	497.9	P	544.5	P	460.9	P	500.8	P	380.4	P	521.6	P	504.7	P	499.7	P	583.2	P
1417076_at	4.8	A	4.1	A	16	A	14.1	A	17.4	A	1.1	A	5.5	A	3.9	A	15.2	A	10.5	A	7.8	A	7.2	A	13.9	A	14.3	A	6	A
1417077_at	239.2	P	111	P	125.7	P	135.8	P	121.4	P	125.5	P	137.9	P	126.5	P	106.8	P	99.3	P	89.2	P	114.5	P	137	P	134.1	P	127	P
1417078_at	20.5	A	3.9	A	17.1	A	44.3	A	8.9	A	15.8	A	29.8	A	6.6	A	12.6	A	13.6	A	8.4	A	5.5	A	20.1	A	7.9	A	12.1	A
1417079_s_at	36.5	A	39.5	P	29.2	A	48.2	A	29.3	A	39.1	P	29.7	A	46.5	A	23.1	A	29.5	M	20.9	A	29.5	A	33.8	A	59.9	A	43.1	A
1417080_a_at	396.1	P	239.8	P	183.9	P	225.1	A	208.2	P	175.6	P	212.7	P	258.2	P	180.4	P	207.8	P	180	P	203.6	P	219	P	246.8	P	244.9	P
1417081_a_at	654.2	P	400.6	P	378.3	P	421.3	P	374.3	P	330.2	P	355.1	P	420.8	P	297.9	P	366.1	P	271.3	P	381.8	P	368.8	P	406.7	P	393.3	P
1417082_at	686.5	P	419.9	P	337.3	P	414.6	P	370.2	P	382.7	P	419.4	P	439	P	296.5	P	438.6	P	327.1	P	406.2	P	436.8	P	397.5	P	519.8	P
1417083_at	2344.6	P	1208.6	P	1089.7	P	1383.3	P	1049.9	P	978.3	P	1234.1	P	1423.1	P	1270.2	P	1139.8	P	1109.5	P	1321.1	P	1237.9	P	1332.9	P	1369.6	P
1417084_at	555.8	P	334.6	P	308.8	P	381.6	P	254.6	P	262.1	P	361.5	P	364.4	P	211.1	P	342.2	P	160.9	P	278.6	P	407.9	P	389.2	P	488.5	P
1417085_at	8799.5	P	4830.2	P	4330.9	P	4366.7	P	4610.7	P	4375.1	P	5000.3	P	5463.8	P	4509.5	P	4888.5	P	4655.2	P	5168.6	P	5204.8	P	5280.5	P	5281.2	P
1417086_at	466.4	P	228.7	P	255.1	P	274.1	P	223.2	P	197	P	227.3	P	226.8	M	203.5	P	191.2	P	166.6	M	194.5	P	247.4	P	244.5	M	255.8	A
1417087_at	320.6	P	220.9	P	136	P	209.1	P	168.6	P	124.1	P	179.8	P	187.1	P	152.3	P	130.2	P	151.2	P	156.9	P	213.6	P	203.2	P	209.9	P
1417088_at	109.1	A	48.9	A	40.8	A	58.7	A	38.3	A	52.4	A	48.4	A	42.1	A	40	A	37.4	A	43.8	A	46.1	A	62.5	A	54.6	A	28.6	A
1417089_a_at	24.5	A	15.8	A	16.1	A	33.5	A	15.3	A	17.1	A	10.9	A	1.3	A	12.5	A	6.3	A	6.6	A	12.1	A	10.3	A	20.1	A	21.2	A
1417090_at	123.3	P	68	P	49.4	P	73.8	P	45.3	P	39.3	P	41.8	P	51.3	P	45.1	P	60.7	P	38.7	P	57.4	P	89.3	P	66	P	69.4	P
1417091_at	1247.6	P	637.2	P	521	P	658.4	P	527.1	P	587.2	P	618.1	P	725.3	P	515.4	P	659.3	P	448.5	P	618.2	P	721.5	P	632.9	P	626.5	P
1417092_at	9.8	A	25.2	A	6.7	A	9.7	A	13	A	3.3	A	7.9	A	11.1	A	13.8	A	11.4	A	9	A	4.1	A	4.6	A	3.4	A	11.7	A
1417093_a_at	78.7	P	67.3	P	50	P	40.2	P	53.6	P	54.9	P	72.3	P	62.2	P	53	P	60.8	P	49.3	P	51.1	P	64.9	P	69.2	P	72.3	P
1417094_at	255.3	P	143.1	P	134.1	P	163.8	P	133.3	P	129.4	P	132.5	P	158.6	P	129.3	P	129.8	P	88.5	P	157.1	P	157	P	117.1	P	170.2	P
1417095_a_at	60.6	P	47.6	P	23	P	62.4	P	25	P	43.7	P	37.5	P	65.3	P	45.5	P	56.3	P	36.5	P	40.7	P	47.7	P	24.1	P	63	P
1417096_at	158.7	M	121.3	P	72.2	A	114.7	A	86.1	M	113.2	P	104.5	P	110.3	M	73.7	P	88.3	P	74.5	A	136.5	M	126.9	M	119.4	P	170.2	M
1417097_at	120.1	P	86.7	P	75.2	P	95.1	P	73.8	P	66.8	P	78.1	P	76.2	P	71.4	P	93.1	P	64.8	P	70.4	P	74.8	P	100.4	P	89.8	P
1417098_s_at	159.7	P	98.8	P	122.7	P	120.8	P	122.5	P	111	P	94.2	P	130.3	P	80.3	P	107.9	P	79.3	P	91.3	P	150.8	P	129.4	P	136.3	P
1417099_at	403.1	P	230.3	A	205.9	P	246.5	A	193.1	A	188.4	M	249.5	P	273.7	P	175.7	P	208.9	P	185.5	M	232.6	P	251.4	P	272.8	A	288.8	A
1417100_at	107.7	A	70.8	A	40.2	A	115.1	A	41.9	A	48.8	A	65.2	A	73.3	A	40.9	A	39.8	A	29.5	A	55.8	A	81.9	A	43.3	A	80.2	A
1417101_at	50.6	A	31	A	35.7	A	38.1	A	29.1	A	24.9	A	35.5	A	32.3	A	33.6	A	34.1	A	25.2	A	40.9	A	63.3	A	61.3	A	56.5	A
1417102_a_at	1832	P	1145.2	P	886.9	P	1078.1	P	959.8	P	899.6	P	1039.2	P	1158.8	P	1019	P	1104.3	P	876.4	P	1036.8	P	1166.6	P	1162.1	P	1247.7	P
1417103_at	4378	P	2093.9	P	2257.6	P	2504.9	P	2209.6	P	2254.7	P	2327.8	P	2575.3	P	1967.1	P	2074.8	P	1851.7	P	2483.8	P	2749.4	P	2476.6	P	2483.2	P
1417104_at	71	P	54.7	P	51.7	P	44.8	A	40.3	A	29.7	P	46.1	P	46.9	A	41.8	P	31.9	P	44.3	P	55.8	P	37.8	A	32.3	A	51.4	A
1417105_at	417.7	P	263.5	P	262.6	P	263.7	P	219.1	P	241.8	P	231.4	P	279.6	P	225.2	P	248.7	P	216.2	P	241.9	P	267.7	P	261.9	P	288.6	P
1417106_at	176.9	P	104.6	P	84.2	P	115	P	94.6	P	73.7	P	80	P	127.8	P	93.3	P	111.8	P	72.2	P	74.4	P	94	P	112.9	P	112.5	P
1417107_at	156.5	P	144.9	P	78.5	P	151.4	P	106.4	P	94.8	P	129.7	P	105.9	P	81.2	P	106.9	P	76.8	P	150.4	P	123.5	P	137	P	150	P
1417108_at	552.6	P	277.9	P	290.1	P	420.5	P	258.1	P	229.5	P	249	P	334.7	P	276.3	P	224.4	P	220.9	P	260.2	P	327	P	280.1	P	287.8	P
1417109_at	213.5	P	146.9	P	104.9	P	106.8	P	114.8	P	101.7	P	121.2	P	115.8	P	108.5	P	126.2	P	118.2	P	88.8	P	129.4	P	88.2	P	96.1	P
1417110_at	1906.8	P	954.4	P	962.2	P	1082.7	P	912.5	P	827.6	P	1104.5	P	1242.6	P	876.9	P	1001.1	P	746.1	P	1047.1	P	1193.1	P	1171.4	P	1170.7	P
1417111_at	2541.6	P	1266.3	P	1244	P	1312.5	P	1078.4	P	1182.3	P	1298.1	P	1433.6	P	1107.9	P	1341	P	1061.5	P	1171.4	P	1517.3	P	1467.3	P	1490.7	P
1417112_at	151.8	A	103.1	A	88.9	A	76.3	A	84.3	A	74.1	A	89	A	102.4	A	92.5	A	83.6	A	63.7	A	79.5	A	93.2	A	95.2	A	99	A
1417113_at	350.1	P	160.5	P	142.1	P	158.6	P	139.6	P	121.3	P	165.7	P	162.5	P	121.6	P	132.6	P	113.9	P	166.3	P	161.5	P	200.9	P	157.4	P
1417114_at	165.2	P	90.9	P	66.3	P	87.5	P	71.9	P	76.5	P	70.9	P	88.5	P	70.6	P	88	P	60.7	P	63.5	P	84.7	P	82.3	P	115.9	P
1417115_at	48	A	18.4	A	11.3	A	46.1	A	25.8	P	9.8	A	10.7	A	16	A	9.3	A	16.5	A	11.6	A	7.2	A	28.9	A	22.2	A	11.6	A
1417116_at	128.1	P	87	P	76.1	P	119.1	P	50.7	P	62.2	P	71.8	P	88.8	P	52.9	P	79.6	P	76.9	P	115.7	P	100.9	P	83.2	P	120.7	P
1417117_at	6.2	A	5	A	4.7	A	29.3	A	4.6	A	15.9	A	7.4	A	5.3	A	1.7	A	14.1	A	5.2	A	8.5	A	29.6	A	24.7	A	8.3	A
1417118_a_at	92.8	A	39.1	A	52.8	A	32.6	A	74.4	A	37.8	A	69.4	A	50.1	A	51.4	A	29.4	A	23	A	61.4	A	71.9	A	14.6	A	49.7	A
1417119_at	102.2	P	55.5	P	51.1	P	55.2	A	44.9	A	28.3	A	45.8	P	65.1	M	46.4	A	59.1	P	54	P	52.7	P	76.1	A	75.7	A	50.7	A
1417120_at	130.8	A	108.6	M	88.3	A	140.7	A	92.9	A	102.9	A	96.9	P	94.2	A	92.8	A	99.6	M	72.5	M	84.2	A	119.2	A	87.4	A	112.1	A
1417121_at	47.9	A	12.3	A	24.3	A	39	A	20.3	A	21.9	A	25.4	P	24	A	10.1	A	17.2	A	7	A	10.6	A	38.8	A	38.1	A	49.1	A
1417122_at	17.8	A	11.1	A	1.6	A	3.5	A	1.6	A	3.6	A	1	A	17.1	A	0.7	A	8.8	A	0.8	A	1.1	A	2.4	A	2.4	A	3.3	A
1417123_at	35.3	A	35.9	A	28.7	A	20.8	A	25.4	A	27.6	A	27.1	A	40.9	A	8.7	A	24.5	A	11.3	A	2.6	A	31.7	A	41.4	A	44.1	A
1417124_at	2381.8	P	1197.5	P	1033.2	P	1296.2	P	1095.1	P	1049.2	P	1364.7	P	1353.1	P	1069.9	P	1171.7	P	985.6	P	1225.2	P	1430	P	1474	P	1228.6	P
1417125_at	8931.8	P	4546.6	P	4792.6	P	5013.8	P	4429.6	P	4878.3	P	5251.1	P	5438.4	P	4674.1	P	4835.8	P	4560.7	P	4976.8	P	5319.4	P	5184	P	4888	P
1417126_a_at	1258.1	P	930.1	P	620.3	P	870.7	P	691.8	P	840.4	P	749.8	P	743.4	P	664.6	P	869.1	P	683.2	P	789.9	P	894.2	P	1044.2	P	1009.9	P
1417127_at	36.6	A	48.5	A	31.3	M	36.9	A	49.8	A	22.9	A	35.7	A	34.2	A	17	A	26.7	A	4.3	A	43.4	P	18.8	M	58.4	A	24.7	A
1417128_at	49.3	A	25	A	22.9	A	32.7	A	20.1	A	19.2	A	21.5	A	22.9	A	17	A	21.1	A	23.1	A	18.3	A	22.1	A	21.6	A	33.4	A
1417129_a_at	33.3	A	29.5	A	26.4	A	22.1	A	16.2	A	22.3	A	42.7	A	36.4	A	32	A	33.2	P	16.1	P	39	P	21.5	A	44.7	A	31.4	A
1417130_s_at	1496.4	P	950.3	P	1216.2	P	1087.7	P	768.9	P	731.1	P	840.7	P	824.8	P	342.6	P	749.5	P	711.6	P	543.9	P	1514.7	P	1138.4	P	956	P
1417131_at	64.2	A	39.2	A	39.4	A	74.3	A	36.2	A	35.3	A	51.6	A	40.6	A	35.7	A	47	A	29.9	A	41.4	A	59.9	A	39.7	A	60.4	A
1417132_at	74.5	A	55.1	A	28.3	A	67.2	A	29.5	A	28.3	A	39.7	A	47.5	A	46	M	42.4	A	37	A	32	A	34.2	A	33.4	A	67	A
1417133_at	86.7	P	78	P	62.2	P	91.6	P	54	P	55.1	P	68.1	P	66.1	P	51.8	P	45.5	P	40.1	P	56	P	85.4	P	72.2	P	73.2	P
1417134_at	141	P	50.9	P	56.4	P	70.1	A	56.7	P	55	P	68	P	66.8	A	43.1	P	81.6	P	49.2	P	80	P	56.8	M	57.8	A	47.1	A
1417135_at	62	P	48.3	P	36.3	P	64.7	P	29.7	P	36.7	P	60.8	P	38	P	29.9	P	45.5	P	35.4	P	41.9	P	39.3	P	51.9	A	49.5	P
1417136_s_at	43.6	A	18.7	A	22.6	P	27.1	A	19.8	A	29.7	P	24.7	P	21.1	P	15.9	P	27.6	A	24	P	42.9	P	13.1	A	28.6	A	30.5	A
1417137_at	3.1	A	2.7	A	3	A	6.8	A	1.4	A	1.2	A	1	A	2.3	A	1.2	A	2.1	A	1.5	A	1.8	A	2.5	A	3.1	A	5.8	A
1417138_s_at	260.3	P	139	P	127.7	P	125.4	A	125.1	P	136	P	148.6	P	200.8	P	145.2	P	154.4	P	121.7	P	103	P	138.7	P	120.8	P	170.8	A
1417139_at	62.8	P	51.8	P	33.8	P	54.4	P	24.6	P	22.9	P	24.2	P	43.8	P	35.4	P	44.5	P	30.2	P	36.5	P	36.5	P	41.2	P	66	P
1417140_a_at	199.6	P	114.7	P	83.8	P	135.5	P	87.4	P	86.8	P	94	P	97.3	P	84.8	P	104.2	P	73.6	P	89.8	P	119.2	P	118.2	P	118.2	P
1417141_at	489	P	300.6	P	262.2	P	302.1	P	271.8	P	224.7	P	285.1	P	277.4	P	279.7	P	272.9	P	201.5	P	210.7	P	283.5	P	306.7	P	262.6	P
1417142_at	172.9	P	118.4	P	73.8	P	117.2	P	77.4	P	89.5	P	104.8	P	151.7	P	88.6	P	103	P	74.8	P	95.3	P	108.2	P	103.2	P	121.2	P
1417143_at	2.5	A	2.5	A	1.5	A	5.3	A	1.9	A	1.6	A	2.7	A	4.7	A	1.7	A	2.5	A	2.1	A	2	A	3.5	A	3.5	A	3.9	A
1417144_at	160	P	113.6	P	90.4	P	125.4	P	77.2	P	66.9	P	83.9	P	107.7	P	104.1	P	80.1	P	80.1	P	79.9	P	88.8	P	86.5	P	111.3	P
1417145_at	140.4	P	83.1	P	71.4	P	108.9	P	69.7	P	65.2	P	73.6	P	100.9	P	53.9	P	66	P	58.8	P	83.1	P	82.6	P	85.3	P	132.8	P
1417146_at	274.7	P	141.4	P	139.1	P	142.2	P	136.1	P	155.7	P	141.4	P	192.3	P	130.3	P	192.7	P	148	P	163.7	P	161.8	P	176	P	181	P
1417147_at	63.9	A	42.3	A	33.6	A	59.4	A	34.7	A	32.1	A	28.8	A	40.1	A	27.2	A	49.1	A	32	A	43.3	A	25.2	A	33.3	A	66.4	A
1417148_at	4.6	A	2.9	A	4.4	A	4.7	A	4.9	A	2.8	A	4.9	A	2.8	A	4.9	A	2.5	A	4.5	A	3.8	A	3.5	A	3.8	A	4.6	A
1417149_at	71.3	A	46.2	A	55.6	A	74.7	A	45.2	A	31.9	A	43.9	A	65.7	A	42.5	A	38.5	A	33.3	A	35.8	A	39	A	55.6	A	46.6	A
1417150_at	3.5	A	2.1	A	1.7	A	8.7	A	5.5	A	1.8	A	2.1	A	3.4	A	1.9	A	1.8	A	1.9	A	1.6	A	5.6	A	5.9	A	4	A
1417151_a_at	47.7	A	26.8	A	35.9	A	35.5	A	30.4	A	13	A	12.6	A	36.6	A	15.7	A	36.4	P	24.1	A	27	A	15.3	A	35.5	A	44.1	A
1417152_at	224.4	P	133.5	P	107.8	P	160.9	P	121.8	P	101.7	P	110.4	P	126.4	P	100.5	P	107.7	P	88.7	P	104.9	P	128.5	P	125.8	P	164.3	P
1417153_at	32.6	A	37.1	A	47	A	31.4	A	25.4	A	21.3	A	36.6	A	24.1	A	27.7	A	36.1	A	26	A	25.5	A	9.9	A	11.9	A	34.6	A
1417154_at	9.8	A	5.3	A	4.2	A	9	A	4.4	A	3.6	A	5.2	A	4.3	A	7	A	3	A	5.6	A	3.5	A	14.7	A	5.8	A	7.7	A
1417155_at	24	A	24.7	A	13.6	A	39.3	A	23.2	A	5.4	A	32.1	A	13.4	A	5.6	A	7.7	A	12.8	A	12.8	A	5.5	A	16.2	A	19.6	A
1417156_at	13.1	A	3.5	A	4.7	A	13.9	A	4.8	A	10.6	A	5.3	A	9.2	A	4	A	8.8	A	2.9	A	8.5	A	8.3	A	5.7	A	25.2	A
1417157_at	583.8	P	302.7	P	290.5	P	282.3	P	253	P	266.9	P	310.2	P	308.2	P	275.7	P	284.3	P	216.4	P	284.8	P	299.4	P	284.4	P	269	P
1417158_at	40.2	P	29.3	P	14.4	A	39.6	A	33.6	P	26.3	A	29.7	P	22.3	P	18.3	P	23.3	P	13	A	28.5	P	36	A	51.5	P	39.1	P
1417159_at	134.6	A	9.8	A	45.4	A	21.9	A	25.2	A	4.4	A	43	A	22.2	A	34.2	A	16	A	47.4	A	51.3	A	67.4	A	17.2	A	12.1	A
1417160_s_at	18.2	A	24.2	A	15.4	A	17.8	A	8.3	A	8.9	A	21.1	A	21.4	A	32.4	A	9.3	A	22.5	A	22.3	A	9	A	29.8	A	15.4	A
1417161_at	551.5	P	329	P	277.3	P	366.3	P	302	P	266.4	P	307.2	P	396.5	P	352.7	P	317.6	P	332.3	P	387.9	P	321.5	P	345.7	P	435.9	P
1417162_at	572.2	P	376.5	P	270.2	P	396.5	P	322.4	P	268.4	P	367	P	344.1	P	283.6	P	385.6	P	243.6	P	333.6	P	385.4	P	319.3	P	384	P
1417163_at	29.2	A	52.3	A	27.4	A	10.1	A	28	A	27.7	A	24.2	A	28.6	A	28.8	A	32.8	A	3.4	A	33.5	A	39.4	A	10	A	39.4	A
1417164_at	98.5	P	64.2	M	69.5	P	48.1	A	43.9	A	35.2	P	38.2	M	48.3	P	32.1	P	42.1	A	28.9	A	44.1	P	39.3	A	48.4	A	77	A
1417165_at	404	P	281	P	217.1	P	242.3	P	223.6	P	184	P	216.1	P	267.7	P	229.6	P	284.9	P	176.6	P	197	P	229.9	P	231.5	P	250.5	P
1417166_at	106.5	P	60.3	P	47.4	P	52.1	P	62.9	P	38.4	P	69.7	P	66.4	P	62	P	57.4	P	53.8	P	71.6	P	57.3	P	57.6	P	68.9	P
1417167_at	339.5	P	176.4	P	244.1	P	203.7	P	169.8	P	169.1	P	219.6	P	247.7	P	195.3	P	158.5	P	138.7	P	200.2	P	186	P	183.4	M	173.9	P
1417168_a_at	311.9	P	93.9	P	84.4	P	192.1	P	84.7	P	121	P	147.7	P	201.1	P	110.7	P	168.5	P	125.8	P	301	P	121.1	P	174.8	P	207.3	P
1417169_at	381.1	A	140.3	A	109.5	A	237.1	A	146.7	A	160.4	A	210.4	A	277.4	M	164.1	A	280.6	A	149	A	291.3	P	194.6	A	187	A	191.7	A
1417170_at	249.8	P	148.6	M	108	A	137	A	131.7	M	108.9	P	127.8	M	149.1	A	114.4	P	118	A	102	P	120.7	A	114.9	A	132.8	A	157.2	A
1417171_at	2.8	A	1.5	A	2.3	A	22.1	A	0.7	A	12.2	A	14.1	A	1.6	A	15.9	A	2.1	A	1.7	A	4	A	9.8	A	8.9	A	9.6	A
1417172_at	160.8	P	97.7	P	87	P	111.6	P	118.6	P	83.8	P	91.7	P	98.9	P	70.5	P	96.4	P	67.7	P	77	P	105.2	P	99.6	P	130.7	P
1417173_at	73.4	P	42	P	45.8	P	50.3	P	55.1	P	33.6	P	42.3	P	48.5	P	31.1	P	33.4	P	35.7	P	43.9	P	64.3	P	55.7	P	59.9	P
1417174_at	68.3	A	43.1	A	32.7	A	23.9	A	45.4	A	35.9	A	27.7	A	28.1	A	18	A	38.7	A	26	A	21.7	A	26.7	A	49.1	A	31.6	A
1417175_at	124.2	P	108.1	P	78.4	P	97.1	P	63.3	P	65.9	P	81.1	P	76.9	P	49.6	P	75.6	P	49.8	P	68.1	P	64.5	P	96	P	131.2	P
1417176_at	76.2	A	36.4	A	42.9	A	96.5	M	34.2	P	38.4	M	41.2	P	48.8	A	32	A	35.7	A	16.7	A	35.2	A	51.2	A	43.3	A	78.8	A
1417177_at	351	P	223.3	P	170	P	183.5	P	209.9	P	164.3	P	241.3	P	208.7	P	207.4	P	204.1	P	139.7	P	234.4	P	204.9	P	202.2	P	292.1	P
1417178_at	75.9	A	63.7	A	49.6	A	81	A	51.9	A	55.4	A	64.8	A	46.7	A	29.8	A	36.6	A	32.7	A	46.4	A	71	A	85.1	A	97.1	A
1417179_at	24.4	A	9.1	A	7.9	A	34.2	A	31.4	A	12.3	A	16.6	A	28.8	A	21.2	A	17.6	A	21.1	A	3.2	A	11	A	13	A	23.9	A
1417180_at	264.7	P	164.6	P	142.8	P	178.6	P	142.1	P	144.9	P	144.9	P	162.3	P	133.5	P	116.5	P	117	P	139	P	156.8	P	196.6	P	193.9	P
1417181_a_at	28.1	A	10.1	A	10	A	26.2	A	7.4	A	13.4	P	11.4	A	14.7	A	7.8	A	21	A	8.7	A	10.8	M	12.2	A	25.9	A	31.7	A
1417182_at	224	P	179.4	P	134.8	P	158.1	P	117.7	P	113	P	148.8	P	134.3	P	115.3	P	121	P	111.4	P	123.8	P	142.3	P	123.3	P	136	P
1417183_at	596.1	P	421	P	321.6	P	491.5	P	346.4	P	338	P	411.6	P	452.2	P	306.4	P	405.5	P	266.5	P	401.6	P	442.5	P	463.3	P	499.1	P
1417184_s_at	6498.4	P	3308	P	3130.7	P	2697.8	P	3357	P	2828.1	P	3274.9	P	3878.7	P	3373.1	P	2857.6	P	3302.3	P	3039.2	P	3648.5	P	2862.3	P	3349.8	P
1417185_at	419.1	P	275.1	P	281.6	P	265.5	P	251.2	P	186.7	P	328	P	157.5	P	319.7	P	210.1	P	189.7	P	184.8	P	171.7	P	251.8	P	249.6	P
1417186_at	834.8	P	456.2	P	432.8	P	397.2	P	360.7	P	411.7	P	473.7	P	466.5	P	443.7	P	449.2	P	383.6	P	469.2	P	476.4	P	479.5	P	474.8	P
1417187_at	69.4	A	52	A	29.4	A	29.8	A	11.8	A	22.6	A	50.1	A	19.7	A	23.5	A	33.2	A	18.2	A	17.6	A	16.7	A	57.9	A	67.5	A
1417188_s_at	191.6	P	58	P	68.1	P	75.7	P	63	P	57.1	P	53.8	P	79.1	P	83.6	P	55.5	P	45.6	P	65.6	P	73.8	P	90.3	P	89.4	P
1417189_at	507.5	P	400.7	P	373.9	P	380.3	P	348.5	P	378.5	P	340.1	P	415.3	P	271.6	P	327.5	P	252.1	P	336.9	P	417.2	P	387.3	P	412.2	P
1417190_at	382.6	P	168.8	P	156	P	311.9	P	162.4	P	166.1	P	222.9	P	305.1	P	197.3	P	249.3	P	144	P	230.2	P	250.1	P	252.3	P	311.5	P
1417191_at	2662.6	P	1648.6	P	1251.6	P	2016.7	P	1090.8	P	1261.8	P	1112.2	P	2084.8	P	1137	P	1175.9	P	1275.3	P	1696.1	P	1547.2	P	1804.2	P	1940.9	P
1417192_at	576.7	P	360.7	P	274.5	P	387.1	P	287.3	P	240.9	P	309.6	P	339.2	P	248.1	P	350.4	P	224.4	P	274.8	P	305.2	P	368.4	P	397.8	P
1417193_at	2820.7	P	1514.1	P	1481.2	P	1736.2	P	1518.7	P	1421.2	P	1711.9	P	1839.5	P	1389.6	P	1704.1	P	1289.9	P	1510	P	1812.8	P	1827.7	P	1703	P
1417194_at	110.2	P	54.9	P	50.7	P	72.2	P	37.3	P	55.8	P	58.1	P	72.9	P	51.5	P	48.8	P	43.1	P	56.4	P	62.4	P	73	P	55	P
1417195_at	120.3	P	56.9	P	50.1	P	66.6	P	52.2	P	43.7	P	59.6	P	65.2	P	32.2	P	52.3	P	38.1	P	41.9	P	69.6	P	79	P	77.6	P
1417196_s_at	78.4	P	51.3	P	34.5	P	38.5	P	36.4	P	26.6	P	45.7	P	47.1	P	29.8	P	33.4	P	22.2	P	29.7	P	45	P	40.6	P	28.4	P
1417197_at	14	A	17	A	1.4	A	15.5	A	19.8	A	3.2	A	14.8	A	10.2	A	4.2	A	15.1	A	2.7	A	2	A	6.6	A	6.2	A	12.9	A
1417198_at	3.5	A	11.4	A	3	A	6.2	A	9.5	A	5.1	A	8.3	A	19.8	A	8.5	A	14.9	A	4.8	A	4.2	A	2.9	A	36.4	A	7.6	A
1417199_at	1138.6	P	536.5	P	522.5	P	697.2	P	547.7	P	620.5	P	697.1	P	664.5	P	713	P	641.2	P	496.7	P	621.1	P	695.9	P	608.6	P	613	P
1417200_at	1397.8	P	711.3	P	706.9	P	807.3	P	631.5	P	632.2	P	779.4	P	861.4	P	642.9	P	745.3	P	560.6	P	760	P	819.2	P	823.8	P	754.6	P
1417201_at	99.1	P	47.2	A	41.5	P	66	P	36.8	M	42.7	A	54.2	P	58.4	P	35.8	M	49.4	P	30.1	A	55.1	A	75.4	P	57.2	A	85.6	A
1417202_s_at	386.3	P	195	P	180.5	P	234.9	P	143.6	P	138.9	P	191.3	P	196.9	P	175.7	P	174.6	P	146.7	P	151.2	P	178.6	P	178	P	201.1	P
1417203_at	1742	P	925	P	1175.5	P	919.1	P	771.4	P	882.9	P	772.7	P	866.3	P	840.1	P	766.2	P	783.7	P	883.8	P	1230.2	P	923.9	P	691.8	P
1417204_at	1860.1	P	965.7	P	1034.5	P	963.8	P	934.5	P	845.1	P	1096.7	P	982.2	P	907	P	755.9	P	792.6	P	1031.9	P	1214.8	P	1295.6	P	1225.3	P
1417205_at	672.1	P	297.5	P	274.7	P	285.3	P	256.7	P	262.1	P	348	P	341.5	P	348.1	P	324	P	281.6	P	327.9	P	361.2	P	429	P	405.3	P
1417206_at	568.2	A	306.7	A	232.8	A	272.8	A	212.4	A	260.8	A	259.4	A	358.4	A	284.1	A	255.9	A	210.1	A	240.6	A	256.9	A	269.3	A	315.3	A
1417207_at	34.8	A	34.2	A	15.5	A	47.2	A	24.1	A	36.9	A	23.9	A	38.9	A	28.3	A	18.5	A	22	A	18.3	A	16.1	A	16.9	A	22.4	A
1417208_at	2846.2	P	1451.2	P	1126.4	P	1149.8	P	1383	P	1088.3	P	1435	P	1515.2	P	1354.3	P	1438.4	P	1152.7	P	1335.9	P	1554.9	P	1375.4	P	1487.3	P
1417209_at	370.7	P	209.9	P	199	P	286.9	P	171.7	P	145.9	P	203.3	P	208.1	P	168.8	P	194.2	P	128.5	P	224	P	179.5	P	236.7	P	167.3	P
1417210_at	387.1	P	262.3	P	232.6	P	273	P	220	P	196.5	P	259.7	P	241.1	P	154.3	P	216	P	161.5	P	192.1	P	210.4	P	242.5	P	281.3	P
1417211_a_at	592.8	P	279.6	P	251.5	P	347	P	298.5	P	283.7	P	340.5	P	341.3	P	294	P	285.6	P	259.1	P	274.5	P	289.4	P	309.5	P	387.2	P
1417212_at	465.4	P	226.7	P	221.1	P	290.8	P	221.9	P	226.4	P	248.1	P	322	P	245	P	252.1	P	220.3	P	302.5	P	295.6	P	204.4	P	280.7	P
1417213_a_at	196.8	P	129.2	P	114.8	P	190.7	M	108.4	P	118.9	P	88.8	P	107.2	P	86	P	80.9	P	80.8	P	88	A	110	P	133.4	P	119.3	M
1417214_at	21.4	A	3.6	A	18.1	A	32.6	A	14	A	11.2	A	20.5	M	18.9	A	8.6	A	9.1	A	7.5	A	17.9	A	3.8	A	34.9	A	21	A
1417215_at	7.4	A	4.1	A	0.8	A	3.3	A	1.9	A	10.8	A	4.2	A	4.2	A	3.2	A	11.1	A	0.7	A	1.1	A	3.2	A	4.8	A	2.6	A
1417216_at	106.3	P	53.3	P	60.7	P	74.8	M	43.2	P	59.8	P	48.3	P	59.9	P	54	P	47.1	P	44	P	66	P	62.8	P	44.2	A	71.5	A
1417217_at	74.8	A	44.6	A	43.1	A	64	A	32.7	A	35.9	M	35.3	A	26.4	A	16.7	P	38.8	A	30.5	M	47.6	P	43.4	A	64.8	M	65.5	P
1417218_at	59.8	A	18.4	A	15.1	A	43	A	22.4	A	24.2	A	16.6	A	14.1	A	28.2	A	40.6	P	15.1	A	6.4	A	24.5	A	34.6	A	8.2	A
1417219_s_at	80.9	P	84.6	P	50.1	P	72.2	A	56.2	P	39.8	P	54.9	P	42.7	P	33.7	P	57	P	39.4	P	45.6	P	64.8	P	71.7	P	55.8	A
1417220_at	5965	P	3047.8	P	2968	P	3098.7	P	2818.9	P	3041.2	P	3206.4	P	3336.4	P	2884.5	P	3141.3	P	2692.5	P	3114.3	P	3494	P	3592.7	P	3035.6	P
1417221_at	37.7	P	29.4	P	19.6	P	28.2	P	25	P	20.5	P	13.7	P	24.5	P	20	P	14.8	P	8.7	P	24.6	P	12	A	21	M	22.1	P
1417222_a_at	374.5	P	162.8	P	115.6	P	141.6	P	166.1	P	147.2	P	140.4	P	206.2	P	90.2	P	162.5	P	105.7	P	104.2	P	188.7	P	176.2	P	180.3	P
1417223_at	190.7	P	86.1	P	80.6	P	98.6	A	95.9	P	110.2	P	106.3	P	102.4	P	85.1	P	82.3	P	73.7	P	89.1	P	56.1	P	108.7	P	86.7	P
1417224_a_at	20.4	A	42.3	A	26.6	A	34	A	33	M	28.5	A	41.9	P	28.9	P	17.9	M	21.9	A	25.4	A	28.9	A	33.9	A	37.5	A	46.2	A
1417225_at	467.5	P	243.2	P	222.1	P	208.3	P	216	P	222.3	P	296.7	P	279.5	P	230.8	P	225.7	P	229.9	P	306.2	P	287.6	P	271.7	P	299.5	A
1417226_at	223.2	P	120.8	P	102.9	P	183.7	P	111	P	97.9	P	115.4	P	138.9	P	100.3	P	122	P	95.4	P	118.7	P	141.4	P	120.3	P	128.3	P
1417227_at	1223.9	P	667.9	P	572	P	696.1	P	571.6	P	548.3	P	618.9	P	680.9	P	552.1	P	592.8	P	473.5	P	516.4	P	752.5	P	718.4	P	643.3	P
1417228_at	186.2	A	115.6	A	89.4	A	58.7	A	66.6	A	87.6	A	40.2	A	127.5	A	78.7	A	112	A	65.2	A	113.8	A	70.6	A	111.3	A	80.4	A
1417229_at	110.5	A	71.1	A	8.8	A	79.9	A	95.8	A	79.8	A	49.1	A	72.8	A	36.6	A	67.9	A	29.5	A	47.9	A	41.9	A	60.5	A	103	A
1417230_at	50.6	M	43.4	A	19.7	A	47.3	A	26.4	A	24	A	47.3	A	31.1	A	36.1	A	54.9	A	16.5	A	25.5	A	37.1	A	29.1	A	23.3	A
1417231_at	941.5	P	420.4	P	384.9	P	475.7	P	418.5	P	389.5	P	438.1	P	467.4	P	326.5	P	395.6	P	218.2	P	321.9	P	381.8	P	429.1	P	396.1	P
1417232_at	369	P	207	P	136.9	P	244.6	P	184.9	P	139	P	171.2	P	236.9	P	165.5	P	158.3	P	101.1	P	118.9	P	181	P	178.8	P	187.8	P
1417233_at	540.1	P	309.4	P	230	P	347.1	P	249.7	P	301.2	P	340.8	P	412.4	P	297.2	P	263	P	253.4	P	349.3	P	336	P	397.4	P	383	P
1417234_at	1.6	A	1.2	A	1.2	A	4.4	A	0.9	A	1.2	A	5.2	A	1.9	A	1.4	A	1.4	A	0.9	A	2.5	A	1.7	A	1.4	A	3.4	A
1417235_at	677	P	333.4	P	325.8	P	392.9	P	351.4	P	293.2	P	338.9	P	392.7	P	318.9	P	310.4	P	281.5	P	334.5	P	415.3	P	401.8	P	392	P
1417236_at	418.8	P	189.5	P	221	P	189.7	P	161.6	P	241	P	239	P	283.3	P	194.1	P	210.4	P	133.8	P	229.6	P	234.7	P	230.4	P	271.8	P
1417237_at	122.7	P	77.8	M	86.6	P	127.8	P	72.5	M	47.4	P	64.7	P	73.5	P	54.9	P	63.6	P	55.2	P	72.8	P	89.6	P	92.2	M	151.9	M
1417238_at	86.2	A	42.8	A	27.6	A	71.2	A	41.6	A	41.6	A	39.6	A	46.1	A	39.4	A	45.9	A	45.5	A	63.3	A	53.3	A	60.1	A	32.3	A
1417239_at	357.3	P	191.7	P	150.9	P	201	P	181.9	P	163.6	P	201.4	P	198.1	P	168.6	P	187.5	P	157.9	P	185.5	P	211.6	P	231.5	P	235.9	P
1417240_at	437.9	P	205.1	P	267.6	P	242.3	P	233.9	P	207.2	P	257.4	P	245.5	P	232.2	P	194.7	P	173	P	233.6	P	179.5	P	169.2	P	272.2	P
1417241_at	171.3	P	125.9	P	81.2	P	123.2	P	90.6	P	103	P	108	P	110.9	P	98.4	P	110.2	P	73.9	P	87.5	P	134.5	P	110.1	P	114.2	P
1417242_at	533.2	P	377.9	P	310.3	P	329.4	P	278.9	P	232.5	P	337.9	P	272.6	P	252.5	P	321.1	P	265.9	P	281.8	P	330.7	P	391.7	P	391.8	P
1417243_at	204.5	P	181.7	P	117.9	P	158.6	P	96.2	P	132.1	P	126.6	P	126.6	P	138.6	P	136.2	P	139.7	P	168.7	P	148.9	P	190.9	P	159.1	P
1417244_a_at	220.2	P	168.2	P	133.6	P	232.1	P	152.5	P	174.9	P	174.3	P	176	P	156.2	P	161.5	P	157.8	P	119.9	P	177.6	P	182	P	156	M
1417245_at	251.5	P	128.5	P	107.4	P	104.9	P	98.1	P	119.3	P	152.7	P	123.2	P	135.9	P	111.7	P	112.7	P	100.5	P	214	P	158.8	P	188.8	P
1417246_at	10267.6	P	6029.9	P	5616.3	P	6175.6	P	5680.5	P	5911.9	P	6349.1	P	6761.8	P	5787	P	6452.1	P	5851.6	P	6622.9	P	6602.2	P	6446.5	P	6397	P
1417247_at	159.2	P	104.6	P	96.1	P	121.6	P	76.2	P	72.9	P	88.2	P	77.5	P	77	P	86.4	P	62.1	P	78.5	P	111.4	P	95.4	P	121.2	P
1417248_at	92.7	P	69.5	P	65.8	P	93.3	P	73.2	P	58.1	P	72.2	P	60.1	P	49.6	P	58	P	47.1	P	58.6	P	85.3	P	92.5	P	101.9	P
1417249_at	33.1	A	17.7	A	13	A	27.1	A	12.5	A	14	A	12.1	A	30.7	A	5.4	A	12.9	A	22.5	A	10.3	A	18.4	A	23	A	17.4	A
1417250_at	253.2	P	158.4	P	108.8	P	187	P	115.3	P	132.2	P	137.9	P	133.8	P	96.1	P	148.1	P	117.9	P	127.6	P	149.9	P	160.6	P	153.6	P
1417251_at	426.8	P	342	P	314.1	P	375.4	P	247.3	P	249.7	P	231.7	P	309.6	P	209.7	P	270.2	P	170.5	P	242.6	P	237.8	P	253.9	P	226.7	P
1417252_at	275.5	P	134.2	P	108.9	P	148.5	P	121.3	P	133.3	P	146.9	P	136	P	148.6	P	107.2	P	108.1	P	134.8	P	108.8	P	145	P	118.8	P
1417253_at	146.7	P	71.6	P	59.8	P	63.9	P	57.2	P	67.2	P	76.6	P	91.8	P	60.6	P	52.7	P	39.8	P	65.1	P	68.3	P	64.5	P	69.7	P
1417254_at	55.9	P	32.9	P	33.5	P	66.2	P	18.4	P	20.8	P	30.9	P	39.2	P	28.9	P	27.2	P	18.8	A	38.9	P	36.3	P	41.9	P	36.7	P
1417255_at	88	A	75.1	M	64.9	P	50.8	P	39.9	P	55.1	P	65.3	P	68.9	P	55.5	P	52.7	A	63.9	A	57.6	A	63.9	A	106.8	A	89.8	A
1417256_at	6.1	A	14	A	2.4	A	2.2	A	0.7	A	4.5	A	1.5	A	1.1	A	3.6	A	0.9	A	9.3	A	1.2	A	3.8	A	8.6	A	5.7	A
1417257_at	45	P	57.4	A	52.4	P	106.2	A	30.9	A	39.5	P	35.3	P	33	P	39.5	A	32.1	P	24.1	P	34	P	47.6	M	52.6	A	53.5	A
1417258_at	1217.2	P	687.5	P	616.7	P	803	P	631.2	P	614.1	P	720.1	P	816.4	P	652.6	P	716	P	539.8	P	709	P	767.6	P	822.5	P	760.6	P
1417259_a_at	423	P	254.3	P	237.7	P	254.5	P	196	P	209.3	P	248.1	P	263.4	P	183.5	P	224.6	P	198.4	P	210	P	239.1	P	220.2	P	282.5	P
1417260_at	388.7	P	224.3	P	208.6	P	220.2	P	177.8	P	213.4	P	218.1	P	255.8	P	218.8	P	270.8	P	196.8	P	241.7	P	302.3	P	331.8	P	295.7	P
1417261_at	84.7	P	79.2	P	54.5	P	56.8	A	53.4	P	65.2	P	49.7	P	61.7	P	35	P	62.9	P	45.7	P	45.2	P	53.5	A	86.6	P	86.5	P
1417262_at	1.3	A	5.1	A	1.1	A	14.5	A	6.4	A	1.2	A	1.2	A	0.7	A	3.1	A	5.1	A	0.8	A	1.7	A	7	A	9.1	A	4.8	A
1417263_at	35.5	P	38	A	21.5	A	12.7	A	13.6	A	28.6	P	29	A	27.3	A	12.2	A	27.2	P	13.3	A	2.6	A	7.7	A	7.6	A	9.9	A
1417264_at	197.8	P	103.7	P	124.5	P	247	P	98.1	P	93.6	P	101.4	P	166.1	P	125.9	P	135.2	P	74.5	P	120.2	P	118.4	P	130	P	178.3	P
1417265_s_at	170	P	90.2	P	92.8	P	88.5	P	81.9	P	82.6	P	83.4	P	114.6	P	72.7	P	99.9	P	75.9	P	96.6	P	106.8	P	115.8	P	90.9	P
1417266_at	162.9	P	113.8	P	120.2	P	157.4	P	103.5	P	132.6	P	103.7	P	88.2	P	91.2	P	90	P	70.5	P	87.1	P	112.6	P	91.7	P	100	P
1417267_s_at	183.9	A	146.4	A	80.2	A	107.9	A	115.5	A	99.2	A	135.5	A	158	M	146.8	P	123.6	A	131.5	M	143.6	A	193.7	P	187.7	A	145.2	A
1417268_at	117.8	A	78.8	A	63.9	A	77	A	79.5	A	40.7	A	73.5	A	70.7	A	65.4	A	76	A	14.5	A	33	A	73.7	A	78.1	A	59.5	A
1417269_at	497.8	P	226.4	P	265.7	P	283.7	P	185.7	P	226.4	P	229.6	P	272	P	218.3	P	279.8	P	205.8	P	235.6	P	297.5	P	259.7	P	268.5	P
1417270_at	31.8	P	27	P	17.6	P	35.2	A	17.9	M	17.1	P	25.5	P	21.1	P	18.6	A	19.3	P	10	P	14.9	A	28	P	23.8	P	30.9	P
1417271_a_at	378.2	P	218	P	142.9	P	187.9	M	160.1	P	198.8	P	204.2	P	192.7	P	185.7	P	192.4	P	151.7	P	200	P	205.9	P	188.6	P	153.4	P
1417272_at	227.8	P	150.8	P	137.4	P	153.8	P	120.5	P	107	P	110.7	P	150.6	P	126.6	P	119.7	P	98.9	P	106.8	P	139	P	177.9	P	184.9	P
1417273_at	122.8	P	83.1	P	101.1	P	62.6	A	104.5	P	47.2	P	44.1	P	40.5	P	16.3	P	47	P	56.7	P	48.9	A	264.3	P	78.5	P	68.9	P
1417274_at	412.4	P	215	P	206	M	176.2	A	148.9	M	147.2	P	194.2	P	179.7	P	207.6	P	194.9	P	122.5	A	192.9	M	210.8	P	195.9	A	181.8	A
1417275_at	33.8	A	32.6	A	16.4	A	24.3	A	3	A	19.8	A	26	A	8.5	A	2	A	12	A	11.8	A	17.7	A	4.3	A	30.9	A	31.6	A
1417276_at	5.8	A	14.2	A	17	A	8.3	A	2.8	A	1.5	A	2.3	A	2.5	A	2.8	A	2	A	4.3	A	9.8	A	3.8	A	4.8	A	2.5	A
1417277_at	44	A	23.8	A	32.7	A	15.9	A	31.5	A	23.5	A	4.9	A	17.4	A	25.3	A	14.4	A	24.9	A	23.7	A	43	A	31.2	A	65.9	A
1417278_a_at	40.3	P	30.4	M	11.8	A	40	A	29.6	A	14.7	M	14.8	A	22.1	A	9.7	A	32.8	A	17.1	A	10.8	A	35.3	A	35	A	48.1	A
1417279_at	338.2	P	163.5	P	187.8	P	260.4	P	172.6	P	164.7	P	187.5	P	188.6	P	156.2	P	176.6	P	145.8	P	199.1	P	181.7	P	224.8	P	205.6	P
1417280_at	122.9	P	67.7	P	63.9	P	49	P	53	P	76	P	72.8	P	110.9	P	51.6	P	59.4	P	57.1	P	68.1	A	62.7	P	71.6	A	88.2	P
1417281_a_at	4	A	2.4	A	2	A	7.1	A	3.1	A	3.7	A	2.2	A	18.5	A	3.4	A	1.5	A	1.6	A	3.7	A	3.1	A	4.7	A	6.8	A
1417282_at	19.8	A	61.6	A	7.1	A	18.4	A	5	A	19.1	A	28.6	A	39.2	A	41.5	A	22.8	A	28.2	A	25.8	A	26.9	A	49.5	A	13.4	A
1417283_at	43.3	A	14	A	24.9	A	24.6	A	41.2	A	22.4	A	12.5	A	34	A	31.2	A	23.1	A	11.3	A	10.5	A	46.5	A	15.8	A	73	A
1417284_at	389.9	A	228.2	A	192.8	P	194.1	A	168.1	A	150	A	205.3	M	232.8	A	176.7	A	196.6	A	141.8	A	188.9	A	200.9	A	218.9	A	217.6	A
1417285_a_at	878.6	P	557.3	P	450.3	P	525.6	P	468.4	P	442.8	P	499.6	P	546	P	424.9	P	488	P	378.1	P	511.1	P	558	P	542.7	P	581.8	P
1417286_at	705.8	P	526.9	P	458.5	P	416.3	P	397.6	P	387.8	P	371.6	P	473.8	P	326	P	407.7	P	259.8	P	410.1	P	566.8	P	490.6	P	521.2	P
1417287_at	1087.7	P	598.1	P	502.6	P	574.4	P	513.9	P	450.3	P	550.4	P	624.6	P	493.3	P	564.3	P	452.6	P	517.3	P	532.5	P	573	P	555.7	P
1417288_at	131.2	A	74.9	A	70.8	A	89.7	A	76.7	A	46	A	74.7	A	53.9	A	66.5	A	66.3	A	48.2	A	58.3	A	70.6	A	102.4	A	71.1	A
1417289_at	86	P	77.4	P	47	P	42.2	P	35.3	P	51.3	P	56.7	P	60.3	P	27.9	A	62.8	P	46.6	P	61.4	P	41.7	P	72.8	P	86.1	P
1417290_at	3800.9	P	2168.5	P	2368.6	P	2859	P	2242.9	P	2777.8	P	1990.1	P	2464.4	P	2090.5	P	2370.6	P	2277.9	P	2017.1	P	1712	P	2485.1	P	1927.6	P
1417291_at	1057.7	P	463.9	P	308.2	P	520.3	P	480.7	P	368.9	P	423.7	P	450.1	P	447.8	P	297	P	440.8	P	347.7	P	582.5	P	624.5	P	640.1	P
1417292_at	331.4	P	197	P	198.6	P	203.9	P	144.9	P	129.7	P	214.3	P	195.4	P	242.9	P	164.7	P	161	P	140.5	P	190.4	P	187.2	P	96.7	A
1417293_at	895.4	P	444.6	P	386.9	P	620.2	P	343.5	P	352.4	P	376.6	P	543.8	P	312.1	P	395.6	P	296.4	P	359.6	P	377.5	P	364.2	P	374.6	P
1417294_at	1718.4	P	944	P	825.7	P	1075.6	P	865.8	P	804.1	P	982.1	P	1045.9	P	839.9	P	902.5	P	797.8	P	893.4	P	962.3	P	913.7	P	1158.1	P
1417295_at	460.7	P	254.7	P	183.2	P	252.5	P	202.9	P	157.9	P	209.7	P	182.7	P	125.6	P	170.2	P	178.1	P	124.2	P	198.2	P	233.5	P	230.4	P
1417296_at	333.3	P	147.8	P	128.7	P	177.1	P	142.4	P	133.4	P	158.7	P	177.5	P	155.8	P	157.4	P	139.5	P	184.5	P	147.8	P	203.2	P	171.2	P
1417297_at	17.9	A	8.5	A	6.4	A	79.6	A	12	A	3.7	A	10.4	A	17.8	A	23.2	A	5.2	A	6.2	A	22.1	A	22.8	A	6.2	A	14.4	A
1417298_at	2161.4	P	1048.3	P	907	P	1075.1	P	970	P	1075.9	P	1084.6	P	1027.7	P	990.8	P	1037.8	P	780.4	P	1031	P	1265	P	1088.6	P	1054.7	P
1417299_at	78.1	P	65.3	P	34.7	P	58	P	25	P	33.7	P	38.6	P	36.9	P	20.3	P	34.1	P	29.3	P	41	P	59.7	P	54.5	P	48.9	P
1417300_at	28.3	A	22.1	A	10.3	A	24.8	A	16.7	A	5.2	A	21.5	A	12.7	A	3.8	A	6.6	A	6.3	A	11.9	A	35	A	10.9	A	27.8	A
1417301_at	51.3	A	23.4	A	26.4	A	14.7	A	27.2	A	20.3	A	50.5	A	20	A	22.7	A	53.2	A	15.8	A	19	A	43.7	A	38.8	A	47.8	A
1417302_at	31	A	44.2	A	22.6	A	52.6	A	18.1	A	19.1	A	18.2	A	20.9	A	18.4	A	66.3	A	51.6	A	33.4	A	69.1	A	28.5	A	45.4	A
1417303_at	137.5	M	47.7	A	28.3	A	47.2	A	37.1	A	30.2	A	33.3	A	47.6	A	34.7	A	30.4	A	26.7	A	40.2	A	49	A	47	A	34.3	A
1417304_at	38.2	A	36.1	A	36.9	A	16.8	A	22.8	A	29.4	A	36	A	36.4	A	43.4	A	7.8	A	31.7	A	13.2	A	9.7	A	18.3	A	16.4	A
1417305_at	29.9	A	43.9	A	24.6	A	21.6	A	42.8	A	31.4	A	26.9	A	32.9	A	20.3	A	4.3	A	19.9	A	20.1	A	35.7	A	45.4	A	47	A
1417306_at	195.4	A	138.8	A	105.9	A	117.4	A	102.8	A	97.4	A	99.9	A	129.1	A	91.8	A	107.7	A	79.2	A	95.5	A	133.5	A	138.7	A	149.6	A
1417307_at	195.1	P	131.2	P	101.1	P	140.8	P	104.9	P	117.9	P	99.8	P	91.6	P	93.2	P	106.8	P	97.9	P	95	P	197.3	P	114.9	P	155.8	P
1417308_at	103.7	P	57.9	P	45.3	A	54.7	A	18.6	A	37.5	P	44.8	A	44.2	A	32.1	A	38.8	P	36.5	M	41	A	42	M	40.2	P	48.5	P
1417309_at	156.8	P	83.6	P	93.7	P	149.5	P	55.2	P	75	P	78.4	P	79.5	P	73.3	P	80.5	P	88.8	P	91.7	P	85.1	P	127.6	P	120.4	P
1417310_at	266.6	P	133.5	M	104.1	M	132.1	A	99.6	P	117.3	P	129.2	P	160.8	P	84.6	A	121.7	P	147.9	P	142.6	P	159.8	A	146.4	M	126.2	A
1417311_at	777	P	443	P	415.3	P	541.1	P	380	P	386.4	P	369.7	P	395.1	P	327	P	373.4	P	273.5	P	280.2	P	337.2	P	462.4	P	431.6	P
1417312_at	9.6	A	7	A	13.3	A	11.8	A	5.2	A	14.7	A	7.7	A	8.1	A	3.5	A	14	A	4.3	A	5.9	A	4.7	A	18.7	A	22	A
1417313_at	159.1	M	111.7	P	126.9	P	168.8	P	167.3	P	112.4	P	237.2	P	115.6	P	110.5	P	96.1	P	63.4	P	211.9	P	162.4	P	202.8	P	192.2	P
1417314_at	3606.2	P	1825.9	P	1573.8	P	1909.7	P	1711.8	P	1660.6	P	2006.3	P	2233.1	P	1771	P	2185	P	1620.5	P	1889.2	P	2035.5	P	2130.5	P	2123.8	P
1417315_at	167.7	P	86.5	P	88.7	P	108.5	M	56.9	P	62.7	P	86.1	P	92.1	P	104.8	P	53.6	P	104.7	P	92.1	P	106.2	P	91.1	A	76.8	A
1417316_at	672.2	P	446.1	P	348.3	P	425.9	P	353.7	P	358.7	P	434.8	P	401.8	P	315.5	P	371.6	P	294.8	P	443.6	P	497.3	P	410.8	P	431.1	P
1417317_s_at	4193.7	P	2430.1	P	2011.5	P	2365.4	P	2045.4	P	2061.8	P	2570.3	P	2612.8	P	2141.8	P	2517.3	P	1971.8	P	2469.6	P	2463.8	P	2453.1	P	2639.9	P
1417318_at	2.3	A	1.2	A	2.6	A	6.3	A	1.3	A	1.4	A	1.6	A	4.6	A	1.4	A	1.1	A	0.4	A	0.7	A	3	A	2.6	A	1.7	A
1417319_at	241.8	P	114.6	P	96.4	P	114.8	P	101.4	P	91.7	P	98.4	P	137.1	P	71	P	108	P	71.6	P	106	P	110.7	P	119.9	P	135.8	P
1417320_at	1670.1	P	925.6	P	843.4	P	918.4	P	815.5	P	856.4	P	925.5	P	1008.6	P	897	P	922.2	P	729.9	P	924.1	P	1009.2	P	1033.7	P	955.3	P
1417321_at	304.7	P	162.7	P	141.8	P	162	P	135.9	P	133.8	P	158.1	P	183.2	P	112.8	P	124.4	P	92.1	P	119.7	P	148.7	P	162.1	P	124.4	P
1417322_at	121	A	87.9	P	64.3	A	110.2	A	64.1	A	100.3	P	97	P	114.7	A	71.2	A	94	P	60	A	89.3	M	93.6	A	102.4	A	118.2	A
1417323_at	36.4	A	33.2	A	26.9	A	30.5	A	30.2	A	14.4	A	28.6	A	29.1	A	20.7	A	13.5	A	25.8	A	33.8	A	10.8	A	31.4	A	47.3	A
1417324_at	130.7	A	84.2	P	86.2	A	119.2	A	74.2	A	72.4	P	98.3	M	119.3	P	77.8	A	94.8	P	58.1	M	88.8	P	106.9	A	107.3	M	121.1	A
1417325_at	6.1	A	14.6	A	9.2	A	11.9	A	4	A	9.3	A	13.6	A	3	A	8.2	A	1.9	A	1.5	A	4.1	A	7.1	A	2.5	A	5.1	A
1417326_a_at	389.3	P	215.8	P	190	P	241.7	P	210.8	P	184.2	P	211.1	P	217.9	P	207.3	P	221.8	P	175.6	P	204.5	P	235.8	P	217.3	P	240.9	P
1417327_at	82.7	P	43.6	P	43.8	P	72.3	P	40.7	P	41.4	P	56.8	P	48.8	P	52	P	61.4	P	25.6	P	52.6	P	55.6	P	36.8	P	82	P
1417328_at	77.6	P	71.3	P	49	P	23.7	A	47.7	P	35.6	P	59.2	P	52.9	P	39.6	P	62	P	40.3	P	67.6	P	53.2	P	58.2	P	104	P
1417329_at	291.2	P	215.3	P	156.4	P	159.6	P	175.1	P	163.2	P	164.2	P	178.8	P	123	P	178.2	P	123.7	P	130.3	P	183.4	P	177	P	159	P
1417330_at	107.6	P	106.7	P	63.2	P	98.8	P	55.5	P	54.9	P	64.7	P	68.9	P	37.1	P	68.9	P	56.5	P	58.4	P	72	P	71.1	P	94.3	P
1417331_a_at	74	P	24.8	A	44.7	P	53.2	M	38.4	P	31.5	P	29.8	P	40.1	P	27.8	P	42.4	P	27.6	P	17.9	A	48.6	P	3.3	A	27.9	A
1417332_at	3.9	A	3.2	A	2.4	A	7.7	A	2.5	A	1.7	A	2.1	A	2.9	A	2	A	2.2	A	2.3	A	3.5	A	5.9	A	4.4	A	4.7	A
1417333_at	2.5	A	1.9	A	1.7	A	5.6	A	1.9	A	1.5	A	1.7	A	3.6	A	2.3	A	1.7	A	1.6	A	1.5	A	2.6	A	1.8	A	2.9	A
1417334_at	80.7	A	43.9	A	47.7	A	39.3	A	27.2	A	33.3	A	37.9	A	46.4	A	31.6	A	46.9	A	34.5	A	45.6	A	10.8	A	40.7	A	57.8	A
1417335_at	12.2	A	2.5	A	5.6	A	5.6	A	1.5	A	2.2	A	3.7	A	6.8	A	4.5	A	6.3	A	11.6	A	4.6	A	1.3	A	7.8	A	8.1	A
1417336_a_at	17.5	A	19.8	A	2.1	A	22.4	A	7.4	A	2.2	A	23.4	A	11	A	3.8	A	17.3	A	10.9	A	10.5	A	6.3	A	5.3	A	25.1	A
1417337_at	6.4	A	0.4	A	10.3	M	3.5	A	4.3	A	0.1	A	0.3	A	11.2	P	0.4	A	1.1	A	4.6	A	3.9	A	9	A	0.7	A	2.9	A
1417338_at	10.8	A	3.4	A	2.2	A	10.1	A	2.4	A	19.8	A	3.6	A	4.1	A	5.1	A	3.9	A	2.6	A	12.4	A	3.4	A	6.5	A	6	A
1417339_a_at	556.7	P	227.2	P	199.8	P	264.5	P	220.7	P	214.3	P	351.8	P	314.8	P	355.4	P	301.3	P	203.2	P	310.2	P	253.7	P	344.9	P	303.3	P
1417340_at	416.6	P	215.7	P	168.4	P	253.1	P	222.8	P	195.6	P	223.8	P	239.8	P	185.7	P	241	P	187.4	P	194.7	P	253	P	260.7	P	333.6	P
1417341_a_at	226.5	P	112.2	P	103.5	P	134.6	P	130.5	P	87.5	P	140.5	P	153.5	P	130.5	P	110.5	P	99.7	P	122.1	P	134.7	P	145	P	109.1	P
1417342_at	151.5	P	71.3	P	65.4	P	116.9	A	50.7	P	60.4	P	82	P	88.7	P	55.1	P	59.5	P	58	P	72.3	P	73	M	96.9	P	113.8	A
1417343_at	2.7	A	2.8	A	1.7	A	4.1	A	1.3	A	2	A	1.6	A	2.3	A	1.2	A	1.3	A	1.4	A	2.1	A	3.3	A	1.8	A	3.5	A
1417344_at	1246.5	P	629.2	P	601	P	645.6	P	579.3	P	577.7	P	660.6	P	828	P	649.8	P	691.7	P	554.8	P	627.2	P	662.6	P	661.3	P	643.4	P
1417345_at	107.2	A	78.8	A	49.1	A	68.5	A	60.7	A	58.9	A	74.2	A	61.7	A	56.1	A	65.4	A	42.2	A	53.9	A	85.1	A	81.1	A	74.6	A
1417346_at	16.8	A	27.3	A	16.3	A	26.4	A	27	P	10.2	A	25.8	A	15.2	A	21.2	P	17.4	A	10.3	A	21.1	M	20.8	A	27.5	A	21.2	A
1417347_at	4.9	A	15.5	P	8.9	A	13.8	A	2.2	A	13	A	10	P	7.7	A	11	A	5.3	A	7.9	A	15.3	A	20.4	A	4.4	A	23	P
1417348_at	882.7	P	646.2	P	435.9	P	571.5	P	464.5	P	492.4	P	562.7	P	532	P	431.6	P	502.7	P	411.4	P	555.5	P	613.3	P	571.1	P	669.9	P
1417349_at	530.7	P	256.1	P	232.7	P	235.3	P	227.7	P	212.1	P	295.3	P	267.2	P	274.5	P	233.3	P	219.7	P	247.9	P	317.7	P	289.9	P	242.8	P
1417350_at	80.9	P	55.1	P	50.3	P	93.3	P	45.6	P	67.4	P	61.1	P	83.3	P	41.3	P	49.5	P	45.5	P	55.3	P	83.1	P	44.6	P	90.2	P
1417351_a_at	263.1	P	145.9	P	126.9	P	155.9	P	123.1	P	119.2	P	156.9	P	149.2	P	114.4	P	130.4	P	95.4	P	142.8	P	186	P	179.5	P	123.4	P
1417352_s_at	153.2	P	112.7	P	111.3	P	75.5	A	83	P	87.3	P	97.7	P	89.5	A	70.7	P	113.9	P	79.9	P	94.8	M	78.5	M	125.1	P	88	P
1417353_x_at	158.5	P	109.8	P	105.7	P	80.6	P	72.6	P	59.2	P	97.6	P	97.4	P	70.8	P	116.3	P	84.8	P	101.2	P	92.7	P	94	P	86	P
1417354_at	313.2	P	197.2	P	163.1	P	204.2	P	178	P	156.3	P	178.3	P	207.9	P	157.6	P	193.6	P	138.1	P	178.9	P	197.2	P	205	P	225.1	P
1417355_at	54.4	A	70.8	A	60.2	A	42.4	A	54.4	A	36.3	A	25.3	A	36.8	A	10.8	A	20.3	A	52.9	P	31.8	A	51	A	49.5	A	64.2	A
1417356_at	3.6	A	3.5	A	4	A	5.6	A	2.7	A	0.9	A	2.8	A	2.1	A	1.6	A	2.9	A	1.4	A	2.2	A	4.7	A	2.6	A	15	A
1417357_at	165.8	A	111	A	103	A	155.1	A	74.2	A	97.3	A	96.8	A	108.1	A	104.2	A	91	A	95.6	A	113.8	A	156.7	A	109.3	A	194.2	A
1417358_s_at	159.2	P	98.3	P	93.4	P	91.3	A	96	P	74.7	P	111.2	P	82.1	P	71.1	P	106.5	P	62	P	76.6	P	97.7	P	98.9	P	110.4	A
1417359_at	23.7	A	62.4	A	13.6	A	19.7	A	58.1	A	61.6	A	14.3	A	17.1	A	11.1	A	21.3	A	15.6	A	14.3	A	22.8	A	17.1	A	27.8	A
1417360_at	130	P	89.7	P	66.4	P	79	P	64.9	P	54.4	P	75.6	P	71.2	P	53.3	P	59.3	P	65.1	P	73.7	P	81.7	P	94.1	P	102	P
1417361_at	184.7	P	121.1	P	90.9	P	99.7	P	104.1	P	90.4	P	99.5	P	114.6	P	85	P	117.4	P	88.8	P	86.8	P	103.7	P	108.7	P	123	P
1417362_at	8.1	A	4	A	3.8	A	12.7	A	4.9	A	3.2	A	7.4	A	2.6	A	2.6	A	5.6	A	4.8	A	4.1	A	7.7	A	4.8	A	4.7	A
1417363_at	12.6	A	6.4	A	2.9	A	5.9	A	2.9	A	1	A	3.4	A	2.4	A	7.3	A	10.4	A	1.6	A	3.2	A	8.1	A	4	A	3.7	A
1417364_at	1923.7	P	911.4	P	655.2	P	934.2	P	813.9	P	768	P	937.7	P	982.7	P	878.8	P	904.4	P	738.4	P	871.6	P	856.8	P	875.2	P	774.7	P
1417365_a_at	1273.8	P	808.8	P	625.1	P	791	P	688.7	P	630.9	P	823.2	P	809.9	P	708.7	P	719.8	P	671.2	P	825.7	P	720.6	P	811.9	P	793.1	P
1417366_s_at	1286.2	P	672.6	P	612.1	P	735.9	P	590.9	P	571.6	P	714.9	P	726.8	P	564	P	579.6	P	471.7	P	694.2	P	777.3	P	763.4	P	807	P
1417367_at	2699.3	P	1330.3	P	1161	P	1428.9	P	1113.4	P	1122.2	P	1418.7	P	1381.2	P	1202.1	P	1062.4	P	997.6	P	1193.1	P	1417.4	P	1388.2	P	1363	P
1417368_s_at	1401	P	979.7	P	762.8	P	864.7	P	721.7	P	738.3	P	872.2	P	884	P	750	P	778.8	P	695.2	P	831.7	P	887.5	P	881.7	P	917.3	P
1417369_at	3415.8	P	1717.2	P	1525.2	P	1739.9	P	1746.1	P	1531.2	P	1914	P	1891.3	P	1754.1	P	1770.4	P	1776	P	1605.2	P	1895.9	P	1858.4	P	1762.9	P
1417370_at	124.8	A	70.1	A	11.2	A	49.8	A	34.8	A	35	A	26	A	50.7	A	36.2	A	54.9	A	24.7	A	52.5	A	33.1	A	40.8	A	43	A
1417371_at	408.7	P	163.4	P	141.4	P	142.2	P	133.9	P	146.4	P	187.9	P	190.3	P	190.7	P	194.5	P	132.7	P	176.6	P	187.4	P	188.7	P	188	P
1417372_a_at	323.3	P	128.9	P	134.4	P	154.6	P	113.8	P	101.4	P	147.3	P	166.4	P	98.8	P	129.8	P	107.1	P	124.3	P	132.5	P	155.7	P	145.8	P
1417373_a_at	5819.7	P	2338.9	P	2019.1	P	2158.8	P	2238.8	P	2060.1	P	2910.2	P	2639.2	P	2827.6	P	2663.1	P	2265.5	P	2674.1	P	2392.9	P	2504.7	P	2589.1	P
1417374_at	1932.6	P	893.1	P	785.1	P	954.7	P	868.1	P	710.2	P	1053.6	P	1006.9	P	1052	P	953.9	P	829	P	1060.3	P	843.6	P	948.8	P	1069.7	P
1417375_at	46.9	A	75.2	A	71	A	79	A	47.6	A	83.6	A	51	A	52.9	A	12.6	A	40.3	A	37.7	A	33.5	A	51.6	A	17.8	A	29.9	A
1417376_a_at	229.4	P	146	P	123.9	P	138.7	P	129.4	P	133.4	P	124.8	P	167	P	108.5	P	137.9	P	105.7	P	137.6	P	148.9	P	150.3	P	186.3	P
1417377_at	107.7	P	56.7	P	45.1	P	68.6	P	49.5	P	58.7	P	45.6	P	42.1	P	37	P	46.5	P	38.5	P	55.5	P	37.2	P	53.1	P	57.3	P
1417378_at	308.8	P	145.7	P	152.5	P	100.3	P	161.3	P	123.9	P	147	P	177.8	P	100.3	P	142.7	P	98.2	P	115.2	P	148.8	P	169.3	P	153.5	P
1417379_at	97.8	A	84.2	A	61.7	A	64.3	A	62.9	M	33.5	A	68.6	A	43.5	A	62.2	A	62.2	A	38	A	62	A	65.2	A	53.5	A	70.4	A
1417380_at	94.9	P	55.2	P	37.8	P	51.8	P	53.1	P	46.1	P	36.4	P	46.3	P	29	P	37.9	P	27.2	P	50.7	P	36	P	37	P	78	P
1417381_at	515.4	P	189.5	P	188.9	P	255.1	P	333.2	P	296.7	P	329.3	P	262.7	P	273.7	P	253.8	P	233.2	P	242.7	P	274.8	P	223.5	P	171.2	P
1417382_at	2261.8	P	966.3	P	929.5	P	1122.4	P	1091.6	P	1090.1	P	1175.3	P	1153.4	P	1023	P	1187.9	P	994.1	P	1209.3	P	1608.8	P	1647	P	1660.9	P
1417383_at	862.8	P	389.1	P	417.5	P	393.1	P	477.1	P	416.3	P	540.7	P	491	P	413.5	P	562.8	P	481.2	P	584.4	P	956	P	779.4	P	803.5	P
1417384_at	1523.7	P	684.6	P	697.8	P	703.3	P	785.9	P	641	P	919.4	P	815.9	P	777.3	P	941.1	P	815.6	P	978	P	1367.2	P	1251.2	P	1186.8	P
1417385_at	127.2	P	81.9	P	50.3	P	81.2	P	65.9	P	54.3	P	74.7	P	48.2	P	56.9	P	73.5	P	52.9	P	52.8	P	66.6	P	73.4	P	75.8	P
1417386_at	264.3	P	155.5	P	135.5	P	166.6	P	133.2	P	141.9	P	100.7	P	160	P	102.5	P	146.4	P	112.3	P	123.9	P	130.7	P	168.4	P	174.5	P
1417387_at	116.5	P	66.8	P	71.2	P	63.3	P	54.1	P	62.8	P	63.9	P	66.5	P	59.3	P	77.6	P	51.6	P	59	P	78.4	P	56.9	P	72.8	P
1417388_at	32.2	A	15.2	A	2.7	A	22.5	A	9.4	A	23.7	A	1.1	A	30.4	A	24.5	A	10.6	A	12	A	10.8	A	19.3	A	5.7	A	34.9	A
1417389_at	77.4	A	39.9	A	45.8	A	51.1	A	32.9	A	30.3	A	54.3	A	40.7	A	47.4	A	40.9	A	36.4	A	55.8	A	32.3	A	46.2	A	62.3	A
1417390_at	349.8	P	189.2	P	149.3	P	170.9	P	153	P	146.2	P	164.5	P	162.1	P	143.7	P	182.6	P	132.5	P	176.5	P	201.1	P	201.4	P	205.8	P
1417391_a_at	19.6	A	12.5	A	10.9	A	13	A	10	A	10.2	A	9.9	A	14.2	A	16.2	A	7.9	A	1.9	A	12.4	A	10.2	A	11.1	A	3.6	A
1417392_a_at	57.1	P	53.9	P	32.4	P	41.4	A	40.9	P	32.8	P	21.5	P	25.7	A	36.6	P	35	A	28.3	P	27.7	A	38.8	A	59.2	A	72.9	A
1417393_a_at	171.9	P	79.2	A	74.4	M	72.8	A	69.9	P	73.3	A	60.8	P	86	A	66.1	M	107.5	M	67.7	P	66.5	A	92.8	A	129.2	A	103.4	A
1417394_at	43.3	P	25.8	P	16.4	P	31	P	22.8	P	16.5	P	19.5	P	23.8	P	20.8	P	34.2	P	12.3	P	25.4	P	32.8	P	26.5	M	30.6	M
1417395_at	31.7	A	24.3	A	23.5	A	33.7	A	13	A	9.7	A	26.3	A	9.3	A	22.1	P	20	A	14	A	17.8	A	11.2	A	33.1	A	35	A
1417396_at	50.6	A	46.2	A	54.9	A	59.5	A	43.9	A	48.3	A	36.9	A	52.3	A	45.1	A	55.6	A	28.7	A	32.8	A	61.9	A	50.9	A	68.9	A
1417397_at	69.3	A	78.1	A	79.7	A	47.6	A	40.7	A	55.6	A	85.1	A	74.3	A	60.3	A	47.8	A	67.4	A	42.6	A	64.9	A	67	A	68.8	A
1417398_at	201.6	P	144.2	P	111	P	147.1	P	92.9	P	103.9	P	130.2	P	142.6	P	119.3	P	145.5	P	95.7	P	130.8	P	157.5	P	168.3	P	158.8	P
1417399_at	176.8	P	108.2	P	84.3	P	146.7	P	100.8	P	98.6	P	87.1	P	118.2	P	79.1	P	124.1	P	71.6	P	96	P	117.9	P	119	P	174.7	P
1417400_at	388.7	P	210.9	P	141.4	P	193.4	P	139.6	P	128	P	201.3	P	188.9	P	168.4	P	184.9	P	159.3	P	151.6	P	137	P	164.5	P	170.2	P
1417401_at	125.6	P	87.2	P	39.5	A	69	A	45.4	M	25.7	A	85.7	P	69.6	A	62.8	P	71.3	P	41.8	M	53.2	A	44.5	A	66.1	A	67.5	A
1417402_at	348.6	P	179	P	141.8	P	204.4	P	142.7	P	167	P	156.8	P	174.6	P	179.8	P	180	P	137.4	P	199.4	P	186.1	P	196.4	P	222.4	P
1417403_at	375.5	P	239.2	P	201.5	P	230.5	P	178.2	P	165.2	P	189.9	P	210.9	P	204.1	P	142.6	P	145.8	P	332.2	P	292.3	P	203.2	P	275.7	P
1417404_at	1067.2	P	412.1	P	435.5	P	542.2	P	367.4	P	422.6	P	474.8	P	461.6	P	519.5	P	326.8	P	373.4	P	653.2	P	645	P	456.2	P	540.1	P
1417405_at	208.7	A	156.7	A	128.7	A	135.3	A	128.6	A	95.7	A	84.3	A	140.8	A	98.9	A	136	A	93.1	A	89.7	A	146.3	A	131.5	A	123.5	A
1417406_at	120.7	P	82	M	45.7	M	61.4	A	48.8	A	54.9	P	63.9	P	75	A	59.4	A	73.8	P	42.5	M	67.1	A	54	A	66.4	A	87.3	A
1417407_at	79.2	P	61.9	P	41.9	P	85	P	49.3	P	45	P	53	P	65.2	P	37.5	P	50.7	P	41	P	45	P	42	P	69.9	P	89.6	P
1417408_at	100.4	P	55.2	A	34.3	P	52.3	A	44.9	P	35.7	A	36.6	A	71	P	42.4	P	53.6	P	46.5	P	46.5	A	56.8	A	43.7	A	56.7	A
1417409_at	81.4	A	68.2	A	52.8	A	105.7	A	46.5	A	48.5	A	66.4	A	108.4	P	74	P	56.5	A	57.4	M	50.7	A	41.2	A	73.6	A	63.7	A
1417410_s_at	168	P	128.6	P	83.8	P	122.7	P	93.1	P	103.8	P	88.9	P	144.9	P	108.5	P	128.1	P	73.1	P	108.7	P	101	P	116.3	P	102.4	P
1417411_at	5.7	A	4.7	A	19.2	A	4.7	A	23.4	A	2.5	A	6	A	8.3	A	1.8	A	3.6	A	19.4	A	2.7	A	5	A	3.6	A	20.3	A
1417412_at	62.1	A	13.6	A	17.3	A	11.5	A	31.4	A	18.9	A	10.1	A	16.8	A	40.7	A	8	A	35.9	A	20.6	A	9.3	A	54.9	A	14.1	A
1417413_at	40.5	A	19.6	A	8.8	A	26.6	A	13.2	A	18.2	A	13.5	A	11.5	A	24	A	25.2	A	31.8	A	18.2	A	12.6	A	16.4	A	33.6	A
1417414_at	131.1	P	61.4	A	87.4	P	68.7	A	69.1	A	67.4	M	64.9	A	57.1	P	46.5	A	39.4	A	64.2	A	47.1	P	50	A	107.2	M	40.3	A
1417415_at	36.1	A	40.1	A	28	A	37.9	A	25	P	16.7	A	27.3	A	33.1	A	19.4	A	21	A	25.5	M	20.9	A	20.2	A	42.2	P	59.5	A
1417416_at	70.3	A	31	A	34.9	A	57.9	A	48.7	A	39.8	A	34.5	A	35.3	A	8.2	A	19.8	A	7.4	A	7.9	A	62.4	A	29.6	A	58.2	A
1417417_a_at	6006.3	P	3670.4	P	3579.3	P	3739.9	P	3440.8	P	3589.9	P	3978.5	P	4052.1	P	3584.9	P	3915.3	P	3533.1	P	3975.3	P	4108.7	P	4077	P	3817.9	P
1417418_s_at	4524.9	P	2254.6	P	2286.8	P	2447.8	P	2206.7	P	2172.5	P	2494.9	P	2775.5	P	2363.4	P	2599.3	P	2160.8	P	2634	P	2557.3	P	2618.8	P	2508.2	P
1417419_at	33.4	A	87.7	P	23.3	A	14.3	A	37.9	A	68.2	P	38.3	A	44.8	A	42.1	A	57.8	A	33.1	A	27	A	36.3	A	29.6	A	42.9	A
1417420_at	159.9	P	146.5	P	40.8	A	124.9	P	89.4	P	134.7	P	88.4	P	80.8	P	69	A	90.3	P	36.2	A	62.6	P	54.2	A	91.2	P	78.9	A
1417421_at	583.9	P	332.5	P	298.3	P	419.9	P	295.7	P	313.7	P	337.6	P	346.9	P	266.7	P	305.2	P	263.7	P	330.2	P	371.8	P	332	P	359	P
1417422_at	8586.9	P	4518.6	P	4611	P	4894.1	P	4393.2	P	5100.3	P	5283.3	P	5356.7	P	5076	P	4876	P	4617.7	P	5026.5	P	5228.1	P	4995.3	P	5109.5	P
1417423_at	1004.2	P	616.6	P	487.5	P	657.5	P	521.8	P	558.5	P	541.6	P	745.2	P	590.1	P	685	P	486.6	P	617.1	P	596.1	P	625.1	P	665.6	P
1417424_at	159	P	93.7	P	88.1	P	83.7	P	95.8	P	68.2	P	96	P	122	P	82.2	P	108.9	P	72.5	P	123.6	P	99.6	P	96.6	P	100.7	P
1417425_at	36.9	A	41.1	A	37.7	A	20.2	A	20.4	A	24.8	A	38.6	A	29.6	A	22.4	A	34.2	A	23.7	A	38.1	A	15.7	A	24.4	A	25.8	A
1417426_at	394.7	P	247.1	P	221.5	P	291.2	P	229.3	P	210.7	P	252.1	P	183.5	P	203.9	P	214.6	P	144.9	P	207.2	P	259.2	P	229.3	P	202.6	P
1417427_at	610.7	P	376.4	P	281	P	371.3	P	308.7	P	313.3	P	381.5	P	454.5	P	342.1	P	437.8	P	352.1	P	341.7	P	386.5	P	325.6	P	416.6	P
1417428_at	79.1	P	73.7	M	62.9	P	103.2	P	62.1	M	59.5	A	39.4	A	83.4	A	34.8	A	50.5	A	47.5	A	51.5	P	91.3	P	83.5	P	126.6	A
1417429_at	1688.9	P	836	P	817	P	1050	P	723.6	P	779.1	P	974	P	1200.4	P	740.6	P	846	P	661.2	P	946.7	P	1359	P	1220.3	P	1036.2	P
1417430_at	19.6	A	17	A	21	A	20.2	A	14	A	14.3	A	19.5	A	24.1	A	12.2	A	12	A	9.2	A	26.4	A	3.7	A	5	A	28.3	A
1417431_a_at	200.8	P	110.4	P	87.1	P	90.3	A	93.1	P	89.9	P	101.4	P	91.5	P	113.4	P	98.4	P	107.7	P	100.4	P	102.1	P	49.3	A	182.4	P
1417432_a_at	215.5	P	115.5	P	114.7	P	153.7	P	121.2	P	110.2	P	133.6	P	143.5	P	115.9	P	124	P	100.9	P	117.4	P	126.3	P	129.8	P	166.1	P
1417433_at	795.4	P	484.4	P	349.1	P	455	P	520.1	P	369.9	P	467.8	P	485.2	P	379.1	P	440.1	P	359.9	P	384.1	P	505.6	P	526.9	P	459.5	P
1417434_at	780.2	P	429.3	P	377.7	P	328.5	P	358.3	P	290	P	364.6	P	370.1	P	378.5	P	350.7	P	322	P	305.7	P	313	P	278.5	P	294.8	P
1417435_at	92.2	P	64.4	P	52.8	P	89.2	P	59.7	P	60.1	P	68	P	75.2	P	70.9	P	59.5	P	35.6	P	65.7	P	85.2	P	62.6	P	70.9	P
1417436_at	14.8	A	12.7	A	14.7	A	6.3	A	14.8	A	2.7	A	1.9	A	18.3	A	18.6	A	2.6	A	6.8	A	17.6	A	4.5	A	4.9	A	22.9	A
1417437_at	135.6	P	116.4	P	94.2	P	137.7	P	92.6	P	80.2	P	90.9	P	84.3	P	84.7	P	90	P	77.8	P	105.6	P	119.2	P	82.6	P	106	P
1417438_at	643.5	P	394.7	P	367.4	P	328.6	P	293.5	P	327.5	P	350.5	P	350.5	P	257.8	P	291	P	231.8	P	297.3	P	378.7	P	406.8	P	363.8	P
1417439_at	16	A	4.3	A	4.6	A	7.7	A	8.4	A	6.4	A	2.5	A	6.9	A	3.2	A	2.7	A	3.2	A	8.6	A	11.1	A	12.7	A	15	A
1417440_at	451	P	285.9	P	264.3	P	296.2	P	239.2	P	230.1	P	299	P	292.1	P	218.6	P	268.5	P	196.5	P	213.8	P	246	P	274.4	P	322.2	P
1417441_at	367.1	P	161.3	P	205.9	P	280.3	P	259.2	P	169.4	P	214.6	P	314.5	P	212.3	P	243	P	193.8	P	246	P	164	P	258	P	295.9	P
1417442_a_at	398	P	268.3	P	230	P	265.2	P	223.1	P	188.1	P	249.4	P	253.8	P	218	P	220	P	177.7	P	221.1	P	273.7	P	268.9	P	268.5	P
1417443_at	79.7	P	60.9	P	10.6	A	38	A	27.1	A	37.7	A	36.2	P	48.3	A	20.7	A	46.1	P	36.2	A	33	A	64.2	A	76.1	P	79.5	P
1417444_at	253.3	P	163.4	P	95.2	P	136.3	P	119.9	P	115.4	P	112.3	P	128.3	P	82	P	110.8	P	90.1	P	108.1	P	132.9	P	125.6	P	149.1	P
1417445_at	5.2	A	2.8	A	2.3	A	24.8	A	2.2	A	1.9	A	7.4	A	3	A	3.2	A	2.5	A	6.7	A	3.1	A	5.1	A	4.6	A	4.9	A
1417446_at	86.2	A	31.8	A	33.2	A	48.7	A	41.9	A	66.1	A	60.6	A	52.1	A	27.4	A	41.8	A	46	A	33.1	A	68.5	A	66.1	A	77.9	A
1417447_at	52.7	A	50.6	P	49.9	M	87.9	A	38	P	72.2	P	56.9	P	72.7	P	43.9	P	61.3	M	54.5	P	68.4	P	86.9	P	79.4	P	57.9	M
1417448_at	101.8	P	92	P	75.2	P	71.4	P	72.2	P	71.3	P	73.7	P	72.3	P	69.1	P	52.1	P	74.5	P	90.1	P	82.8	P	67.9	M	76.6	P
1417449_at	226.1	P	145.4	P	137.9	P	126	M	112.8	P	109.6	P	123.7	P	190.7	P	119	P	136.8	P	115.9	P	114.1	P	150.3	P	166.5	P	159.8	P
1417450_a_at	3.1	A	4.3	A	1.9	A	3.4	A	2.7	A	3.1	A	9.8	A	1.6	A	1.5	A	2.1	A	2.4	A	9.3	A	2.8	A	3.9	A	4	A
1417451_a_at	7674.7	P	4219.6	P	3894.4	P	4190.2	P	3992.5	P	4156.8	P	4559.1	P	4788.2	P	3989.1	P	4381.8	P	3946.5	P	4601.8	P	4575.2	P	4845.3	P	4431.8	P
1417452_a_at	2813.9	P	1776	P	1521.6	P	1735.3	P	1542.3	P	1752.2	P	1779	P	2065.5	P	1755.3	P	1774.8	P	1465.2	P	1803.4	P	1801.5	P	1698	P	1746	P
1417453_at	209.8	P	115.9	P	104.7	P	145.7	P	92.2	P	109.6	P	127.8	P	103.3	P	97.2	P	118.5	P	69.3	P	100.2	P	79.8	P	102.2	P	108.3	P
1417454_at	259.6	P	150.4	P	206.2	P	147.8	P	161.9	P	168.3	P	164.2	P	211.9	P	132.2	P	135.4	P	117.9	P	135.5	P	140.5	P	133.4	P	174.8	P
1417455_at	4.8	A	5.3	A	6.3	A	15	A	3.5	A	2.3	A	16.3	A	5	A	3.1	A	5.9	A	4.5	A	5.6	A	8.8	A	7.1	A	8.7	A
1417456_at	388.1	P	259	P	184.4	P	213.5	M	176.3	P	173.4	P	189	P	224.1	P	214.5	P	169.7	P	181.7	P	236.2	P	230.4	P	262.8	P	238.2	P
1417457_at	493.2	P	268.7	P	211.9	P	289.1	P	226.8	P	181.8	P	242.5	P	276.5	P	225.9	P	230.2	P	171.4	P	287.1	P	224.2	P	253.4	P	267.3	P
1417458_s_at	559.4	P	290.2	P	251.6	P	264.5	P	228.2	P	226.9	P	302.2	P	323.8	P	279	P	257.3	P	254.7	P	329.5	P	291.1	P	299.6	P	353.6	P
1417459_at	2.1	A	6.6	A	3.6	A	11.2	A	7.7	A	2.1	A	1.4	A	3.8	A	3.7	A	1.9	A	2.1	A	11.6	A	5.1	A	11.9	A	4.8	A
1417460_at	3687.7	P	2051.1	P	2045.5	P	2047.3	P	1676.8	P	2005.4	P	1886.8	P	2133.8	P	1755.9	P	2043	P	1714.8	P	2031.6	P	2094	P	1986.4	P	1936.9	P
1417461_at	114.7	P	102.6	P	59	P	149.2	P	59.3	P	61.5	P	74.5	P	49.2	M	53	M	59.3	P	51.4	P	65.4	A	91.7	P	87.6	P	122.1	P
1417462_at	44.7	P	33.7	P	18	A	23.5	A	23.1	A	26.7	A	19.9	A	22.4	A	29.5	A	18.5	A	6.7	A	19.3	A	25.2	A	26.9	A	21.2	A
1417463_a_at	1683.4	P	636.3	P	598.1	P	685.3	P	690.2	P	585	P	694.3	P	789.1	P	641.8	P	585.6	P	589.7	P	649.2	P	665.8	P	862.4	P	838.1	P
1417464_at	5.7	A	2.6	A	3.7	A	5	A	3.3	A	2.1	A	3.5	A	4.7	A	3	A	3.3	A	2.4	A	3.9	A	2.1	A	2.6	A	9.3	A
1417465_at	611.1	P	286.5	P	245.6	P	397.7	P	278	P	270.3	P	342.2	P	324.7	P	293.2	P	350.2	P	203.4	P	286.9	P	368.1	P	295.9	P	292.5	P
1417466_at	472.2	P	243.9	P	207.8	P	268.2	P	183	P	184.1	P	299.1	P	240.3	P	200	P	228.4	P	188.8	P	228.2	P	213.6	P	254.2	P	241.3	P
1417467_a_at	91.5	P	51.1	P	43.1	P	18.5	A	31.9	P	43.6	P	49.8	P	50.4	P	26.7	A	38.9	M	46.4	P	41.1	P	49.9	A	36.6	A	41.8	A
1417468_at	1244.2	P	714.7	P	590.1	P	688.4	P	592.5	P	562.9	P	783	P	741.5	P	610.8	P	687	P	555.7	P	592.6	P	728.3	P	699.1	P	609.3	P
1417469_at	136.7	P	91.4	P	65.4	P	94.7	P	66.2	P	75.1	P	72	P	123.3	P	70.3	P	91.5	P	61.5	P	68.2	P	103.5	P	89.1	P	119.9	P
1417470_at	32.2	A	31.4	A	10.2	A	59.3	A	34.8	A	20.3	A	10.1	A	15.6	A	12.7	A	11	A	12.5	A	23.5	A	8.7	A	28.2	A	24.2	A
1417471_s_at	98.5	P	54	P	55.8	P	67.3	P	47.1	P	54.7	P	56.2	P	74.4	P	51.2	P	54.2	P	20	P	49	P	59.9	P	60.3	P	97.4	P
1417472_at	340.8	P	182.2	P	174.6	P	202.3	A	177.8	P	182.5	P	191.4	P	219.1	P	121.6	P	147.6	P	127.2	P	171.5	P	171.9	A	203.6	P	202.7	A
1417473_a_at	144	P	102.5	P	86.3	P	93.9	P	74.4	P	78.6	P	97.2	P	113.2	P	78.9	P	79.1	P	69.2	P	97.2	P	106	P	132.1	P	141.1	P
1417474_at	259.2	P	177.3	P	155.9	P	124	P	184.6	P	145.9	P	157.1	P	167.4	P	130.1	P	130.5	P	150.6	P	126.9	P	151.2	P	149.5	P	148.4	P
1417475_at	323	P	193	P	183.6	P	232.4	P	165.9	P	153.2	P	162.3	P	208.2	P	190.8	P	197.1	P	140.7	P	167.7	P	191.9	P	198.5	P	182.4	P
1417476_at	160.6	P	98.8	P	74.2	P	99.1	P	95.6	P	115.5	P	125.6	P	110.1	P	107.9	P	94.6	P	91.4	P	113.4	P	116.5	P	126.7	P	119.4	P
1417477_at	147.2	P	75.2	P	72.6	P	81.7	A	95.3	P	50.8	P	75.3	P	115.7	P	53.8	P	99.9	P	60.3	P	73.7	P	77.4	P	104.1	P	65	M
1417478_a_at	186.1	P	91.6	P	94	P	108.8	P	86	P	76.9	P	75.7	P	97.6	P	74	P	80.5	P	71.8	P	63	P	91.3	P	112.6	P	99.8	P
1417479_at	99.6	A	44.8	A	52	P	40.3	A	45.1	A	29.9	A	47.4	A	54.6	A	36.7	A	45.5	A	31.4	A	40.3	A	59.7	A	72.2	A	63.7	A
1417480_at	1011.8	P	559	P	463	P	531.2	P	447.8	P	485	P	584.4	P	588.8	P	518.5	P	598.4	P	411	P	524.4	P	567.8	P	552.7	P	557.1	P
1417481_at	73.9	P	31.7	M	30.8	P	34.2	A	32.3	P	29.6	P	35.1	P	43.7	P	31.6	P	35.5	P	30	P	54.9	P	34.4	A	41.5	P	40.7	A
1417482_at	57.5	P	16.1	M	18.6	A	21.7	A	23.1	A	12.8	A	11.4	A	21.2	A	20.4	M	19.8	A	22	A	24.7	P	32.2	P	38.2	A	11.5	A
1417483_at	167.1	P	80.3	P	101.2	P	149.5	P	69.4	P	81.9	P	109.6	P	137	P	63.6	P	107.2	P	53.1	P	60	P	102	P	121.5	P	82	P
1417484_at	1.6	A	1.1	A	0.5	A	2.1	A	0.4	A	0.3	A	0.7	A	0.3	A	3.2	A	0.9	A	0.8	A	1.1	A	3.9	A	0.7	A	2.3	A
1417485_at	37	M	20.8	P	24.5	A	48.9	A	16.4	P	19.6	P	9.2	P	29.1	P	15.9	P	23.5	P	17.6	A	10.5	A	32	P	15.6	A	35.4	P
1417486_at	2.8	A	1.6	A	1.5	A	4.3	A	12	A	1.9	A	1.7	A	5.4	A	7.5	A	1.2	A	1.7	A	8.2	A	2.6	A	2.4	A	3.3	A
1417487_at	24	A	32.7	A	29.2	A	42.8	A	10.4	A	26.9	A	8.7	A	28.5	A	11.2	A	18.1	A	11.6	A	26.6	A	7.1	A	34.1	A	18.6	A
1417488_at	7.8	A	3.4	A	3.1	A	4.4	A	3.4	A	1.6	A	12	A	1.4	A	3.4	A	9.6	A	1.4	A	2.7	A	5.1	A	5.8	A	6.5	A
1417489_at	20.8	A	1.2	A	3.4	A	18.7	A	9.1	A	1.7	A	5.1	A	4.4	A	1.3	A	5.5	A	10.2	A	3.9	A	16.3	A	6.4	A	14.7	A
1417490_at	6165.5	P	2799.2	P	2537.4	P	2980.3	P	2725.4	P	2779	P	2895	P	3200.5	P	2684.2	P	3075.5	P	2246.3	P	3200.5	P	3778.5	P	2993.8	P	2817	P
1417491_at	153.6	P	111.4	P	92.6	P	100.3	A	73.7	P	97.8	P	95.2	P	95.4	P	74.5	P	85	P	92.7	P	86	P	103.1	A	115.9	P	125.2	A
1417492_at	257	P	165.3	P	149	P	193.6	P	142.1	P	165.5	P	142.7	P	167.3	P	131.9	P	156.3	P	109.4	P	114.9	P	170.5	P	139.9	P	149.4	P
1417493_at	376	P	220.6	P	189	P	217.5	P	159.8	P	167.4	P	235.1	P	238.1	P	166.4	P	188.3	P	117.7	P	156.3	P	198.1	P	173.6	P	214.1	P
1417494_a_at	6741.9	P	3870	P	3933.3	P	4080.1	P	3522.7	P	3421.9	P	4272.3	P	4541.6	P	3868.7	P	3867.7	P	3685.5	P	3468.3	P	3873.7	P	4025.9	P	3388.5	P
1417495_x_at	5171.7	P	2627.5	P	2681.8	P	2657.9	P	2446.1	P	2567.4	P	2958.1	P	3126.8	P	2351.2	P	2808.6	P	2461.5	P	2461.4	P	2740.8	P	2780.4	P	2602.2	P
1417496_at	3081.7	P	1479.5	P	1625.2	P	1741.9	P	1320	P	1416.5	P	1589.3	P	1832.5	P	1385.9	P	1611	P	1234.2	P	1287	P	1625.5	P	1559	P	1554.3	P
1417497_at	44	A	9.1	A	26.6	A	15.2	A	32	A	17.6	M	18.3	M	32.2	M	14.2	P	21	A	23.9	A	25	A	16.5	A	31.3	P	36.4	A
1417498_at	4991	P	2786.3	P	2398.8	P	2780.2	P	2339.6	P	2699.7	P	2769.9	P	3069.8	P	2195	P	2505.3	P	2223.8	P	2392.6	P	2631.7	P	2641	P	2608.9	P
1417499_at	742.2	P	415.8	P	410.1	P	409.7	P	330.2	P	395.2	P	479.3	P	484.8	P	419.2	P	366.3	P	320.2	P	430.9	P	422	P	431.9	P	419	P
1417500_a_at	658.7	P	427.9	P	274.3	P	367.3	P	326.3	P	282.9	P	328.7	P	367.9	P	353.4	P	343.3	P	277.8	P	320.5	P	324.3	P	325.9	P	396.9	P
1417501_at	277.4	P	147.8	P	136.8	P	121.2	A	143	P	136.1	P	149.4	P	157.4	P	135.3	P	163.1	P	111.8	P	156.4	P	188.8	P	145.1	P	150.3	P
1417502_at	366.7	P	124.9	A	102.6	A	149.4	A	153.9	P	110.8	A	129.4	P	123.7	A	93.5	P	137.2	M	88.6	P	115.8	A	151.9	A	148.7	A	156.1	A
1417503_at	150	A	131.8	A	83	A	159.8	A	117	A	86.2	A	83.7	A	107.4	A	112.9	A	112.6	A	77.1	A	105.1	A	121.3	A	102.3	A	108.5	A
1417504_at	35.5	A	18.4	A	13.3	A	13.8	A	3.2	A	20.8	A	19.6	A	19.9	A	17.4	A	20.7	A	16.2	A	4.6	A	12	A	35.3	A	38.3	A
1417505_s_at	287.5	P	176.5	P	151	P	151.2	P	136.4	P	131.9	P	156.7	P	141.3	P	150.4	P	131.4	P	114.3	P	145.2	P	166.9	P	162.1	P	155	P
1417506_at	150.2	P	113.6	P	86.9	P	92.7	P	86	P	71.9	P	96	P	149	P	86.9	P	109.1	P	87.6	P	121.8	P	186	P	178.5	P	178.8	P
1417507_at	97.4	P	71.6	P	49.5	P	104.5	P	46.4	P	60.6	P	42.2	P	34.8	P	26.3	A	44.3	P	30.6	P	29.7	P	30.5	M	31	A	34	A
1417508_at	412	P	234.9	P	182.1	P	233.1	P	149.8	P	144.3	P	202.7	P	233.9	P	162.6	P	197.7	P	136.3	P	150.3	P	207	P	201.3	P	213.3	P
1417509_at	158	P	107	P	103	P	119	A	98.1	P	106.3	P	101.6	P	98.4	P	81.7	P	99.2	P	72.9	P	69.5	P	103.3	P	119.7	P	134.9	P
1417510_at	221.1	P	129.2	P	110	P	154.5	P	92.1	P	98.4	P	108.3	P	132.1	P	107.8	P	128.1	P	93.8	P	125.8	P	121.6	P	125.8	P	173.9	P
1417511_at	142	P	129.9	P	79.3	P	99.4	P	84	P	85.2	P	75.5	P	94.7	P	92.8	P	71.8	P	86	P	99.1	P	122.1	P	106.8	P	125.5	P
1417512_at	669.6	P	502.1	P	353.3	P	389	P	339.3	P	333.4	P	515.9	P	392	P	360	P	487.2	P	366.5	P	312.8	P	434.2	P	422	P	468.4	P
1417513_at	1052.1	P	521.2	P	445.8	P	447.9	P	462.2	P	464.4	P	601.9	P	501.3	P	437.7	P	447.4	P	329.4	P	411.3	P	477.9	P	592.9	P	523.2	P
1417514_at	5.3	A	4.7	A	4	A	6.7	A	3.4	A	4.3	A	4.4	A	4.7	A	5.2	A	2.6	A	4	A	3.5	A	7.1	A	5.2	A	8.4	A
1417515_at	375.3	P	245.2	P	179.9	P	209.6	P	195.3	P	216	P	222	P	231.2	P	227.5	P	213.2	P	152	P	223.4	P	193	P	183.9	P	154.5	P
1417516_at	70.9	A	49.2	A	43.6	A	69.8	A	47.9	A	43.4	A	44.2	A	58	A	43	A	49.7	A	43.9	A	19.2	A	28.5	A	78.1	P	70.2	A
1417517_at	86.6	P	61.3	P	41.8	P	61	P	49.6	P	47.1	P	42.6	P	51.9	P	38.4	P	56.8	P	34.9	P	52.1	P	58	P	104.7	P	99.5	P
1417518_at	99.1	A	43.1	A	42.5	A	20.9	A	12.1	A	18.7	A	18.3	A	13.1	A	27.6	A	18.9	A	40.9	A	33.3	A	15.8	A	11.2	A	20.6	A
1417519_at	8	A	10	A	1.7	A	7.6	A	5.5	A	2.5	A	1.5	A	2.3	A	2.1	A	1.8	A	1.1	A	2.3	A	8.4	A	1.5	A	16.1	A
1417520_at	3.2	A	9.3	A	10	A	11.7	A	9.2	A	6.5	A	7.9	A	9	A	2.4	A	4.4	A	2.3	A	3.7	A	9.6	A	7.9	A	1.9	A
1417521_at	57.9	M	37	M	29.4	A	70.1	P	27.9	P	17.9	A	28.3	P	34.2	P	21.1	A	28.5	P	13.5	A	32.5	P	33.1	A	31.5	P	61	P
1417522_at	10.3	A	13	A	27.1	A	6.6	A	5.9	A	10.7	A	19.1	A	20.8	A	13.2	A	28	A	7.1	A	7.8	A	24.3	A	12.8	A	11.8	A
1417523_at	38.7	A	6.2	A	9.6	A	68.6	A	23.2	A	18.3	A	8.9	A	10.8	A	41.8	A	38.8	A	22.1	A	39.4	A	30.8	A	6.8	A	13.7	A
1417524_at	26	A	15.2	A	32.3	A	31.3	A	5	A	8.1	A	3.4	A	20.7	A	13.7	A	27.6	A	9.9	A	14.8	A	35.7	A	21.6	A	44	A
1417525_at	139.1	A	112.5	P	90.8	P	65.1	A	60.6	A	74.7	A	98.6	A	113.5	A	55.9	A	58	A	72.4	A	91.9	P	111.8	A	100.5	A	107.6	A
1417526_at	47.3	A	8.5	A	25.9	A	55.6	A	2.3	A	26.6	A	5.3	A	17.7	A	14.8	A	32.2	A	12.8	A	27.2	A	12.7	A	10.5	A	24.6	A
1417527_at	24	A	16	A	6.9	A	16.3	A	15.5	A	20.1	A	8.4	A	21.8	A	6.1	A	9.8	A	3.5	A	11.1	A	12.3	A	5.8	A	6	A
1417528_at	6.8	A	5.9	A	2.1	A	16.9	A	3.7	A	2.8	A	4.2	A	8.2	A	5.6	A	2.3	A	2.5	A	6.5	A	6.9	A	11.8	A	14.9	A
1417529_at	41.3	A	2.7	A	3.4	A	4.9	A	2.9	A	10.9	A	7.2	A	13.5	A	20.6	A	12.9	A	3.1	A	1.5	A	13.9	A	22.4	A	3.4	A
1417530_a_at	1171.9	P	635.5	P	498.8	P	691.2	P	568.6	P	519.8	P	618.8	P	693.9	P	547.5	P	596.9	P	481.5	P	578.2	P	614.4	P	619.8	P	724.3	P
1417531_at	5537.6	P	2873.7	P	2708.4	P	3150.7	P	2835.9	P	2547.5	P	3068.3	P	3158.1	P	2772	P	2994.2	P	2599	P	2935.9	P	3301.7	P	3482.6	P	3182.6	P
1417532_at	1394.6	P	633.4	P	567.7	P	613.5	P	588.2	P	553.1	P	638.9	P	636	P	530	P	543.3	P	494.1	P	539.4	P	642.9	P	608.7	P	524.9	P
1417533_a_at	436.9	P	266.7	P	240.3	P	268.8	P	213.9	P	294.4	P	265.6	P	314.1	P	228.9	P	254.7	P	234	P	261.8	P	298.7	P	265.2	P	258.3	P
1417534_at	289.9	A	223.4	P	138.2	P	223.9	A	167.8	P	178.3	P	184.1	P	217.6	M	144.2	P	111.1	P	141.3	A	188.2	M	214.5	P	150.8	A	228.7	M
1417535_at	95.3	P	92.3	P	77.9	P	75.7	P	42.1	P	54.4	P	79.8	P	59.9	P	63.5	P	68	P	50	P	62.4	P	79	P	55.7	P	69.7	P
1417536_at	574.7	P	311.6	P	268.5	P	302.1	P	247.9	P	272.3	P	328.9	P	326.5	P	275	P	248.8	P	221.3	P	279.2	P	297.1	P	358.3	P	354.3	P
1417537_at	44	A	26.1	A	27.6	A	18.4	A	37.5	A	10.4	A	33.7	A	12	A	19	A	18	A	30	A	22.1	A	8.6	A	7.4	A	17.8	A
1417538_at	244.4	P	135.1	P	111.8	P	178.8	P	124.7	P	121.3	P	151.8	P	149.8	P	120.2	P	117.7	P	127.5	P	142	P	171.4	P	142.1	P	148.4	P
1417539_at	297	P	165.1	P	157.7	P	202.5	P	142.1	P	141.2	P	162.5	P	167.4	P	133	P	147.9	P	132.1	P	150.7	P	197.1	P	202.6	P	202.5	P
1417540_at	149.3	P	78.1	P	94.5	P	126.6	P	90.9	P	65.4	P	106.7	P	103.3	P	74.9	P	112.7	P	53.4	P	110.9	P	88	P	98.2	P	113.2	P
1417541_at	28.2	M	23.7	A	10.7	A	9.9	A	17.3	A	11.7	A	1.7	A	12.9	A	9.3	A	21	A	16.1	A	13.2	A	29.2	A	15.4	A	21.4	A
1417542_at	98.7	P	64.2	P	61.3	P	87.8	P	53.7	P	46.3	P	47.6	P	68.5	P	46.5	P	61.7	P	37.6	P	51.1	P	55.8	P	70.9	P	74.3	P
1417543_at	4.6	A	2.4	A	9.5	A	3.8	A	1.9	A	1.9	A	12.1	A	3.5	A	1.3	A	1.6	A	9.7	A	1.7	A	3.4	A	6.3	A	6.2	A
1417544_a_at	537.8	P	268.6	P	199.8	P	272.6	P	231.6	P	239.2	P	238.1	P	289.4	P	196.3	P	253.3	P	205.5	P	229.5	P	263.9	P	275	P	319.8	P
1417545_at	8.7	A	4	A	4.9	A	12.8	A	5	A	4.1	A	4.9	A	5.8	A	2.1	A	3.7	A	8.4	A	6.3	A	8.5	A	7.5	A	12.7	A
1417546_at	55.7	A	35.8	A	26.8	A	83.2	A	31.2	A	28.9	A	14.8	A	34.6	A	33.4	A	36.4	A	6.8	A	10.3	A	11.4	A	38.4	A	44.6	A
1417547_at	144.5	P	83.2	A	60.2	M	90.5	P	56.8	A	78.2	P	83.8	A	97	P	73.5	P	73.5	P	59.6	A	61	P	80	P	99.6	A	92.1	M
1417548_at	5.8	A	4.8	A	1.6	A	4	A	2.3	A	2.3	A	1.6	A	2.7	A	2.1	A	1.8	A	1.9	A	1.8	A	3.4	A	3	A	2.7	A
1417549_at	29.2	A	4.9	A	4.2	A	25	A	4.1	A	13.3	A	4.9	A	4.2	A	28.8	A	4.1	A	2.4	A	11.2	A	9.3	A	5.3	A	11	A
1417550_a_at	36.4	A	43.3	A	19.4	A	20.7	A	26	A	31.1	A	29.2	A	47.5	M	23	A	24.4	A	23.2	A	18.3	A	39.1	A	26.9	A	36	A
1417551_at	144.8	M	103	P	80.8	P	104.8	P	87.6	P	81.4	P	98.7	P	96.9	P	64	M	72	P	48.4	P	70.4	P	78.9	M	88.4	P	105	P
1417552_at	29.4	P	18.9	P	13.9	A	29.6	P	13.8	A	9.2	A	11.6	P	24.3	P	16.6	A	10.4	P	17	P	16.8	P	22	A	17.8	P	22.7	P
1417553_at	58.2	P	42.5	P	36.5	A	57.5	A	27.3	P	32.9	P	48.4	M	35.7	A	23.3	M	19.9	P	42.6	M	31	A	60.8	A	51.8	P	65.9	A
1417554_at	13.4	A	7.2	A	5.7	A	7.3	A	7.5	A	6.4	A	13.4	A	9.6	A	8.8	A	13.2	A	5.6	A	2.1	A	7.6	A	13.7	A	14	A
1417555_at	86.1	P	76.2	P	61.2	P	93.9	P	44.8	P	46.4	P	49.2	P	49	P	42.9	P	53.2	P	36.8	P	49.1	P	67.5	P	77.2	P	75.9	P
1417556_at	12955.4	P	7534	P	7115.2	P	7678.1	P	7521.6	P	7429.9	P	8463.7	P	8787.7	P	8008.9	P	8083.5	P	8546.3	P	8314.4	P	8786	P	8794.7	P	8550.6	P
1417557_at	482.6	P	336.4	P	224.1	P	263.6	P	264.4	P	248.3	P	305.7	P	349.3	P	257	P	293.5	P	222.5	P	250.7	P	251.7	P	282.2	P	284.5	P
1417558_at	120.6	P	90.6	P	76.4	P	87.9	P	54.2	P	67.4	P	87.4	P	68.9	P	65.7	P	70.6	P	56	P	65.1	P	87.4	P	104.6	P	113.4	P
1417559_at	1138.4	P	560.4	P	636.6	P	658.2	P	623.6	P	610.7	P	677.5	P	821	P	627.6	P	579.9	P	645.2	P	606.3	P	851	P	780.2	P	714.9	P
1417560_at	1504	P	716.1	P	808.7	P	901.3	P	734.8	P	747.9	P	853.5	P	959.8	P	630.9	P	740.8	P	720.4	P	871.2	P	1187.2	P	970.7	P	982.6	P
1417561_at	9212.6	P	5324.5	P	4396.9	P	5177.7	P	4947.9	P	5422.6	P	5867	P	5660.9	P	5337.9	P	5515.4	P	5615.5	P	5834	P	5970.1	P	5687.7	P	5706	P
1417562_at	488.2	P	278.1	P	225.1	P	221.6	P	217.7	P	262.7	P	249.3	P	299.5	P	261.5	P	254.4	P	222.3	P	178.5	P	214.7	P	224.3	P	241.2	P
1417563_at	80.2	A	37.4	A	9.6	A	84.7	A	19.7	A	20.6	A	36.2	A	40.2	A	34.7	A	44	A	21	A	42	A	49.6	A	38.7	A	64.7	A
1417564_at	255.4	P	150.7	P	127	P	193	P	103	P	136	P	162.6	P	141.7	P	156.7	P	154	P	123.8	P	176.8	P	164.6	P	170.3	P	173.9	P
1417565_at	231.2	P	156.9	P	106.7	P	159.5	P	105.9	P	81.2	P	156.7	P	168.7	P	163	P	159	P	123.1	P	159.1	P	161.5	P	293.4	P	255.6	P
1417566_at	285.8	P	131.4	P	94.9	P	146.4	P	115.7	P	100.5	P	219.9	P	184.5	P	168.4	P	179.7	P	132.5	P	170.8	P	153.8	P	258.4	P	209.6	P
1417567_at	15.2	A	7.6	A	6	A	9	A	6	A	5.6	A	11.1	A	15.5	A	29.8	A	26.6	A	37.2	A	18.9	A	10.2	A	10.8	A	5.8	A
1417568_at	232.7	P	200.2	P	111.5	P	154.9	P	153.6	P	159.8	P	119.9	P	161.8	P	65	P	86.8	P	84.3	P	110.1	P	113.2	P	127.5	P	193.2	P
1417569_at	107.9	P	90.4	P	77.3	P	142.3	P	62.4	P	83.4	P	90	P	78.8	P	74.9	P	89.3	P	52.8	P	63.5	P	85.7	P	78.4	P	105.1	P
1417570_at	84.4	P	56.5	P	38.3	P	57.9	A	48.6	P	49.6	P	59.5	P	66.2	P	43.3	P	47.6	P	57.2	P	61.9	P	78.2	P	81.7	P	90.7	P
1417571_at	111.8	A	75.8	A	62.3	A	124.2	A	55.3	A	72	A	78.8	A	70.4	A	47.4	A	56	A	65.8	A	76.9	A	96.7	A	58.1	A	91.5	A
1417572_at	49.3	A	29.7	A	10.8	A	26.6	A	25.8	A	12.4	A	41.5	A	32.8	A	3.2	A	26.1	A	17.7	A	7.6	A	27	A	15.8	A	27.1	A
1417573_at	1033	P	564.1	P	530.9	P	553	P	505.5	P	484.3	P	571.5	P	698.8	P	585.1	P	583.2	P	510.1	P	596.3	P	698.6	P	695	P	718.9	P
1417574_at	1623.1	P	880	P	565.7	P	619.3	P	545	P	608.3	P	821	P	981.8	P	635.7	P	619.4	P	557.1	P	645.1	P	594.7	P	603	P	786.1	P
1417575_at	6.5	A	2.9	A	2.7	A	5.4	A	2.9	A	3.2	A	2.7	A	3.7	A	4.2	A	2.3	A	2.7	A	4.8	A	3.4	A	3.1	A	4.1	A
1417576_a_at	22.8	A	19.4	A	36.7	A	21.1	A	20.4	A	23.5	A	32	A	28.3	A	10.4	A	13.6	A	17.8	A	17.7	A	30.7	A	4.3	A	9.4	A
1417577_at	32.2	A	6.4	A	10.4	A	19.7	A	2.6	A	4.7	A	4.4	A	6.6	A	5.9	A	8.5	A	4.2	A	20.2	A	6	A	7.1	A	8.5	A
1417578_a_at	233.3	P	113.9	P	118.2	P	116.1	P	115.8	P	92.1	P	103	P	132.6	P	131.8	P	116.4	P	117.7	P	116.2	P	124.7	P	125.7	P	143.4	P
1417579_x_at	175.3	A	113.1	M	94.7	P	105.9	A	86.5	A	71	A	103.7	A	146.9	P	95.9	P	94.6	A	110.7	P	92.5	A	113.3	A	94.3	A	139.1	A
1417580_s_at	6939.7	P	3878.1	P	2403.9	P	2750.7	P	3135.4	P	2060.3	P	4556.1	P	3312.2	P	4081.2	P	3991.6	P	3856.5	P	4316.7	P	4445.7	P	4861.3	P	4119.9	P
1417581_at	124.5	A	56.9	A	47.1	A	69.8	A	51.6	A	45	A	63.2	A	74	A	45.3	A	27.8	A	43.5	A	48.4	A	52.1	A	45.8	A	57.1	A
1417582_s_at	67.4	P	45.2	P	39.5	P	44.5	P	34.3	P	24.7	P	26.9	P	47.6	P	38.5	P	47.4	P	29.1	P	33.8	P	52.7	P	52.5	P	41.2	P
1417583_a_at	474.5	P	337.6	P	265	P	308.9	P	233.9	P	272.6	P	301.8	P	345.2	P	245.9	P	321.1	P	230	P	278.6	P	318.5	P	352.4	P	378.4	P
1417584_at	94.6	A	49.5	A	47	A	65.4	A	49.7	A	38	A	66.9	A	53.6	M	32.9	A	70.2	P	51.6	A	50.1	A	53.1	A	63.4	A	85.7	A
1417585_at	172.2	P	107.3	P	61.6	P	79.3	A	89.1	P	70.1	P	90.2	P	79.9	P	70.7	P	92	P	69.4	P	86.8	P	83.9	P	107.8	P	72.4	M
1417586_at	6.8	A	5	A	4.1	A	4.9	A	1.4	A	1.4	A	2.5	A	1.9	A	2.8	A	1.3	A	3.2	A	2	A	2.6	A	2.5	A	2.9	A
1417587_at	34	A	27.9	A	13.1	A	40.4	A	8.4	A	13.8	A	14.1	A	15.3	A	13.8	P	17.1	A	6	A	21.1	A	24.6	A	16.1	A	5.8	A
1417588_at	58.9	A	29.8	A	48.3	A	67	A	25.8	A	27.8	P	18.5	A	36.7	A	12.2	A	22.2	A	23.8	A	24.3	A	32.5	A	37.4	A	22.6	A
1417589_at	15.7	A	5.8	A	10.4	A	4.8	A	3.1	A	7.7	A	7.5	A	8.4	A	1.5	A	7.6	A	5.5	A	2.8	A	13.2	A	2.2	A	10.4	A
1417590_at	4572.8	P	2244.2	P	2290.5	P	2612.3	P	2109.3	P	2114.6	P	2330.8	P	2461.3	P	2184.5	P	2477.6	P	2002.9	P	2306.3	P	2405	P	2711.2	P	2432.8	P
1417591_at	161.1	A	77.2	A	75.4	M	74	A	61.4	A	65.1	A	90.4	A	84.2	A	75.3	P	96.5	P	48.4	A	69.3	A	82.9	A	97.9	A	80.6	A
1417592_at	376.2	P	240.9	P	174.2	P	232.2	P	184.6	P	232.2	P	187.9	P	189.9	P	171.9	P	196.7	P	145.7	P	175	P	226.8	P	223.6	P	231.9	P
1417593_at	334	P	169.3	P	142.8	P	217.2	P	166	P	146.2	P	153.1	P	186.6	P	169.5	P	159.1	P	137.3	P	153.1	P	157.1	P	247.7	P	210.3	P
1417594_at	157	P	106.1	P	110.4	P	108.7	P	87.9	P	107.7	P	103.5	P	171.2	P	85.7	P	117.4	P	136.3	P	97.6	P	144.7	P	129.3	P	150.7	P
1417595_at	19.5	A	8.4	A	4.1	A	40.4	A	6.5	A	16.3	A	5.4	A	6.6	A	4.8	A	5.6	A	11	A	5.7	A	10	A	6.2	A	9.2	A
1417596_at	33.3	A	27.1	A	16.4	A	17.8	A	19	A	17.2	A	30.3	A	15.4	A	9.1	A	25.1	A	22.1	A	8.9	A	11.3	A	27.4	A	18.1	A
1417597_at	17.7	A	13	A	11.6	A	30.4	A	19.7	A	8.8	A	10.6	A	10.3	A	13.9	A	13.7	A	13.8	A	7.8	A	15.8	A	15	A	24.5	A
1417598_a_at	397.7	P	248.2	P	197.3	P	200.3	P	189.7	P	182.2	P	235.1	P	185.5	P	184	P	221.1	P	127.3	P	173.3	P	236.6	P	184.8	P	232.6	P
1417599_at	41.1	A	27.2	A	4.2	A	17.1	A	33.4	A	22.4	A	17.1	A	18.8	A	16.2	A	25.2	A	13.4	A	18.5	A	5.7	A	25.1	A	40.8	A
1417600_at	73.9	M	54.8	P	17.8	A	55.4	A	10.8	A	15.9	A	37.8	P	32.9	A	7.2	A	30.3	A	56.5	P	38.2	P	44.9	P	72	P	51.3	P
1417601_at	56.5	P	24.3	A	23.9	A	63.8	A	32.9	A	22.1	A	37.9	P	53.7	P	35.7	A	29.1	A	27.5	A	33.2	A	51.9	A	54.1	A	41.1	A
1417602_at	163	P	48.8	A	38.9	M	112.2	P	60.9	P	74.2	P	97	P	146.3	P	109	P	127.4	P	106.9	P	213	P	145.4	P	148.3	P	135.2	P
1417603_at	15.4	A	9.2	A	13.4	A	11.7	A	21.2	A	20	A	37.5	A	14.1	A	36.9	A	20.5	A	39.7	M	56	A	31.7	A	19.5	A	19.4	A
1417604_at	93	P	54.3	P	40.3	P	68.6	P	38.1	P	46.2	P	41.3	P	51.8	P	32.3	P	46.5	P	42.4	P	30.6	P	52.8	P	48.2	P	53.6	P
[truncated: 43,102 more rows]
