# Supplementary material for: "Per cell" normalization method for mRNA measurement by quantitative PCR and microarrays
Source: BMC Genomics. 2006 Mar 29;7:64. doi: 10.1186/1471-2164-7-64 (PMC1448209; doi:10.1186/1471-2164-7-64)
Supplement: Additional File 7 — (third quarter of a data set consisting of 2 hr, 4 hr, 8 hr, and 24 hr data, divided because of the upload file size limitation)]: an Excel spreadsheet file containing 8 hr data (15 GeneChip data) of the total of 60 Affymetrix Mouse 430-2 GeneChip raw data of the TCDD study consisting of 20 different treatment groups in triplicate (cf. Figure 5). The column name DoseXXX-TimeYY-Z_Signal indicates the dosage and sampling time after TCDD administration in hours, e.g. XXX = 001 indicates 1 microgram/kg group, YY = 02 indicates two hours after administration, and Z = 1,2,3 indicates animal triplicate. The DoseXXX-TimeYY-Z_Detection column indicates P for present, A for absent and M for marginal calls by Affymetrix MAS 5.0 system. [file 1471-2164-7-64-S7.zip › TCDD_study_raw_dataPart3of4.xls]

## Sheet: Figure5_raw
	Dose000-Time08-1_Signal	Dose000-Time08-1_Detection	Dose000-Time08-2_Signal	Dose000-Time08-2_Detection	Dose000-Time08-3_Signal	Dose000-Time08-3_Detection	Dose001-Time08-1_Signal	Dose001-Time08-1_Detection	Dose001-Time08-2_Signal	Dose001-Time08-2_Detection	Dose001-Time08-3_Signal	Dose001-Time08-3_Detection	Dose003-Time08-1_Signal	Dose003-Time08-1_Detection	Dose003-Time08-2_Signal	Dose003-Time08-2_Detection	Dose003-Time08-3_Signal	Dose003-Time08-3_Detection	Dose010-Time08-1_Signal	Dose010-Time08-1_Detection	Dose010-Time08-2_Signal	Dose010-Time08-2_Detection	Dose010-Time08-3_Signal	Dose010-Time08-3_Detection	Dose030-Time08-1_Signal	Dose030-Time08-1_Detection	Dose030-Time08-2_Signal	Dose030-Time08-2_Detection	Dose030-Time08-3_Signal	Dose030-Time08-3_Detection
AFFX-BioB-5_at	143.6	P	82.4	P	88.7	P	79.4	P	81.2	P	60.9	P	76.8	P	101.8	P	62.6	P	89.7	P	76.9	P	73.5	P	89.6	P	92.9	P	93.9	P
AFFX-BioB-M_at	225.4	P	183.2	P	123.8	P	130.8	P	161.2	P	112.2	P	129.9	P	177.7	P	139.3	P	120	P	123.8	P	132.4	P	190.6	P	186.7	P	171.5	P
AFFX-BioB-3_at	159.2	P	72.5	P	55.4	P	34.1	P	49.9	P	31.5	P	55	P	65.2	P	31.2	P	61.3	P	51.6	P	50.8	P	77.2	P	53.8	P	59.5	P
AFFX-BioC-5_at	353.8	P	221.1	P	195.1	P	144.7	P	197.3	P	148.8	P	156.5	P	200.6	P	157.6	P	172.3	P	152.2	P	170.6	P	239.6	P	184.4	P	203.5	P
AFFX-BioC-3_at	286.8	P	213.1	P	147.6	P	134.7	P	168.3	P	117.4	P	148.9	P	201.5	P	119.8	P	171.7	P	157.2	P	147.7	P	178.6	P	157	P	174.6	P
AFFX-BioDn-5_at	549.5	P	398.3	P	344.2	P	286.6	P	380	P	232.7	P	327.8	P	391.6	P	257.1	P	340.5	P	341.4	P	312.6	P	417.3	P	370.7	P	414.8	P
AFFX-BioDn-3_at	2525.7	P	1543.9	P	1278	P	1154.7	P	1346.6	P	1097.1	P	1239.8	P	1647	P	1189	P	1321.5	P	1212.5	P	1237.4	P	1610.4	P	1415.5	P	1479.8	P
AFFX-CreX-5_at	5704.7	P	3187.9	P	2655.5	P	2507.8	P	2864.1	P	2324.6	P	2496.6	P	3568.1	P	2520.5	P	2698.1	P	2618.3	P	2616	P	3523.2	P	2943.6	P	3067.5	P
AFFX-CreX-3_at	6642.8	P	4221.4	P	3599.7	P	3594	P	4017.6	P	3426.7	P	3687.4	P	4407.2	P	3624.8	P	3932.3	P	3784.2	P	3717	P	4700.6	P	4082.8	P	4181	P
AFFX-DapX-5_at	144.9	P	177.1	P	123.1	P	91.7	P	147.1	P	96.5	P	115.4	P	142	P	93.5	P	138	P	151.5	P	126.7	P	114.4	P	132.7	P	146.7	P
AFFX-DapX-M_at	250.8	P	199.3	P	175.7	P	145.2	P	241.1	P	163.3	P	227.6	P	204	P	174.1	P	210.3	P	207.9	P	224.3	P	242.6	P	199.7	P	245.4	P
AFFX-DapX-3_at	263.7	P	222.3	P	207.8	P	153.7	P	209	P	156.9	P	196.3	P	185.1	P	149.1	P	206.3	P	205.3	P	192.7	P	230.1	P	216.1	P	214.3	P
AFFX-LysX-5_at	2371.6	P	1662.6	P	1467.9	P	1378.6	P	1722.2	P	1411.2	P	1724.9	P	1816.2	P	1455.7	P	1861.3	P	1810.5	P	1753.9	P	2105.5	P	1949.7	P	1952.3	P
AFFX-LysX-M_at	3213.3	P	2076.9	P	1830.1	P	1781.2	P	2193.1	P	1942.3	P	2280.8	P	2217.8	P	1948.3	P	2330.2	P	2262.6	P	2331.4	P	2669.7	P	2404.2	P	2515.3	P
AFFX-LysX-3_at	4371.7	P	2518.8	P	2511.8	P	2414.2	P	2968.4	P	2536.2	P	2929.8	P	2801.4	P	2601	P	3020.8	P	3068.5	P	3056.4	P	3540.7	P	3151.2	P	3336.7	P
AFFX-PheX-5_at	826.9	P	537.1	P	476.3	P	440.3	P	602.5	P	506.5	P	575.2	P	588.4	P	492	P	611.7	P	659	P	597.4	P	712.9	P	671.6	P	706.1	P
AFFX-PheX-M_at	905.6	P	671.3	P	547.9	P	527.3	P	684.4	P	567.8	P	716	P	674.6	P	575	P	689.4	P	744.5	P	722.4	P	843.5	P	743.8	P	796.2	P
AFFX-PheX-3_at	955.8	P	643	P	519.7	P	497	P	651.2	P	553.3	P	633.5	P	642.6	P	546.2	P	688	P	643.4	P	677.4	P	778.7	P	706.9	P	708.8	P
AFFX-ThrX-5_at	4794.3	P	2669.9	P	2514	P	2219.2	P	2790.5	P	2449.1	P	2801.8	P	2945.6	P	2615.4	P	2983.3	P	3030.4	P	3128.5	P	3630.4	P	3155.8	P	3301.4	P
AFFX-ThrX-M_at	5253.6	P	3145.6	P	3037.2	P	2934.8	P	3482.8	P	2996.7	P	3486.7	P	3393.7	P	3215.5	P	3620.6	P	3661.3	P	3675.2	P	4139.3	P	3869.9	P	3940.9	P
AFFX-ThrX-3_at	6715.2	P	4364.8	P	3936.8	P	3989.5	P	4298.5	P	4013.6	P	4532.6	P	4585	P	4402	P	4666.6	P	4893.1	P	4830.2	P	5168.3	P	4991	P	4976.3	P
AFFX-TrpnX-5_at	96	P	89.6	P	41.9	P	51	P	73.9	P	48.8	P	77.1	P	71.3	P	57.1	P	93.5	P	67.4	P	72.1	P	90.6	P	72.4	P	62.8	P
AFFX-TrpnX-M_at	61.3	A	61	A	44.9	A	29.3	A	56.8	A	41.2	A	51	A	54.5	A	42.7	A	49.1	A	52.4	A	51.1	A	55	A	34.3	A	67	A
AFFX-TrpnX-3_at	76.9	P	83	P	69.3	P	54.8	P	82.7	P	60	P	66.1	P	88.8	P	51.5	P	74.1	P	78.8	P	75.1	P	78.3	P	87.2	P	84.8	P
AFFX-r2-Ec-bioB-5_at	177.9	P	115	P	79.7	P	90.6	P	114.2	P	103.5	P	89.8	P	122.1	P	99.7	P	123.3	P	98.2	P	110.5	P	137.1	P	108.2	P	116.5	P
AFFX-r2-Ec-bioB-M_at	264.2	P	156.4	P	140.4	P	115.3	P	134.4	P	122.1	P	114.6	P	190.9	P	125.6	P	153.4	P	117.3	P	128	P	178.9	P	132.6	P	132.5	P
AFFX-r2-Ec-bioB-3_at	199	P	153.9	P	133.2	P	102.1	P	140.5	P	112.8	P	88.9	P	164.9	P	110.2	P	121.3	P	97.3	P	92.6	P	163.5	P	136.1	P	95.2	P
AFFX-r2-Ec-bioC-5_at	362.5	P	266.1	P	225.2	P	224.9	P	248.9	P	204.6	P	200.8	P	258.7	P	206.6	P	232.7	P	205.1	P	206.3	P	270.3	P	212.1	P	241.2	P
AFFX-r2-Ec-bioC-3_at	602.7	P	462.1	P	327	P	233.9	P	310.8	P	291.7	P	252.2	P	398.7	P	274.4	P	305.1	P	272.4	P	253.5	P	399.7	P	307.5	P	320.9	P
AFFX-r2-Ec-bioD-5_at	2457.9	P	1479.7	P	1275.8	P	1166.4	P	1314.4	P	1165.8	P	1172.6	P	1546.3	P	1172.7	P	1368.7	P	1265.3	P	1208.2	P	1688.3	P	1351.9	P	1460.5	P
AFFX-r2-Ec-bioD-3_at	3107.6	P	1995.1	P	1585.5	P	1274.6	P	1735.8	P	1574.2	P	1332.6	P	1911.6	P	1472.1	P	1976.1	P	1528.2	P	1432.6	P	2117.7	P	1613.3	P	1762.2	P
AFFX-r2-P1-cre-5_at	8396.9	P	4785.4	P	4170	P	3955.9	P	4366.1	P	4167.7	P	4083.2	P	5036	P	4104.5	P	4496.5	P	4261.4	P	4192.1	P	5421.8	P	4757.8	P	4723.3	P
AFFX-r2-P1-cre-3_at	10209.7	P	6154.3	P	5589.1	P	5416.1	P	5835.9	P	5763.6	P	5684.3	P	6592.6	P	5950.3	P	6323.4	P	5645.5	P	5846.4	P	7327.4	P	6155.9	P	6052.7	P
AFFX-r2-Bs-dap-5_at	202.9	P	159	P	108.4	P	111	P	146.1	P	124	P	147.8	P	134.5	P	130.8	P	159.1	P	186	P	156.3	P	188.3	P	161.8	P	176.7	P
AFFX-r2-Bs-dap-M_at	244.3	P	166.1	P	137.9	P	119.4	P	199	P	144.5	P	183.3	P	158.9	P	138.7	P	165.3	P	190.5	P	198.7	P	225.6	P	192.4	P	193.3	P
AFFX-r2-Bs-dap-3_at	253	P	218.4	P	165.9	P	134.9	P	224.4	P	176.9	P	196.6	P	193.1	P	156.9	P	198.4	P	209.3	P	206.4	P	247.5	P	245.7	P	224.1	P
AFFX-r2-Bs-lys-5_at	3979.6	P	2248.6	P	2017.6	P	1892.5	P	2476.7	P	1852.3	P	2368.3	P	2504	P	2005	P	2372.2	P	2475	P	2383	P	2897.2	P	2720.6	P	2893.1	P
AFFX-r2-Bs-lys-M_at	3345.6	P	2427.6	P	2259.6	P	2077.9	P	2634	P	2228.2	P	2688.2	P	2677.9	P	2311.6	P	2756.2	P	2626.5	P	2755.9	P	3257.9	P	3013	P	3098.9	P
AFFX-r2-Bs-lys-3_at	2942.3	P	2068.9	P	1972.4	P	1911.4	P	2453.9	P	1945.3	P	2343.9	P	2534.2	P	2027.3	P	2361.1	P	2491.4	P	2511.3	P	2889.2	P	2565.6	P	2712.8	P
AFFX-r2-Bs-phe-5_at	1096.2	P	745.7	P	618.4	P	591.3	P	881.5	P	642.7	P	798	P	724.4	P	628.6	P	815.1	P	819.1	P	793.6	P	893.4	P	877.1	P	933.2	P
AFFX-r2-Bs-phe-M_at	1570.7	P	1038.3	P	824	P	811.1	P	1100.5	P	858.4	P	1149	P	1065.7	P	899	P	1120.9	P	1173.8	P	1111.7	P	1284.8	P	1201.9	P	1281.4	P
AFFX-r2-Bs-phe-3_at	1632.3	P	1192	P	956.6	P	914.7	P	1126.5	P	903.1	P	1131.8	P	1298.8	P	960.8	P	1122.9	P	1061.7	P	1109.5	P	1323.7	P	1259	P	1320	P
AFFX-r2-Bs-thr-3_s_at	7737.3	P	4663.8	P	4420.6	P	4462.7	P	4772	P	4501.7	P	4896.7	P	5127.9	P	4814	P	5281.5	P	5092	P	5183.2	P	5789.1	P	5463.8	P	5454.5	P
AFFX-r2-Bs-thr-M_s_at	7662.1	P	4954.2	P	4231.4	P	4483.6	P	4545.6	P	4573.1	P	4967.6	P	5222.5	P	4676.8	P	5464.2	P	5543.7	P	5436.6	P	5930.5	P	5623.8	P	5438.5	P
AFFX-r2-Bs-thr-5_s_at	6335.8	P	3758.6	P	3498.4	P	3468.5	P	3834.3	P	3543.4	P	3868	P	4063.4	P	3762.8	P	4327.6	P	4248.4	P	4265.8	P	4837.2	P	4374.4	P	4435.7	P
AFFX-b-ActinMur/M12481_5_at	2636.8	P	1808.9	P	1762.9	P	1809.8	P	1978	P	1673.7	P	1655.4	P	2106.8	P	1707	P	1969.1	P	1955.8	P	1962	P	1955.6	P	2075.1	P	2040.9	P
AFFX-b-ActinMur/M12481_M_at	3088.5	P	2126.9	P	2041.5	P	2119.2	P	2409.1	P	1876.2	P	2043.1	P	2414.5	P	1993.2	P	2383.6	P	2298.3	P	2272.9	P	2446.3	P	2450.7	P	2467.3	P
AFFX-b-ActinMur/M12481_3_at	3314.6	P	2589.3	P	2340.7	P	2417.6	P	2648.2	P	1967.7	P	2292.6	P	2969	P	2180.5	P	2659.3	P	2745.7	P	2564.8	P	2835.7	P	2987.4	P	2791.9	P
AFFX-GapdhMur/M32599_5_at	6756.9	P	4187.1	P	4232.6	P	4118.1	P	4501.4	P	3893.9	P	4121.1	P	4933.8	P	4150.7	P	4796.3	P	4602.5	P	4846.2	P	5771.8	P	5421.1	P	5088.4	P
AFFX-GapdhMur/M32599_M_at	5310.6	P	3642.8	P	3702.6	P	3411.4	P	3782.1	P	3216.4	P	3498.9	P	4244.2	P	3520.7	P	4159	P	3699.5	P	4055	P	4879.3	P	4450.9	P	4261.3	P
AFFX-GapdhMur/M32599_3_at	4585.9	P	3091.8	P	3100.7	P	3039.2	P	3295.4	P	2995.1	P	3037.4	P	3542.6	P	3056.3	P	3475.5	P	3133.1	P	3546.2	P	4134	P	3922.3	P	3718.7	P
AFFX-TransRecMur/X57349_5_at	16.4	A	14.5	A	19.1	A	19.2	A	18.5	M	9.6	A	14.4	A	17.6	A	24.6	A	21.8	M	20.1	M	16.9	P	38.5	P	20.4	A	17.8	M
AFFX-TransRecMur/X57349_M_at	15.4	A	2.5	A	4.3	A	9.3	A	3.8	A	15.4	A	4	A	21	A	17.1	A	10.1	A	16.5	A	10.6	A	33.4	P	16.3	A	18.6	A
AFFX-TransRecMur/X57349_3_at	85.4	P	54.2	P	46.7	P	59	P	57.2	P	43.4	P	56.8	P	84.3	P	72.1	P	79.5	P	73.8	P	81.7	P	114.2	P	86.7	P	70.6	P
AFFX-PyruCarbMur/L09192_5_at	211.7	P	224.9	P	215.9	P	141.9	P	199.5	P	150.4	P	144.7	P	190	P	176.8	P	243	P	182.2	P	204.6	P	271	P	216.7	P	235.2	P
AFFX-PyruCarbMur/L09192_MA_at	295.3	P	272.6	P	237.1	P	190.3	P	224.7	P	167.8	P	175.7	P	205.8	P	199.8	P	235.6	P	208	P	266.8	P	349.7	P	283.5	P	254.8	P
AFFX-PyruCarbMur/L09192_MB_at	560.1	P	334	P	364.6	P	272.1	P	334	P	251.5	P	258.8	P	365.4	P	275.1	P	430.2	P	338.9	P	415	P	489.9	P	456	P	419.2	P
AFFX-PyruCarbMur/L09192_3_at	863.4	P	722.3	P	799.1	P	673.1	P	799.6	P	542.5	P	765.3	P	810.7	P	661.7	P	932.8	P	803.9	P	882.8	P	942.8	P	1007.6	P	888.8	P
AFFX-18SRNAMur/X00686_5_at	3064.3	P	155.3	P	171	P	256.1	P	180.7	P	49.4	P	69.3	P	438.9	P	68.6	P	122.7	P	168.2	P	315.9	P	587.9	P	191.1	P	235.8	P
AFFX-18SRNAMur/X00686_M_at	841.4	P	98	P	95.2	M	153.1	P	111.7	P	40.1	A	42.7	A	260	P	67.6	P	91.7	P	130.4	P	207.2	P	322.4	P	113.9	P	166.8	P
AFFX-18SRNAMur/X00686_3_at	1689.4	P	112.3	P	134.5	P	164.6	P	111.1	P	50.3	P	68.9	P	264.6	P	70.9	P	117.8	P	135.5	P	205.4	P	326.5	P	121.4	P	162.4	P
AFFX-MUR_b2_at	235.6	P	204.7	P	193	P	150.7	P	187.4	P	192.5	P	186.3	P	205.7	P	154.1	P	186.4	P	186.8	P	170.8	P	213.7	P	218.5	P	214.8	P
AFFX-MURINE_b1_at	156.8	P	137.5	P	120.1	P	128.9	P	115.9	P	117.7	P	131	P	157.3	P	106.9	P	104.9	P	124.1	P	116.3	P	171	P	133.2	P	152.7	P
AFFX-MURINE_B2_at	8666.2	P	5881.5	P	5567.4	P	5460.7	P	5753.3	P	5003.5	P	5721.8	P	5787.9	P	5650	P	6154.3	P	6007.1	P	6122.6	P	6969.3	P	6644.6	P	6824.5	P
1415670_at	210.9	P	200	P	244.5	P	164.4	P	260.6	P	125	P	239.2	P	206.1	P	200.6	P	292.3	P	187.3	P	266.8	P	231.3	P	305.4	P	300.9	P
1415671_at	727.1	P	580	P	513.2	P	522.4	P	624.7	P	438.3	P	625	P	613.2	P	531.9	P	641.1	P	576.9	P	713.8	P	884.4	P	839.2	P	807.7	P
1415672_at	866.6	P	821.7	P	718	P	682.3	P	777	P	539.9	P	676.1	P	744.3	P	623.9	P	783.5	P	784	P	804.9	P	973	P	915	P	878.3	P
1415673_at	48.3	P	40.7	P	9.1	A	33.8	P	44.9	P	45.2	P	23.3	A	45.1	P	32.3	P	29.2	P	45.4	P	36.8	P	48.7	P	47.1	P	57.9	P
1415674_a_at	213.3	P	268.2	P	224.4	P	214.5	P	263.1	P	237.8	P	237.7	P	272.1	P	251.6	P	279.6	P	224.8	P	254.4	P	349.1	P	308.9	P	312.1	P
1415675_at	180.3	P	137.8	P	163.8	P	112.5	P	162.6	P	116.5	P	122.4	P	174.6	P	109	P	163.4	P	153	P	132.6	P	179.9	P	176	P	182.8	P
1415676_a_at	1116.1	P	981.7	P	860.9	P	873.8	P	999.2	P	776.7	P	870.5	P	962.1	P	838.2	P	947.4	P	1010.7	P	1076.1	P	1299.5	P	1275.9	P	1097	P
1415677_at	396.1	P	410.3	P	601.2	P	374.4	P	446.1	P	359.3	P	580.9	P	543.5	P	394.3	P	521.2	P	460.7	P	424.9	P	669.1	P	570.4	P	620.9	P
1415678_at	934.4	P	656.9	P	508.4	P	495	P	570.1	P	515.8	P	634.7	P	626.4	P	572.7	P	590.6	P	642.7	P	599.4	P	833.2	P	740	P	707.9	P
1415679_at	1049.9	P	893	P	920	P	638.6	P	995.3	P	664.3	P	889.8	P	893.4	P	640.5	P	969.4	P	965.5	P	802.4	P	1097.9	P	896	P	1119.7	P
1415680_at	229.7	P	158.5	P	172.6	P	133.7	P	141.8	P	133.3	P	167.9	P	204.3	P	160.5	P	175.9	P	164.5	P	167.8	P	213.7	P	159.4	P	190	P
1415681_at	374.8	P	284.6	P	223.4	P	269.7	P	296.5	P	236.7	P	267.8	P	302.2	P	248.8	P	278.9	P	261.9	P	300.4	P	324.1	P	290.7	P	330.2	P
1415682_at	226.1	P	221.4	P	203.3	P	174.9	P	185.7	P	138.4	P	164.5	P	220.6	P	155.2	P	216.6	P	215.2	P	184.2	P	256.7	P	206.4	P	268.6	P
1415683_at	574.7	P	430.7	P	414.4	P	308.6	P	384.2	P	319.7	P	386.5	P	413.6	P	331.1	P	395	P	350.4	P	396.3	P	469.8	P	455.8	P	438.5	P
1415684_at	348.9	P	323	P	342.1	P	277.3	P	358.8	P	250	P	331.8	P	397.8	P	290.2	P	351.5	P	284.2	P	373.9	P	530.6	P	436.5	P	409.6	P
1415685_at	222.7	P	243.5	P	222	P	192.9	P	259.8	P	193.3	P	201	P	197.9	P	197.6	P	265.1	P	191.1	P	234.3	P	290	P	295.3	P	256.8	P
1415686_at	568.3	P	516.9	P	485.5	P	390.7	P	521.6	P	380.2	P	472.8	P	435.7	P	502	P	478.6	P	526.6	P	433.7	P	591.6	P	521.5	P	505.1	P
1415687_a_at	1691	P	1171.4	P	1022.5	P	928.8	P	1075.2	P	889.4	P	964.5	P	1075.7	P	912.3	P	1132.2	P	1092.5	P	1032.7	P	1313	P	1264.9	P	1290.5	P
1415688_at	842.1	P	627.7	P	613.8	P	527.9	P	632.5	P	433.5	P	595.2	P	570.2	P	500.1	P	613.2	P	610.7	P	629.7	P	740.4	P	676.5	P	678.1	P
1415689_s_at	179.5	P	221.2	P	173.3	P	147	P	176.4	P	137.5	P	159	P	187.4	P	153.5	P	190.6	P	166.9	P	189.6	P	219.3	P	197	P	240.8	P
1415690_at	796.8	P	521	P	608.2	P	570.6	P	618	P	473.3	P	625.6	P	585.1	P	527.7	P	649.9	P	632.2	P	643.3	P	818	P	762.1	P	643.7	P
1415691_at	339.6	P	301.3	P	324.6	P	301.9	P	388.1	P	220.3	P	334.8	P	305.9	P	311.2	P	407.9	P	390.8	P	379.7	P	283.5	P	389.8	P	434.8	P
1415692_s_at	2330.6	P	1622.5	P	1473.1	P	1462.3	P	1881.9	P	1267.3	P	1474.3	P	1790.1	P	1417.7	P	1715.3	P	1802.5	P	1775.4	P	1988.4	P	1933.3	P	2142.7	P
1415693_at	465.7	P	392.2	P	348.4	P	382.7	P	397.4	P	310.7	P	340	P	417.4	P	387.1	P	455.4	P	478.3	P	474.4	P	593.4	P	522.9	P	541.7	P
1415694_at	70.4	P	62.8	P	58.6	P	48.1	P	47.4	P	40	P	59.6	P	80.7	P	38.2	P	52.1	P	41.1	P	63.1	P	43.5	P	62.2	P	66.4	P
1415695_at	942.6	P	787.3	P	740.2	P	688.6	P	864.8	P	687.1	P	730	P	821.5	P	628.3	P	808.2	P	754.5	P	749.6	P	1063.8	P	963.4	P	843.9	P
1415696_at	689.3	P	503.1	P	468	P	439.1	P	515.7	P	445.8	P	470.1	P	503.8	P	494	P	570.3	P	522.6	P	548.5	P	646.9	P	619.8	P	599.1	P
1415697_at	249	P	266.4	P	218.4	P	211.9	P	199.8	P	205.2	P	219.7	P	258.7	P	184.9	P	260.7	P	208.3	P	240.2	P	354.8	P	312.1	P	298.8	P
1415698_at	45.2	A	67.1	A	62.7	A	31.2	A	64.8	P	50.3	A	46.7	A	42.4	A	44.7	M	56.1	A	41.8	A	40.3	A	61.5	M	41.1	A	45.2	A
1415699_a_at	717	P	385.7	P	348.1	P	427.4	P	520.8	P	342	P	465.2	P	541.1	P	406.6	P	467.9	P	458.4	P	488.7	P	546	P	508	P	533.9	P
1415700_a_at	1779.7	P	1323.4	P	1180.2	P	1248.5	P	1782.6	P	1046.3	P	1199.5	P	1634.9	P	1371.3	P	1517.1	P	1479.1	P	1667.2	P	1825.3	P	1784.9	P	1936.9	P
1415701_x_at	4201	P	3028	P	2443.8	P	2693.5	P	3008.6	P	2589.1	P	2936.8	P	2937.9	P	2831.5	P	3061.1	P	3129	P	3071.9	P	3485.1	P	3325.5	P	3557.9	P
1415702_a_at	455.2	P	344.4	P	261.4	P	278.3	P	338.7	P	257.3	P	336	P	321	P	275.4	P	394.9	P	308	P	391	P	447.7	P	405.8	P	413.5	P
1415703_at	334.3	P	318.6	P	278.6	P	248.2	P	298.9	P	233.2	P	276.3	P	291.3	P	282.4	P	298.9	P	307.2	P	288.7	P	361.8	P	313.2	P	319.4	P
1415704_a_at	700.3	P	596.1	P	491.9	P	477	P	506.9	P	416.8	P	520.3	P	506.4	P	446.6	P	527.9	P	544.2	P	501.5	P	652.1	P	581.7	P	620.9	P
1415705_at	191.9	P	179.5	P	153.9	P	131.3	P	167.8	P	113.7	P	133.9	P	160.9	P	132.8	P	182.1	P	149.6	P	148.9	P	172.5	P	168.4	P	176	P
1415706_at	1085.3	P	781.8	P	748.3	P	715	P	885.1	P	623.6	P	743.7	P	810.2	P	701.9	P	910	P	829.2	P	884	P	990.4	P	941.4	P	1032.6	P
1415707_at	196.7	P	128.7	P	124.6	P	133.5	P	147.3	P	100.3	P	119.7	P	153.8	P	141.9	P	168.6	P	173	P	148.3	P	154.7	P	149	P	178.6	P
1415708_at	151.8	P	178.1	P	122.3	P	135.7	P	161.3	P	131.1	P	136.4	P	155.8	P	119.4	P	140.6	P	132.5	P	137.3	P	168.7	P	167.5	P	156	P
1415709_s_at	162.1	P	184.7	P	195.4	P	132.5	P	158.7	P	122.8	P	149.2	P	183.4	P	143.5	P	227.6	P	153.4	P	160.5	P	190.5	P	176.3	P	173.9	P
1415710_at	197.6	P	136.9	P	153.4	P	137.9	P	146.9	P	111.7	P	121.2	P	165.1	P	120	P	169.6	P	137.5	P	133.6	P	164	P	171.2	P	172.5	P
1415711_at	734.3	P	463.8	P	371.8	P	355.3	P	399.7	P	322.8	P	346.6	P	403.1	P	378.3	P	447.9	P	439	P	404.3	P	504.6	P	481.8	P	467.1	P
1415712_at	228.5	P	190.2	P	207.1	P	148.3	P	186.9	P	142.6	P	169.2	P	130.4	P	152.6	P	144.2	P	147.4	P	156.9	P	158	P	190.6	P	154	P
1415713_a_at	153.2	P	166.5	P	120.5	P	124.4	P	113.7	P	115.7	P	104.8	P	149.9	P	96.8	P	140.4	P	146.2	P	92.3	P	169	P	146.6	P	168.9	P
1415714_a_at	344.2	P	252.7	P	224.3	P	223.9	P	239.5	P	197	P	259.6	P	273.7	P	253.5	P	309.9	P	181.4	P	360	P	362.8	P	336.6	P	280.7	P
1415715_at	128.1	P	102.2	P	133.2	P	88.9	P	101.4	P	78.1	P	86.7	P	109.6	P	84.7	P	103.2	P	99.4	P	106.8	P	109.6	P	117.4	P	106.9	P
1415716_a_at	1607.4	P	1237.3	P	1109.5	P	1081.8	P	1153.5	P	1101.9	P	1364.8	P	1090.8	P	1190.8	P	1251.8	P	1335.3	P	1263.8	P	1378.6	P	1461.2	P	1408.2	P
1415717_at	115	P	136.6	P	110.7	P	92.3	P	120	P	95.6	P	91.1	P	89.6	P	126.4	P	143.7	P	122.4	P	106.9	P	125.8	P	113.5	P	121.8	P
1415718_at	361.6	P	281.6	P	245.5	P	234.3	P	245	P	205	P	270.6	P	247.4	P	232.1	P	292.3	P	301.1	P	273.8	P	357.2	P	300.9	P	325.3	P
1415719_s_at	429.7	P	381.6	P	282.2	P	309.6	P	315.5	P	269.7	P	310.3	P	353.8	P	250.7	P	332.7	P	294.7	P	274.6	P	407	P	449.5	P	388	P
1415720_s_at	71.8	P	43.6	P	63.6	P	49.5	P	57.6	P	31.4	P	47.6	P	43.8	P	32.5	P	52.3	P	52.3	P	47	P	67	P	57.2	P	59.8	P
1415721_a_at	560.4	P	342	P	335.8	P	344.7	P	420.4	P	331.9	P	428.8	P	388.3	P	405.4	P	436.7	P	452.9	P	450.6	P	515.9	P	498.1	P	554.4	P
1415722_a_at	184.3	P	129.8	P	122.4	P	125.8	P	154.4	P	126.4	P	148.6	P	158.9	P	169.4	P	156.9	P	129.8	P	149.8	P	170.8	P	176.8	P	159.1	P
1415723_at	1768.4	P	1254.8	P	1227.1	P	1100.9	P	1353.8	P	1043.2	P	1224.7	P	1080.7	P	1136.8	P	1415	P	1116.6	P	1159.6	P	1427.7	P	1351.9	P	1428	P
1415724_a_at	866.9	P	700.4	P	616	P	580.1	P	729.1	P	530.2	P	623.9	P	701.3	P	553.9	P	670.9	P	676.6	P	675.1	P	886.6	P	860.5	P	839.6	P
1415725_at	89.8	P	90.4	P	83.2	P	83.5	P	76.4	P	50.4	P	79.8	P	64.4	P	67.6	P	87.7	P	67.1	P	57.8	P	93.5	P	80.9	P	71.2	P
1415726_at	338.4	P	318.1	P	308.7	P	240.1	P	279.1	P	193.1	P	247.4	P	252.6	P	234.1	P	296.1	P	223.3	P	232.2	P	342.7	P	291.7	P	309.5	P
1415727_at	788.7	P	568	P	575.1	P	466.7	P	581.2	P	400.8	P	541.1	P	603.8	P	506.5	P	617.5	P	533.8	P	616.1	P	778.1	P	730.6	P	671.1	P
1415728_at	126.4	P	144.5	P	103.9	P	112.7	P	153.3	P	112.8	P	120	P	157.3	P	126.9	P	110	P	159.8	P	129.8	P	141.7	P	145.6	P	139.5	P
1415729_at	270.8	P	299.4	P	230.7	P	249.6	P	292.1	P	208.9	P	284.7	P	288.3	P	253.7	P	305.7	P	286.9	P	304.1	P	386.4	P	398.3	P	333.4	P
1415730_at	135.8	P	85.7	P	110.1	M	77.1	P	114.7	P	79.3	P	81.7	P	110.3	P	75.7	P	129.6	P	94.3	P	117.5	P	119.7	P	125.1	P	121.6	P
1415731_at	150.8	P	107.7	P	93.1	P	97.4	P	80.6	P	91.5	P	135.1	P	125.8	P	108.2	P	133.2	P	134	P	115.5	P	143.7	P	134.1	P	168	P
1415732_at	459.6	P	360.7	P	364	P	343	P	395.1	P	310.7	P	270.8	P	368	P	323.9	P	360.6	P	375.3	P	376.8	P	433.4	P	461.6	P	433.4	P
1415733_a_at	381.2	P	251	P	161.6	P	228	P	272.4	P	226.9	P	251.3	P	262.1	P	281.2	P	346.2	P	341.5	P	230.7	P	391.7	P	276.9	P	256.2	P
1415734_at	1257.8	P	806	P	803.8	P	725.5	P	890.1	P	743.7	P	842.6	P	901.6	P	811.7	P	990.9	P	963.8	P	977.7	P	1130.8	P	1083.8	P	1086.5	P
1415735_at	515.1	P	341.1	P	358.9	P	310.7	P	362.4	P	243.7	P	311.8	P	352.9	P	283.4	P	353.7	P	346.5	P	376.6	P	447.9	P	495.5	P	434.7	P
1415736_at	556.3	P	454.1	P	417.4	P	398.5	P	446	P	369.3	P	476.3	P	450.8	P	406.6	P	504.3	P	499.1	P	518.4	P	587.6	P	565.9	P	554.8	P
1415737_at	360.9	P	355.7	P	237.1	P	208.5	P	319.7	P	193.9	P	230.6	P	285.5	P	228.7	P	272.8	P	264.7	P	271.7	P	291.2	P	271.5	P	323.3	P
1415738_at	301.5	P	273.7	P	251.1	P	223.8	P	262.9	P	172.6	P	213.9	P	287.6	P	200.7	P	274.2	P	275.7	P	262.5	P	339	P	315.8	P	303.7	P
1415739_at	167.2	P	161.6	P	114.5	P	117.1	P	134.7	P	130.4	P	132.3	P	140.5	P	128.1	P	163.4	P	152.1	P	149.8	P	167.7	P	164.5	P	166.7	P
1415740_at	458.4	P	480	P	281	P	315.5	P	378.6	P	333.7	P	338.9	P	351	P	309.1	P	394.9	P	360.3	P	407.2	P	461	P	369.8	P	404.7	P
1415741_at	167.8	P	137	P	134.3	P	118.4	P	147.1	P	88.3	P	124.6	P	129.7	P	115.1	P	146.3	P	135.7	P	136.7	P	180.7	P	172.9	P	172.2	P
1415742_at	380.4	P	301.8	P	272.1	P	285.1	P	306.5	P	231.1	P	248.6	P	293	P	260.3	P	333.5	P	279.1	P	310	P	341.2	P	339.6	P	336.2	P
1415743_at	138.4	P	111.2	P	153.3	P	96.6	P	131.2	P	92.2	P	96.5	P	133.2	P	94.8	P	113.5	P	102.8	P	108.7	P	110.3	P	107.7	P	154.4	P
1415744_at	683.7	P	347.8	P	363.1	P	372.2	P	353.3	P	273	P	404.6	P	360.2	P	332	P	358.5	P	466.5	P	386.4	P	410.6	P	493.7	P	487.5	P
1415745_a_at	163.1	P	154.5	P	102.2	P	105.5	P	150.2	P	105.2	P	113	P	136.4	P	94.5	P	123.9	P	118	P	131.7	P	135.9	P	149.3	P	148.7	P
1415746_at	173.2	P	152.1	P	165.8	P	120.4	P	131.8	P	104.1	P	122.2	P	147.1	P	149.4	P	116.8	P	140.1	P	137.4	P	142	P	128	P	152.1	P
1415747_s_at	771.7	P	782.6	P	639	P	483.6	P	630.3	P	475.8	P	560.5	P	578.5	P	497.8	P	577.2	P	587.9	P	577.7	P	660.2	P	655.9	P	715.5	P
1415748_a_at	214	P	205.5	P	217.7	P	153.2	P	199.6	P	143.4	P	159.5	P	222.3	P	148.7	P	211.4	P	182.1	P	176.8	P	228.8	P	228.6	P	208.3	P
1415749_a_at	393	P	344.8	P	258.4	P	264.3	P	307.9	P	219.5	P	273.6	P	273.4	P	260.2	P	319.6	P	282.6	P	327.1	P	354.9	P	344.7	P	373.9	P
1415750_at	58	P	84.3	P	81.2	A	59	P	54.5	M	43.4	P	50.7	P	36.4	A	48.1	P	56.4	P	47	P	58.4	A	63.5	P	65.6	P	60.8	P
1415751_at	547.3	P	509.2	P	406.1	P	441.8	P	504.9	P	390.8	P	441.2	P	461	P	439.3	P	513.9	P	551.2	P	526.4	P	513.4	P	532	P	605	P
1415752_at	727.3	P	575	P	638.9	P	554.3	P	679.1	P	497.4	P	563.5	P	693.3	P	521	P	691.8	P	668.1	P	704.9	P	868.3	P	780.5	P	766.5	P
1415753_at	524.6	P	362.4	P	387.3	P	401.3	P	443.6	P	288.8	P	435.2	P	413.7	P	392.7	P	448	P	473.3	P	380.5	P	603.6	P	609.5	P	525.1	P
1415754_at	362.7	P	277.3	P	302.8	P	266.6	P	273	P	225.2	P	270.7	P	378.7	P	304.7	P	295.5	P	315.2	P	375.8	P	492.4	P	366.4	P	366.1	P
1415755_a_at	330.1	P	203.2	P	157.8	P	172.3	P	232.3	P	150.9	P	198.4	P	208.2	P	216.6	P	175.9	P	227.5	P	211.6	P	275.8	P	253.6	P	262.1	P
1415756_a_at	174.9	P	137.8	P	158.5	P	129.1	P	155.9	P	103.2	P	131.4	P	142.7	P	123.5	P	187.1	P	138	P	161	P	160.8	P	165.1	P	172.4	P
1415757_at	279.4	P	218.9	P	213.9	P	185.1	P	172.8	P	157.3	P	179.9	P	231.3	P	235.8	P	195.1	P	190.6	P	224	P	231.7	P	240.1	P	239	P
1415758_at	95.4	P	115.4	P	91	P	79.6	P	80.4	P	65.3	P	87.5	P	107	P	85.3	P	109	P	101.8	P	85.2	P	105.5	P	106.5	P	100.3	P
1415759_a_at	399.8	P	341.4	P	265.7	P	264.8	P	324.3	P	233.8	P	320.7	P	250.8	P	260.2	P	330.2	P	300.9	P	325.2	P	305.6	P	417.5	P	483.7	P
1415760_s_at	1334.1	P	1111.4	P	956.2	P	961.6	P	1060.2	P	724	P	987.5	P	981.3	P	944.8	P	1011.2	P	993.8	P	1064.3	P	1141.2	P	1177.2	P	1195.1	P
1415761_at	301	P	259.3	P	227.1	P	205.2	P	237.5	P	188.4	P	242.3	P	228.2	P	199.4	P	213	P	224.1	P	231.3	P	240.3	P	257.5	P	253.7	P
1415762_x_at	284	P	281.6	P	229.8	P	245.2	P	231.9	P	196.4	P	222.7	P	266.7	P	260.9	P	270.8	P	238.2	P	230.8	P	255.6	P	257.4	P	282.8	P
1415763_a_at	278.2	P	337.3	P	294.6	P	264.3	P	327.7	P	248.7	P	236.9	P	292.6	P	211.3	P	298.8	P	325.1	P	306.8	P	358.8	P	354.8	P	351.9	P
1415764_at	750.7	P	550.2	P	455.3	P	380.4	P	509	P	418.2	P	539.9	P	489.8	P	448.6	P	627.7	P	524.4	P	571.9	P	628.6	P	551.3	P	602.2	P
1415765_at	132.5	P	133.6	P	226	P	113.4	P	156.2	P	91.1	P	110.2	P	120.8	P	106	P	124.4	P	105.3	P	95	P	119.8	P	147.5	P	137.3	P
1415766_at	255.9	P	197.8	P	186.7	P	196.4	P	210.5	P	148	P	160.5	P	212.1	P	154.8	P	210.3	P	183.4	P	211.8	P	262.8	P	250.9	P	265.5	P
1415767_at	384.8	P	361.1	P	283	P	295	P	295	P	238.1	P	322.3	P	309.6	P	231	P	353.3	P	328.4	P	336.2	P	325.1	P	374.5	P	349.6	P
1415768_a_at	652.8	P	583.5	P	458.2	P	434.3	P	614.1	P	369.9	P	482.9	P	489.7	P	389	P	499.6	P	408.2	P	545.7	P	541.6	P	517.9	P	520.3	P
1415769_at	303.2	P	195	P	191.4	P	161.3	P	195.2	P	138.5	P	193.2	P	210.4	P	167.1	P	192.9	P	189.6	P	195.4	P	261.2	P	245	P	228.7	P
1415770_at	63.1	P	72.9	P	46.8	A	26.2	P	76.1	P	36.1	P	44.4	P	57.2	A	60.7	P	72.1	A	62.3	M	71.5	P	56.8	A	58.7	P	68.9	P
1415771_at	955.9	P	525.8	P	435.8	P	456.9	P	510.4	P	417.7	P	509.6	P	485.9	P	471	P	572.1	P	545.4	P	522.3	P	690.6	P	719.1	P	654.4	P
1415772_at	42.2	P	49.4	P	35	A	29.8	P	49.9	P	46.7	P	44.5	P	30.2	P	30.3	P	28.7	P	50.4	P	41.6	P	50.9	P	43.3	P	56.5	P
1415773_at	468.4	P	502.9	P	339.5	P	346.5	P	378	P	324.1	P	401.7	P	359	P	351.8	P	453.7	P	390.5	P	400.3	P	505.5	P	489.1	P	476	P
1415774_at	10.7	A	19.6	A	9.1	A	11.8	A	35.7	A	7.5	A	8.6	A	13.4	A	12.1	A	27.2	A	16.8	A	12.6	A	28.7	A	27.1	A	20.3	A
1415775_at	625	P	477.1	P	470.2	P	452.2	P	460.5	P	348.1	P	469.3	P	472.7	P	422.5	P	512.7	P	513.9	P	520.6	P	649.9	P	607	P	599.1	P
1415776_at	1630.7	P	1000.6	P	1256.1	P	791.3	P	1005	P	880.8	P	974.3	P	985.3	P	949.9	P	1098.6	P	1323.2	P	909.6	P	1186	P	1201.9	P	1122.2	P
1415777_at	9.6	A	1.3	A	3.5	A	4.2	A	16.4	A	11.3	A	3.9	A	2.8	A	11.4	A	3.3	A	14.8	A	15.4	A	8	A	5.1	A	6.6	A
1415778_at	966.9	P	553.7	P	603.6	P	550.7	P	710.5	P	516.4	P	576.4	P	694.2	P	647.9	P	826.1	P	709.1	P	815.1	P	907.5	P	899.1	P	932.4	P
1415779_s_at	767.8	P	678.9	P	548.5	P	668.3	P	689.8	P	524.8	P	667.8	P	773.1	P	488.7	P	668.6	P	673.6	P	607.3	P	751.5	P	707.7	P	712.8	P
1415780_a_at	36.7	A	3.3	A	30.6	A	18.3	A	18	A	24.8	A	18.1	A	13.5	A	12.5	A	4.2	A	3.6	A	6	A	11.7	A	7.4	A	40.7	A
1415781_a_at	2020.8	P	1367.6	P	1441	P	1117.7	P	1291.3	P	1378.9	P	1411.4	P	1454	P	1168.8	P	1493.8	P	1594.4	P	1527.9	P	1735.2	P	1668	P	1722.3	P
1415782_at	999	P	616.3	P	588.7	P	611.7	P	677.4	P	516.1	P	613.3	P	638.8	P	573.5	P	845	P	768.7	P	744.5	P	985.5	P	887.4	P	948.4	P
1415783_at	1052.4	P	902.4	P	724.6	P	683.7	P	881.7	P	610.4	P	786.5	P	848.1	P	701.9	P	811.5	P	800.2	P	800.7	P	1002.6	P	974.1	P	959.1	P
1415784_at	224.9	P	196.6	P	153.5	P	146.2	P	214.5	P	135	P	166.9	P	173.3	P	148.8	P	179.6	P	170.2	P	200.5	P	278.2	P	202.3	P	233.9	P
1415785_a_at	616.8	P	592.1	P	502.6	P	500.5	P	532.7	P	422.8	P	558.6	P	576.4	P	472	P	580.4	P	484.4	P	595.5	P	678.6	P	628.4	P	715.3	P
1415786_at	38	A	21.1	A	7.5	A	19.3	A	7.8	A	19.7	A	16.6	A	22	A	12.1	A	25.8	A	22.5	A	21.6	A	38.8	A	8.5	A	6.8	A
1415787_at	489.7	P	443.8	P	375.2	P	377.8	P	443.8	P	327.5	P	371.9	P	476.3	P	363.2	P	446.2	P	440.7	P	477.3	P	568.5	P	487.6	P	519.7	P
1415788_at	367.8	P	260.6	P	257.9	P	211.9	P	277.2	P	184.5	P	251.1	P	267.1	P	246.2	P	287.6	P	251.3	P	240.4	P	292.7	P	294.2	P	276.7	P
1415789_a_at	211.8	P	172.9	P	133.7	P	133.3	P	93.6	P	91.8	P	131.8	P	194	P	142.4	P	163.8	P	118.9	P	190.6	P	154	P	147.3	P	196.1	P
1415790_at	124.2	P	137.2	P	106.7	P	98.8	P	136.8	P	92.9	P	153	P	130.9	P	123.8	P	163.5	P	111.5	P	128.4	P	139.3	P	130.6	P	183.3	P
1415791_at	180.2	P	134.6	P	141.4	P	105.1	P	116	P	86.3	P	157	P	121.3	P	103.6	P	127	P	123.4	P	140	P	131.5	P	185.2	P	152.1	P
1415792_at	121.5	P	111.4	M	95.5	P	107	P	98.2	P	71.3	P	112.4	P	127.1	P	81	P	106.6	P	104.1	P	125.1	P	134.2	P	137.4	P	121.2	P
1415793_at	1187.4	P	786.1	P	786.7	P	698.2	P	860.5	P	612.5	P	823.9	P	754.6	P	688	P	874.9	P	763.5	P	838.1	P	987.8	P	840.5	P	1028.9	P
1415794_a_at	351.7	P	307.2	P	299.8	P	243.6	P	309.1	P	208.2	P	270.2	P	229.5	P	250.2	P	219.2	P	264.6	P	278.8	P	376.4	P	332.3	P	328.6	P
1415795_at	140.4	P	166.2	P	111.1	P	103.7	P	143.2	P	109.7	P	88	P	132.8	P	117.4	P	131.4	P	118.8	P	110.2	P	167.1	P	120.7	P	116.9	P
1415796_at	876.8	P	665.9	P	600.6	P	511.1	P	590.5	P	526	P	596.1	P	600.6	P	465.1	P	601.4	P	609.8	P	578.7	P	706	P	802.7	P	672.9	P
1415797_at	7.2	A	8.7	A	12.2	A	15.6	A	14.4	A	4.8	A	5.2	A	5.8	A	19.4	A	15	A	16.3	A	12.6	A	12.8	A	8.9	A	4.4	A
1415798_at	7.7	A	15.5	A	22.4	A	5.1	A	25.2	A	17.7	A	12.7	A	5.8	A	13.8	A	24.4	A	19.3	A	23.1	A	4.7	A	7	A	27.1	A
1415799_at	426.2	P	337.6	P	286.6	P	287.3	P	323.2	P	249.4	P	326.2	P	306.4	P	268.5	P	341.7	P	333.9	P	321.9	P	382.3	P	359.2	P	355.9	P
1415800_at	45.4	P	54.4	P	31.4	P	27.4	P	35.2	P	29.8	P	42.6	P	28.2	P	37.1	P	38.9	P	42.8	P	27.1	P	47.9	P	49.3	P	50.3	P
1415801_at	28.7	A	48.8	A	20.6	A	20.2	A	40.2	A	4.9	A	6.7	A	34.5	A	14.1	A	35.5	A	15.2	A	20.2	A	26.9	A	6.9	A	12.9	A
1415802_at	284.1	P	344.2	P	267.9	P	236.9	P	246.2	P	161.2	P	232.8	P	289.6	P	231	P	226.9	P	232.9	P	214.9	P	248.1	P	233.7	P	270.5	P
1415803_at	38.1	P	24.6	A	39.7	A	14.6	A	41.4	A	31	A	31	A	32.7	A	25.5	A	33.3	A	33	A	34.1	A	41.8	A	31.1	A	35.2	A
1415804_at	8.1	A	18.7	A	14.1	A	13	A	38.1	A	24.4	A	8.8	A	10.7	A	17.6	A	64.5	A	11	A	22.8	A	13.6	A	9.5	A	11	A
1415805_at	37.3	A	20.5	A	43.9	A	23.6	A	9.2	A	27.9	A	15.5	A	49.7	A	24.6	A	28	A	26.3	A	15.9	A	34.3	A	36.4	A	16.7	A
1415806_at	28	A	40.2	A	27.6	A	13.8	A	43.3	A	2.6	A	22	A	23.6	A	5.1	A	39.1	A	6.5	A	27.7	A	27.1	A	15.5	A	36	A
1415807_s_at	171.2	P	169	P	127.8	P	148.7	P	123	P	124.9	P	98	P	163.7	P	128.6	P	147.9	P	139.3	P	142.4	P	173.2	P	189.6	P	173.3	P
1415808_at	3.9	A	3	A	7.5	A	2.3	A	1.8	A	2.3	A	3.8	A	2.6	A	1.2	A	1.8	A	1.3	A	2.7	A	0.9	A	1.1	A	1.4	A
1415809_at	4.3	A	3.3	A	13.5	A	2.3	A	4.7	A	2.9	A	4.1	A	3	A	5.2	A	5.3	A	10.1	A	2.3	A	3.4	A	2.6	A	15	A
1415810_at	3.4	A	3.5	A	3.8	A	2	A	4	A	2.5	A	13.9	A	3.2	A	1.4	A	3.5	A	2.8	A	6.6	A	8.2	A	9.9	A	2.5	A
1415811_at	1.8	A	7.8	A	8.1	A	6.9	A	2.2	A	1.6	A	2.8	A	0.9	A	11.8	A	4.1	A	3.3	A	3.4	A	2.5	A	3.7	A	2.6	A
1415812_at	163	P	89	P	97.7	P	72	P	97.7	P	87.7	P	80.5	P	90.1	P	63	P	73.6	P	83.3	P	71.6	P	99.1	P	102.7	P	96.1	P
1415813_at	269.5	P	204.1	P	239	P	172.9	P	186.3	P	158.2	P	207.8	P	200.3	P	181.1	P	209.7	P	257.5	P	196.4	P	280.8	P	248	P	267.2	P
1415814_at	189.4	P	192.7	P	145.6	P	120.4	P	171.4	P	118.5	P	150.7	P	133.3	P	152.7	P	167.7	P	162.9	P	146	P	187.5	P	160	P	183	P
1415815_at	23.8	A	16.2	A	7.2	A	11.9	A	9	A	9.7	A	5.1	A	2.5	A	1.6	A	11.4	A	5.4	A	14.8	A	6.8	A	19.7	A	4.2	A
1415816_at	288.8	P	293.9	P	265.2	P	209.8	P	320.5	P	258.8	P	252.5	P	297.5	P	305.9	P	322.5	P	306.4	P	311.4	P	370.7	P	313.2	P	313.3	P
1415817_s_at	214	P	225.3	P	213.4	P	257.2	P	246.6	P	203	P	274	P	265.5	P	257.9	P	271.4	P	212.5	P	256.9	P	348.1	P	276.4	P	334.3	P
1415818_at	352.6	P	296.7	P	325.5	P	254.7	P	278.6	P	242.1	P	268.1	P	275.6	P	275.5	P	311.3	P	301.4	P	314	P	360.9	P	302.9	P	341.6	P
1415819_a_at	390.1	P	313.3	P	336.8	P	263.8	P	305.7	P	236.8	P	257.5	P	317.4	P	280.2	P	305.5	P	281.3	P	316.8	P	363.4	P	327.3	P	360.8	P
1415820_x_at	416.5	P	370.6	P	265.6	P	268.3	P	346	P	229.3	P	284.5	P	342.9	P	286.7	P	338.4	P	350.2	P	355	P	387.1	P	375.5	P	387.5	P
1415821_at	715.5	P	551.3	P	448.6	P	442.6	P	583.9	P	428.9	P	474.3	P	498.1	P	426.8	P	539.4	P	513.6	P	535.7	P	652.9	P	601.6	P	619.5	P
1415822_at	27.1	M	37.4	P	56.9	A	40	P	53.8	P	27.7	P	30.3	A	41.6	P	30	P	42.5	A	45	P	31	P	34.5	P	32.6	A	41	A
1415823_at	22	A	29.9	A	9.5	A	32.2	A	36.4	A	20.4	A	22.6	A	23.6	A	15.5	A	39.5	A	27.7	A	23.5	A	19.2	A	24.7	A	26.6	A
1415824_at	20.7	P	35	P	43.7	P	25.2	P	37.5	P	26.8	M	24.5	A	35.4	M	30.6	P	52.1	P	32.8	M	31.4	P	33.9	M	43.2	P	39.3	P
1415825_s_at	271.3	P	176.4	P	141.6	P	132.6	P	192.9	P	119.4	P	138.1	P	163.3	P	154.5	P	161.7	P	157.1	P	157.8	P	204.9	P	159.2	P	216.5	P
1415826_at	270.9	P	218.6	P	215.1	P	275.5	P	198.9	P	158.7	P	191.1	P	211.5	P	174.2	P	217.5	P	194.9	P	214.3	P	295.4	P	263.1	P	253.9	P
1415827_a_at	2155.5	P	1328.9	P	1249.1	P	1343.5	P	1667.2	P	1087.7	P	1212.6	P	1645.1	P	1441.5	P	1530.1	P	1509.1	P	1745.1	P	1870.9	P	1737.8	P	2188.6	P
1415828_a_at	1589.8	P	1079.4	P	1030.3	P	1040.6	P	1260	P	869.7	P	917.8	P	1295.8	P	1145.1	P	1272	P	1243.3	P	1348.5	P	1426.4	P	1308.4	P	1637.9	P
1415829_at	188.2	P	126	P	111.3	P	119.2	P	129.9	P	100.9	P	122.4	P	92.7	P	126.5	P	148.5	P	102.7	P	123.3	P	137.2	P	132.8	P	174	P
1415830_at	85.7	P	108.1	P	59.7	P	79.4	P	77.4	P	73.6	P	60.5	P	85	P	69.3	P	65.7	P	73.8	P	81.2	P	74.5	P	72.3	P	98.2	P
1415831_at	778.4	P	667.8	P	609.5	P	518.2	P	766.8	P	627.5	P	644	P	681.2	P	628.4	P	705.8	P	532.3	P	728.5	P	871.3	P	813.2	P	870	P
1415832_at	6.3	A	1.6	A	3.5	A	1.1	A	1.6	A	1.5	A	4	A	2.5	A	1	A	1.8	A	8.6	A	3.6	A	8.5	A	1.3	A	0.7	A
1415833_x_at	3934.4	P	2634.3	P	2396.6	P	2585.6	P	2765.4	P	2406.7	P	2826.6	P	2767.8	P	2602.9	P	2855.1	P	2974.8	P	2854.6	P	3251.2	P	3197.9	P	3079.5	P
1415834_at	216.6	P	128.4	P	122	P	171.9	P	171.9	P	198.9	P	170.8	P	235.1	P	204.5	P	128.3	P	161.3	P	258.9	P	247	P	179	P	231	P
1415835_at	11.4	A	26.8	A	10.9	A	12	A	26.3	A	24.4	A	10	A	13.8	A	15	A	5.1	A	16.2	A	31.9	A	1	A	22	A	16.7	A
1415836_at	5.9	A	8	A	9.8	A	9.9	A	8.5	A	4.2	A	21.9	A	13.8	A	18.8	A	35.9	A	16.8	A	6.9	A	15.4	A	19.9	A	6.3	A
1415837_at	1.3	A	3.6	A	4.5	A	1.2	A	4	A	1.9	A	1.6	A	6.8	A	4.9	A	3.4	A	1.8	A	10.1	A	7.7	A	5.5	A	11.9	A
1415838_at	1230	P	783.6	P	793.9	P	685.9	P	887.6	P	650.7	P	786.3	P	722.3	P	696.5	P	872.1	P	825.1	P	892.1	P	1122	P	923.9	P	1025.1	P
1415839_a_at	1111.2	P	818.6	P	613.1	P	608.3	P	692.4	P	598.7	P	788.9	P	682.4	P	606.3	P	845.3	P	813.5	P	740.5	P	1002.6	P	916.3	P	913	P
1415840_at	2463.6	P	1873.1	P	1866	P	2495.1	P	2127.9	P	2179.2	P	2605.3	P	2861.7	P	2725.7	P	2825	P	2644.6	P	2199.5	P	3867.3	P	3549.8	P	3330.2	P
1415841_at	252	P	339.4	P	242.5	P	180.9	P	243.1	P	190	P	217.1	P	225	P	208.2	P	256.8	P	245.8	P	284	P	271.6	P	253.1	P	266.4	P
1415842_at	80.4	M	83	P	82.3	A	68.9	M	79.6	P	56	A	70.8	A	103.4	P	68.9	P	94.1	M	60.2	P	81.2	P	78	A	95.7	P	85.3	M
1415843_at	13.8	A	4.2	A	8.9	A	5.6	A	24.3	A	1.4	A	8.4	A	12.6	A	25.7	A	15.7	A	11.5	A	6.1	A	19.4	A	12.9	A	23.6	A
1415844_at	0.4	A	7.6	A	0.5	A	0.5	A	2.3	A	1.9	A	0.6	A	5.2	A	6.3	A	0.6	A	0.4	A	1.9	A	2	A	4	A	4.6	A
1415845_at	18.2	A	28.1	P	32.7	A	25.6	A	28.2	P	19.3	P	17.1	A	21.9	A	23.4	P	26.1	A	23.8	P	16.4	A	18.8	A	24.5	P	19.6	A
1415846_a_at	2.3	A	1.7	A	2.5	A	3.5	A	2	A	0.5	A	7.5	A	2	A	3.6	A	2.9	A	0.8	A	3.8	A	0.8	A	2.6	A	1.1	A
1415847_at	24.9	A	44.3	A	17.4	A	20.8	A	30.6	A	28.2	A	25.4	A	18.9	A	2.8	A	17.1	A	12.9	A	32	A	31.9	A	31.7	A	20.9	A
1415848_at	37.1	A	38.1	A	35	A	23	A	8.2	A	26.3	A	18.9	A	22.8	A	22.7	A	6.7	A	12.3	A	23.7	A	30	A	29.1	A	11.7	A
1415849_s_at	164.8	P	223.2	P	164.6	A	156.2	P	234.2	P	150.1	P	145	P	197.4	P	194.2	P	201.5	P	218.1	P	215.1	P	201.6	P	270.2	P	286.7	P
1415850_at	72.3	A	83.7	A	53.6	A	52.2	A	58.8	A	28.9	A	27.1	A	57.4	A	52.6	A	70	A	42.1	A	49.3	A	63.9	A	48.5	A	59.7	A
1415851_a_at	289.4	P	277.5	P	312.5	M	220.9	P	245.5	A	182.7	P	180.3	P	295.2	P	294.2	M	325	A	384.7	P	369.7	P	222.3	P	369.8	P	268.9	P
1415852_at	326.3	P	222.8	P	172.1	P	186	P	227.5	P	201.6	P	222.9	P	253.6	P	251.5	P	251.1	P	194.8	P	257.9	P	298.3	P	309.4	P	332.2	P
1415853_at	144.2	A	113.9	A	120.9	A	109.8	A	108	A	114	A	111.2	A	134	A	125.6	A	196.3	A	133.1	A	119.2	A	192.8	A	185.4	M	154.6	A
1415854_at	19.6	A	1.6	A	17.7	A	6.1	A	12.6	A	5.3	A	13.2	A	4	A	0.8	A	17.2	A	7	A	15.4	A	11.1	A	18	A	13.5	A
1415855_at	74	P	55	P	58.9	P	44.3	P	66.7	P	46	P	68.1	P	65.8	P	48.8	P	47.5	P	40.1	P	66.4	P	76.9	P	71.4	P	95.7	P
1415856_at	22.1	A	33.4	A	32.5	A	28.6	A	45.6	A	25	A	24.9	A	40.9	A	29.2	A	45.1	A	33.7	A	35	A	32.1	A	37.3	A	35.3	P
1415857_at	6.9	A	3.1	A	3.9	A	2.1	A	3	A	2.4	A	2.2	A	3	A	2.8	A	2.5	A	1.8	A	2.5	A	3.5	A	2.7	A	3.3	A
1415858_at	871	P	529.6	P	504.5	P	499.7	P	640.8	P	484.8	P	551.5	P	566.7	P	524.2	P	571.2	P	662.7	P	550.5	P	672.5	P	646.9	P	740.3	P
1415859_at	216.7	P	209.9	P	185	P	156.2	P	215.7	P	129.9	P	160.3	P	209.3	P	164.4	P	195	P	194.4	P	203.9	P	263	P	218.8	P	252.6	P
1415860_at	646.9	P	407.9	P	385.2	P	423	P	379.4	P	289.4	P	389.8	P	359.8	P	351	P	378.7	P	372.1	P	371.7	P	520.5	P	447.8	P	429.4	P
1415861_at	19.3	A	8	A	4.7	A	3.5	A	12.1	A	11.8	A	16.1	A	18.4	A	2.2	A	3.2	A	1.7	A	3.2	A	14.6	A	3.7	A	24.5	A
1415862_at	24.1	P	19.4	A	56.5	P	18.5	P	56.9	P	20.6	A	17.3	A	20.9	A	23.1	A	36.5	P	13	A	13.1	A	24.6	P	25.5	A	25.6	A
1415863_at	1433.5	P	1128.8	P	933.4	P	915.4	P	1047.4	P	793.9	P	971.8	P	1102.4	P	932.9	P	1066.4	P	1078.7	P	1093.3	P	1354.4	P	1302.7	P	1317.4	P
1415864_at	39.8	P	69.4	P	43.7	A	44.2	P	44.6	A	30.8	A	37.3	A	45.8	M	38.4	P	49.3	A	39.6	A	45.7	P	55.3	P	51	P	66.7	P
1415865_s_at	54.6	P	73.9	P	48.8	M	49.9	P	59.5	P	45	P	53.2	P	66	P	50.3	P	67.9	P	47.9	P	48.9	P	61.2	P	61.1	P	78.1	P
1415866_at	78.6	P	94.2	P	76.1	P	63.7	P	99.9	P	78.9	P	76.5	P	79	P	86.2	P	81.6	P	81.4	P	80.1	P	116	P	73.3	P	70.8	P
1415867_at	836.6	P	550	P	542.8	P	432.2	P	500	P	433	P	557.5	P	555.3	P	484.5	P	550.2	P	548.4	P	588.7	P	704.4	P	678.1	P	679.1	P
1415868_at	6.8	A	3.4	A	13.5	A	0.9	A	1.1	A	2	A	3.9	A	1.1	A	1.8	A	5.1	A	14.3	A	7.2	A	1.7	A	2.6	A	2.4	A
1415869_a_at	361.4	P	237.8	P	195.1	P	227.5	P	247	P	157.8	P	240.1	P	216.6	P	201.7	P	268.5	P	251.4	P	258.3	P	338.2	P	270.2	P	296.5	P
1415870_at	375.7	P	361.8	P	283.2	P	318.2	P	360	P	272.3	P	312.3	P	357.2	P	316.8	P	305.1	P	272.1	P	348.9	P	416.1	P	411.6	P	448.3	P
1415871_at	150.2	P	97.4	P	73.4	P	75.2	P	88.3	P	57.7	P	97.6	P	81.4	P	74.7	P	103.5	P	86.2	P	79.9	P	98.1	P	87.5	P	87.9	P
1415872_at	367.7	P	240.9	P	230.6	P	269.2	P	265.4	P	232.9	P	265.3	P	267.5	P	277.7	P	316.6	P	303.4	P	269.1	P	333	P	345	P	327.5	P
1415873_a_at	212.1	P	200.8	P	217.5	P	161.3	P	198.2	P	161.5	P	137.5	P	189.5	P	143	P	202.9	P	172.5	P	239.3	P	225.7	P	187.6	P	220.5	P
1415874_at	77.9	A	112	A	66.6	A	85.2	A	80.8	A	43.2	A	76.2	A	96.9	A	55.3	A	95.5	A	65.2	A	76.4	A	80.6	A	80.8	A	87.7	A
1415875_at	15.5	A	4	A	7.9	A	3.3	A	26.2	A	14.4	A	3.4	A	19.3	A	11.5	A	20	A	3.9	A	17.3	A	21.2	A	17.3	A	26.4	A
1415876_a_at	2237.8	P	1728.9	P	1519.9	P	1556.2	P	1711.6	P	1424	P	1740.8	P	1738.9	P	1706.8	P	1801.3	P	1837.6	P	1801.5	P	2040.8	P	2049.9	P	2012.9	P
1415877_at	5.6	A	3	A	2.1	A	2.4	A	9.6	A	1	A	3.8	A	3	A	1.8	A	3.2	A	2.8	A	2.4	A	2.3	A	1.9	A	2.5	A
1415878_at	28.1	A	37	P	39.1	A	37.8	P	30.8	P	26.2	P	26.9	P	22.6	P	33.3	P	64.2	P	35.6	P	25.9	P	59.6	P	33.3	P	48.3	P
1415879_a_at	2350.9	P	1807.2	P	1541.6	P	1625.3	P	1672.2	P	1520.9	P	1812.3	P	1728.8	P	1729.7	P	1866.5	P	1794.5	P	1821.6	P	2141.1	P	1958	P	1894.1	P
1415880_a_at	4035.1	P	2692	P	2443	P	2359.7	P	2624.1	P	2240.5	P	2455.6	P	2619.4	P	2296.8	P	2660	P	2486.4	P	2629.2	P	3098.9	P	2990.2	P	2941.3	P
1415881_at	1945.5	P	1351.1	P	1416.1	P	1308.4	P	1559.4	P	1244	P	1462.7	P	1333.4	P	1447.4	P	1702.4	P	1419.6	P	1572	P	1935.8	P	1768.6	P	1878.3	P
1415882_at	1888.7	P	1348.8	P	1175.9	P	1165.4	P	1423.5	P	1077.6	P	1192.4	P	1349.4	P	1129	P	1454.2	P	1352.2	P	1362.9	P	1652.6	P	1492	P	1500.2	P
1415883_a_at	9.9	A	1.8	A	17.9	A	7.5	A	2.4	A	1.2	A	7.6	A	4	A	2.6	A	3.8	A	1	A	9.8	A	3.5	A	5.9	A	2.9	A
1415884_at	62.4	A	48.5	A	84.9	A	44	A	75.3	A	20.4	A	58.1	A	57.2	A	53.6	A	53.4	A	60.6	A	26.9	A	28.4	A	46.5	A	49.5	A
1415885_at	11.2	A	16.6	A	5.1	A	7.1	A	6.5	A	9.1	A	4.4	A	17.9	A	5.5	A	18.3	A	7.6	A	1.2	A	4	A	3.5	A	3.1	A
1415886_at	33.5	A	15.3	A	55.3	A	14.6	A	21.5	A	27.3	A	23	A	27	A	27.7	A	23.2	A	24.3	A	26.6	A	35.6	A	21.8	A	7.1	A
1415887_at	1193.3	P	643.5	P	647.7	P	654	P	688.2	P	595.7	P	697.2	P	685.6	P	636.6	P	826	P	711.1	P	793.3	P	840.4	P	806.2	P	860.2	P
1415888_at	422.7	P	393.5	P	319.6	P	259.3	P	323.5	P	300.1	P	267.9	P	303.5	P	276.7	P	322.1	P	297.9	P	308	P	426.2	P	392.5	P	409	P
1415889_a_at	3156.2	P	1860.6	P	2000.9	P	1988.2	P	2347.5	P	1751.8	P	1877	P	2401.6	P	2157.7	P	2234.3	P	2252.6	P	2561.6	P	2503.7	P	2464.1	P	2859.5	P
1415890_at	150.8	P	128.4	P	125.8	A	97.2	M	143.5	P	91.3	M	102.2	A	111.3	P	106.2	A	129.3	A	89.6	A	154.7	A	163.3	A	164.2	A	200.5	A
1415891_at	1853.3	P	1177.6	P	1010.9	P	1263.8	P	1209.6	P	1115.9	P	1458	P	1447.9	P	1102.2	P	1293.1	P	1113	P	1468.3	P	1599.9	P	1547.7	P	1643.6	P
1415892_at	154.3	P	145.6	P	115.6	P	104.8	P	136.9	P	114.4	P	87.6	P	130.3	P	81.7	P	105.1	P	97.4	P	95.7	P	134.4	P	130.8	P	134.3	P
1415893_at	102.8	P	64.7	P	88	P	59.9	P	80.4	P	54.7	P	44.1	P	64.2	P	45.8	P	67.6	P	50.8	P	76.7	P	74.5	P	74.2	P	83.8	P
1415894_at	184.1	P	227.1	P	204	P	168.7	P	235.6	P	176.1	P	181.5	P	202.2	P	207.1	P	235	P	203.6	P	227.7	P	218.6	P	185.9	P	255.5	P
1415895_at	579.7	A	490.3	A	600	A	585.9	A	681.9	A	669.6	A	530.4	A	725.9	A	461	A	769	A	643.5	A	536	A	634.3	A	701	A	772.6	A
1415896_x_at	65.3	A	60.7	A	78.2	A	54.9	A	72.6	A	48.4	A	58.6	A	65.5	A	59.5	A	75.4	A	67.6	A	62.8	A	70.1	A	75.4	A	78.2	A
1415897_a_at	7270.8	P	5113.4	P	4650.9	P	4875	P	5126.1	P	4598	P	5056.5	P	5310.4	P	5082.5	P	5491.4	P	5381.4	P	5258.4	P	5909.7	P	5701.6	P	5775	P
1415898_at	20.2	P	28.9	P	35.9	P	34.7	P	37.7	M	22.3	P	25.4	P	34.1	P	36.1	P	55.7	P	33.2	P	22.3	P	35.1	P	37.8	P	50	P
1415899_at	97.9	M	67.6	A	66	A	31	A	59.4	A	31.1	A	29.2	A	12.1	A	37.9	A	28.6	A	15.1	A	22.4	A	42	A	39.7	A	30.5	A
1415900_a_at	3.3	A	15.4	A	27.4	A	20.3	A	38	A	20.5	A	15.4	A	6.9	A	37.1	A	7.1	A	34.2	A	39.4	A	32.7	A	35.3	A	33.5	A
1415901_at	258	P	143.1	A	131.4	A	113	A	137.3	A	90.6	A	112.5	A	123.9	A	116.5	A	147.3	A	132.6	A	153.9	A	170.4	A	131.4	A	171.7	A
1415902_at	8.1	A	6.7	A	10	A	4.1	A	10.8	A	6.5	A	7.5	A	5.6	A	4.9	A	10	A	9.1	A	7	A	8.1	A	7.3	A	10.6	A
1415903_at	88.8	P	83.1	P	91.5	P	70.5	P	86.9	P	72.1	P	69.1	P	100.8	P	56.8	P	91.6	P	85.2	P	100.8	P	91.1	P	103.4	P	123	P
1415904_at	124.8	P	149.2	P	121.6	P	90.9	P	155	P	140.7	P	124.9	P	112.2	P	97.9	P	148.2	P	111.7	P	70.1	P	90	P	151.6	P	134.1	P
1415905_at	4.2	A	7.9	A	13.4	A	7.8	A	3.2	A	17.8	A	20.9	A	8.9	A	9.2	A	5.5	A	2.9	A	11.7	A	6.5	A	6.2	A	7.5	A
1415906_at	1308.1	P	1090.1	P	934.3	P	1278.5	P	1242.4	P	990.1	P	1126.8	P	1075.5	P	931.1	P	1055.3	P	1135.9	P	935.6	P	1230.8	P	1375.9	P	1202.8	P
1415907_at	213.9	P	218.5	P	210.4	P	187.6	P	235.7	P	175	P	204.4	P	220.1	P	225.3	P	168.5	P	251	P	184.9	P	319.1	P	267.4	P	322.2	P
1415908_at	176.9	P	208.4	P	198.2	P	157.3	P	206.2	P	150	P	166.9	P	194.4	P	152.9	P	193.3	P	189.8	P	170.2	P	225.9	P	205.1	P	252	P
1415909_at	185.3	P	106.9	P	134.9	P	122.6	P	119	P	97.1	P	140.5	P	163.8	P	115.9	P	147.4	P	136.6	P	167.8	P	162.4	P	160	P	187.5	P
1415910_s_at	184.6	A	156.7	A	161.8	A	168.3	A	132.1	A	89.7	A	140.3	P	100.9	A	134.4	A	121.3	A	143.7	A	169	M	101.5	A	129.4	A	177.8	A
1415911_at	77.2	P	88.5	P	71.4	P	65.3	P	97	P	63.5	P	78	P	83.5	P	67.5	P	88.5	P	67	P	72.1	P	74.4	P	77	P	99.2	P
1415912_a_at	1266.7	P	1064.8	P	871.5	P	960.4	P	1016	P	822	P	1036.5	P	1035.9	P	1019.9	P	1251.8	P	1049.5	P	1181.2	P	1192.9	P	1235.3	P	1223.9	P
1415913_at	15.1	A	8	A	21.6	A	2.1	A	17.6	A	5.5	A	6.8	A	6.8	A	4.9	A	5.5	A	5.1	A	8.2	A	5.2	A	19.8	A	23.8	A
1415914_at	1027.4	P	656.3	P	551.5	P	621.7	P	609.4	P	573.5	P	601.5	P	659.7	P	649.9	P	693.1	P	640	P	649.8	P	865	P	806.3	P	834.4	P
1415915_at	426.6	P	287.9	P	256.1	P	248.6	P	304.3	P	227.5	P	265.1	P	258.2	P	239.8	P	270.3	P	279.2	P	299.4	P	357.3	P	343.5	P	381.3	P
1415916_a_at	971.6	P	635.7	P	919.8	P	721.3	P	836.4	P	799.2	P	802.3	P	963.6	P	783.8	P	911	P	897.7	P	933.2	P	1358.5	P	1166.6	P	961.5	P
1415917_at	835.6	P	604.1	P	668.2	P	668.6	P	764.9	P	566.4	P	705.5	P	752.1	P	684.6	P	849.7	P	686.9	P	857.9	P	1173.2	P	911	P	854.4	P
1415918_a_at	1530	P	1077.6	P	1234.5	P	1050.6	P	1235.1	P	1090.9	P	1148.5	P	1248	P	980.1	P	1201.5	P	1241.8	P	1325.1	P	1664.2	P	1329.5	P	1345.7	P
1415919_at	42.7	P	34.4	A	48.1	A	38.9	A	41.6	A	31.7	A	42.2	A	38.1	A	38.9	A	37.9	A	51.2	A	40	A	53	M	39.3	A	35.4	A
1415920_at	300.5	P	339.8	P	229.6	P	262.4	P	366.7	P	218.6	P	296	P	311.8	P	220.9	P	268.5	P	271.6	P	264.2	P	316.3	P	300.8	P	307.9	P
1415921_a_at	20.6	A	32.2	A	17.2	A	45.9	A	31.2	A	38.5	A	33	M	33.1	A	33.3	A	82	P	59.6	P	59.1	M	53.7	A	61.5	P	55.8	A
1415922_s_at	158.3	P	140.2	P	169.3	A	151	P	232	P	79.2	P	111	P	148.7	M	160.1	P	177.7	A	188.3	M	172.3	P	190.5	P	226	P	218.3	P
1415923_at	3.7	A	1.5	A	2.7	A	18.9	A	3.4	A	11	A	11.4	A	7.9	A	6.6	A	0.8	A	10.6	A	13.1	A	2.5	A	16.1	A	6.5	A
1415924_at	7.8	A	29.2	A	8.4	A	9	A	24.5	A	15.6	A	8.2	A	27.2	A	10.3	A	17.6	A	13	A	20.5	A	22.7	A	7.5	A	11.9	A
1415925_a_at	96.3	P	85.1	A	43.8	A	48.4	A	68.9	A	45.5	A	47	A	89.9	P	66.2	A	93.2	A	97.4	A	78.3	P	79.5	P	95.1	P	43.6	P
1415926_at	94.3	M	76.3	P	68.1	P	69.5	P	79.3	M	55	P	66.2	P	70.2	P	57.5	P	80.3	P	68.5	P	73.6	P	101.1	P	73	P	92.2	P
1415927_at	53.3	A	6.9	A	18.4	A	13.9	A	6.9	A	26.7	A	28.3	A	6.1	A	45.6	A	8.7	A	6.7	A	37.9	A	5.1	A	7	A	26.8	A
1415928_a_at	1073.9	P	828.7	P	851	P	663.7	P	808.2	P	585.8	P	812.5	P	774.5	P	638.9	P	904.9	P	706.9	P	802.7	P	1031.1	P	1052.6	P	907.2	P
1415929_at	965.7	P	795.9	P	627.1	P	592.4	P	698.1	P	485.5	P	714.8	P	706.5	P	587.6	P	772.1	P	735.7	P	794.4	P	890.2	P	926.2	P	844.4	P
1415930_a_at	1285.9	P	897.5	P	699.8	P	703.5	P	862.6	P	682.4	P	780.1	P	755.5	P	741.9	P	958.3	P	886.1	P	878.3	P	1123.3	P	1049.1	P	1050.4	P
1415931_at	4.6	A	18.5	A	7.2	A	20.2	A	16	A	3.1	A	14.5	A	4.4	A	14	A	28.8	A	7.7	A	6.7	A	5.8	A	19.6	A	26	A
1415932_x_at	124.9	P	225	P	125.3	P	100.8	P	131.3	P	106.8	P	129	P	135.4	P	148.4	P	119.9	P	111.4	P	129.6	P	171.9	P	129.8	P	126.3	P
1415933_a_at	4153.8	P	2833.9	P	2706.1	P	2661.3	P	2866.5	P	2361.3	P	2830.8	P	3045.1	P	2746.4	P	3041.9	P	3052.3	P	3005.8	P	3500.5	P	3468.8	P	3366.4	P
1415934_at	145.2	P	88.8	P	85.2	P	90.2	P	101.5	P	72.2	P	98.2	P	74.5	P	88.2	P	113.9	P	96.9	P	105.3	P	166	P	137.8	P	121.9	P
1415935_at	68.5	P	32.8	A	16.9	A	29.6	A	42.5	A	30.9	A	27.2	A	26.2	A	29.9	A	26.7	A	26	A	29.8	M	43.3	A	32.9	A	38.4	A
1415936_at	346	P	290.4	P	222.3	P	226.2	P	327.7	P	206.8	P	264.5	P	302.9	P	203.7	P	267.7	P	238.7	P	298.9	P	247.6	P	226	P	342.6	P
1415937_s_at	271.1	P	156.5	P	179.8	P	154.8	P	200.2	P	172.3	P	180	P	192.4	P	168.1	P	192.3	P	168.1	P	185.5	P	257.1	P	207	P	239	P
1415938_at	3.4	A	2.3	A	3.7	A	1.6	A	2	A	2.5	A	1.5	A	1.8	A	1.2	A	3.2	A	3.2	A	3	A	3.8	A	8.7	A	1.6	A
1415939_at	15	A	42	A	15.1	A	12.1	A	54.5	A	8.7	A	18.7	A	32.9	A	25.2	A	45.9	A	6.8	A	5.5	A	6	A	18.2	A	8.2	A
1415940_at	116.7	P	79.8	P	81.6	P	74.5	P	109	P	58.7	P	60.6	P	94.5	P	69.5	P	97.6	P	107.5	P	96.1	P	104.3	P	110.6	P	111.1	P
1415941_s_at	42.8	P	34	P	33.5	P	30.7	P	33.9	A	23.2	M	30.4	P	29.5	P	22.7	A	36	A	24	P	32.4	P	38.5	P	40.8	P	37.1	P
1415942_at	4754.7	P	3133.5	P	2848.9	P	2799.3	P	3053	P	2595.1	P	3008.2	P	3200.8	P	2889.8	P	3234.2	P	3096.7	P	3201.8	P	3602.2	P	3663.2	P	3502.2	P
1415943_at	852.3	P	696.5	P	717.7	P	558.7	P	706.9	P	639.7	P	608.9	P	706.4	P	467.6	P	619.5	P	669.8	P	646.3	P	934.8	P	594.1	P	721.2	P
1415944_at	339	P	320.1	P	311	P	266.1	P	299.4	P	278.5	P	258.9	P	329	P	241.5	P	356.4	P	303.5	P	271.7	P	341.4	P	229.5	P	346.7	P
1415945_at	15	A	4.9	A	48.4	A	17.6	A	37.6	A	9.1	A	27.9	A	11.8	A	17.7	A	21.7	M	13.1	P	18	A	17.3	A	15.9	A	19.6	A
1415946_at	185.2	P	179.8	P	159.5	P	126.2	P	162.6	P	108.1	P	137.3	P	148.1	P	141.8	P	170.9	P	143.4	P	181.5	P	155.5	P	173.2	P	201.7	P
1415947_at	3349	P	2482.1	P	2150.3	P	2209.5	P	2467.7	P	2283.7	P	2354.8	P	2645.8	P	2369.5	P	2573.2	P	2348.8	P	2588.3	P	3455.1	P	3148.7	P	3019	P
1415948_at	2206.2	P	1527.4	P	1274.3	P	1321.1	P	1656.7	P	1472.7	P	1486.5	P	1681.4	P	1464	P	1709.9	P	1739.3	P	1657.6	P	2246.6	P	2091.3	P	2057.6	P
1415949_at	1.4	A	7.8	A	12.5	A	10.1	A	12	A	6.3	A	2.9	A	5.8	A	4.3	A	15.3	A	11	A	1.3	A	6	A	11.4	A	12.4	A
1415950_a_at	1208.7	P	854.7	P	884.9	P	930.8	P	849.2	P	805.1	P	927.4	P	924.7	P	896.8	P	1039.1	P	943.8	P	943.7	P	1440.8	P	1309.6	P	1209.5	P
1415951_at	27	A	22.3	A	9.2	A	11.8	A	66.1	A	6.1	A	31.5	A	4.4	A	23.9	A	10.8	A	27.7	A	10.5	A	8.9	A	19.9	A	7.1	A
1415952_at	85	A	100.8	A	58.4	A	71.3	A	108.5	A	87.7	M	85	A	127.4	A	76	A	118.7	A	117.9	A	55.9	A	68.7	A	72	A	108.3	A
1415953_s_at	60.6	P	101.6	P	120.5	P	74.1	P	105.5	P	74.4	P	65.6	P	119.4	P	61.8	P	98.7	P	80.5	P	87.9	P	89.6	P	107.4	P	97.1	P
1415954_at	15.2	A	1.8	A	29.4	A	13	A	14.7	A	2.2	A	0.5	A	11.1	A	13.9	A	1.7	A	6.2	A	1.5	A	9.9	A	11.8	A	13.3	A
1415955_x_at	52.4	A	82.3	A	107.6	A	61.6	A	64	A	104.7	A	71	A	82.4	A	82.4	A	77.2	A	67.4	A	98.1	A	87.2	A	95.5	A	86.8	A
1415956_a_at	138.7	A	142.8	A	122.4	A	115.7	A	117.5	A	101.2	A	96.2	A	112	A	110.6	A	126.3	A	96.4	A	152.9	A	147.4	A	138.3	A	147.1	A
1415957_a_at	121	P	96.7	P	96.2	P	71.2	P	84.7	P	66.1	P	77	P	82.6	P	93.5	P	96	P	76.7	P	89.4	P	101.8	P	117.8	P	116.9	P
1415958_at	73	A	84.4	A	75.9	A	56.9	A	62.4	A	41.7	A	70.3	A	72.4	A	51.2	A	66.1	A	51.2	A	58	A	68.3	A	61.1	A	76.9	A
1415959_at	1.8	A	4.3	A	3.4	A	3.6	A	4	A	3.4	A	4.4	A	4.1	A	2.7	A	5.2	A	2.2	A	4	A	3.5	A	3.1	A	2.8	A
1415960_at	33.6	A	3.1	A	55.9	A	24.6	A	50	A	26.8	A	45.5	A	35.7	A	44	A	45.9	A	30.2	A	37.8	A	22.5	A	32.8	A	30.6	A
1415961_at	270.4	P	213	P	199.8	P	196.1	P	287.5	P	159.5	P	192	P	180.1	P	188.3	P	213.2	P	218.9	P	241.8	P	229.1	P	272	P	261.6	P
1415962_at	691	P	628.3	P	538.4	P	524.6	P	633.7	P	511.4	P	519.7	P	586	P	526.1	P	600.4	P	631.2	P	584.6	P	703.9	P	644.2	P	697.8	P
1415963_at	511.5	P	381.6	P	381.8	P	303	P	404.4	P	309.5	P	372	P	376.1	P	335.7	P	437.1	P	391.4	P	415.2	P	505.3	P	470.7	P	478.4	P
1415964_at	7162.5	P	4822.5	P	4450.7	P	4809.8	P	4713	P	4688	P	4651.6	P	5672	P	4772.1	P	5433.1	P	5047.1	P	5048.5	P	6405.9	P	5920.6	P	5545.5	P
1415965_at	3139.3	P	2273.5	P	2321.1	P	2469.8	P	2012.4	P	2341.7	P	1897.3	P	3232.7	P	2517.9	P	3218.6	P	2351.2	P	1603.2	P	4969.5	P	4396.9	P	2602.6	P
1415966_a_at	1102.1	P	844.5	P	779.3	P	710.8	P	855.9	P	664.8	P	867.7	P	762.6	P	777.8	P	925.7	P	915.1	P	931.2	P	1108	P	971.4	P	1020.5	P
1415967_at	1073	P	1040.3	P	992.2	P	848.5	P	997.4	P	888.7	P	1007.4	P	876.2	P	794.7	P	1107.6	P	923.5	P	1157.8	P	1317.3	P	1172.9	P	1245.4	P
1415968_a_at	91.3	P	86.9	P	77.1	P	35.6	P	69.1	P	35.3	P	59.4	P	75.3	P	76.4	A	41.2	P	59	P	48.2	P	37.1	P	61.6	P	78.5	P
1415969_s_at	3.1	A	3.2	A	2.6	A	2.5	A	10.7	A	3.4	A	3	A	1.2	A	1	A	3.4	A	2.9	A	2.3	A	3.1	A	1.2	A	4.7	A
1415970_at	4550.9	P	2937.3	P	2708.8	P	3022	P	3019.4	P	2918.3	P	3124.5	P	3390.8	P	3214.2	P	3506	P	3369.7	P	3091.5	P	3859.3	P	3609.4	P	3476.7	P
1415971_at	92.8	P	114.8	P	67.3	P	86.9	P	78	P	57	P	76.6	P	56.1	P	72.5	P	99.3	P	92.1	P	83.7	P	108.6	P	93.1	P	86.4	P
1415972_at	53.3	P	55.6	P	57.8	P	53.7	P	54.9	P	35.3	P	42.5	P	55.5	P	43.6	P	55.3	P	39.4	P	42.5	P	58.2	P	37.5	P	55.6	P
1415973_at	103.7	P	89.2	P	73.7	M	77.9	P	94.7	P	55.5	P	86.1	P	55.4	P	74.2	P	68.5	P	78.8	P	61.8	P	107.3	P	83.7	P	103.8	P
1415974_at	412.5	P	266.3	P	312.6	P	219.2	P	270.3	P	211.5	P	201.4	P	246	P	156.9	P	265.3	P	269.6	P	257.1	P	313.3	P	300	P	269.6	P
1415975_at	464.6	P	295.4	P	345.2	P	227.4	P	335.7	P	206.2	P	271.5	P	258.6	P	212.2	P	263.2	P	242.1	P	275.1	P	301.3	P	246.4	P	278.2	P
1415976_a_at	293.4	P	203.1	P	168.2	P	112.6	P	161.1	P	150.7	P	163.8	P	219.6	P	107	P	169.4	P	179.7	P	166.3	P	206.8	P	198.7	P	153.7	P
1415977_at	10.4	A	40.8	A	5.1	A	6.1	A	11.8	A	8.8	A	3.7	A	19.4	A	1.6	A	15.7	A	7.9	A	4.4	A	2.3	A	12	A	4.9	A
1415978_at	3	A	3.1	A	23	A	2.3	A	1	A	4.2	A	5.5	A	2.3	A	1.7	A	2.5	A	1.3	A	1.6	A	1.8	A	5.1	A	1.7	A
1415979_x_at	2752.5	P	2026.5	P	1816.5	P	1808.2	P	2056.5	P	1567.4	P	2008.9	P	2069.1	P	1943.1	P	2263.6	P	2063	P	2132.4	P	2573	P	2443.5	P	2450.5	P
1415980_at	1316.8	P	1161.8	P	1155.3	P	1013	P	1177.3	P	896.3	P	1154.4	P	1191.4	P	1034.9	P	1350.2	P	1104.7	P	1203.2	P	1534	P	1539.7	P	1463.5	P
1415981_at	334.1	P	268.8	P	254.3	P	242.3	P	265.1	P	208.1	P	262.6	P	283.3	P	247.1	P	335.4	P	266.9	P	302.7	P	352.9	P	367.6	P	320.5	P
1415982_at	189.5	P	235.8	P	198.4	P	139.1	P	179.3	P	175	P	171.9	P	172.9	P	140.8	P	178	P	151.9	P	189.9	P	250.3	P	171.3	P	187	P
1415983_at	480.1	P	412.1	P	297.9	P	333.1	P	377.9	P	312.6	P	392.3	P	347.4	P	307.4	P	403.8	P	356.7	P	364.2	P	459.8	P	457.3	P	424.5	P
1415984_at	4679.7	P	3045.5	P	2510	P	2197.6	P	2547.2	P	1916.8	P	2737.2	P	2807.8	P	2187.9	P	2795.1	P	2817.4	P	2385.1	P	3415.1	P	3274.6	P	2989.7	P
1415985_at	238.1	P	248.4	P	204.7	A	234.9	P	234.2	P	158.4	P	226.9	P	239.8	P	176.2	P	251	P	233.9	P	164.1	P	280	P	252.2	P	254.7	P
1415986_at	257.2	P	260.1	P	235.4	P	208.7	P	210.8	P	197.1	P	199.3	P	219.2	P	191.6	P	199.3	P	198.9	P	176	P	303.7	P	223.6	P	233.3	P
1415987_at	804.8	P	642.8	P	537.4	P	566.2	P	670.5	P	483	P	577.5	P	656.5	P	601.2	P	672.1	P	643.4	P	683.1	P	778.5	P	718.2	P	831.4	P
1415988_at	204.4	P	172.8	P	141.5	P	144.4	P	191.4	P	130.2	P	146.8	P	151.9	P	148.1	P	209.7	P	157.7	P	168.1	P	235.2	P	186.3	P	244.8	P
1415989_at	132.3	P	111.5	P	95.1	P	69.8	P	122.5	P	63.8	P	85.9	P	83.7	P	82.8	P	117.5	P	137.2	P	109.7	P	111.5	P	148.7	P	94.6	P
1415990_at	1052.3	P	837.5	P	759.9	P	709.9	P	823.9	P	659.3	P	843.3	P	896	P	733.7	P	1010.7	P	1004.9	P	890.4	P	1042.6	P	980.4	P	994.3	P
1415991_a_at	917.9	P	883.8	P	804.2	P	793.6	P	919.3	P	736.5	P	822.8	P	924.5	P	827.9	P	1003.9	P	971.7	P	998	P	969.9	P	1036.5	P	1088.1	P
1415992_at	113.8	P	172.1	P	143.7	P	99.5	P	132.4	P	104	P	117.7	P	127	P	111.4	P	115.5	P	118.1	P	118	P	141.9	P	127.4	P	149.6	P
1415993_at	60.9	P	81.4	P	95.3	P	201	P	152.6	P	103.6	P	102.6	P	74.6	P	207.1	P	98.5	A	54.7	A	71	M	95.1	P	44.7	M	111.9	P
1415994_at	7890	P	5366.2	P	5126.3	P	5296.6	P	5302.1	P	4691.6	P	5291.9	P	5788.9	P	5280.5	P	5620.7	P	5822	P	5777.8	P	6212.4	P	6764.3	P	6062	P
1415995_at	229.3	P	214.9	P	228.5	P	170.6	P	160.8	P	167.2	P	252.7	P	184.8	P	157.6	P	203.2	P	229.6	P	152.7	P	292.5	P	303.8	P	146.1	P
1415996_at	466	P	325.9	P	334	P	149.6	P	298.8	P	213.4	P	280.1	P	316.4	P	489.8	P	247.7	P	303.6	P	246	P	309.6	P	872.7	P	363.8	P
1415997_at	327.1	P	244.6	P	271.5	P	214.3	M	319.3	P	262.3	M	313.3	P	399.9	P	306.1	P	216.9	P	266.9	P	232.4	P	294.4	P	664.7	P	334.4	P
1415998_at	1231.1	P	845.4	P	876.4	P	859.4	P	950.7	P	840.4	P	969.2	P	1006.4	P	865.3	P	1018	P	1033.9	P	1083.5	P	1412.6	P	1098.6	P	1170.8	P
1415999_at	48	A	10.1	A	14.3	A	22	A	16.8	A	20	A	8.4	A	22.8	A	24.6	A	8.9	A	31.6	A	26.7	A	30	A	9.4	A	20.8	A
1416000_a_at	6294	P	4228.9	P	4001.6	P	4043.6	P	4647.6	P	3992.4	P	4285.7	P	4734.9	P	4302.4	P	4827.4	P	4354.9	P	4996.2	P	5696.2	P	5312.7	P	5445.6	P
1416001_a_at	301.3	A	246.8	A	291	A	195.7	A	302.9	A	176.9	A	200	A	264.3	A	245.1	A	318.6	A	267.6	A	241.6	A	274.5	A	371.6	A	334.4	A
1416002_x_at	8	A	8.8	A	5.1	A	24.7	A	10.1	A	23.3	A	25.8	A	8	A	7.3	A	10.4	A	8.9	A	8.1	A	26.7	A	38.4	A	8.1	A
1416003_at	6.9	M	8.3	A	5.6	A	2.3	A	6.2	A	2.6	A	6.1	A	1.1	A	1.5	A	13.9	A	8.1	A	8	A	6.3	A	1	A	6.4	A
1416004_at	394.4	P	245.8	P	222.7	P	245.2	P	183.3	P	191.1	P	201.1	P	252.6	P	256.2	P	245.7	P	275.9	P	226.5	P	342.7	P	320.2	P	328	P
1416005_at	473.3	P	383.3	P	337.4	P	342.8	P	382.3	P	302.5	P	399.2	P	384.1	P	331.2	P	390	P	366.7	P	407.4	P	486.8	P	460.2	P	473.5	P
1416006_at	56.4	A	44.4	A	67.7	A	47.1	P	79.8	A	41.8	A	43.7	M	66.7	M	39	M	78.3	P	52.4	A	39.7	A	55.3	P	63.7	A	54.3	P
1416007_at	1.4	A	3	A	24.1	A	4.6	A	2	A	1.4	A	0.7	A	2.8	A	7.3	A	1.2	A	13	A	19.3	A	1.5	A	2.6	A	10.1	A
1416008_at	2	A	3.3	A	12.5	A	10.7	A	10.8	A	1.1	A	3.7	A	2.8	A	13.2	A	1.6	A	1.1	A	6.2	A	2.5	A	7.5	A	0.7	A
1416009_at	107.5	P	102.8	P	105.7	P	54.4	P	123.8	P	49.6	P	82.5	P	87.8	P	64	P	113.9	P	90.2	P	85.9	P	96.4	P	107.3	P	124.5	P
1416010_a_at	78.6	P	101.7	P	70.8	P	69.3	P	58.5	P	56.9	P	68.1	P	75.6	P	60.8	P	79.1	P	67.7	P	73.6	P	98.2	P	102.8	P	84.6	P
1416011_x_at	107.5	P	87.2	M	57.1	A	67	P	79.1	P	78.3	P	84.4	P	65.3	A	61.8	P	95.1	M	114.6	P	72	P	115.1	P	61.6	P	149.4	P
1416012_at	4.6	A	6.4	A	5.6	A	7	A	2.7	A	3	A	9.9	A	6	A	7.8	A	4.3	A	4.8	A	3.2	A	8.7	A	9.4	A	9.6	A
1416013_at	85.3	M	112	P	116.6	A	89.2	P	94	A	81.9	P	107.8	P	103.3	A	98.6	P	106.4	A	108.6	A	130	M	124.5	P	116	P	149.3	P
1416014_at	169	P	124.2	P	223.5	P	277.5	P	293.3	P	225.7	P	250.1	P	278.3	P	286.5	P	326.6	P	277.6	P	366.8	P	291.6	P	270.4	P	373.6	P
1416015_s_at	434	P	334	P	295.8	P	294	P	355.7	P	234.8	P	288.8	P	336.7	P	311.1	P	345.5	P	316.7	P	349.9	P	435	P	397.8	P	433.7	P
1416016_at	94	A	96.5	P	71.7	A	82.3	P	71.3	A	60.8	P	95.9	P	105.3	P	46.5	A	61.7	P	87.7	M	68.7	A	98.3	P	147.7	P	110.9	P
1416017_at	141.9	A	113.1	A	81.5	A	75.7	A	77.7	A	81.5	A	69.2	A	110	A	99.2	A	129	A	106.7	A	149.2	A	127.6	A	121.9	A	130.2	A
1416018_at	117.7	P	136	P	155.3	P	116.7	P	184.9	P	68.2	P	137	P	136.2	P	142.1	P	173.6	P	154.5	P	167.6	P	201.7	P	203.6	P	171.3	P
1416019_at	79.7	P	122.1	P	84.9	P	68.7	P	79.4	P	49.2	P	84.7	P	68	P	76.6	P	87.9	P	76.5	P	85.1	P	96.6	P	92.8	P	89.2	P
1416020_a_at	1425	P	1096.8	P	1104.4	P	982.7	P	1199.2	P	1103.3	P	1154.9	P	1169.2	P	1220.2	P	1213.1	P	1268.7	P	1374	P	1517.7	P	1474.2	P	1324.6	P
1416021_a_at	215.5	P	314.1	P	106.3	P	250.9	P	225.5	P	387.3	P	304.2	P	252.7	P	255.7	P	409.5	P	367.7	P	277.6	P	285.6	P	443.4	P	770	P
1416022_at	72.7	P	167.9	P	41.3	A	114.4	P	124.4	P	186.4	P	135.7	P	138.8	P	184.3	P	206.9	P	196.7	P	154.1	P	107	P	207.7	P	311.3	P
1416023_at	16.8	A	54.2	A	38.7	P	23.9	P	46.7	M	43.1	P	29.2	A	46.9	A	29.3	A	51.5	A	42.7	P	31.5	P	62.2	M	39.8	A	33.5	A
1416024_x_at	1288	P	832.8	P	775.5	P	851.6	P	989.7	P	728.1	P	783.5	P	1197.6	P	951.5	P	1066.2	P	1030.3	P	1135.1	P	1319.4	P	1363.8	P	1265.7	P
1416025_at	7700	P	4870.4	P	4766.5	P	4734.8	P	5052.2	P	4656.3	P	4931.8	P	5281.8	P	4823.9	P	5354.2	P	5268.3	P	5354.6	P	5728.7	P	5495.5	P	5433.1	P
1416026_a_at	1150.7	P	1261.4	P	975.2	P	1148	P	1176.8	P	945.6	P	1311.5	P	1093.5	P	1237.2	P	1288.8	P	1211.6	P	1243.6	P	1491.7	P	1530.9	P	1328.8	P
1416027_at	1159.9	P	781.7	P	780.3	P	718.8	P	855.5	P	666.6	P	839.5	P	832.8	P	735.3	P	866.9	P	900.5	P	892.3	P	1106.5	P	1008.4	P	930.3	P
1416028_a_at	54.3	P	45.3	P	27.8	P	30.5	P	25	P	38.9	P	36.3	P	37.4	P	27.8	P	27.2	P	27.4	M	31.7	P	31.2	P	57.7	P	48.8	P
1416029_at	177.6	P	116.7	P	152.6	P	88.6	P	77.2	P	55.9	P	101.5	P	92.5	P	50.9	P	70.4	P	63.2	P	60.8	P	97.4	P	64.3	P	70.3	P
1416030_a_at	75.2	P	77.8	P	77.4	A	86.4	P	70.1	P	65.3	P	57.7	P	82.4	A	77.7	P	66.2	P	88.4	P	116.4	P	86.7	P	94.3	P	107.8	P
1416031_s_at	97.9	P	115.5	P	91.7	P	72.9	P	128.3	P	80.7	P	92.6	P	113.9	P	82.5	P	78.2	P	102.8	P	102.5	P	122.8	P	100.7	P	122.9	P
1416032_at	178.6	P	227	P	208.5	P	173.2	P	171.5	P	165	P	171.9	P	217.5	P	164.9	P	198.2	P	168.5	P	166.2	P	251.4	P	206.7	P	217.9	P
1416033_at	38.8	A	32.6	A	47.5	A	34.2	P	50.8	P	21.3	P	32	M	23.2	A	26.9	M	42.8	P	30.9	P	37.8	P	27.3	P	40	A	33.6	P
1416034_at	32.9	P	36.7	P	20.7	A	10	A	32.8	A	20.4	P	18.5	A	18.1	A	11.5	A	18.2	A	22.1	M	23.2	A	25.5	A	31.4	P	18.1	P
1416035_at	81.2	P	76.7	P	84.2	A	73.3	P	91.4	M	73.2	P	94.6	P	102.4	P	73.9	P	92.2	P	76.7	P	111.5	P	111.9	P	118.5	P	90.7	P
1416036_at	262.6	P	294.2	P	240.2	P	244.2	P	268.3	P	228.6	P	227.2	P	280.7	P	255	P	306.7	P	283.9	P	291.1	P	304	P	304.8	P	341.3	P
1416037_a_at	641.1	P	506.6	P	386.9	P	427.5	P	488.3	P	410.2	P	449.1	P	533.5	P	443	P	512.6	P	481.9	P	505.4	P	593.8	P	564.4	P	615.6	P
1416038_at	315.7	P	275.2	P	230.7	P	233.6	P	247.9	P	187.6	P	216	P	266.2	P	223.8	P	246.4	P	221.4	P	257.5	P	292.1	P	291	P	306.8	P
1416039_x_at	74.3	P	56	P	38.8	A	37.5	P	31.9	A	28.2	A	43.9	A	61.4	A	50.5	P	54	M	39.6	P	46.6	P	62.6	P	37.4	M	62.3	P
1416040_at	5.9	A	4.2	A	3.2	A	2.8	A	3.8	A	0.9	A	1.1	A	3.2	A	2.6	A	3.7	A	1.9	A	3.2	A	2.9	A	12.2	A	4.3	A
1416041_at	158	P	135	P	91.4	P	99.2	P	107	P	107	P	174.1	P	151.4	P	74.2	P	177.7	P	190.4	P	153.1	P	198	P	230.4	P	172.4	P
1416042_s_at	92.1	P	81	A	66.9	A	60.7	A	62.9	A	35.2	A	58.3	A	42.4	A	47.2	A	66.3	A	52.7	A	59.7	A	85.7	P	61.2	A	62.1	A
1416043_at	2.6	A	9.9	A	7.2	A	0.9	A	1.4	A	3.5	A	8.3	A	10.2	A	4.5	A	1.5	A	7.7	A	4.7	A	1.2	A	7.4	A	9.1	A
1416044_at	218.2	P	177.3	P	172.7	P	131.6	P	177	P	139	P	149.1	P	169.5	P	140.9	P	177	P	145.3	P	140.7	P	174.9	P	168.5	P	162.9	P
1416045_a_at	166.3	P	91.8	A	102.6	A	80.2	P	117.9	A	70.6	M	120.3	M	89.9	M	82.3	M	139.4	P	99.2	A	114.4	M	106.4	A	150.4	M	155.2	P
1416046_a_at	37.8	P	65.1	P	65.7	P	37.7	P	62.3	P	45.3	P	74.7	P	43.3	P	56.2	P	73.1	P	61.8	P	74.1	P	47.9	P	57.7	P	65.2	P
1416047_at	18.8	A	1.9	A	6.2	A	1.7	A	9.6	A	2.5	A	1.2	A	4.5	A	3	A	2.5	A	8	A	7.6	A	3.8	A	3.6	A	9.6	A
1416048_at	129.3	P	143.7	P	99	P	88.9	P	103.7	P	84.7	P	82.9	P	116.2	P	101.7	P	112.8	P	99	P	104.6	P	123.8	P	113.6	P	131.4	P
1416049_at	266.2	P	316.7	P	349	P	243.2	P	341.8	P	214.2	P	185.4	P	283	P	182.8	P	245.2	P	178	P	250.7	P	332	P	223.3	P	232.8	P
1416050_a_at	1408.8	P	804.1	P	819.6	P	674.1	P	879.3	P	659.7	P	747.5	P	834.2	P	667.8	P	922.3	P	850.4	P	926.1	P	1029.5	P	922.5	P	986.7	P
1416051_at	561.8	P	508.3	P	406.9	P	423.8	P	458.9	P	374.9	P	465.6	P	405.4	P	390.1	P	478	P	421.7	P	436	P	448.4	P	468.4	P	552.5	P
1416052_at	221.5	P	290.9	P	311.8	P	212.9	P	278.8	P	159.4	P	301.8	P	276.7	P	212.2	P	296.9	P	242.1	P	323.7	P	311.4	P	320.2	P	341.6	P
1416053_at	5.1	A	1.7	A	6.8	A	1.6	A	5.4	A	1.3	A	1.5	A	1.1	A	1.2	A	2.7	A	1.9	A	3.2	A	1.2	A	1.3	A	2.1	A
1416054_at	2160.3	P	1618.6	P	1433.9	P	1457.5	P	1596.5	P	1442.7	P	1737.9	P	1541.1	P	1544.9	P	1631.5	P	1776.7	P	1698.9	P	1993.3	P	1913.7	P	1835.6	P
1416055_at	14.5	A	11.3	A	6.5	A	6.8	A	0.7	A	12.6	A	8.6	A	14.2	A	10.7	A	8.1	A	13.2	A	5.9	A	13.7	A	0.5	A	8.8	A
1416056_a_at	2097.2	P	1739.4	P	1546.1	P	1555.7	P	1639.9	P	1384	P	1638.2	P	1721.4	P	1493.7	P	1735.9	P	1562	P	1768.5	P	2064.6	P	2039.6	P	1855.3	P
1416057_at	2183	P	1628.8	P	1629.2	P	1477	P	1724.8	P	1309.9	P	1612.1	P	1797.3	P	1399.4	P	1720.5	P	1671.2	P	1800	P	2138.8	P	1951.3	P	1884.5	P
1416058_s_at	3617.3	P	2450.3	P	2192.7	P	2119.9	P	2362.3	P	1805.9	P	2287.8	P	2545.5	P	2070.8	P	2525.8	P	2429	P	2633.6	P	3329.2	P	2986.5	P	2843.9	P
1416059_at	710.3	P	451.1	P	420.9	P	434	P	413.5	P	270.9	P	380.2	P	508.8	P	388.2	P	563.5	P	468.6	P	611.2	P	559	P	607.2	P	667.1	P
1416060_at	378.6	P	385.3	P	285.5	P	259.2	P	308.4	P	207.4	P	305.6	P	273.7	P	250.6	P	298.8	P	307.5	P	303.2	P	330.5	P	396.8	P	324.9	P
1416061_at	500.7	P	411.7	P	369.6	P	300.9	P	372.6	P	257.1	P	351.5	P	296	P	313.3	P	403.5	P	377.9	P	369.5	P	436.3	P	400.5	P	433.8	P
1416062_at	112.5	P	148	P	102.6	A	92	A	80.9	A	75.7	A	107.1	A	101.1	A	76	A	120.9	A	83.4	A	85.3	A	115.6	P	119.5	P	95.7	A
1416063_x_at	2.1	A	1.3	A	4.4	A	0.7	A	5.3	A	0.7	A	6	A	2.4	A	2.3	A	8.6	A	0.9	A	1	A	0.4	A	4.4	A	7.3	A
1416064_a_at	3934.2	P	1747.5	P	1626.6	P	1753.7	P	1854.9	P	1330.8	P	1797.6	P	2351.5	P	1754.7	P	2221.4	P	2345	P	2627.7	P	2238.1	P	2524.7	P	2787	P
1416065_a_at	17.2	P	15	A	22.4	A	10.5	A	11.9	A	11.9	A	15.3	P	11.5	A	13.6	A	22.2	A	18.4	M	7.3	A	16	P	23.6	P	15.2	P
1416066_at	100.5	P	85.3	P	58.8	A	67.8	P	101.2	P	61.5	P	68.4	P	77.7	M	56.3	P	71.2	P	48.3	M	48.9	A	89.3	P	97.7	P	73.2	P
1416067_at	125	P	78	P	71.7	P	81.1	P	83.6	P	49.4	P	81.2	P	69	P	55	P	73.8	P	91	P	93.8	P	103.3	P	99.7	P	82.6	P
1416068_at	247.2	P	168.4	P	126.7	P	129.3	P	173.3	P	116.8	P	156.8	P	131.4	P	142	P	185.9	P	188.6	P	168.8	P	175	P	154.9	P	165.2	P
1416069_at	28.9	A	31.5	A	33.3	A	26.5	A	30.9	A	33.9	A	25.4	A	36.3	A	23.1	A	57.5	A	30.4	A	20.8	A	19.6	A	32.3	A	41.6	A
1416070_a_at	100.1	P	189.2	P	99.6	P	101.6	P	109.1	P	109.1	P	84.4	P	146.4	P	100	P	114.3	P	115.1	P	153.6	P	178	P	127.9	P	120.6	P
1416071_at	150.3	P	111.4	P	114.7	P	118.6	P	139.2	P	101.8	P	115.6	P	113.3	P	111.8	P	152.4	P	138.6	P	129.6	P	169.2	P	176.6	P	155.2	P
1416072_at	3.5	A	4.2	A	10	A	3.5	A	10.3	A	2.7	A	3.5	A	15.5	A	7.5	A	11.2	A	3.5	A	16.7	A	6.5	A	13.7	A	11.6	A
1416073_a_at	78.5	A	82.9	A	81.9	A	58.5	A	84.9	A	65.6	A	81.1	A	95.1	A	73.5	A	116.9	A	79.7	A	88.9	A	106	A	88.3	A	90.8	A
1416074_a_at	2941.1	P	2559.7	P	2009	P	2295.4	P	2236.8	P	2030.4	P	2544.5	P	2428.9	P	2266.7	P	2317.5	P	2458.6	P	2442.4	P	2781.1	P	2739.4	P	2496.4	P
1416075_at	62.7	P	82.7	P	63.3	P	86.5	P	91	A	96.1	P	94	P	76.8	P	88.7	P	91.6	A	82.3	P	70.9	P	104.4	P	75.4	P	98.4	P
1416076_at	10.7	A	6.2	A	9.2	A	3.4	A	2.8	A	0.9	A	3.7	A	2.6	A	6.6	A	22.3	A	11.1	A	2.9	A	14.2	A	8.4	A	0.9	A
1416077_at	4.8	A	18.7	A	21.7	A	21.5	A	41.4	A	19.1	A	30.2	A	34.2	A	29.2	A	46.3	A	16.4	A	30.9	A	41	A	38.9	A	23.3	A
1416078_s_at	408.4	P	303.4	P	286.1	P	213.2	P	296.5	P	212.5	P	235.4	P	238.9	P	180.6	P	278.6	P	238.4	P	248.9	P	281.1	P	263.7	P	313.3	P
1416079_a_at	205.3	P	199	P	170.8	P	149.1	P	199.8	P	167.7	P	198.1	P	210.7	P	215.8	P	218.7	P	256.6	P	226.2	P	234.5	P	253.8	P	228.4	P
1416080_at	21.5	A	23	A	32.1	A	15.4	A	27.3	A	20.1	A	23.9	A	28.2	A	9.8	A	43.1	A	31.9	A	18.9	A	25.4	A	19.6	A	16.9	A
1416081_at	28.6	A	57.6	P	20.9	A	48.9	P	29.8	A	24.2	P	14	A	28.2	A	31.1	A	29	A	30.7	P	44.3	P	28.7	P	42.2	P	18	A
1416082_at	2749.5	P	1744	P	1708.1	P	1604.8	P	1863.1	P	1548.9	P	1584.3	P	1952.3	P	1647.8	P	1941.7	P	1772.2	P	1956	P	2505.6	P	2214.6	P	2222.5	P
1416083_at	595.2	P	439.7	P	382.8	P	303.2	P	429.9	P	324.7	P	387.3	P	413.1	P	342.6	P	410.1	P	368.3	P	375.4	P	476	P	400.2	P	473.4	P
1416084_at	135.4	P	102.8	A	99	A	82.4	A	90.1	A	75.9	A	64.5	A	103	A	83.4	A	75.2	A	89.7	A	77.2	A	104.4	A	75	A	71.9	A
1416085_s_at	773.9	P	750.2	P	472.4	P	417.3	P	511.9	P	429.3	P	502.4	P	486.8	P	405.1	P	467.9	P	460.1	P	412	P	561.1	P	500.2	P	518.9	P
1416086_at	92.6	P	99	P	92.9	P	93.7	P	92.8	P	49.2	P	89.8	P	93.8	P	70.6	P	78.9	P	92.6	P	122.9	P	124.1	P	103	P	98.2	P
1416087_at	149.3	P	136.9	P	146.3	P	109	P	133.1	P	97.1	P	127.8	P	143.9	P	129.2	P	148.9	P	151.4	P	151.9	P	168.9	P	164.8	P	193.8	P
1416088_a_at	1581.8	P	1218.1	P	992.7	P	1047.3	P	1127.8	P	861.2	P	1194.7	P	1128.1	P	1028.3	P	1114.6	P	1211.3	P	1149.8	P	1421.3	P	1354	P	1250	P
1416089_at	1980.1	P	1732.9	P	1529.3	P	1541.1	P	1540.9	P	1442	P	1921.2	P	1619	P	1563.3	P	1699.9	P	1506.5	P	1847.1	P	1880.7	P	1962.7	P	1859.3	P
1416090_at	1524.1	P	1090.1	P	1011.1	P	1042.2	P	1221.1	P	903.5	P	1094.6	P	1223.8	P	1020	P	1349.5	P	1126.7	P	1285.3	P	1454.4	P	1447.9	P	1437.5	P
1416091_at	73	P	45.2	P	42.9	P	50.1	P	57.2	P	54.1	P	48.8	P	56	P	52.7	P	57.9	P	55.1	P	69.3	P	62.8	P	50.2	P	52.6	P
1416092_a_at	93.3	P	84	P	93.7	P	57.9	P	78.5	P	83.7	P	84.1	P	78.5	P	64.4	P	103.1	P	63.6	P	86.7	P	72.3	P	81.3	P	77.9	P
1416093_a_at	306	P	289	P	233.4	P	266.9	P	260.4	P	212.6	P	261.5	P	265.1	P	226.3	P	249.6	P	260.5	P	230.3	P	359	P	283.1	P	299	P
1416094_at	726.8	P	613.1	P	526.2	P	489.6	P	610.3	P	506.7	P	555.7	P	582.8	P	485.7	P	610.4	P	619.9	P	625.4	P	763.7	P	680.9	P	747	P
1416095_x_at	329.4	P	263.1	P	292.3	P	253.1	P	300.6	P	249.8	P	232.6	P	308	P	259	P	331.9	P	281.9	P	307.7	P	349.2	P	378	P	403.8	P
1416096_at	100.1	P	129.5	P	100.6	P	79.1	P	94.5	P	66.2	P	81.1	P	73.5	P	64	P	96.1	P	105	P	95.6	P	120.4	P	87	P	99	P
1416097_at	29.9	A	13.9	A	45.1	A	5.7	A	5.4	A	29.3	A	15.5	A	2.7	A	4	A	12.2	A	1.9	A	12.5	A	4.9	A	2.3	A	15.8	A
1416098_at	31.4	A	50.3	A	4.2	A	45.7	A	41.3	A	29.1	A	34.6	A	45.6	A	22.2	A	27.2	A	24	A	34.8	A	37.4	A	7.6	A	61.9	A
1416099_at	2230.8	P	1954.3	P	1498	P	1732.3	P	1803.9	P	1416.7	P	1762.4	P	1990.6	P	1649.2	P	1713.8	P	1948.8	P	1900.1	P	2135	P	2043.8	P	2047.1	P
1416100_at	479.7	P	479.2	P	373.9	P	427.8	P	459.9	P	381.4	P	460.1	P	483.7	P	403.8	P	518.5	P	480.7	P	503.5	P	578.1	P	538.6	P	539.4	P
1416101_a_at	714.6	P	972.3	P	669.4	P	462.1	P	828.1	P	505.8	P	535.4	P	882.5	P	571.1	P	792.6	P	697.2	P	804.7	P	723.1	P	853.7	P	1037	P
1416102_at	218.6	P	261.6	P	234.2	P	226.2	P	236.9	P	172.3	P	191.5	P	221.7	P	212.7	P	220.8	P	220.6	P	241.8	P	311.2	P	253.3	P	291.1	P
1416103_at	105.8	P	139.8	P	113.4	P	106.7	P	154.3	P	89.3	P	123.6	P	117.7	P	109.1	P	117.3	P	128.6	P	100.6	P	130.2	P	122.8	P	151.5	P
1416104_at	314.5	P	268.8	P	289.2	P	224.7	P	271	P	200.8	P	240.4	P	227.7	P	227.3	P	320.2	P	267	P	255	P	338.4	P	329.7	P	355.3	P
1416105_at	1305.9	P	1109.3	P	944.8	P	689	P	906.9	P	742.7	P	869.2	P	896.1	P	801.1	P	902.6	P	948.4	P	970.7	P	1071.1	P	1063.6	P	987.7	P
1416106_at	317	P	258.8	P	212.4	P	243	P	287.2	P	161.5	P	292	P	248.5	P	223.9	P	276.3	P	320.8	P	306.8	P	315	P	355.1	P	336.8	P
1416107_at	32.4	A	24.6	A	19.6	A	18.9	A	27.7	A	21.9	A	27.9	A	27.2	A	22.5	A	6.3	A	17.7	A	25.1	A	21.9	A	26.7	A	24.5	A
1416108_a_at	274.8	P	140.3	P	103.6	P	103.7	P	125.3	P	96.6	P	103	P	148.1	P	83.8	P	149.2	P	132	P	183.7	P	125.9	P	151.4	P	131.5	P
1416109_at	900.5	P	578.3	P	586.1	P	439.2	P	624.5	P	476.9	P	541	P	600.4	P	526.9	P	645.2	P	623.2	P	646.5	P	804.4	P	702.6	P	707.8	P
1416110_at	127.2	P	109.3	P	107.3	P	97.6	P	94.7	P	71.8	P	86.1	P	111.3	P	77.6	P	125.3	P	110.8	P	113.3	P	132.7	P	151.6	P	144.9	P
1416111_at	19.6	A	19.3	A	18.1	A	24.5	A	10.5	A	24.3	A	30.6	A	23.1	A	11.3	A	28.1	A	20.5	A	23.8	A	14.7	A	34.4	A	22.2	A
1416112_at	2041.2	P	1416.3	P	1272.7	P	1282.5	P	1455.9	P	1196.5	P	1431	P	1420.2	P	1357.1	P	1583.2	P	1539.8	P	1551.9	P	1857.1	P	1877.2	P	1658.7	P
1416113_at	743.9	P	716.3	P	543	P	569.9	P	505.7	P	530.6	P	622.2	P	529.9	P	525.2	P	514.6	P	543	P	635.6	P	847.2	P	785.4	P	679.6	P
1416114_at	34.4	A	27.8	A	8.5	A	11.5	A	7.9	A	4.7	A	12.8	A	4.9	A	10	A	10.6	A	5.3	A	6.8	A	35	A	13.4	A	27.9	A
1416115_at	105.5	P	105.1	P	80.1	P	121.9	P	96.3	P	82.5	P	102.1	P	116.1	P	111.2	P	114.6	P	114.9	P	100.1	P	123.6	P	128.7	P	121	P
1416116_at	35.4	P	32.4	M	44	P	34	P	39.9	M	31.8	P	32.1	A	55.8	P	39.7	P	26.9	A	36	A	31.4	P	41.1	M	32.8	A	30.3	M
1416117_at	50.2	A	36.2	A	18.1	A	6.8	A	40.9	A	25.6	A	26.1	A	37.8	A	21	A	43.4	A	42.7	A	44.3	A	33.5	A	27.9	A	40.4	A
1416118_at	1.3	A	7.3	A	3.8	A	9.4	A	12.1	A	6.4	A	1.6	A	4.5	A	4.5	A	10.1	A	12.2	A	5.1	A	2.3	A	5.7	A	9.1	A
1416119_at	2579.9	P	1783.3	P	1670.5	P	1737	P	1926.3	P	1621.7	P	1767	P	1991.9	P	1664.7	P	2029.3	P	1981.3	P	1979.2	P	2294	P	2193.3	P	2285.4	P
1416120_at	42.5	A	83.8	A	56.5	A	45.2	A	48.6	A	34.2	A	4.2	A	60.6	A	43.8	A	38.9	A	35.7	A	45.3	A	51.4	A	56.5	A	39.6	A
1416121_at	10.7	A	6.1	A	3.4	A	13	A	7.5	A	5.4	A	14.1	A	4.6	A	2	A	4.6	A	14.9	A	2.6	A	4	A	4.7	A	4.8	A
1416122_at	77	A	117.9	P	112.7	A	100.1	P	107.5	A	75.8	P	79	P	101.3	P	98.8	P	136.2	A	109	M	110.8	P	101.7	P	132.7	P	124	P
1416123_at	16.4	A	19.8	A	4.3	A	24	P	22.3	A	5.7	A	19.9	A	28.6	A	9.1	A	21.7	A	19.7	A	20.5	A	21	A	22.5	A	17.6	A
1416124_at	7	A	7.3	A	8.7	A	7.1	A	2.8	A	5.1	A	8.4	A	13.8	A	13.1	A	9.1	A	2.6	A	13.6	A	1.7	A	12.8	A	1.9	A
1416125_at	748.9	P	468.6	P	362.3	P	188.5	P	281.7	P	179.5	P	250.8	P	281.5	P	237.2	P	307.6	P	247	P	328.9	P	494.6	P	446.2	P	355.7	P
1416126_at	49	P	58.8	P	35	A	45.3	P	71.2	P	36	P	56.1	P	48.9	P	44.8	P	55.1	P	45.8	P	55.8	P	69.1	P	71.2	P	65.7	P
1416127_a_at	362	P	284.9	P	283.6	P	241.2	P	326	P	202	P	213.4	P	288.2	P	229.9	P	282.4	P	302.5	P	373.4	P	361	P	365.7	P	356.7	P
1416128_at	78.3	P	169.5	P	131.2	P	49.8	P	137	P	87.8	P	67	P	114	P	87.3	P	140.2	P	82.1	P	91.8	P	116.6	P	83.1	P	82.9	P
1416129_at	5134.1	P	2880.7	P	3204.4	P	3151	P	2843.5	P	2866.2	P	3763.3	P	3364.1	P	2735.5	P	3945.8	P	4078.4	P	4289	P	5022.8	P	4835.7	P	3996.5	P
1416130_at	239.1	P	175	P	231.4	P	186.6	P	219.6	P	166.3	P	175.4	P	197.6	P	174.3	P	224.7	P	177.4	P	205.7	P	281.3	P	206.4	P	221.1	P
1416131_s_at	212.3	P	156.6	P	135.7	P	118.6	P	146.2	P	106.4	P	130.1	P	130.5	P	132.8	P	123	P	122.1	P	127.5	P	163.4	P	143.4	P	146.2	P
1416132_at	109.6	P	92.3	P	88.8	P	73.8	P	87.2	P	65.2	P	78.7	P	86.1	P	89.4	P	85.9	P	83.6	P	89.8	P	120.2	P	98.4	P	104.5	P
1416133_at	423.2	P	388.4	P	290.1	P	306.5	P	363.6	P	292.6	P	348.7	P	350.7	P	300.5	P	363	P	311.5	P	314.6	P	392	P	370.2	P	421	P
1416134_at	3.2	A	3	A	14.6	A	3.7	A	1.8	A	6.5	A	1.6	A	8.8	A	7.6	A	11.3	A	4	A	8.9	A	7.4	A	1.9	A	2	A
1416135_at	224.7	P	211.6	P	175.7	P	195.8	P	191.4	P	132.7	P	170.3	P	200.7	P	170.1	P	185.3	P	183.3	P	167.1	P	209.9	P	254.8	P	270.7	P
1416136_at	66.3	A	82.6	A	82	A	40.7	A	60.3	A	55.5	A	43.8	A	59.1	A	34.8	A	78.2	A	49.5	A	54.2	A	45.3	A	70.1	A	69	A
1416137_at	182.8	P	157.3	P	184.3	P	147.4	P	209.3	P	94.4	P	161.7	P	175.3	P	129.4	P	221.4	P	133.1	P	159.9	P	214.7	P	235.5	P	167.2	P
1416138_at	860.5	P	683.4	P	536.7	P	536.6	P	615.6	P	502	P	664.6	P	574.8	P	575.9	P	604.3	P	665.6	P	571.7	P	723.4	P	797	P	766.7	P
1416139_at	31.2	A	46.3	A	60.2	A	29.4	M	55.2	A	47.3	P	56.3	P	65.5	A	39.4	M	53.2	A	47.7	A	58.2	A	38.7	A	44.5	A	47.6	A
1416140_a_at	142.5	P	145.8	P	105.4	P	104.1	P	142.6	P	96.2	P	111.3	P	159.9	P	124.8	P	150.2	P	149.3	P	151.4	P	177.8	P	183.1	P	178.6	P
1416141_a_at	5217	P	4172.3	P	3629	P	3613.9	P	3880.3	P	3632.5	P	4205.7	P	4013.8	P	4101.9	P	4532.7	P	4123.5	P	4421.8	P	4724.2	P	4632.8	P	4642.5	P
1416142_at	145.2	P	110.5	P	113	A	83	P	144.6	P	90.5	P	111.5	P	102.8	P	118	P	105.6	P	127	P	128.5	P	127.5	P	119.8	P	113.9	P
1416143_at	2745.6	P	1860.2	P	1752.7	P	1701.3	P	1898.4	P	1546.9	P	1766.1	P	2024.5	P	1781.8	P	1967	P	1969.1	P	1880.9	P	2423.3	P	2325.9	P	2295.1	P
1416144_a_at	735.7	P	564.5	P	376.2	P	380.2	P	455.6	P	386.5	P	398.5	P	555.6	P	473.6	P	596.8	P	501.8	P	439.6	P	588.1	P	732	P	607.5	P
1416145_at	564.2	P	450.1	P	377.9	P	392.5	P	424.5	P	333.6	P	468.3	P	452.5	P	389.3	P	505.7	P	513.4	P	465.1	P	660.1	P	601.1	P	585.4	P
1416146_at	570	P	456.5	P	347.2	P	336.5	P	377.9	P	279.3	P	391.6	P	341.1	P	291.1	P	407.5	P	387.6	P	303.5	P	431.6	P	387	P	334.7	P
1416147_at	246.5	P	189.6	A	156.9	A	176.9	A	200.3	A	178.4	M	181.4	A	239.3	M	186.5	A	201.7	A	220.2	A	212.8	A	211.8	M	188.6	A	214.5	M
1416148_at	180.2	P	196.4	P	158.7	A	180.6	M	228.7	M	145.6	P	202.7	M	235.2	P	211.9	A	233.8	M	232.5	A	174.5	P	234	P	224	A	300	P
1416149_at	80	A	101.9	P	88.3	A	74.9	A	60.3	A	47.3	A	57.3	A	92.4	P	46	A	62.7	A	54.8	A	53.9	A	79.3	A	69.9	A	83.9	A
1416150_a_at	316.4	P	174.8	P	184.3	P	192	P	231.4	P	144.4	P	205.1	P	206.9	P	201.6	P	193.3	P	192.5	P	192.8	P	298.8	P	252	P	266.3	P
1416151_at	50.8	P	50.4	P	49.2	P	42.8	P	57	P	32.3	P	62.4	P	55.7	P	51.1	P	67.8	P	58	P	57.8	P	100.7	P	55.3	P	81.7	P
1416152_a_at	85.8	P	64.7	P	83	P	77.9	P	85	P	62.2	P	88.4	P	103.3	P	72.1	P	103.9	P	98.5	P	105.9	P	106.4	P	108.9	P	139.1	P
1416153_at	635	P	630.3	P	654.3	P	605.8	P	675.1	P	440.4	P	608.6	P	744.2	P	625.4	P	775	P	655.6	P	783.8	P	833.1	P	860.8	P	766.4	P
1416154_at	23.8	A	24.4	A	34.3	A	22.5	A	19.4	A	17.9	A	29.8	A	34.3	A	8.2	A	43.1	A	20.8	A	15.5	A	25.5	A	15.9	A	19.5	A
1416155_at	142.6	P	139.8	P	113	P	101	P	126.6	P	81.9	P	115	P	101.8	P	88.4	P	130.4	P	120.2	P	139.2	P	131.3	P	126.6	P	143.3	P
1416156_at	291.8	P	283.9	P	275.8	P	302.7	P	354.4	P	246.7	P	305.6	P	360.5	P	297.8	P	401.3	P	376.3	P	361.7	P	445.2	P	393.7	P	451.5	P
1416157_at	65.7	P	49.9	P	37.9	P	63.9	P	66.5	P	39.2	P	36.6	P	68	P	54.5	P	79.5	P	65.4	P	75	P	68.7	P	66.9	P	90.9	P
1416158_at	108	P	130.5	P	98.4	P	108	P	147.2	P	119.2	P	132.5	P	119.5	P	92.6	P	116.9	P	134.6	P	113.6	P	122.7	P	120.4	P	142.7	P
1416159_at	215.2	P	197.5	P	196	M	191.6	P	251.8	P	155.9	P	167.3	P	222.4	P	181	P	205.9	P	171	P	202.8	P	202.9	P	198.6	P	246.1	P
1416160_at	24.7	A	33.7	A	24.7	A	19.5	A	30.2	A	21.2	A	25.3	A	5.3	A	12.1	A	16	A	11.5	A	19.5	A	14.5	A	23.6	A	6.2	A
1416161_at	394.6	P	375.7	P	334.7	P	275.3	P	394.1	P	281.2	P	358.5	P	356.2	P	274.3	P	344	P	324.5	P	363.1	P	426.6	P	403.8	P	408	P
1416162_at	162.4	P	116.9	A	110.1	A	75.1	A	139.8	A	88.8	A	89.4	A	90	A	93.5	A	129	A	116.3	A	105.1	A	105.7	A	112.5	A	121.3	A
1416163_at	125.4	P	135.3	P	103.1	P	96.5	P	108.8	P	89.8	P	110.2	P	152.1	P	111.1	P	147.9	P	121.5	P	127.6	P	160.3	P	129.3	P	127.7	P
1416164_at	55	A	41	A	49.3	A	39.8	A	72.5	A	22.8	A	36	A	33.1	A	34.1	A	57	A	33.6	A	33.6	A	71.8	A	53	A	54.7	A
1416165_at	24.3	A	33	A	10.4	A	46.8	A	47.5	A	25.4	A	36.6	A	31.8	A	13.2	A	39.8	A	28.9	A	41.3	A	48.1	A	46.8	A	50.4	A
1416166_a_at	529.2	P	436.5	P	390.7	P	376.4	P	513.3	P	323.9	P	390.3	P	388.5	P	351.7	P	393.9	P	410.2	P	417.4	P	507.9	P	477.3	P	487.1	P
1416167_at	1162.6	P	1076.2	P	929.7	P	869.6	P	972	P	781.6	P	931.5	P	873.4	P	780.6	P	1020.2	P	1015.8	P	1032.9	P	1084.4	P	1084.7	P	1053.7	P
1416168_at	4625.1	P	3021.9	P	2978.8	P	2739.6	P	3162.1	P	2655.4	P	3038	P	3279.8	P	2839.8	P	3185.5	P	3245	P	3259.4	P	3805.6	P	3587.6	P	3593.7	P
1416169_at	29.3	A	23.3	A	20.5	A	2.5	A	7.2	A	15.4	A	16.4	A	12.9	A	17.5	A	5.9	A	9.5	A	4	A	7.4	A	14.3	A	6	A
1416170_at	775.9	P	735.2	P	651.9	P	561.3	P	645.1	P	478.7	P	685	P	633.8	P	614.6	P	746.4	P	692.8	P	714	P	828.2	P	849.5	P	829.8	P
1416171_at	232.8	P	189.1	P	172.5	P	135.7	P	171.5	P	165.8	P	148.7	P	138.2	P	148.8	P	161.5	P	157	P	124.2	P	194.6	P	184.4	P	165.3	P
1416172_at	68.2	P	73.7	P	46.1	P	52.3	P	66.8	P	33.5	P	62.7	P	54.3	P	54.4	P	75.2	P	62.3	P	58.2	P	78	P	61.1	P	82.5	P
1416173_at	18.1	A	43.9	P	52.2	A	37	M	45.1	P	20.3	P	43.9	P	42.5	P	39.7	A	40.8	P	46.5	M	28	P	26.3	P	38.4	P	49.8	P
1416174_at	130.1	P	114.1	P	114.8	P	107.2	P	133.8	P	86.8	P	130.5	P	129.8	P	102.5	P	120.5	P	114.8	P	134.4	P	192.2	P	170.7	P	176.3	P
1416175_a_at	756.2	P	629.2	P	566.7	P	543.7	P	693.8	P	481.1	P	578.8	P	644.4	P	529.9	P	716.2	P	652.7	P	675.4	P	794.2	P	783.3	P	819.6	P
1416176_at	804.4	P	647.9	P	653.2	P	611.9	P	730.5	P	525.7	P	674.8	P	684.6	P	584.2	P	772.8	P	680.8	P	799.9	P	944.9	P	837.2	P	830.2	P
1416177_at	105.2	P	101.8	P	79.5	P	90.7	P	111.7	P	68.5	P	99.4	P	102.5	P	113.4	P	107.2	P	104.4	P	93.8	P	141.8	P	110.1	P	126.6	P
1416178_a_at	282.8	P	224.5	P	132.5	P	146	P	186.3	P	169.5	P	198.4	P	198.7	P	139.3	P	253.8	P	191.3	P	207.2	P	202.2	P	263.6	P	278	P
1416179_a_at	1261.3	P	895.4	P	999.9	P	795.1	P	1088.6	P	748.4	P	952.3	P	896	P	787.5	P	953.2	P	890.1	P	942.4	P	1058.5	P	960.6	P	1051.5	P
1416180_a_at	315.5	P	268	P	236.4	P	195.1	P	245.1	P	185.4	P	197.5	P	233.2	P	211.9	P	204.3	P	192.8	P	231.6	P	260.8	P	219.3	P	280.1	P
1416181_at	378.6	P	329.8	P	225	P	232.1	P	232	P	259.2	P	215.9	P	331	P	234.8	P	306.3	P	263.4	P	275.6	P	332.2	P	295.6	P	361.9	P
1416182_at	250.2	P	188.6	A	147.1	A	137.7	A	157.8	A	125.7	P	146.8	A	202.5	M	156.8	A	184.7	A	185.6	A	201.9	A	226.5	P	199.9	A	205.8	A
1416183_a_at	180.2	A	141.7	A	153.8	A	128.9	A	180.5	A	102.1	A	155.1	A	136.8	A	124.9	A	145.1	A	130.4	A	165.7	A	161	A	160.5	A	189.4	A
1416184_s_at	229	P	254.4	P	256.9	P	196.6	P	201.9	P	197.2	P	183.2	P	196.7	P	173.3	P	222.7	P	229.1	P	222.3	P	272.6	P	286.4	P	273.5	P
1416185_a_at	3433.8	P	2178.3	P	2099.9	P	2226.2	P	2420.1	P	1833.7	P	2332.6	P	2427.4	P	2040.5	P	2506.7	P	2385.5	P	2431.8	P	2985	P	2767.4	P	2755.2	P
1416186_at	145.6	P	154.7	P	150.9	P	103.9	P	147.5	P	111.6	P	129.9	P	155.9	P	133.9	P	164.3	P	157	P	154.7	P	189	P	151.8	P	163.2	P
1416187_s_at	254.8	P	292.4	P	229.1	P	184.1	P	291.4	P	191.7	P	199.2	P	281.9	P	216.5	P	257.7	P	236.7	P	236.5	P	315.3	P	290.2	P	286.4	P
1416188_at	310	P	343.2	P	384.3	P	318.8	P	374.7	P	244.7	P	257.5	P	300.1	P	233	P	262.3	P	329.6	P	256.2	P	444.2	P	402.5	P	398.5	P
1416189_a_at	608.9	P	621.1	P	602.1	P	555	P	741.7	P	507.6	P	539.9	P	656.3	P	620.7	P	688.2	P	639.8	P	750.1	P	763.3	P	749.3	P	810	P
1416190_a_at	155.8	P	93.5	P	222.2	P	99.4	P	125.8	P	81.5	P	89.4	P	126.8	P	121.6	P	102.6	P	117.3	P	155.2	P	116	P	144	P	155.2	P
1416191_at	499.1	P	452.5	P	433.4	P	415.9	P	496	P	311.2	P	342.3	P	437.5	P	419.8	P	438.3	P	388.4	P	492.4	P	461.5	P	537.7	P	619	P
1416192_at	51.3	P	69.1	P	44.3	P	37.3	P	55.9	P	31.2	P	39.8	P	58.7	P	40.1	P	45.8	A	44.4	P	46.6	P	48.5	P	51.3	P	60.7	P
1416193_at	111.1	M	79.3	M	53	A	55.8	M	90.8	P	67.8	A	70.5	P	64.5	A	53.6	P	101.9	P	56.7	A	87.8	P	63.9	A	81.2	A	81.2	A
1416194_at	225.4	P	169.8	P	177.5	P	147.4	P	162.2	P	124.1	P	158.4	P	180.8	P	141.5	P	165.5	P	143.9	P	167.9	P	188.8	P	175.8	P	177.5	P
1416195_at	98.8	A	108.5	A	95.4	A	74.7	A	100.4	A	79.7	A	93.9	A	77.6	A	75.9	A	99	A	97.6	A	98.7	A	83.2	A	75.8	A	148.4	A
1416196_at	3	A	1.7	A	1.6	A	0.5	A	1.2	A	0.6	A	1.3	A	1.2	A	0.7	A	1.3	A	1.1	A	0.7	A	1.8	A	3.8	A	1	A
1416197_at	390.4	P	345	P	312.9	P	302.2	P	382.9	P	275.2	P	286.6	P	389.1	P	316.4	P	394.1	P	343.4	P	379	P	434.9	P	415	P	428.3	P
1416198_at	247.5	P	187.6	P	140.8	P	146.2	P	180.5	P	136.1	P	135	P	164.3	P	123.4	P	168.5	P	161.5	P	172.5	P	206.8	P	185.6	P	225.5	P
1416199_at	79.7	P	78.9	P	15.2	A	40.4	M	71.3	A	35.6	P	31.7	A	47.1	P	54.9	P	60.5	P	53.2	M	65.9	M	60.3	P	52.3	P	68.3	M
1416200_at	27.1	P	17.1	A	13.8	A	10.5	A	29.4	A	13	A	19.2	P	22	P	16.2	A	15.9	A	17.4	A	15.9	P	30.4	P	26.8	A	31.7	A
1416201_at	189.4	P	213.6	P	154.1	P	152.6	P	158.8	P	139.9	P	167.7	P	177.4	P	150.4	P	151	P	162	M	154	P	217.1	P	170.7	M	193	P
1416202_at	1238.2	P	821.4	P	795.6	P	783.8	P	789.2	P	710.1	P	839.8	P	879.8	P	829.2	P	908.2	P	897.2	P	884.9	P	1107.7	P	1069.8	P	1025.7	P
1416203_at	380.6	P	308.4	P	282.7	P	232.3	P	285.2	P	237.8	P	282.4	P	245.4	P	234.5	P	261.9	P	255.9	P	311.9	P	322.8	P	313.3	P	357.9	P
1416204_at	267.7	P	347.4	P	306.2	P	282.8	P	298.3	P	252.4	P	227.8	P	258.1	P	254.8	P	281.6	P	261.7	P	230.8	P	303.2	P	349.4	P	311	P
1416205_at	121.6	P	98.9	P	85.9	P	48.6	P	74.9	P	43.5	P	53	P	55.2	P	76.8	P	56.3	P	54.7	P	81.5	P	76.9	P	83.2	P	96.6	P
1416206_at	20.1	A	13.6	A	3.7	A	5.9	A	4.1	A	10.7	A	4.2	A	3.3	A	4	A	2.9	A	4.4	A	12.1	A	2.3	A	2.8	A	2.8	A
1416207_at	184.1	P	191.6	P	205.2	P	132.2	P	197.5	P	183.2	P	169.5	P	220.2	P	164	P	189.7	P	184.1	P	143.2	P	192.5	P	264.1	P	200.7	P
1416208_at	238.2	P	222	P	213.9	P	191.4	P	235.8	P	221.5	P	196.3	P	215.1	P	243.1	P	210.4	P	216.4	P	221.7	P	269.5	P	315.8	P	239.2	P
1416209_at	4633	P	2880.5	P	2586.1	P	2619.1	P	2853.4	P	2387.1	P	2732	P	2582.8	P	2320.5	P	2598.4	P	2730.6	P	2836.3	P	3285.4	P	2824.6	P	2912.2	P
1416210_at	433.1	P	483.5	P	388.6	P	359	P	382.5	P	319.2	P	435.3	P	393.2	P	295.7	P	448.9	P	434.6	P	363.2	P	450.4	P	512.5	P	453.1	P
1416211_a_at	5.4	A	4.4	A	5.6	A	4	A	6.7	A	4.1	A	4.4	A	5.8	A	2.2	A	6.3	A	3.7	A	5	A	5.1	A	4.5	A	5.9	A
1416212_at	245.6	P	211.2	P	190.8	P	176.7	P	180.8	P	174.3	P	174.3	P	216.9	P	169.7	P	221.3	P	196.4	P	202.5	P	284	P	258.6	P	238.2	P
1416213_x_at	510.2	P	433.5	P	481.7	P	373.8	P	448	P	321.7	P	303.2	P	417.8	P	355.3	P	432	P	387.5	P	472.7	P	550.3	P	486.6	P	542.3	P
1416214_at	64.9	P	48.3	P	51.1	A	61.3	P	62.5	M	31.3	P	64.4	P	52.3	P	54.1	P	67.6	P	47.6	P	69.6	P	81.4	P	90.9	P	78.5	P
1416215_at	192.3	P	193.5	P	180.3	P	121.3	P	183.2	P	119.9	P	138.6	P	186.5	P	127	P	213	P	180.6	P	171.8	P	225.7	P	199.4	P	228.3	P
1416216_at	128.1	P	174.8	P	89.7	P	84.4	P	138.7	P	81.4	P	95.2	P	107.2	P	119.2	P	143.7	P	85.8	P	121.5	P	118.8	P	139.8	P	147.3	P
1416217_a_at	3591.7	P	2424.6	P	2122.4	P	2159.5	P	2378	P	2041.8	P	2518.3	P	2468.8	P	2247.3	P	2458.3	P	2697.5	P	2681.1	P	2813.3	P	2767	P	2619.9	P
1416218_x_at	135.7	P	40.3	P	90.3	P	46.8	P	142.2	P	24.4	P	67.5	P	116.4	P	73.1	P	67.6	P	86.6	P	67.2	P	65.6	P	31.1	P	26.1	P
1416219_at	2972.6	P	1922.2	P	1609.5	P	1950.2	P	1902.5	P	1857.4	P	2127.6	P	2073.5	P	1920.4	P	2124.4	P	2187	P	2043.5	P	2526.2	P	2358.1	P	2178.6	P
1416220_at	1157.5	P	840.3	P	825.6	P	739.3	P	966.9	P	643.5	P	825.9	P	814.4	P	709.6	P	891.4	P	862.3	P	830.5	P	1004.5	P	985.9	P	1048.1	P
1416221_at	25.7	A	33.1	A	13.4	A	22.4	A	23.7	A	26.9	P	19.5	A	30.1	P	18.2	A	25	A	20.8	A	23.7	A	12.3	A	23	A	23.1	A
1416222_at	294.1	P	298.9	P	328.3	P	561.6	P	495.5	P	289.4	P	393.6	P	286.1	P	457.6	P	317.9	P	257.4	P	292.6	P	466.8	P	285.1	P	460.7	P
1416223_at	113.1	A	91.7	A	72.7	A	106.1	A	106.2	A	98	A	57.5	A	110.9	A	96.5	A	108.5	A	76.4	A	83.2	A	107.4	A	103.4	A	133.8	A
1416224_at	68.3	M	65.9	A	44.9	A	28.9	A	35.3	A	27.6	A	40.9	A	57.7	A	50.3	A	44.5	A	50.5	P	30.1	A	47.5	A	60	A	57.3	A
1416225_at	6739.5	P	4525.4	P	4165.5	P	4430.1	P	4346.1	P	4228.9	P	4473.6	P	4838.3	P	4600.5	P	5055.1	P	4885.3	P	5006.9	P	5186.9	P	5235.4	P	5076.1	P
1416226_at	247.2	P	165.2	P	136.7	P	137.2	P	126.9	P	112.9	P	142.7	P	117.7	P	118.7	P	172.8	P	135.4	P	110.1	P	166.3	P	129	P	145.8	P
1416227_at	4.2	A	6.3	A	6	A	4.6	A	3.7	A	3.4	A	5.8	A	2.8	A	4.2	A	3.6	A	3.3	A	3.3	A	2.6	A	3	A	7.2	A
1416228_at	189.5	P	142.3	P	152.6	P	133.6	P	136.2	P	124.8	P	113.8	P	125.2	P	106.5	P	165.1	P	153.3	P	176.2	P	198.2	P	195.7	P	199.9	P
1416229_at	238.8	P	213.2	P	225.3	P	179	P	218.8	P	147.6	P	182.8	P	196.1	P	163.7	P	237.8	P	213.3	P	236.1	P	229	P	207.4	P	329.7	P
1416230_at	272	P	206.1	P	223.2	P	159.9	P	187.1	P	155.9	P	148.8	P	205.4	P	159.1	P	228.2	P	203.3	P	229.7	P	209.5	P	234.4	P	276.1	P
1416231_at	62.1	M	85.6	A	74.5	A	53.2	P	64.8	A	61.9	P	54.1	A	87.7	P	54	A	72.5	P	65.1	P	76.2	P	101.4	P	67	P	85.2	P
1416232_at	7.5	A	0.6	A	3.2	A	1.7	A	1.7	A	0.5	A	0.7	A	3.9	A	0.4	A	2.2	A	1.8	A	5	A	2.3	A	1.1	A	1.4	A
1416233_at	1696.9	P	1114	P	1083.2	P	1082.1	P	1184.2	P	946.9	P	1160.8	P	1163.5	P	1043.5	P	1274.4	P	1313.2	P	1223	P	1378.7	P	1380.3	P	1320	P
1416234_at	528.5	P	323.2	P	302.6	P	322.8	P	394.7	P	256.2	P	271.2	P	397	P	318.9	P	350.3	P	340	P	419.7	P	462.9	P	397	P	458.3	P
1416235_at	353.5	P	250.9	P	263.2	P	210.2	P	294.3	P	168	P	208.7	P	248.9	P	252.8	P	280.3	P	238.7	P	339.9	P	322.9	P	307.1	P	391.1	P
1416236_a_at	213.8	P	320.2	P	268.1	P	244.9	P	301.7	P	205.6	P	327.6	P	267.3	P	235.3	P	346.5	P	311.4	P	317.1	P	435	P	399.5	P	330.1	P
1416237_at	277.6	P	239.8	P	218.6	P	141.6	P	243.5	P	153.8	P	219.3	P	237.1	P	186.3	P	273.9	P	274.5	P	285.9	P	341.2	P	298.6	P	307.4	P
1416238_at	60.7	P	34.5	P	30.3	A	29.7	P	29.3	A	27.5	P	36.5	M	24	A	31	P	41.7	A	23.6	A	21.1	M	33.4	M	27.8	M	26.6	A
1416239_at	6657.7	P	4644.3	P	4530.9	P	4654.1	P	4641.9	P	4463.4	P	4440.2	P	5122.5	P	4681.7	P	5211.8	P	4946.6	P	5058.6	P	5744.1	P	5516	P	5355.1	P
1416240_at	2725.1	P	2048.7	P	1769	P	1627.8	P	2037	P	1574.1	P	1796.6	P	1983.6	P	1669.1	P	2098.1	P	1956.1	P	1971.9	P	2306.8	P	2326.4	P	2262.5	P
1416241_at	279.9	P	241.5	P	210.3	P	206.2	P	222.6	P	181.9	P	223.6	P	259.7	P	191.9	P	266.5	P	200.1	P	237.2	P	280.4	P	288.1	P	261.9	P
1416242_at	35.4	M	55.3	M	55.1	P	36.3	A	58.8	M	33.2	P	41.6	P	60.4	M	30.4	P	41.7	P	47.6	P	43.3	P	43.5	P	44.6	P	72.9	P
1416243_a_at	1212.9	P	1126.9	P	881.5	P	958.9	P	997.9	P	885.5	P	1090.7	P	1042.8	P	1043.5	P	1046.2	P	1068.8	P	1093.4	P	1259.2	P	1329.9	P	1156.3	P
1416244_a_at	1964.2	P	1124	P	1277.5	P	1037.9	P	1185.2	P	1005.5	P	1177.4	P	1252.3	P	1093.5	P	1427.3	P	1290.9	P	1415.3	P	1837.2	P	1594	P	1608.4	P
1416245_at	739.2	P	577.5	P	504.8	P	539.8	P	550.5	P	466.3	P	551.6	P	577.3	P	487.6	P	593.9	P	576.8	P	592.4	P	646.8	P	661.9	P	631.9	P
1416246_a_at	32.1	A	25.2	A	33.1	A	24.4	A	33	A	13.2	A	42.9	A	22.3	A	20.9	A	30.3	A	27.6	A	31.3	A	28.3	A	31	A	24.5	A
1416247_at	325	P	334.4	P	343.9	P	280.9	P	409.6	P	227.4	P	297.9	P	288.4	P	301.6	P	307	P	334.5	P	388.9	P	407.3	P	352.7	P	338.1	P
1416248_at	1334.8	P	880.9	P	837.3	P	818.9	P	1062.2	P	841.4	P	963.3	P	986.9	P	870.8	P	1042.5	P	1073.2	P	1125.1	P	1293.8	P	1198	P	1222.8	P
1416249_at	512.1	P	414.6	P	351.1	P	308.1	P	425.7	P	317.6	P	361.3	P	410.5	P	402.2	P	464.2	P	407.7	P	462.4	P	535.7	P	459.3	P	501.4	P
1416250_at	103.2	P	67.5	P	97.7	P	63.5	P	82.3	P	35.4	P	70.1	P	71.4	P	65.5	P	63.8	P	52.1	P	58.4	P	58.5	P	89.1	P	72.8	P
1416251_at	3.9	A	3.4	A	6.4	A	29.8	A	3.7	A	3	A	6.1	A	1.6	A	4.5	A	15	A	19.8	A	4.1	A	6.9	A	35.1	A	6.2	A
1416252_at	281.4	P	237.5	P	213.2	P	162.2	P	255.5	P	168.5	P	197.2	P	234	P	209	P	203.8	P	226.1	P	248	P	250.8	P	244.6	P	235.7	P
1416253_at	64.3	A	66.9	M	77.2	A	38.1	A	45	A	44.5	A	51.4	A	63.3	A	43.7	A	66.7	A	51.6	A	44.7	A	64.6	A	55.1	A	67.1	A
1416254_a_at	93.6	P	82	P	54.5	P	77	P	78.6	P	81.2	P	74.9	P	64	P	57.3	P	65.7	A	73.3	P	86.2	P	72.2	P	109.2	P	83.4	P
1416255_at	43.8	A	21.2	A	38.7	A	27.1	A	35.1	A	45.6	A	40.1	A	43.1	A	44.5	A	69.3	A	32.4	A	38.8	A	51.1	A	76.4	A	30.5	A
1416256_a_at	325.6	P	324.3	P	217.5	P	223.1	P	301	P	200.1	P	258.3	P	214.8	M	211.3	P	247.8	P	252.9	P	193.9	P	244.2	P	243.2	P	308.4	P
1416257_at	221.6	P	222	P	172.6	P	175.9	P	197.7	P	153.2	P	199.5	P	213.7	P	175.6	P	233.4	P	180.7	P	227.9	P	228.4	P	217.7	P	218.2	P
1416258_at	182.4	P	81	A	77.6	A	44.4	A	55.7	A	65.5	A	76.2	A	33	A	28.1	A	62.6	A	45.8	A	70	A	63.3	A	53.1	A	42.4	A
1416259_at	91.3	P	103.4	P	64.3	P	56.3	P	89.3	P	58.7	P	106.1	P	71	P	57.4	P	71.9	P	84.3	P	83.9	P	106.6	P	83.6	P	92.6	P
1416260_a_at	149.8	P	151.7	P	160.9	P	134.6	P	83.9	P	105.9	P	157.6	P	147.8	P	143.3	P	177.9	P	132.3	P	149	P	122.3	P	178	P	184.9	P
1416261_at	465	P	359.5	P	359.8	P	392.6	P	452.2	P	270.3	P	452.9	P	375.3	P	334	P	505.6	P	421.7	P	482.7	P	489.7	P	565.8	P	522.6	P
1416262_at	500.2	P	301.7	P	318	P	315.2	P	420.8	P	217.8	P	329.2	P	377	P	284	P	368.4	P	358.6	P	413.9	P	407.1	P	434.2	P	429	P
1416263_at	24.1	A	34.5	A	35.5	A	25.3	A	12.4	A	29.2	A	35.8	A	22.4	A	25.6	A	43.6	A	21	A	23.4	A	22.4	A	14.3	A	27	A
1416264_at	6.7	A	23	A	7.9	A	5.4	A	9.6	A	4.6	A	6.1	A	15.9	A	5.9	A	7.1	A	2.5	A	6.3	A	5.7	A	8	A	8.4	A
1416265_at	31.4	P	99.5	P	77.8	P	61.6	P	54.7	P	63.7	P	60.4	P	78.3	P	77	P	68.1	P	45.8	P	65.7	P	70.3	P	83.2	P	66.8	P
1416266_at	4.5	A	17	A	29.9	A	8.3	A	3.8	A	6.6	A	4.5	A	18.8	A	13.2	A	13	A	10.8	A	7.4	A	11.5	A	5.4	A	3.3	A
1416267_at	76.1	P	51.3	P	45.6	P	48.1	P	73.3	P	37	P	45.6	P	54.6	P	51.2	P	73.9	P	52.6	P	60.8	P	74.1	P	73.1	P	69	P
1416268_at	153	P	124.4	P	90.6	P	99.5	P	105.3	P	74.7	P	91.5	P	103	P	106.6	P	102.4	P	118.8	P	107.6	P	97.5	P	117.2	P	114	P
1416269_at	2469.4	P	1830.6	P	1749.8	P	1652.3	P	1957.3	P	1372.9	P	1789	P	1956.3	P	1620.3	P	1884.2	P	1949.3	P	1939.1	P	2299.2	P	2273.1	P	2093.4	P
1416270_at	310.2	P	247.1	P	293	P	196.6	P	235.1	P	168.2	P	227.4	P	250.6	P	196	P	301.8	P	242.9	P	249.5	P	317.1	P	300.3	P	282	P
1416271_at	879.2	P	551.3	P	558.2	P	527.5	P	646	P	456.7	P	612.6	P	605.6	P	530.7	P	695.1	P	713.2	P	719.4	P	863.5	P	779.2	P	738.8	P
1416272_at	184.4	P	205.3	P	116.9	P	127.8	P	105.8	P	99.2	P	115.5	P	133.4	P	120.3	P	110.5	P	105.7	P	134	P	151.2	P	143.1	P	121.7	P
1416273_at	111.4	P	103.9	A	120.6	A	100.1	P	137.4	P	121.2	P	138.2	P	158.4	P	144.8	P	165.5	P	129.7	P	126.8	P	113.7	P	145	P	198.6	P
1416274_at	78.6	P	66.8	P	65.9	P	64.2	P	94.2	P	58.1	P	80.5	P	104.4	P	78.2	P	100.6	P	92.4	P	88.5	P	94	P	88.7	P	83.7	P
1416275_at	6.4	A	11	A	12.2	A	7.7	A	10.8	A	7.9	A	6.8	A	11.8	A	7.9	A	11.3	A	10.2	A	9.7	A	7.8	A	11.9	A	14	A
1416276_a_at	3332.7	P	2227.5	P	1976	P	2088.8	P	2287.2	P	1791.2	P	2384.5	P	2187.4	P	2181.5	P	2411	P	2458.1	P	2313.4	P	2800.9	P	2688.3	P	2698.7	P
1416277_a_at	3898.7	P	2813.8	P	2447.1	P	2744	P	2789.5	P	2332.5	P	2855.5	P	3061.4	P	2711.6	P	2987.6	P	3060.3	P	2951	P	3363.6	P	3360.8	P	3316.6	P
1416278_a_at	1547.2	P	1420	P	1285.4	P	1276.4	P	1333.2	P	1166.4	P	1387.8	P	1400.3	P	1265.6	P	1345.7	P	1391	P	1392.6	P	1628.5	P	1647.8	P	1517.7	P
1416279_at	312.8	P	224.1	P	214.8	P	230.1	P	312.6	P	197.6	P	205	P	291.8	P	249.8	P	264.2	P	298.9	P	286.3	P	292.1	P	266.4	P	318.4	P
1416280_at	345.2	P	251.7	P	231.3	P	205.9	P	210.7	P	195.4	P	228.7	P	211.2	P	214.8	P	307.1	P	260.8	P	229.2	P	282.5	P	248.1	P	272.8	P
1416281_at	434.7	P	325.2	P	416.7	P	268.4	P	319	P	197.2	P	339.2	P	371.8	P	231.7	P	348.8	P	304.8	P	316.7	P	412	P	388.8	P	336.2	P
1416282_at	557.2	P	492.4	P	464	P	456.6	P	510.5	P	381.7	P	512.4	P	474	P	445.9	P	607	P	569	P	518	P	644.2	P	609.4	P	580.7	P
1416283_at	106.3	P	118.7	P	105.4	P	70.1	P	93.9	P	92.3	P	97.9	P	96.5	P	94.3	P	116.3	P	68.1	P	103.5	P	109.7	P	111.9	P	144.5	P
1416284_at	434.8	P	313.4	P	294.1	P	263	P	287.6	P	232.1	P	359.8	P	321.4	P	286.7	P	313.4	P	321.8	P	334.8	P	334	P	339.8	P	414	P
1416285_at	1209.6	P	940.8	P	931.7	P	876.5	P	920.3	P	754.2	P	936.6	P	1008	P	855.1	P	965.5	P	965.9	P	1009.8	P	1217.9	P	1202.1	P	1093.3	P
1416286_at	2.2	A	1.8	A	6.4	A	1.8	A	4.7	A	1.6	A	2.8	A	2	A	1.8	A	3.6	A	2.1	A	3.8	A	2.9	A	1.7	A	3.4	A
1416287_at	38.3	A	75.4	A	47.4	A	44.2	A	54	A	45.3	A	51.4	A	54.8	A	45.9	A	77.6	A	64.2	A	87.9	A	56.5	A	63.8	A	66.5	A
1416288_at	1623.2	P	882.6	P	893.4	P	861.7	P	859.4	P	789.1	P	1053.2	P	1082.1	P	977.2	P	1204.4	P	1264.9	P	1152.1	P	1339.3	P	1283	P	1390.6	P
1416289_at	264.8	P	217.1	P	210.1	P	175.6	P	202.4	P	160.2	P	189.5	P	242.4	P	206.8	P	224.4	P	210	P	247.9	P	267	P	269.9	P	288.9	P
1416290_a_at	246.7	P	446.4	P	234.8	P	299.4	P	373.9	P	246.2	P	355.9	P	324.9	P	226.1	P	290.7	P	321.9	P	339	P	365.1	P	398.3	P	411.7	P
1416291_at	432.8	P	403.5	P	354.8	P	325.3	P	393.3	P	311	P	325.1	P	394.6	P	346	P	406.4	P	390.3	P	389.2	P	510.2	P	456.1	P	459.3	P
1416292_at	1021.1	P	849.4	P	788.3	P	733.8	P	803.3	P	640	P	779.4	P	769.6	P	746.7	P	918	P	795.6	P	879.3	P	1109.6	P	971.6	P	940.8	P
1416293_at	10.4	A	13.2	A	7.7	A	17.1	A	36	A	14.9	A	15.5	A	15.6	A	16	A	22.8	A	11.3	A	12.2	A	20.6	A	29.1	A	26.1	A
1416294_at	290.9	P	228.8	P	210.1	P	179.1	P	248.1	P	178.8	P	203.6	P	233.7	P	234.8	P	239.6	P	241.2	P	253.9	P	264.9	P	252.8	P	307	P
1416295_a_at	57.8	P	55.5	P	41.1	A	48.7	P	31.6	P	35.7	P	42.1	P	34.2	P	33.6	M	31.6	A	27	P	22	A	43.3	P	55.8	P	51.6	P
1416296_at	29.6	A	39.8	A	23.3	A	43	A	14.2	A	18.6	A	38.8	A	47.2	A	30.3	A	44.6	A	45	A	36.7	A	8.2	A	63.9	A	59.2	A
1416297_s_at	36.4	A	59.8	A	67	A	24.9	A	61.3	A	28	A	49.4	A	51.3	A	38.5	A	51.8	A	61	A	33.9	A	55.7	A	50	A	51.2	A
1416298_at	7.4	A	28.1	A	28.8	A	17.8	A	10.7	A	18.3	A	15.3	A	36.9	A	42.5	A	9.3	A	5.2	A	29.5	A	31.9	A	17.6	A	49	A
1416299_at	1.2	A	1.5	A	1.8	A	1.6	A	1.8	A	1.5	A	7.2	A	1.8	A	5.6	A	2	A	2.9	A	1.8	A	2	A	3.3	A	1.3	A
1416300_a_at	3738.6	P	2853.4	P	2584.7	P	2560.8	P	2720.3	P	2357.9	P	2816.9	P	2824.3	P	2726.5	P	3266.7	P	3069.2	P	3505.3	P	3512	P	3753.5	P	3268.5	P
1416301_a_at	4.2	A	1.2	A	3.3	A	4.4	A	7	A	1.3	A	0.8	A	1.7	A	2.3	A	2.9	A	7.1	A	3	A	4.1	A	1.3	A	4.8	A
1416302_at	1.6	A	2	A	10.6	A	13	A	3.4	A	2.7	A	0.9	A	3.1	A	1.7	A	3.9	A	2.8	A	3	A	2.5	A	2.7	A	1.5	A
1416303_at	750.6	P	586.6	P	467.3	P	427	P	487.8	P	405.2	P	407.8	P	475.6	P	409.7	P	510.7	P	460.4	P	472.4	P	520.8	P	515.1	P	586.6	P
1416304_at	578.8	P	476.7	P	470.6	P	342.8	P	418	P	332.2	P	387	P	457.1	P	332.6	P	462.6	P	431.6	P	398.9	P	498.6	P	420.3	P	482.1	P
1416305_at	8.7	A	59.3	A	47.1	A	6.5	A	27.3	A	16.9	A	5.3	A	21.7	A	26.3	A	34.2	A	18.7	A	44.7	A	22.5	A	15	A	8.2	A
1416306_at	1	A	1.4	A	1.9	A	1.1	A	1.5	A	1.1	A	0.8	A	1.8	A	1.1	A	1.1	A	4.7	A	2.3	A	1.7	A	1	A	1.3	A
1416307_at	245.4	P	238.2	P	186.4	M	205.2	P	215.1	P	159.6	P	184.7	P	208.4	P	169.1	P	197.3	P	184.4	P	214.2	P	273.3	P	249.8	P	268.1	P
1416308_at	1170.7	P	1205.5	P	866.6	P	1620.3	P	1797	P	1603.5	P	1910.9	P	1759.2	P	1786.6	P	2253.8	P	1995.3	P	2128.8	P	2837.2	P	2428.1	P	2744.1	P
1416309_at	6.8	A	22.5	A	17.8	A	24	A	22.4	A	3.9	A	15.9	A	5.1	A	16.3	A	14.8	A	16.8	A	7.3	A	23.4	A	15	A	4.1	A
1416310_at	15	A	18.8	A	30.2	A	10.9	A	4.4	A	17	P	19	A	12.4	A	15.6	A	21.4	A	20.8	A	20.3	A	8.8	A	2.8	A	23.5	A
1416311_s_at	9	A	11.5	A	3.3	A	7.5	A	11.3	A	9.3	A	9	A	9.9	A	8	A	2.5	A	8.2	A	7.2	A	1.8	A	36.2	A	10.3	A
1416312_at	230.7	P	231.6	P	156.8	P	164.7	P	192.2	P	140	P	180.8	P	220.4	P	148.7	P	196.7	P	241.9	P	226.2	P	245.7	P	232.1	P	238.4	P
1416313_at	31	A	43.7	A	31.7	A	19.5	A	31.2	A	25	M	26.7	A	37	A	30.3	A	31.9	A	33.1	A	17.7	A	48.6	A	35.7	A	34.5	A
1416314_at	34.6	A	22.9	A	43.7	A	21.5	A	37.9	A	28.7	A	34.1	A	13.4	A	8.1	A	26.7	A	36.5	A	36.1	A	39.2	A	25.4	A	13.5	A
1416315_at	225.8	P	203.7	P	205.6	P	145.9	P	215	P	140.2	P	195.1	P	185.6	P	173.9	P	248.4	P	208.9	P	230.9	P	269.2	P	257.7	P	264.9	P
1416316_at	6461.6	P	4105.3	P	3990.7	P	3811.1	P	3941.2	P	3911.8	P	3992.1	P	4350	P	4124.4	P	4446	P	4459.2	P	4196.8	P	4795.4	P	4791.4	P	4753	P
1416317_a_at	117	P	108.2	P	105.8	P	60.8	P	99.5	P	54.5	P	88.3	P	74.7	P	71.5	P	97.7	P	100	P	95.3	P	107.5	P	118.3	P	110.9	P
1416318_at	58.3	P	54.2	P	55.7	P	15.2	A	26.7	A	24	A	31.1	P	53.5	P	42.5	A	52.8	A	36.1	A	34.5	A	66	P	65	P	46.4	P
1416319_at	2588.9	P	1867	P	1862.2	P	1781.1	P	2049.1	P	1700.2	P	1925.7	P	1799.9	P	1804.1	P	2151.3	P	2058.2	P	2142.4	P	2861.8	P	2089.3	P	2130.5	P
1416320_at	105.5	P	102.6	P	76	P	90.6	P	92.1	P	75.7	P	85.4	P	83.6	P	79	P	100.9	P	78.6	P	93.6	P	115.7	P	103	P	108.3	P
1416321_s_at	267.6	P	223.2	P	204.6	P	182	P	250.4	P	151.2	P	202.4	P	188.4	P	179.5	P	214.1	P	189.6	P	193.4	P	221.3	P	205.4	P	213.6	P
1416322_at	9.2	A	8.2	A	7.6	A	5.4	A	4.4	A	5.7	A	7	A	3.3	A	3.2	A	8.1	A	4.4	A	4.2	A	8.1	A	8.5	A	6.5	A
1416323_at	65.6	P	89.9	P	69.3	A	68.3	P	82.8	P	46.6	P	63.5	P	67.8	P	47.5	P	75.6	P	74	P	77	M	67.2	P	69.8	P	90.4	P
1416324_s_at	71.4	P	64.2	P	60.7	P	55.7	P	89.1	P	57.2	P	58.1	P	70.9	P	55.3	P	65.8	P	53.9	P	43.3	P	44.9	P	65.5	P	75.2	P
1416325_at	10.7	P	20.6	A	18.3	A	11.6	P	32.6	A	12.7	P	20.1	A	19.4	M	19.4	P	29.7	P	26.2	A	22.9	P	19.5	A	24.3	P	9.4	A
1416326_at	157.5	A	94.2	A	99.7	A	80.7	A	94.5	A	75.2	A	80.8	A	91.5	A	95.6	A	91.1	A	81.4	A	101.6	A	97.8	A	99.6	A	114.4	A
1416327_at	735	P	665.4	P	533.8	P	673.7	P	707.1	P	438.5	P	587.9	P	645.1	P	581.3	P	780.1	P	653.7	P	765.6	P	843.7	P	982	P	680.4	P
1416328_a_at	573.9	P	537.2	P	553.7	P	351	P	465.4	P	344.2	P	414.6	P	456.1	P	431.9	P	537.3	P	477.2	P	538.8	P	592.4	P	606.6	P	629.5	P
1416329_at	438.7	P	309	P	345.6	P	239.3	P	331.7	P	235.3	P	292.4	P	323.1	P	278	P	348.4	P	272.9	P	315.1	P	424.5	P	396.3	P	354.1	P
1416330_at	1871.5	P	1337.9	P	1088.1	P	1150.2	P	1234.9	P	992.3	P	1321	P	1273	P	981.6	P	1232.2	P	1306.3	P	1238.2	P	1629.7	P	1308.9	P	1517.5	P
1416331_a_at	312.4	P	208.4	P	235.1	P	190.9	P	267.9	P	183.6	P	269.5	P	252	P	205.1	P	280.9	P	278	P	219	P	298.5	P	287.9	P	305.1	P
1416332_at	48.1	P	84.4	P	71.8	P	51.3	P	52.6	P	54.3	P	66.8	P	53.4	P	50.4	P	58.5	P	45.1	P	75.5	P	87.9	P	91.2	P	75.9	P
1416333_at	62.3	M	84.5	P	81.1	P	50.4	P	78.4	P	54.4	P	64.9	P	86.9	P	57.8	P	89.1	P	55.2	P	65.6	A	74.2	P	57.1	M	53.9	A
1416334_at	7.6	A	22.1	A	47.7	A	12.8	A	15.4	A	6	A	24.7	A	11.9	A	19.7	A	20.2	A	8	A	20.3	A	18.9	A	22.4	A	10.5	A
1416335_at	1749.1	P	1298.7	P	1195.7	P	1281.1	P	1351.7	P	1178.8	P	1433.6	P	1354.5	P	1460.6	P	1387.9	P	1437.6	P	1313.7	P	1631.5	P	1679.5	P	1694.1	P
1416336_s_at	109.8	P	116.4	P	97.1	P	123.6	P	107.6	P	76.5	P	116.3	P	143.4	P	90.8	P	145.6	P	125.2	P	117.9	P	160.4	P	152.3	P	142.4	P
1416337_at	1611.7	P	1323.1	P	1396.2	P	1249.8	P	1455.9	P	1036.1	P	1368.2	P	1460	P	1232.6	P	1497.8	P	1418	P	1471.4	P	1892.5	P	1789.6	P	1828.9	P
1416338_at	55.3	P	59	P	47.9	P	51.6	P	33.9	P	31.4	P	44.5	P	49.2	A	30.6	P	49.3	P	57.8	P	37	P	72.2	P	72.1	P	59.2	P
1416339_a_at	429.5	P	360.5	P	346.8	P	287.3	P	385.3	P	300.2	P	366.4	P	348.7	P	325.8	P	390.4	P	327.4	P	347.1	P	435.1	P	394.5	P	376.8	P
1416340_a_at	1097	P	888.7	P	731.6	P	716.9	P	736.6	P	630.5	P	792.3	P	787.1	P	691.7	P	808.3	P	802.1	P	875.4	P	1029.4	P	872.4	P	891.2	P
1416341_at	163.3	P	119.5	P	73.6	P	94.3	P	128	P	125.8	P	80.8	P	120.3	P	111.4	P	138.3	P	109.9	P	134.8	P	167	P	145	P	117.4	P
1416342_at	15.7	A	6.7	A	9.9	A	13.5	A	16.3	A	17.6	A	9.1	A	10	A	15.6	A	32.6	A	17.3	A	14.4	A	1.5	A	19.2	A	20.9	A
1416343_a_at	3419.9	P	2254.5	P	1937.6	P	2223.4	P	2601.1	P	1757.4	P	2383.9	P	2168.9	P	2008.4	P	2260.1	P	2250.4	P	2557.7	P	2771	P	2511.8	P	2609.2	P
1416344_at	3376.6	P	2431.8	P	2150.5	P	1999.2	P	2462	P	1897.1	P	2467.2	P	2589.1	P	2033.3	P	2567.6	P	2547.5	P	2606.5	P	2932.2	P	2729.1	P	2628.3	P
1416345_at	942.3	P	609.9	P	601.7	P	576.6	P	584.5	P	462.4	P	590.6	P	606.1	P	596.5	P	737.4	P	654	P	661.8	P	938	P	815.1	P	798	P
1416346_at	439.1	P	267.5	P	253.1	P	240.7	P	257.6	P	216.1	P	247.8	P	288.6	P	267.2	P	305.9	P	275.7	P	315.4	P	406.4	P	333.2	P	359.6	P
1416347_at	79.5	P	117.2	P	132.4	P	80.5	P	135.7	P	65.8	P	104.1	P	146.8	P	102.9	P	150.2	P	111.5	P	144.9	P	153	P	135.9	P	111.2	P
1416348_at	32	A	22.5	A	25.3	A	19.4	A	7	A	26.2	A	11.7	A	19.9	A	10.7	A	27.3	A	2.9	A	5.5	A	15.2	A	6.7	A	10.1	A
1416349_at	340.8	P	252.6	P	286.1	P	203	P	255.7	P	187	P	241.7	P	266.3	P	210.1	P	253.6	P	228.7	P	239.9	P	299	P	280.9	P	297.5	P
1416350_at	30.7	P	46.6	P	21.4	A	26.6	P	37.5	A	29.6	P	21.6	P	37.1	P	25.5	P	28.6	P	21.7	A	22.5	P	46.8	P	48	A	42.2	P
1416351_at	402.9	P	334.2	P	355.9	P	254.5	P	307.9	P	257.9	P	276.3	P	317.4	P	277.1	P	324.6	P	334.4	P	281.7	P	372.7	P	375.6	P	383	P
1416352_s_at	872.2	P	804.7	P	667.3	P	766.9	P	771	P	584.9	P	742.1	P	754.5	P	723.6	P	748.5	P	732.4	P	779.5	P	1040.1	P	918.6	P	991	P
1416353_at	181.1	P	117.6	P	109.7	P	84.9	P	128.8	P	110.2	P	117.7	P	95.2	P	96.4	P	130.3	P	132.2	P	139	P	150.2	P	164.9	P	143.7	P
1416354_at	105.1	A	65	A	63	A	80.7	A	69.4	A	33	A	69.9	A	47.8	A	54.4	A	95.2	A	77.8	A	70.3	A	84.8	A	85	A	75.3	A
1416355_at	13.6	A	18.3	A	39.6	A	12.8	A	36.2	M	12.6	A	19.1	A	12.4	A	25.3	M	25.4	A	19	A	18	A	20.6	P	20.7	A	19.7	P
1416356_at	82.4	P	71.7	P	96.6	P	80.9	P	81.1	P	76.1	P	74.9	P	77.9	P	75.2	P	82.3	P	51.6	P	75	P	121.2	P	89.4	P	121.5	P
1416357_a_at	11.3	A	22.1	A	8.9	A	3.4	A	11.9	A	7.3	A	5	A	4.8	A	9	A	5.4	A	13.5	A	4.9	A	6.9	A	8	A	6.7	A
1416358_at	45.4	A	30.1	A	20.3	A	23.8	A	28.3	A	11.2	A	44.1	A	6.8	A	21.7	A	35	A	15.6	A	34.7	A	35.9	A	38.5	A	13.4	A
1416359_at	182.1	P	143.1	P	112.2	P	98.5	P	123	P	85.4	P	149.9	P	114.8	P	125.4	P	118.1	P	118.9	P	129.4	P	135.4	P	152.6	P	140.5	P
1416360_at	62	P	81.6	A	77.1	A	59.7	A	77.9	M	49.8	P	76.6	P	72.3	P	78.8	P	71	M	74.2	P	67.1	P	82.3	P	67	A	91.3	P
1416361_a_at	14.7	A	8.1	A	27.7	A	11.9	A	8.1	A	8.5	A	12.9	A	11.3	A	13.3	P	17.9	A	10.4	A	8.7	A	10.9	A	10.8	A	10.2	A
1416362_a_at	327.9	P	183.4	P	154.1	P	193.7	P	165.8	P	200.8	P	227.2	P	250.5	P	246.2	P	238.6	P	252.5	P	262.9	P	310.1	P	225.3	P	304.4	P
1416363_at	30.6	A	7.6	A	8.2	A	22.7	P	16.5	A	12.7	A	20.2	A	24.4	A	20.8	A	14.6	A	13.3	A	19.3	A	19.9	A	7	A	9.7	A
1416364_at	1503.3	P	1112.7	P	1133.3	P	1078.7	P	1326.8	P	1228.6	P	1323.8	P	1398.9	P	1457.7	P	1486.7	P	1615	P	1588.2	P	1892.8	P	1601.1	P	1698.3	P
1416365_at	1408	P	907.9	P	818.4	P	833.1	P	881.5	P	880.3	P	923.3	P	1201.4	P	1065.6	P	1175.6	P	1317.1	P	1365.6	P	1567.7	P	1302.9	P	1378.7	P
1416366_at	1689	P	1218.3	P	1400	P	1214.6	P	1623.1	P	1020.8	P	1539.1	P	1426.7	P	1289.9	P	1754.8	P	1517.6	P	1701.3	P	1842	P	1737.3	P	1860.5	P
1416367_at	369.4	P	378.8	P	376.8	P	332.9	P	389.7	P	296.9	P	396.7	P	445.4	P	335.9	P	386	P	358.9	P	426.5	P	478.1	P	456.2	P	422.1	P
1416368_at	386.6	P	345.1	P	283.5	P	323.1	P	235.7	P	441.6	P	317	P	285.9	P	310.9	P	271.1	P	336.6	P	285.6	P	405.2	P	360.8	P	319.4	P
1416369_at	277.8	P	313.8	P	330.3	P	272.6	P	340.1	P	198.8	P	333.7	P	264.2	P	312.4	P	324.6	P	272.8	P	353.4	P	400.6	P	359.3	P	414	P
1416370_at	95.9	P	81.8	P	74	P	72.3	P	61.9	P	55.1	P	82.1	P	66.7	P	68.2	P	84.1	P	70.1	P	74.8	P	103.7	P	75.8	P	72.3	P
1416371_at	34.6	A	76	A	56.5	A	50.1	A	92	M	8.7	A	59	A	54.4	P	38.1	A	74.3	A	45	A	75.6	A	59.5	M	65.2	M	81	P
1416372_at	479.1	P	369.8	P	308.1	P	254.2	P	334.7	P	266.7	P	285.1	P	293.7	P	257.2	P	301.7	P	309.2	P	315.7	P	360.3	P	321	P	405.5	P
1416373_at	561.3	P	530	P	520.5	P	439.7	P	558.7	P	479.4	P	556.8	P	555	P	461.2	P	576.5	P	518.3	P	606.3	P	690	P	739.4	P	685.5	P
1416374_at	328.5	P	266.3	P	223.3	P	212.8	P	238.9	P	179.3	P	217.2	P	219	P	215.8	P	236.6	P	232.3	P	263.8	P	355.7	P	276	P	236.1	P
1416375_at	112.9	P	114.3	P	82.9	A	91.5	P	102.8	P	69.1	P	97.3	P	115.4	P	79.1	P	118.1	P	96.4	P	104.5	P	122.9	P	111.7	P	134.7	P
1416376_at	266.7	P	224.2	P	176.9	P	239.9	P	227.2	P	143.8	P	212.1	P	192.2	P	240.8	P	211.2	P	164.8	P	191.6	P	261.7	P	180.1	P	306	P
1416377_at	66.4	P	49.8	P	45.4	P	38.2	P	51	P	37	P	48.3	P	65.2	P	43.9	P	37.9	P	47.5	P	51.1	P	58.9	P	46.3	P	56.2	P
1416378_at	86.9	P	147	P	56.4	M	100.4	P	95.2	P	87	P	57.7	P	95	P	87.6	P	92.4	P	102.7	P	79.2	P	110.5	P	107.2	P	87	P
1416379_at	24.9	A	48.6	A	26.9	A	28.8	A	25.1	A	9.9	A	29.7	A	14.2	A	5.8	A	31.4	A	35.6	A	6.2	A	25	A	21.7	A	27.5	A
1416380_at	31.7	P	46.9	P	58.1	A	37.7	A	51.4	M	37.5	P	49.2	M	36.6	P	39.6	P	32.3	M	45.4	P	52.9	P	47.6	P	64.5	M	34.7	M
1416381_a_at	1650.7	P	1171.2	P	1270.2	P	1074.9	P	1428.3	P	875.5	P	1096.4	P	1284.1	P	1046.6	P	1243.6	P	1197.2	P	1219.9	P	1636.5	P	1356.1	P	1296.6	P
1416382_at	1146.2	P	996.9	P	752.6	P	700	P	716.1	P	838	P	753.8	P	613.2	P	703	P	704	P	1047.9	P	784.6	P	797.7	P	926.2	P	916.5	P
1416383_a_at	1789.5	P	1279.6	P	1292.5	P	1070.2	P	1200.9	P	931.2	P	1090.3	P	1414.2	P	951.6	P	1436.2	P	1225.2	P	1315.4	P	1813.1	P	1499.4	P	1436.6	P
1416384_a_at	825.1	P	534.7	P	556.1	P	557.3	P	598	P	439.7	P	575.1	P	612.1	P	489.8	P	666	P	641.9	P	676.2	P	806.1	P	664.1	P	688.9	P
1416385_a_at	1047.6	P	802.6	P	723.5	P	753.6	P	811.6	P	585.3	P	730.3	P	810.4	P	702.4	P	807	P	782.8	P	792.2	P	968.5	P	943.6	P	950.2	P
1416386_a_at	452.5	P	333.1	P	301.4	P	296.7	P	345.9	P	275.7	P	291.7	P	302.5	P	288.7	P	350.8	P	334	P	321.9	P	412.8	P	417.8	P	397.6	P
1416387_at	241.9	P	221.8	P	211.4	P	168.8	P	202.2	P	174.5	P	188.9	P	227.3	P	180.2	P	223.6	P	217.3	P	200.5	P	191.1	P	216.7	P	227.4	P
1416388_at	20.1	A	37.9	A	4.3	A	4.4	A	54	A	27.7	A	27	A	43.2	A	29.4	A	35.2	A	32.7	A	23	A	50.1	A	39.9	A	30.7	A
1416389_a_at	250.4	P	179.7	P	162.3	P	167.2	P	240.9	P	146.5	P	214.5	P	208.1	P	170.1	P	258.9	P	236.6	P	209.9	P	273	P	313	P	282.8	P
1416390_at	47.3	P	18.5	P	38.6	P	28.5	P	24.6	P	21.8	P	48.9	P	31.4	P	36.1	P	42.5	P	26.3	P	36.9	P	47.8	P	63.1	P	38.3	P
1416391_at	48.6	A	51.9	A	47.2	A	34.5	A	54.4	A	24.7	A	49.8	A	40.1	A	32	A	51.1	A	42.2	A	35.3	A	43.3	A	47.8	P	45.6	A
1416392_a_at	2704.3	P	1794.1	P	1573.9	P	1584.7	P	1817.2	P	1402.1	P	1519.5	P	1742.5	P	1574.5	P	1746.4	P	1748.4	P	1809.4	P	2193.7	P	1885.1	P	1963.8	P
1416393_at	572.8	P	422.2	P	365.4	P	323.3	P	387.1	P	369.1	P	395.9	P	450.5	P	355.4	P	452.4	P	402	P	420.3	P	523.2	P	527.7	P	467	P
1416394_at	662.8	P	453.2	P	440.1	P	399.9	P	486.1	P	337	P	431.9	P	464.3	P	389.3	P	419.5	P	485.2	P	505.1	P	526.5	P	505.2	P	485.2	P
1416395_at	247.6	P	200.7	P	130.5	P	159.6	P	140	P	133	P	151	P	180.4	P	152.9	P	141.2	P	141.5	P	150.2	P	187	P	155.1	P	172.7	P
1416396_at	42.5	A	42	A	17.7	A	31.6	A	42.3	A	30.6	A	36	A	39.8	A	34.3	A	53.2	A	30.2	A	42.5	A	37	A	46.7	A	30.5	A
1416397_at	55.6	P	49.2	P	66.7	P	28.3	P	39.1	P	37.1	P	35.1	P	16.6	P	44.1	P	29.9	P	28.4	P	35.6	P	51.1	P	33.8	P	45.5	P
1416398_at	32.2	A	18.6	A	35.2	A	14.2	A	19.2	A	13.8	A	19.6	A	18.2	A	8.8	A	18.4	A	7.4	A	9.7	A	20.6	M	21.3	A	22.1	A
1416399_a_at	355.6	P	358.1	P	254	P	230.2	P	285.5	P	227.5	P	256.6	P	244.2	P	232.6	P	298.3	P	275.7	P	278.3	P	337.1	P	297.9	P	292.5	P
1416400_at	88.1	P	109.3	P	70.1	A	88.4	P	102.7	P	73	P	74.4	P	102.6	P	63.9	P	109	M	89.9	P	108.3	P	132.8	P	94	P	96	P
1416401_at	866.7	P	526	P	571.8	P	622.8	P	748.2	P	523	P	687.5	P	631.3	P	506.2	P	704.7	P	577.1	P	606.1	P	721.9	P	745.9	P	817.5	P
1416402_at	199.1	P	167.8	P	162.6	P	143.2	P	189.3	P	151	P	180.7	P	175	P	194.8	P	186.8	P	173.1	P	184.2	P	210.6	P	182.2	P	223	P
1416403_at	102.6	P	74	P	82.2	P	92.9	P	103.9	P	69.1	P	112.9	P	89.8	P	78.3	P	90.4	P	94.4	P	87.6	P	109.8	P	87.6	P	119.2	P
1416404_s_at	2939.6	P	2337.7	P	1954.8	P	2139.9	P	2158.2	P	1901.7	P	2252.3	P	2216.5	P	2025.8	P	2291	P	2237.2	P	2582.9	P	2841.1	P	2695.4	P	2467.1	P
1416405_at	447.7	P	389.6	P	427.4	P	347.2	P	488.1	P	277	P	340.4	P	313.2	P	308.5	P	450.5	P	336.3	P	403.8	P	432.5	P	471.9	P	443.1	P
1416406_at	80.1	A	52.1	A	75.1	A	124.2	A	88.3	A	43.7	A	90	A	33.1	A	62.4	A	60.2	A	63.7	A	120.9	A	86.1	A	83.7	A	94.9	A
1416407_at	113.9	P	110.5	P	140.9	P	105.4	P	119.8	P	85.5	P	96.4	P	87.8	P	89.4	P	127.8	P	105.4	P	107.1	P	108.7	P	120.1	P	156.1	P
1416408_at	6394.8	P	3788.9	P	3743.8	P	3629.6	P	3877.2	P	3257.3	P	3716	P	3947.9	P	3604.7	P	3877.8	P	4065.4	P	3829.7	P	4425.5	P	4303	P	4391.4	P
1416409_at	6928.8	P	3629.4	P	3606.7	P	3579	P	3382.9	P	3403.7	P	3667	P	3778.4	P	3703.2	P	3748.8	P	3793.8	P	3446.6	P	4243.6	P	4400.5	P	4103.8	P
1416410_at	27.1	A	40.7	A	38.4	A	22.6	A	37.9	A	37.4	A	29.9	A	34.2	A	39.5	A	32.4	A	22.4	A	47.4	A	38.2	A	33.8	A	33.8	A
1416411_at	322.9	P	393	P	441.2	P	349.1	P	459.6	P	232.2	P	330.2	P	406.8	P	303.7	P	320.2	P	277.8	P	367.1	P	621.1	P	552.2	P	431.1	P
1416412_at	60.4	P	42.3	P	36.8	A	38	P	41.8	P	29.8	P	52.9	P	46.8	P	31.4	P	56.6	P	31.2	P	40.4	P	62	P	44.2	P	46.5	P
1416413_at	1.2	A	3.7	A	5.5	A	5.6	A	1.5	A	1.1	A	1.2	A	5	A	3.2	A	12.9	A	11.3	A	3.3	A	4.1	A	10.2	A	11.6	A
1416414_at	23.2	A	35	A	22.6	A	23.6	A	35	A	26.9	A	27.1	A	28.6	A	23.5	A	19.5	A	36.1	A	28.7	A	31.2	A	36.2	A	39.2	A
1416415_a_at	1024.2	P	883.1	P	675.6	P	716.5	P	793.3	P	653.4	P	710.5	P	745.6	P	641	P	755.7	P	781.7	P	783.6	P	907	P	855.6	P	919.1	P
1416416_x_at	5332.1	P	4358.1	P	3892.7	P	3508.4	P	3931	P	4069.7	P	3492.8	P	4236.9	P	3754.7	P	4039	P	4308.9	P	4411.5	P	5253.7	P	4605.2	P	4371.8	P
1416417_a_at	1178.1	P	782.3	P	775.6	P	742.4	P	796.5	P	670.4	P	868.2	P	879.8	P	768.1	P	826.1	P	932.9	P	856.8	P	1133.2	P	1066	P	934.4	P
1416418_at	875.2	P	879	P	482.4	P	489.1	P	660.3	P	471	P	541.4	P	560.4	P	537.5	P	442.1	P	437.6	P	487.2	P	572.4	P	693.7	P	644.8	P
1416419_s_at	2338.3	P	1726.3	P	1310.4	P	1190.8	P	1532.1	P	1228.6	P	1493.6	P	1349.3	P	1261.5	P	1483.8	P	1385.3	P	1423.3	P	1610.5	P	1627.6	P	1539.6	P
1416420_a_at	3719	P	2865.6	P	2417.7	P	2249.1	P	2791.6	P	2166.2	P	2778.6	P	2702.2	P	2407.1	P	3042.1	P	2867.6	P	2782.7	P	3069.2	P	3083.2	P	3283.8	P
1416421_a_at	60.3	P	61.5	P	39.7	P	51.3	P	67.4	P	56.3	P	47.7	P	53.5	P	52.1	P	63.9	P	54.7	P	62.8	P	68.9	P	63	P	61.7	P
1416422_a_at	85.3	P	74.9	P	53.8	P	64.5	P	81.8	P	41.7	P	60.9	P	78.7	P	59.1	P	65.6	P	71.8	P	54.9	P	97.7	P	98.7	P	85.7	P
1416423_x_at	63.1	P	74.4	P	58.1	P	38.7	P	68.4	P	33.5	P	46	P	51.5	P	73.4	P	49.4	P	77.6	P	87.9	P	87	P	82	P	82.8	P
1416424_at	161.1	P	243	P	156.3	A	140.4	A	131.4	A	120.4	A	158.4	A	152.6	A	128.5	A	156.5	A	103	A	127.2	A	167.5	A	159.5	A	148.6	A
1416425_at	755	P	504	P	512.6	P	432.3	P	477.9	P	381.5	P	462.9	P	490.7	P	500.7	P	525.1	P	497	P	464.1	P	691.6	P	661.8	P	568.2	P
1416426_at	602.1	P	475.3	P	396.1	P	367.1	P	444.7	P	336.9	P	352.9	P	390.7	P	359.2	P	399.9	P	357.7	P	394.9	P	488.1	P	456.9	P	434.2	P
1416427_at	1475.1	P	1193.3	P	906.7	P	771.8	P	997.7	P	742.6	P	915.6	P	1043	P	858.1	P	1023	P	966.5	P	957.2	P	1180.8	P	1104.4	P	1135.6	P
1416428_at	208.8	P	165	P	136	P	141.8	P	138.8	P	119.9	P	163.1	P	136.1	P	140.7	P	133.4	P	154.1	P	127.8	P	191.3	P	153.9	P	171.9	P
1416429_a_at	5233.6	P	3530.3	P	3437.1	P	3555.1	P	3883.6	P	3134.4	P	3499.1	P	3909	P	3411.4	P	3972.4	P	3871.2	P	3935.6	P	4519.8	P	4310.5	P	4262.1	P
1416430_at	5824.7	P	3710.2	P	3536	P	3621.3	P	3876.3	P	3423.2	P	3767.9	P	4013.5	P	3793.1	P	4258.2	P	3967.1	P	4280.5	P	4895.6	P	4507.3	P	4606.3	P
1416431_at	7.9	A	4.3	A	8.6	A	9.3	A	8.9	A	2.9	A	3.8	A	3.5	A	6.4	A	10.7	A	6.5	A	11.9	A	7.8	A	8.3	A	6.2	A
1416432_at	61.3	P	40.4	P	43.5	P	81.7	P	51.2	P	69.4	P	87.7	P	59.8	P	95.8	P	52.9	P	114.5	P	89.6	P	142.9	P	164.1	P	68.8	P
1416433_at	21.6	A	23.4	A	15.1	A	22.7	A	33.5	A	24.3	A	4.3	A	42	A	22.1	A	43.4	A	22.9	A	33.4	A	40.2	A	32.4	A	42.4	A
1416434_at	1.5	A	27	A	9.5	A	11.5	A	45.8	A	24.8	A	20	A	30.8	P	29	A	21.7	A	33.1	A	24.9	A	21.6	A	35.8	A	45.1	A
1416435_at	676.4	P	579.3	P	521.7	P	417	P	561.6	P	434.1	P	387.9	P	456.1	P	420.4	P	428.4	P	393.8	P	466.5	P	423	P	444.6	P	508.6	P
1416436_a_at	179.8	P	127.9	P	185.7	P	146.9	P	200.6	P	116.3	P	117.5	P	161.9	P	131.4	P	179.2	M	154.3	P	152.1	P	191.5	P	191.3	P	188.3	P
1416437_a_at	54.7	P	35.5	P	63.7	M	31	A	40	P	33.5	P	32.5	A	64	P	27.1	P	39.1	P	37.6	P	52.9	P	77.2	P	51.1	P	56.8	P
1416438_at	359.6	P	256.7	P	226.5	P	154.5	P	182.8	P	197.8	P	171.3	P	207.9	P	146.3	P	217.3	P	203.1	P	260.2	P	243.2	P	247.7	P	253	P
1416439_at	298.7	P	297.7	P	265.6	P	221.2	P	301.9	P	176.6	P	265.6	P	231	P	234.8	P	279.4	P	265.3	P	269.8	P	328.9	P	305.2	P	290.1	P
1416440_at	1723.5	P	1471.7	P	1257.7	P	1195	P	1510.6	P	1013.3	P	1332.1	P	1321.4	P	1199.7	P	1359	P	1302.9	P	1390.8	P	1657.5	P	1624.8	P	1558.8	P
1416441_at	628.8	P	493.2	P	384.2	P	379.9	P	491.9	P	306.4	P	435.8	P	414.3	P	382.8	P	441.5	P	420	P	436.6	P	546.5	P	581.5	P	484.9	P
1416442_at	162.2	P	186.9	P	161.8	P	184	P	143.7	P	110.9	P	115.7	P	103.4	P	98	P	127.1	P	115.3	P	90.3	P	158.6	P	132.4	P	136	P
1416443_a_at	159.5	P	91.6	P	131.6	P	132.8	P	132.5	P	97.7	P	137.6	P	155.1	P	103	P	166.5	M	163.7	A	168.2	M	201.1	P	145.9	P	158.4	P
1416444_at	1722.9	P	1418.7	P	1324.4	P	1331.9	P	1500	P	1170.6	P	1395.8	P	1400.3	P	1373.5	P	1418.8	P	1517.6	P	1369.4	P	1552.8	P	1634.8	P	1831.9	P
1416445_at	409.2	P	232.6	P	241.5	P	201.7	P	231	P	159.2	P	194.9	P	246.8	P	200	P	254	P	237.9	P	269	P	294.9	P	309.7	P	295.5	P
1416446_at	490.7	P	368.6	P	359.7	P	369.8	P	405.2	P	277.5	P	382.2	P	362.4	P	349.6	P	464.9	P	408.3	P	402.3	P	368.9	P	438.1	P	439.3	P
1416447_at	768.1	P	654.4	P	587.5	P	576.7	P	740.2	P	564.9	P	627.5	P	651.6	P	590	P	725.6	P	684.2	P	675.9	P	706.6	P	719.5	P	854.3	P
1416448_at	148.3	P	101.6	P	95.1	A	103.4	P	92.2	A	66.7	P	95.8	P	130.7	P	77.6	P	119.2	P	80.4	P	100.6	P	146.9	P	123.6	P	152.6	P
1416449_x_at	61.2	A	83.4	A	55.4	M	68.4	A	59.7	A	50.5	M	49.1	P	69.7	A	58.7	A	95.4	P	79.5	P	58.9	A	77.8	P	74.8	A	71.4	A
1416450_at	32.8	A	45.6	P	45.5	A	25.8	A	38.4	P	22.9	A	24.4	P	32.5	A	27.1	A	39.5	M	25.5	P	31	A	36	P	29	P	29.8	A
1416451_s_at	47.5	A	50.2	A	29.5	A	40.5	P	36.2	A	37.9	A	35.5	A	46.4	A	37.7	A	47.1	A	46	P	44.7	A	53.7	P	49.8	A	45.4	P
1416452_at	4561.5	P	2990.4	P	3196.4	P	2983.2	P	2892.1	P	2697.2	P	2756.5	P	2883.3	P	3068.5	P	2700.2	P	2870.2	P	2773.6	P	4187.6	P	3523.3	P	3618.1	P
1416453_x_at	1000.9	P	850.8	P	711.6	P	698.1	P	883.5	P	725.1	P	830.9	P	857.8	P	760.6	P	889.3	P	779.3	P	886.4	P	1007.6	P	936	P	960.1	P
1416454_s_at	118.8	A	118.6	A	174.9	A	96.3	A	183.8	A	96.3	A	118	A	130.2	A	98.2	A	157.1	A	159.4	A	124	A	140.6	M	167.3	A	169.6	A
1416455_a_at	16.5	A	4.9	A	13	A	2.9	A	2.5	A	13	A	3.7	A	13.9	A	12.5	A	4.1	A	3.6	A	4.6	A	11.7	A	16.2	A	10.4	A
1416456_a_at	3.1	A	3.8	A	6.3	A	1.2	A	2.7	A	3	A	1.9	A	4.7	A	2.5	A	7.1	A	4.8	A	3.7	A	4.9	A	3.2	A	4.6	A
1416457_at	94.1	P	68.5	P	88.8	A	70.1	M	89.6	A	55.2	A	73.1	A	56.3	M	49	A	72.9	M	65.9	A	77.5	M	79	P	80.4	M	86	P
1416458_at	60.8	A	44.6	A	17.6	A	28.3	A	48.4	A	29.3	A	33.4	A	53.7	A	25.1	A	53.5	A	29	A	18.6	A	51.8	A	19	A	57.9	A
1416459_at	50.1	A	35.7	A	15.7	A	45.8	P	41.2	A	23.3	A	23.2	A	20	A	24.8	A	26.6	A	37.2	P	42.9	A	48.7	P	48.9	P	41.9	P
1416460_at	34.1	A	22.5	A	49.3	A	8.3	A	55.7	A	28.5	A	41.8	A	11.6	A	19.2	A	12.2	A	13.8	A	30.8	A	25.1	A	34.2	A	49.2	A
1416461_at	1068.3	P	798.7	P	772.5	P	678.8	P	897.7	P	595.2	P	734.9	P	890.2	P	693	P	878.6	P	819.7	P	889.4	P	1010	P	910.3	P	1082	P
1416462_at	964.7	P	703.3	P	690	P	622.9	P	756.7	P	627.9	P	650.5	P	881.3	P	631.8	P	849.8	P	696.7	P	716.5	P	956.1	P	751.3	P	989.4	P
1416463_at	53.7	P	39.1	P	48.1	P	31.5	P	54	P	35.7	P	31.3	P	56.6	P	43.4	P	71.8	P	35.2	P	48.2	P	53	P	41.7	P	34.8	P
1416464_at	10.3	A	9.8	A	48.5	A	4.4	A	24.5	A	9.2	A	15	A	8.8	A	29	A	38.6	A	9	A	15.5	A	35.9	A	25.6	A	18.3	A
1416465_a_at	768.4	P	732.2	P	612.2	P	521.9	P	721.3	P	445.3	P	611.9	P	631.2	P	544.3	P	717.9	P	655	P	687.1	P	856.5	P	837.7	P	847.7	P
1416466_at	1149.9	P	1011.6	P	898.5	P	823.8	P	1025.4	P	723.6	P	924.5	P	925.2	P	823.3	P	1022.2	P	942.5	P	1047	P	1204.9	P	1253.1	P	1216.2	P
1416467_at	325.5	P	318	P	366.4	P	275.9	P	286.6	P	255.9	P	280.6	P	274.9	P	272.4	P	305	P	351.2	P	401	P	410.2	P	468.5	P	333.5	P
1416468_at	5414.7	P	2889	P	3084.8	P	2952.2	P	3314.4	P	2866.9	P	3148	P	3252.3	P	2968.7	P	3397.6	P	3204.8	P	3097.7	P	4208	P	3678.2	P	3508	P
1416469_at	21.1	A	62.6	A	39.7	A	24.8	A	9.9	A	26.6	A	35.1	A	34.6	A	34.4	A	37.6	A	49.5	A	30.6	A	45.3	A	66.7	A	52	A
1416470_a_at	410.7	P	252.8	P	249.7	P	292.5	P	344.5	P	223.2	P	274.5	P	339.1	P	264.1	P	315.3	P	308.2	P	372.5	P	340.3	P	321	P	419.6	P
1416471_at	565.9	P	599.6	P	327.2	P	316.2	P	429.5	P	324.4	P	475.5	P	404.8	P	369.1	P	525.9	P	439.5	P	349.5	P	525.1	P	459.5	P	486.8	P
1416472_at	688.7	P	561.6	P	506.4	P	464.3	P	584.3	P	390	P	544.3	P	528	P	438.3	P	605.1	P	530.6	P	534.2	P	707.5	P	612	P	650.2	P
1416473_a_at	33.1	A	17.4	A	27.2	A	3	A	40.5	A	14.1	A	10.2	A	21.8	A	17	A	42.9	A	12.5	A	20.7	A	24.1	A	17.1	A	34.3	A
1416474_at	19.1	A	12	A	19.9	A	14.9	A	13.4	A	10.9	A	6.6	A	11.7	A	6	A	14	A	11.9	A	17.7	P	6	M	11.6	A	7	A
1416475_at	212.9	P	261.6	P	224.3	P	150.3	P	230.9	P	146.4	P	206.2	P	203.1	P	173.9	P	218.6	P	190.1	P	170.3	P	250.1	P	223.1	P	196.5	P
1416476_a_at	997.9	P	777.4	P	717.8	P	657.7	P	723.7	P	573.4	P	730.1	P	833.4	P	638.6	P	820.8	P	637.2	P	825.4	P	1076.7	P	990.9	P	989.4	P
1416477_at	486.2	P	429.4	P	327.9	P	329	P	357.4	P	289.3	P	352.3	P	366.7	P	306.5	P	432	P	383.9	P	426.2	P	525.7	P	440.4	P	486.7	P
1416478_a_at	1892.9	P	1230.1	P	1346	P	1329.9	P	1399.5	P	1225.5	P	1341.6	P	1364.8	P	1380	P	1507.7	P	1519.2	P	1417.9	P	1794.2	P	1603.8	P	1788.3	P
1416479_a_at	1197.9	P	734.5	P	754.8	P	756.3	P	698.6	P	666.8	P	737.7	P	849.7	P	678.6	P	820	P	770.9	P	847	P	1134.3	P	841	P	861.9	P
1416480_a_at	802.7	P	532.6	P	609.2	P	626	P	662.7	P	471.7	P	619.9	P	729.5	P	573.5	P	784.1	P	665.1	P	733.7	P	919.1	P	800.7	P	830.9	P
1416481_s_at	83.3	P	54.3	P	71.6	P	68.4	P	87.9	P	55.2	P	67.7	P	85.4	P	73.3	P	81.7	P	70.1	P	95	P	117.6	P	77.7	P	86	P
1416482_at	11.8	A	34.6	A	19.3	A	28	A	31.3	A	13.3	A	39.6	A	25.6	A	35.7	A	21.1	A	27.8	A	30.7	A	30.4	A	25.9	A	26.7	A
1416483_at	84.7	A	107.8	A	79.1	A	91.5	A	66.8	A	42.4	A	87.4	P	88.7	A	66.9	A	80	A	95.2	A	56.5	A	88.3	A	72.7	P	93.8	A
1416484_at	82.7	P	118.5	P	71.5	P	65.2	P	70.5	P	61.7	P	49.7	P	74	P	52.9	P	55.3	P	48.7	P	61.7	P	58.8	P	67.8	P	76.5	P
1416485_at	1538.5	P	1020	P	938.3	P	887.8	P	1034.9	P	804.1	P	991.4	P	1026.6	P	915.4	P	1154.6	P	998.8	P	1116.4	P	1311.2	P	1245.6	P	1233.5	P
1416486_at	248.7	P	281	P	149.8	P	158.9	P	191.4	P	151.4	P	183	P	206.1	P	155.5	P	190.6	P	177.2	P	231.1	P	197.3	P	197.6	P	204.6	P
1416487_a_at	76	P	75.9	P	42.8	A	43.8	P	50.3	A	48	P	53.1	P	44.4	P	48.3	P	53.2	P	27.9	P	67.1	P	65.8	P	67.3	P	67.3	P
1416488_at	151	P	156.1	P	118.1	P	87.9	P	135.7	P	114.3	P	100.6	P	120.8	P	106.8	P	137.4	P	92.1	P	134.6	P	122.1	P	146.8	P	133.5	P
1416489_at	191.2	P	178.2	P	169.2	P	149.1	P	161.2	P	131.4	P	129.5	P	162.2	P	123.5	P	182.3	P	162.6	P	148.8	P	201	P	154	P	200.5	P
1416490_at	17.1	A	7.8	A	20.6	A	6.7	A	7.6	A	2.9	A	2.9	A	3.3	A	1.2	A	11.3	A	2.8	A	10.9	A	2.4	A	14.9	A	8.9	A
1416491_at	36.6	A	43.4	A	35.7	A	39.3	A	52.3	A	22.5	A	30.9	A	39.4	A	26.9	A	37.9	A	28.3	A	9.4	A	29.4	A	9.4	A	37.6	A
1416492_at	83.4	A	113.2	A	102.7	A	52.4	A	104.2	A	56	A	44.4	A	105.8	A	53.9	A	81.5	A	48.7	A	62.9	A	78.7	A	32.7	A	53.1	A
1416493_at	700.8	P	530.5	P	599.6	P	551.3	P	670.5	P	383.1	P	531.3	P	698.3	P	485.1	P	599.6	P	673.5	P	669.7	P	753.3	P	777.5	P	743.6	P
1416494_at	1114.6	P	816.5	P	834.3	P	850.7	P	897.9	P	743.3	P	839	P	868.6	P	794.1	P	908	P	944.2	P	942.7	P	1085.9	P	1021.1	P	1036.3	P
1416495_s_at	612	P	450.4	P	422.7	P	345.4	P	446.6	P	322.5	P	387.5	P	496.9	P	353.5	P	396.5	P	423.8	P	421.3	P	560	P	490.7	P	479.1	P
1416496_at	1379.3	P	1056.3	P	1021.3	P	1008	P	1189.7	P	977.9	P	1079.4	P	1206.4	P	1023.9	P	1184	P	1207.3	P	1242.7	P	1470.7	P	1329.4	P	1392.3	P
1416497_at	226.5	P	173.2	A	220.8	A	136.7	A	216.6	A	142.3	A	144.9	A	190.3	A	155.7	A	179.9	A	171.8	A	197.7	M	118.7	A	184.2	M	218	M
1416498_at	52.6	A	27.9	A	23.7	A	18.4	A	37	A	29.1	A	38.2	A	31.2	M	13.6	A	42.3	A	30.8	A	44.6	A	36.6	A	38	A	36.2	A
1416499_a_at	164.5	P	193	P	162.1	P	166.5	P	215.2	P	152	P	194	P	195.5	P	177.6	P	280.7	P	188.4	P	253.5	P	329.8	P	276.2	P	303.7	P
1416500_at	668.4	P	482.2	P	477.4	P	394.1	P	504.6	P	357	P	416.3	P	444.6	P	432	P	505.9	P	471.3	P	483	P	580.3	P	546.2	P	525.3	P
1416501_at	53.7	A	55.9	A	27	A	42	P	44.9	A	45.7	A	43	A	66.7	A	57.3	M	47.2	A	76.3	P	57	A	91.2	P	66.2	P	62.6	P
1416502_a_at	459.3	P	299.1	P	279.8	P	288	P	332.3	P	223.4	P	322.2	P	374.2	P	334.7	P	389	P	381.1	P	356.1	P	380.8	P	405.5	P	488.1	P
1416503_at	24.8	A	29.4	A	36.8	A	23.6	A	25.7	A	27.1	A	34.1	A	19.3	A	22.1	A	20	A	27.2	A	29	A	16.3	A	22.4	A	20.4	A
1416504_at	92.1	P	89.8	P	77	P	64.4	P	69.3	P	49.5	P	74.5	P	29.1	A	60.9	P	45.9	A	65.4	P	87.8	P	83	P	79.2	P	92.6	P
1416505_at	57.5	P	63.9	P	54.1	P	50.3	P	82.1	P	34.2	A	58.2	M	50.8	P	59.9	P	47.9	P	62.5	P	65.8	P	67.6	A	46.7	P	79.2	M
1416506_at	1207.1	P	938.6	P	754.3	P	751.9	P	949.1	P	734.7	P	860.7	P	855.3	P	781.8	P	948.9	P	910.4	P	905.7	P	1188.9	P	1053.4	P	1033.9	P
1416507_at	7.8	A	28.7	P	4.9	A	6.7	A	27.5	P	22.8	P	6.5	M	15.7	P	7.2	P	20.4	P	11.7	A	12.3	P	32.2	P	23.1	P	15.2	P
1416508_at	381.9	P	306.8	P	325	P	257	P	356.2	P	251	P	300.4	P	319.7	P	278.1	P	360.6	P	291.1	P	345.1	P	348.7	P	377.6	P	378.5	P
1416509_at	702.9	P	524.6	P	444.4	P	494.6	P	554.1	P	415.4	P	488.3	P	551.3	P	479.2	P	470.4	P	495.1	P	552.7	P	626.7	P	584.9	P	600.5	P
1416510_at	278	P	250	P	216.2	P	197.6	P	241.5	P	179.2	P	210.5	P	234.3	P	208.1	P	260.6	P	209.3	P	239.1	P	227.2	P	263	P	275.2	P
1416511_a_at	230.8	P	128.9	P	128.9	P	102.7	P	123.6	P	101.3	P	129.4	P	116.9	P	102.4	P	113	P	110.5	P	119.1	P	150.9	P	153.9	P	158.3	P
1416512_at	208.3	P	128	P	106.4	A	130.9	P	157.1	P	99.6	P	130.2	P	152.8	P	107.6	P	152.9	P	119.1	P	180.3	P	197.6	P	179.7	P	165.6	P
1416513_at	5.4	A	50.4	P	38.9	A	23	P	38.6	A	38.2	A	25.2	A	43.7	A	29.1	P	36.7	P	26.1	A	32.6	P	45.9	P	28.1	M	34.2	P
1416514_a_at	29.5	A	31.2	A	39.6	A	28.2	P	25	A	14.7	A	23.3	A	11.8	A	25.8	A	17	A	27	M	22.5	A	20.3	A	17.4	A	40.5	A
1416515_at	22.8	A	5.8	A	21.6	A	27.7	A	42.1	A	11.3	A	17.7	A	24.6	A	23.9	A	19.3	A	20.3	A	10.5	A	12.7	A	10.1	A	35.5	A
1416516_at	1.7	A	4.8	A	3.2	A	0.9	A	3.8	A	3	A	2	A	1.6	A	1.3	A	2	A	1.4	A	4.4	A	2	A	2.4	A	2.3	A
1416517_at	120.1	P	104.9	P	118.8	P	98.6	P	104.2	P	98.9	P	79.9	P	118.4	P	87.7	P	105.7	P	107	P	107.4	P	134.7	P	105.4	P	118.2	P
1416518_at	5.4	A	55.6	A	13.3	A	4.7	A	20	A	6.1	A	17.9	A	13.7	A	2.7	A	4.7	A	29.1	A	36.7	A	15.5	A	15.9	A	23.7	A
1416519_at	3076.7	P	2154.8	P	1900.8	P	2076.5	P	1976.1	P	2043.3	P	2336.5	P	2388.2	P	2252.5	P	2292.6	P	2508.3	P	2382.2	P	2923	P	2553.4	P	2411.9	P
1416520_x_at	1038	P	826.5	P	707	P	682.7	P	685.9	P	625.9	P	825.1	P	702.7	P	746.1	P	706.3	P	780.9	P	758.5	P	878.2	P	849.2	P	797.6	P
1416521_at	297.4	P	314	P	244.1	P	221	P	260.7	P	238.6	P	259.4	P	243.9	P	260.6	P	301.2	P	244.9	P	276	P	397.4	P	313.5	P	393.6	P
1416522_a_at	1014.6	P	857.8	P	754.2	P	709.9	P	859.6	P	677.7	P	819.1	P	798.1	P	646.8	P	773.7	P	911.2	P	799.7	P	969.3	P	897.5	P	933.4	P
1416523_at	16.8	A	24.3	A	29.6	A	26.4	A	3.8	A	2.1	A	2.8	A	17.5	A	19.6	A	1.2	A	2.1	A	19.6	A	8.9	A	13.8	A	14.7	A
1416524_at	645.8	P	432.8	P	393.2	P	322.3	P	447.7	P	317	P	321.8	P	409.5	P	327.7	P	412.3	P	407.2	P	447	P	591.1	P	495.8	P	472.1	P
1416525_at	465	P	414.3	P	328.8	P	306.8	P	389	P	290.8	P	337.3	P	395.2	P	331.8	P	390.7	P	387.8	P	422.6	P	456.3	P	419.1	P	487.4	P
1416526_a_at	1479.1	P	1004.3	P	1158.9	P	869.3	P	1155.2	P	890	P	1045.7	P	1114.8	P	954.8	P	1170	P	1156.4	P	1211.3	P	1308.1	P	1243.4	P	1187.9	P
1416527_at	148	P	166.4	P	105.3	P	142	P	175.2	P	141	P	168.2	P	161.6	P	138	P	167.5	P	153.6	P	133.8	P	202.9	P	238.9	P	206.6	P
1416528_at	128.7	P	121.5	P	141.8	P	128	P	160.5	P	110.8	P	105.2	P	121	P	110.2	P	113.2	P	139.8	P	127.8	P	114.7	P	139.5	P	139	P
1416529_at	3	A	12.2	A	2.3	A	5.1	A	1.9	A	9.2	A	13	A	1.3	A	11.8	A	12.8	A	12.6	A	11.1	A	6.9	A	15.9	A	5.9	A
1416530_a_at	734.6	P	638	P	573.6	P	536.6	P	732.7	P	541.4	P	521.2	P	790	P	546.3	P	678.5	P	643.4	P	691.1	P	861.5	P	827.8	P	811.7	P
1416531_at	1545	P	1192.6	P	1028	P	922	P	1116.6	P	845	P	1098.1	P	1101.6	P	1006.7	P	1136.2	P	1097.5	P	1133.1	P	1203.4	P	1359.9	P	1292.6	P
1416532_at	75.1	P	68.8	P	73.9	P	73	P	71.4	P	58.1	P	61.9	P	61.9	P	62.2	P	60.4	P	67.1	P	75.3	P	86.1	P	96.4	P	105	P
1416533_at	256.2	P	208.2	P	205.8	P	185.8	P	184.8	P	156.8	P	217.1	P	184	P	167.8	P	179.3	P	191.4	P	227.2	P	246.1	P	249	P	248.5	P
1416534_at	317.9	P	237.2	P	216.8	P	202	P	240.6	P	210.6	P	241.7	P	251.8	P	197.7	P	264.4	P	233.9	P	257.6	P	298.2	P	270.2	P	328.1	P
1416535_at	28.6	A	25.3	A	61.3	A	37.4	A	62.7	A	40.3	A	55.6	A	36.9	A	38.3	A	71.5	A	55.5	A	48.9	A	30.7	A	67.4	A	67.1	A
1416536_at	28.3	M	51.5	P	44	P	26.3	P	50.1	P	40.2	P	36.4	P	42.2	P	36.8	P	48.5	P	38.6	P	43.7	P	48.6	P	39	P	48	P
1416537_at	277.4	P	252.3	P	196.6	P	208.8	P	227.8	P	175.8	P	214.2	P	224	P	225	P	263.3	P	224.1	P	279.4	P	277.2	P	305.5	P	285.3	P
1416538_at	166.3	P	100.1	P	117.1	P	124	P	124.1	P	121.3	P	104.1	P	95.2	P	138.9	P	138.2	P	132	P	108.6	P	123.3	P	105.7	P	135.2	P
1416539_at	146.4	P	144.4	P	81.4	P	112.5	P	186.5	P	99.3	P	159.4	P	145.3	P	103.3	P	186.1	P	156.9	P	114.1	P	165.5	P	138	P	125.3	P
1416540_at	385.9	P	310.6	P	324.2	P	268.6	P	326.6	P	213.1	P	272.8	P	311.9	P	263.2	P	303.2	P	259.3	P	300.9	P	319.2	P	347.3	P	348	P
1416541_at	88.8	P	54.8	A	11.4	A	69.8	A	76.6	A	69.8	M	52.3	A	83.1	A	74	A	60.8	A	87.5	A	75.1	A	69.4	P	95.3	A	94.2	A
1416542_at	80.5	P	91.2	P	93	P	63.6	P	82.2	P	61.6	P	91.7	P	87.8	P	66.2	P	77.6	P	82.5	P	80	P	101.5	P	110.7	P	108.1	P
1416543_at	477.3	P	500.3	P	405.7	P	844.7	P	1006.8	P	740.9	P	1087.6	P	1106.4	P	1018.8	P	1226.5	P	982.6	P	1101.3	P	1312	P	1342.8	P	1462.4	P
1416544_at	52.8	P	51.7	P	41.1	P	34.5	P	49.4	P	26.8	P	41.1	P	33.4	P	35.1	P	61.1	P	49.1	P	47.5	P	60.8	P	51.2	P	54.1	P
1416545_at	171.5	P	129.9	P	151.7	P	122.6	P	155.3	P	85.9	P	173.3	P	119.6	P	111.4	P	177.2	P	146.1	P	179.9	P	146.7	P	145.8	P	139.2	P
1416546_a_at	2773.8	P	2103.5	P	1830.3	P	1877	P	2092.3	P	1748.4	P	2197.2	P	1969.7	P	1951.5	P	2169.8	P	2112.2	P	2019.4	P	2500.5	P	2485.1	P	2354.4	P
1416547_at	976	P	637.4	P	734.4	P	586.4	P	690	P	553.7	P	635.4	P	693.2	P	630	P	745	P	689.2	P	612.6	P	817.9	P	782.6	P	795.2	P
1416548_at	113.9	P	91.4	P	86.2	P	91.2	P	105.3	P	60.1	P	97.7	P	92.3	A	88.9	P	112.9	P	104.4	P	121.9	P	109.1	P	115.1	P	128.9	P
1416549_at	146.1	P	111.9	P	88	P	73.9	P	114.9	P	81.5	P	76.9	P	114.3	P	88.9	P	103.4	P	119.8	P	120.4	P	116.2	P	102.4	P	132.7	P
1416550_at	85.8	A	94.1	A	71.9	A	69.5	A	62.5	A	52.6	A	65.2	A	84	A	63.1	A	83.4	A	85.7	A	88.8	A	69	A	98.3	A	121.7	A
1416551_at	405.8	P	248	P	210.5	P	219	P	231.3	P	179.9	P	208.3	P	300	P	239.1	P	289	P	290	P	281.7	P	313	P	289.3	P	331.8	P
1416552_at	24.1	A	30.9	A	25.8	A	22.9	A	24.1	A	19.3	A	28.9	A	46.2	A	21.6	A	46.6	A	28.3	A	13.7	A	7.2	A	23.6	A	36.1	A
1416553_at	167.6	P	163.1	P	173.9	P	138.7	P	134.2	P	128.9	P	164	P	168.7	P	138.6	P	168	P	175	P	167.7	P	158.6	P	203.3	P	206.3	P
1416554_at	363.1	P	246.7	P	230.8	P	197.8	P	248.6	P	157.7	P	221.6	P	255.3	P	225.7	P	285.7	P	245.8	P	239.1	P	279.7	P	249.9	P	218	P
1416555_at	1603.5	P	1168.1	P	1162.9	P	924.5	P	1173.7	P	855.3	P	1012	P	1273.7	P	905.9	P	1236.5	P	1183	P	1279.8	P	1571.5	P	1328.7	P	1312.8	P
1416556_at	2536.5	P	1637.7	P	1640.7	P	1532.6	P	1889.6	P	1305.3	P	1660.9	P	1826.8	P	1706.3	P	1864.4	P	1879.8	P	1925.7	P	2354	P	2207.4	P	2401.1	P
1416557_a_at	94	P	90.5	P	65.9	M	54.4	P	86.4	P	52	P	64.5	P	77.8	P	68.5	P	73.8	P	87.2	P	68.9	P	95.5	P	103.1	P	97.2	P
1416558_at	4.7	A	4.6	A	2.5	A	1.9	A	3.2	A	1.5	A	6.8	A	3.7	A	8.2	A	1.8	A	1.5	A	4.3	A	1.9	A	12	A	1.3	A
1416559_at	65.6	A	52.6	A	34.5	A	43.6	A	48.5	A	45.2	A	70.4	A	59.6	A	56.4	A	62.2	A	64.2	A	51	A	57.5	A	60.7	P	78.1	A
1416560_at	43.2	A	53.2	P	51.5	A	41.2	P	65.7	A	40.2	P	47.6	A	48.6	P	36.7	P	45.5	A	39.7	P	65.4	P	43.4	P	49.3	P	50	P
1416561_at	2.5	A	10	P	7.8	A	6	A	5.4	A	5.4	A	5.9	A	10.3	A	7.6	A	9.6	P	8.7	P	9.1	A	7.1	A	0.7	A	1	A
1416562_at	12.8	A	34.5	A	46.9	A	8.9	A	23.6	A	14.4	A	27.6	A	23	A	14.2	A	34.2	A	13.9	A	28.8	A	8.3	A	40	A	6.8	A
1416563_at	85.5	A	72.2	A	70.5	A	73.4	A	53.9	A	34	A	38.8	A	82.4	A	52.9	A	77.5	A	39.4	A	49.5	A	108.4	A	90.2	A	87	A
1416564_at	42.6	P	35.9	P	31.3	P	23.2	P	38.9	P	29.6	P	26.7	P	33.3	P	34.7	P	35.7	P	35.9	P	10.1	A	35.2	P	30.8	P	42.9	P
1416565_at	2830.1	P	1940.3	P	1686.9	P	1806.4	P	1994.5	P	1543.1	P	2031.3	P	1982.3	P	1931.5	P	2067.9	P	2031.8	P	2092.9	P	2377.4	P	2353.5	P	2201.2	P
1416566_at	601.9	P	501.5	P	304.3	P	369.1	P	450.3	P	316.2	P	405.7	P	406	P	319.4	P	344.2	P	377.2	P	391.9	P	476.3	P	445.1	P	503.1	P
1416567_s_at	1160.9	P	926.8	P	849.1	P	721.9	P	835.8	P	651.8	P	728.6	P	987.1	P	704.1	P	943.8	P	977.5	P	827.1	P	1183.3	P	1118.5	P	896.3	P
1416568_a_at	103.2	P	113.8	P	127.8	P	67.8	P	107.2	P	79.1	P	109.3	P	114.5	P	73.8	P	104.5	P	73.5	P	80.7	P	100.9	P	122.2	P	131.2	P
1416569_at	136.5	P	103	P	75.1	P	65.5	P	77.7	P	68.2	P	90.8	P	103.5	P	73.5	P	111.8	P	86.1	P	93.4	P	130.2	P	109.6	P	108.9	P
1416570_s_at	317.6	P	318.8	P	451.5	P	280.6	P	437.6	P	315.1	P	366.3	P	371.7	P	352.6	P	414.9	P	371.6	P	440.7	P	470.1	P	419	P	483.1	P
1416571_at	26.1	A	34.5	A	5.3	A	14.5	A	12	A	29.6	A	27.2	A	30.1	A	19.7	A	22.9	A	30.6	A	49.2	A	7.7	A	7.2	A	16.5	A
1416572_at	39.5	P	56.9	P	16.3	A	22.7	A	17.1	A	8.9	A	26.4	A	31.3	A	4.7	A	18	A	19	A	36.2	A	34.6	P	22.3	A	39.3	A
1416573_at	38.7	A	21	A	17.1	A	21.8	A	31.3	A	5.9	A	15	A	38	A	24.5	A	41	A	28.9	A	37.3	A	36.7	A	30.3	A	35.4	A
1416574_at	160	P	122.7	P	72.5	A	95	P	83.5	A	60.3	M	68.4	A	90.5	P	73.9	M	92.2	A	94	P	87.2	A	129.4	P	70.2	A	69.5	M
1416575_at	26.9	A	7.1	A	30.1	A	7.3	A	15.5	A	19.8	A	7.6	A	3.6	A	5.3	A	16	A	11.6	A	4.8	A	10.4	A	24	A	23	A
1416576_at	84.1	A	80.6	A	88	A	57.9	A	79.1	A	76	M	67.1	M	39.4	A	33.9	A	91.1	A	22.7	A	44.7	A	59.2	A	65.6	A	106	A
1416577_a_at	915.7	P	780.7	P	645.2	P	546.6	P	809.6	P	540.2	P	661.6	P	851.1	P	576.7	P	724.3	P	673.5	P	781	P	765.5	P	831.5	P	806.7	P
1416578_at	100.6	P	101.6	P	79.5	A	62.2	P	47.7	P	48.7	P	88.1	P	75.8	P	64.9	A	118.9	P	44.6	P	88.8	P	138.3	P	137.3	P	93	P
1416579_a_at	4.3	A	52.5	A	30.1	A	16.7	A	15	A	5.2	A	6.9	A	17.8	A	23.6	A	15.1	A	9.3	A	19	A	22.9	A	43.8	A	20.3	A
1416580_a_at	493.9	P	331.5	P	240.8	P	251.3	P	288.7	P	237.5	P	242.9	P	248	P	206.6	P	253.7	P	260.6	P	253.7	P	294.9	P	287.7	P	307.7	P
1416581_at	349.1	P	344.4	P	308.5	P	267.2	P	278.6	P	234.5	P	274.7	P	332.5	P	235.8	P	333.9	P	288.8	P	291.6	P	333.6	P	336.1	P	331.8	P
1416582_a_at	138.5	A	123.3	P	153	A	187.9	A	171.4	A	140.1	A	90.6	A	150	A	150.3	A	78.2	A	166.3	A	157.4	A	196.6	A	88.8	A	190	A
1416583_at	78.4	A	56	A	46.9	A	29.7	A	46.5	A	27.1	A	41	A	56	A	45.2	A	49.5	A	49.3	A	56	A	49.7	A	53.3	A	44.7	A
1416584_at	40	A	77.4	P	33.1	A	54.6	P	44.9	P	41.2	P	52	P	44.5	P	51.3	P	56.9	P	43.8	P	75.2	P	40.8	P	68	P	41.8	P
1416585_at	102.7	P	78	P	78.1	P	68.5	P	71.1	P	62.8	P	75.5	P	86.8	P	67.4	P	99.6	P	75.2	P	85.3	P	108.2	P	99.4	P	104.4	P
1416586_at	50.4	A	40.2	A	40.1	A	34.8	A	66	A	29	A	42.1	A	56	A	34.3	A	54.8	A	52.5	A	59	A	55.7	A	46.5	A	50.9	A
1416587_a_at	30.4	A	48.8	A	14.7	A	8.2	A	49.7	A	23.9	A	44.6	A	39.1	A	47.2	A	23.8	A	45	A	55	A	63.8	A	72.1	A	77.6	A
1416588_at	45.1	A	20.7	A	33.6	A	37.4	A	44	A	24.3	A	16.5	A	31.6	A	37.4	A	40.6	A	35.8	A	50.1	A	38.2	A	34.2	A	56.6	A
1416589_at	208.8	P	164.2	P	92.3	A	155	P	269	P	127.9	P	82.2	P	147	P	149.8	P	162.6	P	142.8	P	159.1	P	209.4	P	225.7	P	140.1	P
1416590_a_at	35.7	A	53.7	A	52	P	24.5	A	30.3	A	21	A	27.2	A	17.9	A	39.3	P	26.6	A	48.9	A	22.5	A	42.2	A	32.8	A	44.6	A
1416591_at	52.4	P	86.2	P	69.9	P	38.4	P	66.8	P	55.3	P	62.4	P	34.7	P	27.1	P	42.7	P	41.6	P	53.6	P	45	P	44.2	P	82.4	P
1416592_at	243.7	P	210.2	P	199.4	P	135.7	P	184.4	P	172	P	184.5	P	134.7	P	166.4	P	229.9	P	222	P	209.4	P	277.6	P	233.6	P	234.2	P
1416593_at	296.4	P	273.2	P	249.7	P	193.2	P	236	P	182.7	P	167.4	P	221.9	P	176.2	P	275.3	P	256.3	P	265.9	P	349.3	P	337.2	P	309.8	P
1416594_at	3.1	A	3.1	A	5	A	2.2	A	2.4	A	2	A	2.6	A	2.8	A	2.3	A	3.6	A	2.6	A	2.5	A	2.5	A	4.6	A	4	A
1416595_at	247.1	P	309.8	P	189.9	P	216.4	P	271.8	P	210.3	P	263.8	P	267.9	P	208.4	P	264.3	P	246.1	P	260.4	P	286.8	P	273.3	P	319.3	P
1416596_at	11.3	A	7.8	A	6.2	A	8.5	A	6.5	A	4.4	A	5.5	A	5.5	A	8	A	3.8	A	4.9	A	6.3	A	6.2	A	3.5	A	11.3	A
1416597_at	56.5	A	52.5	M	49.6	A	26.1	A	34.7	A	24.7	A	36.5	A	44.6	A	43.2	A	16	A	27.5	A	43.8	A	40.8	M	49.5	M	36.9	A
1416598_at	33	A	41	A	12.8	A	18.9	A	34	A	23.2	A	35.8	A	41.7	A	20.4	A	48.8	A	16.9	A	41.2	A	26.8	A	43.4	A	41.7	A
1416599_at	81	A	105.8	A	99.8	A	75.7	A	103.6	A	80.8	A	78.9	A	205.1	P	107.8	P	95.5	A	117.7	P	152.6	A	113.1	M	182.9	P	145.3	A
1416600_a_at	166.4	P	95.9	P	100.1	P	108.3	P	86	P	57.5	P	84.6	P	101.1	P	92.8	P	102	P	112.1	P	123.8	P	154.6	P	178.6	P	117.2	P
1416601_a_at	90.9	P	102.2	P	88.3	P	90.7	P	84.3	P	58.6	P	70.6	P	77.7	P	57.3	P	120.3	P	80.8	P	98.2	P	124.4	P	97.9	P	119.1	P
1416602_a_at	13	A	15.1	A	18.3	A	17.1	A	17.3	A	20.6	A	24.3	M	8.3	A	13.8	A	16.3	A	13.4	A	18	M	25.8	A	16.8	A	20.6	A
1416603_at	519.3	P	615.8	P	464.9	P	385.1	P	497.6	P	510.5	P	554.8	P	522.4	P	414.1	P	538.8	P	485.8	P	528.4	P	620.1	P	512.7	P	476.2	P
1416604_at	2243.6	P	1605.3	P	1798.9	P	1552.4	P	1742.1	P	1424.3	P	1692.5	P	1706.4	P	1543.2	P	1843	P	1699.9	P	1801.8	P	2152.9	P	1990.4	P	2052.6	P
1416605_at	159.2	P	169.7	P	160	P	142.3	P	141.2	P	112.8	P	152.8	P	148.9	P	151.6	P	172.1	P	115.1	P	154.8	P	214.1	P	191.2	P	202.8	P
1416606_s_at	196	P	221.2	P	166.7	P	214.3	P	193.7	P	164.9	P	187.1	P	227.2	P	232.8	P	193.9	P	166.3	P	226.9	P	267.3	P	272.3	P	302	P
1416607_at	2427.8	P	1429.6	P	1461	P	1323.4	P	1590.9	P	1256.4	P	1407.8	P	1737.9	P	1355.4	P	1630.9	P	1601.3	P	1482.2	P	2059.9	P	2013.7	P	1778	P
1416608_a_at	652.8	P	476.1	P	197	P	393.5	P	234.6	P	322.2	P	381.5	P	309.5	P	388	P	244.9	P	307.3	P	364.4	P	533.8	P	432.6	P	282	P
1416609_at	729	P	550.4	P	512	P	439.9	P	493.4	P	418.4	P	443.7	P	562.3	P	511.4	P	583.8	P	516.3	P	452.7	P	657.9	P	672.5	P	514.9	P
1416610_a_at	168.6	P	123.3	P	99.9	P	108.7	P	111.6	P	93.5	P	109.9	P	129.7	P	99.4	P	126.5	P	119	P	113.3	P	149.2	P	148.7	P	151.9	P
1416611_at	273.2	P	196.6	P	182.2	P	143.2	P	221.2	P	136.8	P	183.6	P	233.4	P	191.3	P	243.6	P	204	P	221.8	P	260.7	P	262.4	P	250	P
1416612_at	25.4	A	2.4	A	4.5	A	13.2	A	17.7	A	16.5	A	37.5	A	6.1	A	33.3	A	41.9	A	24.9	A	34.1	A	41.6	A	35.4	A	53.4	A
1416613_at	27	A	28.3	A	22.1	A	31.9	A	34	A	19.9	A	15.3	A	22.8	A	31.8	A	43.2	A	33.9	A	27.9	A	40.1	P	39.8	A	42.3	A
1416614_at	63.6	P	63.9	P	47.7	P	58.9	P	59.1	P	51.3	P	57.9	P	58.7	P	52.3	P	73.5	P	66	P	64.5	P	83.3	P	98.6	P	96.4	P
1416615_at	573.3	P	374.6	P	365.7	P	382.8	P	374.6	P	308.7	P	370.1	P	383.2	P	343.2	P	417.5	P	391.7	P	424.6	P	454	P	477.1	P	486.6	P
1416616_s_at	225.6	P	223.7	P	154.2	P	190.7	P	286.2	P	160.4	P	197.4	P	200.5	P	197.4	P	255.7	P	192.7	P	199.4	P	229.5	P	223.1	P	243.7	P
1416617_at	7.9	A	6.4	A	16.3	A	1.9	A	4.2	A	4.8	A	2.7	A	2.9	A	2.5	A	8.8	A	2.5	A	3.4	A	1.7	A	5.9	A	1.9	A
1416618_at	63.6	P	76.2	P	88.7	P	98.4	P	79.1	P	65.3	P	83.9	P	115.3	P	89.5	P	104.7	P	119.9	P	91	P	116.6	P	135.7	P	119.1	P
1416619_at	85.3	P	57.5	P	66.9	P	30.1	P	55.7	P	31.7	P	42.8	P	35.8	P	36.9	P	57.9	P	64.7	P	42.3	P	53.1	P	52.8	P	79.6	P
1416620_at	78.9	P	74.2	A	93	A	54.5	A	67.2	A	54.1	A	59.8	A	98.2	A	56.9	A	74.3	A	74.2	A	88.3	A	87.5	A	86.8	A	88.4	A
1416621_at	149.8	P	137.6	P	136.4	P	84.5	P	103.3	P	89.5	P	93.2	P	120.8	P	133.6	P	130.1	P	84	P	129.7	P	100.6	P	98.8	P	106.7	P
1416622_at	85.9	P	86	P	97.1	P	79.4	P	92.7	P	60.7	P	67	P	74.8	P	77.3	P	75.6	P	88.7	P	81.8	P	97.6	P	101.3	P	102.5	P
1416623_at	2.7	A	6.1	A	2.7	A	4.3	A	4.7	A	11.4	A	8.9	A	17.8	A	5.1	A	6	A	5.1	A	1.5	A	1.6	A	17.8	A	1.9	A
1416624_a_at	6450.1	P	4559.3	P	4127.6	P	4359.4	P	4477.6	P	4224.2	P	4743	P	4545.1	P	4595.5	P	4765	P	4857.1	P	4843.2	P	5167.6	P	5202.6	P	4992	P
1416625_at	5494.8	P	3396.1	P	3141	P	3075.3	P	3322.8	P	2843.7	P	3305.5	P	3524.3	P	2978	P	3588.6	P	3617.1	P	3688.8	P	4095.9	P	4000.9	P	4007	P
1416626_at	18.6	A	10.9	A	8	A	4.2	A	7.4	A	15.8	A	4.3	A	15.8	A	16.2	A	10	A	6.6	A	4.9	A	6.1	A	3.9	A	4.4	A
1416627_at	45.6	P	51.8	P	53.6	M	28.5	P	28.9	A	32	P	43	P	46	P	41.7	P	45	P	28.2	P	48.2	P	37.4	P	45.4	A	48.3	A
1416628_at	320.3	P	263.4	P	230.5	P	240.7	P	203.7	P	201.3	P	275.9	P	259.7	P	224.3	P	316.5	P	239.6	P	327.1	P	348.5	P	319.8	P	322.8	P
1416629_at	40.3	A	43.7	A	15.1	A	29.6	A	18.6	A	38.6	A	61.7	A	41.1	A	39.8	A	42.9	A	37.5	A	32.1	A	51.6	A	27.9	A	52.1	A
1416630_at	295.9	P	131.9	P	206.3	P	350.4	P	160.8	P	115.4	P	118.7	P	123.6	P	157.1	P	128.7	P	166.6	P	93.5	P	172.9	P	123.7	P	251.7	P
1416631_at	116	P	91.4	P	95.2	P	74.2	P	103.8	P	65.4	P	74.9	P	88.4	P	68.5	P	119.8	P	103.4	P	93.1	P	110.9	P	99.5	P	96.6	P
1416632_at	550.5	P	392.9	P	267.6	P	355	P	440	P	366	P	399.1	P	434	P	433.8	P	664.1	P	459.3	P	400.1	P	731.1	P	571.8	P	575.4	P
1416633_a_at	914.3	P	679.9	P	598.4	P	563.1	P	800.1	P	649.3	P	617	P	701	P	585.8	P	739.6	P	733.4	P	760.6	P	1100.8	P	878.4	P	919.6	P
1416634_at	256.2	P	224.3	P	201.5	P	181	P	245.3	P	155.9	P	231.4	P	229.1	P	190.9	P	244	P	230.4	P	230.5	P	310.6	P	282.7	P	268.5	P
1416635_at	309.6	P	299.2	P	239.6	P	256.8	P	243.4	P	235	P	270.2	P	193.6	P	196.8	P	296.3	P	247.9	P	230	P	294.7	P	322.8	P	294.2	P
1416636_at	1094.4	P	850.8	P	793.1	P	694.9	P	826.8	P	709.2	P	874.4	P	861.6	P	771	P	1017.3	P	953.8	P	976	P	1138.7	P	1102	P	1066.4	P
1416637_at	97.3	P	80.5	P	54.7	P	62.9	P	77.6	P	62.8	P	63.6	P	58.2	P	66.8	P	81.5	P	72.4	P	53.1	P	69	P	68.7	P	83.1	P
1416638_at	19.2	P	31.4	A	63.2	A	20.5	A	26	A	20.6	A	23.9	A	34.6	M	30.8	A	32.4	A	30.8	A	36.8	P	31.3	P	15.9	A	38.2	P
1416639_at	64.4	P	76.6	P	72.6	P	71	P	85.6	P	61.5	P	104.4	P	45.3	P	75.3	P	108.3	P	92	P	84.5	P	102.9	P	86.5	P	91.1	P
1416640_at	2.7	A	6.1	A	2.1	A	1.8	A	5.4	A	2.6	A	4.2	A	4.2	A	3.9	A	5.3	A	3.7	A	1.6	A	2.8	A	1.7	A	3	A
1416641_at	61	A	55.9	P	55	M	66.8	P	72.7	P	46.7	P	81	P	57.4	P	61.4	P	75.6	P	60.4	P	76.8	P	90.5	P	80.2	P	92.8	P
1416642_a_at	7660.5	P	5215.4	P	4796.4	P	4757.5	P	4992.8	P	4756.3	P	5046.8	P	5304.9	P	5110.9	P	5800.5	P	5435.3	P	5512.5	P	6113	P	5688.4	P	5694.1	P
1416643_at	13.7	A	26.5	A	51.4	A	28.5	A	43.7	A	20.7	A	36.3	A	29.1	A	8.2	A	32.2	A	5.5	A	31	A	18.7	A	12.4	A	22.6	A
1416644_a_at	7.2	A	4.5	A	5.5	A	5.3	A	5.9	A	6.9	A	2.5	A	5.3	A	3.5	A	5.2	A	4.7	A	4.9	A	6.7	A	3.7	A	3.8	A
1416645_a_at	9.8	A	1.2	A	0.8	A	7.1	A	10.4	A	8.7	P	11	A	6.8	A	2.8	A	10.7	A	1.3	A	4.7	A	7.5	P	15.5	P	9	A
1416646_at	3	A	5.1	A	4.6	A	2.8	A	8.8	A	4.6	A	11.5	A	4.2	A	1.7	A	3.6	A	2.5	A	2.2	A	4.9	A	3.6	A	3.8	A
1416647_at	616.7	P	680.9	P	604.5	P	571.7	P	496.2	P	438.2	P	437.1	P	607.3	P	457	P	601	P	631.5	P	641.4	P	579.8	P	572.8	P	625.7	P
1416648_at	289.8	P	274	P	227.8	P	183.6	P	230.1	P	197.2	P	230.5	P	209.2	P	201.6	P	208.9	P	221.5	P	206.6	P	249.6	P	231.3	P	234.1	P
1416649_at	7896.3	P	4740.1	P	4359.2	P	4606.3	P	4638.1	P	4800.5	P	4608.6	P	4883.8	P	4883.1	P	5351.8	P	5090.2	P	4959.8	P	5747.8	P	5325.4	P	5279.2	P
1416650_at	0.5	A	1.2	A	1.5	A	0.8	A	1.2	A	0.8	A	0.9	A	1.9	A	0.3	A	0.9	A	0.6	A	0.8	A	0.7	A	1	A	1.1	A
1416651_at	153.2	P	171	P	151.9	P	143.2	P	143.4	P	109.7	P	119.1	P	119.8	P	115.4	P	115.2	P	131.6	P	148.4	P	171.4	P	143.1	P	155.5	P
1416652_at	9.5	A	16	A	15.2	A	9.3	A	15	A	8.5	A	9.3	P	20.2	A	6.8	A	2.8	A	11.8	A	9.5	A	2.2	A	13	A	14.1	A
1416653_at	123.3	P	116.9	P	121.6	P	92.4	P	123.6	P	101.9	P	107.9	P	115.2	P	117.7	P	147.6	P	107.5	P	121.1	P	174.4	P	147.1	P	159	P
1416654_at	58.1	A	98	A	78.8	A	78.2	A	48.7	A	35.3	A	78.3	A	91.9	A	68.1	A	100.8	A	91.6	A	79.1	A	97.9	A	96.8	A	109.8	A
1416655_at	419.8	P	486.9	P	385	P	322.8	P	426.9	P	367.1	P	363.8	P	425.7	P	307.8	P	422.3	P	389.4	P	435	P	484.8	P	466.1	P	450.5	P
1416656_at	68.1	A	72.6	M	51.1	A	91.9	P	130	M	75.1	M	93.1	P	85.6	M	84.2	A	121	P	106.3	P	69.1	M	71.1	A	118.6	A	122.3	A
1416657_at	209.2	P	176.6	P	132.5	P	153.6	P	189.4	P	110.1	P	123	P	160.6	P	132.3	P	172.7	P	151.7	P	172.9	P	155.1	P	157.7	P	219.7	P
1416658_at	6.9	A	21.5	A	19.7	A	16	A	20.6	A	14.5	A	7.2	A	15.1	A	22.6	A	6.1	A	18.6	A	23.7	A	27	A	18.4	A	7.1	A
1416659_at	698.4	P	552.2	P	419.4	P	466.9	P	507.9	P	364.8	P	547.6	P	453.2	P	435	P	490.9	P	424.8	P	528.9	P	549.2	P	448.5	P	590.3	P
1416660_at	223.3	P	233.3	P	187.5	A	158	P	231.5	P	152.6	P	208.1	P	164.7	P	161.9	P	223.1	P	159.4	P	235.7	P	134.8	P	174.6	P	190.4	P
1416661_at	69	P	48.1	P	55.6	P	34.3	P	47	P	24.1	P	35.8	P	51.7	P	45.6	P	64.5	P	43.3	P	41.5	A	42.8	P	55.6	P	45.4	P
1416662_at	1859.9	P	1376.5	P	1362.2	P	1128.5	P	1257.7	P	1099.6	P	1188.6	P	1318.1	P	1182.2	P	1340.5	P	1194.7	P	1347	P	1756.8	P	1440	P	1389.3	P
1416663_at	1424.5	P	907.9	P	1002.3	P	820.4	P	1025.2	P	780.8	P	963.4	P	998.1	P	850.8	P	1166.4	P	1031.3	P	1049.8	P	1316.1	P	1177.2	P	1215.9	P
1416664_at	28.3	A	47.1	A	38.6	A	43.5	A	43.1	P	39.4	P	35.1	A	55.4	P	32.1	P	45.6	A	48.6	A	33	A	38.5	P	48.5	A	45.2	A
1416665_at	316.2	P	262	P	281.6	P	234.2	P	299.2	P	207.5	P	232	P	283.4	P	244.1	P	336.8	P	254.2	P	290.2	P	357	P	304.7	P	323.9	P
1416666_at	149.9	P	110.9	P	82.7	P	102	P	147.4	P	70.6	P	81.7	P	118.1	P	66.1	P	115.4	P	99	P	160	P	70.8	P	110.2	P	175.3	P
1416667_at	1702.8	P	1399.5	P	1374.8	P	1506.4	P	1623.7	P	1183.6	P	1418.6	P	1552.4	P	1374	P	1673.8	P	1451.2	P	1632.1	P	2042.9	P	1806.3	P	1838.7	P
1416668_at	405	P	323.7	P	340.1	P	258.6	P	418.5	P	227.3	P	304.2	P	352.2	P	292.9	P	387.1	P	339.2	P	363.4	P	461.7	P	453.5	P	408.4	P
1416669_s_at	2723.6	P	1662.1	P	1313.3	P	1493.4	P	1640.3	P	1342.4	P	1736.7	P	1720.6	P	1565.4	P	2077.8	P	1691.7	P	1951.8	P	2080.5	P	2006.1	P	2048.7	P
1416670_at	42	A	10.1	A	16.6	A	15.3	A	26.7	A	9.4	A	8.3	A	7.7	A	12	A	10.4	A	9.7	A	39.5	A	17.9	A	15	A	17.3	A
1416671_a_at	247.7	P	270.3	P	180.6	P	173.1	P	230.4	P	133.4	P	158.3	P	187.4	P	154.9	P	195	P	206.4	P	220	P	209.7	P	208	P	228.3	P
1416672_s_at	165.3	P	137.9	P	128.7	A	95.8	A	123.1	A	97.1	A	100.4	A	103.8	M	95.4	A	113.9	A	115.3	M	106.9	A	123.5	A	123.7	A	139.4	A
1416673_at	55.2	P	10.8	A	9.2	A	28.7	P	28	A	12.4	A	21.8	A	21.1	A	22.1	A	20.3	A	26.6	P	32.8	A	26.3	A	25.7	A	31.1	A
1416674_at	26.5	A	65.6	A	45.4	A	44.4	A	37.6	A	51.3	A	41	A	48.6	A	26.6	A	37.2	A	27.4	A	30.5	A	9.2	A	22.3	A	38.7	A
1416675_s_at	3.1	A	8.4	A	4.4	A	3.5	A	5.6	A	7.9	A	5.2	A	7.7	A	2.5	A	3	A	3.7	A	5.7	A	5.2	A	3.8	A	26.7	A
1416676_at	6051.1	P	4403.6	P	3296.6	P	3530.9	P	3708	P	3285	P	3729.5	P	3896.4	P	3408.3	P	3777.9	P	3828.3	P	3566.7	P	4501.9	P	4555.3	P	4205.9	P
1416677_at	7937.1	P	5023.3	P	4652.1	P	4542.7	P	4996.4	P	4339.8	P	4832.4	P	5221.2	P	4748.4	P	5214.1	P	5079.2	P	5432.6	P	6014.5	P	5638.9	P	5708.8	P
1416678_at	464.6	P	401.1	P	379.9	P	353.7	P	401.1	P	315.4	P	389.2	P	399.6	P	334.6	P	447.6	P	357.9	P	428.5	P	506.4	P	505.2	P	415.2	P
1416679_at	5027.8	P	2931.5	P	3146.4	P	3180.1	P	3528.5	P	2928.5	P	3439	P	3653.1	P	3361.4	P	3912.5	P	3770.8	P	3474.7	P	4142.7	P	4177.5	P	4043.9	P
1416680_at	270.1	P	227.4	P	207.6	P	163.2	P	221.7	P	171.8	P	216.7	P	214.3	P	154.3	P	229	P	203.5	P	203.2	P	251.4	P	238.3	P	257.5	P
1416681_at	85	P	89.7	P	56.7	P	53.7	P	75.5	P	37	P	74.5	P	69	P	54.8	P	47.3	P	78.9	P	80.2	P	95.8	P	90.4	P	84	P
1416682_at	58.1	P	57.2	P	34.3	P	43.8	P	46.8	P	31.8	P	41.2	P	45.1	P	41.9	P	31.4	P	69.7	P	38.9	P	54.3	P	50.9	P	53.9	P
1416683_at	211.5	P	261.7	P	216.8	P	227.4	P	299	P	221.4	P	241.2	P	238.7	P	232.5	P	226.9	P	238.2	P	276.2	P	314.3	P	275.4	P	332.1	P
1416684_at	355.4	P	239.8	P	249.1	P	215.7	P	299.5	P	220.4	P	256	P	263.2	P	258.3	P	287.4	P	275	P	299.2	P	360	P	358.2	P	364.2	P
1416685_s_at	314	P	209.3	P	198	P	233.8	P	244.7	P	161.4	P	242.9	P	233.8	P	228.9	P	283	P	253.2	P	262.9	P	301.6	P	257.4	P	333.6	P
1416686_at	26.3	A	34.8	A	34.4	A	25.8	A	41.7	A	20.9	A	20.7	A	27.5	A	26.7	A	24.9	A	44.9	A	33.2	A	28.5	A	27.6	A	21.9	A
1416687_at	18.6	A	5	A	8.8	A	15.7	A	8.1	A	2.9	A	0.8	A	1.4	A	2.3	A	3.4	A	11.4	A	7.8	A	15.7	A	12.2	A	1.1	A
1416688_at	10	A	21.8	A	30.3	A	11.5	A	14.2	A	16.8	A	9.1	A	18.9	A	13	A	18.6	A	13.6	A	23	A	28.2	A	22.6	A	20.6	A
1416689_at	96.9	P	77.3	A	79.4	A	62	M	55	A	42.4	A	34.2	A	55.9	A	53.2	A	63.4	A	50.8	A	49.2	A	59.5	M	85.9	A	74.9	A
1416690_at	139.5	P	129.9	P	84.9	P	70.4	P	87.5	P	38	P	85.6	P	82.7	P	89.7	P	76.6	P	81.1	P	106.6	P	97.3	P	129.5	P	87.8	P
1416691_at	104.2	P	153	P	118.2	P	85	P	100.4	P	74.7	P	103.6	P	92.4	P	89.3	P	117.1	P	96.3	P	88.2	P	101.5	P	102.5	P	127	P
1416692_at	61.7	A	64.6	A	60.1	A	48	A	82.9	A	36.2	A	74.5	A	54.4	A	32.4	A	62.4	A	56.6	A	52.1	A	75.4	A	59.4	A	48.3	A
1416693_at	2.3	A	2.3	A	17.5	A	1.1	A	9.5	A	0.6	A	1.7	A	1.4	A	1.9	A	1.6	A	2	A	1.5	A	1.6	A	4.8	A	2.5	A
1416694_at	16.3	A	31.1	A	24.4	A	19.9	A	45.9	A	19.9	A	30.2	A	25.3	A	19.3	A	27.9	A	20.4	A	20.1	A	36.7	A	20.6	A	14.1	A
1416695_at	577.7	P	511.4	P	339.9	P	370.4	P	390.3	P	349.1	P	377.2	P	457.4	P	370.7	P	372.2	P	384	P	383.8	P	485	P	422.1	P	439.7	P
1416696_at	347.9	P	223.6	P	239	P	215.6	P	282.4	P	191.4	P	201.6	P	247.7	P	196.6	P	267.5	P	258.6	P	262.4	P	241.6	P	247.4	P	256.1	P
1416697_at	546	P	389	P	373.7	P	355.6	P	407.5	P	319.1	P	387.3	P	424.2	P	365.6	P	447.4	P	435.1	P	448	P	561.2	P	495.8	P	472.7	P
1416698_a_at	511.8	P	267.6	P	220.4	P	241.8	P	169.6	P	145.3	P	186.5	P	229.9	P	147.8	P	222.6	P	167.6	P	172.9	P	242.4	P	303.1	P	186.3	P
1416699_at	2517.6	P	1965.5	P	1804.1	P	1639.7	P	1888.1	P	1498.7	P	1810.6	P	2060.2	P	1766.1	P	2242.1	P	2274.3	P	2159.3	P	2382.8	P	2373.5	P	2331.3	P
1416700_at	82.9	P	71.4	P	50.5	A	80.7	P	99.8	P	43.4	P	55.7	P	51	M	29.6	P	86.9	P	81.9	P	63.7	P	82.1	P	84.8	P	65.3	P
1416701_at	99	P	110.3	P	135.5	P	96.1	P	128.5	P	79.4	P	68.3	P	86.9	P	73.7	P	103.8	P	106.1	P	121.7	P	108.9	P	133	P	115.5	P
1416702_at	2	A	26.7	A	37.2	A	22.3	A	51	A	19.3	A	40.6	A	38.2	A	22.8	A	17	A	38.3	A	26.9	A	38.1	A	34.1	A	35.5	A
1416703_at	799.6	P	573.5	P	606.6	P	468	P	603.4	P	434.7	P	479.5	P	595.8	P	436.9	P	621.1	P	564.6	P	653.4	P	848.5	P	655.1	P	696.6	P
1416704_at	379	P	275.3	P	263.8	P	228.4	P	220.8	P	183.8	P	197.6	P	259.8	P	215.1	P	280.7	P	267.5	P	226.4	P	320.9	P	249.7	P	302.3	P
1416705_at	202.6	P	182.5	P	140.6	P	148.3	P	181.8	P	132.7	P	167.3	P	185.7	P	144	P	182.8	P	183.6	P	183.8	P	204.8	P	192.5	P	209	P
1416706_at	309.6	P	220.1	P	181.4	P	150.2	P	236.9	P	163.8	P	209.5	P	187.2	P	169.3	P	239	P	197.7	P	224.2	P	226.7	P	205.7	P	273.3	P
1416707_a_at	10.7	A	9.4	A	8	A	7.8	A	10.5	A	5.5	A	8	A	5.3	A	7.9	A	6.9	A	6.7	A	7.2	A	9.3	A	14.6	A	7.6	A
1416708_a_at	39.9	A	41.7	A	2.8	A	8.3	A	23.9	A	14.9	A	12.4	A	16.2	A	10.6	A	13.1	A	14.2	A	23.5	A	29.8	A	14.4	A	28.1	A
1416709_a_at	163.1	P	204	P	157.8	P	118.8	P	192.1	P	148.1	P	145.9	P	186.3	P	117	P	156	P	149.2	P	162.1	P	193.7	P	178.3	P	165	P
1416710_at	2.2	A	2.3	A	3.2	A	1.4	A	3.9	A	2.6	A	4	A	8.5	A	3	A	20.3	A	2.8	A	7.5	A	3.4	A	1.7	A	17.5	A
1416711_at	14.7	A	2.4	A	10	A	1.5	A	2.2	A	3.3	A	7.5	A	7.9	A	11.5	A	4.7	A	10.2	A	2.8	A	1.8	A	5.7	A	2.5	A
1416712_at	469.5	P	394.7	P	364.1	P	313.1	P	429.9	P	300.2	P	351.7	P	384.3	P	305.3	P	452.1	P	444.4	P	456.6	P	537.2	P	463.2	P	514.9	P
1416713_at	29.6	A	49.1	A	33.8	A	28.7	A	67.8	A	38	A	38.7	A	65.2	A	43.1	A	47	A	66.9	A	24.8	A	31.1	A	37.4	A	34.6	A
1416714_at	64.5	P	61.3	P	86.1	P	54.5	P	55.1	P	46.3	P	60.3	P	53.4	P	46.9	P	57.5	P	53.2	P	46.9	P	61	P	62.2	P	59.7	P
1416715_at	5.4	A	7.8	A	15	A	11.6	A	3.9	A	12.4	A	9.6	A	3	A	11	A	7.1	A	18.3	A	14.3	A	7.4	A	3.3	A	11.3	A
1416716_at	61.1	P	50.9	A	41.6	A	39.7	A	49.4	A	22.9	A	31.2	A	69	A	48.9	A	58	A	31.5	A	37	P	49.2	A	39.7	A	51.4	A
1416717_at	11.2	A	2	A	4.3	A	5.9	A	3.7	A	7.6	A	0.6	A	6.2	A	4.5	A	2.6	A	5	A	7.7	A	3.1	A	1.6	A	0.3	A
1416718_at	32.2	A	37.5	A	36.3	A	33.8	A	37.1	A	27.2	A	34.6	A	29.5	A	32.1	A	35	A	46.5	A	19.3	A	45.2	A	47	A	25.9	A
1416719_a_at	2615.6	P	1912.2	P	1541.6	P	1812.3	P	1836.8	P	1567.1	P	1909.3	P	1862.4	P	1778.4	P	1910.6	P	1968.4	P	1879.1	P	2264.6	P	2210.5	P	2106.8	P
1416720_at	437	P	399.2	P	349.9	P	309.8	P	408	P	276.9	P	388.4	P	358.3	P	360.4	P	474.3	P	363.6	P	430.2	P	419.5	P	451.4	P	499.7	P
1416721_s_at	424.1	P	442	P	246.1	P	295.9	P	333.6	P	293	P	335.3	P	314.5	P	310.7	P	420.1	P	406.6	P	382.8	P	477.8	P	417.7	P	394.4	P
1416722_at	118.9	P	120.2	P	109.8	P	75.4	P	95.5	P	57.9	P	92.8	P	98.8	P	92.3	P	110.4	P	114.4	P	121.6	P	97.6	P	104.8	P	125.3	P
1416723_at	127	P	121.2	P	71.3	A	87.7	P	116.9	P	88	P	96.8	P	140.4	P	99.9	P	123.3	P	115.8	P	134.8	P	157.2	P	141.3	P	140.4	P
1416724_x_at	84.3	P	81.6	P	54.2	P	73.4	P	101	P	69.6	P	47.6	P	102.7	P	74.4	P	106.6	P	96.2	P	105.1	P	109.3	P	111.3	P	98.4	P
1416725_at	21.6	A	18.9	A	29.5	A	9	A	46.6	A	13.1	A	17.9	A	32.4	A	4.5	A	26.7	A	5.1	A	18.1	A	32.7	A	22.3	A	11	A
1416726_s_at	331.8	P	270.4	P	207.9	A	261.9	P	202.4	A	158.1	P	213.2	P	228.1	P	241.2	P	226.8	M	277.1	P	272.9	P	287.1	P	349.3	P	284.3	P
1416727_a_at	7083.8	P	4678.6	P	4369.4	P	4522	P	4769.9	P	4139.1	P	4672.9	P	5324	P	4675.3	P	5222.7	P	5146.9	P	5231.4	P	5849.2	P	5719.8	P	5619.2	P
1416728_at	998.1	P	701.9	P	740.4	P	613.5	P	618.5	P	561.9	P	599.2	P	727.9	P	609.1	P	739.2	P	713.3	P	634.3	P	787.3	P	717.4	P	773.8	P
1416729_at	7901.2	P	4568.1	P	4280.3	P	4218.5	P	4735.4	P	4137.8	P	4350.3	P	4770.2	P	4329.2	P	4876.6	P	4698.6	P	4876.9	P	5334.3	P	5051.3	P	5191.4	P
1416730_at	1340.6	P	1152.5	P	995.4	P	833.4	P	1019.2	P	724.4	P	843.6	P	888.6	P	786.1	P	946.1	P	937.5	P	885.9	P	1000.3	P	1028	P	994.9	P
1416731_at	305.3	P	259.3	P	194.6	P	180.7	P	252.1	P	181	P	203.5	P	236.9	P	201	P	247.4	P	255.1	P	255.9	P	272.1	P	253.2	P	299.3	P
1416732_at	98.1	P	98.9	P	95.7	P	60.3	P	92.7	P	53.1	P	83.1	P	83.5	P	64.4	P	124.9	P	100.3	P	104.3	P	123.8	P	84.4	P	113.9	P
1416733_at	200.6	P	220.2	P	243.8	P	194.7	P	234.9	P	168.6	P	155.9	P	216.6	P	202.1	P	250.1	P	222.3	P	238.9	P	275.5	P	271.3	P	287.4	P
1416734_at	40.3	A	37.8	A	44.7	A	24	A	38.4	A	14.9	A	28.2	A	22.9	A	18.3	A	36.7	A	27.7	A	21.8	A	10.6	A	31.7	A	31	A
1416735_at	385.2	P	352.9	P	251.7	P	310.3	P	356	P	270.7	P	312.8	P	285.7	P	273.8	P	312.1	P	313.4	P	280.4	P	344.3	P	320.5	P	390.8	P
1416736_at	96.4	M	104.7	A	124.4	A	118.7	A	117.1	A	95.8	A	124.2	A	102.2	A	96.5	A	104.7	A	111	A	92.5	A	131.2	A	137.8	A	131.7	A
1416737_at	5.3	A	19.7	A	19.4	A	7.7	A	11	A	7.6	A	7.6	A	34.5	A	9.4	A	11.9	A	13.5	A	5.9	A	4.8	A	10.9	A	7.2	A
1416738_at	398.4	P	366.2	P	317.5	P	297.5	P	428.9	P	383.6	P	384.7	P	382.4	P	323.9	P	375.6	P	332.8	P	400.7	P	480.9	P	401	P	417.7	P
1416739_a_at	131	P	162.4	P	136.1	P	90.6	P	139.2	P	96	P	109.7	P	122.1	P	123.6	P	130.7	P	114.4	P	139.3	P	155.5	P	123.7	P	149.7	P
1416740_at	53.9	P	48.3	A	48.1	P	40.6	A	68.2	P	43.4	M	53.9	M	49.7	A	37.6	P	40.4	M	53.9	P	58.8	P	56.2	P	66	P	62.6	P
1416741_at	18.1	A	10.7	A	10.2	A	6	A	9.6	A	7.5	A	6.8	A	7.8	A	4.4	A	8.4	A	6.6	A	8.8	A	8.1	A	7.7	A	7.3	A
1416742_at	235.4	P	190.1	P	198	P	153.9	P	211.8	P	157.7	P	214.3	P	200	P	189.7	P	218.2	P	176.8	P	196.2	P	192.7	P	239.5	P	292.4	P
1416743_at	252.2	P	216.2	P	167.6	P	168.2	P	158.7	P	145.9	P	167.3	P	183.5	P	145.2	P	181.4	P	194.1	P	170.6	P	254.9	P	186.2	P	200.5	P
1416744_at	9.5	A	4.2	A	5.3	A	0.3	A	2.5	A	0.9	A	7.5	A	11.9	A	2.4	A	2.5	A	6.4	A	10	A	6.9	A	2.8	A	1.5	A
1416745_x_at	29.6	A	18.2	A	30.4	A	1.9	A	16.4	A	8.3	A	20.6	A	20.9	A	11.4	A	18	A	15	A	11.2	A	18.8	A	26.3	A	1.1	A
1416746_at	212	P	128.9	P	116.5	P	107.1	P	105	P	77.2	P	130.4	P	139.3	P	89.5	P	143.6	P	118.1	P	109.6	P	146.8	P	146.3	P	134.1	P
1416747_at	138.8	P	111.8	P	124.9	P	106.8	P	150	P	103.3	P	97.1	P	125.8	P	114.4	P	142.7	P	106.4	P	143.8	P	129	P	128	P	174.4	P
1416748_a_at	32.4	P	46.2	M	57.3	P	42.3	P	46.7	P	23	A	20.4	A	33.3	P	42.8	P	38.9	P	32.8	P	44.3	P	31.9	M	29.3	A	41.4	P
1416749_at	6.4	A	7.3	A	8.2	A	18.7	A	3.3	A	5.1	A	2.7	A	6.7	A	3.4	A	5.2	A	3.9	A	5.5	A	10.2	A	4.8	A	6.3	A
1416750_at	413.5	P	386.7	P	345.9	P	325.3	P	375.5	P	297.5	P	339	P	365.4	P	323.6	P	335.3	P	356	P	355.8	P	453.1	P	435.2	P	429.8	P
1416751_a_at	81.8	P	108.5	P	82.6	P	85	P	76.4	P	74.6	P	96.3	P	84	P	85.6	P	83.1	P	90	P	77.6	P	124.2	P	100.6	P	111	P
1416752_at	5.7	A	14.2	A	3.8	A	3.4	A	8.2	A	10.7	A	5.1	A	3.6	A	6.5	A	14.5	A	1.7	A	11.4	A	9.1	A	6.9	A	2.5	A
1416753_at	101.4	A	161.7	A	119.7	A	140.4	A	113	M	62	A	99.4	A	103.8	A	111	A	103.1	A	124.4	A	91	A	88.8	A	203.5	A	144.4	A
1416754_at	5	A	3.4	A	9	A	13.8	A	8.1	A	5.3	A	5.6	A	10.6	A	5.3	A	6.4	A	5.1	A	11.7	A	11.6	A	1.9	A	9.2	A
1416755_at	239.5	P	125.4	P	159	P	136.9	P	124.4	P	111.9	P	185.1	P	194.6	P	198.5	P	195.8	P	210.8	P	194.5	P	211	P	267.4	P	288.8	P
1416756_at	328.8	P	184.4	P	195.2	P	189.1	P	209.7	P	152.2	P	252	P	205.3	P	199.4	P	338	P	290.4	P	308	P	301.3	P	275.3	P	400	P
1416757_at	17.4	A	16.3	A	10.4	A	14.2	P	11.9	A	16.5	P	16.8	A	19.7	P	12	A	21.2	P	18.3	P	17.8	P	13.1	A	23.3	P	9.1	A
1416758_at	63.5	A	175.2	P	229.4	A	142.1	M	302.9	M	95.7	P	147.1	A	123.9	A	136.9	A	95.2	A	85.3	P	154.4	A	127	A	217.7	A	159.4	A
1416759_at	1.4	A	8.2	A	4.3	A	0.6	A	2.5	A	1.1	A	2.2	A	1.2	A	3.5	A	1.7	A	1.1	A	1.2	A	0.9	A	1	A	1.7	A
1416760_at	79.9	A	40.5	A	19.7	A	25	A	37.7	A	43.5	A	37.2	A	23.6	A	27.5	A	78.5	A	13.3	A	52	A	45.2	A	63.7	A	56.8	A
1416761_at	6.9	A	32.1	P	30.2	A	19.2	A	33.3	A	18.8	A	23	A	49.5	A	25.2	A	31.2	A	33.6	A	42.8	A	24.2	P	29.3	A	22.6	A
1416762_at	579.9	P	283.4	P	442.8	P	442.7	P	456.2	P	344.6	P	448.1	P	704.6	P	446.9	P	463.1	P	458.5	P	549.6	P	917.3	P	785.5	P	420	P
1416763_at	451.2	P	335.1	P	256.8	P	286.2	P	311.8	P	245.4	P	313.8	P	328.9	P	279.5	P	318.1	P	334.8	P	349.6	P	416	P	394.5	P	417.1	P
1416764_at	439.3	P	403.4	P	365	P	358	P	405.1	P	319.7	P	350.1	P	412	P	339.7	P	384.6	P	406.1	P	416.5	P	451.6	P	462.7	P	470.9	P
1416765_s_at	296.6	P	346.8	P	250.4	P	235.5	P	320.5	P	249.3	P	290.4	P	326.3	P	261.7	P	337.9	P	289.6	P	291.3	P	361.2	P	374	P	335.7	P
1416766_at	3940.4	P	2401	P	2439.8	P	2209.8	P	2447.5	P	2014.9	P	2368.7	P	2583.9	P	2252.4	P	2606.5	P	2455.7	P	2703.2	P	2965.5	P	2852	P	2898.9	P
1416767_a_at	700.5	P	561.9	P	517.6	P	500.5	P	681.5	P	442.1	P	533.8	P	689.2	P	564.9	P	644.5	P	657.5	P	705.3	P	825	P	749.5	P	829.7	P
1416768_at	884.8	P	618.2	P	564.2	P	522.2	P	742.9	P	534.6	P	602.1	P	747.1	P	621	P	747	P	709.9	P	705	P	874.1	P	851.7	P	890.5	P
1416769_s_at	451.1	P	293.6	P	260.2	P	246.2	P	335	P	245.1	P	289	P	303.2	P	252.4	P	302.3	P	270.8	P	329.1	P	369.7	P	373.2	P	397.6	P
1416770_at	158.7	P	165.4	A	145.6	M	124.3	P	152.2	P	102.5	P	154.3	P	149.4	P	131.4	P	155.9	P	156.5	P	159.8	P	218.5	P	190.4	P	193.3	P
1416771_at	322.3	P	318.5	P	274.4	P	262.2	P	320.2	P	209.2	P	295.3	P	272.5	P	285	P	301.6	P	304.3	P	325.4	P	357.8	P	411.1	P	372.1	P
1416772_at	1123.7	P	879.5	P	883.9	P	772.5	P	990.5	P	755.6	P	865.5	P	958.8	P	818.3	P	915.6	P	914.4	P	858.2	P	1106.1	P	1086.2	P	1101	P
1416773_at	240.8	P	231.5	P	233.2	P	287.6	P	348.5	P	176	P	260.4	P	267.6	P	275	P	335.8	P	288.4	P	218.3	P	259.2	P	323.3	P	322.7	P
1416774_at	163.6	P	122.8	P	99.3	A	102.7	P	105	P	91.4	P	87.9	P	102.6	P	73.6	M	116.9	P	84.5	P	47.5	A	123.4	P	93.1	P	96.2	M
1416775_at	96	P	118.6	M	105	A	85.7	P	103.1	A	83.7	P	91.3	A	90.5	P	72.5	M	79.4	A	83.4	P	90.4	M	104.9	P	106.8	P	109	A
1416776_at	6.2	A	5.9	A	12.1	A	8.7	A	19.3	A	20.8	A	9.1	A	17.2	A	25	A	35	A	13.8	A	17.6	A	12.3	A	16.6	A	22.8	A
1416777_at	12.9	A	19.1	A	2.3	A	9.5	A	20.2	M	11.8	A	10.7	A	12.5	A	8.3	A	20.8	P	12.3	A	12.6	A	10.8	A	18.9	A	16.6	A
1416778_at	209.5	P	169.6	P	130.4	P	147.4	P	153.1	P	139.6	P	142.5	P	145.5	P	132.4	P	146	P	161	P	161.6	P	202.4	P	208.7	P	209.6	P
1416779_at	57.2	P	85.4	P	72.3	P	66.1	P	67.1	P	69.1	P	59.5	P	76.6	P	67.7	P	70	P	65.7	P	61.3	P	97.4	P	88	P	76.4	P
1416780_at	206.6	P	184.8	P	175	P	141.9	P	178.6	P	113.3	P	150.9	P	143.3	P	135.1	P	168.3	P	159	P	168.9	P	175.9	P	165	P	185.1	P
1416781_at	30	A	24.8	A	7.8	A	12.4	A	11.9	A	7.1	A	13.4	A	10.7	A	27.1	A	26.2	A	8.3	A	43.1	A	6.7	A	10.1	A	14.5	A
1416782_s_at	27.9	A	35.6	A	35.8	A	32.5	A	38.2	A	37.2	A	48.9	A	39.6	A	24	A	54.1	A	24	A	57.9	A	40.7	A	42.6	A	52.9	A
1416783_at	14.1	A	11.4	A	12	A	9.3	A	15.3	A	2.3	A	3.5	A	20.6	A	6.3	A	8.7	A	4.7	A	23.5	A	10.1	A	21.3	A	12.3	A
1416784_at	4	A	5.1	A	6.5	A	1.1	A	6.6	A	2.7	A	2.1	A	4.4	A	6.8	A	6.2	A	26.5	A	14.6	A	1	A	3.3	A	5.1	A
1416785_at	28.1	P	61.4	P	63.3	P	34.9	P	63.2	P	44.7	P	39.7	P	52.4	P	32.9	M	61.6	P	56.7	P	54.5	P	43.9	M	64.3	P	43.8	P
1416786_at	62.3	A	58.4	A	67.6	A	40.7	A	37.4	A	44.3	A	56.7	A	48	A	40.4	A	56.8	A	46.3	A	51.3	A	82.4	P	69.2	A	76.5	A
1416787_at	71.2	P	67.1	P	63.4	P	65.9	P	79.8	P	55.8	P	65.3	P	63.9	P	27.6	P	83.8	P	60.4	P	77.1	P	61.1	P	71.5	M	89.5	P
1416788_a_at	551.6	P	422.8	P	435	P	365.3	P	465.1	P	324.5	P	465.3	P	453.8	P	412.1	P	514.4	P	475.7	P	481	P	579.5	P	560.1	P	498.2	P
1416789_at	608.9	P	467.7	P	473.1	P	435.7	P	537	P	369.5	P	521.3	P	512.6	P	428.4	P	595.4	P	524.9	P	531.5	P	607.3	P	627.1	P	575.1	P
1416790_a_at	139.2	P	189.4	P	173.4	P	152.3	P	174.1	P	131.4	P	166.7	P	213.8	P	119.6	P	207.9	P	161	P	156.4	P	211	P	211.5	P	177.1	P
1416791_a_at	113	A	46.4	A	13.5	A	32.9	A	13.1	A	10.9	A	47.6	A	62.1	A	10.9	A	8.7	A	34.4	A	20.7	A	50.3	A	31.7	A	36.2	A
1416792_at	452.8	P	345.3	P	217.5	P	246	P	287.1	P	212.9	P	272.5	P	272.8	P	254.2	P	307.3	P	258.2	P	316.3	P	347.4	P	386.8	P	332.2	P
1416793_at	1088.6	P	661.6	P	568	P	551	P	626.1	P	577	P	679.4	P	715.9	P	648.1	P	840.6	P	882.7	P	879.1	P	1131.2	P	894.2	P	916	P
1416794_at	623.8	P	347.7	P	356.4	P	321.9	P	378.2	P	337.4	P	386.7	P	373.8	P	369.7	P	499.1	P	466.7	P	501	P	681.5	P	513.4	P	503.7	P
1416795_at	164.1	P	100.9	P	171.8	P	93.7	P	162.8	P	126.2	P	136.4	P	186	P	104.3	P	172.6	P	145	P	138.8	P	210.5	P	145.4	P	190.8	P
1416796_at	38.7	P	36.7	P	35.4	M	35.1	P	55	M	30.6	P	45.1	M	35.1	P	29	A	46.8	P	47.5	P	38.2	P	30.1	P	40.8	P	36.5	P
1416797_at	3.2	A	3	A	5.3	A	3.5	A	2.4	A	1.5	A	1.4	A	1.9	A	2.3	A	1.8	A	2.2	A	1.4	A	4.4	A	1.3	A	1.2	A
1416798_a_at	7	A	7.8	A	25.4	A	11.4	A	28.4	A	23.6	A	20.9	A	3.6	A	3.8	A	22.9	A	19.8	A	32.2	A	14.6	A	17	A	10.4	A
1416799_at	279.7	P	236.7	P	207.3	P	176.6	P	241.1	P	151.5	P	193.9	P	181.1	P	145.1	P	198.6	P	199.8	P	216.4	P	218.5	P	222.2	P	198.3	P
1416800_at	211.3	P	177.8	P	134.5	P	152.9	P	194.7	P	110.8	P	161.1	P	138.9	P	123.8	P	195	P	161.2	P	183.3	P	194.3	P	200.9	P	160.5	P
1416801_at	50.9	A	35.1	A	22.6	A	4	A	21.8	A	23.1	A	46.4	A	6.9	A	19.8	A	38.9	A	31.2	A	20	A	81.6	A	54.1	A	35.4	A
1416802_a_at	22.2	P	30.5	P	25.2	P	20	P	24.2	P	36.2	P	22.7	M	27.3	P	14.9	P	42.9	P	15	A	20.4	P	24.6	M	32.1	P	28.9	A
1416803_at	42.8	P	31.7	P	55.5	P	32.7	P	72	P	22.7	P	35.7	P	33.9	P	44.9	P	44.2	P	29.4	P	38	P	50.6	P	49.9	P	46.6	P
1416804_at	20.3	A	24.5	A	3.6	A	10	A	13.3	A	18.5	P	3.8	A	8.3	A	6.5	A	4.6	A	3	A	3.7	A	12.8	A	10.9	A	12.8	A
1416805_at	10.3	A	7.6	A	21.5	A	14	A	20.2	A	19.8	A	17.2	A	10.8	A	10.1	A	15	P	4	A	11.5	A	13.8	A	18.8	P	17.7	P
1416806_at	58.8	A	90.7	A	95.7	A	82.7	A	99.1	A	55.1	A	40.8	A	47.3	A	85.1	A	57.9	A	53.9	A	87.6	A	77.7	A	38.3	A	65.5	A
1416807_at	536.2	P	887	P	662.9	P	895	P	1017.1	P	625.1	P	815.2	P	706.5	P	711.3	P	1019.5	P	849.2	P	882	P	1017.6	P	1164	P	1178.4	P
1416808_at	83.7	P	89.5	P	58.1	P	57.8	P	95.4	P	70.4	P	67.4	P	75.7	P	70.4	P	81.3	P	80.5	P	78	P	82.2	P	64.6	P	70.9	P
1416809_at	7481.8	P	4941.9	P	4708.9	P	4668.7	P	5025.6	P	4770.4	P	4848.4	P	5054.1	P	4948.6	P	5282.8	P	5028	P	5405.2	P	5645.7	P	5470.1	P	5533.3	P
1416810_at	349.7	P	214.5	P	276.2	P	180.9	P	284.1	P	192.4	P	224.2	P	217.7	P	226.4	P	350.7	P	330.6	P	287.8	P	251	P	346.5	P	210.5	P
1416811_s_at	38.7	P	52.6	P	62.5	P	59.2	P	69.2	P	50.7	P	70.5	P	64.4	P	58.4	P	61.7	P	66.3	P	71.9	P	75.6	P	80.4	P	68.2	P
1416812_at	53.7	P	45.4	P	46.2	A	44.1	P	52	A	32.1	A	32.1	A	33	M	30.1	P	17.2	P	34.9	A	42.2	A	49.1	M	43.2	A	38.6	A
1416813_at	55.7	M	47.5	A	41.6	A	41.2	A	31.1	A	30.5	A	16.9	A	44	A	40.5	A	53.5	A	45.5	A	43.4	A	45.6	A	39.5	A	60.7	A
1416814_at	40.2	A	46.9	A	28.9	A	30.2	A	42.9	A	19.9	A	31.3	A	45.7	A	27.4	A	41.9	A	34.3	A	33.5	A	41.5	A	37.3	A	44.5	A
1416815_s_at	224.5	P	257.4	P	217.5	P	183.8	P	217.9	P	157.9	P	132	P	264.5	P	169.5	P	321.4	P	204.2	P	268.4	P	312	P	313.9	P	323.3	P
1416816_at	748.5	P	658.6	P	433.5	P	523.4	P	545.1	P	491.7	P	578.6	P	544.9	P	532.4	P	558.8	P	594.7	P	515.4	P	639.7	P	687.1	P	661.1	P
1416817_at	64.5	P	52.7	A	81.8	A	51.4	A	69.5	A	35.5	A	38.5	A	48.3	A	42.6	A	50.8	A	64.6	A	58	A	56.4	A	52	A	55.2	A
1416818_at	114.4	P	83.4	A	79.3	A	84.4	A	87.9	M	59.3	M	74	A	118.4	P	87.2	M	114.1	P	116.2	M	104.8	M	113.9	P	120.8	A	100.5	A
1416819_at	522.6	P	402.7	P	348.2	P	312.5	P	387.2	P	289.6	P	319.6	P	372.9	P	320.4	P	395.5	P	399.7	P	390.5	P	449.5	P	449.7	P	465.4	P
1416820_at	16.9	A	5	A	5.4	A	3.5	A	16.5	A	1.8	A	4.5	A	6.4	A	3	A	3.4	A	4.3	A	2.8	A	3.1	A	2.1	A	3.3	A
1416821_at	32.9	A	5.9	A	12.1	A	5.3	A	24.6	A	6.4	A	7.1	A	6.6	A	10.1	A	5	A	5.5	A	10.1	A	8.8	A	5.3	A	33.5	A
1416822_at	2.6	A	2	A	2.9	A	1.9	A	2.3	A	1.2	A	1.4	A	3	A	1.9	A	3.4	A	2	A	2	A	3.1	A	1.6	A	1.6	A
1416823_a_at	529.3	P	482.9	P	464.1	P	377.8	P	500.8	P	336.8	P	379.6	P	249.3	P	343.8	P	492.2	P	415.5	P	451.4	P	488.4	P	501.5	P	511.7	P
1416824_at	226.4	P	166	P	151.4	P	156.2	P	189.6	P	105.2	P	147.3	P	166.9	P	147.9	P	184.9	P	199.7	P	174.9	P	190.7	P	242.7	P	199.4	P
1416825_at	91	M	105.7	A	57.3	A	84.9	P	69.9	A	74.5	A	59.4	A	78	A	64.3	A	92.9	A	64.2	A	93.9	A	113.2	A	98.4	A	98.4	A
1416826_a_at	146.6	M	173.8	A	101.7	A	142.6	A	116.3	A	98.9	A	147.2	A	144.5	A	126.7	A	174.8	A	112.6	A	143.5	A	172.3	A	160.8	M	153	A
1416827_at	40.3	A	97.2	A	39.9	A	37.6	A	82.4	A	63.4	A	80	A	92.5	A	51.8	A	79.6	A	70.8	A	54.8	A	74.7	A	55.9	A	78.5	A
1416828_at	1.8	A	3.7	A	7.8	A	2.8	A	11.4	A	7.4	A	0.9	A	2.7	A	8.4	A	1.7	A	5.6	A	2.1	A	4.3	A	0.7	A	0.7	A
1416829_at	4505.4	P	2933	P	3054.5	P	2843.7	P	3338.3	P	2788.1	P	3156.5	P	3121.3	P	3100.6	P	3519.6	P	3270.9	P	3555.3	P	4101.3	P	3647.8	P	3847.5	P
1416830_at	329.3	P	249.8	P	209.3	P	175.7	P	235.5	P	153.9	P	229.4	P	206.4	P	164.9	P	241.5	P	261.3	P	207.9	P	273.5	P	297.6	P	289.7	P
1416831_at	181.2	P	190.1	P	133	P	137.4	P	184.6	P	123.6	P	156.6	P	157.8	P	137.3	P	151.1	P	138	P	166.2	P	186.7	P	169	P	189.4	P
1416832_at	146.7	P	152.4	P	144.6	P	135.2	P	141.6	P	120.1	P	139.9	P	146.5	P	95.7	P	138.2	P	141.7	P	145.8	P	143.6	P	135.6	P	159.5	P
1416833_at	2037.5	P	1769.9	P	1964.6	P	2150.3	P	2205.4	P	1430.2	P	1977.9	P	2095.1	P	2109.9	P	2546.6	P	2043	P	1807.4	P	2361	P	3290.5	P	2416.8	P
1416834_x_at	964.8	P	693.7	P	634.3	P	562.6	P	618.7	P	584.5	P	631.9	P	714	P	630.7	P	716.5	P	667	P	692.4	P	963.9	P	819.5	P	797.7	P
1416835_s_at	354.9	P	323.8	P	189.1	P	353.2	P	254	P	210.9	P	284.1	P	249.6	P	286.9	P	369.7	P	342.9	P	363.2	P	501.2	P	433.5	P	381	P
1416836_at	345.9	P	371.4	P	326.3	P	294.2	P	347.3	P	285.8	P	329.9	P	390.6	P	271.3	P	355.4	P	358.1	P	389.9	P	375.1	P	435	P	408.7	P
1416837_at	156.6	P	142.9	P	121.6	P	106.3	P	138.8	P	102.2	P	109.9	P	146	P	121.4	P	121.8	P	116.4	P	114.3	P	148.9	P	141	P	140.2	P
1416838_at	1062.1	P	740.7	P	757.2	P	692	P	823.2	P	629.2	P	780.6	P	790.4	P	678.3	P	858.5	P	783.5	P	790.1	P	1031.8	P	866.1	P	909.3	P
1416839_at	10.8	A	12.9	A	16.1	A	0.9	A	7.8	A	11.2	A	12.1	A	14.1	A	1.6	A	8.1	A	10.6	A	14.5	A	13.2	A	0.9	A	11.6	A
1416840_at	458.8	P	341.6	P	420.7	P	527.4	P	277.2	P	229.4	P	326	P	304.5	P	301	P	287.8	P	297.6	P	257.9	P	346	P	227.7	P	407.4	P
1416841_at	203.8	P	236.8	P	185.8	P	187.4	P	249.1	P	158.1	P	185.7	P	204.5	P	196.9	P	280.5	P	262.6	P	221.6	P	310	P	272	P	262.8	P
1416842_at	110.6	A	168.6	A	162.3	A	122.9	A	162.4	A	104.1	A	147.4	A	117.1	A	127	A	143.5	A	118.4	A	147.4	A	179.3	A	177.7	A	163.2	A
1416843_at	5	A	31.3	A	30	A	16.3	A	15.3	A	18.8	A	13.1	A	16.8	A	19.6	A	6.6	A	4.9	A	14.9	A	19.5	A	22.4	A	12.2	A
1416844_at	23.6	A	24.5	A	17.5	A	8.2	A	16	A	26.2	A	21.7	A	10.8	A	23.6	A	12.3	A	11.3	A	5.1	A	23.2	A	12	A	18.9	A
1416845_at	39.1	A	9.4	A	46.1	A	33.6	A	40.8	A	24.5	A	10.9	A	35.7	A	15.1	A	42.2	A	34.9	A	43.4	A	26.5	A	28.5	A	37.6	A
1416846_a_at	65.6	P	64	P	48.4	P	42.2	P	37.7	A	55.3	P	43.9	P	59.9	P	45.5	P	69	P	70.3	P	52.6	P	94.2	P	61	P	75.6	P
1416847_s_at	1.4	A	15.5	A	2.5	A	1.5	A	4.6	A	7.6	A	3	A	3	A	1.7	A	11.9	A	6.7	A	2.7	A	2.6	A	2.8	A	1.5	A
1416848_at	195.6	P	145.4	M	201.4	A	142	A	197.8	A	134.4	A	244.4	A	177.9	A	139.3	A	174.5	A	174.4	A	174.3	A	218.2	P	222.5	A	253.9	A
1416849_at	1019.1	P	1185.6	P	1225	P	986.7	P	1120.9	P	961.7	P	1129.7	P	1040.8	P	954.1	P	1144.5	P	1029.4	P	1097.1	P	1242	P	1165	P	1116.9	P
1416850_s_at	3271.3	P	1825	P	1816.1	P	1608.9	P	1801.6	P	1621.2	P	1789.2	P	1834.8	P	1580.6	P	1943.6	P	1763.2	P	1702.3	P	2020	P	1904.2	P	1821	P
1416851_at	64.4	A	45.1	A	39.4	A	24.4	A	55.9	A	40.3	A	45.6	A	46.3	A	36.1	A	33.1	A	52.7	A	19.9	A	44.8	A	16.8	A	30.9	A
1416852_a_at	53.6	A	11.6	A	19.8	A	20.9	A	24.1	A	18.2	A	33.9	A	9.4	A	25.6	A	39.1	A	39.5	A	27.3	A	35	A	31.8	A	56.5	A
1416853_at	73.9	P	47.5	P	70.3	P	40.1	P	58	P	31.1	P	18.1	P	48.5	P	60.2	P	52.2	P	35	P	36.8	P	55.7	P	66.4	P	51.4	P
1416854_at	61	M	109	A	119.9	P	78.3	A	121.8	P	80.8	P	86	P	128.9	P	92.7	P	117	P	85.3	M	108	P	106.2	A	85.7	M	110.8	P
1416855_at	310	P	245.9	P	175.7	P	119.7	P	230.9	P	125.1	P	149.9	P	210.9	P	169.7	P	216.1	P	198.2	P	159.8	P	189.4	P	153.1	P	223.9	P
1416856_at	314.5	P	218.8	P	189.7	P	197.5	P	279.1	P	216.8	P	289.4	P	278.8	P	216	P	292.8	P	310.1	P	264.1	P	318	P	342.8	P	347.2	P
1416857_at	490.6	P	415.6	P	387.6	P	327.3	P	430.2	P	321.2	P	421.2	P	405.7	P	347.2	P	443.2	P	428.8	P	455.8	P	561	P	506.6	P	517.6	P
1416858_a_at	262.1	P	278.4	P	219.8	P	163.3	P	278.7	P	164.9	P	206.1	P	247.6	P	177.5	P	223.1	P	202.4	P	237	P	279.9	P	313.5	P	267.6	P
1416859_at	94.1	P	89.1	P	66.4	P	60.8	P	139.8	P	72.3	P	95	P	82.1	P	82	P	119.2	P	96.5	P	107.3	P	97.9	P	80.5	P	98.8	P
1416860_s_at	188.7	P	176.3	P	150	P	122.9	P	142.9	P	84.4	P	132.2	P	129.4	P	98.9	P	146.3	P	132.7	P	138.9	P	145.8	P	160.7	P	162.4	P
1416861_at	88.5	P	131.8	P	105.4	P	80.7	P	117.4	P	86	P	86.8	P	90.3	P	88.1	P	100.1	P	107.2	P	90.4	P	136.2	P	114.6	P	103.7	P
1416862_at	44.7	P	46.3	P	37.5	A	37.7	P	39	P	34.9	P	24.8	P	52.2	P	30.7	P	45.7	P	53.6	P	52.1	P	45.5	P	43.6	M	56.7	P
1416863_at	1.5	A	2.4	A	2.5	A	1.2	A	2.2	A	4	A	3	A	5	A	1.5	A	2.7	A	2.1	A	3.8	A	1.8	A	2.3	A	3.8	A
1416864_at	91.6	P	80.1	P	39.4	A	44.4	A	51	M	51.6	A	62.7	P	55.1	A	40.7	A	55.3	M	67.3	P	58.1	P	67.1	P	63.3	M	57.1	P
1416865_at	24.2	A	29.3	A	4.1	A	1.6	A	3.9	A	4.5	A	15.7	A	14.5	A	16.5	A	13.1	A	12.9	A	12.1	A	4.7	A	2.5	A	3.1	A
1416866_at	366.4	P	277.7	P	234	P	206.2	P	301.4	P	209	P	220.4	P	314.2	P	224	P	270.8	P	274.3	P	316.1	P	359.8	P	367.7	P	380.6	P
1416867_at	209.1	P	167.1	P	143.4	P	122.5	P	151.4	P	135.5	P	149.7	P	130.6	P	141.1	P	176.4	P	175.8	P	155.6	P	252.5	P	203.7	P	215.9	P
1416868_at	77.2	P	108.3	P	54.8	P	67.3	P	63.4	P	79.1	P	70.9	P	57.5	P	63	P	54.8	P	79	P	76.6	P	95	P	79.9	P	112.1	P
1416869_x_at	9	A	5.3	A	6.9	A	4.3	A	5.6	A	3.9	A	4.4	A	10.2	A	4.6	A	5.8	A	4.6	A	4.5	A	5.9	A	8.3	A	5.5	A
1416870_at	78.5	P	90.6	P	100.8	P	54.6	P	65.9	P	67.4	P	53.9	P	87.1	P	39.6	P	38.4	P	68.3	P	74.7	P	69.6	P	77.5	P	86.4	P
1416871_at	24.6	A	25.6	A	26.1	A	22.2	A	36.4	A	28.4	A	20.3	A	20.2	A	19.7	A	24.9	A	16.9	A	31.5	A	5.6	A	30.9	A	31.7	A
1416872_at	43.8	P	31.7	P	46.7	P	35.1	P	59.5	P	29.6	P	36.4	P	35.2	P	47.3	P	59.8	P	45.9	P	36.6	P	52.3	P	39	P	68.2	P
1416873_a_at	243.3	P	162.5	P	150.7	P	129.6	P	145.7	P	102.4	P	141.5	P	153.5	P	116	P	144	P	165	P	143.8	P	122.5	P	138.5	P	143.4	P
1416874_a_at	78.6	P	78.4	P	72.7	P	43.6	P	71.4	P	36.9	A	59.2	P	86.6	P	61.7	P	92.1	P	54.4	A	54	P	79.7	P	55.5	A	75.9	P
1416875_at	5.3	A	49.7	A	6.9	A	7.8	A	32.6	A	6.8	A	17.5	A	10.6	A	30	A	30.7	A	13.4	A	30.2	A	20.5	A	12.2	A	33.3	A
1416876_at	37.4	P	38.4	P	54.2	A	35.1	M	50.6	P	17.5	P	39.6	P	26.8	P	35.7	P	44.2	M	45	P	33.9	A	36.4	P	45.2	P	54.2	A
1416877_a_at	815.4	P	739.3	P	682.5	P	692.3	P	681.3	P	564.9	P	725.3	P	716.8	P	665.5	P	747	P	767.9	P	792.6	P	960.4	P	873.2	P	912.1	P
1416878_at	45.2	P	36.9	P	38.8	P	26.6	P	33.4	M	31.8	A	29.3	P	40.4	P	30.8	P	25.7	P	43.3	P	23.1	P	28.7	P	43.6	P	35.2	P
1416879_at	24.6	A	17.5	A	17.6	A	7.6	A	30.1	A	18.4	A	24.6	P	16	A	14.8	A	26.2	A	25.5	A	2.2	A	19.4	A	21	A	21.5	A
1416880_at	483.7	P	466.4	P	379	P	344.6	P	404.4	P	310.6	P	424.2	P	393.1	P	327.8	P	397.2	P	394	P	432.8	P	481.7	P	513.7	P	496	P
1416881_at	417.8	P	329.5	P	294.4	P	222.2	P	252.8	P	190	P	215	P	223.2	P	191.9	P	253.9	P	253.1	P	229.5	P	346.9	P	303.9	P	293	P
1416882_at	80.6	P	87.4	P	119.3	P	72.9	P	104.8	P	54	P	92.6	P	66.4	P	48.6	P	111.6	P	76.4	P	68.1	P	79.9	P	105.7	P	119.6	P
1416883_at	726.8	P	572.2	P	498.2	P	476.3	P	611.7	P	452.1	P	608.3	P	480.3	P	553.8	P	549.2	P	608	P	726.2	P	595.3	P	726.6	P	698.6	P
1416884_at	384.1	P	443.1	P	274.6	P	264.3	P	375.3	P	291.8	P	332.8	P	365.1	P	293.9	P	352.6	P	326	P	321.2	P	403.4	P	435.2	P	384.5	P
1416885_at	33.8	A	35.7	P	34	A	24.7	A	50.6	A	37.8	P	42.6	P	40.3	P	46.9	P	60.7	P	42.1	P	38.4	P	60.2	P	50.1	P	47.2	A
1416886_at	25.5	M	13.5	A	32.7	A	20.2	A	25.8	A	20.5	P	25.3	A	22.9	P	15	A	30.6	P	20	M	18.9	P	25.7	A	30.3	P	17.9	A
1416887_at	21.6	A	36	A	22.1	A	17.4	A	26.1	A	22.2	A	26.3	A	21	A	14.8	A	29.4	A	17.5	A	20.4	A	10.6	A	16	A	25.4	A
1416888_at	63.7	A	78.2	A	118.8	M	75.5	A	89	A	79	A	50.9	A	87.7	A	73.2	M	88.8	A	80.5	M	89.5	P	82.4	A	122.9	M	121	P
1416889_at	3.6	A	7.4	A	15.6	A	2.6	A	11.6	A	11.6	A	4.5	A	2.5	A	1.7	A	21.1	A	10.9	A	3.3	A	19.3	A	5.4	A	2.1	A
1416890_at	92.5	P	105.6	P	83.9	P	78.7	P	100.9	P	89.4	P	67	P	100.4	P	73.2	P	124	P	99.4	P	102.2	P	98.9	P	127.6	P	134.9	P
1416891_at	419.1	P	356.9	P	334	P	284.2	P	339.5	P	262.4	P	307.6	P	357.4	P	281.9	P	354.4	P	368.2	P	342.8	P	387.7	P	320.1	P	373	P
1416892_s_at	575.2	P	442.5	P	483.2	P	377.1	P	486.7	P	363	P	394.7	P	402.7	P	341.4	P	452	P	472.7	P	445.9	P	494.1	P	444	P	541.6	P
1416893_at	288.3	P	176.9	M	165.2	P	126.1	P	164.6	P	184.4	P	145.5	P	195	P	134.6	P	212.4	P	175.2	P	135.8	P	218.5	P	185.6	P	250.1	P
1416894_at	146.4	P	98.5	P	101.6	P	74.2	P	112.1	P	65.5	P	84.5	P	125.4	P	91.9	P	109.7	P	118.2	P	104.8	P	147.6	P	134.5	P	127.4	P
1416895_at	198.1	P	116.7	P	86.6	P	58.3	P	92.1	P	61.7	P	53.7	P	77.3	P	94.5	P	77.7	P	48.5	P	43.8	P	41.5	P	45.5	P	79.9	P
1416896_at	77.6	P	75.9	P	53.2	A	85.5	P	72.3	P	59.3	P	75	P	77.6	P	80.3	P	101	P	92.4	P	87.8	P	78.2	P	87.5	P	104.8	P
1416897_at	472.3	P	297.3	P	282.4	P	297	P	342	P	330.6	P	418.9	P	397.8	P	355.5	P	399.3	P	392.7	P	355	P	480.6	P	483.5	P	431.6	P
1416898_a_at	126.2	A	144.6	A	77.7	A	69.7	A	97.9	A	98.9	A	81.9	A	93.6	A	60.8	A	105.9	A	109.4	A	46.4	A	94.3	A	117.7	A	134.6	A
1416899_at	43.3	A	20.2	A	99.7	A	19	A	19.7	A	16.1	A	26.7	A	22.9	A	17.4	A	27.6	A	20.3	A	24.9	A	22.5	A	23	A	100.4	A
1416900_s_at	6.6	A	2.4	A	3.1	A	2.2	A	4.1	A	1.8	A	2.2	A	1.7	A	1.8	A	3.4	A	2.6	A	2.2	A	1.6	A	1.7	A	4.1	A
1416901_at	669	P	488.2	P	382.5	P	371.1	P	412.2	P	333.6	P	447.5	P	399.4	P	367.4	P	447.8	P	404.7	P	429.7	P	480.4	P	452.1	P	529.3	P
1416902_a_at	2004.9	P	1510.9	P	1473.8	P	1434.1	P	1531.9	P	1270.6	P	1568.2	P	1633.9	P	1364.6	P	1671.9	P	1594.5	P	1653.8	P	1908.4	P	1954.7	P	1756	P
1416903_at	614.1	P	425.7	P	331.3	P	336.7	P	393.4	P	360.1	P	334.5	P	425.3	P	369.8	P	411.4	P	412.2	P	416.2	P	501.2	P	431.1	P	441.1	P
1416904_at	1455.2	P	1032	P	975.8	P	921.5	P	1152.1	P	780.6	P	1010.8	P	1034.5	P	951.2	P	1110.6	P	1084.4	P	999.4	P	1319.9	P	1316	P	1323.4	P
1416905_at	15	A	2.3	A	5.1	A	4.8	A	3.2	A	5.3	A	3.7	A	7.1	A	1.6	A	2.1	A	1.4	A	5.3	A	2	A	2.7	A	3.9	A
1416906_at	359.1	A	307.8	A	318.1	A	261.3	A	325.8	A	245.7	A	305.1	A	248.1	A	298.6	A	399.4	A	367.1	A	327.4	A	448.4	A	404.7	A	425.3	A
1416907_at	169	P	141.1	P	132.4	P	104.4	P	137.9	P	103.7	P	128.1	P	172.9	P	118.2	P	157.1	P	149.1	P	145.5	P	195.8	P	170.4	P	172.3	P
1416908_s_at	517.1	P	430.9	P	433.3	P	377.7	P	452.5	P	344.2	P	433.1	P	494.1	P	397.5	P	526.1	P	458.9	P	496.1	P	558.2	P	601.1	P	580.3	P
1416909_at	241.7	P	230.4	P	166.7	P	177.5	P	213.7	P	188.4	P	222.5	P	207.7	P	167.7	P	208.1	P	238.6	P	211.2	P	248.1	P	211.9	P	249.8	P
1416910_at	561.9	P	365.4	P	374.7	P	341	P	411.3	P	281.3	P	365.8	P	429	P	357.2	P	439.3	P	408.5	P	406.1	P	505.9	P	488.6	P	457.8	P
1416911_a_at	120.7	P	97.3	P	91.7	P	84.4	P	89.8	P	50.9	P	81.3	P	81.2	P	75.6	P	69	P	94.1	P	92.9	P	86.3	P	91.7	P	113.7	P
1416912_at	345.5	P	247.6	P	234.2	P	240.7	P	232.4	P	159.1	P	214.1	P	238.2	P	205.1	P	262.3	P	231.8	P	250.2	P	306.9	P	249.1	P	304.3	P
1416913_at	6618.8	P	4409.8	P	3958.3	P	4217.1	P	4366.3	P	4095.3	P	4753.6	P	4416.2	P	4602.5	P	5048.8	P	4986.4	P	5379.9	P	5555.1	P	5316.4	P	5415.5	P
1416914_s_at	155.8	P	117.2	P	124.7	P	94.9	P	115.9	M	83.4	A	146.4	P	102.1	P	79	P	108.5	P	114.5	P	143.5	P	112	P	180.2	P	158.2	P
1416915_at	54.6	P	37.9	P	29.4	P	34.3	P	41.9	P	32.9	P	43	P	38.5	P	28.9	P	49.4	P	25.9	P	53.8	P	45	P	55.1	P	64.9	P
1416916_at	58	P	59.8	P	66.9	A	45	A	70.3	A	38.8	M	50.3	P	41.8	P	36.9	P	49.9	M	53	P	45.8	P	47.4	P	65.2	P	48.8	A
1416917_at	228.2	P	217.8	P	170.1	P	162	P	171.5	P	170.2	P	180.1	P	214.9	P	178.1	P	204.9	P	213.2	P	222.5	P	302.9	P	275.5	P	243.9	P
1416918_at	96.6	P	116.7	P	121.3	P	85.9	P	136.9	P	88	P	107.3	P	106.3	P	93.6	P	114.7	P	90	P	98	P	114.2	P	91.8	P	103.2	P
1416919_a_at	28.8	A	34.4	A	26	A	20.8	A	6	A	23.8	A	12.7	A	25.8	A	26.2	A	35.3	A	24.6	A	22	A	9.6	A	35.4	A	21.6	A
1416920_at	135.6	P	130.3	P	131.8	P	89.5	P	123.4	P	90.5	P	117.3	P	116	P	127.9	P	134.3	P	120.9	P	140.2	P	161.7	P	137.8	P	164.9	P
1416921_x_at	587.9	P	593.7	P	428.4	P	434.6	P	518.6	P	346.9	P	531.5	P	440.3	P	402.5	P	513.9	P	566.6	P	460.6	P	554.8	P	527.7	P	483.5	P
1416922_a_at	643.6	P	725.8	P	508.9	P	518.7	P	618.9	P	449.8	P	516.7	P	631.2	P	507.1	P	640	P	565.1	P	598.1	P	699.5	P	697.6	P	725.7	P
1416923_a_at	474.2	P	403.1	P	301.6	P	265.7	P	318.2	P	248.4	P	322.4	P	322.6	P	290.6	P	362.6	P	316.2	P	324.9	P	415.9	P	378.8	P	412.8	P
1416924_at	834.4	P	667.8	P	589.6	P	578.1	P	613.9	P	509.5	P	621.3	P	634.1	P	520.1	P	663.7	P	624.1	P	677.3	P	756.2	P	743.4	P	616.8	P
1416925_at	82.9	P	110.8	P	99.2	P	89.7	P	106.5	P	72.8	P	79.2	P	104.5	P	105.5	P	102.4	P	88.8	P	91.7	P	131	P	112.1	P	107.3	P
1416926_at	559.3	P	271.5	P	217	P	152.9	P	213.2	P	209.9	P	278.6	P	283.1	P	280.8	P	321.8	P	319.9	P	321.5	P	531.7	P	406.1	P	325.2	P
1416927_at	193.2	P	125.3	P	97.9	M	57.2	P	100.5	P	60.6	P	86.8	P	140.5	P	124.2	P	135.1	P	151.1	P	147.6	P	149	P	145.1	P	125.2	P
1416928_at	64	P	88.9	P	71.2	P	59.3	P	76.7	P	38.4	P	73.2	P	76.3	P	46.1	P	80.7	P	56.8	P	65.4	P	82.6	P	80.3	P	87.3	P
1416929_at	8	A	9.8	A	8	A	16.7	A	21.2	A	14.7	A	13.3	A	15.5	A	14.9	A	15.8	A	17.5	A	1.9	A	13.3	A	15.6	A	15.3	A
1416930_at	11.7	A	15.3	A	37	A	19.9	A	27.9	A	38.5	A	20.9	A	48.5	A	33.3	A	32.5	A	29.5	A	35.5	A	43.7	A	30	P	22.9	A
1416931_at	115.3	P	119.4	P	114.3	P	86.9	P	101.3	P	84.5	P	92.3	P	112	P	92.5	P	99.2	P	92.1	P	123.4	P	121.9	P	109.5	P	124.9	P
1416932_at	100.5	P	79.9	P	84.8	P	73.9	P	90.1	P	71.8	P	76.9	P	103.5	P	66.3	P	79.4	P	85.6	P	85	P	102.6	P	81	P	99	P
1416933_at	2180.7	P	1257.4	P	1182.3	P	1133.5	P	1251.3	P	1216.3	P	1374.3	P	1540.6	P	1467.5	P	1838.4	P	1974.3	P	1914.2	P	2543.4	P	2090.4	P	1907.6	P
1416934_at	96.5	P	113.2	P	141.2	P	94.1	P	193.7	P	86.4	P	88.5	P	106.9	P	68.6	P	90.6	P	74.1	P	127.7	P	135.2	P	130.9	P	99.3	P
1416935_at	4	A	4.1	A	6.8	A	8.7	A	6.4	A	3.2	A	7.7	A	4	A	5	A	7.3	A	2.6	A	16.4	A	19	A	4.2	A	5.2	A
1416936_at	39.2	A	31.3	A	51.1	A	49.5	A	49.9	A	29	A	20.3	A	30.7	A	24.1	A	27.5	A	44.6	A	54.3	A	40.8	A	31.9	A	49.6	A
1416937_at	2274.1	P	1756.1	P	1516.5	P	1495.8	P	1613.5	P	1299.5	P	1575.2	P	1726.8	P	1466.8	P	1578.6	P	1670	P	1698.1	P	1958.2	P	1719.5	P	1818.5	P
1416938_at	557.4	P	596	P	484.6	P	397	P	452.5	P	351.5	P	490.4	P	475.6	P	378.6	P	649.1	P	492.9	P	540.5	P	752	P	674.2	P	552.5	P
1416939_at	857	P	864.6	P	926.4	P	746.4	P	965.2	P	766.6	P	835.7	P	1039.2	P	747	P	926.2	P	891	P	1010.4	P	1196.8	P	1129.7	P	1002.9	P
1416940_at	356.5	P	297.9	P	299.9	P	266.2	P	303.9	P	225.2	P	239.9	P	272.6	P	231.3	P	310.4	P	267.4	P	315.9	P	357.6	P	289.9	P	291.7	P
1416941_s_at	1387.9	P	1026.2	P	895.8	P	876.1	P	1181	P	836.5	P	1000	P	1010.4	P	910	P	1128.4	P	1006.5	P	1124.8	P	1308.6	P	1216.2	P	1253.2	P
1416942_at	283.5	P	222.8	P	150.8	P	179.9	P	179.1	P	132.3	P	155.9	P	155.7	P	136.4	P	181.8	P	139.8	P	183.2	P	210.6	P	209.3	P	204.2	P
1416943_at	682.2	P	486.3	P	571.1	P	448	P	531.4	P	410.7	P	504.5	P	545.3	P	529.2	P	548.1	P	561.7	P	659.4	P	769.4	P	640.3	P	668.8	P
1416944_a_at	44.3	P	33.8	A	25.1	A	21.9	A	55.1	A	23	A	41.6	A	25.8	A	25.9	A	34.7	A	30.7	A	31.8	A	26.6	A	32.4	A	31.3	A
1416945_at	16.5	A	23.4	A	13.3	A	20.6	A	23	A	15.7	A	21	A	18.6	A	22.3	A	17.4	A	11.8	A	20.3	A	20.6	A	27.3	A	26	A
1416946_a_at	5227.1	P	2737.7	P	2691	P	2892	P	2923.1	P	2841.1	P	2867	P	3220.8	P	3371.1	P	3210.5	P	3528.4	P	2504.8	P	3588.4	P	3889.4	P	3717	P
1416947_s_at	7784	P	4283.7	P	4210.1	P	4499.4	P	4437.8	P	4275.9	P	4517.5	P	4625.3	P	4649.4	P	4854.9	P	4852.6	P	4290.3	P	5310.9	P	5448.7	P	5297.5	P
1416948_at	387.7	P	326.4	P	338.8	P	293.6	P	369	P	283.6	P	354.2	P	397.3	P	321.8	P	365.6	P	358.3	P	318.8	P	428.7	P	417.9	P	414.1	P
1416949_s_at	244.3	P	247.8	P	183	P	237.8	P	255.2	P	215.4	P	177	P	245.6	P	197.8	P	237.3	P	252.4	P	269.4	P	244.5	P	286	P	318.7	P
1416950_at	37.8	P	26.6	P	24	P	21.7	P	31.8	P	14.5	A	20.7	P	24	A	26.5	P	34.2	P	25	P	20.3	P	25.7	P	24.3	P	26	P
1416951_a_at	440.8	P	423.8	P	319.3	P	319.3	P	403.1	P	255.9	P	343	P	349.8	P	305.5	P	359.9	P	423.8	P	430	P	461.5	P	484.9	P	530.8	P
1416952_at	419.7	P	359	P	262.1	P	306.3	P	343.8	P	220.7	P	345	P	315	P	305.9	P	368	P	353.9	P	382.3	P	400.1	P	401.3	P	398.9	P
1416953_at	69	P	18.8	A	25.5	A	24.8	A	6.2	A	20.4	A	31	A	20.5	A	9.8	A	50.4	A	46.9	A	56.6	A	42.3	A	59.3	M	10.1	A
1416954_at	995.7	P	651.6	P	659.9	P	656	P	583.5	P	618.1	P	734.6	P	805.8	P	665.8	P	747.1	P	793.4	P	769.1	P	977.9	P	821.2	P	901.9	P
1416955_at	580.7	P	360.7	P	410.1	P	357.9	P	371.3	P	349.2	P	349.3	P	438	P	312.8	P	420.7	P	444.7	P	379.8	P	561.8	P	509.4	P	510.2	P
1416956_at	16.2	A	19.8	A	5.8	A	17.9	A	8.3	A	13	A	5.7	A	20.7	A	7.6	A	14.7	A	4.3	A	29.3	A	8.8	A	19.4	A	8.2	A
1416957_at	15.8	A	26.3	P	24.3	A	18.8	P	21.6	P	11.8	P	7.6	A	13.6	P	19.2	P	17.3	P	13.6	A	18.3	P	10.1	P	12.2	P	22.4	P
1416958_at	1188.6	P	879.9	P	811.5	P	712	P	937	P	685.8	P	827	P	857.3	P	703.1	P	1004.6	P	781.8	P	848.3	P	981.2	P	1022.7	P	886.1	P
1416959_at	146.7	P	171	P	120.1	A	110.4	P	173.1	P	127.1	P	143.4	P	91.8	P	121.9	P	194.9	P	160.6	P	144.8	P	151.2	P	145.5	P	132	P
1416960_at	98.5	P	134.9	A	136.1	P	75.9	M	124.7	M	106.2	M	84.1	M	146.1	P	109.8	P	133.2	P	118.9	M	102.8	M	111.9	M	96.6	M	118.9	P
1416961_at	4.9	A	2	A	7.7	A	4.9	A	6.5	A	4.5	A	5.7	A	5.9	A	4.9	A	5.9	A	5.2	A	6.3	A	2.2	A	4.6	A	6.1	A
1416962_at	9.4	A	17.7	A	5.6	A	3.5	A	4.8	A	4.7	A	5.6	A	4.5	A	3.4	A	5.2	A	3.3	A	5.1	A	6.5	A	3.3	A	4	A
1416963_at	190.2	P	161.2	P	167.9	P	138.7	P	164.6	P	109.6	P	129.4	P	131.2	P	119.4	P	165.4	P	115.5	P	159.3	P	173.9	P	165.2	P	147.8	P
1416964_at	154.6	P	133	P	127.3	M	110.4	P	142.2	P	115.6	P	165.4	P	155.5	P	147.1	P	145.1	P	157.5	P	151.2	P	153.7	P	149.8	P	204.7	P
1416965_at	8.2	A	21.5	A	18.8	A	12.7	A	12.1	A	18.3	A	10.9	A	20.6	A	13.4	A	18.6	A	12	A	27	A	21.8	A	28.8	A	23.3	A
1416966_at	31.6	A	26.1	A	28.6	A	11.4	A	42.5	M	24.2	M	36.8	A	16.7	A	13.8	A	6.9	A	20.5	A	12.1	A	22.4	A	9.8	A	35.3	A
1416967_at	0.9	A	2.7	A	9.6	A	1.4	A	1.3	A	1.7	A	0.2	A	0.7	A	2.3	A	2.3	A	8.1	A	4.7	A	1.9	A	1.2	A	0.4	A
1416968_a_at	4105.7	P	2435.7	P	2511.5	P	2205.7	P	2745.5	P	2144.2	P	2411.9	P	2486.8	P	2117.9	P	2438.2	P	2388.8	P	2310.8	P	2510.5	P	2555.2	P	2388.9	P
1416969_at	4	A	2.9	A	9.6	A	2	A	5.7	A	3.4	A	3.1	A	3.8	A	2.4	A	5.6	A	3.6	A	3.8	A	3.4	A	3.5	A	3	A
1416970_a_at	4702	P	3326.3	P	3352.4	P	3052.2	P	3530.8	P	3084.2	P	3465.9	P	3729.7	P	3416.3	P	3770.3	P	3691	P	3631.9	P	4457.6	P	4268.6	P	4215.8	P
1416971_at	2201.9	P	1682.3	P	1733.9	P	1607.2	P	1884.6	P	1544.2	P	1734	P	1810.9	P	1675.3	P	1970.2	P	1762	P	1904.8	P	2205	P	2190	P	2167.7	P
1416972_at	288.7	P	230.1	P	206.8	P	182.6	P	182.5	P	141.7	P	189.5	P	189.7	P	151.9	P	239.6	P	220.9	P	202	P	293.8	P	219.8	P	278.6	P
1416973_at	415.1	P	375.7	P	332.4	P	285.6	P	381.1	P	282	P	367.2	P	317.7	P	322.3	P	369.7	P	358.9	P	377	P	392.2	P	425.2	P	448.3	P
1416974_at	106.6	P	161.1	P	119.8	P	105.2	P	98	P	85.5	P	104.5	P	96.1	P	108.6	P	113.2	P	117.8	P	108.3	P	138.9	P	155.9	P	121.3	P
1416975_at	53.9	P	63.6	P	22.1	A	34.2	A	19.8	A	23.6	A	27.4	M	7.5	A	32	A	56.9	A	35.9	A	37.8	A	34.9	A	51.1	A	12.4	A
1416976_at	139.7	A	142.2	A	93.4	A	106.8	A	151.8	A	111.8	A	111.1	A	118.7	A	103.4	A	132.1	A	93.9	A	116.3	A	138.5	A	124.6	A	120.8	A
1416977_at	27	A	22.4	P	16.2	P	22.8	A	22.4	P	16.5	P	16.2	P	16.7	P	24.3	P	13.6	A	30.9	P	27.4	P	32.7	P	29.8	P	23.5	P
1416978_at	1035.1	P	665.1	P	679.7	P	564.7	P	670.5	P	496.5	P	663.7	P	611.2	P	578.1	P	693	P	761	P	765.5	P	883.9	P	829.9	P	870	P
1416979_at	921.7	P	753.3	P	893.8	P	781.7	P	788.7	P	825.6	P	924	P	952.4	P	598.7	P	1179.8	P	765.4	P	768.7	P	917	P	827.2	P	940.7	P
1416980_at	3856	P	2046.4	P	2133.6	P	2059.5	P	2228.1	P	2134.6	P	2181.4	P	2279.3	P	2232.7	P	2218.5	P	2395.7	P	2150.2	P	2714.3	P	2553.5	P	2585.6	P
1416981_at	209.8	P	133.7	P	145.9	P	152	P	140.8	P	137.1	P	144.1	P	128.2	P	150.7	P	183.7	P	193.9	P	156.7	P	192	P	206.3	P	197.6	P
1416982_at	377.5	P	261	P	302.6	P	233.8	P	375.9	P	225.9	P	288.8	P	274.6	P	214	P	368.4	P	335	P	280.3	P	339	P	360.6	P	302.2	P
1416983_s_at	274.7	P	207.5	P	287.3	P	171.9	P	307.2	P	173.4	P	247.1	P	196.5	P	170	P	247.7	P	205.9	P	251	P	311.4	P	330.5	P	225	P
1416984_at	370.8	P	212.1	P	224.6	P	197.1	P	265.7	P	189.2	P	246.8	P	278.3	P	244.9	P	229.9	P	268.8	P	251.1	P	309.4	P	258.1	P	287.3	P
1416985_at	110.8	P	85.3	P	61.3	A	74.8	P	67.4	P	75.3	P	86.7	P	40.6	A	61.5	P	74.9	M	73	P	48.6	P	88.6	P	90.6	A	94.3	P
1416986_a_at	29	A	14.4	A	39.1	A	33.6	A	16.2	A	21.6	A	18.5	A	12.4	A	13.7	A	32.3	A	24	A	9.7	A	18.6	A	28.3	A	39.2	A
1416987_at	50.2	P	58.8	P	55.1	P	34.4	P	49.4	P	29.9	P	31	P	51.9	P	33.3	P	45.5	P	31.4	P	42.3	P	41	P	49.7	P	54	P
1416988_at	50.3	A	55.1	A	47.5	A	36.4	A	59.3	A	34.4	P	43	A	47.7	A	50.5	M	52.7	P	45.9	M	54.7	P	61.1	P	42.5	A	62.4	P
1416989_at	215	P	239.5	P	231.5	P	192.8	P	324.1	P	182.4	P	197.3	P	220.1	P	181	P	226.9	P	232.2	P	226.8	P	250.1	P	238.8	P	249.6	P
1416990_at	182.5	P	193.8	P	115.7	P	116.7	P	145.8	P	87.8	P	113.1	P	185.9	P	130.2	P	161.4	P	135.7	P	123.2	P	171.7	P	115.1	P	152.1	P
1416991_at	183.8	P	131.7	P	112	P	80.9	P	97.3	P	89	P	89.5	P	79.1	P	64.1	P	104.3	P	72	P	116.8	P	149	P	68.9	P	122.3	P
1416992_at	43	A	71.6	P	41.8	A	30.5	A	57.7	A	30.7	A	33.1	A	53	A	39.4	A	45.6	A	31.8	A	24	A	30.1	A	42.2	A	27.1	A
1416993_at	303.2	P	208.4	P	286.3	P	203.8	P	269	P	179.9	P	208.9	P	248.3	P	196.9	P	263.4	P	198.3	P	257.9	P	286.4	P	269.3	P	256.8	P
1416994_at	85.4	M	67.3	A	58	A	56.4	A	52	A	48.9	A	76.2	A	62.1	A	60.3	A	95.7	A	65.8	A	72.5	A	81.8	P	89	P	72.4	A
1416995_at	78	A	87.9	A	15.5	A	58.7	A	42.7	A	55	A	48.2	A	44.3	A	52.3	A	39.5	A	49.5	A	68.3	A	62.7	A	51.9	A	55.5	A
1416996_at	167.3	P	72.6	P	123.1	P	119.2	P	101.6	P	99.5	P	153.1	P	112.4	P	138.2	P	148.9	P	161.2	P	172.9	P	220.2	P	212.6	P	174.7	P
1416997_a_at	31	P	68.5	P	59.5	P	52.9	P	65.8	P	53.9	P	36.5	P	60.9	P	57.7	P	76.1	P	53.9	A	59.8	P	69	P	53.7	P	48.4	P
1416998_at	182.2	P	139.3	P	122.4	P	192.8	P	139.6	P	104.8	P	130	P	116.5	P	114.6	P	137.3	P	134.4	P	135	P	206.6	P	221.1	P	154.7	P
1416999_at	181.7	A	131.5	A	62.6	A	118.9	A	112.8	A	117.8	A	158.6	A	195.8	A	115.8	A	118.1	A	31.8	A	211.7	P	282.6	A	149.5	A	195.8	A
1417000_at	71.8	P	81.2	A	38.1	A	62.1	A	89.6	A	57.7	A	71.2	M	64.7	A	52.9	A	55.7	A	74.5	A	73.8	M	93	M	70.8	M	69.2	M
1417001_a_at	639.6	P	704.4	P	710.3	P	572.5	P	748.2	P	650.5	P	574.8	P	584.7	P	556	P	1000.4	P	892.4	P	654.4	P	1077.9	P	928.7	P	862.4	P
1417002_at	467.6	P	413	P	456.4	P	362.4	P	436.2	P	354.1	P	359	P	406.8	P	357.9	P	439.8	P	383.1	P	402.6	P	486.7	P	474.6	P	435.1	P
1417003_at	31.4	A	5.4	A	7.1	A	30.9	A	55.3	A	21.8	A	34	A	14	A	29.5	A	39	A	35.9	A	38.7	A	46.3	A	45.8	A	44.5	A
1417004_at	239.5	P	205.7	P	163.6	P	171.1	P	185	P	191.3	P	157.1	P	170.5	P	188.3	P	206.9	P	193.8	P	182.4	P	224	P	228.4	P	236.6	P
1417005_at	13.4	A	24.2	A	27.7	A	26	A	5.8	A	15.1	A	25.3	A	12.4	A	21.9	A	27.1	A	8.1	A	15.6	A	20	A	22.7	A	20.2	A
1417006_at	269.5	P	205.3	P	149.2	P	210.8	P	188.5	P	163.1	P	172.5	P	193.3	P	161.6	P	203.4	P	215.4	P	192.4	P	224.7	P	307.1	P	232.5	P
1417007_a_at	605.3	P	518.6	P	462.9	P	443.8	P	538.5	P	440.9	P	491.1	P	527.1	P	490.5	P	550.7	P	509.8	P	622.7	P	661	P	612.2	P	626.8	P
1417008_at	252.6	P	236.7	P	148.2	P	155.3	P	163.9	P	114.6	P	159.3	P	166.1	P	158.7	P	157.4	P	208.1	P	92.5	P	170.2	P	172.1	P	183.7	P
1417009_at	1147.9	P	948.9	P	944.5	P	830.7	P	876.3	P	733.9	P	916.8	P	896.7	P	788	P	938.8	P	929.1	P	877	P	983.9	P	1144.9	P	1109.1	P
1417010_at	290.9	P	310	P	234.3	P	244.1	P	285.5	P	198	P	253.7	P	242	P	227.9	P	280.4	P	252.6	P	267.1	P	311.4	P	267.4	P	332.2	P
1417011_at	605.7	P	523.3	P	441.7	P	451.6	P	471.2	P	385.8	P	507.6	P	448	P	377.1	P	554.8	P	464.3	P	608.3	P	590.5	P	428.8	P	496.3	P
1417012_at	459.4	P	569.5	P	359.4	P	395.9	P	431.7	P	387.6	P	382.7	P	368.2	P	316.1	P	368.6	P	360.8	P	354.9	P	432.8	P	369.8	P	380	P
1417013_at	1162.5	P	482.8	P	503	P	420.1	P	423.1	P	456.3	P	450.1	P	451.5	P	403.3	P	430.9	P	481.8	P	435.6	P	619.4	P	511.4	P	508.3	P
1417014_at	547.3	P	269.1	P	301.6	P	219.4	P	221.8	P	224.2	P	248.8	P	262.3	P	230.8	P	259.7	P	304.4	P	249.6	P	325.2	P	307.8	P	294.6	P
1417015_at	57.1	P	57.5	P	54.3	M	55.7	P	73.8	P	61.4	P	60.8	P	53.5	P	66	P	102.2	P	57.1	P	65	P	73.8	P	103.4	P	71.1	P
1417016_at	178.9	P	202.9	P	102.3	P	107.3	P	132.2	P	101.8	P	134.7	P	123.6	P	113.6	P	118.1	P	148.7	P	136.3	P	145.5	P	147	P	115.7	P
1417017_at	51.2	A	90.6	A	137.2	A	63	A	75.8	A	34.6	A	48.1	A	130.5	P	73.2	A	103.8	A	167.5	P	243.9	P	319.2	P	109.4	A	92.8	A
1417018_at	4.6	A	11.1	A	5.8	A	2.5	A	7.4	A	13.2	A	9.7	A	5.3	A	7.3	A	2.8	A	7.4	A	3.5	A	7.2	A	3.6	A	4.6	A
1417019_a_at	2.5	A	0.9	A	1.7	A	0.6	A	1.8	A	0.4	A	1.6	A	1	A	1.4	A	1.9	A	1.4	A	0.9	A	0.9	A	2.9	A	1.5	A
1417020_at	6.5	A	4.3	A	12.6	A	6.1	A	7.1	A	3.3	A	4.4	A	11.2	A	5	A	13.2	A	4.4	A	4.4	A	4	A	8.1	A	8.8	A
1417021_a_at	8	A	4.6	A	31	A	11.7	A	22.2	A	7.4	A	9.7	A	2.8	A	10.2	A	6.4	A	8	A	9.6	A	4.6	A	9.8	A	7.3	A
1417022_at	27.7	A	34.8	A	37.9	A	13.8	A	47.8	A	22.3	A	15.3	A	32.9	A	19	A	35.2	A	20.7	A	45	A	29.3	A	21.8	A	44.8	A
1417023_a_at	129.6	P	177.1	P	127.2	P	108.8	P	164.2	P	102.3	P	111.1	P	153.9	P	124	P	177.6	P	125	P	136.8	P	173.4	P	168.4	P	156.5	P
1417024_at	123.4	P	174.1	P	122.7	P	117.9	P	127.9	P	94.6	P	98.6	P	124.8	P	103.6	P	166.7	P	142.7	P	123.5	P	141.7	P	187.8	P	148.1	P
1417025_at	216.3	P	188.3	P	144	M	148.9	P	185.5	P	169.1	P	297	P	227.4	P	172.2	P	211.7	P	147.1	P	184	P	214.1	P	334.2	P	221.4	P
1417026_at	122.6	P	127.2	P	118.6	P	115.4	P	136.1	P	106.6	P	116.3	P	100.6	P	94.3	P	135.5	P	128.4	P	145.9	P	159.5	P	164.9	P	150.2	P
1417027_at	111.7	P	199.6	P	148.2	P	115.2	P	163	P	101.8	P	117.2	P	168	P	110.4	P	170.8	P	138.4	P	114.6	P	147	P	159.9	P	159.7	P
1417028_a_at	78.6	P	85.8	P	60.3	P	80.3	P	74.9	P	57.2	P	47.7	P	77.7	P	58.8	P	66	P	72.2	P	86	P	75.5	P	73.8	P	94.6	P
1417029_a_at	27.8	A	48.9	A	43.5	A	22.5	A	50.9	A	23.6	A	24.1	A	27.9	A	33.4	A	28.9	A	36.4	A	36.6	A	31.1	A	32.2	A	20.2	A
1417030_at	19.7	A	26.2	A	8.7	A	13.7	M	14.9	A	9.7	A	14.7	A	21.2	A	14.2	A	21.2	A	4.8	A	16.6	A	14	A	14.9	A	17.4	P
1417031_at	16.1	A	21.7	A	10.9	A	27.3	P	20.7	A	15.4	A	15.6	A	20.6	A	15.8	A	15.9	P	15.2	A	23.4	A	23.2	P	27.8	P	39.8	P
1417032_at	127.2	P	134.5	P	65.6	A	76.7	A	110.7	A	77	M	84.4	A	113	P	97.7	M	119.5	P	106.9	A	140.8	P	132.8	P	144.4	P	107.8	A
1417033_at	15.7	A	26.7	A	36.9	A	5.1	A	25.2	A	18.7	A	19.2	A	29.4	A	15.7	A	6.7	A	19.1	A	23.4	A	25.3	A	32.9	A	22	A
1417034_at	71.3	A	38.8	A	19.4	A	48	A	46.1	A	33.8	A	52.2	A	48.6	A	60.5	A	54.3	A	47.4	A	32.8	A	51.1	A	68.4	A	61	A
1417035_at	96.5	A	83.9	A	94.9	A	72.6	A	73.5	A	72.5	A	83.3	A	105	A	68.1	A	77.7	A	73.3	A	90.3	A	96.4	A	94.5	A	99.7	A
1417036_at	3.1	A	1.6	A	1.7	A	0.6	A	1.2	A	0.7	A	1.9	A	1.1	A	4.2	A	1.5	A	0.9	A	0.9	A	1.6	A	1.5	A	2	A
1417037_at	56.7	P	45.1	P	16.1	A	52.6	P	40.7	A	28.5	A	44.1	A	54	A	50.4	A	77	P	48.9	P	46.1	P	68.6	A	51.3	P	69.6	P
1417038_at	195.8	A	205.8	P	191.8	A	166.6	M	238.4	A	184.1	M	220.8	M	292.5	A	142.7	A	175.4	A	186	A	188	A	245.4	M	215.3	A	283.8	M
1417039_a_at	62.3	A	68.8	A	59.2	A	52.3	A	52.2	A	42.9	A	57.9	A	70	A	62.9	A	75.5	A	43.7	A	55.4	A	67.1	A	64.1	A	80.5	A
1417040_a_at	122.9	P	130.1	P	71.3	A	86.9	P	130.1	M	65.8	M	84.3	A	71.7	A	82.6	P	117.8	P	68.2	A	91.7	M	113	P	96.9	A	83.1	A
1417041_at	103.4	P	148.2	P	96.9	A	95.5	P	149.7	P	90.2	P	121	P	119.3	P	118.1	A	124.4	P	90.8	P	126.6	P	135.2	P	126.7	P	120.3	P
1417042_at	2004.9	P	1260.3	P	1366.8	P	1104.7	P	1258.4	P	855.3	P	1217.9	P	1187.7	P	1145.1	P	1511.4	P	1281.9	P	1673.6	P	1725.2	P	1938.1	P	1492.3	P
1417043_at	2804.1	P	2080.8	P	1611.8	P	1703.9	P	1936.9	P	1697.2	P	1847.8	P	2093	P	1778.7	P	2116.4	P	2189.5	P	2181.1	P	2374.1	P	2372	P	2244.8	P
1417044_at	91.2	M	57.5	P	55.1	A	57	P	74.1	P	48.5	P	65	P	65.6	P	56.2	P	76.8	A	44.9	A	76.7	P	101.3	P	74.2	P	85.5	P
1417045_at	211	P	180	P	109.9	P	104.9	P	133.5	P	98.6	P	127.9	P	141.1	P	98.2	P	135.2	P	127.6	P	116.5	P	129.8	P	134.8	P	141.5	P
1417046_at	164.2	P	134.9	P	123.9	P	105.1	P	132.5	P	102.4	P	109.4	P	118	P	102.8	P	116.5	P	107.5	P	119.2	P	136.3	P	143.3	P	155.8	P
1417047_at	3.5	A	4.5	A	5.8	A	4.8	A	3.6	A	2.6	A	5.2	A	3.3	A	3.7	A	6.4	A	3.2	A	4	A	2.8	A	4.2	A	3.5	A
1417048_at	39.9	A	34.3	A	64.8	A	33.8	A	58.6	A	8.7	A	31.3	A	28.3	A	33.3	A	50.8	A	30.4	A	39.6	A	37.2	A	41.6	A	37.7	A
1417049_at	8.6	A	18.5	A	19.3	A	11.1	A	21	A	24.1	A	20.2	A	23.4	A	6.9	A	28.3	A	22.4	A	25.2	A	33.8	A	51.8	A	44.9	A
1417050_at	19.3	P	22.2	P	27.7	A	20	A	13.1	A	9.5	A	18.4	M	21	A	19.7	P	11.1	A	24.9	A	26.4	A	31	P	25.9	A	29.6	P
1417051_at	9.1	A	2	A	2.8	A	7.3	A	2.2	A	0.9	A	3.9	A	1.5	A	3.1	A	13	A	9.2	A	3.4	A	1.8	A	11.1	A	13.2	A
1417052_at	528.8	P	311.9	P	436.6	P	314.2	P	498	P	256.8	P	349.3	P	506.4	P	301.3	P	344.9	P	352.2	P	416.9	P	488.1	P	432	P	440.1	P
1417053_at	485.8	P	356.7	P	407.2	P	352.9	P	363.6	P	291.7	P	361	P	433.5	P	356.9	P	437.9	P	389.9	P	434.6	P	542.4	P	475.2	P	463.6	P
1417054_a_at	402.3	P	308.5	P	303.3	P	286.4	P	332	P	250.4	P	329.5	P	356.7	P	291.4	P	375.2	P	362.8	P	348.3	P	429	P	457.5	P	410.4	P
1417055_at	208.7	P	268.8	P	357.9	P	254.5	P	260.2	P	196.3	P	247.7	P	215.7	P	175.3	P	219.4	P	241.8	P	257	P	282.3	P	277.8	P	284.5	P
1417056_at	906	P	778.3	P	675.1	P	698.7	P	717.7	P	594	P	816.9	P	718.1	P	642.4	P	767.1	P	657.4	P	706.3	P	983.2	P	974.9	P	819.3	P
1417057_a_at	248.2	P	242.9	P	188	P	191.7	P	203.1	P	164	P	215.4	P	242.9	P	208.4	P	255.3	P	239.6	P	229.4	P	303.1	P	269.7	P	317.8	P
1417058_a_at	264.6	P	306.4	P	276.3	P	296.2	P	328.3	P	218.3	P	254.8	P	337.2	P	273.7	P	256	P	280.7	P	294.1	P	326.7	P	327.7	P	358.6	P
1417059_at	476.7	P	273.6	P	287.4	P	286.3	P	327.4	P	234.3	P	265.5	P	303.5	P	248.5	P	284.5	P	317.9	P	361.5	P	336.6	P	386.6	P	341.8	P
1417060_at	76.8	P	93.5	P	64	P	68.8	P	102	P	67.2	M	77.6	P	115	P	99	P	112.2	P	117.8	P	124	P	65.1	P	77.8	P	125.2	P
1417061_at	1186.8	P	1245.2	P	848.5	P	983.7	P	1078	P	902.8	P	1107.3	P	777.9	P	622.9	P	980	P	944.1	P	850.6	P	1046.1	P	943.9	P	1004.8	P
1417062_at	57.9	P	62.4	P	42.2	A	53.1	P	60.8	P	46.1	P	35.4	P	54.8	P	42.1	P	44.1	A	54.8	P	49	P	55	P	54.1	P	57.4	P
1417063_at	258.9	P	241.4	P	148.1	P	231	P	223.9	P	234.7	P	259.4	P	246.8	P	169.6	P	208.6	P	190.3	P	216.7	P	279.4	P	340.5	P	285.4	P
1417064_at	381.6	P	265.1	P	313.3	P	282.2	P	290.4	P	201.8	P	264.6	P	266.1	P	290.5	P	318.1	P	300	P	302.2	P	288.8	P	353.7	P	338	P
1417065_at	60	P	68.3	P	141.5	P	122.1	P	63.3	P	36.8	P	35.5	P	58.8	P	43.7	P	47.5	P	63.9	P	38.7	P	83.3	P	69.2	P	56.8	P
1417066_at	281.9	P	193.5	P	240.6	P	166.7	P	214.7	P	172.8	P	204.4	P	203.6	P	147	P	227.1	P	172.6	P	202.4	P	249	P	230.5	P	229.3	P
1417067_s_at	42.3	P	60.5	P	40.5	P	15.8	P	46.4	P	26.7	P	47.7	P	36.4	P	55	P	41.2	P	41.4	P	49.9	P	36.3	P	43.6	P	41.6	P
1417068_a_at	173.9	P	133.1	P	125.1	P	152.4	P	174.4	P	132.7	P	156.4	P	172.4	P	157	P	205.8	P	165.1	P	156	P	163	P	242.6	P	237.7	P
1417069_a_at	98.8	P	73.4	P	69.6	P	34.6	P	68.7	P	54.8	P	43.8	P	73.7	P	47	P	47.1	P	57.8	P	63.1	P	72.1	P	68.3	P	63.8	P
1417070_at	1621.3	P	1337.1	P	1111.5	P	1068.2	P	1186.9	P	1162.7	P	1135.6	P	1343	P	788	P	1154.6	P	1153	P	998.8	P	1358.2	P	1347.4	P	1311.4	P
1417071_s_at	2627.9	P	1768.3	P	1850.2	P	1514.8	P	1882.9	P	1599.9	P	1800.1	P	1881	P	1423	P	2321.5	P	1826.9	P	1956	P	2131.9	P	2292.3	P	2214.6	P
1417072_at	16.3	A	40.3	A	46.3	A	13	A	16.3	A	4.4	A	23.5	A	5.5	A	17.7	A	6.2	A	20.5	A	38.9	A	39.2	A	40.1	A	42.4	A
1417073_a_at	121.9	P	112.1	P	94.5	P	77.9	P	104.8	P	77.1	P	92.7	P	109.3	P	77.5	P	101.8	P	102	P	108	P	134	P	119.5	P	124.7	P
1417074_at	13	A	17.8	A	8.8	A	14.6	P	6.3	A	7	A	18.1	A	18	A	10.8	A	5.3	A	12.2	A	17	A	12.9	A	7.5	A	19.3	P
1417075_at	581.9	P	491.1	P	423.6	P	396.5	P	493.2	P	386.3	P	476.8	P	474.5	P	465.2	P	546.7	P	516.3	P	505	P	612.8	P	587.1	P	613.3	P
1417076_at	8.7	A	4.5	A	6	A	13.4	A	5	A	2.5	A	8	A	3.2	A	12.9	A	6.1	A	12.3	A	3.8	A	27.8	A	29.4	A	23.2	A
1417077_at	134.2	P	91.8	P	107.5	P	98.9	P	107.7	P	92.5	P	90.3	P	126.3	P	99.1	P	138.7	P	106.2	P	112.6	P	159.9	P	129.7	P	135.3	P
1417078_at	15.3	A	24.7	A	40.9	M	21.1	A	27.4	A	18.9	A	25.9	A	20.5	A	6.7	A	30.6	P	40.2	A	35.9	M	33.7	A	18.2	A	18.2	A
1417079_s_at	35.8	P	36.6	A	50.5	A	28	A	45.3	P	24.3	A	35.3	A	45.1	A	33.6	P	49.6	P	39.5	P	37.2	P	41	M	39.5	A	45.3	P
1417080_a_at	286.8	P	196	P	202.1	P	163.2	P	210.3	P	151.1	P	197.3	P	200.9	P	184	P	239.6	P	229.1	P	226.6	P	255.3	P	222.6	P	268.1	P
1417081_a_at	478.1	P	376.8	P	344.3	P	290.4	P	363.8	P	279.5	P	372.5	P	328.8	P	300.2	P	371.7	P	362	P	342.3	P	421.3	P	384.2	P	399.2	P
1417082_at	533.7	P	357.8	P	377.4	P	313.5	P	335.2	P	277.6	P	340.7	P	371.1	P	328.9	P	390.1	P	413.5	P	393.1	P	445	P	451.8	P	459.3	P
1417083_at	1294.5	P	938.9	P	920	P	990.6	P	1138.5	P	743.9	P	875.4	P	1128.5	P	870.1	P	1104.7	P	1034.2	P	1149.1	P	1123.2	P	1128.2	P	1193.6	P
1417084_at	307.3	P	312.5	P	238.7	P	248.9	P	382.2	P	271.3	P	249.1	P	311.3	P	233.4	P	287.4	P	283.3	P	284.4	P	314.2	P	327.4	P	357.8	P
1417085_at	6146.5	P	3885.3	P	3977.8	P	3801.6	P	4129.9	P	3731.9	P	4137	P	4117.9	P	3731.5	P	4157	P	4372.4	P	4207.7	P	4925.8	P	4615	P	4880.4	P
1417086_at	272.5	P	219.8	P	232	P	160.1	P	214.8	M	176.6	P	174	P	209.5	P	189.3	P	186.6	P	194.4	P	208.8	P	219.3	P	177.3	P	229.6	P
1417087_at	170.7	P	145.4	P	126.4	P	126.7	P	171.3	P	100.7	P	123.1	P	132.8	P	138.9	P	200.8	P	153.8	P	156.6	P	178.2	P	153.9	P	210.1	P
1417088_at	41.3	A	46.9	A	39.7	A	36.6	A	42.2	A	33.6	A	39.8	A	12.1	A	28.2	A	40.7	A	27	A	43.7	A	40.9	A	57.5	A	48.1	A
1417089_a_at	7.6	A	26.7	A	9.3	A	16.8	A	37.6	A	10.6	A	10	A	15.5	A	24.1	A	5	A	11.2	A	21.7	A	15	A	6.6	A	7.5	A
1417090_at	71.6	P	62.6	P	57.7	P	49.9	P	72.3	P	64.4	P	41.6	P	31	P	46.6	P	59.8	P	44.3	P	50	P	49.8	P	77.2	P	60.3	P
1417091_at	848.1	P	674.3	P	612	P	517.4	P	669.5	P	517.3	P	547.5	P	607.9	P	523.8	P	619.4	P	601.5	P	513	P	659.7	P	601.9	P	685.8	P
1417092_at	8.5	A	6.6	A	8.1	A	5.6	A	17	A	7.8	A	3.7	A	3.5	A	8.9	A	6.1	A	4.3	A	2.1	A	3.6	A	3.5	A	20.1	A
1417093_a_at	52.5	P	65.7	P	52.9	P	43.3	P	64.2	P	50.6	P	58.6	P	51.1	P	37.5	P	62.2	P	53.6	P	47.6	P	102.2	P	66	P	57.5	P
1417094_at	230.5	P	153.8	P	141.7	P	124.1	P	148.9	P	107.1	P	142.3	P	177	P	142.4	P	151.5	P	140.6	P	132.3	P	200.6	P	160.3	P	148.1	P
1417095_a_at	41.8	P	27	P	15	P	21.8	P	39.1	P	15.8	P	29.6	P	32.2	M	21.7	P	38.9	P	36.2	P	55.8	P	37.9	P	37.9	P	27.9	P
1417096_at	133.8	P	80.5	A	86.6	A	85.4	A	110.9	A	61.5	A	100.9	A	85.4	A	83.7	P	102.4	A	123.7	A	105.4	M	122.4	P	129.4	A	120.1	A
1417097_at	97.6	P	96.3	P	99.4	P	75.1	P	101.4	P	83.5	P	83.6	P	91	P	78.3	P	103.2	P	94.1	P	96.5	P	86.8	P	77.4	P	90.9	P
1417098_s_at	88.1	P	108.9	P	56.4	P	97.2	P	104	P	76.8	P	97.6	P	92.7	P	71.1	P	107.7	P	80.7	P	86.9	P	129.1	P	108.1	P	101.5	P
1417099_at	273.4	P	222.5	A	199	A	164.3	A	220.7	A	165	A	172.3	A	206.2	A	169.5	P	230.9	A	193.1	M	190	A	258.2	P	231.4	P	287	P
1417100_at	34.2	A	64.3	A	69.1	A	35.5	A	44.7	A	35	A	51.3	A	47	A	43.1	A	60	A	40.7	A	43.9	A	63.8	A	60.8	A	66.4	A
1417101_at	29.3	A	32.9	A	19.4	A	21.6	A	33.5	A	20.3	A	33.5	A	42.4	A	30.9	A	55.5	A	42.2	A	53.5	A	85.4	P	62.4	P	58.1	A
1417102_a_at	1368.8	P	1014.2	P	916.8	P	850.7	P	988.1	P	875.8	P	994.7	P	928.8	P	829.3	P	1006.4	P	969.7	P	970.6	P	1203.5	P	1146.9	P	1154.9	P
1417103_at	2863.2	P	2182.2	P	2174.2	P	1974.3	P	2037.6	P	1869.2	P	2096.8	P	2243.9	P	1962.5	P	2206.4	P	2385.6	P	2262.1	P	2660.5	P	2487.5	P	2369.3	P
1417104_at	46.5	P	42.8	A	79.5	A	41	P	42.2	A	26.9	M	29.6	P	44.2	A	38.1	A	39	A	34.2	A	47.4	A	48	A	42.6	M	62.7	M
1417105_at	292.3	P	252.8	P	226.5	P	213.2	P	231.4	P	177.2	P	229.8	P	241.3	P	234	P	264.5	P	233.6	P	243.4	P	292.6	P	320.5	P	255.6	P
1417106_at	127.4	P	95.8	P	100.6	P	86.6	P	100.8	P	64.8	P	65.5	P	103.5	P	94.6	P	89.2	P	72.6	P	108.3	P	100.2	P	102.4	P	118	P
1417107_at	118.5	P	139	P	127.7	P	82.2	P	154.1	P	93.6	P	119.2	P	143.4	P	111.7	P	147.7	P	135.4	P	124.1	P	104.5	P	138.2	P	154.8	P
1417108_at	317.8	P	267.1	P	265.2	P	198.4	P	240.4	P	194.3	P	209.2	P	245.7	P	200.9	P	242.5	P	237.8	P	318	P	304.6	P	256.8	P	281.6	P
1417109_at	166	P	111.8	P	84.2	P	119.2	P	119	P	103	P	72.8	P	129.2	P	87.9	P	86.2	P	109	P	107.7	P	166.2	P	83.3	P	109.1	P
1417110_at	1297.6	P	910.3	P	834.8	P	809.1	P	963.2	P	759.7	P	924.1	P	1028.9	P	1008.7	P	1103.4	P	1025.3	P	1091.5	P	1592.8	P	1348.3	P	1339.8	P
1417111_at	1614.6	P	1177.1	P	1081.7	P	880.2	P	1258.3	P	1036.8	P	1144.2	P	1233	P	1072.2	P	1376.2	P	1283.1	P	1345.2	P	1709.2	P	1500.6	P	1575.4	P
1417112_at	100.4	A	79.9	A	68	A	58.4	A	110.4	A	66.2	A	77.6	A	68.2	A	67.7	A	91.8	A	77	A	84.4	A	91.2	A	71.5	A	79.2	A
1417113_at	186.7	P	134.7	P	139.9	P	135.7	P	156	P	97.7	P	144.8	P	139.2	P	146.5	P	143.6	P	149	P	130.7	P	150	P	165.3	P	196.1	P
1417114_at	108.2	P	75	P	79.7	P	66	P	86.4	P	58.5	P	66.7	P	81.5	P	64.1	P	96	P	60.4	P	62.3	P	81.1	P	81.6	P	89.3	P
1417115_at	23.4	A	3.2	A	20.1	A	16	A	29.1	A	10.5	A	11.3	A	5	A	13.2	A	23.3	A	11.2	A	7.4	A	10.5	A	12.5	A	23.1	A
1417116_at	66.1	P	74.8	P	110.2	P	72.1	P	81.2	P	56	P	59	P	86.7	P	67.4	P	86.2	P	67.7	P	81.3	P	75.1	P	88.5	P	94.7	P
1417117_at	1.8	A	4.8	A	6.8	A	6.3	A	5.7	A	4.5	A	4.5	A	6.2	A	6.7	A	8.5	A	13.9	A	20.8	A	7.4	A	5.2	A	13.9	A
1417118_a_at	87.6	A	58.1	A	22.3	A	59.4	A	22.7	A	47.9	A	52.4	A	70.5	A	61	A	34.5	A	47.5	A	34	A	77.8	A	58	A	43	A
1417119_at	59.5	P	23.1	A	61.9	A	43	P	50.2	A	34.8	A	57.6	P	50.5	A	42.8	P	37.3	M	48.8	P	56.8	P	60.5	P	43.2	A	56.1	P
1417120_at	90.5	A	100.1	P	101.4	A	68.7	A	104.8	A	78.1	A	90.9	P	75.7	A	63.5	A	82.6	A	61.6	A	76.8	A	87.5	A	94	M	86.2	A
1417121_at	8.3	A	21	A	21	A	15.8	P	25.4	A	22.1	A	15.7	A	20.8	A	20.7	A	25.5	A	17.5	A	21.4	P	10.2	A	25.5	A	20.6	A
1417122_at	0.9	A	1.4	A	5.2	A	9.2	A	1.3	A	4.4	A	10.4	A	1.2	A	0.6	A	2.4	A	1	A	1	A	3.5	A	0.9	A	1	A
1417123_at	17.4	A	23.8	A	38.4	A	24.6	A	24.7	A	21.1	A	24.1	A	22.3	A	18.8	A	26.1	A	14.6	A	22.1	A	24.8	A	23.4	A	43.2	A
1417124_at	1341.6	P	996.5	P	895.8	P	896.5	P	1247.5	P	808.2	P	1020.3	P	1162.7	P	986.1	P	1198.8	P	1095.4	P	1262.5	P	1670.3	P	1439.2	P	1418	P
1417125_at	7194	P	4484.1	P	4419.2	P	4221.5	P	4483.5	P	4197.2	P	4460.4	P	4809.8	P	4325.2	P	5056.6	P	4924.1	P	5117.9	P	5975.9	P	5434	P	5266.1	P
1417126_a_at	559.1	P	796.4	P	799.4	P	853.5	P	829.7	P	628	P	937.2	P	772.3	P	693.9	P	821.4	P	652.1	P	778.3	P	1121.5	P	1209.4	P	1002.6	P
1417127_at	15.5	A	42.1	A	51.1	A	45.4	A	31.5	A	18.4	M	16	A	26.7	A	37.9	A	21.2	A	47.2	A	33.5	A	24.5	A	19.5	A	34.2	A
1417128_at	15.4	A	26.4	A	28	A	25.3	A	23.7	A	20.7	A	20.2	A	10.2	A	10.7	A	18.2	A	19.9	A	10.5	A	15.1	A	22.3	A	19.8	A
1417129_a_at	4.2	A	23.5	A	25	A	21.6	A	15.9	A	26.9	A	33.3	A	22.6	A	20.9	A	29.4	A	22.4	A	33	A	20.7	A	3.1	A	26.9	A
1417130_s_at	1320.1	P	616	P	612.8	P	389.3	P	615.4	P	436.6	P	770.9	P	698.5	P	605.3	P	756.2	P	805.3	P	975.7	P	812.2	P	1220.2	P	599.6	P
1417131_at	36.3	A	10.2	A	52.9	A	30.5	A	23.1	A	26.5	A	20.2	A	31.1	A	17.5	A	39.8	A	26.7	A	32.3	A	32.4	A	45.8	A	38.4	A
1417132_at	65.5	M	27.9	A	46.2	A	24.6	A	19.3	A	19.6	A	29.9	A	18.9	A	15.5	A	40.5	A	18.8	A	15.8	A	25	A	37.1	A	26.9	A
1417133_at	69.6	P	51.3	P	62	P	48.1	P	62.4	P	41.3	P	51	P	55.4	P	40.7	P	67.3	P	61.2	P	49.3	P	45.2	P	43.5	P	56	P
1417134_at	84.3	P	38.3	M	74.7	A	52	P	66	A	36.7	P	54.3	P	44.9	M	37.9	M	51.6	A	35.4	A	49.6	A	77.4	P	71.9	P	49.2	M
1417135_at	47.4	P	57.5	P	54.1	P	41.3	P	49.8	P	37.6	P	34.8	A	58.5	P	32.9	P	56.1	P	33.2	P	46.5	P	56.7	P	59.7	P	47.3	P
1417136_s_at	18.8	P	18.8	P	17.2	A	25.7	M	39.9	P	18	A	7.8	A	32.3	M	3.5	A	29.3	P	23.3	P	22.6	A	35.9	P	29	P	34.7	P
1417137_at	2.2	A	2.1	A	3	A	3.8	A	3.8	A	1.4	A	0.9	A	2	A	2.4	A	1.8	A	2.2	A	2.3	A	11.9	A	1.6	A	1.4	A
1417138_s_at	146.2	P	135	P	143.4	P	156.6	P	121.9	P	116.1	P	169.8	P	182.2	P	154.2	P	151.5	P	189.6	P	167.7	P	209.6	P	216.9	P	198.6	P
1417139_at	51.5	P	55.6	P	46.2	P	37	P	58.2	P	43.9	P	50.7	P	46.4	P	45.3	P	51.7	P	50	P	47.3	P	29.4	P	44.5	P	49.5	P
1417140_a_at	120.6	P	108.7	P	114.9	P	87.6	P	124.7	P	75.9	P	102.6	P	81.9	P	70.8	P	71.1	P	75.9	P	74.6	P	104.3	P	94.1	P	119.6	P
1417141_at	411.6	P	328.1	P	288.5	P	281.6	P	332.7	P	263.4	P	443	P	356.4	P	254.7	P	371.4	P	298.1	P	317.8	P	364.7	P	701.2	P	374.6	P
1417142_at	153.8	P	76.4	P	96.4	P	106.6	P	101.4	P	82.4	P	96.2	P	89	P	93.3	P	94.6	P	77.1	P	105.7	P	103	P	83.2	P	106.1	P
1417143_at	4	A	1.7	A	2.4	A	1.2	A	2.4	A	1.5	A	6.5	A	1.7	A	1.8	A	2.5	A	2.2	A	2.8	A	1	A	1.9	A	4.4	A
1417144_at	110	P	94.1	P	96.7	P	73.3	P	115.3	P	51.6	P	60.6	P	87.3	P	71.7	P	68.3	P	80.4	P	71.3	P	107.2	P	91.9	P	94.2	P
1417145_at	87.6	P	73.9	P	63.8	P	52.3	P	76.4	P	71.7	P	68.5	P	66	P	52	P	87.3	P	58.1	P	53.1	P	74.2	P	69.7	P	71.5	P
1417146_at	199.2	P	174.5	P	137.6	P	135.9	P	148.1	P	132.3	P	158.7	P	136.7	P	140.5	P	156.3	P	149.9	P	170.1	P	179.5	P	179.7	P	191.7	P
1417147_at	23.7	A	30.6	A	25.3	A	29.5	A	43.2	A	27.9	A	25.6	A	16.4	A	28	A	41.9	A	36.2	A	37.3	A	26	A	37.8	A	31.1	A
1417148_at	3.8	A	4.7	A	3.5	A	1.9	A	4.2	A	3.3	A	3.4	A	4.1	A	2.7	A	3.5	A	2.7	A	2.5	A	6.1	A	3.1	A	2.7	A
1417149_at	67.4	A	38.9	A	59.3	A	26.7	A	51.7	A	39.4	A	17.2	A	40.9	A	27.7	A	30.1	A	41.1	A	45.2	A	40	A	26.4	A	44.1	A
1417150_at	5.6	A	2.5	A	6.3	A	3.5	A	4.1	A	2.3	A	3.1	A	1.7	A	3.7	A	5.2	A	3.5	A	2.5	A	2.5	A	3.1	A	1.5	A
1417151_a_at	20	A	33.5	A	48.1	A	19.7	A	32.6	A	18.9	A	15.1	A	38.2	A	26	A	25.8	A	33.4	A	28.2	A	22.2	A	29.9	A	19	A
1417152_at	108.4	P	124.5	P	124.3	P	99.3	P	127	P	83.6	P	107.8	P	117.3	P	87.3	P	112.7	P	104	P	102.4	P	125.4	P	113.6	P	145.5	P
1417153_at	36.7	A	47.4	A	43.7	A	28.4	A	20.9	A	21.8	A	30.5	A	24	A	35.8	A	5	A	14.4	A	34.4	A	29.7	A	22.5	A	18.1	A
1417154_at	3.5	A	8.3	A	5.4	A	5.2	A	7	A	6	A	9	A	7.3	A	6.2	A	9.1	A	6.7	A	7.2	A	5	A	5.1	A	5	A
1417155_at	29.3	A	14.6	A	35.7	A	6	A	6.4	A	8.2	A	4.6	A	20.4	A	5.8	A	13.4	A	18.4	A	26.4	A	29.2	A	17.7	A	17.8	A
1417156_at	20.2	A	6.1	A	18.9	A	2	A	17.4	A	13.8	A	27.3	A	3.7	A	3.7	A	15.8	A	21.1	A	17	A	35.3	A	14.5	A	3.3	A
1417157_at	335.3	P	264.1	P	233.5	P	205.4	P	250	P	205.4	P	221.3	P	241.4	P	208.9	P	237.9	P	228.5	P	257.6	P	296.4	P	250.7	P	279.8	P
1417158_at	32.5	P	34.8	M	37.1	P	20.5	P	32.2	P	13	A	27	P	44.6	P	22.8	P	24.9	P	31.6	P	29.1	P	39.2	P	38.1	P	41	P
1417159_at	34	A	12	A	12.2	A	10.5	A	27	A	9.9	A	10.1	A	11.8	A	9.7	A	24.8	A	20.4	A	22.8	A	31.4	A	54.2	A	21	A
1417160_s_at	10.3	A	4.9	A	26.7	A	4.8	A	5.6	A	5.8	A	2.9	A	9.5	A	3.5	A	13.7	A	11.5	A	3.2	A	5.1	A	8.4	A	5.4	A
1417161_at	448.5	P	300.7	P	268.7	P	246.8	P	281.5	P	228.6	P	241.9	P	307.8	P	263.2	P	326.4	P	282.8	P	316.4	P	289	P	316.1	P	331.6	P
1417162_at	484.9	P	284	P	293.5	P	243.6	P	234.4	P	192.5	P	251	P	238.5	P	203.7	P	250.4	P	235.9	P	284.2	P	298.7	P	307.5	P	361.4	P
1417163_at	32.8	A	14.3	A	39.9	A	22.7	A	11.7	A	28.5	A	11.7	A	17.1	A	29.1	A	15.2	A	15.5	A	33.5	A	20.5	A	34	A	35.5	A
1417164_at	54.3	P	36.4	A	9.7	A	32.9	A	38.3	A	16.2	A	20	A	30.5	A	35.4	A	41.8	A	27.2	A	37.5	A	35.9	A	45.5	M	38.6	A
1417165_at	243.5	P	210.7	P	225.6	P	166.8	P	212.2	P	155.8	P	221.2	P	193.3	P	172.5	P	225.2	P	212.1	P	175.2	P	249.9	P	266.7	P	273.2	P
1417166_at	85.6	P	53.7	P	51.8	P	49.9	P	77	P	41.2	P	64	P	46	P	45.6	P	61.7	P	50.4	P	61	P	57.4	P	66.3	P	67.8	P
1417167_at	201.6	P	152.9	A	173.3	P	130.5	P	145.7	A	117.8	P	164.6	P	181	P	132.6	P	169.7	P	163.1	P	133	P	191	P	221.7	P	206.8	P
1417168_a_at	589.3	P	314.1	P	389.7	P	405.3	P	300.1	P	331	P	485.6	P	339.2	P	357.6	P	458.1	P	422.8	P	448.7	P	646.7	P	607.8	P	342	P
1417169_at	596.6	P	290.4	P	303.3	P	421	P	319.5	P	258.1	P	462.6	P	329.9	P	293.4	P	430	P	359.7	P	404	P	661	P	476.6	P	361.3	P
1417170_at	137.8	A	125.7	A	99.6	A	85.6	A	112.6	A	67.5	A	88.3	A	108.9	A	97.1	A	115.9	A	100.8	A	110.1	A	136.6	A	145.7	A	141.8	A
1417171_at	10	A	2	A	7.9	A	3.9	A	10.3	A	10	A	10.7	A	21.8	A	12.2	A	3.6	A	0.6	A	17.3	A	6	A	17.9	A	7.3	A
1417172_at	130.9	P	88.1	P	72.7	P	64.5	P	94	P	56.5	P	59.5	P	91.8	P	64.4	P	83.5	P	71.4	P	69.3	P	89.7	P	90.6	P	76	P
1417173_at	44.5	P	34.3	P	33.2	P	26.8	P	35.8	P	24.9	P	13.6	P	33.8	P	48.1	P	47.5	P	33.8	P	30.9	P	60.7	P	38.7	P	34.9	P
1417174_at	10.6	A	27.2	A	25.4	A	18.8	A	29.1	A	18.1	A	25.7	A	20.3	A	14	A	26.4	A	34.5	A	4.4	A	47.5	A	17.3	A	18.4	A
1417175_at	55.3	P	71.6	P	118.7	P	35	P	80	P	44.2	P	53.5	P	69.6	P	57.6	P	72.3	P	61	P	58.5	P	65.9	P	73.3	P	80.3	P
1417176_at	47.2	A	40.5	A	81.2	M	30	A	41.7	P	30.1	A	36	M	35.4	A	26.9	A	50.5	M	27	A	29	P	28.8	A	31.7	A	35	M
1417177_at	322.5	P	329.5	P	198.4	P	246.1	P	255.7	P	257.4	P	285.1	P	257.7	P	260.2	P	263.8	P	278.5	P	215.1	P	342.2	P	274.9	P	291.1	P
1417178_at	66.2	A	64.8	A	89.4	A	43.5	A	75.7	P	50.6	A	56.2	A	60.5	A	61.2	A	73.2	A	86.9	A	73.3	A	65.7	A	56.6	A	73.2	A
1417179_at	12	A	7.3	A	12.9	A	3.2	A	11.2	A	18.8	A	6.3	A	20.3	A	5.8	A	3.8	A	15.4	A	21.6	A	8.9	A	32.3	A	31.4	A
1417180_at	173	P	167.1	P	159.6	P	120.9	P	157.1	P	117.6	P	129.3	P	138.1	P	134.6	P	149.8	P	139.3	P	138	P	158.8	P	142.7	P	157.7	P
1417181_a_at	3.2	A	10.2	A	17.9	A	15.8	A	14.8	A	12	A	2.7	A	7.2	A	1.7	A	15.5	A	10.1	A	12.6	A	15.4	M	18.1	A	12	A
1417182_at	137.7	P	137.1	P	178.3	P	162.5	P	144.4	P	129.5	P	105.5	P	118.6	P	105.9	P	157.5	P	125.5	P	145.3	P	145.4	P	141.7	P	187.3	P
1417183_at	485.6	P	397.8	P	384.2	P	357.3	P	378.4	P	327.6	P	431	P	361	P	354.7	P	450.6	P	411.3	P	366	P	550.5	P	434.8	P	492	P
1417184_s_at	3540.7	P	3149.8	P	2512.6	P	2280.8	P	2859.3	P	2310.3	P	3020	P	2849.8	P	2570.6	P	3377.4	P	2841.7	P	2655.7	P	3519.4	P	3821.6	P	3142.9	P
1417185_at	215	P	216.1	P	186.1	P	159.5	P	235.2	P	244.2	P	242.2	P	247.6	P	189.3	P	261.9	P	163.4	P	179.8	P	224.2	P	516.4	P	305.6	P
1417186_at	475.5	P	428.3	P	327.3	P	373.7	P	373.2	P	341.1	P	377.9	P	380.7	P	383.3	P	473.5	P	404.9	P	424.7	P	649.3	P	513.7	P	527	P
1417187_at	26.9	A	36.1	A	9.2	A	16.7	A	5.4	A	20.5	A	4.4	A	5	A	3.6	A	14.7	A	14.2	A	23	A	28.1	A	59.6	A	37	A
1417188_s_at	66	P	62	P	50.7	P	46.6	P	59.6	P	43.5	P	44.6	P	49.7	P	53.2	P	61.8	P	46.6	P	59.9	P	55.6	P	70.7	P	83.2	P
1417189_at	406.8	P	329.1	P	317.1	P	310.4	P	331.9	P	306.4	P	380.2	P	349	P	326.6	P	379.5	P	338.5	P	329.6	P	414.4	P	455.3	P	398.5	P
1417190_at	594.3	P	306.4	P	357.4	P	318.8	P	349.3	P	262.8	P	325.7	P	305	P	293	P	404.8	P	364.6	P	406	P	425.2	P	511	P	378.3	P
1417191_at	2071.2	P	1137.7	P	963.4	P	1089.2	P	1030.4	P	791.9	P	1126.1	P	1201.4	P	772.9	P	1076.8	P	1179.5	P	874.9	P	1157.7	P	1263.5	P	1135.3	P
1417192_at	400.2	P	356.3	P	286.5	P	290.4	P	327.7	P	231.7	P	283.1	P	284.8	P	262.4	P	288.4	P	293.8	P	277	P	358.8	P	360.6	P	367.5	P
1417193_at	2297.6	P	1517.9	P	1451	P	1452.3	P	1502.2	P	1236.8	P	1492.1	P	1626.2	P	1421.4	P	1683.9	P	1536	P	1647.9	P	2113.8	P	1957.8	P	1856.9	P
1417194_at	37.9	P	65.4	P	50.8	P	40.3	P	52.5	P	39.5	P	47.4	P	43.2	P	42.3	P	52	P	53.1	P	38.2	P	85.2	P	69.2	P	61.5	P
1417195_at	69	P	82.8	P	93.5	P	65.6	P	103.7	P	44.2	P	53.8	P	58.5	P	59.5	P	103.1	P	78.4	P	63.9	P	47	P	59.5	P	57	P
1417196_s_at	65.4	P	33.9	P	26.6	P	27.9	P	31	P	28	P	29.1	P	25.2	P	17.3	P	33.5	P	30.9	P	29.5	P	35.3	P	45.5	P	32.1	P
1417197_at	41.9	A	14.1	A	6.7	A	14.1	A	21.2	A	6.2	A	15.6	A	13.7	A	3	A	20.1	A	7.3	A	9.6	A	18.2	A	1.4	A	27.9	A
1417198_at	20	A	22.6	A	1.2	A	1.9	A	4.2	A	13.6	A	13.2	A	5.7	A	8.6	A	15.6	A	8.2	A	4.4	A	13.1	A	3.2	A	12.3	A
1417199_at	916.7	P	523.2	P	574.7	P	480.2	P	484.4	P	415.7	P	513.4	P	576.6	P	407.3	P	473.4	P	448.6	P	679	P	775.9	P	543.7	P	700.1	P
1417200_at	852.6	P	703.8	P	619.1	P	541.9	P	703	P	457.2	P	599.9	P	631.8	P	573.1	P	689.8	P	679	P	710.4	P	762	P	745	P	830.4	P
1417201_at	63.1	P	50	P	53.9	A	40.4	M	58.8	P	57.4	P	38.2	A	49.7	P	44.8	P	61.4	P	56	P	55.6	P	54.1	P	60.3	A	50.6	P
1417202_s_at	193	P	140	P	157.8	P	119.9	P	163.1	P	119.6	P	124	P	162.3	P	139.4	P	146.7	P	135.9	P	148.3	P	178.9	P	182.6	P	187	P
1417203_at	737.6	P	500.7	P	661.5	P	461.7	P	602.1	P	453.7	P	496.8	P	768.3	P	448.1	P	592.8	P	461.1	P	523.9	P	841.7	P	696.5	P	509.4	P
1417204_at	1091.9	P	879.6	P	822.4	P	793.2	P	975	P	622.5	P	738.1	P	1002	P	778.4	P	1189.4	P	966.6	P	1034.2	P	1114.2	P	1224.3	P	1335.3	P
1417205_at	343.5	P	278.9	P	256.9	P	238.2	P	281.3	P	205.9	P	225	P	317.8	P	261.2	P	323.5	P	281.3	P	310.2	P	401.4	P	329.6	P	403	P
1417206_at	335.3	A	262.4	A	229.2	A	246.6	A	251.5	A	200.5	A	230.2	A	212.8	A	239.6	A	268.1	A	212.1	M	260.5	A	286	M	272.2	A	343.1	A
1417207_at	18.1	A	39.4	A	51.7	A	34.2	A	30.8	A	24.5	A	5.6	A	13.8	A	31.1	A	16.5	A	25.2	A	27	A	32.1	A	15.1	A	35.5	A
1417208_at	1856.3	P	1163.5	P	1328.1	P	1114.8	P	1363.3	P	1154.6	P	1302.5	P	1303.7	P	1101.1	P	1336	P	1258	P	1245	P	1453.3	P	1533.8	P	1521.9	P
1417209_at	259.4	P	182.3	P	187.4	P	143.9	P	199.7	P	143.7	P	188.1	P	174.8	P	149.4	P	229.6	P	177.4	P	217.7	P	236.3	P	260.1	P	254.9	P
1417210_at	233.2	P	197.8	P	170.8	P	161	P	181	P	117.6	P	138.3	P	203.4	P	146	P	151.1	P	176.8	P	171.5	P	206.9	P	201.8	P	198	P
1417211_a_at	321.8	P	303.6	P	308.3	P	259	P	347	P	252.4	P	286.7	P	327.7	P	224.4	P	339	P	334.3	P	284.8	P	389.3	P	315.1	P	402.7	P
1417212_at	573.5	P	295.5	P	328.9	P	270.1	P	331	P	262.1	P	309.2	P	375.9	P	311.3	P	374.3	P	390.4	P	322.3	P	466	P	442.1	P	394.3	P
1417213_a_at	118.7	P	83.6	P	111.2	M	74.2	P	106.6	P	74.1	P	80.9	M	73.9	P	95.4	P	108.1	P	89.7	P	75.9	P	91.6	P	110.7	P	113.9	P
1417214_at	11.1	A	12.5	A	5.2	A	24.8	A	18.6	A	3.3	A	20.8	A	32.2	A	14.6	A	21.4	A	10.2	A	24.4	A	12.7	A	16.2	A	21.7	P
1417215_at	3.3	A	16.5	A	6.8	A	4	A	12.7	A	5.5	A	5.4	A	2.2	A	12.3	A	3.1	A	3	A	21.6	A	12.4	A	16.7	A	2.6	A
1417216_at	77	P	40.6	P	60.6	P	40.2	A	54.2	A	27.6	P	35.8	P	40.8	P	52.4	M	36.7	P	42.2	P	47.5	P	36.7	A	58.5	P	61.2	P
1417217_at	32.6	A	54	A	49.2	A	30.3	P	21.7	A	32.2	P	40.3	M	52	P	38.7	A	48.8	P	14.2	A	33.8	A	38.2	P	32.5	P	52	A
1417218_at	30.6	A	38.1	A	22.1	A	7.3	A	38	A	19.3	A	17.6	A	5.2	A	12.4	A	24.2	A	23.2	A	17.5	A	10.6	A	29.1	A	27.4	A
1417219_s_at	45.5	P	61.1	P	54	A	50.1	P	67.3	M	61.8	P	68.8	P	56.6	A	42.8	P	45.8	M	47	M	35.6	A	57.7	A	56.7	P	53.8	A
1417220_at	4273.9	P	2723.4	P	2875.3	P	2412.3	P	2809	P	2361.1	P	2812	P	2997.1	P	2614.1	P	3161.1	P	3072.3	P	3090.8	P	3696.8	P	3450.6	P	3216.7	P
1417221_at	23.1	M	25.6	P	40.5	P	19.7	P	18.8	P	15	P	22.8	P	31.7	P	18.8	P	15.9	P	19.2	M	25.7	P	15.7	P	11.3	P	24.7	P
1417222_a_at	149.1	P	123.7	P	134.3	P	106.7	P	139	P	75.6	P	150.8	P	163	P	111.9	P	154.8	P	124.2	P	189.3	P	220.3	P	188.7	P	200	P
1417223_at	109.9	P	94.7	P	62.3	P	67.1	P	65.9	P	43.8	P	49.9	P	84.2	P	54.5	P	73.6	P	59.7	P	57.5	P	106	P	69.8	P	85.1	P
1417224_a_at	36.1	P	19.9	A	33.2	A	15.1	A	37.2	A	29	A	26.7	M	45.4	A	22.9	M	19	A	4.6	A	39.1	A	47.1	A	39.6	A	32.5	A
1417225_at	271.3	P	212.8	P	194.1	A	221.2	P	211.6	P	203.5	P	240.6	P	202.9	P	191.9	A	272.5	P	277.1	P	331.4	P	406.5	P	353.4	P	386.5	P
1417226_at	147.5	P	97.9	P	133.6	P	77.7	P	107.3	P	81	P	93.3	P	98.8	P	80.7	P	130.1	P	103	P	124.3	P	131.7	P	138.9	P	160.7	P
1417227_at	579.1	P	556.7	P	626.1	P	494.9	P	582.9	P	432	P	583.4	P	593.3	P	485.4	P	655.8	P	480.9	P	595.5	P	741.7	P	668.1	P	615.4	P
1417228_at	107.8	A	17.8	A	55.1	A	59.3	A	70.5	A	95.3	A	71.6	A	69	A	57.4	A	91	A	75.4	A	66.6	A	29.1	A	95.4	A	108.5	A
1417229_at	62	A	57.6	A	56.6	A	48.5	A	59	A	41.1	A	48.4	A	53.2	A	42.8	A	44.4	A	49.3	A	25.1	A	68	A	55.6	A	72	A
1417230_at	22.4	P	36.8	A	15	A	25	A	26.8	A	21.8	A	13.7	P	27.7	P	24.3	A	29.6	A	28	A	15.3	A	29.1	A	12.3	A	28.9	A
1417231_at	459.1	P	446.9	P	415.9	P	272	P	329.1	P	294.3	P	293.8	P	384.2	P	314.5	P	303.6	P	312.1	P	316.9	P	325.2	P	373.3	P	362.8	P
1417232_at	189.9	P	221.3	P	228.6	P	153.7	P	218.8	P	172.7	P	111.2	P	155.5	P	166	P	160.8	P	160.1	P	168.6	P	167.8	P	173.7	P	180.2	P
1417233_at	339.9	P	289.5	P	252.6	P	278.1	P	319.3	P	171.7	P	250.5	P	311.5	P	275.9	P	307.4	P	348.5	P	298.3	P	387	P	367.9	P	361.8	P
1417234_at	1.1	A	2.3	A	2.4	A	1.3	A	2.5	A	1.7	A	1.1	A	1.2	A	1.5	A	2.4	A	0.7	A	1.4	A	1.2	A	1.2	A	1.3	A
1417235_at	362.3	P	320.7	P	331.2	P	291.5	P	358.2	P	286.6	P	277.1	P	326.1	P	314.9	P	347.3	P	305.9	P	329.7	P	384.4	P	349.6	P	393.2	P
1417236_at	193.1	P	210.4	P	203.4	P	206.6	P	247.1	P	237.8	P	188.9	P	249.1	P	216.4	P	238.2	P	199.1	P	245.9	P	250.6	P	230.3	P	269.2	P
1417237_at	47.4	M	92.8	P	82.8	A	67.2	P	69.6	M	48	P	39.5	P	70	P	76.4	P	66.9	P	84.7	P	68.6	P	80.6	M	55	A	66.6	P
1417238_at	59.5	A	45.4	A	43.9	A	41	A	23.7	A	36.3	A	51.8	A	43.3	A	23	A	46.4	A	47.1	A	17.6	A	69.9	A	58.8	A	61.4	A
1417239_at	220.8	P	171.7	P	190.8	P	147.6	P	177.2	P	140.5	P	155.8	P	156	P	147.4	P	187.8	P	156.2	P	185.4	P	182.9	P	162.7	P	218.7	P
1417240_at	372.8	P	278.7	P	210	P	252.9	P	214.8	P	167.6	P	262.4	P	292.4	P	185.6	P	204.6	P	211.1	P	228.4	P	230.9	P	247.8	P	243.2	P
1417241_at	131.8	P	99.2	P	83.7	P	85.4	P	94.3	P	71.8	P	84.3	P	87.7	P	76.9	P	119.8	P	96.9	P	88.2	P	141.2	P	120	P	117.6	P
1417242_at	335.2	P	320	P	292.5	P	181.6	P	264.4	P	208.7	P	252.6	P	267.9	P	242.6	P	291.6	P	251.5	P	260.3	P	303.8	P	233.2	P	312.8	P
1417243_at	164.5	P	167.8	P	131.6	P	87.4	P	153.6	P	136.1	P	120.4	P	131.6	P	146.3	P	171.4	P	146.1	P	154.8	P	164.1	P	141.9	P	164	P
1417244_a_at	171.5	P	177.5	P	160.2	M	134.5	P	147.2	P	143.1	A	156.1	P	147.5	A	132.8	P	145	P	123.2	P	131.7	P	146	P	185	P	164.5	P
1417245_at	189.1	P	111	P	116.6	P	108.1	P	145.3	P	77.9	P	98.7	P	121.8	P	109.5	P	119.6	P	116.3	P	133.8	P	157.4	P	142.8	P	167.3	P
1417246_at	8557.1	P	5565	P	4894.4	P	5264.1	P	5271.2	P	5007.5	P	5351	P	5602	P	5479.8	P	5779.8	P	5869.2	P	5847.7	P	6328.7	P	5957	P	6078.4	P
1417247_at	106	P	72	P	79.3	P	71.1	P	79.9	P	60.5	P	70.8	P	78.3	P	75.3	P	99.3	P	92.6	P	83.1	P	98.1	P	98.7	P	106.5	P
1417248_at	66.5	P	53.4	P	88.6	A	55.4	P	87.4	P	43	P	64.5	P	65.4	P	83.8	P	75.4	P	74.5	P	56.9	P	67.6	P	96.9	P	75.9	P
1417249_at	12.5	A	21.5	A	18.6	A	13.4	A	20	A	14.7	A	20.4	A	16.3	A	7.6	A	19.7	A	16.3	A	8	A	15.8	A	17	A	16.6	A
1417250_at	146.6	P	142.5	P	118.4	P	89	P	118.1	P	66.3	P	103.5	P	101.8	P	102.3	P	89.3	P	120.4	P	92.1	P	126.1	P	154	P	130.8	P
1417251_at	193.6	P	213.5	P	201.5	P	176.2	P	230.3	P	146.3	P	189.6	P	187.6	P	177.8	P	149.2	P	215.5	P	155.4	P	171.1	P	253.6	P	182.3	P
1417252_at	102.1	P	120.3	P	87.3	P	105.8	P	103.9	P	89.5	P	91.8	P	134.8	P	86.9	P	125.5	P	98.6	P	112.3	P	112.3	P	151.5	P	121.8	P
1417253_at	72.6	P	63.9	P	62.9	P	42.4	P	83.9	P	35.4	P	60	P	62.5	P	68.6	P	78.4	P	79.2	P	55.6	P	91.9	P	94	P	81.7	P
1417254_at	32.2	P	34.5	P	48.4	P	24.1	P	26.7	P	17.4	P	21.3	M	31.8	P	19.3	A	22.5	P	25.2	P	47.4	A	40.5	A	39.4	P	34.1	P
1417255_at	52.7	P	83.6	P	63.3	A	54.5	P	88.4	P	58.4	P	36.6	P	59.9	A	68.6	P	79.1	P	65.3	P	72	P	69	P	80	P	71.2	P
1417256_at	3.7	A	0.7	A	6.4	A	2.1	A	5.5	A	3.1	A	7.5	A	5.7	A	13.2	P	3.5	A	2.4	A	6.2	A	6	A	6.9	A	6.5	A
1417257_at	36.3	P	34.5	A	43.9	A	42.2	A	49.2	M	17	A	28.1	A	40.3	A	20	A	49.2	A	33.4	A	35.9	A	30.6	A	25.8	A	51.6	P
1417258_at	908.3	P	697	P	543.4	P	553.6	P	696.1	P	472.2	P	635	P	661.4	P	588.3	P	650	P	679	P	629	P	763.2	P	756.2	P	828.2	P
1417259_a_at	243.5	P	237.3	P	184.1	P	175.3	P	203.1	P	158.9	P	171.8	P	181.3	P	182.6	P	219.5	P	215	P	211.4	P	243	P	240.5	P	222.5	P
1417260_at	226.3	P	348.9	P	262.3	P	216.4	P	324.5	P	245.5	P	263.4	P	308.1	P	258.3	P	312.6	P	335.5	P	303.3	P	348.9	P	306.9	P	307.2	P
1417261_at	49.4	P	96.9	P	78	P	65	P	64.3	P	56.2	P	90.2	P	75.9	P	81.5	P	83.2	P	77.7	P	69.5	P	76.4	P	97.5	P	104.3	P
1417262_at	0.8	A	1.5	A	1.5	A	1	A	2.1	A	1.8	A	7.7	A	0.7	A	6.1	A	1.1	A	0.6	A	2.3	A	0.6	A	3.2	A	1.8	A
1417263_at	34.5	M	14.6	A	25.1	A	15.3	P	33.9	A	15.9	A	29.6	A	17.9	A	25.3	A	36.1	A	11.2	A	16.5	A	25.9	A	22.5	A	34.2	P
1417264_at	124.3	P	137.8	P	118.5	P	105.3	P	114.9	P	119.4	P	135.4	P	126.2	P	102.4	P	122	P	119.5	P	144	P	160.2	P	141.8	P	143.4	P
1417265_s_at	92.6	P	89.5	P	67.4	P	83.5	P	69.6	P	53.6	P	91.1	P	89	P	78.1	P	113.4	P	87.8	P	91.3	P	95.6	P	115.2	P	114.1	P
1417266_at	93.4	P	118.1	P	94.2	P	56.2	P	77.8	P	93.7	P	80	P	95.1	P	59.4	P	75.1	P	69.8	P	64.6	P	93.2	P	70.3	P	85	P
1417267_s_at	115	A	152.8	M	125.6	A	149	M	171.9	P	120.8	M	135.2	M	174.9	P	154.5	P	171.5	P	151.3	P	177.3	P	197.7	P	207.8	P	213	P
1417268_at	41.5	A	59.7	A	64.8	A	69.2	A	59.1	A	43.2	A	50.7	A	62.3	A	51.7	A	51.5	A	66.1	A	51.6	A	56.4	A	75.2	A	60.1	A
1417269_at	305.2	P	237.5	P	230.3	P	187.8	P	239.3	P	141.5	P	168.1	P	199.4	P	151	P	185.2	P	192.2	P	191.3	P	220.4	P	255.3	P	203.9	P
1417270_at	22.2	P	20.6	P	16.7	A	11.4	A	23.5	P	15.6	M	15.3	P	21.7	P	18.9	P	30.6	P	19.2	P	21.8	P	30.4	P	20.3	A	20	P
1417271_a_at	218.4	P	176.4	P	143.4	P	173.5	P	174.6	P	122.4	P	153.9	P	171.9	P	147.2	P	172.5	P	158.4	P	163.9	P	186.5	P	183.6	P	190.7	P
1417272_at	113.4	P	158.1	P	166.1	P	123.4	P	160.9	P	109.5	P	108	P	142.1	P	118.6	P	168.3	P	139.6	P	143.2	P	159.8	P	192.4	P	184	P
1417273_at	35.8	P	22.1	A	19.7	M	16.7	P	30.3	M	28	P	27.1	P	48.2	P	26.7	P	32.7	P	36.1	P	43.6	P	47.7	P	62.2	P	37.5	P
1417274_at	204.4	P	231.1	P	220.8	P	180.1	P	203.5	A	179.4	P	160.2	P	275.8	P	198.4	P	219.5	P	220.6	M	284	P	245	P	222.4	P	284.8	P
1417275_at	20.4	A	24.4	A	24.5	A	10.6	A	23.5	A	14.2	A	11.2	A	21.8	A	14.5	A	23.2	A	34.9	A	20.6	A	18.5	A	24	A	33.7	A
1417276_at	2.3	A	5.1	A	10.8	A	7.1	A	9.7	A	7.2	A	9.6	A	28.6	A	1.5	A	6.2	A	16	A	7.4	A	2.8	A	4.8	A	6.9	A
1417277_at	26.5	A	33.9	A	39.3	A	27.9	A	8.6	A	14.1	A	25.9	A	44.4	A	8.3	A	43.5	A	20.1	A	18.5	A	30	A	9.8	A	42	A
1417278_a_at	40.3	M	41.5	A	54	A	29.5	A	24.3	A	23.4	A	24.4	A	38.4	A	27.5	A	26.6	A	30.7	A	23.2	A	20	A	24	A	25	A
1417279_at	263.1	P	185.5	P	169.2	P	171.3	P	148.6	P	135.6	P	163.9	P	148.9	P	139.9	P	216.2	P	173.1	P	156.8	P	249	P	192.6	P	218.3	P
1417280_at	71.3	A	76.7	P	81.6	A	64	P	58.2	P	57.7	P	69.1	P	72.3	P	56.9	M	67.2	A	61.8	M	75	P	74.5	P	90.2	P	68	P
1417281_a_at	6.5	A	5.4	A	9.2	A	2.1	A	2	A	1.3	A	2.8	A	2.5	A	2	A	4.7	A	2.5	A	2.8	A	1.6	A	1.8	A	1.9	A
1417282_at	20.2	A	36.6	A	13.2	A	7.4	A	40.5	A	6.1	A	20	A	16.4	A	32.3	A	17.2	A	31.9	A	25.7	A	29.3	A	34.9	A	52.7	A
1417283_at	24	A	52.1	A	15.6	A	18.7	A	50	A	21.1	A	39.8	A	35.1	A	24	A	35.7	A	26.1	A	11.2	A	22.6	A	27.2	A	29.1	A
1417284_at	194.7	A	198.6	A	162.6	A	140.9	A	207.1	A	129.7	A	151.1	A	197.7	A	146.6	A	195.7	A	161.7	A	186.5	A	203.8	A	185.8	A	194.9	A
1417285_a_at	549.9	P	462.6	P	435.4	P	401.9	P	473.5	P	345.6	P	464.6	P	472.2	P	421.7	P	531.5	P	448	P	451.5	P	594.1	P	489.6	P	521.9	P
1417286_at	524.2	P	474.7	P	459.2	P	372.1	P	448	P	397.9	P	486.2	P	486	P	394.9	P	565.4	P	460.3	P	527.9	P	663.1	P	577.8	P	552.8	P
1417287_at	653.3	P	642.4	P	461.6	P	414.8	P	523.6	P	408	P	438.4	P	482.5	P	422.4	P	480.1	P	525	P	519.5	P	526.2	P	600.6	P	569.4	P
1417288_at	63.1	A	60.6	A	67.6	A	55.6	A	67.7	A	56.9	M	48	A	54.8	A	41.4	A	51	A	62.2	A	56.6	A	68.3	A	53.5	A	67.4	A
1417289_at	47.2	A	44.7	P	42.7	A	33.2	P	58.9	P	42.6	P	27.8	P	41.8	P	46.7	P	47.4	P	56.2	P	43.1	P	40.4	A	70.8	P	62	P
1417290_at	3742	P	2687.7	P	2001.4	P	1891.5	P	2221	P	1905.2	P	1801.2	P	1982.7	P	1575	P	2329.6	P	2088	P	2012.4	P	2178.2	P	2391.9	P	2208.6	P
1417291_at	541.1	P	375.9	P	520.6	P	428	P	607.8	P	459.8	P	511.1	P	378.2	P	436.2	P	585	P	334.6	P	471.8	P	503.9	P	497.3	P	555	P
1417292_at	125.9	P	88.3	A	98.2	P	88	P	130.4	P	138.5	P	124.3	P	193.6	P	115.3	P	157.3	P	118.7	P	106.4	P	104.3	P	231.4	P	202.6	P
1417293_at	568	P	455.6	P	431.7	P	359.7	P	372.7	P	292.1	P	321.2	P	354.7	P	267.5	P	357.4	P	364.3	P	416.7	P	416.1	P	407.7	P	426.6	P
1417294_at	1285.2	P	892.8	P	915.4	P	779.7	P	959.9	P	728.9	P	878.4	P	896.7	P	800	P	928.4	P	874.9	P	890.8	P	1038.3	P	949.4	P	984.2	P
1417295_at	175.1	P	211.5	P	193.4	P	135.6	P	194.1	P	119.4	P	141.4	P	194.2	P	133.3	P	197	P	163.2	P	161.3	P	184.5	P	218.3	P	243.1	P
1417296_at	187.7	P	177.2	P	133.3	P	131.5	P	145.7	P	121.9	P	130.7	P	154.8	P	121.5	P	121.5	P	124	P	122.1	P	160.1	P	139.8	P	174.7	P
1417297_at	6.8	A	8.1	A	12.6	A	4	A	8.1	A	10.1	A	5.8	A	10.2	A	5.1	A	7.7	A	4.9	A	4.1	A	6.1	A	6.5	A	8.5	A
1417298_at	1326.5	P	915	P	876.1	P	911.6	P	927.2	P	734.8	P	932.1	P	931.9	P	802.7	P	1013	P	930.8	P	939.1	P	1182.4	P	1095.6	P	1056.8	P
1417299_at	38	P	49.4	P	65.6	P	18.9	P	34.3	P	39.1	P	52.3	P	50.2	P	36.1	P	49.1	P	48	P	28.2	P	42.5	P	40.5	P	37.7	P
1417300_at	12.7	A	14.8	A	36.2	A	21.2	A	18.9	A	12.3	A	7	A	20.7	A	1.6	A	20.3	A	12.5	A	3.5	A	2.8	A	4.4	A	1.9	A
1417301_at	27	A	26.5	A	21.9	A	10.4	A	39.8	A	20.2	A	37.6	A	32.3	A	22.1	A	53	A	20.1	A	20.6	A	47.2	A	30.7	A	13.3	A
1417302_at	71.3	A	40	A	21	A	29.2	A	62.1	A	14.6	A	86.8	A	23	A	15.1	A	34.4	A	20.4	A	51.6	A	68.7	A	52.3	A	24.8	A
1417303_at	36.4	A	30.4	A	69.4	A	76.9	P	51.8	A	35.8	A	46.6	A	42.7	M	63.9	P	53.9	A	28.2	A	33.9	A	76.3	A	41.6	A	65.1	A
1417304_at	44.1	A	15.7	A	35.4	A	5.8	A	21.4	A	25.3	A	26	A	9	A	23.5	A	9.5	A	28.6	A	8.7	A	20.1	A	11.8	A	11.6	A
1417305_at	32.9	A	29	A	36.4	A	29.9	A	58.3	A	31.9	A	26.9	A	32.3	A	25.2	A	32.2	A	17	A	44.3	A	29.8	A	36.3	A	33.9	A
1417306_at	69	A	111.3	A	121.4	A	114.2	A	137.4	A	84.5	A	125.8	A	92.5	A	102.7	A	130.3	A	106.8	A	117.7	A	111.2	A	107.8	A	131.7	A
1417307_at	100.1	P	90.9	P	144	P	83.4	P	106	P	86.1	P	107.1	P	95.5	P	74.8	P	111.3	P	104.3	P	167.4	P	119.3	P	89.1	P	158.6	P
1417308_at	50.9	P	43.2	P	49.6	A	29.7	M	45.1	P	28.9	P	45.9	A	51.3	P	43.5	P	45.9	P	56.3	P	38.6	P	51	M	39.3	P	52.7	P
1417309_at	138.3	P	95.4	P	106.1	P	76.1	P	97.5	P	87.8	P	117.5	P	122	P	82	P	120.6	P	109.7	P	120.9	P	170.5	P	113.4	P	101.5	P
1417310_at	225.3	P	108.6	A	127.4	A	98.7	A	94.2	A	101.9	A	141.7	P	128.7	A	100.9	P	115	A	149.7	P	124.7	P	165.1	P	154.6	P	156.4	P
1417311_at	275.3	P	350.7	P	215.3	P	275.1	P	304.8	P	233.9	P	200.9	P	253.5	P	214.8	P	279.4	P	239.8	P	269.6	P	285.5	P	265.5	P	317.4	P
1417312_at	3.5	A	8.2	A	5.7	A	2.8	A	4.6	A	5.6	A	22.5	A	6.2	A	5.1	A	18.9	A	6.7	A	7.3	A	12.4	A	8.3	A	8.2	A
1417313_at	158.3	P	165.8	P	158	P	124.6	P	162.8	P	93.5	P	121.2	P	138.1	P	112.1	P	151.5	P	145.7	P	93.6	P	128.6	P	121.2	P	135.7	P
1417314_at	2394.9	P	1684.1	P	1495	P	1614.6	P	1795.2	P	1609.3	P	1715.1	P	1904.5	P	1676.7	P	1974.6	P	1997.5	P	1932.6	P	2233.7	P	2206.9	P	2443.9	P
1417315_at	102.1	P	94.2	P	34.5	A	57.7	P	78.6	P	54.8	P	64.4	P	64.2	P	69.8	P	63	P	57.1	P	30.5	M	75.2	P	69.9	P	68.8	P
1417316_at	584.9	P	399.8	P	385.3	P	344.9	P	369.2	P	347.6	P	395.3	P	429.1	P	339.8	P	433.2	P	409.8	P	410.6	P	477.2	P	432.7	P	417.8	P
1417317_s_at	2774.3	P	1918.5	P	1659.5	P	1881.1	P	1948.1	P	1573.5	P	2008	P	2024.5	P	1880.2	P	2056.6	P	2166.4	P	2143	P	2370.3	P	2456.7	P	2402.7	P
1417318_at	2.3	A	2.9	A	4.8	A	1.2	A	2.2	A	1.5	A	0.8	A	2.9	A	1.2	A	6.5	A	1.4	A	7.5	A	1.9	A	2.7	A	1.4	A
1417319_at	87.7	P	113.1	P	117	P	94.3	P	143.4	P	73.9	P	95.3	P	97.8	P	94.9	P	100	P	94	P	119.6	P	119.7	P	119.7	P	102.6	P
1417320_at	1230.2	P	754.1	P	736.6	P	693.4	P	798.9	P	600.2	P	761.2	P	750.5	P	685.3	P	838	P	766.3	P	806.3	P	1000.2	P	930	P	925.8	P
1417321_at	160.6	P	139.6	P	134.8	P	107.5	P	125.4	P	85	P	105.1	P	133.3	P	102.5	P	120.4	P	109.7	P	125.3	P	123.9	P	119.1	P	117.4	P
1417322_at	113.1	P	135	A	139	A	71.4	M	113.8	A	96.1	A	77.4	A	147.6	A	123.3	M	161.8	A	83.6	A	97.2	A	112.9	A	104.9	A	81.6	A
1417323_at	28.1	A	17.5	A	32.3	A	23.9	A	23.9	A	5.2	A	27.2	A	9.6	A	11.2	A	20.1	A	22	A	9.1	A	7.3	A	34.8	A	39.4	A
1417324_at	81.8	A	100.5	A	95.3	A	87.7	M	111.3	P	68	A	57.2	M	81.9	P	73	P	115.9	P	77.4	P	105.7	P	89.3	M	84.7	M	83.3	P
1417325_at	2.1	A	1.9	A	17.3	A	1.8	A	2.6	A	1.4	A	2.8	A	2.4	A	6.5	A	2.5	A	3	A	3.7	A	3.4	A	2	A	4.4	A
1417326_a_at	228	P	186.2	P	196.4	P	158.8	P	213.3	P	161.4	P	178.8	P	210.9	P	168	P	230.3	P	200	P	220.7	P	239.1	P	215.3	P	223.9	P
1417327_at	42.9	P	25.8	P	36.9	A	25.9	P	39	P	29.1	P	25.7	P	36.2	P	41.8	P	39.2	P	32.3	P	29	P	34.2	P	37.8	P	75.1	P
1417328_at	34.2	A	51.7	P	69.7	M	40.3	P	52.5	M	34.9	P	44.4	P	49.3	P	53.7	P	62.4	P	46.5	P	60.4	P	64.3	P	68.3	P	70.8	P
1417329_at	225.6	P	251.2	P	170.3	P	140.5	P	208	P	166.2	P	185.3	P	179.2	P	130.4	P	176	P	167.7	P	143.6	P	190.6	P	191	P	207.4	P
1417330_at	58.5	P	85.1	P	64.1	P	51.7	P	51.2	P	51	P	61.5	P	47.4	P	44.8	P	92.6	P	48.4	P	50.4	P	57.9	P	59.1	P	73.7	P
1417331_a_at	32.2	P	39.1	A	25.1	P	18.6	P	27.9	A	19.1	A	17.6	P	37.1	P	22.5	A	12.4	A	25.8	A	32.3	P	40.9	P	38.3	P	35	M
1417332_at	3.9	A	2	A	4.8	A	2.2	A	4.1	A	1.9	A	1.9	A	3	A	3.3	A	3.3	A	2.7	A	3.4	A	2.5	A	2.6	A	2.7	A
1417333_at	2.6	A	2.6	A	2.6	A	1.1	A	1.9	A	3.4	A	1.8	A	1.4	A	1	A	1.6	A	1.3	A	1.3	A	1.7	A	1.5	A	1.4	A
1417334_at	40	A	44.4	A	35.5	A	45.7	A	43.7	A	20.1	A	48.5	A	59	A	21.7	A	17.2	A	27.4	A	50.8	A	57.5	A	86.9	A	61.1	A
1417335_at	14	A	5.8	A	1.5	A	6	A	6.9	A	3.7	A	5.5	A	6.8	A	5.7	A	6.4	A	4.2	A	6.7	A	5.1	A	5.2	A	4.4	A
1417336_a_at	14	A	8.5	A	24.1	A	19.1	A	21.5	A	9.5	A	19.8	A	22.8	A	8.1	A	13.5	A	25.9	A	14.1	A	12.7	A	5.1	A	26.9	A
1417337_at	9.7	A	1.7	A	3.4	A	5.1	A	7.8	A	2	A	0.3	A	0.8	A	0.3	A	1.5	A	0.5	A	2.4	A	3.3	A	1.2	A	4.3	A
1417338_at	6.6	A	3.9	A	17.2	A	2.6	A	5.5	A	3.5	A	3.1	A	4.6	A	4	A	4.2	A	2.2	A	1.9	A	13.8	A	2.8	A	5.5	A
1417339_a_at	172	P	210.6	P	167.3	P	208.5	P	250.9	P	237.1	P	191.8	P	233.8	P	270.8	P	255.5	P	243.7	P	308.9	P	294.1	P	304.4	P	493	P
1417340_at	220.4	P	170.4	P	238.9	P	182.3	P	237.1	P	113.1	P	196.5	P	216.3	P	200	P	210.1	P	186.5	P	249.3	P	269.8	P	292.2	P	282	P
1417341_a_at	136.9	P	132.1	P	81.5	P	88.8	P	116.5	P	74.4	P	101.2	P	113.1	P	112.1	P	102.2	P	90.6	P	101.2	P	156.2	P	123.8	P	165.3	P
1417342_at	73.3	P	70.3	A	57.8	A	40.9	M	59.5	P	44.4	A	58.7	A	61.8	M	58.8	P	39.8	P	53.9	P	55.6	P	73.3	P	91.7	P	56.4	M
1417343_at	2.8	A	2.3	A	2.2	A	1.1	A	2.8	A	0.9	A	1.4	A	1.6	A	1.8	A	2	A	1.8	A	2	A	1.4	A	1.5	A	1.8	A
1417344_at	850.3	P	643.5	P	549.9	P	483.6	P	567.3	P	523.9	P	535.3	P	609	P	442.6	P	591.5	P	644.7	P	576.3	P	691.1	P	663.7	P	675.5	P
1417345_at	43.8	A	47.1	A	58.9	A	46.2	A	47.2	A	30	A	46.5	A	38.3	A	46	A	67	A	38.3	A	66.9	A	66.4	A	58.7	A	72.6	A
1417346_at	47.1	P	21.1	A	23.6	A	8.6	A	19.9	A	17.1	A	20	A	28.9	A	14.2	A	30.4	A	25.8	A	15	A	33.3	A	15.1	A	1.5	A
1417347_at	11.8	A	14.6	M	5.8	A	5.4	A	16.2	A	8.1	A	9	A	19.6	A	8.6	A	18.5	A	6.5	P	6.5	A	8.8	A	11.7	A	3.7	A
1417348_at	544.5	P	492	P	500.1	P	452.4	P	529.6	P	406.9	P	503.7	P	503.8	P	434.7	P	566.5	P	505.7	P	574.3	P	641.7	P	602.3	P	591.9	P
1417349_at	284.7	P	274.6	P	261.6	P	201.3	P	258.9	P	185.8	P	203.7	P	268.1	P	197	P	274	P	233.9	P	258.2	P	320.4	P	310.3	P	290.5	P
1417350_at	58.7	P	69.1	P	68.6	P	53.2	P	70.9	P	54.1	P	70.7	P	56.9	P	62	P	81.4	P	61.4	P	72.7	P	56.4	P	74.1	P	61.4	P
1417351_a_at	114.7	P	126.5	P	122.7	P	106.4	P	139	P	84.4	P	113.1	P	132.5	P	117.6	P	149.6	P	127.4	P	135.5	P	194	P	174.5	P	196.1	P
1417352_s_at	71.5	P	114.1	P	92.6	P	89.1	P	93	P	76.7	P	90	P	121.4	P	95.1	P	119.9	P	103.4	P	125.9	P	151.4	P	142.6	P	149.5	P
1417353_x_at	91	P	108.5	P	76.5	P	70.7	P	81	P	90.3	P	67.7	P	98.9	P	72.8	P	123.6	P	102.4	P	88.8	P	116.5	P	130.2	P	149.5	P
1417354_at	226	P	184.9	P	175.6	P	143.3	P	185.1	P	157.6	P	153.4	P	177.5	P	162.8	P	192.7	P	176.1	P	176.1	P	213.4	P	208.4	P	205.1	P
1417355_at	76.2	A	44.4	A	36	A	33.9	A	36	A	22.6	A	33	A	41.2	A	48.7	A	19.5	A	40.3	A	30.7	A	16.8	A	36.6	A	39.5	A
1417356_at	1.6	A	3.4	A	16.9	A	4.4	A	1.9	A	3.3	A	2.5	A	3.3	A	2.9	A	3.6	A	3.1	A	2.3	A	2.6	A	4.3	A	3.2	A
1417357_at	115.6	A	90.2	A	92.6	A	93.3	A	100.1	A	46.3	A	54.9	A	86.2	A	57.9	A	122	A	81.2	A	104.1	A	112.4	A	125.2	A	122	A
1417358_s_at	79.7	P	85.4	P	84	P	75.1	P	83.3	P	65.5	P	87.9	P	64.9	P	53.8	P	84.5	P	71.8	P	66.4	A	83.6	P	94.4	P	94.6	P
1417359_at	50.6	A	13.5	A	16.3	A	12.3	A	13.4	A	42.3	A	13.9	A	13.9	A	12	A	13.5	A	13.2	A	14.7	A	13	A	57.2	A	45.2	A
1417360_at	45.9	P	80.3	P	95	P	65.4	P	75.1	P	69.6	P	64	P	110.5	P	68.9	P	121.8	P	74.8	P	81.5	P	134.6	P	84.4	P	81	P
1417361_at	89	P	94.7	P	82	P	75.1	P	84.6	P	55	P	61.4	P	77.2	P	78.8	P	86.2	P	78.2	P	83.2	P	88.3	P	74.1	P	118.4	P
1417362_at	5.1	A	3.3	A	11.7	A	3.8	A	4.6	A	3.6	A	5.1	A	3.3	A	4.3	A	4.4	A	3	A	4.1	A	3.7	A	3.7	A	3.8	A
1417363_at	4.3	A	3.2	A	8.3	A	1.8	A	4.1	A	2.4	A	2.4	A	2.3	A	2.1	A	5.4	A	1.2	A	3.4	A	2.5	A	2.8	A	9.5	A
1417364_at	1006.5	P	753.2	P	549.4	P	655.8	P	712.5	P	573.3	P	692.8	P	721.4	P	676.3	P	743.1	P	802.3	P	766.6	P	932.1	P	899.3	P	906.1	P
1417365_a_at	723.4	P	650.9	P	577.3	P	595.6	P	644.9	P	464.6	P	545.1	P	740.5	P	530.4	P	671.8	P	674.6	P	678.4	P	766	P	759.2	P	765	P
1417366_s_at	594.4	P	572.2	P	586.8	P	581.8	P	662.6	P	362.2	P	524.2	P	561.5	P	495.4	P	604.2	P	598.9	P	594.5	P	699.9	P	772.5	P	844.5	P
1417367_at	1496.7	P	999.4	P	1003.1	P	960.7	P	1130.1	P	863.9	P	1083.5	P	1107.7	P	956.6	P	1214.9	P	1050.5	P	1145.3	P	1396.8	P	1318.8	P	1337.8	P
1417368_s_at	1037.7	P	788.3	P	664.5	P	636.4	P	696.2	P	566.2	P	656.9	P	742.8	P	618.5	P	720.6	P	758.4	P	720.2	P	928.7	P	784.4	P	770.6	P
1417369_at	2732.6	P	1603.3	P	1407.6	P	1490.6	P	1588.9	P	1514.4	P	1528.3	P	1842.2	P	1533.9	P	1792.7	P	1734	P	1675.2	P	2118.1	P	1967.8	P	1970.3	P
1417370_at	5.9	A	57.1	A	41.3	A	19	A	45.1	A	22.2	A	24.1	A	16.2	A	39.1	A	50	A	43.6	A	30.8	A	32.9	A	20.7	A	41.6	A
1417371_at	232.5	P	251.7	P	153.9	P	152.2	P	180.6	P	133.6	P	152.7	P	167.6	P	122.4	P	202.1	P	189.7	P	194	P	211.6	P	224.7	P	240	P
1417372_a_at	184.1	P	165.1	P	116.1	P	105	P	133.7	P	83.4	P	122.8	P	119.5	P	95.7	P	138	P	107.1	P	134	P	124.5	P	125.9	P	146.8	P
1417373_a_at	1964.1	P	1701.9	P	1222.8	P	1570.8	P	1673.4	P	1494.8	P	1435.2	P	1577.8	P	1405.7	P	1309.4	P	1388.8	P	1520.6	P	1579	P	1364.7	P	1658.5	P
1417374_at	579.3	P	678.9	P	473.7	P	598	P	573.6	P	499.4	P	520.1	P	543.7	P	536.2	P	437.9	P	578.8	P	609.6	P	626.6	P	469.9	P	664.8	P
1417375_at	44.7	A	42.9	A	11.4	A	62.6	A	71.2	A	36.8	A	86.4	M	73.9	A	52.3	A	13.1	A	78.9	A	76.8	A	40.1	A	15.5	A	100.4	A
1417376_a_at	200	P	154.2	P	184.5	P	127.7	P	179.4	P	143.1	P	131.8	P	189.7	P	121.4	P	139.5	P	154.9	P	131.5	P	184.2	P	194.1	P	166.5	P
1417377_at	90.6	P	54	P	102.7	P	57.7	P	73.1	P	60.1	P	34.3	P	57.8	P	48.4	P	55	P	60.1	P	43.4	P	69.8	P	87.1	P	56.6	P
1417378_at	259.5	P	166.6	P	196.5	P	157.4	P	169.8	P	166.4	P	161.1	P	217.4	P	157.8	P	186.2	P	150.1	P	150.9	P	187.9	P	205.6	P	213.9	P
1417379_at	102.6	P	71.1	A	32.6	A	65.3	A	54.1	A	46.9	A	43.2	A	62	A	54.5	A	92.1	A	60.7	A	58.9	A	39.5	A	61.9	A	73.7	A
1417380_at	58.4	P	48.2	P	52.6	P	51.8	P	33.4	P	54.9	P	36.4	P	41.3	P	50.4	P	22.6	P	34.6	P	41.6	P	35.4	P	67.9	P	59.8	P
1417381_at	332.8	P	271.9	P	185.5	P	296.7	P	175.8	P	204.7	P	230.3	P	212.2	P	198.3	P	260.2	P	234.2	P	177.5	P	295.8	P	329.2	P	297.8	P
1417382_at	1619.4	P	1071.1	P	1099.5	P	1166.5	P	1392.5	P	1047.3	P	1369.5	P	1485.2	P	1335.4	P	1854.2	P	1543.3	P	1437.5	P	2303.6	P	2075.2	P	1977.8	P
1417383_at	695.3	P	457.7	P	469.8	P	631.1	P	638.9	P	528.6	P	674.1	P	700.4	P	662.2	P	751.8	P	847.6	P	681.2	P	1123.2	P	959.1	P	885.3	P
1417384_at	1200.1	P	771	P	703	P	975.7	P	952.5	P	833.2	P	1108.8	P	1159.5	P	1060.9	P	1313.1	P	1204.5	P	1109.9	P	1721.8	P	1642.1	P	1423.5	P
1417385_at	84.7	P	72.1	P	55.2	P	57.3	P	73.3	P	60.8	P	60.5	P	35.5	P	50.1	P	67.6	P	77.9	P	75.5	P	70.4	P	68.2	P	78.2	P
1417386_at	153.5	P	131.2	P	109.5	M	71.9	P	146.6	P	113	P	89.5	P	93.7	P	83.2	P	112.3	P	80.1	P	109.3	P	112.6	P	143.8	P	98.9	P
1417387_at	61	P	53.6	P	57.5	P	50.5	P	56.2	P	51.6	P	61.1	P	70.7	P	43.6	P	83.2	P	64.1	P	64.1	P	64.7	P	91.4	P	59.1	P
1417388_at	23.9	A	20.8	A	28.6	A	8.1	A	15.3	A	9.6	A	21.4	A	14.2	A	9	A	3.6	A	13.1	A	13.3	A	14.7	A	13.8	A	14.2	A
1417389_at	71	A	72.2	A	29.9	A	36.2	A	72.2	A	40.8	A	52.4	A	37.3	A	29.3	A	37.6	A	63	A	56.9	A	59.5	A	49.1	A	49.2	A
1417390_at	167.6	P	148.2	P	156.8	P	151.6	P	168.5	P	127.3	P	150.5	P	172.2	P	153.5	P	191.9	P	162.9	P	160.8	P	211.8	P	207.5	P	201.8	P
1417391_a_at	26.3	A	12.9	A	3.3	A	18.6	A	12.7	A	4.1	A	8.9	A	12.3	A	7.2	A	12.8	A	10.2	A	10.2	A	11.4	A	11.3	A	2.2	A
1417392_a_at	27.3	P	51.6	A	31.9	A	29.5	A	40.8	A	25.1	P	40.9	P	36.4	A	25.6	A	33.4	A	33.6	A	37.7	M	34.4	A	33	M	58.6	P
1417393_a_at	66.2	M	95	P	83.1	A	61.3	P	103.4	A	52	A	50.8	A	64.9	A	65.5	M	108.4	P	77.6	A	84.9	P	94.8	P	92.1	A	95.2	A
1417394_at	30.4	P	26.5	P	31.2	P	35.1	P	43	P	21.2	P	19.1	P	26.1	P	14.7	P	32.5	P	28.6	P	24.6	P	33.4	P	32.5	P	28.1	P
1417395_at	19.8	A	35.1	A	48.4	A	22	A	26.4	A	4.5	A	15.3	A	35.3	A	23.6	A	25.6	A	24.9	A	18	A	29.7	A	31.7	A	19.9	A
1417396_at	37.9	A	35.3	A	42.7	A	20.9	A	44.2	A	34.9	A	31.5	A	29.7	A	12.5	A	43.2	A	22.3	A	45.4	A	18.5	A	38.9	A	31.9	A
1417397_at	72.2	A	55.8	A	33.1	A	49.1	A	29.5	A	35.7	A	28	A	19.8	A	28.1	A	31	A	40.9	A	31.5	A	53.4	A	40.5	A	28.9	A
1417398_at	154.8	P	138.8	P	133.5	P	134.7	P	169.1	P	95	P	132.6	P	133	P	113.2	P	157.1	P	144.4	P	147	P	189.3	P	152.8	P	192	P
1417399_at	124.8	P	129.1	P	109	P	84.8	P	139.1	P	109	P	111.1	P	81.3	P	93.5	P	113.5	P	90.9	P	105.7	P	94.7	P	102.8	P	111.7	P
1417400_at	93.7	P	104.2	P	75.6	P	99.6	P	85.5	P	75.2	P	84.3	P	103.8	P	64.2	P	84.9	P	79.6	P	71.7	P	103.2	P	95.9	P	98.3	P
1417401_at	26.7	A	24.8	A	38.9	A	25.7	A	24.3	A	34.4	A	10.3	A	14.2	A	1.7	A	8.6	A	24.9	A	45	A	30	A	32.6	A	38.6	A
1417402_at	242.2	P	175	M	209.4	A	142.2	P	159.7	P	152.4	P	148	P	205.7	P	148.5	P	202.5	P	177.1	P	215.7	P	218.9	P	191.9	P	221.3	P
1417403_at	135.6	P	123.7	P	208.1	P	190.2	P	202.4	P	167.1	P	148.2	P	210.7	P	190.2	P	200.4	P	155.4	P	227.3	P	317.7	P	220.1	P	248.8	P
1417404_at	403.2	P	292.2	P	479	P	480.2	P	364.9	P	366.5	P	365	P	528.4	P	485.1	P	452.7	P	413.5	P	422.2	P	628.8	P	564.8	P	479.2	P
1417405_at	147.7	A	156.2	A	146.3	A	113.4	A	133.6	A	103.4	A	111.8	A	109.1	A	74.1	A	119	A	148.2	A	130.6	A	130.3	A	128	A	128.2	A
1417406_at	99.1	P	89.8	P	53.2	A	71.7	P	55.9	A	64.2	A	93.8	P	77.1	P	70.2	P	95.3	A	67.5	M	76.4	P	75.3	P	68.1	A	70.6	A
1417407_at	78.7	P	52.7	P	61.4	P	51.3	P	63	P	55.2	P	54.2	P	52.8	P	58.8	P	66.4	P	53.6	P	60.9	P	51.1	P	76	P	76.4	P
1417408_at	4.6	A	36.7	A	43.1	A	17.2	A	41.9	A	4.6	A	10	A	24.1	A	15.3	A	25.7	A	17.1	A	33.8	A	32.2	A	17.7	A	30.5	A
1417409_at	117.2	P	52.6	A	22.6	A	61.4	A	106.7	A	39.9	A	75.2	M	71.4	A	45.7	A	52.1	A	91.1	A	75.9	A	136	P	144.4	P	84.7	A
1417410_s_at	114.2	P	105.3	P	78.8	P	76.8	P	81.3	P	64.1	P	76.3	P	97.1	P	83.3	P	103.7	P	95.4	P	99.9	P	109.6	P	110.7	P	135.1	P
1417411_at	13.3	A	2.7	A	3.5	A	3.6	A	26.9	A	3.1	A	3.8	A	2.3	A	2.8	A	5	A	2.9	A	3.6	A	4.2	A	13.1	A	4.2	A
1417412_at	40.6	A	31.1	A	3.9	A	6.9	A	7.4	A	29.7	A	33.9	A	29.6	A	3.6	A	35	A	22.5	A	28.9	A	26.6	A	21.5	A	7.7	A
1417413_at	29.6	A	17.6	A	15.5	A	19.5	A	24.6	A	5.3	A	6.1	A	7.4	A	26.5	A	4.7	A	7.8	A	14.3	A	35.5	A	7	A	25.9	A
1417414_at	55	M	36.6	A	29.6	A	63.5	P	68.2	P	67.5	P	55.1	P	58.1	P	42.1	P	63.2	A	72.1	P	68.5	A	88.4	P	30.8	M	68.7	P
1417415_at	38.2	M	42.9	A	25.1	A	17.6	P	26.4	A	35.4	P	20.3	A	21.3	P	31.9	M	33.8	A	27.5	A	32.3	P	46.4	P	24.9	A	18.2	A
1417416_at	21.2	A	44.1	A	45.9	A	29.3	A	13.1	A	31.3	A	38.2	A	46.2	A	39.9	A	39.2	A	7.9	A	59.2	A	44	A	27.7	A	48.6	A
1417417_a_at	4910	P	3398.1	P	3203.1	P	3095.1	P	3437.9	P	2936.2	P	3438.7	P	3591.4	P	3070.3	P	3593.2	P	3480	P	3621.8	P	4045.7	P	3936.8	P	3925.5	P
1417418_s_at	3122.6	P	2062.4	P	1943.8	P	1938.7	P	2035.8	P	1730.2	P	2115.6	P	2224.7	P	1893.7	P	2115.4	P	2217.3	P	2258.4	P	2683.9	P	2576.1	P	2362.6	P
1417419_at	72.7	A	79	P	28.6	A	53.8	M	9.2	A	58.7	P	41.5	A	27.8	A	25.4	A	21.8	A	37	A	16.5	A	38.1	A	43.1	A	46.3	A
1417420_at	86.5	P	172.9	P	89.1	P	97.6	P	73.2	P	113	P	56.4	P	48.9	A	82.6	P	59.2	A	73.9	M	47.1	A	51.4	P	91	P	82.7	P
1417421_at	410.9	P	342	P	340.6	P	218.3	P	336.6	P	228.9	P	276.5	P	305.6	P	255.6	P	343.2	P	292.2	P	293.7	P	339.6	P	349	P	323.2	P
1417422_at	6693.7	P	4496	P	4253.9	P	4506.2	P	4404.6	P	4371.1	P	4588	P	4759.8	P	4853.3	P	4882.5	P	4895.7	P	4959.4	P	5708.3	P	5447.4	P	5112.7	P
1417423_at	809.3	P	627.2	P	525	P	540.9	P	552.2	P	500.1	P	525.1	P	530	P	555.4	P	522.7	P	561.9	P	604.1	P	705.9	P	636.2	P	793.9	P
1417424_at	83.4	P	77.1	P	66.8	P	77.4	P	59.9	P	65.5	P	82.8	P	73.5	P	58.1	P	87.3	P	82	P	79	P	112.3	P	99.9	P	112.9	P
1417425_at	21.3	A	35.3	A	10	A	25.4	A	14.3	A	20.7	A	31.6	A	45.8	A	33	A	21.2	A	43.7	A	27.9	A	43.5	A	54.5	A	51.6	A
1417426_at	182.5	P	217.9	P	161.1	P	174.9	P	212	P	139.6	P	176.3	P	164.4	P	159.6	P	171.9	P	163.7	P	165.2	P	222.7	P	204	P	200.3	P
1417427_at	411.4	P	302.7	P	267.8	P	247.5	P	315.6	P	265.7	P	299	P	337.6	P	298.5	P	337.6	P	330.7	P	364.3	P	423.4	P	427.1	P	438.9	P
1417428_at	51.4	A	45.2	A	126.8	P	43.8	A	107.9	P	26.9	A	42.9	P	54.9	A	39.2	A	78.1	P	43.8	A	43.8	A	51.2	A	60.2	P	84.7	A
1417429_at	1251.9	P	864.7	P	890.4	P	789	P	1033.3	P	743	P	893.9	P	1218.6	P	957.7	P	1239.4	P	1180.3	P	1326.3	P	1601.2	P	1385.9	P	1354.1	P
1417430_at	20.7	A	19.5	A	29.2	A	14.3	A	18.6	A	14.2	M	5	A	18.1	A	21.8	A	20.6	A	16.9	A	9.9	A	19.2	A	18.5	A	13.7	A
1417431_a_at	121.1	P	80	P	139.8	M	59.2	M	85.7	A	59.6	A	66.1	A	108.2	M	90.6	P	88.1	P	65.1	P	76.7	P	102.7	A	126.5	A	129.3	P
1417432_a_at	97.5	P	127.7	P	152.9	P	113.8	P	122.7	P	101.1	P	116.8	P	93	P	105.4	P	113.1	P	104	P	108.1	P	148.2	P	123.2	P	141.5	P
1417433_at	431.4	P	344.5	P	328.9	P	362.6	P	434.6	P	274.9	P	373.1	P	366.7	P	356.8	P	432.7	P	436.9	P	392.5	P	462.2	P	445.7	P	462.6	P
1417434_at	379.5	P	259.7	P	250.6	P	188.8	P	213.7	P	211.9	P	200	P	252.4	P	211.6	P	207.6	P	263.1	P	162	M	209	P	226.1	P	203.2	P
1417435_at	90.2	P	84.1	P	63.9	P	50.8	P	66.7	P	48.1	P	54.3	P	49	P	58.3	P	65.6	P	47.8	P	71.1	P	39.2	P	49.1	P	63.4	P
1417436_at	4.7	A	4.4	A	8.9	A	9.6	A	5	A	3.1	A	2.8	A	5.3	A	6.1	A	27.5	A	13.6	A	8.5	A	20.3	A	4.2	A	14.5	A
1417437_at	101	P	75.5	P	98.8	P	85.2	P	80.7	P	64.2	P	61.7	P	108	P	65.2	P	104.4	P	66.4	P	79.3	P	109.2	P	94.8	P	96.3	P
1417438_at	377.8	P	355.5	P	283.6	P	284.7	P	373.1	P	212.6	P	321.8	P	311.9	P	259.4	P	383.3	P	300.1	P	322	P	396.9	P	413.1	P	398.4	P
1417439_at	10.4	A	24.6	A	10.4	A	13.9	A	28.6	A	6.8	A	17.2	A	10.6	A	6.1	A	11.8	A	4.6	A	21.8	A	10	A	4.5	A	6.5	A
1417440_at	264.9	P	287.8	P	200.9	P	217	P	240.4	P	186	P	218.3	P	210.3	P	234.5	P	226.7	P	242	P	223	P	240.6	P	254.2	P	290.8	P
1417441_at	361.1	P	300.2	P	133.5	P	216.4	P	194.4	P	153.2	P	203.3	P	175.1	P	145.9	P	193.3	P	216.8	P	169.5	P	228.3	P	255.6	P	275.3	P
1417442_a_at	277.7	P	259.1	P	227.4	P	214.2	P	246.7	P	162.2	P	233.3	P	243.4	P	181	P	242	P	238.4	P	252.6	P	314.4	P	299	P	274.8	P
1417443_at	69.2	A	77.4	P	64.3	A	54.3	A	72.3	A	50	A	62.7	P	80.4	A	64.9	P	77.7	A	63.2	P	79.5	P	52.6	A	45.7	P	57.7	M
1417444_at	134.9	P	109.3	P	94.2	P	94.9	P	130.4	P	84.8	P	119.9	P	96.6	P	94.3	P	131.1	P	135.9	P	122.2	P	204.8	P	148.7	P	137.1	P
1417445_at	3.3	A	6	A	16.7	A	3.2	A	5.3	A	2.5	A	15.4	A	4	A	8.4	A	4.2	A	4.2	A	2.7	A	3.3	A	2.2	A	19.8	A
1417446_at	7.3	A	57.2	A	39.6	A	45.1	A	70.3	A	34	A	38.9	A	27.9	A	38.7	A	45.8	A	49.3	A	44.2	A	59.9	A	55.1	A	42.5	A
1417447_at	59	P	34	P	35.5	A	58.5	P	75.7	P	38.8	A	60.4	M	47.7	A	63.4	P	50.6	A	56.8	P	49.9	P	56.2	A	60	P	57.2	P
1417448_at	71.1	P	56.4	M	42.9	A	44.9	P	50	P	33.3	A	57.7	P	52.4	P	44.4	P	48.8	P	41.2	P	89.6	P	70.8	P	64.3	P	45.9	P
1417449_at	159	P	160.4	P	146	P	99.1	P	153.2	P	94.2	P	116.4	P	139	P	122.3	P	151.9	P	147.6	P	143.5	P	157.7	P	147.8	P	144	P
1417450_a_at	1.9	A	12.4	A	5.3	A	12.4	A	3.2	A	9.3	A	1.3	A	4.2	A	4.9	A	4.9	A	4.5	A	1.9	A	12.3	A	2.6	A	2.4	A
1417451_a_at	5470.5	P	3656.7	P	3253.6	P	3580.2	P	3881.3	P	3277.4	P	3766.3	P	3895.2	P	3688.8	P	3912.2	P	3786.5	P	3915.1	P	4404.1	P	4386.2	P	4566.6	P
1417452_a_at	2539.4	P	1617.2	P	1544.6	P	1536.5	P	1533.1	P	1438.3	P	1771.9	P	1664.5	P	1639.6	P	1640.6	P	1802.9	P	1714.6	P	2116.4	P	2308.6	P	1784.5	P
1417453_at	171.1	P	113.2	P	129.4	P	100.6	P	87.7	P	79.6	P	83	P	104	P	89.7	P	106.9	P	97.9	P	95.5	P	119.4	P	127.1	P	111.4	P
1417454_at	224	P	195	P	115.4	P	124.6	P	124.3	P	86.1	P	116.9	P	170.3	P	115.5	P	137.4	P	100.8	P	125.9	P	140.3	P	108	P	178.4	P
1417455_at	5.1	A	4.7	A	4.8	A	4.4	A	7	A	2.7	A	3.9	A	4.5	A	2.5	A	6.6	A	3.3	A	5.9	A	4.3	A	5.5	A	13.8	A
1417456_at	193.1	P	244.2	P	181.5	A	168.4	P	202.8	P	174.7	P	171.7	P	205.6	P	168.4	P	233.5	P	193.8	M	184.6	P	246.8	P	212.1	P	231.7	P
1417457_at	245.4	P	331.7	P	240.4	P	234.9	P	245.8	P	166.8	P	213.9	P	265.4	P	209.6	P	238.1	P	188.7	P	197.2	P	320.8	P	260.2	P	285.1	P
1417458_s_at	314.1	P	423.5	P	324.2	P	287.4	P	313.4	P	276.2	P	266	P	331.3	P	286.2	P	318.4	P	254.3	P	259.1	P	397.3	P	311.3	P	334.2	P
1417459_at	4	A	3.1	A	26.1	A	0.8	A	5.6	A	13.5	A	3.2	A	2.7	A	2.3	A	2.1	A	27.7	A	2.6	A	9.9	A	3	A	2.6	A
1417460_at	2078.9	P	1844.4	P	1661.8	P	1371.9	P	1705	P	1465	P	1536.1	P	1769	P	1464.4	P	1795.9	P	1658.5	P	1765.1	P	2261.3	P	2173.4	P	1982.3	P
1417461_at	75.8	P	102.6	P	107.6	P	76.8	P	81.6	M	48.5	P	39	P	50.7	P	43.7	P	65.4	A	70	A	43.8	P	71.5	P	94.3	P	72.9	P
1417462_at	14.1	A	20.1	A	24.6	A	22.4	A	27.9	A	14.4	A	10.6	A	13	A	10.8	A	2.8	A	17	A	21.6	A	27.1	A	12.5	A	20.1	A
1417463_a_at	925.4	P	625	P	728.9	P	682.8	P	695.7	P	645.4	P	700.9	P	661.7	P	678.7	P	814.7	P	779.7	P	775.4	P	549.7	P	883	P	860.5	P
1417464_at	5.2	A	5.6	A	3.2	A	1.9	A	6.2	A	1.4	A	3	A	2	A	1.3	A	1.9	A	1.2	A	3.1	A	2.3	A	4.2	A	3	A
1417465_at	385.2	P	346.2	P	298.6	P	224.7	P	298.9	P	234.4	P	268.1	P	379.2	P	274.8	P	335.5	P	338.4	P	332.9	P	399.8	P	361.8	P	346.4	P
1417466_at	295	P	256.4	P	169	P	162.3	P	244.4	P	154.7	P	159.5	P	183.3	P	165.5	P	173.4	P	161	P	162.8	P	194.9	P	188.1	P	169.9	P
1417467_a_at	43.3	P	47.9	A	36.5	A	33.4	P	36.4	A	38.8	P	36.8	P	43.4	A	44.2	M	64.1	P	59.3	M	43.9	A	32.3	P	41.3	P	66.3	P
1417468_at	646.3	P	580.1	P	608.1	P	465.4	P	621	P	474.7	P	528.4	P	620.4	P	537.4	P	671.6	P	563.1	P	669.1	P	809.5	P	716	P	722.1	P
1417469_at	78.7	P	87.5	P	68.4	P	62.2	P	62.1	P	56.7	P	70.1	P	63	P	45.7	P	100.2	P	45.7	P	64.4	P	77.8	P	55.8	P	78.3	P
1417470_at	50.9	A	11.4	A	41.8	A	25.1	A	37	A	4.5	A	19.3	A	20.2	A	23.6	A	6.8	A	32.9	A	18.5	A	25.5	A	28.8	A	29	A
1417471_s_at	37.1	P	29.5	P	34.3	P	36.7	P	37.4	P	30.5	P	40.4	P	21.7	P	44.5	P	42.3	P	60.2	P	68.7	P	49.4	P	42.4	P	71.4	P
1417472_at	152	P	185.6	P	143	A	162.4	P	171.2	P	124.9	P	175.1	P	159.3	P	141.9	P	195.8	M	174.1	P	174.9	P	195.6	P	180	P	208.7	M
1417473_a_at	100.4	P	85.9	P	67.4	P	82.1	P	109.2	P	59	P	76	P	95	P	78.4	P	80.1	P	77.1	P	91.2	P	97	P	78.9	P	85.5	P
1417474_at	173	P	135.8	P	152.9	P	125	P	125.1	P	123.3	P	150.2	P	133.5	P	115	P	145.3	P	123	P	193.4	P	161	P	149.1	P	159.2	P
1417475_at	237.8	P	196.6	P	151.3	P	121.7	P	179.5	P	116.5	P	175.7	P	164.5	P	155.3	P	202.1	P	153	P	155.7	P	166.4	P	160	P	165.8	P
1417476_at	74.5	P	103.2	P	116	P	91.9	P	142.5	P	68.2	P	99.6	P	116	P	97.9	P	119.2	P	112.4	P	115.3	P	134.5	P	97.9	P	150.8	P
1417477_at	57	P	67.5	P	64.9	P	68	P	57.9	A	36	P	65.5	P	73.9	P	51.8	P	80.3	A	51.1	A	55.9	A	85	P	68.3	P	73.8	P
1417478_a_at	94.1	P	74.3	P	93.9	P	60.8	P	84.5	P	77.6	P	85	P	98.2	P	67.1	P	99.6	P	82.7	P	78.3	P	105.8	P	110.2	P	100.2	P
1417479_at	36.7	A	33.6	A	35.5	A	32.9	A	64.3	A	31.2	A	21.4	A	31.6	A	37.2	A	47.2	A	39.6	A	45.6	A	47.6	A	39.3	A	47.1	A
1417480_at	598.5	P	495.2	P	391.9	P	412.3	P	473.2	P	364.3	P	422.9	P	418.6	P	392.1	P	483.1	P	486.5	P	466.2	P	558.2	P	598.8	P	517.9	P
1417481_at	52.4	P	29.1	A	23.1	A	42.8	P	49.2	P	37.1	P	26.4	A	36.9	P	41.8	P	42.6	P	35.8	P	44.1	P	36	P	42.1	P	46.7	P
1417482_at	17.7	A	33.7	A	1.8	A	20.2	P	29.9	A	25.6	A	26.5	A	20.8	A	17	A	21.6	M	23.7	A	15.7	A	22.8	A	33.3	P	24.1	A
1417483_at	158.8	P	60.1	P	71.1	P	61.1	P	62.6	P	53.2	P	61.6	P	51.5	P	40.6	P	67.4	P	54.6	P	60.8	P	89.7	P	75	P	78.3	P
1417484_at	0.5	A	1.1	A	2.8	A	0.4	A	0.9	A	1	A	0.6	A	0.9	A	0.5	A	1	A	0.5	A	0.9	A	2.4	A	0.4	A	0.3	A
1417485_at	16.3	A	30.1	P	42	P	13	P	29.3	P	23.3	P	14.9	P	18.9	P	12.8	A	34.4	P	15.1	P	24.4	P	27.9	P	14.4	P	21.1	P
1417486_at	1.8	A	2.5	A	2.6	A	1.3	A	2	A	11.1	A	2.4	A	1.8	A	1.5	A	2.7	A	2	A	2.1	A	2.2	A	1.5	A	1.4	A
1417487_at	16.9	A	13.6	A	10	A	36.1	A	40.4	A	22.6	A	17.3	A	38.7	A	25.2	A	5.8	A	31.3	A	8.1	A	19.4	A	29	A	45.1	A
1417488_at	2.9	A	5.5	A	3.9	A	2.3	A	5.9	A	4	A	2.5	A	3	A	4.3	A	6.3	A	4.2	A	2.9	A	2	A	5.1	A	3.7	A
1417489_at	5.4	A	2.7	A	5.7	A	8	A	8	A	8.3	A	7.5	A	1	A	1.5	A	2.5	A	11.4	A	1.6	A	6.1	A	2.9	A	13.7	A
1417490_at	3829.3	P	2443.3	P	2284.2	P	2311.1	P	2398.6	P	2234	P	2271.1	P	2557.6	P	2185.9	P	2501.2	P	2433.5	P	2394	P	2987.9	P	2912.8	P	2854.5	P
1417491_at	88.9	P	96	P	103.6	A	62.3	P	108.5	P	76.4	P	103.4	P	74.6	P	64.2	P	94.2	P	74.3	P	84.4	P	82.5	P	87.7	P	89.4	P
1417492_at	179.3	P	128.5	P	141.4	P	114.2	P	134.2	P	123.1	P	123.2	P	146.6	P	116.7	P	147.5	P	119.8	P	133	P	151.8	P	173.6	P	154.7	P
1417493_at	186.4	P	190.1	P	124.1	P	144.4	P	149.6	P	110.5	P	157.3	P	163.2	P	140.8	P	176.3	P	172	P	153.7	P	205.5	P	188.7	P	209.6	P
1417494_a_at	6099.8	P	3252.4	P	2890.8	P	2603.5	P	3403.6	P	2639.3	P	2593.2	P	2896.6	P	2419.3	P	3262.8	P	3262.5	P	3275.2	P	3497.1	P	2975.2	P	2946.1	P
1417495_x_at	3656.7	P	2550.1	P	2044.9	P	1870.9	P	2434.5	P	1900.7	P	1880.3	P	2264.9	P	1812	P	2300.6	P	2235	P	2455.3	P	2516.9	P	2203.6	P	2267.5	P
1417496_at	2131.1	P	1396.2	P	1295.5	P	986.6	P	1466.1	P	1009	P	1039.3	P	1207.5	P	1035.8	P	1352.5	P	1272.1	P	1436.6	P	1498.8	P	1255.9	P	1372.4	P
1417497_at	13.1	A	24.9	P	18.4	A	19.5	A	25.2	A	12.9	A	10.2	A	25.8	A	8.7	A	25.4	A	8.8	A	16.5	A	26.7	A	20.9	A	16.3	A
1417498_at	3408.3	P	2260.8	P	1900.2	P	1826.9	P	2137.3	P	1573.3	P	1815.1	P	1859.5	P	1561	P	2016.8	P	1881.4	P	2042.1	P	2143.5	P	2084.1	P	2098.1	P
1417499_at	452.6	P	352.5	P	319.6	P	330.4	P	353.6	P	246.9	P	331.1	P	324.3	P	315.4	P	309.5	P	354.5	P	304.3	P	386.1	P	405.4	P	321.1	P
1417500_a_at	388.7	P	336	P	243.8	P	249.8	P	299.4	P	268.2	P	228.9	P	272.3	P	245.7	P	251.4	P	271.3	P	258.4	P	252	P	304	P	314.7	P
1417501_at	64.7	P	102.1	P	156.5	P	103.7	P	142.3	P	83.7	P	120.2	P	105.2	P	107.5	P	107.6	P	98.6	P	109.5	P	147.5	P	139	P	111.1	P
1417502_at	156.4	A	134	A	147.4	A	97.7	A	134.9	A	128.4	M	97.1	A	108.4	A	111.3	A	170.2	A	101.9	A	130.8	A	119.5	A	106.4	A	142.2	A
1417503_at	128.5	A	79.5	A	86.2	A	68.1	A	91	A	54.9	A	65	A	77.7	A	95.6	A	73.5	A	95.7	A	124.3	A	104.4	A	111.2	A	138.3	A
1417504_at	26.3	A	8.4	A	9.3	A	4.3	A	37.1	A	10.6	A	20.4	A	17	A	13.5	A	17.7	A	7.3	A	12.8	A	4.3	A	12.5	A	14.3	A
1417505_s_at	142.4	P	108.9	P	93.5	P	98.5	P	127.1	P	103.5	P	95.2	P	120.4	P	106.2	P	144.5	P	106.1	P	101.7	P	159.3	P	130.7	P	143.7	P
1417506_at	100.7	P	125.1	P	133.9	P	144.8	P	165	P	110.2	P	167.7	P	114.3	P	133.1	P	222.3	P	135.1	P	189	P	196.2	P	178.1	P	181.1	P
1417507_at	52.5	P	64.5	P	67.5	P	33.9	P	39.3	P	36.1	P	26.8	A	39.1	P	37.6	A	34	A	27.7	A	21.4	A	36.2	A	37.9	P	36.9	A
1417508_at	180.5	P	174.4	P	159.8	P	101.7	P	157.9	P	110.9	P	143.7	P	153.5	P	116.7	P	126.8	P	101.8	P	136.8	P	138.8	P	166.8	P	172.8	P
1417509_at	98.6	P	112	P	79.1	P	60.8	P	99.2	P	85.6	P	81.8	P	88.1	P	90.7	P	99	P	85.5	P	96.6	P	92.9	P	94.4	P	110.4	P
1417510_at	150.1	P	119.4	P	97.7	P	87.7	P	111.6	P	82.8	P	93	P	103.8	P	98	P	122.6	P	114	P	114.8	P	161.3	P	130.2	P	157.3	P
1417511_at	94.7	P	105.2	P	95.5	P	86	P	102.9	P	62.9	P	93.5	P	94.2	P	98.6	P	134.7	P	115.2	P	97.7	P	154.1	P	126.5	P	122	P
1417512_at	308.5	P	342.5	P	303.9	P	268.5	P	412.3	P	254.6	P	282.7	P	342	P	300.3	P	324	P	348.7	P	316.6	P	421.5	P	323.1	P	385	P
1417513_at	376	P	528.5	P	350.4	P	278.3	P	421.4	P	406.5	P	331.1	P	415	P	351.9	P	413.8	P	343.7	P	395.8	P	428.2	P	402.9	P	491	P
1417514_at	4.2	A	3.6	A	7.2	A	2.6	A	5.7	A	1.8	A	2.5	A	3.7	A	3.5	A	4.6	A	3.1	A	4	A	4.6	A	3.7	A	4.9	A
1417515_at	220.8	P	211.4	P	206.9	P	156.2	P	191.5	P	142.4	P	168.3	P	196.1	P	157.6	P	150.7	P	172.5	P	191.7	P	188.9	P	233.6	P	244.9	P
1417516_at	71	A	83.9	P	47.5	A	54.3	A	44.2	A	24.5	A	55.3	A	52.5	A	74.2	A	12	A	32.8	A	41.7	P	52.1	A	32.9	A	47	A
1417517_at	36.4	P	71.5	P	61	P	56.2	P	58.9	P	51.1	P	53.8	P	65.3	P	46.6	P	66.2	P	46.1	P	51.9	P	69.3	P	63.9	P	58.4	P
1417518_at	8.5	A	11.3	A	24.5	A	27.6	A	34.7	A	11.3	A	29.8	A	12.5	A	21	A	5.7	A	8.9	A	32.6	A	14.9	A	11.7	A	19.8	A
1417519_at	4.2	A	4.5	A	6.1	A	4.1	A	12.2	A	3	A	2.7	A	4.9	A	2.2	A	4.6	A	1.9	A	1.3	A	2.6	A	2.7	A	6.4	A
1417520_at	6.5	A	3.9	A	1.7	A	10.6	A	2.2	A	3.7	A	2.7	A	25	A	2.1	A	2.4	A	2.3	A	8	A	5.8	A	1.9	A	3.1	A
1417521_at	36.9	A	31.1	P	56	P	12.7	A	41.6	P	16.5	A	20.7	A	21.3	P	18.4	A	32.9	A	18.8	A	24.8	A	9.9	A	20.1	A	32.5	A
1417522_at	21	A	15	A	5.9	A	6.6	A	12.3	A	8.3	A	7.2	A	28.6	A	3	A	4.2	A	4.4	A	11.4	A	22.2	A	10.6	A	6.1	A
1417523_at	22.4	A	8.7	A	16.6	A	12.3	A	26	A	5.8	A	8.3	A	6.3	A	20.2	A	11.4	A	22.9	A	17.9	A	9.2	A	33.8	A	18	A
1417524_at	27.2	A	37.7	A	21.2	A	22.5	A	37.1	A	21	A	11.9	A	27.7	A	11	A	27.9	A	28.3	A	14.6	A	32.9	A	20.6	A	26.5	A
1417525_at	74.2	A	74.1	A	107.4	A	48	M	78	A	48.9	M	43.1	A	83.1	A	44.7	A	63.5	A	57.6	A	66.7	A	59.7	A	67.7	A	91.1	P
1417526_at	38.6	A	19.4	A	30.4	A	30	A	12.1	A	24.2	A	4.2	A	19.3	A	5.5	A	6.2	A	7	A	9.3	A	7.7	A	11.8	A	7.8	A
1417527_at	24.2	A	10.1	A	3.4	A	11.9	A	10.5	A	9	A	18	A	2.2	A	2.8	A	5.1	A	3.5	A	3.7	A	14.5	A	14.5	A	6.2	A
1417528_at	7	A	1.7	A	6.5	A	2.8	A	2.7	A	2.6	A	4.9	A	25.4	A	5.8	A	5.2	A	1.3	A	3.4	A	2.7	A	2.6	A	16.6	A
1417529_at	36.7	A	13.3	A	3.3	A	2.9	A	4.7	A	1.6	A	6.2	A	12.9	A	8.4	A	14.9	A	9.4	A	15.4	A	4.9	A	3.9	A	11.5	A
1417530_a_at	642.5	P	524.2	P	465.9	P	466.6	P	556.8	P	385.1	P	457.5	P	508	P	464.7	P	490.3	P	510.7	P	503.1	P	562.6	P	609.8	P	664.5	P
1417531_at	3713.9	P	2388.5	P	2513.9	P	2162.7	P	2556.7	P	2121.6	P	2382.6	P	2359.2	P	2061.6	P	2761.6	P	2360.2	P	2437.4	P	3184.2	P	2831.3	P	2985.8	P
1417532_at	670.2	P	403.7	P	443.6	P	353.5	P	472.6	P	385.5	P	400.9	P	444.6	P	357.1	P	496.2	P	507.6	P	443.6	P	524	P	469.5	P	491	P
1417533_a_at	362.2	P	259.5	P	232.9	P	230.1	P	256.7	P	175.9	P	229.8	P	269.1	P	227.2	P	281.8	P	254.4	P	303.2	P	324.6	P	311.2	P	285.2	P
1417534_at	181	M	155	P	158.7	M	117.8	P	158.8	P	126.7	P	141.5	P	137.4	P	116.4	P	179.2	P	164.9	P	152.2	P	146.8	P	158.5	P	185.1	P
1417535_at	49.8	P	64.6	P	46.4	P	41.2	P	53.5	P	37.8	P	59.8	P	47	P	40.6	P	57.2	P	52.6	P	67.6	P	73.2	P	53.7	P	78.5	P
1417536_at	267.8	P	258	P	238.9	P	222.5	P	248.4	P	186	P	252.6	P	280.2	P	219.2	P	310.6	P	261.3	P	273.1	P	325.9	P	328.2	P	351.8	P
1417537_at	1.2	A	7.4	A	3.5	A	6.3	A	7.2	A	15.7	A	11	A	7.9	A	3.4	A	17.8	A	5.4	A	14.1	A	1.8	A	9.8	A	13.1	A
1417538_at	167.8	P	160.4	P	130.4	P	102	P	122.4	P	108.2	P	123.5	P	144.3	P	110.2	P	163.2	P	110	P	144.1	P	182.7	P	174.9	P	171.7	P
1417539_at	193	P	127.5	P	136.7	P	123	P	155.2	P	119.9	P	128.9	P	150.3	P	140.4	P	175.4	P	158.5	P	165.9	P	196.9	P	186.8	P	193.1	P
1417540_at	94.6	P	90.6	P	74.8	P	89.5	P	86.5	P	80	P	90.5	P	70.8	P	77.6	P	115	P	102.7	P	95.5	P	105.3	P	112.8	P	116.9	P
1417541_at	14.9	A	6.2	A	7.4	A	9	A	21.3	A	8.2	A	13.4	P	18.1	A	1.3	A	12	A	17.8	P	9.2	A	25	A	15.3	A	21.4	A
1417542_at	112.1	P	45.1	P	37.8	P	39.3	P	65.9	P	36.5	P	55.2	P	43.6	P	41.8	P	55.4	P	48.8	P	40.6	P	58.7	P	60.3	P	64.1	P
1417543_at	6.8	A	4.6	A	7.9	A	1.9	A	3	A	5.6	A	2.3	A	7.8	A	4	A	3.8	A	2.7	A	4.6	A	2.5	A	4.5	A	2.3	A
1417544_a_at	315.3	P	274.2	P	253.2	P	215.5	P	270.7	P	216.8	P	261.9	P	271.4	P	239.6	P	281.3	P	257.7	P	261.3	P	299.1	P	270.8	P	283.1	P
1417545_at	5.5	A	3.9	A	6.3	A	3.6	A	6.7	A	4	A	9.3	A	10	A	7.2	A	4.6	A	8.7	A	3.9	A	4.7	A	5.4	A	5.7	A
1417546_at	20	A	27.1	A	14.2	A	14.5	A	19.8	A	12.6	A	24.3	A	22.1	A	11.1	A	24.1	A	12.2	A	50.8	A	32.4	A	30.1	A	25.1	A
1417547_at	96.7	P	99.8	A	119.9	A	80.6	A	81	A	77.3	A	64	A	64.5	A	69.4	A	94.1	A	89.1	P	77.1	A	73.2	P	79.7	P	117	P
1417548_at	4.7	A	3.3	A	3.1	A	2.7	A	2.6	A	1.4	A	1.7	A	2.2	A	1.8	A	2.6	A	1.8	A	1.7	A	2.8	A	4.5	A	3.9	A
1417549_at	6.1	A	6.1	A	14.3	A	12.2	A	12.9	A	2.9	A	21.5	A	6.8	A	11.1	A	6.4	A	4.9	A	5.2	A	17.8	A	8.8	A	21.2	A
1417550_a_at	34.9	A	20	A	24.1	A	30.5	A	36.1	A	4.7	A	26.4	A	15.8	A	13	A	10	A	8.5	A	32.2	A	30.7	A	21.6	A	30.5	A
1417551_at	72	P	106.2	P	88.6	P	63.6	P	84.4	P	64.7	P	84.5	P	92.3	P	63.8	P	90.6	P	84.5	P	81.5	P	74.9	P	91.7	P	99.3	P
1417552_at	9.8	A	16.8	P	18.1	A	15.8	P	20.2	A	6.7	A	15.8	A	22.5	M	25.3	P	20.3	A	18.7	P	15.1	A	13.6	A	7.3	A	13.9	A
1417553_at	38	A	34	P	46.6	A	27.8	A	47.2	P	15.8	A	24.4	P	43.4	P	32.5	P	33.7	P	25.3	P	30.6	A	27.2	A	37.1	P	53.8	P
1417554_at	6.3	A	8.4	A	11.1	A	5.7	A	10.7	A	4.4	A	8.5	A	10	A	4.5	A	14.5	A	5.2	A	1.4	A	4.3	A	2.4	A	5.8	A
1417555_at	45.6	P	54.2	P	70.6	P	43.8	P	61.5	P	42.4	P	39.8	P	56	P	37.9	P	60.6	P	55.4	P	57.7	P	49.3	P	44.5	P	42	P
1417556_at	10830.1	P	7149	P	6990.9	P	7281.5	P	7365.4	P	6713.5	P	7571.3	P	7913.3	P	7670	P	8264.7	P	7983.8	P	8061.3	P	8678.2	P	8509.8	P	9109.6	P
1417557_at	389.5	P	297.4	P	193.9	P	240.8	P	260.7	P	200.4	P	243.5	P	257.9	P	229.9	P	239.4	P	266.3	P	278.9	P	327.7	P	288.5	P	298.7	P
1417558_at	69.8	P	76.4	P	86.2	P	54.8	P	93.6	P	59.1	P	48.4	P	77.2	P	65	P	54.1	P	58	P	59.3	P	84.1	P	75.5	P	69.4	P
1417559_at	766.8	P	518.8	P	633.1	P	576	P	696.8	P	585.1	P	628.9	P	886.7	P	610.8	P	844.6	P	764.5	P	884.4	P	1114.2	P	891.7	P	921.4	P
1417560_at	865	P	708	P	902.2	P	684.8	P	916.9	P	649.7	P	800.6	P	981.4	P	765.3	P	998.4	P	956.3	P	1074.6	P	1193.2	P	1085.8	P	1087.8	P
1417561_at	7363.5	P	4510.4	P	4426.8	P	4782.6	P	4655.7	P	4562.7	P	4829.4	P	5202.1	P	4985.4	P	5081.9	P	5207.4	P	5208.1	P	5599.6	P	5462.5	P	5423.5	P
1417562_at	322.7	P	334.3	P	261.5	P	232.1	P	279.9	P	224.2	P	249.5	P	244.3	P	234.4	P	223.6	P	224.3	P	244.6	P	360.4	P	354.6	P	315	P
1417563_at	27.9	A	32.8	A	55	A	25.6	A	34.1	A	40.3	A	32.4	A	45.3	A	22.4	A	32.2	A	34.2	A	29.6	A	44.6	A	51.3	A	39.7	A
1417564_at	136.6	P	126.9	P	90.9	P	109.9	P	122.8	P	104.6	P	138.2	P	120	P	103.6	P	122	P	110	P	99.3	P	157.3	P	127	P	168.5	P
1417565_at	134.2	P	126.4	P	106.2	P	130.5	P	138.9	P	104.9	P	123.5	P	154.2	P	113.1	P	153.5	P	121	P	134.2	P	165.5	P	141.8	P	149.5	P
1417566_at	133.2	P	99.4	P	81.5	A	92.4	P	130.2	P	114.8	P	117.1	P	161.6	P	111.2	P	152.4	P	132.4	P	155.7	P	257.6	P	197.3	P	180.8	P
1417567_at	32.1	A	25.9	A	37.5	A	6.7	A	10	A	14.9	A	7.5	A	7.9	A	8.4	A	8.8	A	20.9	A	7.1	A	26.7	A	6.8	A	9	A
1417568_at	143.6	P	95.5	P	114.3	P	106.5	P	118.5	P	78	P	101	P	97.1	P	91.2	P	79	P	108.8	P	101.5	P	93.1	P	98.1	P	131.9	P
1417569_at	79.3	P	64.8	P	62.7	P	47	P	63.2	P	43.3	P	42.8	P	58.4	P	42.3	P	48	P	69.7	P	73	P	47.7	P	46.7	P	70.1	P
1417570_at	55	P	63.2	P	74.6	P	44.6	P	77.3	P	34.8	P	53.1	P	53.9	P	59.4	P	68.9	P	56.9	P	75.7	P	67.6	P	62.9	P	78.8	P
1417571_at	47.2	A	26.4	A	81	A	43	A	73.4	A	60.4	A	51.3	A	53.6	A	13.3	A	40.3	A	33.2	A	55.4	A	38.5	A	121.8	A	37.9	A
1417572_at	8.6	A	20.7	A	21.1	A	5.5	A	23.7	A	26.4	A	5.8	A	19.2	A	19.9	A	18.2	A	3.9	A	33	A	24.1	A	23.2	A	27.9	A
1417573_at	774	P	573.9	P	501.8	P	471.4	P	617.7	P	483.8	P	547.4	P	592.1	P	547.1	P	689	P	622.5	P	586.8	P	697.3	P	712.2	P	714.5	P
1417574_at	1440.9	P	1149.3	P	879.8	P	758.9	P	1059.6	P	727.7	P	911.4	P	909.7	P	745.8	P	979	P	898.9	P	928.1	P	961.4	P	804.3	P	1144.8	P
1417575_at	3.6	A	2.8	A	3.6	A	1.9	A	3.7	A	9.7	A	3.4	A	3.1	A	1.9	A	2.7	A	3.3	A	2.7	A	3.3	A	2.8	A	3.3	A
1417576_a_at	31.5	A	3.3	A	15	A	11.1	A	20.4	A	8.7	A	17.1	A	26.3	A	13.4	A	28.6	A	18.9	A	20.2	A	32.4	A	9.6	A	10.6	A
1417577_at	5.5	A	5.7	A	6.8	A	10.8	A	4.4	A	10.1	A	3.8	A	3.7	A	1.7	A	2.9	A	5.1	A	6.8	A	6.2	A	4.8	A	5.5	A
1417578_a_at	116.7	P	89.5	P	93.9	P	70.4	P	109	P	64.1	P	75.8	M	100.8	P	82.3	P	114.7	P	104.3	P	106.1	P	119	P	127.4	P	150.2	P
1417579_x_at	147.7	P	76.3	A	73.5	A	78.9	A	92.4	A	43.4	A	71.3	A	96.9	A	80.8	P	83.3	A	81.6	A	100.2	M	89.9	A	134.6	P	124.6	P
1417580_s_at	2805.4	P	1966.3	P	2005.6	P	3006	P	2924.3	P	2059.4	P	3414.1	P	3190.7	P	3426.7	P	3973.2	P	3430.4	P	4361.3	P	5331.3	P	4689.7	P	4862.6	P
1417581_at	41.7	A	55.1	A	38.6	A	29.1	A	45.9	A	33.3	A	48.7	A	43.7	A	44	A	59.7	A	42.2	A	58	A	62.2	A	36.8	A	37.3	A
1417582_s_at	56.8	P	30.1	P	31.1	P	24.8	P	38.1	P	25.2	P	34.1	P	36.1	P	26.5	P	39	P	30.2	P	30.9	P	34.8	P	23	P	46.1	P
1417583_a_at	275.3	P	303.1	P	226	P	224.9	P	264.3	P	187.8	P	254	P	239.2	P	212.5	P	230.1	P	223.8	P	217.9	P	265.5	P	241.3	P	278.2	P
1417584_at	51.8	M	28.5	A	57.4	A	28.1	A	55.6	A	11.8	A	32.7	A	31.6	A	57.6	A	40.7	A	26.5	A	40.9	A	37.3	A	56	A	50.1	A
1417585_at	95.3	P	104	P	88.6	P	94.7	P	77.8	P	66.3	P	90.7	P	96.5	P	87.6	P	89.5	P	71.4	P	76.2	P	72.4	P	83	P	81.8	P
1417586_at	2.2	A	3	A	3.5	A	1.5	A	2.9	A	1.1	A	1.5	A	1.9	A	1.3	A	2.8	A	1.7	A	1.1	A	1.6	A	1.7	A	4	A
1417587_at	18.9	A	2.3	A	29	M	7.5	A	9.9	A	1.7	A	3.7	A	10.8	A	15.1	A	7.5	A	3.4	A	26.3	A	14	A	21.5	A	4.4	A
1417588_at	25.9	A	64.5	A	46.6	A	49.3	A	64	A	25.3	M	7.6	A	25.6	A	46.1	A	59.8	A	30	A	49.1	M	38.7	P	53.1	A	26.1	A
1417589_at	1.5	A	11.2	A	7.3	A	8.6	A	5.5	A	10.9	A	3.4	A	8.6	A	0.7	A	16.4	A	18.3	A	4.4	A	14.1	A	7.5	A	9.8	A
1417590_at	3224.5	P	2064.5	P	1902.8	P	1786	P	2105.3	P	1727.5	P	1943.9	P	2016.6	P	1775.2	P	2245.8	P	1939.5	P	2184.1	P	2395.8	P	2229.1	P	2253.6	P
1417591_at	97.4	P	102.6	A	74.8	A	75.5	A	63.5	A	49.8	A	71.3	A	96.2	M	77.5	A	84.6	A	88	A	71.2	A	92.2	A	89.4	A	85.4	A
1417592_at	258.1	P	235.7	P	193.9	P	216.1	P	204.5	P	167.2	P	198.1	P	224.8	P	202.4	P	209.7	P	188.7	P	197.1	P	234	P	211.3	P	214.5	P
1417593_at	156.8	P	181.3	P	125.3	P	177.4	P	173.8	P	135.9	P	142.7	P	178.1	P	153.1	P	173.6	P	192.8	P	200.4	P	212.9	P	205.8	P	208.5	P
1417594_at	171	P	141.1	P	131.9	P	116.7	P	103.8	P	88.2	P	116.6	P	101.3	P	96.6	P	151.9	P	124.9	P	122.1	P	182.7	P	182.8	P	152.8	P
1417595_at	8.5	A	3.8	A	10.4	A	8.7	A	5.5	A	2.5	A	5.2	A	7.1	A	4.7	A	7.7	A	6.9	A	8.7	A	5.4	A	6.4	A	13.3	A
1417596_at	24.2	A	21.2	A	27.3	A	19.8	A	25.3	A	13.5	A	12.1	A	22	A	3.7	A	25.8	A	11.1	A	4.8	A	21.6	A	14.1	A	19.5	A
1417597_at	19.3	A	19.4	A	3.4	A	14.2	A	13.4	A	1.7	A	15.9	A	18.9	A	0.6	A	15.4	A	7.5	A	8.6	A	14.2	P	15.2	A	18.8	A
1417598_a_at	206.2	P	239	P	199.1	P	190.3	P	224	P	139.2	P	216.2	P	192.5	P	189.2	P	219.8	P	240.1	P	225.3	P	274.7	P	243.7	P	223.3	P
1417599_at	32.1	A	32	A	23.7	A	27.4	A	20.4	A	26.3	A	13	A	28.3	A	23	A	27.2	A	31.1	A	27.2	A	14.7	A	34.8	A	37.6	A
1417600_at	3.2	A	46.9	P	43.5	A	52.2	P	35.7	P	26.4	P	26.3	A	63.3	P	47.6	P	46.7	P	45.3	P	41	P	67.7	P	34.8	P	62.1	P
1417601_at	43.4	A	23.6	A	24.2	A	36	P	35.3	A	17.2	A	37.4	P	52.2	A	34.9	A	39.4	A	38.8	P	38.3	A	62.9	P	63	P	29.1	A
1417602_at	112.6	P	89.4	P	101.1	P	148.4	P	118.1	P	84.1	P	137.2	P	144.8	P	152.4	P	166.5	P	159.4	P	173.6	P	202.9	P	178.3	P	255.1	P
1417603_at	56.7	P	17.1	A	18.7	A	42.6	P	30	A	15.1	A	39	M	32.3	A	43	P	21.7	A	36.4	P	37.8	P	32.3	P	47.5	P	36.2	A
1417604_at	53.5	P	38.7	P	45	P	43.1	P	48.5	P	48.4	P	29.5	P	41	P	32	P	41.2	P	44.2	P	37.5	P	58.1	P	48.5	P	50.9	P
[truncated: 43,102 more rows]
