# Supplementary material for: "Per cell" normalization method for mRNA measurement by quantitative PCR and microarrays
Source: BMC Genomics. 2006 Mar 29;7:64. doi: 10.1186/1471-2164-7-64 (PMC1448209; doi:10.1186/1471-2164-7-64)
Supplement: Additional File 8 — (last quarter of a data set consisting of 2 hr, 4 hr, 8 hr, and 24 hr data, divided because of the upload file size limitation)]: an Excel spreadsheet file containing 24 hr data (15 GeneChip data) of the total of 60 Affymetrix Mouse 430-2 GeneChip raw data of the TCDD study consisting of 20 different treatment groups in triplicate (cf. Figure 5). The column name DoseXXX-TimeYY-Z_Signal indicates the dosage and sampling time after TCDD administration in hours, e.g. XXX = 001 indicates 1 microgram/kg group, YY = 02 indicates two hours after administration, and Z = 1,2,3 indicates animal triplicate. The DoseXXX-TimeYY-Z_Detection column indicates P for present, A for absent and M for marginal calls by Affymetrix MAS 5.0 system. [file 1471-2164-7-64-S8.zip › TCDD_study_raw_dataPart4of4.xls]

## Sheet: Figure5_raw
	Dose000-Time24-1_Signal	Dose000-Time24-1_Detection	Dose000-Time24-2_Signal	Dose000-Time24-2_Detection	Dose000-Time24-3_Signal	Dose000-Time24-3_Detection	Dose001-Time24-1_Signal	Dose001-Time24-1_Detection	Dose001-Time24-2_Signal	Dose001-Time24-2_Detection	Dose001-Time24-3_Signal	Dose001-Time24-3_Detection	Dose003-Time24-1_Signal	Dose003-Time24-1_Detection	Dose003-Time24-2_Signal	Dose003-Time24-2_Detection	Dose003-Time24-3_Signal	Dose003-Time24-3_Detection	Dose010-Time24-1_Signal	Dose010-Time24-1_Detection	Dose010-Time24-2_Signal	Dose010-Time24-2_Detection	Dose010-Time24-3_Signal	Dose010-Time24-3_Detection	Dose030-Time24-1_Signal	Dose030-Time24-1_Detection	Dose030-Time24-2_Signal	Dose030-Time24-2_Detection	Dose030-Time24-3_Signal	Dose030-Time24-3_Detection	Descriptions
AFFX-BioB-5_at	128.6	P	86.9	P	73.9	P	59.9	P	60.4	P	84.1	P	82.3	P	75	P	70.7	P	92.4	P	73.1	P	69.3	P	102.5	P	127.8	P	70.7	P
AFFX-BioB-M_at	334	P	143.4	P	136.9	P	129.9	P	116.8	P	122.2	P	145	P	200.6	P	159.3	P	172.8	P	162	P	156.2	P	133.3	P	163.1	P	158.8	P
AFFX-BioB-3_at	168.2	P	51.7	P	37.3	P	50.1	P	65.8	P	66	P	72.2	P	63	P	63.8	P	58.6	P	39.9	P	64	P	63.2	P	73.6	P	69.1	P
AFFX-BioC-5_at	370.5	P	186.9	P	173.2	P	152.1	P	180.2	P	177.4	P	179.9	P	207.8	P	192.3	P	193.6	P	189.9	P	179.3	P	222.3	P	253.2	P	201.6	P
AFFX-BioC-3_at	352.7	P	157.6	P	145.6	P	128.9	P	154.7	P	156.9	P	174.6	P	199	P	157.3	P	151.4	P	159.5	P	193.6	P	129	P	174.3	P	170.9	P
AFFX-BioDn-5_at	622.7	P	396.3	P	286.4	P	276.6	P	380.7	P	330.3	P	320.9	P	399.1	P	331.3	P	322.8	P	352.1	P	323.2	P	333.6	P	464.2	P	433.8	P
AFFX-BioDn-3_at	2780.5	P	1543.6	P	1225.2	P	1180.1	P	1339	P	1315.9	P	1395.9	P	1587.3	P	1326	P	1426.7	P	1391.1	P	1404.8	P	1372	P	1648.3	P	1533.6	P
AFFX-CreX-5_at	5849.8	P	2999	P	2501.7	P	2361.3	P	2656.3	P	2882.4	P	2852.7	P	3434.8	P	2836.8	P	2899.5	P	2867.9	P	2799.6	P	2707	P	3649.3	P	3076.4	P
AFFX-CreX-3_at	7408.4	P	4388.6	P	3569.4	P	3326.3	P	3740.1	P	3947.3	P	3933.1	P	4372	P	3918.2	P	3930.3	P	3981.9	P	4150.6	P	3983.7	P	4708.6	P	4313.7	P
AFFX-DapX-5_at	118.9	P	127.5	P	99	P	72.5	P	102.3	P	85	P	112.9	P	101.6	P	101.5	P	81.8	P	106.8	P	91.2	P	111.1	P	135.4	P	130.4	P
AFFX-DapX-M_at	253.8	P	197.6	P	177	P	129.4	P	143.4	P	138.7	P	173.8	P	176.1	P	167.9	P	141.6	P	171.1	P	175.1	P	165.3	P	227.1	P	214.1	P
AFFX-DapX-3_at	239.8	P	197.9	P	172.6	P	146.1	P	142.5	P	119.1	P	163.9	P	176.7	P	156.8	P	126.6	P	168.5	P	154	P	179.6	P	234.2	P	220.1	P
AFFX-LysX-5_at	2239.9	P	1642.1	P	1460.2	P	1182.4	P	1236.8	P	1203.3	P	1437.9	P	1690.2	P	1492.1	P	1186.3	P	1501.9	P	1434	P	1252.5	P	1855.7	P	1840.4	P
AFFX-LysX-M_at	2829.9	P	2038.9	P	1929	P	1583.8	P	1550.4	P	1600.2	P	1870.5	P	2090.2	P	1873.8	P	1615.9	P	1962.3	P	1971.5	P	1606.6	P	2200.7	P	2336.1	P
AFFX-LysX-3_at	3913.1	P	2863.6	P	2422.2	P	2215.3	P	2132	P	2265	P	2568.8	P	2897.7	P	2543.8	P	2208.2	P	2623.9	P	2604.1	P	2305.9	P	3135.3	P	3225.6	P
AFFX-PheX-5_at	670.7	P	499.1	P	535.4	P	421	P	403.5	P	374.9	P	491.6	P	524	P	473.7	P	397.7	P	508.4	P	489.8	P	400.2	P	561.3	P	721.6	P
AFFX-PheX-M_at	867.6	P	636.2	P	576.5	P	451.9	P	430.5	P	438.9	P	545.8	P	640	P	549.4	P	450	P	562.7	P	547.7	P	397.4	P	654.4	P	736.9	P
AFFX-PheX-3_at	845.6	P	611.1	P	537.4	P	437.8	P	428.6	P	398.2	P	532.8	P	566.1	P	527.2	P	439	P	516.1	P	548	P	439.2	P	626.8	P	652	P
AFFX-ThrX-5_at	3687	P	2440.9	P	2410.2	P	2080.5	P	2139.7	P	2027.2	P	2599.3	P	2541	P	2372	P	2259.4	P	2530	P	2606.5	P	2074.1	P	2933.8	P	3059	P
AFFX-ThrX-M_at	4884	P	3239	P	2933.9	P	2645.6	P	2686	P	2619.4	P	3159.9	P	3337.2	P	2991.8	P	2744.8	P	3236.8	P	3286.4	P	2835.2	P	3630	P	3772.8	P
AFFX-ThrX-3_at	6462.6	P	4781.5	P	3733.8	P	3788.7	P	3669.8	P	3862.1	P	4211.5	P	4509.8	P	4325.9	P	3966.6	P	4354.1	P	4461.9	P	3926.7	P	4707.1	P	4866.8	P
AFFX-TrpnX-5_at	78.7	P	47.7	P	49.4	P	49	P	47	P	45.1	P	42.2	P	56	P	41	P	57.7	P	62.2	P	56.1	P	82	P	75.3	P	83.5	P
AFFX-TrpnX-M_at	46.7	A	36.6	A	44.8	A	28.3	A	33	A	32.7	A	37.6	A	43.4	A	32.1	A	41	A	41.3	A	32.6	A	51.5	A	61.4	A	52.5	A
AFFX-TrpnX-3_at	92.2	P	78.3	P	70.6	P	59.7	P	55.9	P	62	P	56.7	P	74.8	P	71.9	P	53.1	P	68.6	P	69.5	P	47.4	P	70.2	P	91.8	P
AFFX-r2-Ec-bioB-5_at	218	P	154.4	P	94.7	P	98.8	P	104.7	P	121.3	P	119.2	P	116.3	P	118.7	P	135.2	P	115.4	P	115.5	P	126.2	P	162	P	107	P
AFFX-r2-Ec-bioB-M_at	313.9	P	152.9	P	126.2	P	130.5	P	148.2	P	165.1	P	137.9	P	145.6	P	138.8	P	163.5	P	143.7	P	139.1	P	165.5	P	154.3	P	140.8	P
AFFX-r2-Ec-bioB-3_at	269.1	P	159.4	P	109	P	113.2	P	115.8	P	148.3	P	129.7	P	130	P	130.9	P	151.1	P	116	P	114.8	P	112.5	P	151.4	P	136.6	P
AFFX-r2-Ec-bioC-5_at	421.7	P	261.8	P	222.3	P	198.6	P	223.4	P	219.8	P	218.3	P	229.4	P	230.9	P	249.4	P	228	P	245.3	P	257.6	P	265.5	P	226.9	P
AFFX-r2-Ec-bioC-3_at	624.2	P	358.9	P	270.4	P	263.1	P	303.2	P	333.3	P	309.8	P	346.7	P	360.9	P	361.7	P	383.1	P	297.2	P	343.2	P	338.9	P	320.9	P
AFFX-r2-Ec-bioD-5_at	2647.3	P	1531.8	P	1225.5	P	1239.7	P	1241.6	P	1468.2	P	1402.9	P	1560.1	P	1383.6	P	1551.8	P	1482.3	P	1395.1	P	1422.2	P	1640.2	P	1565.3	P
AFFX-r2-Ec-bioD-3_at	3296.9	P	1683.5	P	1629.2	P	1511.5	P	1454.7	P	1974.5	P	1448.2	P	1997.2	P	1643.9	P	2104.7	P	1762.4	P	1603.5	P	1824	P	1941.8	P	1694.2	P
AFFX-r2-P1-cre-5_at	9000.5	P	5534.7	P	4096.1	P	3941.8	P	4143.2	P	4448.9	P	4278.5	P	4879.6	P	4626	P	4720.3	P	4738.2	P	4463.9	P	4654.1	P	5305.9	P	4810.1	P
AFFX-r2-P1-cre-3_at	10762.9	P	7153.8	P	5485	P	5287.9	P	5315.8	P	6107.8	P	5855.6	P	6250.4	P	6077.3	P	6389.1	P	6199.9	P	6028.9	P	6119.8	P	6416.1	P	6393.5	P
AFFX-r2-Bs-dap-5_at	171.8	P	139.1	P	139.8	P	98.6	P	99.5	P	93.1	P	124.7	P	127.1	P	128.5	P	94.3	P	113.7	P	114.3	P	76.9	P	134.5	P	149	P
AFFX-r2-Bs-dap-M_at	215.2	P	179	P	152.9	P	106.1	P	116.7	P	98.6	P	142.6	P	158.9	P	118.7	P	110.4	P	132.2	P	136.5	P	103.3	P	179.9	P	194.7	P
AFFX-r2-Bs-dap-3_at	210.5	P	169.2	P	171.4	P	124.7	P	129	P	99.4	P	143.9	P	164.3	P	150.9	P	119.3	P	140.4	P	171.2	P	124.3	P	222.2	P	252.6	P
AFFX-r2-Bs-lys-5_at	3208	P	2291.9	P	1959	P	1689.2	P	1786.8	P	1699.8	P	2063.1	P	2459.9	P	2009.8	P	1678.7	P	2045.3	P	2071.7	P	1788.1	P	2529	P	2559.5	P
AFFX-r2-Bs-lys-M_at	3095.5	P	2624	P	2210.9	P	1875.4	P	1930.6	P	1790.7	P	2266.5	P	2525.4	P	2232.2	P	1894.7	P	2285.1	P	2327.3	P	2026.4	P	2728.9	P	2960.6	P
AFFX-r2-Bs-lys-3_at	3021.1	P	2161	P	1972.2	P	1799.1	P	1695.5	P	1714.5	P	2029.4	P	2310.6	P	1904.8	P	1681.3	P	1918.3	P	2136.7	P	1764.6	P	2545.9	P	2651.1	P
AFFX-r2-Bs-phe-5_at	880.1	P	687	P	616.2	P	523.3	P	515.5	P	539.9	P	661.8	P	731.1	P	607.5	P	499.3	P	663.4	P	652.4	P	523.8	P	786.1	P	863.4	P
AFFX-r2-Bs-phe-M_at	1355.2	P	1034.1	P	885.9	P	671.8	P	695.1	P	731.8	P	906.2	P	1034.8	P	838.4	P	684.3	P	897.4	P	894.8	P	727.1	P	1059.8	P	1174.5	P
AFFX-r2-Bs-phe-3_at	1476.2	P	1160.2	P	984.1	P	847.4	P	758.1	P	808.3	P	982.6	P	1121.9	P	933.3	P	739.8	P	1062.1	P	931.4	P	880.4	P	1235.8	P	1191.3	P
AFFX-r2-Bs-thr-3_s_at	7332.3	P	5390.3	P	4101.6	P	4156.8	P	4023.4	P	4244.3	P	4532.8	P	5026.9	P	4735.3	P	4374.2	P	4814.1	P	4842.7	P	4479.7	P	5328.7	P	5133.7	P
AFFX-r2-Bs-thr-M_s_at	7475.8	P	5041.3	P	4245.1	P	3967.3	P	4025.1	P	3870.7	P	4591.3	P	4740.1	P	4746	P	4295.5	P	4945.2	P	4765.6	P	4015.5	P	5120.6	P	5287.5	P
AFFX-r2-Bs-thr-5_s_at	5622.8	P	3631	P	3433.3	P	3073.2	P	3106.3	P	3005.2	P	3589.1	P	3854.9	P	3586.3	P	3354.8	P	3714.8	P	3698.9	P	3165.2	P	4029.1	P	4146.6	P
AFFX-b-ActinMur/M12481_5_at	3396.4	P	1979.7	P	1646.5	P	2263.2	P	1948.1	P	1782	P	2075.8	P	2376.1	P	2145.3	P	2374.9	P	2059.6	P	2157.4	P	2257.8	P	2381.3	P	2453.5	P
AFFX-b-ActinMur/M12481_M_at	3991.9	P	2463.7	P	2005.5	P	2527.8	P	2440.1	P	2267.1	P	2526.2	P	2882.1	P	2516.5	P	2610.9	P	2579.7	P	2686.3	P	2635.2	P	2803.7	P	2796.1	P
AFFX-b-ActinMur/M12481_3_at	4451.4	P	3157.3	P	2210.8	P	2755.9	P	2664.1	P	2369.9	P	2840.8	P	3214	P	2940.6	P	2768.2	P	2886.8	P	2932.8	P	2658.6	P	3205.3	P	3280.1	P
AFFX-GapdhMur/M32599_5_at	5654.7	P	5309.5	P	3340.8	P	3787.9	P	3730.8	P	3347.6	P	4305.1	P	4319.3	P	4305.1	P	3791.8	P	4311.5	P	4188.1	P	3899.1	P	5124.2	P	4832.9	P
AFFX-GapdhMur/M32599_M_at	4753.7	P	4588.9	P	2791.4	P	3197.6	P	3098.1	P	2898.7	P	3607.3	P	3600.6	P	3582.8	P	3301.8	P	3566.7	P	3543.2	P	3228.8	P	4224.7	P	3885.5	P
AFFX-GapdhMur/M32599_3_at	4393.9	P	3898.2	P	2497.4	P	2778.1	P	2698.5	P	2509.9	P	3190.4	P	3174.9	P	3121.2	P	2761.7	P	3074.3	P	3093.1	P	2685.3	P	3447.9	P	3317.7	P
AFFX-TransRecMur/X57349_5_at	12.7	A	25.8	A	9.5	A	20.8	A	16.9	A	5.1	A	28.9	P	15.4	P	6.5	A	16.3	A	11.6	A	24.3	M	30.6	A	15.8	A	21.9	M
AFFX-TransRecMur/X57349_M_at	10.9	A	17.7	A	5.4	A	23.5	P	18.2	A	6.2	A	16.1	A	15.6	A	5.2	A	18.8	A	9.4	A	14.9	A	21	A	3.7	A	14.6	A
AFFX-TransRecMur/X57349_3_at	53.2	P	72.6	P	31.6	P	82	P	53.4	P	30.9	P	75.6	P	77.7	P	31.7	P	73.2	P	76.1	P	57.5	P	94.9	P	100.4	P	46.2	P
AFFX-PyruCarbMur/L09192_5_at	199.7	P	169.6	P	150.7	P	135.2	P	122	P	122.2	P	151.7	P	144.5	P	137.5	P	154.1	P	150.1	P	147.7	P	141.7	P	196.4	P	167.5	P
AFFX-PyruCarbMur/L09192_MA_at	256.8	P	171.9	P	196.8	P	143.8	P	119.5	P	129.8	P	178.6	P	205.1	P	160.5	P	172.7	P	193.9	P	178.6	P	136.3	P	191.3	P	182	P
AFFX-PyruCarbMur/L09192_MB_at	466.8	P	205.6	P	305.1	P	264.2	P	234.7	P	174.6	P	305.9	P	207.4	P	236.1	P	240.1	P	246.6	P	250.3	P	216.8	P	327	P	248.1	P
AFFX-PyruCarbMur/L09192_3_at	872.4	P	699.1	P	634.2	P	618.4	P	616.2	P	497.6	P	683	P	618.2	P	699.7	P	506.7	P	684.3	P	658.1	P	536	P	878.9	P	673.2	P
AFFX-18SRNAMur/X00686_5_at	173.7	P	83.5	P	96.8	P	605	P	1739.5	P	173.7	P	252.9	P	156.6	P	89	P	116.8	P	92	P	295.8	P	119.7	P	120.9	P	291.8	P
AFFX-18SRNAMur/X00686_M_at	148.2	P	43.8	A	61.3	P	352.5	P	554.5	P	143.7	P	172.2	P	100	P	83.5	P	110.3	P	87.2	P	220.3	P	87.5	M	103.9	P	190	P
AFFX-18SRNAMur/X00686_3_at	145.4	P	86	P	85.7	P	458.9	P	819.5	P	148.4	P	150.3	P	101	P	79	P	89.4	P	74.2	P	204.9	P	98.6	P	115.9	P	194.4	P
AFFX-MUR_b2_at	209.9	P	201.2	P	192.2	P	150.2	P	133.3	P	177.1	P	177.5	P	195.2	P	194.6	P	148.2	P	175.2	P	155.6	P	151	P	246	P	192.8	P
AFFX-MURINE_b1_at	182.2	P	151.3	P	113.6	P	125.3	P	129.4	P	117.2	P	147	P	152.5	P	154.3	P	136.4	P	139.7	P	121.2	P	120.7	M	152.7	P	177.1	P
AFFX-MURINE_B2_at	8029.2	P	6800.7	P	4863.6	P	4999.1	P	5127.8	P	5110.9	P	5601.9	P	6175.9	P	5478.3	P	5301.6	P	5661.4	P	5745.9	P	5129.5	P	6557.3	P	6016	P
1415670_at	284.3	P	237.6	P	173.8	P	181.9	P	175.8	P	190.1	P	217.9	P	217.1	P	155.3	P	216.5	P	178.8	P	201.8	P	283.2	P	291.4	P	252.5	P
1415671_at	648.8	P	550.6	P	422.1	P	519.8	P	476.2	P	449.2	P	595.2	P	663.8	P	574	P	581.4	P	574.5	P	595.9	P	559.3	P	798.5	P	839.7	P
1415672_at	899.7	P	849.6	P	550.3	P	618.6	P	579	P	479.8	P	741.1	P	807.8	P	644.2	P	586.4	P	716.6	P	667.9	P	642.2	P	969.8	P	920.9	P
1415673_at	71.1	P	49.4	P	35.2	P	49.2	P	37.6	P	42.2	P	55.8	P	51	P	43.4	P	41.2	P	30.4	P	53.6	P	27.8	A	64.7	P	60.2	P
1415674_a_at	269.2	P	309.1	P	207.5	P	207	P	211.6	P	204.4	P	262.4	P	236.8	P	223.4	P	235.5	P	255	P	264.1	P	203.3	P	349.1	P	274	P
1415675_at	181.7	P	168.3	P	94.8	P	126.5	P	97.3	P	120.4	P	156	P	123.5	P	154.5	P	157.8	P	128.5	P	161.3	P	167.4	P	191.4	P	160.1	P
1415676_a_at	1116.1	P	948.8	P	665.3	P	975.8	P	984.5	P	825.5	P	1064.5	P	1060.8	P	1060	P	980	P	1076.2	P	1103.4	P	1052.2	P	1383.1	P	1273.9	P
1415677_at	470.9	P	424.5	P	265.7	P	369.8	P	392.9	P	272.7	P	476	P	443.5	P	477.3	P	455.4	P	460.1	P	457.7	P	362.8	P	678.1	P	534.3	P
1415678_at	585.9	P	557.8	P	399.7	P	420.8	P	357	P	377.2	P	534.3	P	514.1	P	442.5	P	416.4	P	523.4	P	508.5	P	327.2	P	637.4	P	638.1	P
1415679_at	1222.6	P	775.1	P	530.8	P	665	P	649.3	P	669.4	P	886	P	819.1	P	776.6	P	849.9	P	973.6	P	905.7	P	865.4	P	1284	P	1224	P
1415680_at	183.1	P	158.5	P	129.5	P	125.6	P	153.7	P	142.4	P	149.9	P	139.2	P	132.1	P	127.5	P	165.2	P	148	P	182.4	P	198.6	P	123.4	P
1415681_at	368	P	263.9	P	262.6	P	247.5	P	259	P	241.8	P	298.8	P	281.2	P	267.2	P	301.2	P	287	P	290.7	P	225.6	P	365.7	P	312.1	P
1415682_at	250	P	188.9	P	150.6	P	145.4	P	160.1	P	143.5	P	180.3	P	221.7	P	161.8	P	133.9	P	191.4	P	208.5	P	194.8	P	195.8	P	245.1	P
1415683_at	575.7	P	444.4	P	338.2	P	333.8	P	353	P	298	P	418.1	P	451.7	P	371.3	P	403.7	P	433.8	P	424.4	P	351.8	P	534.8	P	475.1	P
1415684_at	383.2	P	373.7	P	233.3	P	274.4	P	257.2	P	232.2	P	333.6	P	252.1	P	269.3	P	286.4	P	292	P	292.2	P	301.7	P	349.5	P	306.6	P
1415685_at	319.8	P	289.2	P	180.9	P	200.3	P	200.5	P	190.8	P	234.8	P	228.3	P	261.3	P	232.4	P	268.7	P	238.3	P	202.1	P	312.5	P	309.7	P
1415686_at	603.4	P	479.3	P	405.9	P	365.7	P	348.2	P	345.3	P	331.1	P	430.3	P	366.1	P	396.6	P	359.6	P	400.9	P	403.2	P	480.6	P	431.7	P
1415687_a_at	1541.7	P	1059.6	P	877.2	P	812.7	P	709.6	P	763.5	P	950.6	P	1044.4	P	921.8	P	795.3	P	980.4	P	933.3	P	861.7	P	1185.8	P	1114.2	P
1415688_at	640.6	P	566.7	P	424.8	P	399.1	P	405.2	P	383.2	P	481.7	P	484.9	P	488.5	P	405.5	P	520	P	454.2	P	408.8	P	589.9	P	548.6	P
1415689_s_at	246.8	P	204.2	P	157.8	P	188.6	P	180.7	P	139.1	P	192.1	P	199.2	P	193.9	P	171	P	197.9	P	183.4	P	171.8	P	261.8	P	211	P
1415690_at	754.2	P	647.9	P	498.1	P	536.2	P	508.4	P	418.3	P	656.8	P	571.8	P	681.7	P	650.6	P	566.2	P	593.9	P	607.3	P	832.2	P	729.9	P
1415691_at	331.9	P	345.3	P	239.8	P	287.1	P	305.5	P	195.5	P	291.6	P	227.5	P	212.4	P	237.2	P	222.9	P	286.9	P	301.9	P	340.4	P	411.9	P
1415692_s_at	2695.8	P	1683.8	P	1494.9	P	1611.7	P	1550.5	P	1538.9	P	1752.8	P	2022.7	P	1644.4	P	1521.9	P	1811.1	P	1776.1	P	1428.8	P	2176.3	P	2379.1	P
1415693_at	473.4	P	397.3	P	303	P	372.4	P	338.3	P	349.2	P	377.3	P	465.5	P	352	P	395.1	P	463.3	P	443.9	P	442.9	P	589.5	P	544.7	P
1415694_at	61.8	P	80.9	P	47.1	P	36.5	P	37.2	P	45	P	52.7	P	49.4	P	29	P	40.5	P	39.3	P	34.2	P	60.5	P	49.9	P	32.3	P
1415695_at	1023.1	P	965.1	P	666.4	P	753.1	P	754.1	P	625.8	P	879.5	P	898.7	P	856.1	P	860.3	P	933.9	P	846.9	P	815.4	P	1259.2	P	1213.4	P
1415696_at	603.9	P	544.9	P	402.5	P	422.7	P	412.6	P	331.7	P	450	P	466.1	P	345.3	P	412.4	P	454	P	458.2	P	417.9	P	561.2	P	466.6	P
1415697_at	361.1	P	360.4	P	189.4	P	280.9	P	257.4	P	203.6	P	231.4	P	273.6	P	236.5	P	273.4	P	282.3	P	258.7	P	277.7	P	367.6	P	275.2	P
1415698_at	63.4	A	66.4	P	47.4	P	43.5	A	43.1	A	58	A	43.8	A	54.1	A	41.8	A	33	A	33.7	A	48.4	A	75.5	A	61.1	A	61	M
1415699_a_at	531.6	P	485.5	P	405.7	P	374.4	P	461.3	P	323.1	P	474.2	P	475.5	P	430.2	P	377.5	P	567.1	P	501.8	P	394.6	P	635.8	P	580.5	P
1415700_a_at	1879.5	P	1674.4	P	1103.5	P	1246	P	1149.5	P	1054.3	P	1303.5	P	1654.7	P	1279.3	P	1201.2	P	1462.6	P	1554.4	P	1302.4	P	1864.2	P	1743.8	P
1415701_x_at	4269.3	P	3248.9	P	2375.2	P	2737	P	2695	P	2874.7	P	3138.2	P	3666.6	P	3125	P	3103.3	P	3259.2	P	3456.4	P	3110.5	P	3593.7	P	4218.2	P
1415702_a_at	482.8	P	336.4	P	258.3	P	272.3	P	285.3	P	256.8	P	316.1	P	342.7	P	324.8	P	253.8	P	381.5	P	325.5	P	299.4	P	448.1	P	396	P
1415703_at	368.8	P	283.9	P	217.7	P	206.5	P	229.1	P	245.7	P	281.1	P	263.2	P	248.9	P	240.1	P	300.6	P	303.2	P	248.6	P	352.9	P	239.7	P
1415704_a_at	623.4	P	373.5	P	323.8	P	339	P	307.6	P	320.7	P	370.7	P	422.3	P	341.4	P	397.8	P	413.3	P	405.7	P	374.4	P	492.2	P	413.2	P
1415705_at	221.3	P	186.8	P	122.1	P	120.3	P	135	P	99.1	P	127.3	P	144.8	P	135.8	P	125.8	P	143.2	P	123.3	P	118.9	P	164.7	P	152.4	P
1415706_at	1141.8	P	802.6	P	652.4	P	673.9	P	616.4	P	575.2	P	748.9	P	762.5	P	679.1	P	663.4	P	803.4	P	787.7	P	666.5	P	900.1	P	848.2	P
1415707_at	227.1	P	151.7	P	111.3	P	147.5	P	130.8	P	119.5	P	146.8	P	142.4	P	150.6	P	129.9	P	149.4	P	130.7	P	96.5	P	187.2	P	157.7	P
1415708_at	197.1	P	161.8	P	136.4	P	105.9	P	122.3	P	113.3	P	116.2	P	120.1	P	118	P	116.1	P	149.4	P	113.5	P	99.4	P	167.8	P	182.1	P
1415709_s_at	214.6	P	177.3	P	152	P	155.3	P	153.9	P	169.5	P	163	P	161.1	P	165.4	P	138.8	P	164.7	P	172.7	P	226.9	P	205	P	169.7	P
1415710_at	190.3	P	169.8	P	111.8	P	157.9	P	125	P	115.6	P	158.1	P	154	P	156.5	P	139.6	P	164.9	P	155.2	P	168.1	P	205.3	P	179.8	P
1415711_at	748.4	P	382.6	P	295.1	P	286.3	P	295	P	341.3	P	363.8	P	368.8	P	354.6	P	276.6	P	379.4	P	342.2	P	345.2	P	408.3	P	389.8	P
1415712_at	115.2	P	136.5	P	115.7	P	86.4	P	99.8	P	91.6	P	115.8	P	131.2	P	124	P	84.4	P	115.7	P	97.3	P	114.5	A	194.5	P	146.9	P
1415713_a_at	249.3	P	137.5	P	114.7	P	114.9	P	91.7	P	124.8	P	129.1	P	162.3	P	92.2	P	115	P	142.8	P	161.5	P	117.7	P	160.7	P	127	P
1415714_a_at	329.6	P	290.2	P	297.8	P	170.3	P	237.2	P	179.9	P	223.2	P	275.5	P	281	P	249.6	P	362.9	P	358.8	P	240.2	P	285.9	P	262.9	P
1415715_at	127.8	P	134.8	P	75.2	P	118.7	P	73.8	P	81.6	P	98	P	90	P	80.6	P	81	P	76.6	P	80.6	P	79	P	90.1	P	85.1	P
1415716_a_at	1468	P	1217.6	P	1022.9	P	957.5	P	1078.7	P	1091.3	P	1286.2	P	1459.4	P	1331.2	P	1360.3	P	1262	P	1412.7	P	1287	P	1497.1	P	1654.2	P
1415717_at	117.7	P	132.1	P	76	P	90.6	P	83.9	P	100.4	P	87.4	P	97.4	P	100.6	P	80.7	P	112.3	P	101.7	P	75.7	A	156.3	P	99.1	M
1415718_at	346.8	P	240.8	P	203.2	P	209.6	P	212.1	P	214.1	P	260.3	P	271.3	P	238.8	P	258.5	P	266.4	P	263.3	P	236	P	343.8	P	322.1	P
1415719_s_at	568.2	P	231.2	P	198.3	P	248.8	P	219.4	P	198.2	P	247.2	P	325.1	P	219.7	P	372.8	P	349.3	P	257.2	P	238.4	P	381.1	P	350.8	P
1415720_s_at	48.9	P	78.1	P	45.6	P	44.3	P	49	P	47.1	P	48.9	P	44.4	P	45.9	M	43.7	P	46.3	P	51.4	P	62.2	P	62.7	P	74.4	P
1415721_a_at	381.7	P	290.8	P	227.3	P	231.8	P	248.4	P	247.3	P	300.4	P	339.8	P	301.2	P	291.8	P	311.3	P	304.6	P	262.3	P	426.4	P	326.6	P
1415722_a_at	200.5	P	153.2	P	113.7	P	168.1	P	158.3	P	135.4	P	150.2	P	148.3	P	142.3	P	147.9	P	236.3	P	209.8	P	197.6	P	216.1	P	171	P
1415723_at	1343.9	P	1246.2	P	817.1	P	1086.6	P	833.1	P	815	P	995.7	P	1004.1	P	1089.9	P	878.3	P	1129.2	P	1100.4	P	866.6	P	1256.6	P	1177.3	P
1415724_a_at	802.1	P	809.6	P	526.4	P	582.6	P	570.3	P	515.9	P	701.2	P	737.1	P	641.1	P	563.4	P	714.3	P	695.3	P	601.7	P	892.8	P	748	P
1415725_at	63.1	P	66.9	P	37.8	P	48.3	P	57.4	P	75.2	P	44.9	P	66.1	P	56.9	P	37.9	P	51.1	P	51.5	P	71.7	P	88.9	P	56.1	P
1415726_at	406.9	P	281.6	P	179.8	P	186.8	P	179.5	P	167	P	183.9	P	234.7	P	207.5	P	168.8	P	249.4	P	188.1	P	281	P	299.1	P	254.6	P
1415727_at	688.6	P	594.2	P	452.7	P	486.5	P	485.5	P	400.4	P	624.4	P	555.5	P	603.2	P	549.6	P	560.8	P	585.2	P	579.5	P	823.8	P	746.5	P
1415728_at	131.6	P	115.9	P	93.8	P	116.7	P	112.9	P	74.9	P	107.9	P	124	P	109.1	P	108.4	P	132.1	P	131.4	P	93.9	P	162.6	P	190.2	P
1415729_at	307.6	P	280.5	P	178	P	189.7	P	198.3	P	273.3	P	217.7	P	228.7	P	231.1	P	212.5	P	246.2	P	230	P	234.8	P	334.4	P	301.7	P
1415730_at	161.6	P	133.6	P	59.5	P	76.1	P	82.2	P	60.2	P	69.6	P	112.3	P	68	P	68.8	P	86.1	P	91.8	P	97.1	A	122.7	P	140.8	P
1415731_at	148.3	P	70.3	A	75.3	P	58.6	P	50	P	70.6	P	67.6	P	70.2	P	63.2	P	67.8	P	72.9	P	85	P	82.5	P	98.1	P	94.9	P
1415732_at	482.2	P	388.7	P	283.1	P	277	P	293.8	P	266.5	P	322.8	P	329.3	P	287.4	P	300.8	P	312.2	P	297.2	P	314.8	P	365.4	P	399.5	P
1415733_a_at	339.3	P	187.5	P	106	P	203.7	P	138.9	P	160.4	P	202.5	P	289.4	P	199.1	P	304.6	P	252.1	P	199.7	P	207.8	P	222.1	P	269.2	P
1415734_at	1239.7	P	1011.1	P	738.9	P	737.1	P	730.7	P	653.7	P	872.3	P	916.4	P	847.4	P	726.5	P	847.3	P	854.4	P	817.6	P	1046.4	P	1029.4	P
1415735_at	412.5	P	338.5	P	244.7	P	277.3	P	272.9	P	231.4	P	292.6	P	342.9	P	267.7	P	293.3	P	316.1	P	306.7	P	261.5	P	383.8	P	380.9	P
1415736_at	573.1	P	531.8	P	398.3	P	366	P	408.7	P	332.5	P	533.9	P	503.9	P	479.1	P	445.7	P	490.1	P	494.2	P	448.8	P	662.9	P	643.5	P
1415737_at	333.9	P	307.8	P	217.5	P	228.4	P	175.5	P	159.5	P	215.3	P	260.4	P	206.6	P	202.4	P	231.9	P	219.3	P	206.3	P	273	P	218.6	P
1415738_at	347.8	P	253.3	P	249.5	P	202.6	P	257.8	P	208.5	P	264.9	P	288.4	P	271.8	P	216	P	294.9	P	260.4	P	229.6	P	377.7	P	322.1	P
1415739_at	171.2	P	131.7	P	147.6	P	122.8	P	111	P	133.4	P	150	P	133.6	P	128.2	P	181.8	P	177	P	158.2	P	116.6	P	153.8	P	148.5	P
1415740_at	569.8	P	453.6	P	374.8	P	344.1	P	338.4	P	289.2	P	412.4	P	450.2	P	403.1	P	412.7	P	393.9	P	432.1	P	311.9	P	470.4	P	443.1	P
1415741_at	185.5	P	176.2	P	115.6	P	121.5	P	116.9	P	103.4	P	126.5	P	154.5	P	115.7	P	91.7	P	139.9	P	126.2	P	137.4	P	186.3	P	161.8	P
1415742_at	370.9	P	330.1	P	252.3	P	241.8	P	279.8	P	250.4	P	324.8	P	277.9	P	335.6	P	311	P	319.5	P	284.4	P	307.8	P	376.6	P	337.3	P
1415743_at	174.1	P	98.8	P	116.4	P	117.5	P	98	P	75.1	P	134	P	79.8	P	134.8	P	98.8	P	102	P	107.5	P	120.2	A	173.7	P	166.6	P
1415744_at	471	P	378	P	316.2	P	293	P	248.7	P	279.4	P	326.5	P	314.8	P	363.7	P	293.7	P	324.2	P	308	P	345.7	P	415.9	P	396.1	P
1415745_a_at	173.2	P	150.6	P	118.5	P	99.3	P	99.7	P	107.4	P	128.2	P	120.5	P	127.3	P	107.4	P	123	P	134.4	P	144.2	P	177.5	P	178	P
1415746_at	179.3	P	147.8	P	130.6	P	96.6	P	102.6	P	106.5	P	126.8	P	136.2	P	131	P	110.2	P	135.4	P	120.6	P	110.5	A	176.6	P	167.5	P
1415747_s_at	822.1	P	674.1	P	419.4	P	443.4	P	415.6	P	466.3	P	557.2	P	540.1	P	470.1	P	500.9	P	540.2	P	543.7	P	433.6	P	633.1	P	586.3	P
1415748_a_at	286.5	P	191.8	P	157.5	P	182.6	P	148.1	P	154	P	209.6	P	172.7	P	189.2	P	200.5	P	188	P	215.1	P	192.6	P	313.6	P	214	P
1415749_a_at	313.3	P	234.1	P	207.3	P	217.5	P	195.7	P	191.5	P	240.2	P	247.4	P	227.8	P	220.7	P	249.4	P	242.2	P	270.8	P	304.9	P	298.1	P
1415750_at	70.2	P	39.4	A	47.2	P	42.2	P	52.7	P	39.7	P	47.3	P	41.9	P	47.6	P	50.6	P	68.5	P	61.9	P	44.8	A	98.9	A	46.5	P
1415751_at	561	P	439.2	P	329	P	356.6	P	334.4	P	393.4	P	412	P	477	P	391.5	P	362.5	P	479	P	422.2	P	359.7	P	651.8	P	469.2	P
1415752_at	836.1	P	616.4	P	464.9	P	680.4	P	568	P	517.8	P	666.8	P	686.4	P	709.7	P	652.3	P	639.5	P	694.7	P	674.1	P	898.7	P	758.6	P
1415753_at	427.1	P	416.2	P	308.6	P	321.9	P	306.3	P	269.8	P	404.7	P	391.2	P	449.3	P	425	P	407.6	P	446.3	P	436.2	P	708.9	P	445.6	P
1415754_at	286.3	P	251.5	P	279.2	P	255.3	P	315.1	P	290.9	P	315.5	P	315.7	P	311.6	P	294.2	P	257.7	P	328.3	P	329.1	P	361.9	P	419.9	P
1415755_a_at	317.1	P	170.3	P	158.9	P	168	P	172.3	P	144.8	P	208.6	P	244	P	197.7	P	180.6	P	194.2	P	204.9	P	222.2	P	234	P	307.5	P
1415756_a_at	165.9	P	124.2	P	96.8	P	111.8	P	125.7	P	106	P	125.5	P	133.6	P	132	P	142.1	P	135.1	P	133.6	P	125	P	153.4	P	149.8	P
1415757_at	314.1	P	217.2	P	190.4	P	235	P	194.7	P	197.6	P	240.4	P	201.8	P	173	P	219.1	P	197.6	P	250.1	P	198.4	P	273.3	P	186.7	P
1415758_at	97.6	P	114.4	P	76.2	P	79.7	P	64	P	69.1	P	91.9	P	80.5	P	65	P	76.4	P	79.4	P	73.2	P	104.5	P	103.6	P	90.7	P
1415759_a_at	382.3	P	259.8	P	193.9	P	225	P	232	P	278.5	P	258.3	P	326.8	P	230.4	P	227	P	305.4	P	286.8	P	259.3	P	324.8	P	409.5	P
1415760_s_at	1420	P	1308.3	P	741.1	P	827.9	P	894.5	P	791.8	P	1107.3	P	1074.4	P	925.3	P	817.6	P	870.1	P	1046.3	P	1005.5	P	1342.7	P	1148.3	P
1415761_at	264.9	P	256.5	P	209.9	P	207.6	P	222	P	193.9	P	238	P	234.7	P	248.9	P	248.5	P	248.4	P	230.9	P	230	P	339.5	P	288.8	P
1415762_x_at	278.7	P	255.7	P	245.2	P	214.8	P	214.6	P	226.3	P	284.3	P	266.3	P	227.8	P	243	P	264.3	P	253.4	P	222.8	P	291.2	P	334.4	P
1415763_a_at	371	P	299.5	P	252.9	P	271.6	P	258.1	P	250.5	P	309.2	P	315.4	P	280.1	P	289.4	P	314.2	P	335	P	305.9	P	389.2	P	354.4	P
1415764_at	582.3	P	516.2	P	368.7	P	384	P	408.8	P	390	P	462.6	P	476.1	P	397.7	P	411.8	P	481.2	P	378.2	P	401	P	557.5	P	577.5	P
1415765_at	158.2	P	139.1	P	123.8	P	110.9	P	124.4	P	116	P	107.9	P	103.9	P	132.1	P	117.4	P	127.7	P	119.2	P	138.8	P	144	P	125.7	P
1415766_at	312.1	P	218.4	P	175.5	P	214.4	P	175.9	P	141.4	P	211	P	230.8	P	202.5	P	205.2	P	217.1	P	227.7	P	203.9	P	274.2	P	191.9	P
1415767_at	347.7	P	329.1	P	246.8	P	262.4	P	202.5	P	255.6	P	312.1	P	372.1	P	257.5	P	256.7	P	382.5	P	283.9	P	206.2	P	394	P	331.1	P
1415768_a_at	545.8	P	415	P	389.9	P	359.6	P	297	P	388.2	P	485.2	P	439.9	P	460.6	P	406.8	P	422.1	P	415.5	P	438.5	P	668	P	535.3	P
1415769_at	195.3	P	187.5	P	94.6	P	120	P	100.3	P	99.8	P	170.7	P	162.2	P	133.6	P	138.1	P	173.4	P	159.6	P	189.8	P	178.9	P	183	P
1415770_at	112.7	P	74.6	P	47.1	A	47.1	A	45.6	P	52	P	61.7	P	43.1	P	49.9	A	52.8	P	55.5	P	58.1	M	63.8	A	78.8	P	58.2	P
1415771_at	511.2	P	421.8	P	308.4	P	401.7	P	339.5	P	284.2	P	411.3	P	524.8	P	377.6	P	396.6	P	432.3	P	429.7	P	401.7	P	527.1	P	731.7	P
1415772_at	43.4	P	27.8	P	30.6	P	22.1	P	23.7	M	23.5	P	22.8	P	44.2	P	38.6	P	34.5	P	22.1	P	29.3	P	23.1	A	39.1	A	29.8	P
1415773_at	362.8	P	339.5	P	240.7	P	275.5	P	250.4	P	248.5	P	320.7	P	413.9	P	311.1	P	258.8	P	326.7	P	318.1	P	311.5	P	405	P	594.8	P
1415774_at	34.3	A	19	A	25.5	A	12.7	A	28.1	A	25.5	A	14.4	A	21.8	A	7.7	A	30.2	A	21.1	A	38.7	A	22	A	26.9	A	27.2	A
1415775_at	685	P	555.4	P	359.1	P	450	P	409.5	P	374.9	P	502.9	P	532.5	P	520.2	P	474.9	P	533.4	P	474.6	P	464.7	P	649.1	P	722.1	P
1415776_at	856	P	896.3	P	556.3	P	638.8	P	651.1	P	550.5	P	733.1	P	595.9	P	756	P	598.7	P	751.1	P	766.2	P	602.3	P	1114.9	P	516.3	P
1415777_at	9.9	A	16.4	A	6.4	A	1.5	A	1.8	A	4.4	A	3.2	A	16.5	A	0.8	A	10.9	A	12.1	A	10.8	A	14.3	A	14.1	A	4	A
1415778_at	988.9	P	856.7	P	570.4	P	599.6	P	575.9	P	576	P	759.2	P	835.9	P	652.2	P	668.8	P	811.6	P	801.7	P	679.8	P	956.5	P	852.3	P
1415779_s_at	2048.8	P	924.5	P	718.3	P	989.3	P	748.1	P	609.9	P	997.2	P	1530.8	P	561.3	P	1096.9	P	1026.5	P	889.4	P	881.5	P	858.2	P	871.1	P
1415780_a_at	37.3	A	22.1	A	9.1	A	15.3	A	31	A	19.6	A	13.2	A	17.2	A	12.3	A	28.7	A	6	A	17.1	A	12	A	31.6	A	31.9	A
1415781_a_at	1988.6	P	1365.5	P	866.5	P	1112.3	P	961.5	P	1087	P	1353.2	P	1328.4	P	1361	P	1382.8	P	1313.7	P	1353.6	P	1386.2	P	1400.1	P	1393.3	P
1415782_at	859.5	P	643.8	P	473.4	P	614.1	P	543.4	P	554.1	P	690.8	P	667.2	P	607.9	P	606.8	P	601.3	P	669.9	P	537.3	P	765.3	P	745.6	P
1415783_at	981.1	P	889.9	P	581.3	P	638	P	620.6	P	515.7	P	743	P	752.4	P	719.4	P	650.7	P	761.1	P	746.8	P	612.7	P	981.7	P	921.8	P
1415784_at	174.1	P	218.2	P	127.9	P	186.5	P	167	P	145.3	P	210	P	168	P	162	P	165	P	202	P	166.7	P	143.7	P	221.9	P	231.7	P
1415785_a_at	684.6	P	538.8	P	402	P	498.2	P	487.9	P	454.7	P	556.2	P	637.9	P	510.9	P	523.5	P	573.3	P	553.3	P	509.8	P	726.3	P	748.8	P
1415786_at	19.8	A	18.4	A	10.1	A	13.7	A	5.6	A	22.9	A	11.1	A	21	A	13.8	A	18.8	A	9.9	A	3.7	A	22.9	A	13.3	A	6.3	A
1415787_at	557.5	P	329.7	P	284.2	P	398.8	P	300.7	P	311.7	P	409.6	P	394.6	P	367	P	425.8	P	393.4	P	427.9	P	363.6	P	561	P	494.2	P
1415788_at	307.8	P	292.5	P	212.3	P	201.1	P	196.1	P	181.4	P	223.5	P	255	P	205.4	P	235.4	P	220.7	P	240.5	P	242.3	P	270.4	P	241.8	P
1415789_a_at	185.7	P	141.1	P	122.2	P	126.9	P	116.4	P	92.8	P	134.6	P	118.2	P	74.8	P	129.2	P	157	P	172	P	106.1	P	190.3	P	95	P
1415790_at	89.2	P	169.6	P	95.1	P	79	P	71.4	P	92.4	P	108.9	P	83.7	P	104.6	P	131.1	P	155	P	118.9	P	94.9	P	99.7	P	130.3	P
1415791_at	167.3	P	176.1	P	95.3	P	108	P	108.6	P	82.8	P	108.7	P	106.9	P	90.4	P	103.1	P	109.5	P	100.3	P	126.5	P	163.1	P	144.2	P
1415792_at	136.5	P	85.9	P	78.8	P	84	P	63.1	P	66.4	P	124.8	P	106.6	P	91.8	P	101.5	P	64.2	P	139.3	P	57.2	P	103.9	P	138.8	P
1415793_at	1173.4	P	933.4	P	683.8	P	749.9	P	572.1	P	632.7	P	794.8	P	834.2	P	722.6	P	666.1	P	711	P	756.3	P	695.1	P	973.9	P	853.3	P
1415794_a_at	260	P	304.2	P	210	P	180.2	P	214.5	P	213.9	P	230	P	264.8	P	222.7	P	156.1	P	202.5	P	180.2	P	196.4	P	335.6	P	358.8	P
1415795_at	114.9	P	142	P	85.9	P	96.6	P	83.4	P	92.5	P	93.8	P	103.2	P	103	P	103.9	P	110.3	P	100.2	P	97	P	134.6	P	151	P
1415796_at	1054.2	P	769.2	P	523.8	P	586.1	P	527.8	P	513.9	P	635.7	P	724.7	P	612.4	P	552.9	P	705.3	P	655.3	P	569.7	P	833.8	P	788.4	P
1415797_at	12.3	A	12.3	A	5.1	A	11.1	A	16.6	A	2.4	A	13.6	A	6.2	A	12.1	A	7.8	A	6.4	A	6.6	A	16.9	A	28.6	A	6.8	A
1415798_at	21.2	A	9.8	A	8.2	A	7.1	A	3.7	A	3.8	A	12.1	A	4.3	A	21.9	A	15.9	A	2.2	A	12.5	A	7.1	A	33.4	A	10.6	A
1415799_at	313.3	P	295.6	P	214	P	233.4	P	237.5	P	220.8	P	263.6	P	299.9	P	242.9	P	231.5	P	301.1	P	261.9	P	226	P	336.5	P	327.3	P
1415800_at	43.2	P	39.7	P	22.7	P	23.7	P	29.6	P	19.5	P	28.2	P	37.2	P	20.9	P	22.2	P	41.6	P	28.5	P	26.4	P	44.5	P	72.4	P
1415801_at	29.2	A	36.2	A	16.4	A	32.2	A	37	A	7.4	A	23.7	A	11.2	A	6.8	A	33.1	A	38	A	27.6	A	42.5	A	60.3	A	46.7	A
1415802_at	408.7	P	354.7	P	295.3	P	302.2	P	221.4	P	271	P	377.5	P	419.2	P	287.8	P	301.5	P	348.2	P	389.4	P	339.6	P	482.6	P	401.4	P
1415803_at	20.8	A	51.2	A	26.9	A	37.2	A	16.4	A	18.2	A	40.4	A	32.6	A	28.3	A	25.4	A	31.7	A	33.5	A	30.8	A	46.5	A	35.3	A
1415804_at	6.4	A	8.8	A	24.1	A	4.3	A	13.8	A	4	A	20.1	A	17.6	A	32.8	A	8.7	A	35.2	A	23.2	A	19.8	A	17.8	A	37.3	A
1415805_at	19.3	A	23.9	A	39	A	25.8	A	24.1	A	30.3	A	31.4	A	30.8	A	27.8	A	24.6	A	26	A	15	A	52.7	A	48.8	A	13.1	A
1415806_at	34.1	A	26.8	A	13.3	A	29.6	M	28.5	A	12.4	A	25.9	A	31.7	A	2	A	5.7	A	14.2	A	28	A	17.9	A	11.3	A	40.7	A
1415807_s_at	283.1	P	190.1	P	136.6	P	150.1	P	113.7	P	153.1	P	201.4	P	201.6	P	150.2	P	181.2	P	193.9	P	179.2	P	181.5	P	198.1	P	188.1	P
1415808_at	3.8	A	1	A	0.7	A	2.2	A	3.4	A	1.1	A	0.8	A	2	A	2.2	A	2.1	A	1	A	2.6	A	2	A	2.8	A	3.7	A
1415809_at	21.6	A	5	A	18.8	A	17.8	A	4.9	A	4.9	A	2.5	A	14.5	A	3.5	A	4.2	A	3.8	A	5	A	3.2	A	4.5	A	7.3	A
1415810_at	8.1	A	3.9	A	2.3	A	2.9	A	7.4	A	2.1	A	1.8	A	7	A	2.4	A	14.2	A	2.1	A	17.8	A	12.2	A	12.7	A	8.3	A
1415811_at	2.5	A	3.6	A	14.3	A	11.8	A	3.2	A	1.8	A	3.8	A	2.8	A	2.4	A	2	A	2.6	A	2.6	A	22.7	A	7.1	A	5.6	A
1415812_at	101.5	P	69.5	P	68.1	P	43	P	50	P	54.4	P	46.8	M	60	P	44.4	M	52.3	P	52.4	P	53.5	P	44.1	A	73	P	78	P
1415813_at	336.7	P	253.4	P	157.7	P	188.6	P	169.4	P	156.6	P	207.9	P	207.9	P	172.4	P	210.5	P	209.6	P	208.5	P	191	P	247	P	198.6	P
1415814_at	216.3	P	173.8	P	126.6	P	141	P	129.7	P	132.6	P	137.1	P	139.5	P	124.9	P	135.8	P	164.2	P	149.6	P	176.1	P	204.1	P	240.8	P
1415815_at	13.1	A	11.1	A	3.1	A	3.8	A	5.1	A	4.6	A	4	A	21.5	A	2.1	A	4.6	A	13	A	19.7	A	6.2	A	28.9	A	9.2	A
1415816_at	350.9	P	307.8	P	221.1	P	262.5	P	208.6	P	216.3	P	283.7	P	310.4	P	251.7	P	303.7	P	303.9	P	320.4	P	289.8	P	360.5	P	357.2	P
1415817_s_at	339.1	P	202.3	P	172.1	P	229.1	P	211.3	P	219.4	P	272.9	P	214.3	P	204.7	P	277.5	P	247.3	P	240.2	P	172.9	P	258.9	P	360.7	P
1415818_at	398.9	P	352.6	P	215.7	P	229.7	P	219.8	P	204.9	P	316.7	P	242.9	P	247.3	P	229.7	P	293.6	P	216.4	P	209.7	P	287.7	P	329.8	P
1415819_a_at	327.7	P	321.9	P	224.2	P	279.6	P	247.8	P	223	P	286.5	P	295.9	P	259.5	P	204.1	P	245.6	P	289.9	P	293.8	P	359.8	P	326.8	P
1415820_x_at	295.1	P	308.4	P	272.1	P	242	P	273.2	P	232	P	305.1	P	370.7	P	217.1	P	247.5	P	331.6	P	283.1	P	259.3	P	430.5	P	459.4	P
1415821_at	532	P	514.6	P	346.3	P	342	P	335.3	P	360.2	P	481.4	P	474.9	P	388.1	P	349.8	P	407.2	P	416.2	P	323.2	P	570.9	P	603.7	P
1415822_at	62.7	P	60.5	P	37.1	P	47.8	P	26	A	25.9	A	43.9	P	42.7	P	35.5	M	28	P	47.5	P	41.2	P	65.1	M	48.9	P	48.7	P
1415823_at	42.2	A	45.3	A	20.9	A	26.4	A	23	A	18.8	A	29.8	A	41.7	A	20.6	A	27	A	21.3	A	20.6	A	8.4	A	30.5	A	35.9	A
1415824_at	26.2	P	25.7	A	31.6	P	35.9	P	29.2	P	25.8	M	28.2	P	27.2	P	29.6	P	16.1	A	30.2	P	40	P	39.5	P	43.7	P	41	P
1415825_s_at	202.1	P	139.2	P	113.6	P	135.6	P	120.6	P	121.7	P	174.5	P	153.1	P	140.4	P	125	P	133.5	P	163.6	P	146.6	P	199.8	P	173.9	P
1415826_at	264.1	P	140.5	P	160.3	P	202.2	P	166.7	P	159.5	P	204.5	P	230.2	P	235.8	P	210.8	P	185.5	P	215.9	P	185.1	P	275.2	P	267.3	P
1415827_a_at	1872.9	P	1740.8	P	1122.8	P	1354.7	P	1342.2	P	1168.2	P	1415.2	P	1615.8	P	1218.1	P	1186.3	P	1368	P	1515	P	1158.7	P	1566.6	P	1536.5	P
1415828_a_at	1417.9	P	1399.3	P	905.5	P	1071.1	P	987.6	P	942.1	P	1141.1	P	1303.6	P	1007.4	P	959.3	P	1133.9	P	1198.4	P	889.8	P	1339.1	P	1266	P
1415829_at	167.9	P	138.6	P	108.7	P	113.4	P	116.1	P	108.8	P	124.4	P	179.8	P	96.5	P	125.3	P	111.8	P	136.3	P	123.6	P	135.3	P	160.7	P
1415830_at	93.2	P	99.4	P	64.5	P	36.3	P	79.1	P	60.1	P	62.7	P	72	P	58.6	P	53.1	P	73.1	P	51.9	P	35.1	A	81	P	76.2	P
1415831_at	863.1	P	976.9	P	543.9	P	670.2	P	622	P	554	P	762.6	P	707.9	P	628.8	P	714.2	P	717.3	P	766.6	P	693.6	P	922.6	P	841.5	P
1415832_at	1.2	A	1.8	A	5.3	A	3.1	A	0.6	A	0.6	A	0.5	A	6	A	1	A	2.7	A	1.9	A	0.4	A	1.1	A	1.3	A	1.3	A
1415833_x_at	3689	P	3024.8	P	2187.4	P	2351.6	P	2467.3	P	2340.9	P	2899.6	P	3080.1	P	2846.9	P	2822.7	P	2836.1	P	3042.5	P	2727.8	P	3346.9	P	3810	P
1415834_at	368.6	P	163.4	P	110	P	108	P	168.3	P	124.8	P	237.5	P	288.6	P	220.3	P	136.8	P	266	P	209.2	P	137.3	P	372.8	P	268.8	P
1415835_at	15.7	A	4.3	A	16.4	A	3.5	A	4.4	A	18.2	A	16.4	A	9.2	A	16.7	A	10.5	A	28.3	A	3.4	A	29.5	A	25.6	A	16.6	A
1415836_at	9.9	A	35.3	A	18.2	A	10.4	A	4.6	A	24.8	A	10.4	A	13.8	A	6.6	A	2.7	A	8.5	A	4.7	A	17.1	A	36.4	A	11.8	A
1415837_at	9.9	A	11.2	A	4.6	A	3.5	A	2.1	A	0.9	A	2.7	A	1.1	A	2.5	A	2.5	A	2.3	A	13.2	A	5	A	7.9	A	2.9	A
1415838_at	724.1	P	924.8	P	559.9	P	676.3	P	660.4	P	661.6	P	787.1	P	841.8	P	695.8	P	728.5	P	792.5	P	860.1	P	696.6	P	1013.5	P	1021.8	P
1415839_a_at	714.5	P	740	P	539.5	P	509.4	P	502.5	P	577	P	699.5	P	897.3	P	627.8	P	595.7	P	701	P	744.5	P	609.3	P	870.3	P	1031	P
1415840_at	3576.9	P	2976.3	P	1849.2	P	2700.5	P	2610.1	P	2292.7	P	3281.4	P	3348.3	P	3403.5	P	3224.5	P	3557	P	3263.6	P	3643.1	P	4225.9	P	4343.5	P
1415841_at	254.4	P	256.1	P	223.2	P	248.5	P	178.1	P	179	P	206.8	P	197	P	217.2	P	198.4	P	298.9	P	242.5	P	268	P	311.3	P	296	P
1415842_at	107.8	P	103.5	P	59.8	P	63.7	P	63.3	M	66.2	P	69.4	A	66.3	P	59.1	P	65	P	89	M	77.5	P	89.7	P	103.3	M	85.1	A
1415843_at	33	A	7.7	A	23.6	A	4.4	A	4.9	A	13.1	A	23.8	A	19.7	A	19.5	A	19.6	A	17.1	A	4.6	A	7.7	A	20	A	29.6	A
1415844_at	1.2	A	6.4	A	5.2	A	0.9	A	0.3	A	0.2	A	3.3	A	2.2	A	0.2	A	0.5	A	0.6	A	0.6	A	6.1	A	0.7	A	0.6	A
1415845_at	27.5	A	46.4	P	16.1	M	13.8	M	23	P	22.3	P	17.3	P	15.9	P	17.6	A	10.1	A	16.7	A	42.5	A	22.1	A	29	P	27.3	A
1415846_a_at	14.5	A	2.3	A	0.5	A	1.1	A	1.2	A	6.7	A	1.1	A	1.3	A	11.1	A	1	A	3.2	A	1.2	A	4.6	A	5	A	2.2	A
1415847_at	37.2	A	30.9	A	24	A	12.1	A	28.6	A	41	A	28.4	A	2.6	A	38.9	A	5.5	A	22	A	28.4	A	22.9	A	71.7	A	22.7	A
1415848_at	5.7	A	48.3	A	19.6	A	40.5	A	7.4	A	28.3	A	20.5	A	37	A	9.8	A	19.9	A	47.7	A	26.6	A	21.1	A	15.1	A	9.1	A
1415849_s_at	175.4	P	252.6	P	127.9	P	163.9	P	140.4	P	135	P	210.5	P	144.3	P	168.9	P	145.7	P	204	P	156.2	P	165.3	A	234.6	P	209.8	P
1415850_at	51.2	A	55.4	A	43.8	A	35.9	A	30.6	A	41.4	A	33	A	40.3	A	48.7	A	44.3	A	37.2	A	36.6	A	60.1	A	52.1	A	52.2	A
1415851_a_at	308.5	P	293.7	P	187.3	P	313.1	P	289.2	P	195.7	M	340.9	P	300.2	P	264.6	P	165.5	P	245.4	P	369.4	P	176.5	A	387.7	P	268.9	P
1415852_at	269.9	P	243.1	P	162.3	P	220	P	168.6	P	177.7	P	265.9	P	295.4	P	235	P	246.7	P	251.5	P	269.7	P	303.6	P	279.9	P	296.4	P
1415853_at	122.2	A	126.3	A	119.4	A	96.5	A	73.5	A	68.6	A	105.3	A	94.9	A	96.4	A	119.2	A	125.6	A	134.6	A	152	A	190.8	A	111	A
1415854_at	15.5	A	24.7	A	4.8	A	3.3	A	10.6	A	8.5	A	8.4	A	10.1	A	1.1	A	14.9	P	11.7	A	10.4	A	25	A	7	A	13.6	A
1415855_at	68.5	P	64.5	P	44.9	P	39.8	P	23.5	P	27.8	P	43	P	36.4	P	34.7	P	44.1	A	34.9	P	41.6	P	31	P	63.9	P	71.7	P
1415856_at	28.2	P	24.1	A	22.1	A	28.1	A	26	A	21.3	A	28.6	A	24.7	A	29.7	A	25.6	A	27.9	A	30.4	P	36.3	A	28.3	A	44.7	A
1415857_at	2.6	A	3.1	A	2.1	A	2.4	A	1.5	A	2.2	A	2	A	1.8	A	1.9	A	2.3	A	2	A	1.9	A	3.2	A	3.4	A	2.6	A
1415858_at	823.7	P	447.6	P	419.9	P	530.7	P	425.3	P	509	P	576.5	P	578.7	P	546.7	P	534.2	P	595.7	P	552.4	P	504.6	P	624.7	P	667.6	P
1415859_at	257.4	P	139.9	P	129.4	P	184.8	P	158.2	P	141.8	P	214.4	P	188.5	P	204.7	P	191.4	P	197.6	P	217	P	209.8	P	262.6	P	262	P
1415860_at	538.2	P	550.5	P	286.3	P	358.5	P	350.6	P	307.8	P	393.1	P	492.2	P	253.4	P	365.9	P	373	P	359.2	P	324.2	P	424	P	272.6	P
1415861_at	12	A	3.9	A	10.2	A	9.8	A	10.2	A	5.8	A	4.2	A	2.7	A	3	A	10.9	A	8.5	A	16.1	A	18.2	A	16.3	A	14.6	A
1415862_at	6.5	A	29.2	A	16.5	A	16	A	24.1	A	15.7	P	18.3	A	18	P	33	A	17.5	A	23.6	A	14.7	A	86.4	P	38.2	P	17.8	A
1415863_at	1246.3	P	1020.5	P	795.8	P	771.9	P	863.1	P	743.7	P	970.9	P	1148.9	P	807	P	856.7	P	1081.7	P	986.9	P	815.1	P	1332.3	P	1288.5	P
1415864_at	36.3	P	45.2	P	36.2	A	40.5	P	36.6	M	34.8	P	27	P	54.5	P	40.9	P	49.3	P	50	P	40.6	P	46.6	A	61.2	A	49.5	P
1415865_s_at	79.3	P	75.9	P	36.5	A	48.3	P	36.4	P	36.8	P	46.4	P	61.3	P	52.5	P	49.8	P	76.8	P	50.2	P	40.3	P	85.1	P	61	P
1415866_at	50.4	P	84.4	P	65.4	P	53.8	P	58.8	P	57.2	P	78.8	P	65.9	P	74	P	67	P	70.7	P	77.5	P	66	P	89.3	P	89.1	P
1415867_at	668.5	P	472.8	P	374.2	P	440.2	P	409	P	407.4	P	519.2	P	613.9	P	435.6	P	482.7	P	495.4	P	522.4	P	544.7	P	732.6	P	681.1	P
1415868_at	18.1	A	2.3	A	1.7	A	1.4	A	8.7	A	4.1	A	8	A	4.3	A	13.2	A	5.5	A	12.2	A	3.6	A	6.5	A	7.6	A	5.5	A
1415869_a_at	285.8	P	291.3	P	168.9	P	206	P	183.4	P	171.1	P	247.8	P	259.6	P	206.4	P	209.8	P	260.7	P	253	P	206.8	P	267.9	P	250.7	P
1415870_at	534.9	P	353.2	P	288.2	P	320.7	P	286.7	P	254.3	P	354	P	409.5	P	338.2	P	355.2	P	340.7	P	337.6	P	315.3	P	344.1	P	467.8	P
1415871_at	117.9	P	69.9	P	59.1	P	58	P	60	P	66.1	P	53.5	P	69.3	P	70.7	P	79.1	P	72.1	P	90.1	P	71.8	P	103.4	P	125.3	P
1415872_at	353.3	P	306.4	P	220.5	P	263.4	P	237.5	P	263	P	283.5	P	285.4	P	258.6	P	278.7	P	337.2	P	380.9	P	287.1	P	351.9	P	369.1	P
1415873_a_at	261.9	P	224.5	P	160	P	164.4	P	142.7	P	128.9	P	167.7	P	147.5	P	140.2	P	172.7	P	138.8	P	175.4	P	164.1	P	240.6	P	185	P
1415874_at	85.4	A	109.8	A	60.8	A	70.9	A	65.5	A	47.1	A	70.2	A	82.9	A	72.5	M	87.9	P	66.7	A	77.2	A	100.4	A	118.1	A	81.3	A
1415875_at	14.6	A	28.2	A	9.8	A	3	A	4.3	A	14.5	A	15.7	A	15.9	A	21.5	A	9.2	A	4.2	A	11.1	A	15.5	A	20.2	A	15.8	A
1415876_a_at	2327.7	P	1916.2	P	1357.9	P	1634.2	P	1654.7	P	1554.6	P	1916.2	P	2159.5	P	1796.1	P	1902.8	P	1872.8	P	2025.4	P	1870	P	2205.1	P	2489	P
1415877_at	4.3	A	4.6	A	1.7	A	2.1	A	2.4	A	2	A	2.3	A	2.6	A	2.4	A	1.7	A	1.7	A	1.2	A	11.3	A	3.3	A	2.5	A
1415878_at	62.1	P	49.8	P	32.2	P	28.7	P	7	A	23.1	A	31.7	P	30.5	P	34.2	P	29.5	M	12.6	A	33.3	A	47.2	A	49.6	P	38.7	P
1415879_a_at	2235.9	P	1832	P	1405.7	P	1612.1	P	1575.3	P	1511.1	P	1951.9	P	1943.6	P	1830.1	P	1967.2	P	1817.8	P	2088.7	P	1921	P	2242.8	P	2676.9	P
1415880_a_at	3962.1	P	2746.7	P	2052.1	P	2160.2	P	2074.4	P	2136.5	P	2525.1	P	2690.4	P	2470.9	P	2231.1	P	2549.8	P	2500.1	P	2211.9	P	2990	P	2665.1	P
1415881_at	1911	P	1767.9	P	1121	P	1343.9	P	1243.7	P	1243.5	P	1487	P	1525.3	P	1323.1	P	1320.7	P	1474.5	P	1550.1	P	1262	P	1801.5	P	1795.7	P
1415882_at	1769.9	P	1539.9	P	997	P	1168.8	P	1078	P	1051.3	P	1312	P	1369.7	P	1350.2	P	1154.9	P	1372.5	P	1379.3	P	1187.3	P	1602.3	P	1709.7	P
1415883_a_at	11.6	A	5.1	A	2.7	A	1.7	A	2.3	A	1.2	A	2.6	A	1.7	A	2.8	A	10.5	A	9.8	A	2.8	A	5.9	A	3.8	A	3.3	A
1415884_at	14.8	A	66.7	A	39.7	A	50.5	A	41.5	A	56.1	P	9.3	A	45.9	A	73.6	A	31.7	A	45.8	M	53.4	A	79.4	A	45.2	A	37.9	A
1415885_at	18.1	A	12.5	A	9.4	A	6	A	2.1	A	15.2	A	9.8	A	3.3	A	11.9	A	21.9	A	11.7	A	5.9	A	4.1	A	17.4	A	4.5	A
1415886_at	33.8	A	42.7	A	19.5	A	47.4	A	52.4	A	16.8	A	32.7	A	20.5	A	6.4	A	27.3	A	8.2	A	8.1	A	19.5	A	14	A	47	A
1415887_at	1237.1	P	878.8	P	550.5	P	799.6	P	672.9	P	578.4	P	809.4	P	795.9	P	672	P	593	P	797.2	P	766.4	P	780	P	949.9	P	848.4	P
1415888_at	386.1	P	299.4	P	244.1	P	282.3	P	229.2	P	206	P	276.6	P	300.9	P	275.7	P	246	P	298.4	P	316.9	P	260.6	P	391.6	P	364	P
1415889_a_at	2953.9	P	2381	P	1984.4	P	1763.9	P	1751.5	P	1693.1	P	2032.4	P	2571.9	P	1779	P	1644.6	P	1939.3	P	1954	P	1655.3	P	2587.2	P	2452.3	P
1415890_at	191	P	185.1	P	134.3	P	157.8	P	112	A	101.1	A	144.1	P	134.3	P	109.6	P	115.7	P	148.5	M	144.7	P	142.9	P	224	P	192.3	M
1415891_at	1382.5	P	1341.4	P	896.2	P	1043.1	P	877.9	P	848.8	P	1283.4	P	1317.9	P	1154.6	P	1127.7	P	1257.5	P	1210.1	P	903.8	P	1256.9	P	1370.7	P
1415892_at	257	P	169.3	P	148.1	P	97.8	P	118.7	P	111.3	P	152.8	P	107.6	P	146	P	109.3	P	139.4	P	133.3	P	112.8	P	190	P	240.4	P
1415893_at	166.3	P	115.4	P	83.3	P	75.9	P	66.2	P	70.3	P	106.6	P	77.7	P	80.9	P	77.4	P	94.2	P	72.9	P	83.4	P	103.1	P	121.6	P
1415894_at	227.5	P	248.3	P	134	P	179.3	P	172.3	P	164.6	P	190.4	P	182.7	P	199.1	P	188.6	P	203.8	P	170.6	P	205.2	P	256.8	P	289	P
1415895_at	785.4	A	696.2	A	432.1	A	604	A	612.3	A	749.9	A	492.7	A	695.4	A	570.8	A	731.3	A	612.6	A	635.9	A	622.8	A	790.1	A	609.1	A
1415896_x_at	73.9	A	77.5	A	44.7	A	58.8	A	60.4	A	49.6	A	60	A	60.7	A	58.9	A	53.4	A	57.5	A	61	A	87.9	A	90.6	A	71.2	A
1415897_a_at	7303.7	P	6192.1	P	4167.1	P	4764.1	P	4649.7	P	4523.6	P	5063.5	P	5471.9	P	5035.9	P	4811.2	P	5331.7	P	5228.2	P	4863	P	5607	P	5723.6	P
1415898_at	34.5	P	44	P	25.2	P	47.1	P	30	P	31.9	P	40.3	P	30.3	P	37.3	P	32	P	28.7	P	24.8	P	60.4	P	37.1	P	57.8	P
1415899_at	44.3	A	36.7	A	34.4	A	47.8	A	21.9	A	20.1	A	33.1	A	51.4	A	39.7	A	5.7	A	16.7	A	29.8	A	32.4	A	10.4	A	65	A
1415900_a_at	24.1	A	11.4	A	7.7	A	13.4	A	32.4	A	5.9	A	26.7	A	27	A	21.7	A	22.1	A	13.1	A	23.6	A	29.2	A	6.8	A	17.3	A
1415901_at	215.9	P	138.8	A	109.1	A	119.7	A	96	A	106.6	A	132.2	M	120.7	A	124.4	A	121	P	138	A	149.6	A	161.2	A	136.9	A	138	P
1415902_at	9.5	A	5.7	A	4.3	A	4.9	A	7.5	A	5.1	A	5.8	A	7.5	A	6.4	A	7.8	A	5	A	8.8	A	11.9	A	11.7	A	6.3	A
1415903_at	67.7	P	107.2	P	68.2	P	70.2	P	73.7	P	62.9	P	41.6	P	81.3	P	61.9	P	45.4	P	64.3	P	66.9	P	89.9	P	84.2	P	66.8	P
1415904_at	320.7	P	261.7	P	140.1	P	189.3	P	180.3	P	210.7	P	155.7	P	246.4	P	161.8	P	146.4	P	142	P	159	P	192.6	P	175.3	P	581	P
1415905_at	3.3	A	18.3	A	5.1	A	10.7	A	8.9	A	11.3	A	13.9	A	5.5	A	2.5	A	3	A	19	A	13.3	A	38.4	A	15.5	A	5.3	A
1415906_at	1476	P	1170.6	P	1024.5	P	1137.7	P	856.2	P	1194.8	P	1295.1	P	1701.3	P	1220.8	P	1021	P	1043.2	P	995	P	1295.5	P	1261.6	P	1671.1	P
1415907_at	237.6	P	163	P	115	P	153.8	P	135.1	P	137.1	P	159	P	185.6	P	167.3	P	138	P	157.5	P	208.8	P	293.8	P	244.2	P	175	P
1415908_at	217.9	P	241	P	150.4	P	142.2	P	176.9	P	169.5	P	191.6	P	206.1	P	148.5	P	147.2	P	188.5	P	170.9	P	159.9	P	249.9	P	259.2	P
1415909_at	207.9	P	143.7	P	111.6	P	146.5	P	117.7	P	131.1	P	172.1	P	160	P	135.5	P	153	P	160.5	P	188.8	P	158.1	P	259.4	P	171.8	P
1415910_s_at	136.8	A	156.7	A	111.8	A	157.5	P	135.8	A	119.1	A	171.4	P	202	P	109.1	A	112.5	M	99.4	A	143.5	A	135.4	A	147.2	A	70.5	A
1415911_at	83.6	P	106.9	P	57.5	P	66.8	P	65.2	P	71.7	P	88.3	P	89.9	P	93.6	P	76.3	P	83.9	P	92.3	P	106.9	P	159	P	118.5	P
1415912_a_at	1232.6	P	1192.9	P	822.9	P	1048.3	P	1016.2	P	961.8	P	1210.1	P	1253.7	P	1249.5	P	1233.2	P	1364.7	P	1324.5	P	1273	P	1300.9	P	1487	P
1415913_at	44.4	A	9.1	A	6.6	A	11	A	10.7	A	18.3	A	6.5	A	27.2	A	9.7	A	5.5	A	7.5	A	10.2	A	8	A	16.9	A	10.6	A
1415914_at	989.5	P	822.3	P	479.1	P	623.8	P	546.4	P	525.8	P	710.8	P	798.3	P	650.5	P	713.1	P	698.5	P	750.7	P	747.5	P	851.3	P	825.4	P
1415915_at	379.6	P	290.1	P	214.6	P	311.2	P	231.1	P	211.5	P	293.6	P	333.6	P	262.6	P	305	P	329.7	P	308.1	P	310.8	P	387.4	P	359.8	P
1415916_a_at	1212.5	P	928.7	P	672	P	662.9	P	775.2	P	507	P	853	P	832.7	P	828.5	P	772.9	P	846.8	P	760	P	879.2	P	1098.4	P	1132.8	P
1415917_at	890.8	P	709	P	550.2	P	620.5	P	572.4	P	443.3	P	735.1	P	671.2	P	693	P	670.7	P	741.6	P	654.3	P	686.4	P	816.2	P	996.6	P
1415918_a_at	1549.3	P	1292.7	P	877.7	P	1189.1	P	1121	P	940.2	P	1324.8	P	1252.7	P	1312	P	1261.9	P	1318.6	P	1235.3	P	1209.1	P	1634.3	P	1576.7	P
1415919_at	42.5	A	62.5	A	24.4	A	26.9	A	42.4	M	43.7	A	30.4	A	47	A	45.4	A	37.1	A	39.8	A	47.5	A	43.3	A	57	A	64.8	P
1415920_at	384.3	P	327	P	241.9	P	236.6	P	220.7	P	211.9	P	233.4	P	270.1	P	225.4	P	271.4	P	299.1	P	242	P	272	P	411.7	P	346.5	P
1415921_a_at	10	A	18.7	A	11.1	A	41.7	A	31.2	A	34.9	A	30	A	25.4	A	29.8	A	38.8	A	38.4	A	21.5	A	42.3	A	35.8	A	19.5	A
1415922_s_at	200.4	P	202.4	P	116.7	P	181.3	P	192.4	P	94.4	P	163.7	P	189.1	P	140.1	P	183.9	P	75.8	P	164.2	P	176.2	P	231.8	P	252.1	P
1415923_at	22.4	A	2.7	A	1.5	A	1	A	7.2	A	4.2	A	2.3	A	7.7	A	6.8	A	0.4	A	9	A	5.2	A	2.4	A	11.8	A	13.2	A
1415924_at	6.4	A	24	A	18.3	A	12.3	A	14.8	A	16.4	A	2	A	16.5	A	1.6	A	16.9	A	18.6	A	6.7	A	5.9	A	21.9	A	8.8	A
1415925_a_at	41.8	P	95.8	A	50.2	A	41	A	35.2	A	41	A	55.5	P	52	A	62.7	A	77.9	P	52.7	A	60.4	A	32.3	A	75.4	M	50.3	A
1415926_at	74.8	M	76.8	P	55.3	P	49.1	M	58.1	P	64.3	P	69.4	P	61.4	P	49	P	70.9	P	55.6	P	61.6	P	98	P	93.6	P	63.8	P
1415927_at	25.6	A	15.4	A	18.1	A	6.1	A	40.4	A	39.9	A	6.4	A	44.5	A	54.5	A	4.8	A	25.5	A	13	A	55.1	A	44.3	A	11.3	A
1415928_a_at	700.2	P	666	P	473.6	P	471.5	P	428.6	P	436.3	P	526.5	P	695.4	P	538.5	P	479.9	P	609.3	P	511.4	P	584.5	P	902.2	P	923.2	P
1415929_at	634.2	P	568.7	P	428.3	P	425.5	P	329.3	P	389.1	P	481.6	P	585.9	P	464.3	P	423.5	P	514.1	P	498.5	P	469.6	P	725.1	P	757.4	P
1415930_a_at	718.1	P	692.4	P	613.5	P	531	P	497.1	P	517.9	P	612.7	P	817.6	P	686.8	P	645	P	786.9	P	813.2	P	556.3	P	928	P	1084.8	P
1415931_at	5.1	A	17.7	A	34.5	A	4.1	A	33.9	A	6	A	3.6	A	12.1	A	37.6	A	8.6	A	12	A	18.3	A	29.7	A	10.3	A	43.6	A
1415932_x_at	134.3	P	165.3	P	83.5	P	118.7	P	93.1	P	95.7	P	98.7	P	88.1	P	137.5	P	106.3	P	96.3	P	96.6	P	68	P	146.5	P	133.3	P
1415933_a_at	3828.3	P	3498.4	P	2414.3	P	2454.4	P	2482.1	P	2523	P	3030.7	P	3376.2	P	2975.9	P	2654.1	P	2880.6	P	2890.7	P	2707.3	P	3658.7	P	3666.2	P
1415934_at	158.2	P	95.7	P	73.7	P	90.6	P	81.8	P	85.1	P	102.3	P	81.2	P	79.1	P	103.3	P	103.6	P	99.2	P	103.5	P	128.1	P	107.8	P
1415935_at	12.9	A	50.2	A	13.7	A	16	A	22.8	A	19	A	16.6	A	38.1	A	25.4	A	33.9	P	31	A	28.3	A	39.9	A	31.1	A	33.9	P
1415936_at	406.9	P	376.2	P	275.2	P	328	P	260.6	P	209.8	P	351.8	P	288.2	P	265.9	P	246.8	P	234.5	P	281.9	P	312.2	P	352.3	P	330.5	P
1415937_s_at	235.7	P	173.7	P	148.4	P	169.1	P	137.3	P	132.2	P	190.3	P	171.6	P	166.3	P	177.8	P	159.7	P	165.8	P	168.1	P	241.1	P	208.3	P
1415938_at	1.7	A	3	A	2.6	A	2.9	A	0.6	A	4.6	A	2.6	A	2.8	A	3.6	A	3.9	A	2.4	A	1.7	A	2.5	A	4.7	A	3.6	A
1415939_at	17.6	A	45.4	A	25.8	A	16.2	A	7.8	A	8.9	A	22.3	A	22.1	A	9	A	25.6	A	36	A	7.8	A	17.1	A	9	A	4.9	A
1415940_at	103.5	P	95.8	P	61.8	P	84.5	P	86.9	P	67.9	P	86.5	P	120.6	P	63.7	P	108.6	P	95.8	P	89.8	P	141.2	P	156.2	P	116.2	P
1415941_s_at	36.2	P	46.3	P	28.5	P	30.8	P	34.6	P	22.4	P	29.1	P	33.4	P	35.7	P	45	P	38.8	P	32	P	41.7	A	45.7	P	39.4	P
1415942_at	4405.1	P	3504	P	2567.7	P	2686.8	P	2899	P	2653.1	P	3148.4	P	3456.3	P	3186.3	P	2916.1	P	3256.1	P	3254.8	P	2958.5	P	3813.7	P	3766.5	P
1415943_at	1225.5	P	1086.3	P	644.3	P	692.5	P	637.5	P	412.9	P	717	P	499.7	P	659.9	P	558	P	480.4	P	544.4	P	519.6	P	621.7	P	1125	P
1415944_at	407.6	P	388.5	P	302.2	P	252	P	256.3	P	182.5	P	287	P	193.9	P	293.7	P	225.2	P	194.2	P	224.2	P	171.2	P	246.7	P	404.7	P
1415945_at	27.6	A	27.3	A	4.7	A	26.5	A	22.1	P	8.5	A	23.2	P	13.2	A	22.4	M	23.1	P	15.1	A	21.2	P	72.5	P	58.9	P	23.2	A
1415946_at	198.9	P	157.9	P	116.8	P	132.5	P	93.1	P	106.5	P	145.5	P	127	P	117.2	P	107.4	P	142.9	P	137.7	P	148.6	A	193.7	P	156.6	P
1415947_at	3164.7	P	2803.5	P	1708.9	P	2533.9	P	2354.8	P	2305.8	P	2950	P	2974.9	P	2984.7	P	2766	P	2880.1	P	3104.7	P	2543.5	P	3613.4	P	3240.1	P
1415948_at	1693.7	P	1696.5	P	1167.3	P	1639.6	P	1528	P	1373.6	P	1910.5	P	1772.8	P	1880.7	P	1656.5	P	1937.9	P	2135.7	P	1502.4	P	2316.5	P	2388.5	P
1415949_at	8.7	A	17.3	A	3.7	A	2.9	A	4.7	A	7	A	0.4	A	9.7	A	2.6	A	11.7	A	2.5	A	1.1	A	16.5	A	19.6	A	11.1	A
1415950_a_at	1141.7	P	1005.6	P	591.5	P	939.4	P	798.8	P	665.7	P	987	P	908	P	1033.2	P	1134	P	976.5	P	1075	P	1085.8	P	1152.8	P	1013.1	P
1415951_at	7.2	A	10.4	A	9.5	A	31.1	A	6.6	A	22.8	A	35.3	A	7.7	A	13.2	A	7.9	A	20.6	A	6.8	A	32.8	A	29.7	A	40.6	A
1415952_at	104.2	A	85.3	A	60.5	A	83.2	A	81.6	A	81.5	A	81.5	A	109.2	A	75	A	73.5	A	95	A	101.9	A	34	A	127	A	107.1	A
1415953_s_at	99.8	P	95	P	56.6	P	78.5	P	62	P	60.5	P	68	P	76.4	M	81.4	P	57.4	P	78.6	P	88.9	P	114.9	P	119.6	P	105.6	P
1415954_at	7.6	A	12.9	A	4.1	A	2.5	A	2.7	A	3.1	A	10.4	A	3.7	A	10	A	8	A	0.4	A	3.5	A	2.9	A	3.5	A	6.1	A
1415955_x_at	132.6	A	105.3	A	51.8	A	42.9	A	68.6	A	63.9	A	68.8	A	81.3	A	52.2	A	63.1	A	55.2	A	61.6	A	91.4	A	77.1	A	88.8	A
1415956_a_at	158.3	A	112.6	A	92.2	A	93.8	A	107.5	A	85.4	A	115.3	A	108.4	A	113.5	A	111.6	A	101.5	A	130.2	A	154.6	A	168.1	A	121	A
1415957_a_at	74.6	P	87.8	P	65.2	P	80.6	P	56.1	P	67.8	P	73.2	P	90.9	P	72.9	P	76.1	P	71.2	P	85.7	P	76.8	P	118.5	P	90.7	P
1415958_at	58.3	A	68	A	22.2	A	58.5	A	36.4	A	37.8	A	51.8	A	64.4	A	54.2	A	43.3	A	65.7	A	48	A	68.7	A	83.3	A	66.4	A
1415959_at	3.7	A	3.3	A	2.1	A	2.4	A	2.9	A	2.8	A	3.5	A	2.4	A	2.1	A	4.2	A	2.9	A	2.7	A	2.8	A	5.3	A	5.3	A
1415960_at	23.3	A	63.6	A	27.1	A	23.1	A	44.6	A	31.9	A	34.6	A	37.3	A	46.1	A	1.4	A	22.9	A	29.4	A	13.3	A	63.3	A	38.4	A
1415961_at	322	P	245.9	P	187.2	P	212.3	P	194.8	P	164.1	P	256.3	P	243.6	P	188.2	P	186.4	P	197.1	P	205.6	P	270.2	P	355.1	P	284.3	P
1415962_at	650.3	P	661.5	P	403.3	P	464.2	P	467	P	452.1	P	552.3	P	560.6	P	584.4	P	498.6	P	614.5	P	584.7	P	542.5	P	724.1	P	732.4	P
1415963_at	444.4	P	374.7	P	289.1	P	272.7	P	262.8	P	279.9	P	348.5	P	344.7	P	286.8	P	340.8	P	335.5	P	342.8	P	318	P	536.4	P	426.3	P
1415964_at	7258.5	P	6162	P	3825.2	P	4343.9	P	4466.7	P	4214.6	P	5147.7	P	4955.4	P	5300.5	P	4753.7	P	4807.7	P	5073.6	P	4686.4	P	5688.2	P	5811.8	P
1415965_at	2787.4	P	2265.9	P	947.9	P	1849.3	P	2108	P	1152.9	P	3202.1	P	1130.4	P	2026.1	P	2217	P	1669.9	P	1699	P	2135.5	P	3139.2	P	3848.7	P
1415966_a_at	811.7	P	958.6	P	651.6	P	665.6	P	640.4	P	603.9	P	827.8	P	852.4	P	802.5	P	722.1	P	816.3	P	823.9	P	630.6	P	940.4	P	1022.2	P
1415967_at	1201.2	P	995.3	P	724.8	P	826.3	P	703.9	P	712.4	P	902.7	P	850.9	P	838.2	P	837.8	P	881.2	P	909.7	P	796.8	P	1277.1	P	1096.5	P
1415968_a_at	58.5	P	96	P	33.9	A	51	P	53.1	P	36.7	A	61.6	P	58.5	P	56.2	P	54.8	P	44.7	P	56.9	P	54.9	A	69.5	P	93	P
1415969_s_at	4.3	A	4.4	A	2.8	A	2.1	A	3.1	A	6.8	A	2.1	A	2.5	A	3.5	A	3.5	A	2.6	A	2.4	A	4.4	A	10	A	4.5	A
1415970_at	4516.3	P	3891.7	P	2681.6	P	2741.1	P	2604.4	P	2486	P	3269.3	P	3206.2	P	3144	P	3023.6	P	3027.8	P	3314.4	P	2586.9	P	3358.5	P	3539.5	P
1415971_at	152.2	P	149.2	P	91.7	P	85.8	P	84.5	P	90.5	P	94.4	P	111.8	P	72.7	P	78.9	P	71.9	P	91.2	P	71	P	91.9	P	121	P
1415972_at	76.4	P	57.8	P	47.4	P	42.6	P	44.1	P	50	P	51.4	P	54.6	P	45.9	P	42.4	P	40.5	P	44.8	P	45.6	P	56.9	P	73.7	P
1415973_at	133.5	P	104.4	P	78.5	P	87	P	79.6	P	81.8	P	84.1	P	94.9	P	59.9	P	72.2	P	67.9	P	82.7	P	79.5	A	98.6	P	149.8	P
1415974_at	332.8	P	290.9	P	213	P	187.6	P	235.4	P	219.9	P	204.7	P	222.8	P	246.7	P	253.1	P	216.3	P	250.2	P	263.4	P	331.1	P	272.7	P
1415975_at	414.4	P	297.1	P	213.6	P	167.9	P	203.4	P	167.4	P	208.7	P	175.4	P	198.3	P	180.7	P	219.5	P	182.7	P	200.7	P	280.9	P	233.6	P
1415976_a_at	213.7	P	178.4	P	135.9	P	115.6	P	121.6	P	78.6	P	139.8	P	93.6	P	146.2	P	113.1	P	116.8	P	116	P	108.8	A	173.2	A	144.6	A
1415977_at	31.1	A	14.9	A	4.8	A	5.4	A	4.2	A	23.1	A	10.4	A	12.7	A	3.3	A	16.2	A	2.6	A	2.5	A	11.1	A	7.6	A	3.3	A
1415978_at	15.7	A	2.2	A	3.9	A	0.7	A	17.2	A	1.1	A	7.1	A	8.9	A	5.1	A	3.2	A	2.2	A	4.6	A	4.6	A	16.6	A	2.9	A
1415979_x_at	2947.4	P	2202.7	P	1658.8	P	1836.4	P	1877.5	P	1762.2	P	2198	P	2531.5	P	2040.4	P	1875.6	P	2254.2	P	2227.1	P	1950.7	P	2712.3	P	2938	P
1415980_at	1436.3	P	1225.5	P	892.2	P	1025.3	P	1001.1	P	879.6	P	1258.9	P	1297.3	P	1274.2	P	1105.5	P	1219.2	P	1175.4	P	1075.1	P	1474.8	P	1641.5	P
1415981_at	288.3	P	281.4	P	215.3	P	194.1	P	195.6	P	184.1	P	215.5	P	266.9	P	245.9	P	212.6	P	246.1	P	254.4	P	203.2	P	300.7	P	258.7	P
1415982_at	167.7	P	192	P	121	P	148.6	P	122.5	P	123.5	P	132.3	P	144.2	P	121.9	P	141.5	P	149.1	P	158.4	P	144.5	P	193.8	P	180.1	P
1415983_at	457.6	P	404.9	P	305.7	P	324.4	P	285.2	P	302.7	P	364.1	P	378.6	P	308.6	P	297.4	P	328.9	P	363.2	P	303.1	P	434.3	P	395.1	P
1415984_at	2841.1	P	2859.3	P	2239	P	1941.9	P	1882.1	P	1747.6	P	2183.8	P	2219.9	P	2348.9	P	2136.9	P	2903	P	2858.4	P	2206.5	P	3119.2	P	2542.6	P
1415985_at	230.2	P	216	P	170.7	P	168.4	P	147.8	P	157.8	P	177.9	P	217.5	P	150.3	P	221.3	P	215.3	P	195.2	P	228.1	M	282.6	P	260.3	P
1415986_at	306.5	P	180.9	P	174.2	P	163.4	P	147.8	P	178.8	P	178.7	P	187	P	198.8	P	197.9	P	235.1	P	199.7	P	218.7	P	262	P	200.9	P
1415987_at	817	P	724.1	P	459.8	P	522.9	P	493.5	P	500.1	P	566.3	P	670.6	P	527.1	P	590.3	P	602	P	598.8	P	537	P	687.2	P	666.4	P
1415988_at	213.9	P	197.5	P	119.2	P	137.8	P	133.9	P	112.8	P	135.5	P	155	P	107	P	166.4	P	138.2	P	156	P	143.9	P	153.5	P	162.4	P
1415989_at	87.1	P	89.7	P	45.7	P	59.5	P	62.7	P	59	P	63.7	P	79.9	P	52.2	P	59.5	P	65	P	63.3	P	64.5	P	92.3	P	120.3	P
1415990_at	965	P	767.1	P	517.8	P	668.6	P	615.8	P	478.4	P	723.8	P	798.9	P	649	P	681	P	759.1	P	742.4	P	580.2	P	792.9	P	831.3	P
1415991_a_at	807.7	P	986	P	569.3	P	696.4	P	624.2	P	628.4	P	848.3	P	814.5	P	709.4	P	679.6	P	765.2	P	810.4	P	792.1	P	995.4	P	918.5	P
1415992_at	123.8	P	137.6	P	102.4	P	107.3	P	89.4	P	90.6	P	107	P	107.6	P	81	P	106.9	P	125.8	P	98.2	P	97.3	P	163.9	P	146.6	P
1415993_at	195.2	P	240.4	P	197.9	P	414.1	P	79.6	P	192.7	P	145.6	P	561.3	P	162.7	P	644.7	P	156.4	P	344.8	P	429.6	P	120.6	P	130.2	P
1415994_at	8194.9	P	6317.2	P	4301	P	4834.8	P	4894.7	P	4856.6	P	5285.1	P	5909.6	P	5507.2	P	5046.9	P	5659.7	P	5593.8	P	5064.8	P	6114.7	P	5714.6	P
1415995_at	155.4	P	162.9	P	126.7	P	114.3	P	123.3	P	154	P	223.6	P	230.8	P	252	P	221.1	P	250.8	P	212	P	181.9	P	240.3	P	461	P
1415996_at	170.7	P	158.5	P	133.6	P	117.7	P	97	P	118.7	P	159	P	276.7	P	225.5	P	110.8	P	146.6	P	246.7	P	145.3	P	317.7	P	660	P
1415997_at	120.1	A	102.2	A	109.6	P	123.4	A	41.7	A	62	A	133.3	A	235	P	260.1	P	105.3	A	142.5	A	317.5	P	113.7	A	303.5	P	622	P
1415998_at	976.3	P	906.3	P	608.5	P	768.1	P	809.7	P	633.5	P	915.3	P	873.8	P	879.1	P	831.2	P	860.9	P	866.3	P	837.1	P	1141.4	P	1162.8	P
1415999_at	4.6	A	31.8	A	6.3	A	6.2	A	28.8	A	7.9	A	11.6	A	27.5	A	6	A	36.7	A	6.3	A	29	A	12.1	A	11.4	A	17.6	A
1416000_a_at	6146.6	P	5597.7	P	3526.7	P	4113.5	P	4170.6	P	3709	P	4761	P	5123.4	P	4759.7	P	4683	P	4778.9	P	4826.9	P	4434.7	P	5822.3	P	5735.1	P
1416001_a_at	304.7	A	312.1	A	178.7	A	253.6	A	225.7	A	201.8	A	233.2	A	254.4	A	246.2	A	210.4	A	193.1	A	209.4	A	219.2	A	348.2	A	225.3	A
1416002_x_at	48.8	A	9.5	A	6.3	A	8	A	4.6	A	6.6	A	25.1	A	28.6	A	7.2	A	7.8	A	13.9	A	21.5	A	4.4	A	5.5	A	18.6	A
1416003_at	6.1	A	10.2	A	2.9	A	4.2	A	7.3	A	3.6	A	5.2	A	5	A	5.8	A	10.5	A	8.8	A	0.8	A	15.8	A	12.7	A	4.4	A
1416004_at	277.3	P	280.8	P	188.2	P	229.1	P	191.5	P	214.7	P	243.7	P	239.9	P	245.4	P	228.6	P	256.3	P	282.4	P	234.4	P	314.1	P	269.9	P
1416005_at	553.7	P	400.8	P	327.1	P	408.3	P	361.9	P	304.9	P	444.5	P	451.3	P	403.8	P	398.7	P	432.7	P	448.6	P	349.3	P	555.6	P	543	P
1416006_at	52.9	A	55.5	A	40.7	P	35.3	A	51.1	A	33.5	P	42.9	A	42.7	A	47.3	A	49.2	P	55.1	M	41.9	A	67.1	A	66.7	P	61.8	P
1416007_at	1.3	A	3.4	A	5.4	A	11.2	A	7.4	A	0.8	A	1.6	A	5.3	A	9.8	P	7.4	A	1	A	2.8	A	5	A	3.6	A	5.9	A
1416008_at	11	A	9.8	A	11.4	A	1.3	A	2.1	A	3.5	A	5.8	A	3.2	A	1.3	A	0.8	A	0.6	A	9.2	A	1.7	A	4.4	A	3.7	A
1416009_at	83.7	P	109.8	P	68.7	P	57.3	P	49.6	A	72.7	P	66.5	P	84.6	P	82	P	72.9	P	62.3	A	77.8	P	88.3	P	101.5	P	105.3	P
1416010_a_at	121.9	P	95.7	P	76.1	P	67.7	P	72.1	P	60.1	P	82.7	P	74.4	P	79.9	P	75.3	P	76.8	P	70.4	P	76.2	P	100.7	P	81.6	P
1416011_x_at	128.2	P	99.8	P	57.3	P	70	P	70.8	P	59.8	P	113.9	A	82.6	P	85.3	M	87.4	P	73.4	P	70.5	P	65.2	A	101.2	P	60.9	P
1416012_at	5.1	A	11.7	A	2.9	A	1.3	A	6	A	2.9	A	6.3	A	3.6	A	7.4	A	5.4	A	3.3	A	2.1	A	6.3	A	7	A	7.3	A
1416013_at	99.5	P	94	P	85.7	P	84.3	A	73.7	A	81.5	P	91.8	A	105.4	M	97.2	A	80.5	M	89.7	A	102	P	103.4	A	125.2	A	120.2	P
1416014_at	344.9	P	280.3	P	111.4	P	315.5	P	300.1	P	239.6	P	363.1	P	333	P	282	P	325.5	P	330.2	P	292.5	P	238.1	P	400.4	P	335.9	P
1416015_s_at	475	P	318.1	P	258.1	P	312.7	P	299.9	P	280.7	P	328.5	P	397.8	P	280	P	325	P	369.9	P	346	P	346.8	P	406.4	P	410.9	P
1416016_at	118.4	P	78.1	A	55.7	A	78.7	P	65.1	P	55.9	P	77.2	P	81.9	P	74.1	P	65.1	P	64.9	A	71.9	P	71.2	A	80.4	A	53.9	A
1416017_at	153.1	A	98.9	A	92.8	A	114.4	A	88.7	A	53.8	A	110.1	A	89.4	A	97.8	A	98.8	A	120.9	A	111.3	A	29.7	A	116	A	89.7	A
1416018_at	130.7	P	197	P	133.9	P	100.1	P	111	P	114.5	P	141.4	P	165.3	P	144.2	P	109.7	P	160.9	P	142.4	P	113.3	P	250.7	P	190.3	P
1416019_at	103.6	P	107.4	P	62.5	P	84.2	P	59.5	P	61.6	P	71.6	P	82.4	P	85.2	P	72.8	P	86.2	P	78.5	P	90.2	P	120.3	P	76.4	P
1416020_a_at	1555.8	P	1461.6	P	918.4	P	1041.7	P	1031	P	832.3	P	1218.3	P	1207.7	P	1250.4	P	1119.9	P	1189	P	1290.1	P	897.2	P	1292.5	P	1516.1	P
1416021_a_at	253.7	P	161.6	P	132.3	P	169.6	P	166.5	P	621.6	P	104.5	P	730.4	P	118.4	P	181.2	P	140.9	P	228	P	290.2	P	199.2	P	819.7	P
1416022_at	138.6	P	56	A	67.4	P	83.2	P	86.9	P	268.4	P	63.7	A	302.3	P	52.2	P	82.7	P	55.8	M	96.2	P	231.6	P	85.4	A	388.8	P
1416023_at	26.4	A	38.9	A	26.7	A	25.7	M	21.6	A	20.6	A	27.8	A	28	A	32.6	A	49.8	P	41.3	A	33.3	P	43.8	A	44.4	A	43.3	P
1416024_x_at	1156.8	P	944.8	P	764.3	P	1042.4	P	865	P	881.6	P	1112.3	P	1334.7	P	992.9	P	903.4	P	1256.6	P	1177.1	P	1000.3	P	1263.2	P	1405	P
1416025_at	7716.1	P	6134.5	P	4402.8	P	4643.1	P	4674.8	P	4529.8	P	5000.5	P	5631.9	P	5223.5	P	4450.1	P	5235.3	P	5085.3	P	4756.8	P	5276.8	P	5841.7	P
1416026_a_at	1182.2	P	1396	P	888	P	1195	P	1342.7	P	1195.5	P	1541.2	P	1586.8	P	1514.9	P	1657.1	P	1449.2	P	1716.8	P	1669.3	P	2018.7	P	2155.5	P
1416027_at	863.8	P	687.3	P	500.3	P	576.8	P	547.6	P	531.2	P	680.3	P	705.7	P	676.2	P	656.8	P	735.4	P	676.5	P	661.2	P	875.2	P	816.5	P
1416028_a_at	54.6	P	47.8	P	27.1	P	44.8	P	32.7	P	33.5	P	43.5	P	46	P	29.2	P	52.6	P	40.2	P	70.8	P	57.9	P	49.7	P	51.4	P
1416029_at	68.4	P	143.1	P	61	P	35.5	P	16.7	P	28.7	P	41.8	P	48.1	P	45.5	P	28.2	P	16.1	A	27.8	P	14	A	27.9	A	63.4	P
1416030_a_at	99.2	P	143.5	P	68.5	P	72.6	P	81.8	P	70.4	P	84.2	P	75.7	P	65.5	P	88.6	P	79.6	P	103.2	P	101.4	A	122.4	P	70.1	P
1416031_s_at	100.2	P	114.8	P	93.8	P	95.1	P	107.3	P	96.8	P	104.1	P	106.7	P	99.8	P	115	P	111.5	P	89.4	P	107.4	P	138.5	P	117.2	P
1416032_at	202	P	138.8	M	144.4	P	144.5	P	153.1	P	142.1	P	147.2	P	160.1	P	161.8	P	173.3	P	184.8	P	156.9	P	149.1	A	232.4	P	182	P
1416033_at	27.7	A	25.7	P	27.3	P	29.2	P	34.2	P	15	P	30.8	P	34.9	P	34.3	P	33.2	M	37.6	P	33.5	P	46.7	A	50.5	A	31.4	P
1416034_at	32.9	M	25.3	A	9.4	A	23.1	P	16.4	A	9.6	A	24.9	A	24.8	A	23	A	19.5	A	20.5	A	4.9	A	7	A	33.3	A	19.8	P
1416035_at	117.8	P	70.4	P	56.6	P	62.4	P	79.8	P	44.9	P	72.9	P	76.6	P	68.7	P	59.9	P	80.4	P	57.7	P	53.9	A	75.4	A	68	P
1416036_at	386	P	332.1	P	211.4	P	265.5	P	250.9	P	241.3	P	331.1	P	350.7	P	301.4	P	296.3	P	300.3	P	339.2	P	370.4	P	359.9	P	411.6	P
1416037_a_at	610.7	P	403.6	P	318.9	P	441.6	P	402.2	P	386	P	452.4	P	526.5	P	383.2	P	485	P	454.7	P	452.3	P	421.2	P	556.1	P	595.5	P
1416038_at	280.6	P	201.3	P	171.7	P	210.4	P	186	P	188.7	P	205.5	P	226.8	P	187.2	P	215.8	P	195.1	P	222.6	P	194.5	P	217.8	P	253.6	P
1416039_x_at	79.8	P	106.5	P	57.9	P	40.6	P	23.5	P	47.7	P	49.2	P	87.6	P	61.2	P	76.6	P	39.1	P	40.1	P	42.6	P	66.9	P	48.1	P
1416040_at	5	A	4	A	2.3	A	3	A	1.1	A	12.8	A	0.8	A	0.7	A	1	A	1.4	A	2.3	A	1.9	A	2.2	A	4.9	A	8.9	A
1416041_at	350.4	P	270.8	P	149.6	P	341.5	P	144.1	P	133.1	P	233.5	P	247.7	P	147.9	P	468.4	P	394.3	P	185.4	P	276.2	P	289	P	1137	P
1416042_s_at	76.4	P	63.8	A	36.6	A	31.1	A	35.3	A	25.4	A	39.6	A	59.6	A	50.2	A	50.7	P	34.4	A	53.1	A	48.8	A	64.1	A	66.1	A
1416043_at	1.8	A	3.8	A	0.5	A	2	A	6.4	A	1.8	A	1.4	A	0.6	A	6.9	A	6.8	A	2.5	A	2.4	A	17.6	A	2	A	8.3	A
1416044_at	227.1	P	163.1	P	132	P	121.9	P	123.4	P	130.4	P	150.4	P	119.1	P	121.7	P	145.9	P	141.1	P	131.6	P	134.1	P	166.8	P	122.7	P
1416045_a_at	200.8	P	105.3	A	85.3	A	85.5	P	120.1	P	77.6	M	119.9	P	109	M	86	A	105	P	118.2	A	108.3	P	182.1	P	189.2	P	129.3	A
1416046_a_at	53.4	P	57.6	P	42	P	34.4	P	44.6	P	35.7	P	44.3	P	48.4	P	37.1	P	40	P	58.2	P	45.6	P	49.2	P	65.8	P	61	P
1416047_at	1.7	A	4.4	A	4.1	A	2.4	A	1.3	A	2.6	A	2.9	A	1.2	A	3.2	A	2	A	1.2	A	2	A	7.5	A	19.7	A	5.7	A
1416048_at	148.5	P	113.6	P	105.8	P	98.8	P	100.2	P	104.7	P	105.2	P	113.5	P	109.1	P	108.9	P	125.5	P	118.5	P	118.8	P	131.5	P	136.3	P
1416049_at	887.6	P	856.9	P	643.1	P	575.7	P	473.3	P	428	P	677.5	P	429.8	P	573.8	P	364.7	P	536	P	472.7	P	371.1	P	598.4	P	720.2	P
1416050_a_at	1296.7	P	1012.7	P	891.5	P	776.7	P	672.3	P	622.6	P	837.8	P	857.7	P	783.6	P	539.6	P	910.8	P	670.1	P	556.2	P	811.3	P	924.1	P
1416051_at	564.1	P	360.2	P	307.4	P	254.7	P	272.1	P	325.8	P	337.1	P	447.4	P	293	P	283	P	342.3	P	309.1	P	317.7	P	365.4	P	596	P
1416052_at	366.6	P	237.9	P	212.1	P	189.9	P	171.2	P	169.7	P	224	P	235.6	P	232.8	P	209.1	P	275.2	P	183.7	P	251.6	P	321.2	P	270.9	P
1416053_at	2.8	A	1.9	A	1.4	A	3.5	A	0.9	A	1.3	A	1.7	A	1.7	A	1.7	A	1.1	A	1.2	A	1.8	A	4	A	2.1	A	5.2	A
1416054_at	2351.3	P	1693.5	P	1411.6	P	1499.2	P	1525.6	P	1551.8	P	1730.4	P	1959.8	P	1766.7	P	1810.3	P	1804.6	P	2049.4	P	1696.6	P	2044.9	P	2397.7	P
1416055_at	12.1	P	11.2	A	4.3	A	5.6	A	9.6	A	2.4	A	9.1	A	6.8	A	5.9	A	6.5	P	8.8	A	4.3	A	11.1	A	13.9	A	9	A
1416056_a_at	2164.2	P	1913.6	P	1493.5	P	1408.4	P	1539.3	P	1537.1	P	1702.9	P	1794.3	P	1716.5	P	1557.8	P	1726.4	P	1755.6	P	1459.1	P	2120.8	P	1925.2	P
1416057_at	2099.6	P	1856.7	P	1461.4	P	1392.1	P	1416.6	P	1374.1	P	1783.9	P	1665.9	P	1680.7	P	1597	P	1677.1	P	1761.4	P	1564.9	P	2221.5	P	1894.1	P
1416058_s_at	2878.7	P	2860.5	P	1839.2	P	2091.2	P	2236.8	P	1826.5	P	2447.9	P	2645.4	P	2351	P	2029.9	P	2296.7	P	2476.8	P	2136	P	2867.3	P	3061.5	P
1416059_at	845.5	P	577.5	P	479	P	637.1	P	514.4	P	387.8	P	626.4	P	661.7	P	424.4	P	536.2	P	568.6	P	626.3	P	549.5	P	761.7	P	440.1	P
1416060_at	255.1	P	314.9	P	217.4	P	215.1	P	187.5	P	185.5	P	240.1	P	314.7	P	209.9	P	180.5	P	242.5	P	242.8	P	181.3	P	310.3	P	338.5	P
1416061_at	352.7	P	385.7	P	253.3	P	309.9	P	249.1	P	275.4	P	332.3	P	383.9	P	303.2	P	282.5	P	309.5	P	367.3	P	322.7	P	352.6	P	345	P
1416062_at	86.8	P	100.7	A	69.8	A	87.5	A	81.5	A	74.2	A	81.3	A	90.5	A	64.8	A	58	A	84.7	A	61.3	A	54.6	A	101	A	128.9	M
1416063_x_at	2.2	A	2.3	A	0.7	A	1.2	A	1.6	A	10.6	A	3.2	A	1.3	A	3	A	11.3	A	1.7	A	1.2	A	4.3	A	8	A	5.5	A
1416064_a_at	5068.1	P	2849.1	P	2637.9	P	2214.2	P	2040.7	P	2264	P	2842.9	P	3480.3	P	2172.6	P	2371.1	P	2629.6	P	2746.3	P	2072.8	P	3145.1	P	2342.6	P
1416065_a_at	16.6	P	17.1	A	9.9	A	13.5	A	11.2	P	11.3	P	7.6	P	10.9	P	12	P	12	P	20.5	P	19.2	P	21.9	A	23	P	17	P
1416066_at	137.1	P	106.2	P	53.8	P	67.3	P	77.2	P	79.6	P	117.9	P	63.8	P	77.2	P	56.3	P	38.9	P	88.1	P	54.3	M	107.8	P	123.5	P
1416067_at	89.9	P	64.8	P	67	P	69.8	P	55.5	P	58.5	P	75	P	101.7	P	46.8	P	77.1	P	85	P	66.9	P	74.3	P	84.8	P	63.1	P
1416068_at	202.3	P	190.9	P	126.7	P	144	P	143.7	P	101.8	P	170.2	P	188.9	P	148	P	161.3	P	159.8	P	166.3	P	157	P	203.2	P	202.6	P
1416069_at	41	A	46.6	A	13	A	37.3	A	28.3	A	44	A	35.7	A	36.1	A	37.7	A	23.3	A	35.3	A	34.8	A	26.1	A	38.5	A	48.5	A
1416070_a_at	78.8	P	169.1	P	93.2	P	102.7	P	77.6	P	77.4	P	93.4	P	124.9	P	123.3	P	121.1	P	129.2	P	76.8	P	94.5	P	113.8	P	99.9	P
1416071_at	172.5	P	171.3	P	95.5	P	113.6	P	134.5	P	116.7	P	131.5	P	169.4	P	101.1	P	125.5	P	143.9	P	128.9	P	127.4	P	203	P	151.4	P
1416072_at	15.8	A	3.4	A	12.7	A	6.1	A	13.3	A	8	A	5	A	10.4	A	3.4	A	3.5	A	3.9	A	10.5	A	5.9	A	21.2	A	3.8	A
1416073_a_at	132.4	A	87.7	A	66.4	A	69.7	A	73.8	A	64.2	A	93	A	77.7	A	92.1	A	82.3	A	84.7	A	78.3	A	111.4	A	112.1	A	95.8	A
1416074_a_at	2858.4	P	2261.6	P	2017.3	P	1968.2	P	2197.7	P	2034.1	P	2521.5	P	2649.1	P	2637.2	P	2509.8	P	2552	P	2757.5	P	2619.5	P	3294.9	P	3327.2	P
1416075_at	86.3	P	133.4	P	47	P	48.4	M	51.1	A	62.1	P	74.3	P	55.4	P	79.9	P	71.4	P	77.7	P	64.9	P	62.9	A	121.9	P	79.2	M
1416076_at	0.9	A	2.3	A	0.7	A	9.4	A	5.5	A	2.6	A	10.1	A	6.6	A	7.4	A	6.8	A	1.5	A	3.7	A	5.7	A	7.2	A	16.1	A
1416077_at	6.5	A	8.2	A	20.3	A	5.7	A	4.1	A	6.3	A	19.3	A	18.9	A	8.3	A	5.4	A	31.1	A	12.5	A	7.4	A	37.6	A	22.4	A
1416078_s_at	386.3	P	319.8	P	238.3	P	216.2	P	236.3	P	235.2	P	260.8	P	255.3	P	280.4	P	236.3	P	256.4	P	282.5	P	245.8	P	325.1	P	375.1	P
1416079_a_at	213.5	P	180	P	130.4	P	162.8	P	145.5	P	138	P	171.1	P	185.3	P	183.6	P	148	P	204.4	P	204.4	P	196.8	P	266.1	P	215.6	P
1416080_at	28	A	31.2	A	22.6	A	23.9	A	7.5	A	5.2	A	21	A	25.2	A	25.4	A	30.1	A	23.4	A	3.9	A	26.9	A	7.1	A	26.4	A
1416081_at	45.1	P	40.9	P	27.8	P	14.9	P	23.1	P	38.4	P	37.2	P	30.5	P	34.8	P	33.3	P	21.8	P	17.9	A	18.8	A	15.2	A	29.4	P
1416082_at	2409.4	P	1897.2	P	1458	P	1530	P	1525.8	P	1390.9	P	1813.6	P	1970.1	P	1579.3	P	1524	P	1676.8	P	1802.5	P	1519.4	P	2203.2	P	1922.7	P
1416083_at	586.2	P	499.6	P	350	P	373.9	P	297.5	P	282.9	P	473.8	P	408.6	P	402.1	P	289.4	P	370.9	P	426	P	312.4	P	518.3	P	455.5	P
1416084_at	53.7	A	116.1	A	85.7	A	71.1	A	79.3	A	79.6	A	81	A	80.5	A	82.7	A	37.9	A	89	A	80.6	A	60.1	A	117.6	A	99.8	A
1416085_s_at	616.4	P	584.8	P	445	P	448.6	P	418.8	P	310.3	P	617.4	P	552.8	P	607.3	P	309.9	P	449.2	P	555.1	P	429.2	P	660.1	P	657.7	P
1416086_at	176.9	P	134.7	P	108.8	P	107.5	P	76.1	P	88.3	P	109.5	P	116.7	P	105.2	P	102.4	P	99.7	P	95.3	P	94.9	P	87.4	P	189	P
1416087_at	132.9	P	151.8	P	95.1	P	122.2	P	106.4	P	124.6	P	123.3	P	107.8	P	115.4	P	105.3	P	144	P	147.5	P	151.1	P	179.8	P	221.4	P
1416088_a_at	1398.7	P	1247.5	P	1000.6	P	994.3	P	1143	P	1029.3	P	1371.6	P	1424.3	P	1220.5	P	1256.5	P	1215.3	P	1464.1	P	1238.3	P	1551.1	P	1737.6	P
1416089_at	1991.4	P	1693.2	P	1303.8	P	1623.3	P	1615.3	P	1566.7	P	1859.6	P	1920.4	P	2006.5	P	1851.9	P	1791.3	P	2057.6	P	1850.3	P	2055.2	P	2305.6	P
1416090_at	1468.4	P	1185.2	P	700.9	P	889.4	P	782.1	P	720.2	P	979.3	P	1007.2	P	865.9	P	897.9	P	875.8	P	1067.7	P	904.4	P	1159.9	P	1076.9	P
1416091_at	70.9	P	36.8	M	51.6	P	39.4	P	42	P	34.5	P	53.9	P	46.8	P	30.7	P	46.6	P	47	P	39.7	P	55.7	P	65.1	P	39.5	P
1416092_a_at	122.8	P	80	P	60.8	P	53.2	P	75.2	P	76.9	P	74.7	P	60.9	P	82.7	P	68.4	P	80.1	P	59.3	P	72.5	P	106	P	70.1	P
1416093_a_at	511.9	P	301.5	P	205.3	P	268.7	P	268.6	P	233.5	P	281	P	350.8	P	328.9	P	297.5	P	286.7	P	341.1	P	358.4	P	432.1	P	373.6	P
1416094_at	709.6	P	708.7	P	487.5	P	452	P	490.7	P	456.7	P	608	P	614.6	P	570.7	P	491.1	P	558.1	P	568.2	P	454.1	P	807.3	P	783.9	P
1416095_x_at	423.5	P	341.1	P	275.8	P	287.9	P	270.1	P	255.8	P	309.7	P	323.2	P	277.2	P	301.9	P	341.5	P	301.1	P	328.5	P	452.4	P	390.1	P
1416096_at	97.7	P	88.6	P	71.8	P	55.6	P	57.5	P	53.2	P	77.8	P	84.8	P	51.8	P	62.3	P	58.2	P	47.8	P	90.2	P	107.7	P	103.3	P
1416097_at	5.2	A	39.6	A	26.4	A	10.2	A	2	A	2.9	A	3	A	20.8	A	1.9	A	10.1	A	27.2	A	1.4	A	6.3	A	2.5	A	6.1	A
1416098_at	28.3	A	47.1	A	21.6	A	13.8	A	22.8	A	33.2	A	5.9	A	37.8	A	29.4	A	30.4	A	15.5	A	24.9	A	16.4	A	55.1	A	22.8	A
1416099_at	2085.9	P	2078	P	1421.4	P	1712.1	P	1710	P	1684.6	P	2191.5	P	2353.8	P	1982.6	P	1907.6	P	1801.7	P	2289.8	P	1911.7	P	2387.5	P	2793.8	P
1416100_at	687	P	491	P	373.9	P	511.9	P	428.5	P	387.6	P	489.3	P	515.9	P	424	P	549.4	P	538.4	P	561.1	P	511	P	625.2	P	532.2	P
1416101_a_at	1568.8	P	716.1	P	706	P	692.9	P	406.5	P	783	P	817.9	P	875.3	P	557.8	P	565.4	P	598.3	P	850.8	P	563.1	P	1103.3	P	651.6	P
1416102_at	258.1	P	228.2	P	162.5	P	227.8	P	192.2	P	184.9	P	223.9	P	233.8	P	191.4	P	211.6	P	232.9	P	217.8	P	191.7	P	293	P	290.7	P
1416103_at	166.4	P	147.8	P	115.9	P	93.5	P	102.4	P	96.8	P	93.2	P	118.1	P	124.7	P	79.6	P	120.6	P	104.5	P	135	P	172.5	P	145.4	P
1416104_at	252.4	P	266.4	P	157.9	P	219.3	P	212.3	P	181.7	P	239.7	P	230.3	P	228.6	P	211.7	P	217.7	P	231.9	P	258	P	339.9	P	301.1	P
1416105_at	1142.4	P	863.7	P	713.8	P	643.4	P	614.6	P	638.1	P	776.4	P	797.6	P	753	P	622	P	790.3	P	736.4	P	643.2	P	1017.6	P	970.4	P
1416106_at	339.7	P	267.1	P	179	P	209.1	P	252.6	P	209.8	P	220.4	P	315.4	P	163.9	P	215.9	P	284.3	P	253.4	P	266.3	P	382.1	P	277.3	P
1416107_at	32.1	A	63.8	A	13	A	15.4	A	7.4	A	4.4	A	21.3	A	22.2	A	22.2	A	28.9	A	11.6	A	27.1	A	5.1	A	19.3	A	22	A
1416108_a_at	313.6	P	178.5	P	195.3	P	179.4	P	163.6	P	141.9	P	219.9	P	249.2	P	133.7	P	183.5	P	123.8	P	217	P	146.8	P	185.6	P	185.3	P
1416109_at	801.4	P	633.5	P	500.7	P	475.7	P	469.6	P	441.1	P	674.7	P	566	P	573.4	P	602.2	P	651	P	631.4	P	629	P	803.6	P	668.4	P
1416110_at	92.2	P	105.9	P	61.8	P	86.8	P	90.4	P	81.6	P	91.9	P	100	P	80.9	P	93.8	P	116.6	P	67.4	P	110.1	P	135.6	P	102.9	P
1416111_at	24.7	A	34.1	A	21.4	A	26.6	A	8.6	A	17.2	A	16.6	A	19.5	A	19.9	A	18.8	A	25.2	A	27.7	A	19.4	A	35.6	A	32.8	A
1416112_at	1953.3	P	1540.4	P	1074.5	P	1238.9	P	1133	P	957.1	P	1372.7	P	1277.4	P	1421.8	P	1273.5	P	1299.2	P	1380.3	P	1215.5	P	1593.3	P	1674.3	P
1416113_at	466.6	P	495.2	P	477.5	P	408.7	P	406.4	P	444.4	P	561.9	P	616	P	648.8	P	563.4	P	611.1	P	591.9	P	538.1	P	725.2	P	602.8	P
1416114_at	4.2	A	23	A	21.9	A	7.1	A	13.2	A	10.8	A	3.4	A	12	A	4.2	A	5.6	A	6	A	26.4	A	9	A	13.1	A	33.3	A
1416115_at	111	P	130.6	P	61	P	94.5	P	74.6	P	86.3	P	128.1	P	95	P	86	P	98.8	P	108.6	P	90.5	P	95.2	P	122.5	P	110.4	P
1416116_at	69.7	P	16.3	A	35	P	36	P	21.3	P	22.8	A	36.3	P	21.1	A	37.1	P	30.9	M	58	P	21.2	A	30.1	A	42.9	M	26.6	A
1416117_at	29.2	A	37.5	A	21.7	A	15.9	A	22.6	A	25.8	A	7.5	A	17.9	A	31.2	A	44	A	35.7	A	29.8	A	38.4	A	40.6	A	38.4	A
1416118_at	5.2	A	5.7	A	4.4	A	12.8	A	0.6	A	5.3	A	6	A	1	A	11.7	P	2	A	10.8	A	5.3	A	3.7	A	11.2	A	14.7	P
1416119_at	2820.8	P	2105.8	P	1565.2	P	1925.2	P	1725.1	P	1634.6	P	2199.5	P	2222.3	P	2152	P	2073.1	P	2286	P	2092.1	P	2028.1	P	2708.6	P	2361.9	P
1416120_at	7.5	A	50.3	A	25.3	A	31.4	A	10.7	A	17.9	A	19.4	A	28	A	33.8	A	22.3	A	25.7	A	17.7	A	41.9	A	12.5	A	37.8	A
1416121_at	29.5	A	6.8	A	8.9	A	13.2	A	14.4	A	1.7	A	9.2	A	2.4	A	3.2	A	2.9	A	4	A	6.1	A	33.6	A	4.1	A	4.3	A
1416122_at	141	P	127.5	P	87	P	84.4	P	72.4	M	92.5	P	97.5	P	99	P	102.6	P	94.5	P	97.7	P	85.6	P	107.2	A	121.5	A	110	P
1416123_at	2.2	A	27.4	A	22.6	A	24.3	M	9.6	A	8.4	A	15.3	A	9.3	A	20	A	21.1	A	15	A	14	A	3	A	13.8	A	20.9	A
1416124_at	1.8	A	3.6	A	13.4	A	6.7	A	7.3	A	5.4	A	10.2	A	2.6	A	11.9	A	15.4	A	5.8	A	8.1	A	5.1	A	11.3	A	10	A
1416125_at	111.7	P	159.7	P	126	P	107.3	P	69.8	P	96.5	P	82.8	P	128.2	P	87.1	P	89.8	P	129.6	P	81	P	102.1	P	173.7	P	138.9	P
1416126_at	35.5	P	61.9	M	30.2	P	50.5	P	27.8	P	45.8	P	39	P	73.3	P	38.5	M	45.1	P	45.2	M	54.7	M	49.3	A	60.1	P	63	P
1416127_a_at	430.3	P	263.4	P	280.8	P	228.5	P	206.2	P	187.6	P	273.8	P	269.3	P	284	P	254.9	P	265.1	P	275	P	182.6	P	370.1	P	266.2	P
1416128_at	103.2	P	129.9	P	108.3	P	102.3	P	87.1	P	97.3	P	109.9	P	94.7	P	89.3	P	139.4	P	141.3	P	113.8	P	113.2	P	144.6	P	106.2	P
1416129_at	4419.4	P	3208.5	P	2681	P	2513.7	P	2983.5	P	2870	P	3371.4	P	2793.9	P	3385.5	P	3298.7	P	4169.5	P	4040.4	P	1461.6	P	4287.8	P	2884.2	P
1416130_at	225.3	P	240.8	P	139.9	P	147.8	P	135	P	113.6	P	173.9	P	155.6	P	146.8	P	125.3	P	111	P	109.3	P	174.5	P	159.1	P	186.1	P
1416131_s_at	192.6	P	157.8	P	111.4	P	130.2	P	101.6	P	100.7	P	121.3	P	139.5	P	109.1	P	87.3	P	129.7	P	102.2	P	84.1	P	162.4	P	157.9	P
1416132_at	104.9	P	109	P	68.5	P	71.7	P	77.6	P	73.2	P	80.8	P	81	P	85.4	P	84.9	P	104.4	P	82.6	P	82.1	P	84.1	P	98.8	P
1416133_at	402.1	P	302.5	P	284.1	P	266.6	P	272.7	P	260.5	P	302.6	P	289.7	P	264.4	P	281.3	P	330.2	P	277.9	P	281.4	P	426.6	P	373	P
1416134_at	2.8	A	13.3	A	3.8	A	1.4	A	3.6	A	2.1	A	5.2	A	4.2	A	3	A	4.1	A	1.6	A	2.4	A	9.7	A	2.6	A	1.6	A
1416135_at	298.2	P	233.5	P	169.8	P	216.9	P	218.6	P	213.9	P	253.7	P	287	P	221.4	P	238.6	P	246.1	P	256.9	P	279	P	351.2	P	357	P
1416136_at	31.4	A	73.1	A	41.1	A	41.6	A	49.4	A	37.9	A	50.9	A	48.8	A	60.1	A	50.2	A	62.2	A	45.4	A	55.3	A	65.5	A	61.1	A
1416137_at	218.9	P	163.5	P	91.2	P	140.1	P	134.2	P	124.6	P	119.3	P	136.9	P	151.6	P	139	P	116.7	P	186.6	P	176.5	P	220.8	P	173.6	P
1416138_at	630.4	P	466.2	P	365.9	P	464.5	P	409.7	P	427.5	P	531.4	P	582.5	P	504.8	P	494.7	P	551.4	P	639.7	P	475.5	P	786.3	P	664.6	P
1416139_at	44.1	A	54.7	A	33.4	P	24.9	A	42.1	A	27.4	A	39.5	P	47.7	P	32.3	M	38.1	A	34.6	P	33.2	M	67.5	M	69.9	A	37.9	M
1416140_a_at	208.5	P	129.7	P	107.3	P	114.9	P	135.5	P	129.4	P	142.5	P	153.7	P	119.5	P	138.7	P	146.8	P	146.9	P	118.7	P	170.9	P	163.4	P
1416141_a_at	5564	P	4815	P	3321.9	P	3728.2	P	3682.1	P	3549.4	P	4288.8	P	4201.1	P	4173.4	P	4059	P	4207.9	P	4559.1	P	4193.2	P	4817.4	P	4711.7	P
1416142_at	137.7	P	138	P	102.7	P	117.7	P	77.2	P	106.5	P	73.3	P	148.6	P	154.9	P	118	P	123.4	P	140.4	P	123.6	A	102.7	P	183.3	P
1416143_at	2449.3	P	2071.6	P	1453.6	P	1432.5	P	1559	P	1347.2	P	1812.2	P	1883.8	P	2047.9	P	1828.4	P	1780.6	P	1799.5	P	1668.6	P	2226.6	P	2206.5	P
1416144_a_at	648.6	P	367.2	P	347.3	P	331.4	P	362.9	P	429.6	P	499.5	P	568.6	P	458.3	P	353.7	P	560.6	P	475.7	P	341.6	P	612.6	P	631.8	P
1416145_at	606.3	P	435.2	P	360.8	P	354.3	P	351.5	P	383.7	P	430.3	P	532.6	P	384.5	P	423.9	P	501.1	P	474.6	P	378.8	P	566.9	P	609.7	P
1416146_at	424.7	P	365.9	P	236.8	P	365.2	P	284.3	P	233.6	P	322.6	P	393.4	P	243.1	P	321.2	P	324.9	P	324.3	P	267	P	379.3	P	339.8	P
1416147_at	252.2	P	194.6	A	150.5	A	166	A	143.5	A	188.3	A	181	P	170.8	M	186.5	M	169.4	P	199.6	P	201.4	M	200.9	A	254.1	A	194.3	M
1416148_at	204.8	A	215.4	A	139.1	P	190.1	A	135.4	A	134.4	M	220.9	M	178.2	P	178.1	A	134.5	P	165	P	182.6	P	191.6	A	261.9	A	203.2	A
1416149_at	54.4	A	111.8	P	38	A	55.8	A	63.4	A	37.8	A	41.7	A	42.3	A	32.5	A	59.1	A	43.2	A	50.1	A	52.4	A	92.6	A	31.2	A
1416150_a_at	471.5	P	199.5	P	196.9	P	273.8	P	261.9	P	239.9	P	324.4	P	339.3	P	177	P	303.8	P	287.6	P	315.8	P	233.8	P	308.1	P	228.4	P
1416151_at	74.8	P	49.3	P	43.5	P	42.2	P	46	P	50	P	61.9	P	43.8	P	44.5	P	68.6	P	67.1	P	56.9	P	73.3	P	68.5	P	65.6	P
1416152_a_at	201.2	P	75.3	P	76.7	P	104.8	P	83.1	P	86.5	P	119.4	P	127.6	P	80.2	P	125.2	P	125.6	P	117.4	P	81.1	P	127.5	P	103.6	P
1416153_at	848.1	P	811	P	518.7	P	596.4	P	549	P	415.5	P	586.6	P	580.3	P	626.4	P	583.3	P	690.9	P	507	P	552.9	P	694.8	P	621.3	P
1416154_at	28.6	A	30.8	A	10.2	A	12.4	A	15.3	A	17.2	A	14.9	A	22.9	A	23.1	A	26	A	32.5	A	27.4	A	36.1	A	28.4	A	22.5	A
1416155_at	151.5	P	123.6	P	84.8	P	102.8	P	84.4	P	80.7	P	108	P	105	P	109.1	P	103.1	P	110.9	P	106.2	P	98.6	P	139.4	P	132.1	P
1416156_at	424.1	P	322.8	P	222.7	P	273.9	P	272.8	P	234	P	315.6	P	321.7	P	257.7	P	283.8	P	356.8	P	303.2	P	288	P	379.4	P	376.3	P
1416157_at	59.8	P	49.8	P	34.8	P	55.1	P	55.8	P	42.2	P	45.7	P	47.2	P	38.9	P	43.4	P	59.7	P	43.6	P	49.2	P	94.1	P	65.9	P
1416158_at	126.8	P	94.7	P	73.2	P	93	P	113.5	P	71.1	P	118.1	P	90.4	P	79.5	P	95	P	114.7	P	85	P	115	P	111.1	P	144	P
1416159_at	141.4	P	155.2	P	122.1	P	157	P	184.6	P	152.9	P	151.6	P	174.7	P	171.5	P	169.9	P	170.6	P	142.9	P	171.7	A	269	P	164.6	P
1416160_at	36.8	M	42.4	A	13.3	A	15.1	A	10.5	A	3.8	A	14.8	A	27	A	21.6	A	6.2	A	5.4	A	17.3	A	12.2	A	15.1	A	27	A
1416161_at	388.9	P	409.7	P	305.4	P	270.5	P	223.1	P	255	P	334.4	P	288.2	P	269.1	P	273.5	P	356.8	P	330.4	P	287	P	434.1	P	408.8	P
1416162_at	138	P	112.8	A	88.9	A	82	A	88.6	A	85.6	A	86.2	A	73.4	A	69.2	A	67.4	A	95.2	A	88.2	A	132.7	A	108.6	A	126.5	M
1416163_at	119.8	P	124.2	P	87.7	P	82.8	P	79	P	101.9	P	89.8	P	119.3	P	68.9	P	94.9	P	125.9	P	122.8	P	102.4	P	125.2	P	144.9	P
1416164_at	36.5	A	45.8	A	34.3	A	29.7	A	27.5	A	18.9	A	30.9	A	26.9	A	34.1	A	28.7	A	28.2	A	31.3	A	35.7	A	69	A	37.3	A
1416165_at	29.4	M	44.3	A	32.3	A	33.8	M	33.2	A	29.1	A	19.8	A	36.4	A	36.9	A	41.4	A	35.4	A	25.3	A	27.2	A	45.9	A	53.4	A
1416166_a_at	428.1	P	419	P	398.3	P	332.6	P	366.6	P	419.4	P	421.4	P	518.2	P	362.9	P	321.1	P	389.7	P	349.5	P	373.1	P	478.3	P	600.5	P
1416167_at	1277.6	P	889.7	P	773.7	P	756.8	P	769.3	P	785	P	1038.2	P	1033	P	883.5	P	777.2	P	770.3	P	841.5	P	760.6	P	987.3	P	1326.4	P
1416168_at	4396.1	P	3672.1	P	2707.7	P	2617.5	P	2494.3	P	2551.1	P	3147.8	P	3143.2	P	3124.5	P	2705	P	3017.1	P	3124.4	P	2633.8	P	3533	P	3526.7	P
1416169_at	11.7	A	12.2	A	7.6	A	19.9	A	6.7	A	17.8	A	14.9	A	11.6	A	3.8	A	12	A	7.6	A	3.1	A	22.9	A	11.9	A	7.6	A
1416170_at	722.5	P	723.4	P	545.4	P	635.5	P	646.3	P	533	P	692.3	P	705	P	681.6	P	609.3	P	628.9	P	753.3	P	700.1	P	947.7	P	882.1	P
1416171_at	172.8	P	185.7	P	91.3	P	84.4	P	95.5	P	109	P	127.1	P	155.3	P	131.9	P	135.6	P	136.2	P	131.9	P	176.4	P	170.8	P	161.5	P
1416172_at	81.9	P	58.7	P	49.1	P	52.9	P	59.8	P	37.9	P	48.8	P	51.7	P	49.9	P	51.9	P	49.3	P	47.3	P	66.4	P	63.2	P	88.9	P
1416173_at	42.9	M	40.8	P	35	P	35.7	P	28.3	P	29	P	34	A	42.4	P	22.7	P	39.7	P	48.3	P	30.1	P	25.7	A	83.4	P	47	P
1416174_at	176.5	P	119.5	P	96.7	P	94.6	P	94.9	P	84.7	P	122.7	P	123.9	P	110.2	P	99.8	P	110.8	P	133	P	111	P	158	P	121.9	P
1416175_a_at	833.3	P	725.5	P	503.3	P	544.2	P	539.4	P	458.1	P	636.5	P	674	P	559.7	P	527.6	P	646.1	P	592.7	P	524.7	P	778.5	P	769.2	P
1416176_at	743.7	P	693	P	476.9	P	474.4	P	590.5	P	443.8	P	602.1	P	575	P	552.3	P	558.1	P	598	P	599.8	P	448.8	P	790.1	P	720.5	P
1416177_at	125	P	156	P	90.3	P	77.4	P	85.5	P	79.1	P	96.2	P	105.8	P	95.1	P	101.1	P	127.9	P	102.7	P	96.5	P	144.9	P	114.2	P
1416178_a_at	338.2	P	169.8	P	187.5	P	178.7	P	178.6	P	182.5	P	219.6	P	192.5	P	204.8	P	174.9	P	227.7	P	200.3	P	227.4	P	385.4	P	191.2	P
1416179_a_at	1200.8	P	1241.6	P	896.4	P	722.1	P	784	P	706.6	P	925.7	P	877	P	850.7	P	738.7	P	863.2	P	828.2	P	694.7	P	1106	P	1113.6	P
1416180_a_at	244.8	P	281	P	180.3	P	172.1	P	172.9	P	143.8	P	199.7	P	174.9	P	189.1	P	160.8	P	169.2	P	194.9	P	145.2	P	220	P	227.9	P
1416181_at	407.1	P	331.7	P	268.1	P	238.9	P	209.7	P	246.4	P	269.5	P	296.3	P	227.5	P	302.4	P	350.1	P	316	P	311.8	P	352.5	P	318.3	P
1416182_at	245	P	124.3	A	128.3	A	169.8	P	138.5	A	147	M	191.7	A	152.1	M	174	P	177.4	P	179.3	M	201.8	M	173.9	A	257.8	A	178.6	A
1416183_a_at	146.2	A	138.8	A	140	A	142.5	A	143.9	A	98.6	A	150.1	A	126.8	A	110.1	A	118.5	A	121.8	A	125	A	143.5	A	213.2	A	200	A
1416184_s_at	220.1	P	161.8	P	139.7	P	140	P	124.9	P	129.5	P	166.7	P	170	P	151	P	156	P	171.2	P	172.1	P	179.7	P	187.4	P	180.2	P
1416185_a_at	2759.5	P	2320.8	P	1745.3	P	1895	P	1990.6	P	1655.2	P	2310.9	P	2434.6	P	2158.1	P	2084.6	P	2234.8	P	2230.3	P	2017.2	P	2660.4	P	2789.5	P
1416186_at	194.9	P	200.1	P	158	P	145.2	P	132.3	P	84.5	P	169.3	P	143.6	P	152.3	P	134.9	P	146.3	P	145	P	143.9	P	228.2	P	232.3	P
1416187_s_at	302.2	P	352.2	P	262.6	P	247.5	P	240.6	P	190.1	P	339.1	P	267.6	P	308.7	P	243.2	P	302.9	P	315.9	P	250.3	P	465.5	P	429.9	P
1416188_at	312.6	P	332	P	213.6	P	279.5	P	247.1	P	215.4	P	315.8	P	310.8	P	255.8	P	214.5	P	231.1	P	244.4	P	262.3	P	388	P	408.7	P
1416189_a_at	896.2	P	797.2	P	622.9	P	671.4	P	562.9	P	581.7	P	752.2	P	899.3	P	687	P	703.7	P	637.3	P	681.8	P	654.7	P	762.2	P	883.7	P
1416190_a_at	157.1	P	102.6	P	107.5	P	121	P	114.6	P	72.1	P	110.4	P	127.6	P	95	P	106.2	P	119.8	P	117.9	P	103.4	P	115.1	P	166.3	P
1416191_at	618.7	P	393.2	P	360.3	P	420.1	P	348.2	P	316.3	P	397.3	P	427	P	325	P	394.5	P	420.3	P	417.4	P	323	P	462.1	P	531.3	P
1416192_at	49.6	P	39.1	P	44.4	P	38.8	P	40.7	P	39.4	P	43.5	P	57.2	P	45.7	P	38.5	P	46.1	P	53	P	62.3	P	60.3	P	61.3	P
1416193_at	65.4	A	70.7	M	74.6	P	49.8	A	69.1	P	50.5	A	63.9	P	57.5	M	56.4	A	39.8	P	49.1	A	54.7	A	70.5	A	59.7	A	59.8	A
1416194_at	191.4	P	145.6	P	124.9	P	94.9	P	91.8	P	108.5	P	132.7	P	108.3	P	112.1	P	113	P	89.6	P	92.2	P	149.5	P	127.7	P	199.1	P
1416195_at	75.9	A	100.6	A	64.4	A	51	A	73.6	A	55.1	A	61.4	A	68.2	A	51.8	A	88.4	A	86.4	A	73.1	A	85.5	A	64.6	A	90.4	A
1416196_at	1.1	A	2.8	A	1.1	A	0.7	A	0.8	A	0.6	A	0.7	A	0.7	A	5.6	A	0.6	A	7.6	A	4.1	A	2.6	A	5.4	A	2.3	A
1416197_at	416.4	P	433.4	P	256.9	P	304.8	P	295.5	P	262.6	P	372.2	P	371.6	P	385.7	P	355.1	P	370.7	P	380.8	P	415.3	P	498.7	P	467.3	P
1416198_at	163.8	P	139.3	P	120.2	P	103.4	P	96.8	P	104.5	P	135.6	P	122.2	P	123.7	P	143.2	P	131.6	P	144	P	86.2	P	171.4	P	129.1	P
1416199_at	77.1	P	50.4	P	52.4	P	92.7	P	83.2	P	64.4	P	68.3	P	74.5	P	64.2	P	50.2	P	83.8	P	47.7	P	47.2	A	83.3	P	63.4	P
1416200_at	27.3	A	20.2	A	13.3	A	12.5	P	11.5	A	18.1	A	26	P	25.2	A	15.2	A	14.1	M	14	A	18.1	A	33	A	40.4	A	34.4	P
1416201_at	170.8	P	170.5	P	109.2	M	137.1	P	123	P	127.2	P	148.2	P	146.6	P	133.3	P	129.2	P	179.1	P	129.6	M	135.4	M	161.1	A	174.1	P
1416202_at	926.1	P	745.1	P	553.8	P	626.9	P	640.3	P	515.1	P	761.3	P	749.8	P	685.4	P	772.7	P	723.9	P	759.1	P	734.1	P	907.1	P	904.6	P
1416203_at	518.9	P	244.2	P	262.8	P	280.3	P	261.5	P	264	P	354.3	P	358.8	P	253.3	P	358.7	P	316.5	P	347.9	P	339	P	431.3	P	379	P
1416204_at	373.3	P	332.4	P	243.7	P	278.7	P	248.8	P	250.7	P	265.8	P	239.1	P	243.5	P	303.1	P	303.4	P	278.3	P	273.9	P	284.6	P	271.5	P
1416205_at	97.9	P	76.6	P	51.1	P	60.3	P	74.2	P	70	P	68.2	P	73.2	P	68.1	P	57.5	P	59.1	P	61.7	P	49.1	M	136	P	114.8	P
1416206_at	21.1	A	1.8	A	1.8	A	3.4	A	20.7	A	1.8	A	4.2	A	2.8	A	2.5	A	2.2	A	2.2	A	2	A	40.5	A	3.5	A	2.5	A
1416207_at	293.9	P	238.3	P	162.8	P	177.5	P	152.7	P	163.3	P	214.7	P	179.1	P	142.1	P	179.2	P	166.7	P	201.7	P	202	P	234.6	P	189.7	P
1416208_at	281.6	P	217.5	P	158.6	P	200.9	P	149	P	171.6	P	204.4	P	216.2	P	203.2	P	264.8	P	263.1	P	206.8	P	281.4	P	280.5	P	256.2	P
1416209_at	5002.3	P	3765	P	2637.4	P	2719.1	P	2546.2	P	2378.4	P	2880.8	P	3069.1	P	2796.9	P	2905.7	P	2904.7	P	2908.4	P	2590.7	P	3387.6	P	3053.4	P
1416210_at	369.5	P	349.6	P	295.8	P	262.2	P	310.9	P	277.7	P	304.4	P	457.6	P	322.2	P	312.3	P	345.6	P	353.3	P	300.5	P	401	P	410.4	P
1416211_a_at	2.4	A	4.9	A	1.3	A	2.7	A	4.6	A	1.5	A	3	A	2.3	A	3.3	A	2.1	A	4.2	A	4.7	A	7.9	A	3.4	A	4.8	A
1416212_at	258.8	P	242	P	201.2	P	178.6	P	176.2	P	160.5	P	231.2	P	212.4	P	197.5	P	209.1	P	231	P	218.8	P	208.8	P	300	P	241.9	P
1416213_x_at	561	P	439.2	P	341.7	P	385.8	P	346.4	P	317.9	P	379.4	P	435.9	P	393.1	P	396.4	P	398.2	P	413.8	P	396	P	548.4	P	454.2	P
1416214_at	54.8	P	84.9	P	38.2	M	40.1	P	44.8	P	38.8	P	64.3	P	39.9	P	37.1	P	52.5	P	54.9	P	62.5	P	94.7	P	88.5	P	66.1	P
1416215_at	162	P	150.5	P	99.9	P	125.8	P	110.1	P	131.2	P	128	P	141.1	P	124.5	P	116.1	P	127	P	154.9	P	118.2	P	188.8	P	152	P
1416216_at	73.8	P	114.2	P	71.1	P	79.2	P	66.7	P	73.6	P	75.5	P	97.7	P	77.3	P	89.7	P	91	P	109.3	P	91.1	P	123.5	P	124.1	P
1416217_a_at	3079.4	P	2715.5	P	1963.4	P	2036	P	2082.5	P	2067.6	P	2597.9	P	2800.5	P	2353.7	P	2324.3	P	2406.9	P	2869	P	2412.2	P	2990.6	P	3223.5	P
1416218_x_at	99.2	M	25.6	P	63.4	P	97.1	P	45.8	P	22.1	P	88.2	P	22.1	P	105.9	P	19	P	20.2	P	104.3	P	142.5	P	144	M	96.2	P
1416219_at	2985.4	P	1936.9	P	1722.8	P	1882.6	P	1824.7	P	1934.4	P	2275.6	P	2515.1	P	2222.1	P	2279.2	P	2151.5	P	2293.3	P	2078.2	P	2452.8	P	2396.4	P
1416220_at	1068.4	P	845.9	P	682.8	P	728	P	690.3	P	611.4	P	816.3	P	916.5	P	785.3	P	735	P	834	P	787.9	P	742.1	P	1098.3	P	1089.8	P
1416221_at	20.3	A	39.2	A	10.7	A	16.6	A	15.4	A	7.6	A	15.5	A	12	P	25.6	A	27.1	A	16.2	A	13	A	10.7	A	25.8	A	16.8	A
1416222_at	651.6	P	1011.7	P	468.1	P	847.6	P	407.3	P	427.5	P	532.3	P	759.5	P	644	P	814.5	P	565.7	P	847.5	P	816.2	P	529.6	P	527.2	P
1416223_at	118.9	A	92.7	A	64.3	A	53.8	A	77.5	A	67.5	A	54.5	A	99.9	A	54.2	A	101.7	A	92.4	A	46	A	84.2	A	84.9	A	98	A
1416224_at	48.7	A	62.3	A	41.2	A	41.5	A	26.7	A	43.7	A	42.2	A	47	A	37.2	A	30.1	A	41.1	A	34.5	A	54.1	A	64.2	A	66.8	A
1416225_at	6737.4	P	5618.5	P	3743.5	P	4222.5	P	4118.8	P	4279.1	P	4721.6	P	4811.6	P	4619.4	P	4575.7	P	4946.4	P	4878.8	P	4360.4	P	5257.7	P	4948.3	P
1416226_at	240.8	P	166.8	P	100.3	P	123.7	P	111.4	P	135.1	P	132.7	P	154.9	P	104.8	P	130	P	161.3	P	145.7	P	139.7	P	172.2	P	189	P
1416227_at	9.7	A	2.9	A	1.7	A	4.5	A	2.7	A	2.3	A	4	A	4.5	A	2.9	A	1.7	A	2.7	A	1.9	A	4.7	A	4.8	A	6	A
1416228_at	170.2	P	169	P	133.8	P	141.8	P	129.4	P	132.9	P	160.6	P	167.5	P	128.7	P	136	P	177.2	P	180.2	P	172.9	P	236.8	P	184.4	P
1416229_at	238	P	206.9	P	165.3	P	220.4	P	161.2	P	155.9	P	175.9	P	167.8	P	173	P	150.1	P	179.6	P	210.2	P	199.7	P	240.6	P	185.5	P
1416230_at	202.4	P	221	P	187.5	P	177.9	P	130.8	P	141.8	P	165	P	233.9	P	148.6	P	125.4	P	188.6	P	182	P	152.5	P	193	P	218.7	P
1416231_at	44.5	A	51	A	40	A	46.6	A	42	A	38.5	A	46.4	M	37.2	M	37.3	A	43.6	P	55.8	A	48.1	M	59.6	A	78.1	A	43.1	A
1416232_at	1	A	0.9	A	0.3	A	0.8	A	1.5	A	4.9	A	6.2	A	0.5	A	0.3	A	1.3	A	1.8	A	0.9	A	2.4	A	1.5	A	2.2	A
1416233_at	1557.3	P	1361.7	P	912.6	P	1059.9	P	1131.3	P	1055.3	P	1332.3	P	1387.6	P	1248.7	P	1251.2	P	1247.2	P	1392	P	1305.2	P	1586	P	1742.1	P
1416234_at	659.9	P	435.1	P	340	P	420.6	P	339	P	265.2	P	388	P	445.9	P	317.3	P	374	P	366.8	P	430.5	P	352	P	468.6	P	334.2	P
1416235_at	398.5	P	279.4	P	205.7	P	298.4	P	234.2	P	174.8	P	227.9	P	260.2	P	217.6	P	252.3	P	247.1	P	320.4	P	213.9	P	309.5	P	243.6	P
1416236_a_at	185.3	P	245.7	P	159.3	P	148.7	P	175.9	P	119	P	232.3	P	211.8	P	160.1	P	235	P	190.8	P	183.5	P	161.4	P	297.6	P	258.5	P
1416237_at	228	P	165.4	P	102.7	P	172.1	P	136.4	P	85	P	219.5	P	172.7	P	162.9	P	196.4	P	162.4	P	185	P	122.2	P	243.4	P	247.8	P
1416238_at	42	P	32.5	P	30.5	P	16.3	A	13.3	A	32.6	P	25.3	P	32.9	P	17.6	A	21.6	P	24.3	P	16.6	A	26.7	A	38.4	A	30.9	A
1416239_at	6914.9	P	5808	P	3639.5	P	3916.8	P	4082.6	P	3394.3	P	4739.2	P	4550	P	4637.7	P	4307.2	P	4554.4	P	4348.9	P	4368.4	P	5015.8	P	5471.5	P
1416240_at	2782.3	P	1856.4	P	1463.5	P	1822.7	P	1624.7	P	1524.6	P	1849.2	P	2021.1	P	1854.8	P	1754.9	P	1906.5	P	2018.6	P	1725.3	P	2414.7	P	2335.2	P
1416241_at	306.4	P	271.2	P	184.9	P	193.3	P	184.9	P	191.7	P	223.6	P	242.5	P	193.6	P	261.5	P	227.3	P	260.9	P	197.9	P	322	P	251.7	P
1416242_at	28.2	P	87.4	P	28.2	P	29.2	P	40.5	A	25.2	A	60.7	P	29.2	P	52.1	A	30	P	48.2	P	43.7	P	54.1	P	88.2	P	67.3	P
1416243_a_at	1300.7	P	1154.2	P	839	P	978.1	P	1051.3	P	948.3	P	1217.2	P	1350.6	P	1180.4	P	1130.2	P	1124.4	P	1306.9	P	1220.6	P	1492.8	P	1723.4	P
1416244_a_at	1752	P	1715.6	P	1057.3	P	1299.8	P	1369	P	1020.7	P	1557.4	P	1428.9	P	1424.7	P	1489.2	P	1473.4	P	1561.8	P	1515.1	P	2091.8	P	1790.1	P
1416245_at	683.5	P	621	P	428.7	P	456.6	P	466.2	P	419.2	P	572	P	534	P	529.1	P	543.9	P	507.3	P	558.8	P	534.5	P	727.8	P	663.5	P
1416246_a_at	46.4	A	30.4	A	25.4	A	25.1	A	22.5	A	18.9	A	46.4	A	31.1	P	22.9	A	31.1	A	27.6	A	34.8	A	39	A	33.7	A	38.2	A
1416247_at	348.3	P	296.7	P	281.4	P	280.9	P	244.1	P	220	P	298.2	P	312.2	P	293.9	P	311	P	338.1	P	386.5	P	327.9	P	408.8	P	365.9	P
1416248_at	1146.6	P	830.4	P	617.5	P	701.9	P	684.9	P	540.7	P	772.1	P	812.1	P	688.4	P	685.7	P	797.7	P	705.7	P	648.4	P	1020.4	P	1035.4	P
1416249_at	412.9	P	338.1	P	266.4	P	265.7	P	280.5	P	256.8	P	329.3	P	303.8	P	267.6	P	330.8	P	308.3	P	297.1	P	281.3	P	390.2	P	420.6	P
1416250_at	87.9	P	93.9	P	54.5	P	60.5	P	46.5	P	59.2	P	43.4	P	51.9	P	46.5	P	48.3	P	59.7	P	42.4	P	38.5	P	96.6	P	100.3	P
1416251_at	24.5	A	68.1	A	13.1	A	33.9	A	18.4	A	6.2	A	26.1	A	39.6	A	27.1	A	34.4	A	12.5	A	9.3	A	56.8	A	22.7	A	27.5	A
1416252_at	304	P	209.6	P	174.4	P	207.3	P	210.7	P	215.8	P	204.9	P	186.6	P	196.1	P	180.4	P	221.2	P	176.3	P	210.6	P	294.3	P	242.4	P
1416253_at	58.1	A	47.9	A	33.7	A	49	A	32	A	37.6	A	38.1	A	34	A	44.6	A	40.8	A	62.9	A	35.5	A	60.8	A	50.2	A	41.3	A
1416254_a_at	102	P	72.4	P	53.1	P	42.4	P	43.8	P	57.7	P	66.5	P	53.6	P	67.5	P	50.5	P	69.6	P	68	P	76.6	P	70.2	P	105.9	P
1416255_at	35.9	A	42.9	A	29.7	A	34.8	A	16.8	A	16.3	A	45.2	A	33.6	A	27.2	A	27.9	A	27.6	A	38	A	42.3	A	35.3	A	40	A
1416256_a_at	471.5	P	467.3	P	265.7	P	437.7	P	355.5	P	341.5	P	370.4	P	431.9	P	397.8	P	390.4	P	410.3	P	411.4	P	385.7	P	526.1	P	560.7	P
1416257_at	283.1	P	250.8	P	191.3	P	197.8	P	209.7	P	179.2	P	235.2	P	215	P	229.3	P	208	P	227.4	P	208.7	P	188.8	P	317.4	P	212.7	P
1416258_at	133.9	A	87	A	49.2	A	14.2	A	25.5	A	15.1	A	31	A	3.9	A	54.5	A	17.1	A	4.3	A	3	A	6.2	A	15.3	A	26.7	A
1416259_at	88.9	P	89.4	P	51.7	P	60.5	P	56.6	P	58.1	P	71.6	P	68.7	P	48.3	P	74.5	P	64.4	P	70	P	62.9	P	101.2	P	76.5	P
1416260_a_at	100.5	P	117.5	P	84.2	P	116.1	P	105.1	P	92	P	125.3	P	128.2	P	125.5	P	107.5	P	101.8	P	94.7	P	123.3	P	173.6	P	182.2	P
1416261_at	591.2	P	455.7	P	372.6	P	366.8	P	410.9	P	276.8	P	494.9	P	375.3	P	424.8	P	400.4	P	444.6	P	414.5	P	395.2	P	508.7	P	475.4	P
1416262_at	498.5	P	364	P	323.5	P	322.5	P	301.5	P	242.8	P	409.8	P	289.7	P	307.4	P	370.4	P	373.7	P	351.6	P	416	P	491.3	P	393.3	P
1416263_at	18.4	A	19.4	A	13.6	A	11.2	A	18.2	A	20.9	A	22.8	A	24.2	A	11.3	A	19.2	A	18.9	A	14.4	A	9.8	A	22.7	A	30.4	A
1416264_at	4.9	A	6.7	A	4.6	A	4.7	A	4.2	A	5.8	A	13.2	A	5.1	A	4.8	A	2.4	A	21.4	A	8.5	A	6	A	3.9	A	4.6	A
1416265_at	59.2	P	69.8	P	66.4	P	62.1	P	48.4	P	50.5	P	49.7	P	76.4	P	63.7	P	64.2	P	70.4	P	64.8	P	67.6	P	78.6	P	66.1	P
1416266_at	19.7	A	5.7	A	7.7	A	8.7	A	4.1	A	2.7	A	7.9	A	10.7	A	3.6	A	13.5	A	3.4	A	8.6	A	20.8	A	8.9	A	18.7	A
1416267_at	74.3	P	66.6	P	42.8	P	63	P	51.8	P	40.2	P	57.9	P	68.9	P	48.4	P	51.2	P	80.6	P	62.3	P	40	P	82	P	76	P
1416268_at	130.5	P	118	P	71.8	P	95.1	P	90.8	P	87.3	P	91	P	117	P	85.3	P	88.5	P	123	P	105.4	P	108.3	P	116.8	P	109.8	P
1416269_at	2292.2	P	2166.4	P	1553.5	P	1409.8	P	1476.5	P	1361.6	P	1932.8	P	1873.6	P	1755.4	P	1482	P	1710.5	P	1845.2	P	1642.7	P	2311.6	P	2176.8	P
1416270_at	291.7	P	238.8	P	207	P	227.5	P	166.8	P	182.7	P	219.8	P	291.4	P	247.8	P	238.1	P	249.2	P	247	P	251.2	P	307.4	P	284.3	P
1416271_at	692.5	P	542.1	P	416.5	P	575.4	P	560	P	505.7	P	731.8	P	645.4	P	672.6	P	614.4	P	708.8	P	693.5	P	622.9	P	1023.1	P	769.1	P
1416272_at	227.5	P	124.1	P	111.8	P	94.8	P	75.4	P	91.6	P	134.9	P	124.2	P	116	P	126.7	P	165.2	P	129.7	P	103.7	P	120.9	P	163.9	P
1416273_at	202.5	P	167.8	P	106.1	P	161.8	P	102	P	100.3	P	135.1	P	134.1	P	138.3	P	112.2	P	168.6	P	164.8	P	285.1	P	268.9	P	252.8	P
1416274_at	66.5	P	54.8	P	75.1	P	61	P	67.5	P	58.1	P	50.4	P	61.1	P	54.6	P	82.6	P	66	P	73.5	P	95.3	P	96.9	P	89.9	P
1416275_at	47.3	A	12.8	A	8.3	A	17.2	A	22.6	A	9.1	A	10	A	8.5	A	10.8	A	15.7	A	16.9	A	9.5	A	13.1	A	14.1	A	11.1	A
1416276_a_at	3156.2	P	2541.5	P	1788.5	P	2010.7	P	2070.1	P	1873.7	P	2400.6	P	2596.5	P	2302	P	2264.2	P	2272	P	2410.8	P	2215.4	P	2676.1	P	3124.4	P
1416277_a_at	4025.5	P	3439.1	P	2363.6	P	3057.4	P	2688.5	P	2519.9	P	3129	P	3428	P	3121.9	P	3007.3	P	3064.5	P	3199.9	P	3007.2	P	3286.5	P	4048.4	P
1416278_a_at	1252.5	P	1456.6	P	1100.7	P	1011.7	P	1046.8	P	1090.5	P	1367.5	P	1324.3	P	1343.4	P	1254.5	P	1313.8	P	1381.7	P	1121.1	P	1670.9	P	1660.4	P
1416279_at	285.4	P	277.1	P	207	P	201.2	P	240.1	P	170.5	P	218.8	P	222.2	P	199.7	P	215.1	P	200.5	P	214.5	P	288.3	P	371.6	P	325.2	P
1416280_at	354.5	P	304.1	P	224.2	P	215.3	P	231.3	P	229.3	P	251.4	P	287.7	P	242.4	P	214.3	P	302.8	P	276.4	P	217.4	P	310.3	P	273.1	P
1416281_at	320.8	P	302.7	P	204.7	P	194	P	208	P	210.4	P	231.5	P	225.8	P	205.6	P	177	P	307.5	P	236.8	P	241.4	P	362.1	P	258.4	P
1416282_at	630.7	P	500.1	P	393.6	P	446.9	P	438.5	P	385.9	P	524	P	530.7	P	516.6	P	520.6	P	566.9	P	506.9	P	494.8	P	678	P	640.2	P
1416283_at	81.4	P	99.9	P	70.2	P	56.8	P	72.5	P	90.6	P	76.2	P	90.4	P	100.1	P	94.3	P	83.6	P	72.5	P	113.1	P	131.6	P	112.6	P
1416284_at	374.8	P	343.5	P	245.6	P	252.2	P	242.6	P	231.5	P	267.4	P	303.3	P	269.9	P	303.4	P	303.4	P	311.7	P	347.7	P	447.1	P	360.6	P
1416285_at	1195.4	P	1094.7	P	769.4	P	741.8	P	747.5	P	700.8	P	974.9	P	965.2	P	981.7	P	957.8	P	926.5	P	936.2	P	862	P	1208.1	P	1178.8	P
1416286_at	19.1	A	3.8	A	2.8	A	3.3	A	1.2	A	1.4	A	3.6	A	1.6	A	2.3	A	2.1	A	3	A	1.9	A	8.1	A	2.7	A	10.7	A
1416287_at	24.1	A	60.9	A	35.1	A	56.8	A	53.1	A	49.4	A	45.2	A	51.8	A	27.2	A	32.2	A	38.1	A	60.1	A	62.6	A	72.1	A	62.2	A
1416288_at	1439.2	P	1288.9	P	660.5	P	970.9	P	925.4	P	909.1	P	1235.8	P	1477.1	P	853.6	P	1295.1	P	1304.9	P	1385.8	P	1057.4	P	1540.7	P	1288.3	P
1416289_at	253.6	P	166.8	P	154.4	P	151.4	P	173.9	P	151.5	P	230	P	216.4	P	201.7	P	220.9	P	230	P	194.8	P	229.8	P	353.1	P	258.7	P
1416290_a_at	322.5	P	374.1	P	278.9	P	294.7	P	290.2	P	335.4	P	330.1	P	500.3	P	306.1	P	292.2	P	413.9	P	380.9	P	349.9	P	536.1	P	436.3	P
1416291_at	533.4	P	417.7	P	299.1	P	420.3	P	357.2	P	337.7	P	422.9	P	411.8	P	394.4	P	465.4	P	447.4	P	440.2	P	423	P	561.1	P	488.5	P
1416292_at	1100.2	P	1069.4	P	609.3	P	799.7	P	689.4	P	611.4	P	805.9	P	807.6	P	788.4	P	778.9	P	709.8	P	842.2	P	731	P	1024.2	P	971.4	P
1416293_at	7.3	A	7.2	A	12.9	A	20	A	16.1	A	9	A	8.6	A	7.3	A	14.5	A	10.3	A	13.5	A	24.4	A	29.2	A	25.5	A	21.3	A
1416294_at	275.7	P	209.6	P	160.7	P	221.2	P	202	P	167.5	P	246.2	P	247	P	191.6	P	231.4	P	208.5	P	183.2	P	199.5	P	342.1	P	278.6	P
1416295_a_at	55.1	P	37.9	M	32.3	P	47.7	P	23.7	A	26.6	P	32.3	P	52.4	P	35.1	P	25	P	33.7	P	33.1	P	50.4	P	43	P	80.4	P
1416296_at	38.1	A	50.5	A	39	A	38.3	A	24.9	A	26.7	A	58.6	A	75.1	A	33.7	A	13	A	8.3	A	31.2	A	17.7	A	70.6	A	54.7	A
1416297_s_at	23.7	A	61.8	A	28.5	A	38.2	A	30.9	A	36.2	A	41.2	A	33	A	36.9	A	38	A	38.8	A	28.9	A	45.7	A	84	A	53.1	A
1416298_at	94.5	A	31.8	A	29.5	A	22.6	A	7.4	A	36.5	A	22.1	A	6.3	A	28.3	A	24.7	A	24.6	A	24	A	25.2	A	20.7	A	28.8	A
1416299_at	12.6	A	3.3	A	1.3	A	4.3	A	1.8	A	4.9	A	2.9	A	1.6	A	1	A	1.3	A	1	A	1.1	A	3	A	1.7	A	2	A
1416300_a_at	3236.1	P	3083.9	P	1883.5	P	2431.3	P	2396.2	P	1983.8	P	3173.6	P	2989.4	P	2527	P	2690.9	P	2975.5	P	3290.9	P	2579.1	P	3478.4	P	4058.9	P
1416301_a_at	0.8	A	12.8	A	6.2	A	4.3	A	5.9	A	2.2	A	0.5	A	4.5	A	1.4	A	1	A	2.2	A	6.6	A	10.7	A	2.2	A	0.4	A
1416302_at	1.8	A	4.8	A	0.5	A	5.7	A	1.2	A	2.5	A	1	A	2.1	A	0.6	A	0.8	A	1	A	1.1	A	3.8	A	3.4	A	2.5	A
1416303_at	837.3	P	575.1	P	461.2	P	424.6	P	356.9	P	368.3	P	402.1	P	441.4	P	405.7	P	379	P	435.7	P	345.2	P	450.1	P	537.4	P	686.7	P
1416304_at	521.9	P	471.7	P	335	P	388.7	P	306.1	P	310.2	P	351.2	P	386.2	P	323.5	P	333	P	355.5	P	356.2	P	404	P	436.9	P	627.2	P
1416305_at	5.8	A	17	A	13.9	A	22.6	A	4.5	A	14.9	A	24.9	A	5.6	A	5.5	A	33.4	A	22.1	A	28.3	A	29.9	A	23.6	A	33.9	A
1416306_at	1.7	A	1.6	A	1.3	A	2.8	A	1.2	A	1.4	A	0.7	A	1	A	1.3	A	1.4	A	1.3	A	1.9	A	2.4	A	1.5	A	2.8	A
1416307_at	252.4	P	181.7	P	126.2	P	143	P	143.3	M	145.5	M	154.2	P	186.1	P	153	A	147	P	162.7	A	148.6	M	185.1	A	218	P	205.2	P
1416308_at	1339	P	1629	P	753	P	1981.7	P	1628.8	P	1654	P	2159.6	P	2322.2	P	1888.9	P	2251.4	P	2125.5	P	2656.1	P	2315.4	P	3021.5	P	2823.6	P
1416309_at	19.6	A	37.8	A	11.6	A	12.2	A	8	A	2.1	A	16.1	A	10.4	A	16.2	A	3.7	A	6.7	A	17.3	A	12.2	A	3.9	A	20.8	A
1416310_at	18.5	A	25.4	M	9.3	A	13.1	A	9.4	A	12.4	A	12.1	A	11.4	A	13.1	A	21.7	A	14.5	A	24.5	P	36.5	A	6	A	21.8	A
1416311_s_at	15.9	A	15	A	9.7	A	42.6	A	10.4	A	10.6	A	25.6	A	21.8	A	11.9	A	75.4	A	13.9	A	11.8	A	10.5	A	18.2	A	12.3	A
1416312_at	282.3	P	217	P	162.9	P	255.3	P	162.5	P	179.3	P	237.7	P	215.3	P	159.9	P	195.1	P	238.7	P	190.9	P	199.3	P	253.9	P	239.3	P
1416313_at	20.9	A	36.2	A	17.3	A	19.7	A	20.4	A	24.7	P	17.5	A	24.8	A	21.6	A	19.4	A	29	A	30.4	A	38.7	A	44.1	A	30.4	A
1416314_at	15.1	A	9	A	7.6	A	23.7	A	7.3	A	18.8	A	19.7	A	26.7	A	28.2	A	39.4	A	29.4	A	3	A	51.8	A	12.5	A	22.8	A
1416315_at	203.7	P	233.2	P	136.4	P	171.7	P	150.8	P	150.1	P	177.7	P	181.6	P	160.9	P	155.8	P	174.9	P	204	P	186.4	P	255.1	P	204.5	P
1416316_at	5086.6	P	3610.5	P	3069	P	3177.3	P	2635.9	P	3319.5	P	3283.2	P	4090.5	P	3269.4	P	2865.2	P	3642.3	P	3615.7	P	2808.8	P	3961.7	P	3755.1	P
1416317_a_at	108.4	P	91.1	P	78.6	P	80.8	P	65.2	P	63.5	P	98.1	P	85.1	P	84.1	P	78.5	P	89.8	P	81.4	P	120	P	122.2	P	114.1	P
1416318_at	60.4	P	113.1	P	77.7	P	21.4	A	35.9	A	23	A	18.9	A	25.1	A	56.4	P	25.9	A	27.7	A	25	A	21.2	A	14.4	A	7.6	A
1416319_at	2571.7	P	2225.3	P	1595.4	P	1538.8	P	1353	P	1304	P	1743.1	P	1830.6	P	1776.9	P	1656.7	P	1606.7	P	1531.1	P	1228.8	P	1808.8	P	1802.7	P
1416320_at	112.6	P	114.4	P	103.9	P	71.9	P	78.9	P	63.1	P	79.1	P	73.7	P	81.3	P	82.9	P	81.6	P	85.1	P	83.5	P	119.9	P	86.9	P
1416321_s_at	300.9	P	229	P	185.4	P	186.6	P	169.9	P	163.7	P	216.5	P	188.1	P	176.2	P	202.8	P	159.6	P	204.2	P	229.8	P	258.3	P	289.4	P
1416322_at	3.7	A	3.3	A	3.9	A	3.8	A	4.3	A	3.8	A	2.5	A	4.6	A	3.7	A	4.5	A	4.5	A	5.6	A	10.1	A	13.6	A	9.2	A
1416323_at	71.7	P	69.1	A	66.9	P	59.2	P	46.9	A	53.9	P	72	P	60.2	P	75.9	P	53.9	P	58.1	M	57.7	P	47.7	A	71.1	A	68.3	P
1416324_s_at	56	P	50.2	P	46	P	39.2	P	39.7	P	45.5	P	49.4	P	64.2	P	39.6	P	33.6	P	50.6	P	53.2	P	50.9	P	66.6	A	54.7	P
1416325_at	22.7	A	15	A	12.5	A	11	A	15.3	A	7.1	A	11.5	P	10.6	A	14.2	A	17.1	M	12.6	A	16.5	P	25.4	P	26.2	P	26.1	P
1416326_at	126.9	A	110.5	A	94.6	A	69.1	A	91.5	M	64.9	A	113.8	M	115.3	A	64.5	A	48.4	A	120.3	A	83.9	A	137.6	A	103.5	A	133.6	A
1416327_at	995.1	P	755.9	P	503.9	P	567.5	P	596.6	P	596.3	P	655.6	P	730.2	P	654.3	P	642.8	P	744.7	P	775.1	P	536.4	P	853.2	P	910.5	P
1416328_a_at	650.7	P	579.6	P	384	P	408	P	333.1	P	367.9	P	477.5	P	482.9	P	357.4	P	351.7	P	480.7	P	489.3	P	381.2	P	626.8	P	563.9	P
1416329_at	476.7	P	288.3	P	234.8	P	256.1	P	273.3	P	234.9	P	292.7	P	308.8	P	271.6	P	301.7	P	308.6	P	279.5	P	279.4	P	365.5	P	340.9	P
1416330_at	1940.6	P	1387	P	1104	P	1113.5	P	1079.3	P	1021.9	P	1194.5	P	1375.4	P	1199.1	P	1151.6	P	1257.6	P	1289.9	P	1274.4	P	1581	P	1282.7	P
1416331_a_at	204.1	P	166.5	P	94.2	P	164.4	P	113.5	P	120.6	P	156.5	P	152.5	P	157.9	P	172.7	P	199.3	P	176.1	P	165.4	P	223.5	P	194.9	P
1416332_at	96	P	42.6	P	53.3	P	63	P	63	P	56	P	43.8	P	60.3	P	87.1	P	48.2	P	68.4	P	50.8	P	48.9	P	88.2	P	79.8	P
1416333_at	58.8	P	77.5	P	47.4	P	45.5	P	40.4	P	54.2	M	45.6	A	46.3	P	56.5	P	48.4	P	57.2	P	57.6	P	93.9	A	97	P	70.2	P
1416334_at	33.8	A	6.3	A	1.8	A	17.1	A	28.8	A	8	A	27.1	A	14.6	A	11.2	A	29.3	A	4.7	A	10.6	A	12.5	A	10.1	A	30.2	A
1416335_at	1419.2	P	1211.8	P	928.7	P	959.3	P	1103.2	P	1073.8	P	1348.1	P	1391	P	1117.2	P	1274.3	P	1200.6	P	1321.2	P	1297.2	P	1408.7	P	1891.6	P
1416336_s_at	150.4	P	123.4	P	110.3	P	111.5	P	121	P	110.9	P	144.2	P	157.1	P	121.5	P	151	P	114.3	P	144.5	P	149	P	170.5	P	134.9	P
1416337_at	1536.6	P	1757.4	P	1109.4	P	1102	P	1107.1	P	1073	P	1447.7	P	1524.1	P	1346	P	1135	P	1324.1	P	1332.7	P	1205.1	P	1785.7	P	1675.9	P
1416338_at	81.7	P	52.4	A	33.4	P	38.5	P	43.4	P	38.2	P	52.9	P	56.7	P	35.8	P	48.5	P	41.7	P	47.7	P	46.8	M	63	P	43.4	P
1416339_a_at	460.4	P	324.1	P	298.6	P	329.2	P	298.5	P	274	P	329.3	P	353.6	P	348	P	299.9	P	367.1	P	368.9	P	327.7	P	404	P	400.2	P
1416340_a_at	1036.8	P	761.1	P	564.2	P	615.1	P	643.1	P	638.9	P	839.3	P	849.5	P	783.6	P	670	P	753.2	P	751.4	P	731.1	P	1012.3	P	897.8	P
1416341_at	109.5	P	117.2	P	94.4	P	88.7	P	78.3	P	105.4	P	70.2	P	102.8	P	93.5	P	99.5	P	98.7	P	93.3	P	65.7	P	74.5	P	134.4	P
1416342_at	5.4	A	8	A	12.1	A	23.3	A	11.4	A	4	A	20.5	A	8	A	15.8	A	11.9	A	22.5	A	2.3	A	26.2	A	31.7	A	19.1	A
1416343_a_at	2440.8	P	2523.3	P	1932.7	P	1948.8	P	1885.9	P	1860.7	P	2532.6	P	2516.8	P	2100.5	P	1929.9	P	2601.8	P	2545.2	P	2035.8	P	2807	P	2790.4	P
1416344_at	3308.9	P	2605.9	P	2127.2	P	2089.3	P	2007.5	P	1894.9	P	2505	P	2508	P	2568.6	P	2200.6	P	2522.5	P	2610.1	P	2133.5	P	2893.2	P	2546.6	P
1416345_at	519.2	P	451.3	P	261.9	P	461.7	P	390.8	P	351	P	431.6	P	449.9	P	456.9	P	437.4	P	353	P	444.7	P	388	P	508.3	P	583.7	P
1416346_at	235.5	P	220.2	P	115.8	P	168.4	P	151.9	P	161.3	P	182.3	P	249	P	189.3	P	183.6	P	235.7	P	195.3	P	229.2	P	273.6	P	316.8	P
1416347_at	108.4	P	149.7	P	126	P	82.5	P	67.2	P	95.2	P	92.8	P	104.6	P	65.9	P	86.8	P	98	P	111.9	P	107.2	P	107.5	P	128.5	P
1416348_at	9.9	A	27.5	A	20	A	17.8	A	15.7	A	10	A	12.5	A	8.1	A	2.3	A	14.3	A	8.6	A	10.4	A	6.9	A	24.6	A	16.1	A
1416349_at	307.8	P	274.5	P	228.2	P	230	P	232.1	P	185.6	P	302.1	P	217.5	P	253.8	P	276.1	P	266.5	P	276.4	P	267.2	P	393	P	278.1	P
1416350_at	31	P	47.8	P	33	P	22.4	P	19.2	P	20.8	P	18.5	A	14.6	A	30.6	P	18.2	P	28.6	P	30.1	P	28	M	51.5	A	22.4	A
1416351_at	399.5	P	363.2	P	233.6	P	280.6	P	241	P	242.7	P	305.1	P	316.6	P	301.6	P	288.7	P	287.2	P	310.6	P	299.1	P	396	P	389.1	P
1416352_s_at	954.2	P	900.7	P	618.5	P	734.8	P	574.6	P	617.1	P	787.8	P	763.1	P	752.8	P	766.4	P	678.8	P	816.2	P	808.7	P	834.5	P	938.2	P
1416353_at	189.8	P	114.5	P	106.4	P	92	P	117.1	P	94.4	P	112.9	P	148.5	P	115.5	P	116.9	P	116.3	P	142.4	P	122.7	P	153.7	P	189.5	P
1416354_at	94	M	64.8	A	48.9	A	72	A	71.9	A	46	A	93.7	A	64.5	A	62.7	A	69.6	A	67.1	A	64.1	A	97.4	A	102.9	A	110.9	M
1416355_at	38.8	P	7.8	A	18.3	A	20.7	A	8.3	A	17.1	A	19.6	P	12.8	A	17.1	A	14.6	A	20.7	A	12.5	P	41.7	A	21.7	A	10.5	A
1416356_at	105.4	P	91.4	P	68.4	P	59.2	P	61.7	P	68.2	P	80.1	P	77.5	P	97.8	P	78.8	P	99.5	P	81.8	P	105.8	P	130.1	P	100.2	P
1416357_a_at	15.6	A	5.7	A	6.1	A	12.1	A	10.2	A	3.8	A	24.4	A	7.2	A	7.7	A	7.3	A	9.1	A	12.7	A	6.9	A	8.9	A	32.4	A
1416358_at	16.7	A	53.3	A	11.9	A	9	A	18	A	20.6	A	17.8	A	22.6	A	35.6	A	31.4	A	16.6	A	21.5	A	16	A	29.8	A	37.4	A
1416359_at	169.5	P	150.2	P	113.8	P	103.4	P	104.8	P	85.8	P	90.2	P	111	P	106.1	P	98.2	P	104.4	P	91.5	P	100.2	P	136.6	P	145.2	P
1416360_at	68.8	P	76.1	P	43.8	P	51	P	53.7	A	50.7	P	71.6	P	80.2	P	53.9	P	55	A	57	P	30	P	78.8	A	103.7	A	78	P
1416361_a_at	14.3	A	10.3	A	11	A	9.5	A	11.5	A	8.4	A	8.4	A	10.3	A	4	A	3.4	A	10.3	A	7.8	A	15.4	A	17.8	A	14.8	A
1416362_a_at	383.8	P	233	P	216.4	P	245.3	P	208.9	P	214.4	P	315.9	P	270.7	P	256.6	P	295.6	P	298.8	P	297.3	P	183.5	P	241.2	P	319.7	P
1416363_at	18.5	A	18.6	A	8.5	A	5.9	A	16	A	16.6	A	13.8	A	26.2	A	25.8	A	5.6	A	12.9	A	17	A	18.3	A	25.6	A	28.4	A
1416364_at	1484.6	P	1506.2	P	950	P	1137.9	P	1168.2	P	1148.2	P	1580.2	P	1568	P	1424.6	P	1545.1	P	1502.1	P	1668.4	P	1407	P	2025.2	P	2082.2	P
1416365_at	1244.8	P	988.8	P	684.4	P	912.3	P	903	P	828.7	P	1206.4	P	1260.8	P	1004.6	P	1193.6	P	1227.5	P	1303.4	P	972.8	P	1413	P	1260.3	P
1416366_at	1895.8	P	1916.6	P	1177.3	P	1234.3	P	1234.5	P	983.5	P	1562.1	P	1611.1	P	1345.6	P	1358.1	P	1409.5	P	1454	P	1391	P	1723.3	P	1917.1	P
1416367_at	309.4	P	332.6	P	283.8	P	246.1	P	265.2	P	219.6	P	342.1	P	314.8	P	316.8	P	287.1	P	274.4	P	275.1	P	283.7	P	447.3	P	417.7	P
1416368_at	344.4	P	441.5	P	185.7	P	344.1	P	349.8	P	315.3	P	762.8	P	387	P	517.3	P	444.4	P	515.9	P	487.3	P	442.2	P	501.1	P	747.8	P
1416369_at	332.7	P	340.9	P	221	P	255.8	P	267.5	P	211.8	P	275.7	P	305.4	P	271.4	P	226.1	P	377.4	P	244.1	P	270.2	P	415	P	303.9	P
1416370_at	71	P	75.8	P	41.2	P	70.4	P	45.3	P	64.3	P	59.2	P	73.8	P	82.2	P	68.9	P	76.6	P	82.7	P	74	P	114	P	79.2	P
1416371_at	50.3	A	26.9	A	42.5	A	44.7	A	34.1	A	33	A	20.7	A	19.6	A	30.8	M	31.6	A	18.5	A	34.7	A	28.2	A	14.2	A	58.3	A
1416372_at	463.2	P	293.7	P	266.5	P	234.6	P	224.4	P	214.1	P	313.3	P	271.3	P	299.7	P	258.4	P	326.7	P	312.2	P	298.5	P	401.7	P	339.1	P
1416373_at	623.2	P	583.1	P	382.4	P	447	P	468.2	P	463.4	P	519.1	P	624.2	P	573.8	P	571.3	P	555.9	P	578	P	512.6	P	789.8	P	666.2	P
1416374_at	255.1	P	271.6	P	125.3	P	140.1	P	134.4	P	121.7	P	190.1	P	189	P	157	P	205.5	P	207.8	P	179.3	P	113.1	P	215.9	P	192.3	P
1416375_at	130.7	P	99.7	P	78	P	81.2	P	50.2	A	52.8	P	86.7	P	80.6	P	68.5	P	100.7	P	115	P	93.8	P	71.1	A	115.8	P	93.4	A
1416376_at	190.5	P	210.4	P	154.4	P	220.2	P	149.8	P	157.7	P	202.9	P	275.8	P	198	P	267.6	P	179.7	P	260.1	P	224.4	P	194.5	P	249	P
1416377_at	65.8	P	50.5	P	36.7	P	39	P	29.6	P	40	P	38.2	P	34.3	P	38.6	P	40.1	P	44.7	P	50.9	P	47	P	64	P	50.5	P
1416378_at	150	P	81.6	P	137.9	P	92.1	P	83.9	P	86.4	P	112.3	P	87	P	91	P	117	P	107.1	P	104.8	P	93.7	P	110	P	89.1	P
1416379_at	13.5	A	18.2	A	13.9	A	27.2	A	5.2	A	13.5	A	11.4	A	25.2	A	27	A	27.4	A	42.8	A	16.1	A	31.7	A	29.3	A	31.7	A
1416380_at	39.1	A	72.9	P	23.4	P	40.5	P	29.1	P	14.2	A	44.1	P	32	P	32.4	P	25.7	P	20.3	A	24.2	P	42.9	A	52	P	49.2	M
1416381_a_at	1414.5	P	1410.1	P	911.1	P	1030.5	P	959.7	P	1016.9	P	1196.1	P	1063.9	P	1065.3	P	1109.8	P	971.6	P	1209.7	P	1013.7	P	1396	P	1234.3	P
1416382_at	1950.1	P	1017.8	P	1039.1	P	692.7	P	544.8	P	773.8	P	973.4	P	1040.7	P	976.4	P	645.4	P	986.2	P	799.2	P	827.5	P	1003.7	P	1073	P
1416383_a_at	1846.5	P	1168.4	P	1025.6	P	945.2	P	1074.2	P	785.7	P	1072.2	P	1007.3	P	1021.7	P	818.6	P	1003.5	P	981.2	P	919.6	P	1492	P	1147.4	P
1416384_a_at	684.5	P	594.3	P	507.4	P	535.6	P	536.1	P	496.3	P	651	P	641	P	627.4	P	644.1	P	572.1	P	691.2	P	536.7	P	738.2	P	653.8	P
1416385_a_at	1008.9	P	819.4	P	584	P	692.2	P	623.5	P	622.6	P	784.2	P	857.3	P	743.1	P	767.1	P	793.9	P	847.4	P	806.7	P	1099.3	P	1019.3	P
1416386_a_at	417.7	P	288.1	P	241.6	P	353.1	P	280.3	P	250.2	P	367.7	P	338.7	P	315.8	P	340.7	P	360.8	P	330.2	P	345.4	P	447.5	P	452.5	P
1416387_at	247.8	P	232.9	P	156	P	160.7	P	159.3	P	141.4	P	179.8	P	165.1	P	167	P	151.6	P	156.1	P	155.4	P	164.7	M	215.6	P	158.1	P
1416388_at	33	A	5.8	A	23.3	A	2.2	A	11.8	A	2.9	A	24.1	A	33.9	A	2.3	A	24.1	A	31	A	3.5	A	4.5	A	4.5	A	2.7	A
1416389_a_at	266.7	P	252.2	P	138.4	P	159.8	P	170.8	P	144.5	P	186.4	P	144.7	P	180.8	P	187.7	P	210.7	P	195.8	P	175.1	P	291.9	P	223.7	P
1416390_at	44.9	P	34	P	21	P	24.7	P	26.2	P	23.8	P	28.8	P	20.8	P	19.4	P	38.7	P	41.3	P	31	P	39.5	P	38.5	P	49.9	P
1416391_at	37.5	A	22.2	A	38.1	A	37	A	27.9	A	32.2	A	32.8	A	40.3	A	41.1	A	42.1	A	42.5	A	42.3	M	29.3	A	70.5	A	47.6	A
1416392_a_at	2594.9	P	1855.6	P	1265.4	P	1351.4	P	1455.4	P	1357.3	P	1615.3	P	1870	P	1552.7	P	1527.7	P	1718.4	P	1759.4	P	1313	P	2046.1	P	1841.9	P
1416393_at	621.9	P	475.1	P	352.6	P	332.1	P	320	P	343.9	P	407.6	P	432.8	P	411.7	P	413.8	P	407.8	P	465.6	P	346.2	P	524.9	P	509.6	P
1416394_at	568.3	P	414.1	P	379.8	P	377.6	P	366.7	P	361.6	P	500.3	P	435.7	P	435.2	P	393.2	P	431.3	P	426.2	P	415.6	P	584.7	P	547.5	P
1416395_at	222.3	P	151.2	P	158.2	P	151.9	P	150.1	P	166.8	P	152.1	P	149.8	P	155.2	P	132.3	P	205	P	187.1	P	202.4	P	272.4	P	158.2	P
1416396_at	42	A	45.7	A	26.5	A	25.7	A	34.2	A	21.4	A	31.5	A	29.4	A	32.6	A	30.5	A	40.8	A	29.9	A	35.6	A	48.3	A	32.2	A
1416397_at	32.1	P	37.1	P	38.1	P	38.4	P	25.7	A	36.5	P	10.2	A	32.8	P	24.8	P	33.3	P	27.7	P	29.5	P	38.6	P	51.6	P	46.7	P
1416398_at	22.4	A	29.9	A	13.1	A	7.6	A	17.2	A	13.5	M	18.4	A	16.2	A	17.7	A	13.5	A	17.7	A	13.7	A	32.9	A	37.5	A	15.2	A
1416399_a_at	386.9	P	219.3	P	247.1	P	201	P	206.8	P	231.2	P	269.7	P	282.3	P	238.2	P	231.1	P	258.1	P	272.2	P	248.8	P	317.5	P	295.8	P
1416400_at	95.6	P	66.7	P	75.4	P	76.9	P	66.5	P	65	P	79	P	67.8	P	71.5	P	65.3	P	94.3	P	84.1	P	62.9	A	95.4	A	94	P
1416401_at	828.6	P	688.9	P	506.6	P	563.3	P	536.3	P	525	P	644.6	P	595.8	P	571.8	P	445.4	P	608.1	P	587.7	P	553.6	P	809.7	P	756.1	P
1416402_at	243	P	190.4	P	146.8	P	152.4	P	160.4	P	129.1	P	171	P	131.2	P	187.1	P	189.1	P	209.6	P	199.1	P	146	P	218.4	P	165.2	P
1416403_at	158.6	P	107.7	P	81.4	P	91	P	85.7	P	97.7	P	101.4	P	77.2	P	74.2	P	84.1	P	83.4	P	108.8	P	101.1	P	114.3	P	121.4	P
1416404_s_at	2774.7	P	2414.7	P	1843.8	P	2146.1	P	2179.5	P	1945.7	P	2462.4	P	2728	P	2420.8	P	2411.3	P	2385.5	P	2684.9	P	2258.6	P	2909.5	P	3383	P
1416405_at	493.9	P	436.7	P	296.7	P	313.7	P	314.7	P	248.8	P	358.2	P	387	P	326.3	P	311.9	P	313.7	P	323	P	341	P	482.5	P	444.9	P
1416406_at	151.5	A	88.8	A	138.4	A	68.9	A	142.7	A	81.1	A	107.5	A	101.3	A	64	A	77.2	A	129.2	A	72.7	A	50	A	119.5	A	116.5	A
1416407_at	122.7	P	130.2	P	101.5	P	103.7	P	119.2	P	89.4	P	111.3	P	112.6	P	102.5	P	87.9	P	115	P	103.6	P	122.3	P	175.9	P	138	P
1416408_at	5454.8	P	4289.2	P	2695.4	P	2967.4	P	3085.4	P	2687.5	P	3327.7	P	3397.1	P	3232.3	P	2582.6	P	3165.6	P	3189.7	P	2784.8	P	3878	P	3651.7	P
1416409_at	4738.5	P	3604	P	2223.8	P	2542.8	P	2427.1	P	2204	P	2807.8	P	2654.2	P	2616.4	P	2630.7	P	2604.7	P	2668.9	P	2557.3	P	3213.3	P	2847.6	P
1416410_at	29.9	P	33.4	A	27.6	P	14.9	A	16.4	A	36.7	A	33.2	P	39.5	P	36.3	A	27.1	A	31.8	A	34	A	41.1	A	66.8	A	52.7	M
1416411_at	338.8	P	667.6	P	262.6	P	671.9	P	602.3	P	354.4	P	671.7	P	480.9	P	764.2	P	773.1	P	570.5	P	718.9	P	797.9	P	1066.6	P	816.2	P
1416412_at	34.7	P	60.1	P	31.4	P	41.4	A	28.1	P	21.4	P	36.7	M	38.1	P	27.8	A	21.2	P	37	P	34	P	28.8	A	49.5	P	47.8	P
1416413_at	1.4	A	2.7	A	3.4	A	7.5	A	2.9	A	0.9	A	9.8	A	1.6	A	1.9	A	10.4	A	3.3	A	3	A	3.1	A	7.2	A	7.8	A
1416414_at	17.6	A	11.5	A	37.1	A	20.9	A	32.5	A	22.5	A	37	A	42.1	A	18.9	A	34.6	A	21.3	A	28.7	A	22.7	A	56.7	A	43.7	A
1416415_a_at	1125.7	P	914.3	P	668.2	P	651	P	659.7	P	694.5	P	842.2	P	912.7	P	858.7	P	814.5	P	815.1	P	839.6	P	645.8	P	1045.1	P	1039.2	P
1416416_x_at	5039.9	P	4195.1	P	2723.1	P	4758	P	4260.9	P	4598.1	P	4941.3	P	5159.8	P	5035.6	P	5210.8	P	5368.7	P	5142.3	P	5230.5	P	5382.8	P	5390.8	P
1416417_a_at	1111.9	P	946.1	P	727.9	P	613.4	P	697.8	P	611	P	930.6	P	805.2	P	891.3	P	782.8	P	825	P	918.5	P	745.6	P	1101.2	P	1121.7	P
1416418_at	568.4	P	644.6	P	569	P	470	P	284.4	P	535.3	P	494.4	P	712.4	P	597.5	P	467.8	P	677.9	P	650.4	P	532.5	P	813.1	P	1120.2	P
1416419_s_at	1918.6	P	1548.8	P	1367.7	P	1151.5	P	1008.4	P	1244	P	1427.3	P	1597.9	P	1578.6	P	1301.5	P	1559.7	P	1598.4	P	1248.6	P	1813.9	P	2361.5	P
1416420_a_at	3922.5	P	2977.1	P	2096	P	2882.6	P	2405.4	P	2534.4	P	3127.5	P	3465.8	P	3217.1	P	3009.6	P	3008.4	P	3435.9	P	3035.5	P	3875.2	P	3908.2	P
1416421_a_at	73.5	P	69.4	P	43.7	P	50.4	P	65.5	P	47.6	P	72.9	P	76	P	42.4	P	45.2	P	73.1	P	58.1	P	70.5	P	76.5	P	68.5	P
1416422_a_at	102.3	P	62	P	59.2	P	58.3	P	65.7	P	48.6	P	64.7	P	82.1	P	67.4	P	72	P	74.8	P	66.3	P	61.7	P	104.7	P	93.6	P
1416423_x_at	61.6	P	41.4	P	76	P	54.5	P	51.3	P	36.5	P	65.9	P	68.2	P	67.8	P	73.2	P	81.9	P	103.8	P	78.9	P	97.6	P	92.5	P
1416424_at	221.7	P	148.8	A	162.2	P	137.5	A	138.4	A	128	A	144.2	A	133.7	A	160.8	A	108.8	A	147.9	A	148.4	A	69.7	A	155	A	165	A
1416425_at	446.1	P	350.9	P	290.2	P	326.8	P	284.9	P	272.9	P	371.5	P	359.5	P	363.2	P	382	P	373.1	P	378.4	P	362.3	P	491.8	P	344.4	P
1416426_at	558	P	486.2	P	311.7	P	317.2	P	334.6	P	307.3	P	355.8	P	392.7	P	349.1	P	333.5	P	369.7	P	364.9	P	281.2	P	528.3	P	419.3	P
1416427_at	1641.7	P	1225.1	P	890.1	P	931.6	P	798.4	P	782.4	P	946.8	P	965.5	P	915.8	P	1019.2	P	1093.9	P	1011.6	P	949.4	P	1343.1	P	1168.7	P
1416428_at	223.6	P	155.3	P	106.7	P	85.2	P	116.4	P	98.1	P	109	P	129	P	128.9	P	106.1	P	125	P	130.9	P	147.7	P	183.4	P	153.5	P
1416429_a_at	4964.6	P	4495.6	P	3105.9	P	3218.8	P	3373.8	P	3257.5	P	3694.5	P	4238.2	P	3486	P	3303.3	P	3718.6	P	3842.8	P	3412.5	P	4632.8	P	4230.3	P
1416430_at	5659.6	P	4883.9	P	3220.1	P	3585.9	P	3573.1	P	3561.5	P	3916.6	P	4384.4	P	3884	P	3687.2	P	4023.1	P	4112.3	P	3695.9	P	4548.9	P	4332.9	P
1416431_at	41.7	A	4.2	A	6.7	A	7.7	A	20.5	A	1.8	A	17	A	14.2	A	5.9	A	28.2	A	9.3	A	7	A	11.9	A	13.7	A	14.1	A
1416432_at	33.6	P	28.5	P	4.3	A	16.1	A	35.6	P	50.6	P	24.2	A	40.2	P	8.8	A	36.6	P	49.4	P	17.4	P	18	A	53.9	P	27.7	A
1416433_at	35.9	A	30.1	A	19	A	20.1	A	27.9	A	24.1	A	30.3	A	25	A	21.5	A	33.3	A	19.1	A	23.1	A	31.4	A	34	A	30	A
1416434_at	12.5	A	30.4	A	17	A	21.2	A	17	A	3.9	A	17	A	18.6	A	26.1	A	18.5	A	29.9	A	33.9	A	46.7	A	41.8	A	22.5	M
1416435_at	739.2	P	360.1	P	360.4	P	338.2	P	324.3	P	291.5	P	376.3	P	344.8	P	318.6	P	401.6	P	355	P	368.7	P	460.1	P	546.1	P	299.9	P
1416436_a_at	149.6	P	148.5	A	112.3	P	121.4	P	111.7	A	93.1	P	122.9	P	127.8	P	120	P	130.2	P	124.1	P	121.7	P	138.7	A	138.3	A	143.9	P
1416437_a_at	46.3	P	35	P	42.5	P	41.4	P	27.3	A	36.2	P	41.9	P	32.4	P	41.2	P	22.6	M	35.5	A	47.8	P	44.2	A	68.1	P	53.1	P
1416438_at	276.8	P	218.7	P	156.1	P	144.4	P	199.2	P	148.1	P	216.8	P	192	P	176.4	P	166.3	P	220	P	161.9	P	178	P	286.4	P	198.5	P
1416439_at	221	P	249.1	P	174.5	P	189.4	P	205.3	P	159.3	P	232.2	P	226.3	P	227.9	P	206.5	P	241.1	P	242.8	P	198.1	P	367.7	P	319.6	P
1416440_at	2422.1	P	1820	P	1387.2	P	1447.1	P	1418.1	P	1386.7	P	1600.1	P	1819.9	P	1548.6	P	1415.6	P	1740.5	P	1673.2	P	1415.4	P	1987.6	P	1955.2	P
1416441_at	540.9	P	469.5	P	335.5	P	347	P	313.8	P	335	P	407.4	P	455.3	P	388.5	P	365.4	P	357.4	P	395.9	P	298.9	P	556.3	P	508.3	P
1416442_at	200.5	P	164.9	P	117	P	118.7	P	137.6	P	133.1	P	131.9	P	98.6	P	98.5	P	93.3	P	111.6	P	81.5	P	59.6	P	99	P	98.9	P
1416443_a_at	240.6	P	199.3	P	112.6	P	140.8	P	144.7	P	109.9	P	156.2	P	129.4	P	144.1	P	141.7	P	123.6	P	140.2	P	145.5	P	199.4	P	153.1	P
1416444_at	1783.9	P	1640.8	P	1354.3	P	1024.8	P	1123.5	P	1154.7	P	1226.8	P	1465	P	1088	P	888	P	1137	P	1217.8	P	901.3	P	1391.4	P	2277.9	P
1416445_at	357.5	P	292.8	P	162.5	P	245	P	228.7	P	179.9	P	229.3	P	264.6	P	207.1	P	253	P	269.8	P	246	P	247.4	P	282.5	P	240.4	P
1416446_at	546.2	P	463.6	P	332.7	P	403.4	P	347.4	P	372	P	370.2	P	428.8	P	337.5	P	276.5	P	393.6	P	431.7	P	290.4	P	436.3	P	511.4	P
1416447_at	828.1	P	929.7	P	606.2	P	571.8	P	587.5	P	606.6	P	628.1	P	824.6	P	611.8	P	574.8	P	678.5	P	671.3	P	505.6	P	856.4	P	908.9	P
1416448_at	167.4	P	93.1	P	102.6	P	118.9	P	89	P	82.5	P	107.3	P	161.8	P	95.6	P	137.6	P	130.8	P	78.8	P	108	M	156.8	P	139.6	P
1416449_x_at	72.7	A	76.6	A	60.2	A	53.6	A	57.1	A	79.4	P	68.8	P	69.4	M	54.9	P	60.8	A	61	A	57	P	67.2	A	77.5	P	49.2	A
1416450_at	25	A	35.9	P	22.1	A	24.8	A	21.5	A	19.1	A	28.3	P	30	P	14.2	A	26.5	A	18.3	A	28.9	A	22.9	A	36.5	A	25.9	A
1416451_s_at	49.3	A	45.3	P	44.5	A	42	P	35	P	39.6	P	44.7	P	51	P	56.1	P	36.8	M	48.2	A	35.2	P	22.6	A	47.8	M	50.2	P
1416452_at	3663.7	P	4815.9	P	1945.3	P	3006.9	P	2939.4	P	2470.8	P	3442.1	P	3575.7	P	3160.1	P	3228.2	P	3032.1	P	3276.6	P	3228.1	P	4280.5	P	3344.1	P
1416453_x_at	1056.5	P	941.7	P	705.6	P	791.6	P	780.3	P	754.3	P	934.5	P	1092.5	P	1003.9	P	976.8	P	892.9	P	1047.3	P	1018	P	1128.7	P	2062.7	P
1416454_s_at	129.1	A	165.1	A	109.6	P	116.6	A	148.2	A	91.3	A	124.9	A	150.6	M	132	A	109.9	A	84.9	A	117.6	A	158.7	A	174.9	A	217.9	M
1416455_a_at	7.2	A	17.6	A	3.4	A	15.1	A	9	A	3.4	A	2.2	A	9.7	A	9.3	A	14.7	A	1.3	A	0.7	A	6.2	A	4.8	A	2	A
1416456_a_at	4.1	A	3	A	1.2	A	1.7	A	3.9	A	1.6	A	1.3	A	1.9	A	1	A	1.4	A	1.6	A	2.9	A	9.4	A	4.4	A	6	A
1416457_at	76.8	P	92.9	A	46.7	P	44.8	A	53.1	P	69.8	P	77.6	P	73.1	A	55.4	A	68.3	A	55	M	72.7	P	61.7	A	96.1	A	86.4	A
1416458_at	49.1	A	35	A	36.8	A	38.7	A	31	A	37.3	A	55.5	M	31.8	A	39.7	A	40.1	A	40.2	A	39.6	A	42.9	A	51.5	A	24	A
1416459_at	45.4	P	48.4	P	25.5	A	27	A	26.8	A	32.9	M	36.6	P	35.3	P	27.8	A	41.7	P	32.6	M	25.6	A	61.5	M	36.4	A	47.6	A
1416460_at	23.3	A	12.5	A	38.9	A	17.6	A	21.2	A	13.2	A	38.3	A	34.4	A	9.3	A	27.5	A	39	A	11.4	A	52.6	A	48.6	A	32.5	A
1416461_at	1836.8	P	1487.8	P	1041.4	P	1121.6	P	1043.9	P	912.7	P	1305.9	P	1241.5	P	1027.8	P	1194.3	P	1217	P	1284.3	P	1132.3	P	1533	P	1524	P
1416462_at	1610.7	P	1339.9	P	877.5	P	1162.7	P	1017	P	915.5	P	1234	P	1177	P	941.3	P	1174.2	P	1216.3	P	1266.5	P	1112	P	1437.8	P	1379.4	P
1416463_at	80.8	P	63.6	P	46.3	P	55.8	P	43.9	P	39.7	P	59.1	P	50	P	51.7	P	65.1	P	62.7	P	56.1	P	48.9	P	70.3	P	53.3	P
1416464_at	22	A	28.1	A	18.3	A	16.2	A	30	A	20.2	A	8.6	A	6.7	A	7.1	A	14.8	A	17.6	A	40.8	A	17.6	A	16.8	A	38.8	A
1416465_a_at	694.5	P	636.4	P	447.5	P	511.9	P	527	P	444.2	P	669.6	P	715	P	579.7	P	494.8	P	610.5	P	636.8	P	483	P	832.1	P	831.3	P
1416466_at	1060.1	P	996.2	P	691.2	P	819.9	P	793.1	P	690	P	909.1	P	1038.6	P	862.7	P	739	P	926.2	P	967.6	P	750.2	P	1169.6	P	1138.8	P
1416467_at	322.4	P	468.6	P	213.6	P	209.4	P	221	P	188.2	P	240.3	P	352.9	P	202.9	P	220.4	P	309	P	279.1	P	305.5	P	415.5	P	261.9	P
1416468_at	4926.4	P	4280.9	P	2781.4	P	3150.6	P	2919.9	P	2538.4	P	3661.8	P	3564.5	P	3503.8	P	3577	P	3547.6	P	3879.8	P	3369.9	P	4135.1	P	3034.3	P
1416469_at	62.3	A	38.6	A	36.7	A	15.2	A	34.6	A	44.9	A	42.3	A	58.4	A	20.4	A	47.2	A	44.9	A	42	A	34.4	A	32.5	A	77.7	A
1416470_a_at	532.3	P	346	P	315.5	P	354.2	P	345.2	P	322.2	P	334.2	P	436.8	P	371.6	P	356.2	P	358.1	P	390.2	P	310.6	P	376.4	P	488.2	P
1416471_at	580.9	P	579.6	P	406.1	P	398.2	P	410.8	P	353.5	P	503.4	P	468.3	P	421.5	P	422.2	P	443	P	426.8	P	328.2	P	566.8	P	660.8	P
1416472_at	641.7	P	643.6	P	394.7	P	353	P	395.5	P	348.5	P	466.5	P	499.6	P	500.6	P	395.4	P	474.8	P	474.7	P	445.3	P	663	P	553.2	P
1416473_a_at	26.4	A	38.1	A	20.1	A	13.1	A	20.7	A	17.7	A	7.9	A	6.2	A	19.7	A	19.6	A	11.1	A	13.6	A	16.7	A	46.5	A	25.4	A
1416474_at	2.5	A	19.6	A	1.4	A	14	A	11.9	A	11.8	M	10.6	A	1.3	A	2	A	9.3	A	16.6	P	9.1	A	49.9	A	25.4	P	12.4	A
1416475_at	157.4	P	179.7	P	146.1	P	133.1	P	143.9	P	110.8	P	178.1	P	157.8	P	137.9	P	146.1	P	195.9	P	160.6	P	173.6	P	272.2	P	229.2	P
1416476_a_at	925.3	P	844.7	P	618.2	P	584.5	P	655.7	P	587.3	P	750.7	P	834.1	P	572.9	P	613	P	713	P	704.1	P	628.3	P	1017	P	930.2	P
1416477_at	448.6	P	436.5	P	231.6	P	289	P	292.7	P	288.9	P	327.5	P	348	P	340.7	P	317.5	P	351.6	P	355.7	P	323.7	P	469.2	P	406.7	P
1416478_a_at	1736.5	P	1767.3	P	1044.9	P	1371.6	P	1174.8	P	1030.7	P	1441.3	P	1449.5	P	1406.1	P	1275.9	P	1245.7	P	1492.9	P	1229.8	P	1470.5	P	1678	P
1416479_a_at	1145.4	P	935.5	P	589.2	P	773.3	P	713.7	P	597.6	P	869.1	P	710.3	P	812.7	P	766.9	P	741	P	774.5	P	687.4	P	899.7	P	901.7	P
1416480_a_at	835.4	P	761.7	P	498.7	P	598.8	P	576.2	P	502.1	P	651.3	P	812.6	P	645.4	P	692.9	P	684.1	P	748.6	P	738.3	P	861.6	P	774	P
1416481_s_at	80.7	P	62.9	P	44.6	P	63.6	P	57.4	P	54.6	P	57.3	P	46.3	P	63	P	69.2	P	66.3	P	55.8	P	66.1	P	91.3	P	54	P
1416482_at	24	A	18.9	A	14.1	A	21.7	A	28	A	19.4	A	15.2	A	27.7	A	29.3	A	33.1	A	30.6	A	30.6	A	21.1	A	27.3	A	37.5	A
1416483_at	59.1	A	74.9	A	38.7	A	48	P	41.2	A	53.8	A	54.9	A	78.4	P	68.3	A	49.3	P	50.3	A	62	A	69	A	47.9	A	79.2	A
1416484_at	35.8	P	41.9	P	38.5	P	49.7	P	36.5	P	56.3	P	57.4	P	55.3	P	54.6	P	37.1	P	46.9	P	49.6	P	46.3	P	83	P	60.9	P
1416485_at	1366.5	P	1174.5	P	802.8	P	945	P	851	P	793.7	P	1045.3	P	1101.9	P	932.5	P	960.8	P	1024.3	P	1030.4	P	949	P	1207.6	P	1145.5	P
1416486_at	253.3	P	231.9	P	128.7	P	187.4	P	156.6	P	148.4	P	172.4	P	206.2	P	172.8	P	179.2	P	196.8	P	184.9	P	189.1	P	230.8	P	239.3	P
1416487_a_at	103.6	P	55.7	P	38.9	P	71.9	P	51.4	P	38.4	P	53.2	P	62	P	56.5	P	41.4	P	71.4	P	59.3	P	42.9	P	60.3	P	56	P
1416488_at	127.6	P	160.4	P	172.4	P	114.9	P	92.6	P	145.4	P	178.6	P	124.7	P	190.9	P	83.8	P	117.2	P	179.9	P	95.6	P	209.8	P	274.6	P
1416489_at	198.8	P	177.7	P	113.2	P	127.2	P	112.6	P	106.8	P	151.3	P	114.7	P	148.1	P	142.2	P	160	P	154.3	P	143.4	P	244.2	P	119.5	P
1416490_at	6.8	A	3.1	A	1.4	A	2	A	0.6	A	3.1	A	0.9	A	12.5	A	10.1	A	2.1	A	10.1	A	13.9	A	11.6	A	4.4	A	14	A
1416491_at	22.5	A	11.1	A	17.8	A	27.3	A	16.8	A	23.4	A	22.2	A	30	A	32.6	A	13.6	A	41.9	A	28.7	A	46.6	A	46.8	A	27.7	A
1416492_at	44.8	A	76.8	A	45.4	A	42.9	A	47.4	M	70.2	A	29.8	A	56.9	A	70.1	A	47.2	A	74.3	A	53	A	61.4	A	96.4	A	70.2	A
1416493_at	858.1	P	583.5	P	491.1	P	641	P	581.1	P	454.8	P	584.6	P	638.6	P	640.2	P	510.5	P	561.2	P	664.7	P	561.1	P	764.8	P	816.9	P
1416494_at	995.6	P	1006.1	P	670.2	P	760.3	P	776.7	P	653.7	P	920.5	P	835.5	P	876.4	P	829.5	P	872.8	P	931.4	P	814.3	P	1044.6	P	1015.6	P
1416495_s_at	504.1	P	496.2	P	345.9	P	311.2	P	337.6	P	296.5	P	406.4	P	390	P	412.5	P	446.2	P	386.3	P	395.4	P	367.4	P	543.9	P	412.3	P
1416496_at	1387.5	P	1291.4	P	950.7	P	999	P	1003.3	P	917.1	P	1187.1	P	1307.5	P	1073.3	P	1110.8	P	1192.9	P	1192	P	1065.7	P	1493.5	P	1655.9	P
1416497_at	309.4	P	152.6	A	203.1	A	229	P	163.6	A	144.6	A	158.4	A	167.9	A	167.2	A	164.2	A	171.8	A	146.4	A	181.2	P	293.7	P	225.9	A
1416498_at	30.1	A	28	A	22.3	A	20.9	A	16.7	A	15.6	A	30.6	A	26.6	A	27.4	A	30	A	23.5	A	25.1	A	20.4	A	46.3	A	39.6	M
1416499_a_at	234.3	P	222.4	P	179.6	P	190.4	P	174.6	P	149.8	P	255.2	P	246.7	P	191.7	P	199.5	P	206.8	P	204.2	P	203.9	P	329	P	279.6	P
1416500_at	603.5	P	559.6	P	342.9	P	412.7	P	396.1	P	352.1	P	485.6	P	494	P	417.7	P	379.4	P	459.2	P	449.4	P	405.8	P	543.8	P	552.6	P
1416501_at	40.4	A	46.9	A	46	A	38.2	A	34	A	32.6	A	38.4	A	42.6	A	30.7	A	41.4	P	54.3	A	47.8	A	54	A	58.9	A	53.1	M
1416502_a_at	499.4	P	307.7	P	283.7	P	295.5	P	275.1	P	253.5	P	365.6	P	344.4	P	298	P	305.9	P	347.6	P	352.5	P	330.7	P	411.9	P	319.8	P
1416503_at	23.2	A	23.1	A	25.7	A	20	A	25.6	A	24.1	A	24.8	A	22.4	A	16.6	A	22.8	A	23.5	A	15.4	A	33.2	A	44.6	A	30.4	A
1416504_at	41.1	P	72.3	A	38.1	P	46.2	A	31.7	A	42.7	P	37.7	A	48.9	M	44.9	P	44.8	P	58	P	52.3	M	55	A	11.5	A	79.3	P
1416505_at	100.8	P	45.7	P	42.7	P	63.6	P	52.6	A	65.7	P	62.3	P	58.4	P	72.8	P	48.2	P	57.1	P	43.4	P	94	A	81.7	A	64.9	P
1416506_at	1163.8	P	890.7	P	729.9	P	705.8	P	707.3	P	699.7	P	899.7	P	895.7	P	836.5	P	782.4	P	930	P	954.8	P	753.6	P	1162.8	P	1088.3	P
1416507_at	15	P	14.3	P	14.9	P	20.1	P	23.9	A	9.4	A	17.7	P	12	P	10	P	16.7	P	22.1	P	17.6	P	29.2	P	34.4	P	19.3	P
1416508_at	459.1	P	354.9	P	260.9	P	300.5	P	280.4	P	267.5	P	313.4	P	330.5	P	287.3	P	281	P	311.4	P	300	P	363.7	P	385.2	P	352.2	P
1416509_at	621.9	P	533.4	P	397.9	P	398.7	P	386.3	P	349.9	P	458.9	P	521.3	P	422.1	P	398.5	P	457.9	P	485.4	P	677.6	P	650.7	P	561.4	P
1416510_at	351.1	P	241.6	P	184.6	P	217.4	P	167.3	P	179.3	P	170.9	P	191.4	P	221.9	P	222.1	P	182.5	P	234.1	P	153	P	303.3	P	236.1	P
1416511_a_at	154.6	P	110	P	70.1	P	39.8	M	71	P	77.4	P	87.2	P	86.3	P	103.7	P	103.5	P	91.3	P	83.3	P	73.3	A	152.3	P	84.4	P
1416512_at	244.4	P	160.3	P	124.7	P	147.1	P	135.9	P	142.2	P	157.5	P	179.3	P	186.1	P	175.6	P	173.9	P	168.3	P	169.3	P	197.7	P	186.1	P
1416513_at	6.9	A	40.3	P	23.4	P	23.8	A	13.7	A	30.1	A	30.1	P	25.4	P	19.9	P	22.9	P	37.8	A	29.1	P	23.7	A	32.7	A	33.7	P
1416514_a_at	42.4	A	39.7	A	27.9	P	34.4	A	36.1	P	35.2	A	40.2	A	48.8	P	24.7	M	39.8	P	28.2	A	36.8	M	41.1	A	42.9	M	49.3	P
1416515_at	23	A	14	A	19.2	A	27.1	A	11.4	A	7.5	A	9.5	A	10.9	A	29.6	A	21.8	A	17.2	A	20.6	A	26.6	A	33.3	A	41.2	A
1416516_at	5.8	A	4.8	A	2.3	A	1.6	A	1	A	1.1	A	2.2	A	1	A	1	A	4	A	1.3	A	0.6	A	4.4	A	7.6	A	4.6	A
1416517_at	131	P	122.3	P	97.7	P	92.1	P	91.9	P	93.6	P	109.5	P	96.1	P	92.8	P	95.2	P	112.3	P	106.6	P	124.9	P	159.5	P	107.5	P
1416518_at	17.7	A	6.8	A	20.4	A	8.9	A	18.1	A	26.4	A	7.8	A	12.7	A	24.8	A	2.8	A	12.9	A	25.4	A	15.1	A	5.1	A	5.4	A
1416519_at	2147.9	P	2523	P	1810.5	P	1734.1	P	1903.1	P	2002.9	P	2593.8	P	2531.8	P	2463.6	P	2568.3	P	2227.1	P	2891.4	P	2266	P	3171.6	P	3223.9	P
1416520_x_at	783.3	P	870.7	P	696.8	P	558.8	P	685.5	P	655.6	P	882.3	P	877.4	P	953	P	877.1	P	799.9	P	970.1	P	842.1	P	1139.4	P	1146.4	P
1416521_at	428.5	P	250.2	P	201.4	P	251.8	P	261.9	P	201	P	302.7	P	302.9	P	356.4	P	277.3	P	265.9	P	337.5	P	395.2	P	449.1	P	411.6	P
1416522_a_at	1095.8	P	795.5	P	681.2	P	538.7	P	645.8	P	633.1	P	843.8	P	770	P	748.2	P	667.3	P	733.8	P	707	P	653.9	P	990	P	938.6	P
1416523_at	29.5	A	24.3	A	10.8	A	26.9	A	14.6	A	2.3	A	19.6	A	2.5	A	25.8	A	1.4	A	1.7	A	7.4	A	45.1	A	22.3	A	25.7	A
1416524_at	589.4	P	491.5	P	336.2	P	450.5	P	363.3	P	390.9	P	458.3	P	434.4	P	457.8	P	431.5	P	503.3	P	448.3	P	429.3	P	601.8	P	495.9	P
1416525_at	491.1	P	424.3	P	328.1	P	413	P	350.9	P	346.1	P	421.5	P	389.4	P	389	P	365	P	451.8	P	435.7	P	369.9	P	613.4	P	488.3	P
1416526_a_at	1391.5	P	1263.9	P	818.3	P	920.4	P	972	P	779.1	P	1136.9	P	1019.9	P	1220.6	P	975.4	P	1161.1	P	1123.3	P	1064.4	P	1477	P	1215.7	P
1416527_at	254.3	P	265.9	P	159.9	P	172.1	P	195	P	162.6	P	235.7	P	214.5	P	197.8	P	188.4	P	230.9	P	212.6	P	207.1	P	298.3	P	336.7	P
1416528_at	166.3	P	105.1	P	84.2	P	95.8	P	108.1	P	108.6	P	122.9	P	125.9	P	104	P	87.1	P	87	P	94.3	P	151.2	P	157.7	P	139.6	P
1416529_at	1.6	A	14.2	A	16.7	A	15	A	14.3	A	10.3	A	11.2	A	14.1	A	6.3	A	9.2	A	7.1	A	10.2	A	2.5	A	14.4	A	16.3	A
1416530_a_at	1688.7	P	1255.6	P	869.3	P	1283.8	P	1128.5	P	955.3	P	1402	P	1290.6	P	1242.9	P	1289.8	P	1414.4	P	1373.4	P	1248.6	P	1807.7	P	1342.7	P
1416531_at	1339.8	P	938.4	P	805.6	P	917.6	P	831.8	P	776.9	P	1113.4	P	1025.4	P	1060.4	P	906.1	P	1032.9	P	1053.1	P	859.3	P	1317.4	P	1566.5	P
1416532_at	98	P	69.2	P	45.6	P	54.9	P	53.7	P	75.9	P	68.7	P	76.1	P	74.6	P	76	P	68.1	P	69.2	P	65.1	P	93.2	P	81.8	P
1416533_at	209.5	P	185.4	P	131.3	P	121.9	P	109.8	P	122.7	P	152.9	P	126.1	P	130.1	P	152	P	180.1	P	139.3	P	158.4	P	206.1	P	186.9	P
1416534_at	282.6	P	278.3	P	162.6	P	202.8	P	182.9	P	178.4	P	240.4	P	235.6	P	203.5	P	225	P	250.4	P	228.5	P	191.1	P	332.9	P	272.1	P
1416535_at	59.4	A	38.3	A	41.1	A	48.6	A	49.7	A	34.3	A	45	A	45.1	A	56	A	39.4	A	39.2	A	43.9	A	88.2	A	81.8	A	46.8	A
1416536_at	47.4	P	45.5	P	25.4	P	23.9	P	20	P	33.2	P	38.6	P	36.3	P	43.2	P	36.7	P	39.8	P	25.1	P	52.3	P	41	P	43.9	P
1416537_at	254.2	P	160	P	174.5	P	151.5	P	150.3	P	162.4	P	186.4	P	202.8	P	217.3	P	196.4	P	193.8	P	232	P	177.8	P	347.5	P	251.7	P
1416538_at	133.2	P	147	P	97.2	P	107.5	P	102.5	P	68.8	P	117.3	P	117.8	P	112.5	P	121.5	P	121.5	P	87.4	P	143.5	P	138.1	P	137.3	P
1416539_at	206.5	P	183.9	P	109.8	P	131.8	P	138.8	P	67.7	P	144.2	P	146.2	P	139	P	106.6	P	118.1	P	144.9	P	100.7	P	223.1	P	151.5	P
1416540_at	346.6	P	253.8	P	225.9	P	219.6	P	246.2	P	190.3	P	262.3	P	262.5	P	199.8	P	260.1	P	237.5	P	253.2	P	309.9	P	344.1	P	303.2	P
1416541_at	71.9	A	35.6	A	53.1	A	60	A	69.9	A	29	A	82.4	M	49.6	A	54.7	A	75.2	P	82	A	56	A	63.1	A	98.6	A	51.4	A
1416542_at	73.7	P	96.1	P	59.1	P	54.9	P	67.2	P	55.4	P	70.2	P	76.7	P	67.3	P	59.9	P	70.7	P	72.3	P	58.1	M	112.7	P	91.5	P
1416543_at	496.6	P	564.9	P	318.6	P	682.5	P	696.6	P	561.2	P	1038.8	P	1055	P	821.4	P	1204.4	P	1203.5	P	1317.6	P	1481	P	2060.2	P	1666.3	P
1416544_at	54.8	P	51	P	30.8	P	35	P	31.4	P	28.5	P	34.3	P	26.6	P	39.3	P	43	P	35.1	P	35.7	P	61.4	P	48.4	P	54.8	P
1416545_at	144.3	P	108.1	P	119.9	P	105	P	125.3	P	109.6	P	185.1	P	84.8	P	113.8	P	93.3	P	110.4	P	99.8	P	102.5	P	117.7	M	115.8	A
1416546_a_at	2651.4	P	2384	P	1706.2	P	2027.2	P	1914.6	P	2230.5	P	2349.7	P	2496.9	P	2258.3	P	2627.9	P	2272.7	P	2664.4	P	2272.1	P	2973.1	P	3015.3	P
1416547_at	758.5	P	771.1	P	527.9	P	551.1	P	541.9	P	453.8	P	577	P	563.6	P	643.3	P	668.7	P	607.4	P	635.3	P	648.2	P	741.8	P	647.6	P
1416548_at	150.3	P	98.3	P	79.1	P	102.4	P	95.3	P	62.4	P	108.7	P	112.6	P	86.1	P	72.3	P	97.5	P	105.5	P	104.9	A	139.2	P	109.9	P
1416549_at	123.8	P	106.6	P	86.7	P	103.2	P	75.2	P	70.5	P	111.3	P	96	P	80.2	P	107.9	P	91.6	P	113.5	P	100.1	P	129	P	112.1	P
1416550_at	108.6	A	64	A	65.4	A	94.2	A	76	A	64.5	A	81	A	83.7	A	68.2	A	76.5	A	72	A	93.3	A	53.8	A	89.3	A	58.2	A
1416551_at	446.2	P	300	P	296.8	P	270.5	P	198.3	P	234.4	P	361.3	P	358.1	P	221.2	P	292.5	P	343.2	P	323.6	P	248.7	P	348	P	368.3	P
1416552_at	34.7	A	35	A	31.2	A	26.4	A	28.4	A	6.3	A	31.3	A	23.8	A	30.9	A	21.6	A	17.8	A	24.4	A	38.4	A	24.4	A	6.8	A
1416553_at	164.5	P	196.9	P	135.3	P	130.2	P	158	P	109	P	175.4	P	148.9	P	183.6	P	171.9	P	164.1	P	164.8	P	156.2	P	233.2	P	174.3	P
1416554_at	322.2	P	291.9	P	241	P	207.5	P	200.4	P	202.8	P	236.8	P	304.6	P	239.7	P	257	P	324.3	P	215.1	P	215.8	P	304.7	P	305.7	P
1416555_at	1737.6	P	1256.7	P	952.2	P	954.3	P	887.7	P	841.8	P	1226	P	1137.3	P	1140.9	P	1106.2	P	1310.1	P	1263.2	P	1073.1	P	1601.6	P	1352.9	P
1416556_at	2239	P	1973.9	P	1361.4	P	1674.2	P	1517.2	P	1477.3	P	1856.4	P	1962.5	P	1815.3	P	1716.9	P	1932.3	P	2081.6	P	1878.9	P	2696.8	P	2317.3	P
1416557_a_at	89.1	P	106.6	P	48.9	P	73.9	P	76.7	P	66.6	P	89.8	P	78.6	P	68.1	P	60.7	P	76.7	P	77.2	P	86.6	P	98	P	104.3	P
1416558_at	0.9	A	4.1	A	2	A	1.1	A	1.4	A	1	A	0.7	A	1.2	A	1.9	A	8.1	A	1.2	A	1.9	A	2.1	A	11.4	A	2.2	A
1416559_at	74.8	A	12.1	A	34.4	A	47.8	A	31.2	A	40.7	A	63.2	A	103.9	P	39	A	52	A	58.5	A	39.9	A	15.3	A	58.7	A	69.5	A
1416560_at	94.9	P	40.8	A	39.2	P	49.1	P	43.2	P	34.3	A	50.9	P	73.4	P	42.8	A	63.8	P	49	P	54.8	P	95.2	P	97	P	64.7	P
1416561_at	4.8	A	13	P	7.1	P	7	A	2.7	A	7.7	M	6.2	A	3.6	A	7.8	A	5	A	5.9	A	6.2	A	20.6	A	14.8	A	2.1	A
1416562_at	4.8	A	11.1	A	14.9	A	21.7	A	23	A	18.8	A	15.7	A	21.7	A	18.1	A	14.5	A	17.8	A	25.8	A	25	A	41.1	A	28.4	A
1416563_at	79.6	A	10.1	A	11.8	A	58.8	A	73.6	A	41.9	A	63.9	A	101.2	A	43.2	A	51.2	A	57.8	A	54.7	A	111	A	22.9	A	37	A
1416564_at	60.9	P	37.8	P	19.9	P	40.1	P	10	A	24.4	P	32.3	P	38.1	P	34.5	P	29.5	P	18.5	A	18.8	P	28.7	A	38.4	P	45.5	P
1416565_at	2156	P	2400.9	P	1425.3	P	1528.9	P	1530.6	P	1424.4	P	1962.8	P	1940.6	P	1875.7	P	1709.9	P	1781.9	P	1991.7	P	1703.9	P	2291.1	P	2229.3	P
1416566_at	499.7	P	400.2	P	310.5	P	292.9	P	346.8	P	302	P	392.6	P	400.3	P	356.8	P	348.6	P	383.5	P	394.4	P	419.9	P	516.9	P	545.8	P
1416567_s_at	913.3	P	935.8	P	801.2	P	590.6	P	763.1	P	700	P	993.3	P	916.4	P	1014.8	P	869	P	845.4	P	879.4	P	726.1	P	1345.1	P	985.2	P
1416568_a_at	134.1	P	95.3	P	49.8	P	89.3	P	72.7	P	77.5	P	91.8	P	93.9	P	79.7	P	83.4	P	111.9	P	86.9	P	150.2	P	125.3	P	111	P
1416569_at	140.8	P	88.6	P	70.9	P	81.9	P	77	P	70.8	P	85	P	113.4	P	81.3	P	92.2	P	90.8	P	104.4	P	96.8	P	103.3	P	105.6	P
1416570_s_at	432.6	P	457.5	P	250.6	P	354.9	P	334.2	P	275.9	P	397.5	P	340	P	367.9	P	341.5	P	313.6	P	402.8	P	387.3	P	494.4	P	448.6	P
1416571_at	37.3	A	7.1	A	10.6	A	6	A	18.6	A	25.8	A	19.5	A	5.4	A	16.5	A	28.6	A	12	A	16.5	A	7.2	A	6.6	A	26.2	A
1416572_at	49.6	P	35.9	A	30.2	P	33.6	P	18.8	A	23.6	A	38.8	P	50.5	P	28.7	A	60.4	P	42.6	P	46.1	P	39.3	A	43.1	A	32	A
1416573_at	13.2	A	28.3	A	14.5	A	28.5	A	33.6	A	3	A	32.8	A	5.1	A	11.1	A	12.5	A	9	A	37.5	A	35.9	A	36.9	A	44.2	A
1416574_at	136.8	P	140.4	A	50.9	P	83.9	A	73.7	P	69.3	P	87	P	113.4	P	55.8	A	83.5	P	100.6	P	76.3	P	98.1	A	108.9	M	131.2	A
1416575_at	24.2	A	25.6	A	4.3	A	19.8	A	23.9	A	20.4	A	20.2	A	5.7	A	5.6	A	10	A	13.2	A	18	A	16.1	A	21.6	A	21.5	A
1416576_at	111.8	A	17.6	A	95.5	M	32.4	A	47.9	A	51.3	A	48.3	A	49.5	A	37	A	23.7	A	19.9	A	39.9	A	68.7	A	56.3	A	39.4	A
1416577_a_at	989.7	P	723.2	P	587.6	P	520.1	P	588.8	P	594.6	P	672.2	P	765.8	P	611.4	P	620.8	P	700.6	P	743.9	P	664.9	P	979.9	P	904.4	P
1416578_at	180.1	P	103.8	P	63.4	P	90.5	M	61.6	A	58	A	73	P	85.5	P	104.9	P	71	P	76.1	P	79	P	101.2	A	105	P	101.8	P
1416579_a_at	5.8	A	6.8	A	5.4	A	9.1	A	4.8	A	9.4	A	7.8	A	23.3	A	15.2	A	16.1	A	7.8	A	14.1	A	2.4	A	9.2	A	6	A
1416580_a_at	469.3	P	201.1	P	219.2	P	230.7	P	216.1	P	243.2	P	245.1	P	273.6	P	263.2	P	289.2	P	265.2	P	253.5	P	237.6	P	356.6	P	312.9	P
1416581_at	299.8	P	299.1	P	219.4	P	223.6	P	197.2	P	225	P	217.4	P	245.2	P	246.9	P	254.9	P	268.3	P	220.4	P	250.8	P	282.2	P	260.2	P
1416582_a_at	175.7	A	175.1	A	73.3	A	127.1	A	134.9	A	90.1	A	158.3	A	161.2	A	138.5	M	106.2	A	139	A	135.1	A	168	A	277.2	A	123.3	A
1416583_at	59.2	A	56.1	A	36	A	32.2	A	34	A	30	A	43	A	44.9	A	39.5	A	39.3	A	56.1	A	49.2	A	50.1	A	54.5	A	55.4	A
1416584_at	53.4	P	63.1	P	29.6	P	50	P	44	P	41.8	A	52.4	P	39.7	P	34.3	P	49.4	P	58.8	P	55.6	P	40.2	A	44	P	59.3	P
1416585_at	102.7	P	92.2	P	45.4	P	53.2	P	68	P	61.6	P	79.5	P	76.7	P	68.2	P	73.6	P	84.9	P	70.4	P	90.1	P	92.5	P	111	P
1416586_at	42.5	A	62.6	A	30.4	A	37.9	A	45.2	A	29	A	38.4	A	36.3	A	36.8	A	41.1	A	55.7	A	48.1	A	69	A	78.2	A	48.8	A
1416587_a_at	73.7	A	22.3	A	61.2	A	36.4	A	48.5	A	33	A	37.8	A	22.9	A	45.6	A	60.8	A	45.9	A	46.2	A	27.2	A	58.9	A	53.3	A
1416588_at	50.5	A	62.3	A	21.3	A	37.7	A	24.7	A	34.5	A	24.2	A	34.9	A	28.5	A	34.8	A	43.2	A	36.3	A	44.2	A	66.1	A	39.4	A
1416589_at	192.8	P	207.1	P	147.9	P	115.9	P	178.8	P	146.5	P	165.5	P	165.4	P	162.6	P	174.1	P	150.3	P	177.7	P	202.3	P	204.6	P	269	P
1416590_a_at	21.9	A	18.4	A	4.4	A	36.6	A	31.5	A	38.4	A	38.4	A	35.2	P	45.5	A	32.9	P	23.5	A	39.9	A	19	A	33.9	A	55.7	A
1416591_at	49.8	P	67.8	P	40.3	P	68.8	P	33.6	P	53.6	P	56	P	65.7	P	48.1	P	52.5	P	62.5	P	65.9	P	47	P	69.1	P	80	P
1416592_at	202.9	P	175.5	P	107.7	P	172	P	132.7	P	109.4	P	133.8	P	160.6	P	165.8	P	143.8	P	135.6	P	159.2	P	146.7	P	205	P	189.3	P
1416593_at	238.3	P	209.7	P	148	P	196.5	P	174.6	P	153.5	P	209.9	P	210.7	P	187.7	P	176.2	P	174.4	P	189.3	P	179.6	A	263	P	202.5	P
1416594_at	2.6	A	3.4	A	2	A	2.4	A	2.5	A	2.2	A	2.3	A	2.1	A	2.5	A	2.3	A	2.2	A	2.1	A	4.3	A	4.6	A	2.9	A
1416595_at	342.5	P	246.2	P	194.7	P	282.2	P	225.8	P	219.8	P	284.2	P	253.8	P	238.1	P	288.1	P	347.5	P	319.7	P	366.8	P	310.9	P	293.7	P
1416596_at	13	A	4.6	A	13.4	A	4.2	A	10.2	A	11.5	A	5.1	A	13.7	A	4.9	A	5.8	A	5.4	A	5.8	A	24.5	A	7.4	A	8	A
1416597_at	47.4	A	29.3	A	27	A	27.7	A	37.8	A	20.1	A	37.4	A	32.1	A	38.6	A	32.8	A	41.3	A	38.2	A	34.4	A	47.2	A	35.9	A
1416598_at	39.8	A	48.2	A	13.2	A	34.1	P	13.4	A	7.6	A	27.5	A	29.8	A	37.9	A	30.4	A	28.7	A	17.8	A	28	A	48.9	A	31.4	A
1416599_at	83.2	A	75.7	A	87.9	A	72.8	A	91.8	A	97.1	A	80	A	133.7	M	85.5	A	78.3	A	127.7	A	119.9	A	86	A	82.9	A	131.6	A
1416600_a_at	193.9	P	126.5	P	42.2	P	127.9	P	82.1	P	50.1	P	78.7	P	100.9	P	51.9	P	93.8	P	99.1	P	80.5	P	121.9	P	112.6	P	71.7	P
1416601_a_at	90.3	P	103	P	55.7	P	62.7	P	66	P	57.8	P	58.2	P	81.7	P	60.1	P	86.7	P	82.5	P	73.5	P	80.4	P	120.3	P	68.9	P
1416602_a_at	34.8	A	5.7	A	19.6	A	9	A	22.9	A	29.8	A	25.6	A	18	A	22.4	A	27.6	A	34.8	A	16	A	21.3	A	27.8	P	20	M
1416603_at	489	P	517	P	354.5	P	367.8	P	353.2	P	399.9	P	531.6	P	560.7	P	475.5	P	525.5	P	589.8	P	453.9	P	493.2	P	786	P	359.9	P
1416604_at	2104.6	P	1963	P	1397.4	P	1319.1	P	1445.7	P	1555.7	P	1718	P	1695.5	P	1673	P	1652.2	P	1571.7	P	1688.9	P	1527.3	P	1989.7	P	2009.3	P
1416605_at	250.8	P	198.3	P	111.3	P	170.9	P	155.3	P	143.9	P	207.5	P	230.8	P	160.4	P	191	P	174.6	P	180.3	P	186.9	P	235.6	P	250.7	P
1416606_s_at	263.3	P	237.2	P	123.8	P	260.2	P	257	P	145.7	P	287.1	P	294.6	P	207.6	P	243	P	196.6	P	262.6	P	332.2	P	358.6	P	390.7	P
1416607_at	1907.8	P	2003.7	P	1113.9	P	1339	P	1427.9	P	1136.9	P	1642.6	P	1556.5	P	1523.8	P	1327.9	P	1527.2	P	1616.7	P	1467.9	P	2144.9	P	1855.2	P
1416608_a_at	871.8	P	520.6	P	304.9	P	420	P	394.3	P	406.4	P	404.3	P	383.5	P	421.9	P	372.6	P	380.6	P	398.6	P	208.1	P	520.6	P	490.3	P
1416609_at	824	P	849	P	531.3	P	613.8	P	586.2	P	474.9	P	658.6	P	592.9	P	688.2	P	594.1	P	663.9	P	670.1	P	581.5	P	858.8	P	738.2	P
1416610_a_at	142	P	122.8	P	82.9	P	98.2	P	71.3	P	75.4	P	109.7	P	103.9	P	64.2	P	101.9	P	108.8	P	97.2	P	105.2	P	138.9	P	140	P
1416611_at	221.1	P	221.9	P	157	P	154	P	163.4	P	156.3	P	162.4	P	167.4	P	178	P	171.9	P	196.1	P	127.8	P	165.1	P	204.8	P	202.6	P
1416612_at	34.2	A	4.7	A	12.3	A	40.7	A	22.6	A	41.2	A	76.2	P	137.1	P	88	A	313.4	P	219.1	P	316.9	P	557.4	P	676	P	562.3	P
1416613_at	18.6	A	29.8	A	21.2	A	17.4	A	24.4	A	41.2	P	39.9	P	68	P	42.2	P	146.6	P	100.4	P	134.5	P	206.8	P	282.4	P	238.2	P
1416614_at	63	P	76.3	P	50.3	P	72.3	P	53.2	P	51.1	P	67.4	P	92.4	P	64.9	P	73.8	P	76	P	72.9	P	86.2	P	112.4	P	144	P
1416615_at	532.3	P	373.1	P	313.2	P	376.1	P	423.1	P	350	P	416.8	P	463.4	P	424.6	P	415	P	409.5	P	471.9	P	417.5	P	545.1	P	539.9	P
1416616_s_at	233.9	P	212.3	P	181.2	P	190.1	P	183.2	P	142.7	P	225.9	P	212.7	P	223.9	P	244.9	P	185	P	259.5	P	194.2	P	293.4	P	288.9	P
1416617_at	9.1	A	12.7	A	0.5	A	2.5	A	10.2	A	4.1	A	6.5	A	11.3	A	11.2	A	3	A	6.6	A	1.8	A	1.4	A	19	A	3.1	A
1416618_at	115.1	P	93	P	50.9	P	102.3	P	91.8	P	72	P	127.1	P	95.2	P	99.6	P	79.3	P	157	P	111.2	P	98.6	P	151.7	P	125.4	P
1416619_at	59	P	51.5	P	36.2	P	39.8	P	41.5	P	38.8	P	45.4	P	50.3	P	35.2	P	42.9	P	38.8	P	36	P	55.3	P	79.2	P	48	P
1416620_at	85	A	85.4	A	59.4	A	62.9	A	55	A	55.6	A	77.9	P	46.3	A	44.1	A	76	A	69.2	A	65.6	A	83.2	A	90.8	A	80.7	A
1416621_at	150.2	P	155.9	P	91.1	P	110.6	P	75.5	P	89.9	P	110.3	P	87.2	P	94.7	P	76.1	P	102	P	101.5	P	110.5	P	183	P	78.6	P
1416622_at	100.4	P	79.1	P	50.7	P	66.9	P	48.7	P	69.5	P	59.4	P	68	P	68	P	71	P	77.6	P	67.6	P	71.1	P	102.9	P	87.4	P
1416623_at	7.7	A	12.9	A	3.2	A	6	A	3.1	A	10.3	A	20.6	A	3.2	A	4.7	A	19.4	A	4.7	A	12.2	A	6	A	10.2	A	4.8	A
1416624_a_at	6028.6	P	5516	P	3931.3	P	3844.1	P	4040.9	P	3842.9	P	4732.2	P	4674	P	4682.8	P	4503.3	P	4474.8	P	4752.7	P	4434.7	P	5192.4	P	5298.2	P
1416625_at	5445.1	P	3799.9	P	2735.5	P	2991.3	P	2767.9	P	2834.9	P	3396.5	P	3624.9	P	3024.2	P	2654.4	P	3288.2	P	3296.7	P	2963.8	P	3741.3	P	4009.3	P
1416626_at	6.2	A	13.7	A	14.5	A	2.8	A	5.1	A	7	A	2.3	A	2.7	A	6.1	A	8.1	A	2.4	A	6.7	A	4.5	A	2.7	A	11.2	A
1416627_at	28.7	A	42.3	A	32	P	27.4	P	8.1	A	24.2	A	34.2	P	36.3	P	25.2	A	37.6	P	39.6	P	28	A	43.2	P	40.9	A	46.4	P
1416628_at	330.3	P	345.9	P	238	P	241.9	P	229.5	P	231.8	P	273	P	281.2	P	275.1	P	288.7	P	305.3	P	296.2	P	301.2	P	396.6	P	355.9	P
1416629_at	33.8	A	35.5	A	16.5	A	52	A	15.1	A	28.7	A	50.8	A	50.1	A	6.2	A	46	A	27.4	A	43.4	A	83.8	A	31.4	A	54.4	A
1416630_at	581.2	P	585.2	P	373.6	P	299.3	P	763.4	P	858.3	P	758.4	P	375.1	P	438.9	P	522.7	P	380.9	P	521.1	P	297.6	P	446.9	P	434.2	P
1416631_at	107.9	P	93.9	P	76.2	P	78.9	P	54.1	P	71.4	P	72.5	P	77.1	P	62.2	P	66.2	P	89	P	76.9	P	85.2	P	116.7	P	104.3	P
1416632_at	353.1	P	431.3	P	195.8	P	296.1	P	312.4	P	264.2	P	357.4	P	240.6	P	353.3	P	370.8	P	308.7	P	300.1	P	352.6	P	383	P	335.7	P
1416633_a_at	863.9	P	867	P	594.2	P	626.4	P	536.9	P	546.8	P	761.7	P	773.5	P	664.7	P	711.8	P	740.7	P	796.8	P	741.6	P	1018.6	P	997.5	P
1416634_at	277.9	P	257.8	P	179.6	P	201.8	P	181.8	P	184.9	P	235.1	P	226.7	P	257.1	P	240	P	250.5	P	250.1	P	225.9	P	331.2	P	324.4	P
1416635_at	346.7	P	278.6	P	189.8	P	218.6	P	165.3	P	236.1	P	251.2	P	254.3	P	214.6	P	223.7	P	260.8	P	248.7	P	263.9	P	303.2	P	296.3	P
1416636_at	849.8	P	873.4	P	568.5	P	550.2	P	575.6	P	598.8	P	696.8	P	757.6	P	696.9	P	735.6	P	761.7	P	843.1	P	623.2	P	917.7	P	895.3	P
1416637_at	110.1	P	78.2	P	68.7	P	70.3	P	51.7	P	46.7	P	69.7	P	71.5	P	62.5	P	73.6	P	64.5	P	63.6	P	90.5	P	88.4	P	88.4	P
1416638_at	32.3	A	42.1	M	20	A	17	A	30.9	A	28.6	A	13.5	A	23.1	A	20.8	P	28.8	A	38	P	16.5	A	43.1	A	49.2	A	25.1	A
1416639_at	55.8	P	60.3	P	25.8	A	59.5	P	36	M	35.7	P	30.9	A	29	M	58.1	P	37.3	P	51.3	P	43.6	A	53.4	A	96.1	M	78	A
1416640_at	3.4	A	5.9	A	1.3	A	3.5	A	1.7	A	2.5	A	7.8	A	2.8	A	4.2	A	7.4	A	2.3	A	3.5	A	5.1	A	6.9	A	2.7	A
1416641_at	84.9	P	68.6	P	50.4	P	61.9	P	57.7	A	55.8	P	64.2	P	57.9	P	55.1	P	45.1	P	58.5	P	48.8	P	96.1	M	99.5	P	64.8	P
1416642_a_at	7766.6	P	6292.4	P	4414.3	P	4733.6	P	4507.6	P	5181.1	P	5135.5	P	5478.9	P	5497.4	P	5473.9	P	5784.2	P	5467.6	P	4994.4	P	6454.4	P	5323.3	P
1416643_at	17.4	A	21.7	A	17.6	A	33.6	A	17.9	A	12.4	A	22.4	A	25.5	A	12.2	A	23.6	A	22.9	A	24.9	A	48.1	A	60.9	A	6	A
1416644_a_at	7.9	A	3.7	A	3.1	A	3.2	A	3.6	A	2.3	A	2.8	A	3.4	A	6.7	A	4.6	A	5.7	A	4.2	A	10.1	A	6.3	A	5.5	A
1416645_a_at	3.6	A	6.7	A	4.2	A	6.4	A	4.4	A	0.6	A	7	M	6.1	A	6.1	A	3.7	A	0.2	A	0.8	A	8.1	A	9.7	A	8	P
1416646_at	23.8	A	2.2	A	8.7	A	15.3	A	2.1	A	2	A	1.3	A	2	A	6.5	A	8.1	A	3.3	A	1.3	A	8	A	5.1	A	2	A
1416647_at	562.2	P	494.7	P	507.3	P	364.3	P	504.5	P	300.3	P	509.3	P	402.8	P	422.4	P	365.8	P	456.5	P	447.8	P	305.4	P	620.4	P	544.9	P
1416648_at	306.1	P	216.2	P	163.6	P	164.6	P	182.7	P	178.1	P	191.6	P	222.9	P	180.4	P	186.6	P	226.2	P	216.8	P	173.2	P	228.8	P	267.6	P
1416649_at	7447.6	P	6141.1	P	3979.5	P	4138.9	P	3944.9	P	4295.7	P	4822.1	P	4911.8	P	4893.7	P	4604.3	P	4957.5	P	4944.7	P	4321.2	P	5016.1	P	5499.8	P
1416650_at	1.7	A	2.1	A	0.4	A	1.4	A	1.8	A	0.7	A	1	A	0.6	A	3.7	A	1.3	A	1.1	A	0.5	A	1.5	A	1	A	1.1	A
1416651_at	172.8	P	123.9	P	102.4	P	97.2	P	112.6	P	106.5	P	123.4	P	124.3	P	89.3	P	103.6	P	134.7	P	99.6	P	139.5	P	191.7	P	114.5	P
1416652_at	6.8	A	11.7	A	12.8	A	2.4	A	4.3	A	1.7	A	8.2	A	9.9	A	6.1	A	12.2	A	14.7	A	6.6	A	4.5	A	15.7	A	8	A
1416653_at	118.5	P	174.1	P	82.5	P	96.3	P	82.7	P	95.1	P	118	P	117.6	P	121.2	P	94.5	P	111.6	P	114.6	P	72.2	P	166.5	P	171.9	P
1416654_at	107.7	A	75.3	A	60.6	A	64.7	A	54	A	76.5	A	56.7	A	67.7	A	86.4	A	68.1	A	67.5	A	96.6	A	63.5	A	109.1	A	96.6	A
1416655_at	506.5	P	473.5	P	332.2	P	314.9	P	285.2	P	316	P	342.6	P	447.6	P	359.8	P	359.5	P	401.6	P	395.3	P	296.1	P	453.9	P	507.4	P
1416656_at	125.1	P	90.4	A	80.5	P	106.3	P	104.1	P	81	P	103.9	A	123.6	P	93.8	A	82.7	P	99.1	P	85.9	P	112.9	A	124.4	P	130.2	M
1416657_at	193.5	P	134.4	M	120.3	P	118.9	P	92.8	P	119.1	P	100.9	P	177.7	P	88.7	P	110.6	P	158.1	P	129	P	96.6	A	167.8	P	150.6	P
1416658_at	15.5	A	11.8	A	22.2	A	2.9	A	3.4	A	15.6	A	10.9	A	17	A	16.9	A	16.6	A	4.4	A	16.2	A	9	A	9.7	A	5	A
1416659_at	698.4	P	652.7	P	523.1	P	565.1	P	503.5	P	475.7	P	593.9	P	632	P	448.9	P	493.2	P	635.8	P	587.4	P	503.5	P	720.2	P	673.7	P
1416660_at	219.1	P	190.9	P	164.5	P	179.1	P	184.2	P	148.1	P	164.2	P	247.5	P	199	P	141.4	P	228.6	P	162.9	P	179.1	A	260.8	A	238.3	P
1416661_at	58.9	P	43.6	P	23.7	P	40.7	P	31.4	P	38.6	P	43	P	56	P	36.5	P	45.2	P	56.3	P	52.9	P	63.5	A	67.3	P	53.1	P
1416662_at	1611.6	P	1542.5	P	1058.4	P	903.8	P	896.7	P	714.5	P	1208.1	P	1017.3	P	1102.8	P	1029	P	1016.5	P	1031.6	P	922.3	P	1330.5	P	1092.3	P
1416663_at	1132.8	P	1185.2	P	796.3	P	816	P	797.3	P	735	P	972.9	P	965.6	P	988.1	P	918.1	P	944	P	973.4	P	848.3	P	1274.1	P	1211.7	P
1416664_at	52.2	P	59.2	P	30.8	A	19.5	A	31.6	P	37.4	M	34.2	P	34	A	15.7	A	34.3	M	37.9	A	29.7	A	44	A	42.4	A	40.9	A
1416665_at	261.8	P	319.5	P	163.5	P	266.6	P	255.9	P	207.5	P	307.4	P	293.6	P	293.2	P	285.6	P	301.2	P	325.6	P	292.4	P	364.7	P	369.1	P
1416666_at	98.4	P	103.8	P	99.5	P	135.5	P	107.3	P	99.3	P	147.3	P	100.7	P	111.5	P	72.7	P	130	P	122.5	P	64.3	P	128.5	P	88.4	P
1416667_at	2304.8	P	1991.2	P	1343.1	P	1491.5	P	1245.8	P	1103.2	P	1535.3	P	1479.5	P	1565.7	P	1525.9	P	1445.6	P	1610.5	P	1519.3	P	1743.5	P	1766.5	P
1416668_at	379.2	P	364.4	P	215.6	P	261.9	P	265.4	P	250.8	P	327.1	P	266.7	P	276.2	P	273.4	P	278.4	P	286.6	P	322.8	P	420.5	P	350.6	P
1416669_s_at	2294.8	P	1602.7	P	1237.4	P	1332.7	P	1371.8	P	1444.4	P	1623.5	P	1766.2	P	1606.9	P	1467.9	P	1703.5	P	1588	P	1512.9	P	2063.8	P	2032.9	P
1416670_at	29.2	A	13	A	7.7	A	12.4	A	9.9	A	13.2	A	26.6	A	10.5	A	6.6	A	10.4	A	10.1	A	8	A	18.4	A	24.5	A	37.9	A
1416671_a_at	240.5	P	180.5	P	134.3	P	143.5	P	152.4	P	118	P	139.4	P	153.1	P	125.6	P	125.8	P	156.3	P	141.5	P	174.9	P	231.6	P	162.2	P
1416672_s_at	126.8	A	117.5	M	85	A	97.6	A	73.1	A	73.6	A	96.7	A	96.1	A	89.1	A	89.5	A	99.3	A	92.7	A	93.7	A	117.3	A	94.4	A
1416673_at	23.5	A	35.8	A	19.6	A	20.3	M	27.8	A	20.4	P	29.7	P	35.7	P	25.3	P	24.3	A	17.3	A	21.4	A	5.7	A	23	A	34.6	P
1416674_at	21.1	A	49	A	38.8	A	26.4	A	20.6	A	33.3	A	6	A	23.5	A	10.3	A	22.3	A	27.9	A	26.5	A	12.2	A	44.8	A	32.1	A
1416675_s_at	14.4	A	10.2	A	2.8	A	10.6	A	7.9	A	11.7	A	2.4	A	6.8	A	24.4	A	4.7	A	7.1	A	3.3	A	5.8	A	2.9	A	9	A
1416676_at	5210.4	P	4536.5	P	2774.4	P	2794.8	P	2976.3	P	3007.4	P	3698	P	4139.2	P	3242.2	P	2611.2	P	3432.9	P	3488.6	P	3244.7	P	4190.6	P	4550.4	P
1416677_at	7266.1	P	5701.6	P	4197.3	P	4456.3	P	4359.2	P	4258.5	P	5117.4	P	5265.9	P	5032.2	P	4788.2	P	5197	P	5138.4	P	4625.9	P	5705.6	P	5637.1	P
1416678_at	457.8	P	449.8	P	296.7	P	308	P	297.2	P	270.5	P	370.6	P	358.5	P	360.2	P	341	P	362.3	P	333.1	P	340.3	P	476.5	P	386.1	P
1416679_at	4216.9	P	3477	P	2260.6	P	2421.1	P	2323.3	P	2289.1	P	2815.1	P	2951.8	P	2805.5	P	2695.2	P	2874.2	P	3008.3	P	2613.3	P	3358.2	P	2935	P
1416680_at	218.4	P	279.6	P	134.8	P	139.9	P	141.9	P	129.1	P	166.5	P	203.7	P	176.1	P	179.1	P	213.1	P	191.8	P	194	P	242.6	P	271.4	P
1416681_at	74.3	P	60.1	P	45.6	P	59.4	P	63.9	P	59.3	P	66.6	P	63.5	P	47	P	50.5	P	73.6	P	69.1	P	76.7	P	79.3	P	97.3	P
1416682_at	29.1	P	26.7	P	18.5	P	26.5	P	27.5	P	21.4	P	43.9	P	39.6	P	29.7	P	41.4	P	43.7	P	39.5	P	47.5	P	50.5	P	39.3	P
1416683_at	334.1	P	266.7	P	227.8	P	295.8	P	285.3	P	260.8	P	292.1	P	287.6	P	306.1	P	293.5	P	326.9	P	289.2	P	197.5	P	287.9	P	314.7	P
1416684_at	286.5	P	263.6	P	181.6	P	234.7	P	217	P	178.8	P	255.6	P	305.5	P	238.5	P	258.4	P	265.7	P	267.6	P	296.7	P	322.6	P	380.3	P
1416685_s_at	273.8	P	265.4	P	157.5	P	206.5	P	221.2	P	237.3	P	202.9	P	231.5	P	171.7	P	202.7	P	259.5	P	171.7	P	191.9	P	281.8	P	373.1	P
1416686_at	32	A	25.7	A	14.9	A	18.4	A	6.4	A	25.5	A	9.8	A	17.4	M	21	A	23.7	A	27.3	A	17.9	A	21.9	A	20.7	A	12.3	A
1416687_at	13	A	7.1	A	11.5	A	11.2	A	13.1	A	13.1	A	4.1	A	14	A	2	A	3	A	15.7	A	3.9	A	9.5	A	13.9	A	3.8	A
1416688_at	17.5	A	15	A	2.2	A	20.4	M	3.6	A	14.1	P	16.2	A	12.8	A	5.6	A	9	A	15.6	A	13.2	A	21.1	A	29.8	A	26.5	A
1416689_at	125.4	P	66.4	P	35.5	A	48.7	A	71.5	M	73.9	P	32.3	A	81.5	A	45.2	A	67.5	P	75.7	M	44.8	A	66.6	A	68.8	A	60.8	A
1416690_at	98.1	P	81	P	56.7	P	72.1	P	68.6	P	48.8	P	74.4	P	64.7	P	82.5	P	61.5	P	77.6	P	61.8	P	64.5	P	72.2	P	103.7	P
1416691_at	100.2	P	83.4	P	73.1	P	81.2	P	68.4	P	59	P	84.3	P	57.6	P	66.7	P	71.8	P	89.9	P	85.9	P	87.1	P	127.9	P	96.2	P
1416692_at	104.8	A	43.5	A	39.5	A	58.9	A	49.6	A	38	A	50.7	A	63.4	A	45.4	A	45.4	A	43.6	A	33.3	A	76.6	A	83.2	A	53.5	A
1416693_at	2.3	A	2	A	1.7	A	2.9	A	3.6	A	0.7	A	1.9	A	1.6	A	1.4	A	0.9	A	1.5	A	1.5	A	8.1	A	3.3	A	2.7	A
1416694_at	24	M	24.1	A	24.3	A	14.5	A	17.4	A	14.6	A	22.9	A	8.9	A	21.5	A	24.9	A	26.2	A	13.9	A	55.5	A	37	A	17.8	A
1416695_at	512.5	P	346.4	P	326.8	P	324.8	P	315.6	P	295.8	P	383.6	P	407.1	P	375.9	P	334.6	P	344.9	P	363.3	P	325.5	P	446.9	P	461.8	P
1416696_at	376	P	286	P	253	P	204.1	P	259.9	P	237.8	P	232.2	P	223.4	P	245.4	P	229.5	P	237.1	P	242.1	P	267.2	P	325	P	275.7	P
1416697_at	442.8	P	412.9	P	290.4	P	328.2	P	343.9	P	288.9	P	435.5	P	375	P	385.6	P	410.4	P	391.4	P	411.8	P	395.4	P	510	P	503.4	P
1416698_a_at	612.9	P	620.6	P	295.3	P	342.5	P	320.7	P	208.8	P	411.9	P	447.7	P	203	P	273.3	P	291.7	P	331.2	P	224.8	P	298.5	P	268.6	P
1416699_at	2342.7	P	1680.2	P	1235	P	1727.1	P	1516.5	P	1394.1	P	1828.5	P	2034.1	P	1777.9	P	1396.4	P	1896.6	P	1884.3	P	1687.1	P	2327.2	P	1928.4	P
1416700_at	89.1	P	65.9	P	51.4	P	36.9	P	59.8	P	73.7	P	67.8	P	39.6	P	48	P	46.2	P	36.2	P	60.8	P	32.8	A	44.3	A	65.4	P
1416701_at	104.1	P	105.8	P	50.3	P	62.1	P	85.9	P	84.4	P	82.4	P	78.6	P	76.1	P	79.3	P	66	P	80.5	P	81.2	P	90.4	P	81.2	P
1416702_at	28.5	A	52.2	A	17	A	13	A	34.3	A	22.6	A	24.6	A	9.7	A	24.1	A	26.4	A	21.8	A	35.3	A	25.4	A	10.3	A	22.5	A
1416703_at	674.1	P	442.5	P	353.2	P	471.3	P	418.1	P	341.2	P	478.4	P	448.1	P	387.3	P	485.5	P	477.8	P	461.8	P	364.4	P	557.9	P	616.6	P
1416704_at	279.1	P	238.9	P	171.9	P	187.7	P	165.9	P	180.8	P	210	P	193.3	P	181.1	P	182.4	P	204.6	P	180.5	P	191.4	P	289.9	P	241.4	P
1416705_at	196.3	P	177.6	P	142.4	P	149.5	P	139.4	P	133.8	P	181.1	P	188.6	P	156.3	P	139.9	P	173	P	182.8	P	192.5	P	250.2	P	201	P
1416706_at	318.5	P	331.4	P	184.4	P	176	P	200	P	149.8	P	182.6	P	201.7	P	185.9	P	210.6	P	231.2	P	231.4	P	246.4	P	337.6	P	197.6	P
1416707_a_at	9.5	A	10.6	A	7.2	A	7.9	A	10.1	A	7	A	7.5	A	8.6	A	5.5	A	7.2	A	11.4	A	6	A	15	A	8.6	A	6.1	A
1416708_a_at	23.5	A	32.5	A	12.5	A	21	A	11.3	A	4.2	A	18.4	A	20.5	A	25.7	A	28.9	A	9.4	A	16.6	A	5.6	A	20.4	A	23	A
1416709_a_at	155.4	P	190.8	P	140.1	P	116.5	P	88.2	P	116.5	P	126.8	P	137.2	P	143.4	P	142.8	P	172.5	P	149.5	P	138.2	P	196.5	P	188.7	P
1416710_at	8.1	A	5	A	8.4	A	8.9	A	2.9	A	3.6	A	7.5	A	14.6	A	1.8	A	2.6	A	2.8	A	2.9	A	10.1	A	5.7	A	6.4	A
1416711_at	7.9	A	5.8	A	6.1	A	4.4	A	5.8	A	6.6	A	8.1	A	2.1	A	6.3	A	2	A	1.5	A	13.3	A	14.2	A	8.5	A	7.5	A
1416712_at	388.9	P	409.1	P	254.8	P	362.3	P	321.6	P	318.9	P	412.2	P	430.8	P	433.5	P	407.4	P	435.8	P	448	P	478.4	P	660.5	P	478.8	P
1416713_at	29.4	A	62.2	A	24.1	A	30	A	44.6	A	25.5	A	24.3	A	38.8	A	10.1	A	42.7	A	33.8	A	31.6	A	83.8	A	50.8	A	43.8	A
1416714_at	56.9	P	52.9	P	37.4	P	49.4	P	40	P	40.7	P	44	P	44.9	P	40.5	P	46.2	P	39.7	P	40.7	P	58.3	P	87	P	70.1	P
1416715_at	17.9	A	5.5	A	2.3	A	2.7	A	12.3	A	14.5	A	2.6	A	8.1	A	18.7	A	2.6	A	8.1	A	9.3	A	6.6	A	21	A	5.5	A
1416716_at	24.2	A	37.6	A	34.4	A	35	A	16.3	A	13.9	A	34.3	A	33.4	A	36.1	A	51.7	A	22.8	A	28.7	A	51.1	A	44	A	43.2	P
1416717_at	8	A	5.7	A	1.3	A	2.1	A	4.2	A	5.7	A	2.4	A	3.5	A	0.3	A	1.2	A	3.3	A	1.3	A	21.2	A	8.6	A	1.2	A
1416718_at	43.4	A	69.8	P	23.9	A	19	A	24.4	A	35.8	A	35.4	A	36.5	A	39.1	P	23.4	A	32.4	A	15.2	A	10.4	A	34	M	29.4	P
1416719_a_at	2542.5	P	2030	P	1545.8	P	1712.5	P	1826.5	P	1703	P	2031.6	P	2221.2	P	2020.7	P	2094.1	P	1970.1	P	2210.2	P	1990.8	P	2396.3	P	2689.6	P
1416720_at	452.9	P	398.9	P	280.9	P	291.6	P	277.8	P	274.7	P	326.3	P	322.1	P	326.3	P	264.9	P	352.2	P	300.2	P	348.1	P	431.2	P	355.5	P
1416721_s_at	393.3	P	401	P	232.1	P	244.5	P	209.4	P	250.9	P	302.5	P	289.6	P	308.3	P	225.1	P	330.2	P	306	P	260.6	P	351	P	316.3	P
1416722_at	112.7	P	107.1	P	79.7	P	73.5	P	80	P	77.8	P	83.7	P	94.9	P	93.3	P	72.8	P	59.6	P	75.2	P	71.1	P	80.3	P	94.7	P
1416723_at	119.7	A	88.6	P	82.5	P	101.4	P	108.4	P	99.1	P	141.3	P	121.4	P	112.2	P	136.6	P	117	P	120.4	P	149.8	P	240.3	P	204.8	P
1416724_x_at	82.3	P	76.6	P	64.9	P	85.9	P	73.8	P	84.7	P	109.1	P	96.7	P	111	P	71.1	P	66.8	P	96.8	P	82.3	P	159.6	P	137.8	P
1416725_at	15	A	2.9	A	13.4	A	36.1	A	18.8	A	17.3	A	23.2	A	16.6	A	21.8	A	17.8	A	27.4	A	28.2	A	26.7	A	37.5	A	28.6	A
1416726_s_at	379	P	267	A	180	P	212	P	336.3	P	284.9	P	221.9	P	392.2	P	205.8	P	248.8	P	308	P	299.5	P	273.9	A	314	A	277.9	P
1416727_a_at	7078.8	P	5461.6	P	3598	P	4630.7	P	4795.4	P	4604.1	P	5217.9	P	5727.7	P	5237.2	P	4611.1	P	5248.6	P	5387.3	P	5105.6	P	6047.8	P	5852.5	P
1416728_at	848.6	P	721.9	P	510.5	P	495.8	P	596.1	P	522.5	P	600.1	P	684.1	P	768.9	P	696.6	P	751.5	P	686.3	P	758.3	P	1051.5	P	698.3	P
1416729_at	7311.2	P	5435.4	P	3943	P	4118.5	P	3800.8	P	4039.5	P	4483.5	P	4876.2	P	4419.2	P	4275.9	P	4553.3	P	4465.1	P	4047.1	P	4793.5	P	5134.1	P
1416730_at	1079.4	P	872.7	P	803.6	P	664.2	P	622.3	P	720.4	P	780.2	P	924.5	P	930.8	P	725.8	P	857.6	P	833.8	P	639.2	P	951.4	P	1083.7	P
1416731_at	253.2	P	275.2	P	194	P	183.5	P	198.4	P	150.1	P	202.3	P	233.7	P	175.8	P	161.2	P	205.1	P	204.3	P	209	P	264.4	P	274.5	P
1416732_at	94.9	P	116.4	P	55.7	P	75.9	P	72.5	P	50.5	P	72.7	P	76.8	P	52.4	P	61.5	P	73.3	P	77.5	P	51.7	P	83	P	105	P
1416733_at	192.4	P	257.8	P	180.4	P	187.3	P	197.4	P	141.9	P	189.5	P	194.9	P	195.3	P	210	P	179.9	P	204.5	P	166.5	P	270.7	P	245.9	P
1416734_at	30	A	25.8	A	18	A	22.3	A	16.5	A	21.5	A	21.9	A	31.9	A	29.1	A	5.6	A	20.5	A	21.1	A	33.4	A	53.8	A	21.4	A
1416735_at	404.5	P	419.6	P	291.3	P	324.2	P	263.9	P	270.3	P	326	P	421.6	P	311.1	P	314.2	P	313	P	340.2	P	321	P	393.4	P	421.7	P
1416736_at	132.1	A	126.3	A	85.4	A	89.2	A	101	A	94	A	103	A	99.9	A	99.3	A	95.4	A	108	A	86.6	A	109.2	A	129.6	A	107.1	A
1416737_at	13.1	A	19.8	A	7.4	A	11.3	A	7.3	A	15.9	A	8.7	A	24.6	A	7.3	A	9.5	A	16.3	A	7.5	A	11.4	A	12.4	A	6.1	A
1416738_at	243.1	P	211.9	P	211.1	P	158.6	P	127.4	P	169.3	P	175.3	P	210.1	P	224.7	P	157.2	P	192.5	P	199.3	P	128.8	P	245	P	299.3	M
1416739_a_at	76.7	P	80.1	M	79.4	P	58.6	P	48.9	P	59.9	P	66.3	P	65.7	P	77.5	P	66.4	P	70.8	P	56	P	38.8	A	67.3	M	113.8	P
1416740_at	46.8	P	42.7	A	50.9	P	52	A	51.4	P	26.6	A	55.8	M	46.8	A	42.4	P	45.1	M	44.8	A	38.6	A	84.2	P	66.3	P	60.6	P
1416741_at	10.2	A	6.5	A	2.7	A	6.7	A	1.6	A	6	A	6.3	A	3.6	A	6.1	A	6.6	A	7.4	A	6.5	A	14.9	A	9.3	A	26.2	A
1416742_at	213.7	P	202.9	P	150.6	P	177	P	163	P	170.4	P	199.6	P	192	P	169.3	P	172	P	178.8	P	197.3	P	216.6	P	245.2	P	270.3	P
1416743_at	214.7	P	175.6	P	168.8	P	177.1	P	145.8	P	131.4	P	191.2	P	186	P	146.5	P	187.7	P	176.3	P	158.7	P	129.3	P	183.1	P	176.1	P
1416744_at	17.2	A	1	A	5.1	A	8.4	A	1.8	A	0.6	A	1.3	A	8.6	A	0.7	A	1.3	A	2.2	A	4.6	A	12.7	A	9.7	A	8.9	A
1416745_x_at	11.8	A	14.2	A	17.3	A	6.5	A	11.7	A	8.3	A	13.1	A	10	A	14.6	A	15.4	A	16	A	25.3	A	23.7	A	34.9	P	9.8	A
1416746_at	158.3	P	170.6	P	102.5	P	116.4	P	123.8	P	116.1	P	135.7	P	177.6	P	83.1	P	159.2	P	173.4	P	152.9	P	165.6	P	206.3	P	116.3	P
1416747_at	139.7	P	183.3	P	111.8	P	116.3	P	113.2	P	111.7	P	106	P	131.8	P	89.4	P	89.2	P	119.5	P	103.3	P	115.7	P	167	P	139.3	P
1416748_a_at	51.6	P	49.6	P	39.1	P	35.2	P	33.6	P	35.3	P	47	M	39.9	P	38	P	43.4	P	28.2	A	35.7	P	55	P	59.2	P	37.6	P
1416749_at	8	A	5.4	A	5	A	9.7	A	4.8	A	3.7	A	6.3	A	5.2	A	6.3	A	4.4	A	25.7	A	7.1	A	26.2	A	10	A	40.3	A
1416750_at	954.1	P	620	P	480	P	686.9	P	673.1	P	508	P	875.5	P	677.6	P	718.1	P	747.4	P	645.2	P	730.7	P	762.5	P	910.4	P	998.6	P
1416751_a_at	98.4	P	114.4	P	63.9	P	51.3	P	73	P	63.6	P	83.1	P	78.9	P	68.1	P	81	P	88.8	P	69	P	77.9	P	107.9	P	91.3	P
1416752_at	31.6	A	27.1	A	15.8	A	3	A	2.2	A	12.1	A	19.6	A	20.5	A	27.9	A	6.9	A	27.9	A	3.9	A	25.1	A	29.3	A	4.5	A
1416753_at	92.2	A	203.6	A	107.5	A	99.8	A	93.3	A	115.4	A	78.7	A	123.4	A	147.2	A	82.8	A	113.8	A	99.8	A	117.5	A	98.4	A	93.3	A
1416754_at	6.8	A	5.7	A	1.4	A	2.3	A	2.4	A	3	A	3.2	A	4.3	A	5.7	A	8	A	6.6	A	10.1	A	16.7	A	5.2	A	2.4	A
1416755_at	142.6	P	183.4	P	84.6	P	94.7	P	135.8	P	145.5	P	162.4	P	172.4	P	131.7	P	177.1	P	223.2	P	235.7	P	134	P	229	P	288.5	P
1416756_at	223.4	P	233.7	P	111.6	P	150	P	152.7	P	208.1	P	241.9	P	279.9	P	195.4	P	313.9	P	312.1	P	302.8	P	192.5	P	346.9	P	329.3	P
1416757_at	12.9	A	23.7	P	13.9	P	12.6	P	10.7	A	11.9	P	10.5	A	17.5	P	17.1	P	2.2	A	19.7	P	12.4	A	7.9	A	14.4	A	11.1	A
1416758_at	134.5	A	115.9	A	64.1	M	136.4	A	138	A	162.4	A	145.9	A	161.7	A	105.2	M	69.3	P	96.9	A	62.4	A	103.1	A	188.4	A	75.7	A
1416759_at	12.5	A	1	A	0.7	A	0.7	A	1.9	A	3.8	A	0.6	A	0.6	A	1	A	0.7	A	0.6	A	1.9	A	2	A	5.8	A	7.3	A
1416760_at	69.1	A	73.4	A	43.5	A	50.7	A	19.6	A	41.3	A	40.2	A	62.8	A	54	A	41.4	A	49.5	A	38.7	A	49.4	A	70.1	A	58.6	A
1416761_at	14.5	A	45.5	A	23.9	A	32.4	A	18	A	8.1	A	26.6	A	17	A	36.9	A	31.4	A	27.9	A	25.8	A	25.8	A	27	A	28	A
1416762_at	984.1	P	806.2	P	580.5	P	944.7	P	715.7	P	492.9	P	1032.4	P	658	P	1068.8	P	1083.2	P	942.9	P	873.8	P	813.3	P	1061.4	P	551.8	P
1416763_at	418.1	P	303.9	P	234.4	P	231.4	P	217.1	P	237.8	P	310.3	P	318.2	P	237.1	P	293.7	P	317.5	P	289.8	P	278.7	P	353	P	341	P
1416764_at	450.7	P	347.9	P	328.2	P	336.5	P	342.8	P	324.2	P	395.6	P	412	P	367.3	P	342.9	P	399.6	P	404	P	399.1	P	498.3	P	482.3	P
1416765_s_at	296.1	P	314.6	P	209.7	P	210.9	P	184.2	P	226.8	P	277.3	P	303.4	P	288	P	267.9	P	309.5	P	289.8	P	235.3	P	397.6	P	313.1	P
1416766_at	3139.8	P	2405.8	P	1891.6	P	1989.3	P	1964.1	P	1854.2	P	2170	P	2335.7	P	2223.8	P	2089.8	P	2229.1	P	2204.3	P	2089	P	2639.3	P	2291.3	P
1416767_a_at	668.7	P	640.5	P	505.6	P	554.5	P	527.2	P	498.8	P	666.3	P	677.2	P	595.9	P	568.1	P	625.8	P	674.8	P	535.3	P	899.6	P	703.2	P
1416768_at	919	P	683	P	502.7	P	593.1	P	504.3	P	525.4	P	609.6	P	738.8	P	637	P	622.2	P	677	P	693.6	P	526.7	P	789.8	P	697.9	P
1416769_s_at	326.7	P	246.7	P	227.6	P	244.1	P	230.9	P	229.2	P	289.5	P	306.3	P	269.4	P	255	P	291.7	P	309.3	P	258.5	P	355.3	P	394.8	P
1416770_at	165	P	128	A	107.3	P	109.4	A	105.9	P	113.6	P	136.3	P	137	P	137	P	142.1	P	144.2	P	136.3	P	127.2	P	185.6	P	175.1	P
1416771_at	329.7	P	323.4	P	231.3	P	277.5	P	213.5	P	198.5	P	255.5	P	274	P	294.5	P	240.5	P	323.5	P	290	P	258.5	P	423.1	P	383	P
1416772_at	1247.7	P	947.1	P	710.6	P	629.3	P	697.6	P	690.5	P	746.1	P	650.3	P	656.4	P	583.6	P	783.6	P	781.6	P	937.8	P	997.4	P	720.7	P
1416773_at	57.8	M	29.1	A	38.2	A	35.3	A	16.5	A	37.7	A	47.1	A	65.5	A	27.4	A	38.2	A	49.1	A	36.4	A	8.8	A	37.2	A	14.3	A
1416774_at	22.4	A	8.3	A	9.3	A	1.7	A	14.7	A	5.9	A	9.5	A	15.1	A	6.8	A	14.6	A	2.2	A	8.2	A	3.4	A	11	A	3.4	A
1416775_at	76.6	P	83	A	78.9	P	51.5	A	51.5	A	74.3	A	70.4	P	64.7	A	80.7	A	71.2	A	64.5	A	59.5	A	58.9	A	97.1	A	91.9	A
1416776_at	13.2	A	15.8	A	11	A	9.5	A	24.7	A	10.8	A	21.1	A	5.4	A	17.9	A	7.6	A	18.4	A	6	A	19.2	A	17.8	A	21.5	A
1416777_at	4.1	A	13.7	A	15.1	A	12.7	A	7.2	A	14.7	A	1.5	A	9	A	11.6	A	12.5	A	8.8	A	6	A	13.9	A	3.5	A	22.5	A
1416778_at	235	P	132.8	P	120.6	P	133.1	P	119.7	P	120.5	P	191.8	P	192.3	P	120.6	P	169.1	P	171.8	P	154.8	P	165.9	P	178.3	P	208	P
1416779_at	80.5	P	76.6	P	56	P	67.7	P	52.2	P	60.8	P	73.5	P	73	P	47.2	P	81	P	77.2	P	59.2	P	62.9	P	108.1	P	95.7	P
1416780_at	177.3	P	179.8	P	144	P	135.9	P	116.3	P	150.6	P	151.1	P	148.2	P	136.9	P	120.1	P	148.3	P	150.3	P	160.9	A	197.5	P	185.7	P
1416781_at	8.5	A	19.7	A	16	A	10.7	A	11.3	A	7.8	A	20.3	A	5.9	A	19.3	A	8.6	A	21.4	A	39.3	A	29.9	A	33.9	A	58.1	A
1416782_s_at	47.5	A	31.2	A	35.5	A	26.8	A	27.9	A	28.8	A	41.7	A	34.2	A	50.9	A	56.6	A	77.2	A	53.4	A	17.7	A	78.8	A	50.1	A
1416783_at	3.5	A	11.3	A	1.6	A	5.9	A	16.9	A	3.7	A	4	A	9.6	A	4.7	A	7.4	A	7.7	A	8	A	9.6	A	5.4	A	3.3	A
1416784_at	5.8	A	5.7	A	3.5	A	5.5	A	2.6	A	1.3	A	2	A	3.9	A	12.6	A	3.4	A	7.9	A	3.3	A	3.9	A	5.1	A	4.4	A
1416785_at	34.8	M	49.4	P	38	P	48.3	P	21.4	A	50.9	P	52.5	P	41.9	P	41.4	P	29.9	P	43	P	45.5	M	50.4	P	60.3	P	43.8	P
1416786_at	75.3	P	58.1	A	1.7	A	53.9	A	55.2	M	40.3	A	42.3	A	37.9	A	40.3	A	51.8	P	72.6	M	37.3	A	86.5	A	71.1	A	66.6	A
1416787_at	44.1	P	77.2	P	42.6	M	59.8	P	46.6	P	40.8	P	70.2	P	50.7	P	64.4	P	54.9	A	62	P	61.4	P	70.1	P	82.5	P	81.7	P
1416788_a_at	481.4	P	462.9	P	360.1	P	354.1	P	312.5	P	271.3	P	370.9	P	365.4	P	406.3	P	350.4	P	384.6	P	364.4	P	385.9	P	508	P	355.1	P
1416789_at	585.4	P	414.5	P	400.7	P	401.1	P	399.6	P	341	P	467.2	P	471.3	P	446	P	421.6	P	457.4	P	460.7	P	388.3	P	535.7	P	535	P
1416790_a_at	210.4	P	201.8	P	106.8	P	134.4	P	151.2	P	119.7	P	182.3	P	209.2	P	165.9	P	143.7	P	198.9	P	185.8	P	156.7	P	224.1	P	176.3	P
1416791_a_at	85.9	A	22.2	A	42	A	57.3	A	55.6	A	69.8	A	58.8	A	84	A	56.3	A	54.9	A	36.5	A	77.2	A	15.4	A	65.4	A	95.5	A
1416792_at	477	P	348	P	237.6	P	249.1	P	258	P	240.5	P	333.4	P	380.7	P	223.3	P	265.7	P	367.9	P	344.4	P	292.4	P	430	P	336.8	P
1416793_at	640.5	P	635.4	P	369.3	P	405.3	P	349.5	P	394.1	P	455.9	P	590	P	430.9	P	441.8	P	576	P	483.1	P	441.2	P	618.3	P	611.6	P
1416794_at	326.6	P	359.2	P	198.5	P	243.7	P	223.7	P	200	P	282.9	P	340.2	P	260.9	P	275.5	P	327.4	P	281.4	P	274.5	P	370	P	378.8	P
1416795_at	181.3	P	176.2	P	103.4	P	112.9	P	133.4	P	100.3	P	168.1	P	107	P	162.8	P	128.2	P	125.4	P	107.8	P	147.6	P	138.7	P	163.7	P
1416796_at	48.5	P	42.9	P	33.6	P	33.1	P	29	P	24.5	P	38.6	M	24.8	A	32.2	P	29.6	P	27.7	P	34.8	P	40.2	A	45.3	A	65.9	P
1416797_at	2.1	A	3.8	A	1.7	A	1.5	A	1.6	A	2.5	A	2.9	A	1.3	A	1.3	A	2.3	A	1.7	A	1.2	A	4.9	A	5.3	A	1.5	A
1416798_a_at	23.8	A	8.5	A	11.1	A	11.4	A	12.4	A	14.9	A	3.1	A	14.2	A	24.1	A	13.7	A	15	A	7.4	A	33.8	A	4	A	4	A
1416799_at	192.3	P	236.9	P	148.4	P	124.7	P	142.2	P	126.6	P	155.9	P	155.7	P	166.2	P	133.1	P	151.5	P	156.7	P	117.5	P	254.2	P	197.7	P
1416800_at	159.3	P	168.9	P	115.1	P	107	P	101.2	P	90.8	P	143.6	P	119.1	P	95.9	P	102.4	P	130.2	P	103.8	P	84.3	A	128.1	A	155.7	P
1416801_at	40.7	A	40.9	A	23.5	A	13.5	A	10.6	A	26.7	A	20.4	A	18.6	A	14	A	29.7	A	26.8	A	34.1	A	12.4	A	26.5	A	24.1	A
1416802_a_at	28.8	P	41.1	P	16.9	P	33.4	A	12.9	A	28.6	P	9.3	A	15.4	P	41.5	P	28.6	P	24.1	M	13.6	A	44.7	P	37.9	M	31.1	A
1416803_at	66.3	P	36.5	P	41.5	P	41.6	P	21.9	A	23.8	P	31	P	39	P	40.5	P	34.8	P	39.3	P	42.1	P	44.9	A	53.2	P	52.7	M
1416804_at	12	A	16.8	A	9	A	11.4	A	7.6	A	9.5	A	10.9	A	2.9	A	2.2	A	15.7	A	10.8	A	17.9	A	6.4	A	5.9	A	4.2	A
1416805_at	7	A	15.5	M	7.7	A	12.8	P	13.6	A	12.2	A	14	P	9.9	A	2.5	A	17.5	A	19.2	M	11.5	A	20.8	A	22.1	A	21	A
1416806_at	70.5	A	113	A	68.8	A	49.6	A	40.9	A	69.8	A	76.5	A	64.5	A	85.6	A	76.5	A	73.2	A	90.7	A	29.5	A	58.3	A	75.1	A
1416807_at	1163.3	P	833.6	P	791.9	P	911.5	P	879.8	P	758.2	P	911.5	P	1160.6	P	865.3	P	798.5	P	870.1	P	1011.5	P	899	P	1036	P	1876.4	P
1416808_at	88.5	P	116.8	P	60.4	P	63.4	P	55.2	P	60.4	P	69.2	P	94.6	P	62.4	P	82	P	67.8	P	60.5	P	52	P	123.7	P	84.8	P
1416809_at	7258.1	P	6064.9	P	4133.2	P	4420.4	P	4355.1	P	4271.2	P	4867.1	P	4972.5	P	4841.9	P	4453.3	P	4735.7	P	5024.5	P	4490.7	P	5352.3	P	5302.8	P
1416810_at	321.6	P	332	P	215.9	P	260.6	P	264.2	P	171.5	P	266.3	P	246.7	P	246.1	P	210.6	P	231.4	P	275.4	P	293.9	P	383.1	P	259.5	P
1416811_s_at	68.6	P	76.2	P	40.1	P	62.2	P	33.5	P	26.5	P	42.9	P	86.7	P	44.5	P	35.6	P	40.3	P	58.5	P	94.4	P	67.2	P	72.9	P
1416812_at	90.9	P	76.9	P	35.9	A	30.7	A	32.4	A	30.5	P	33.9	A	42.4	M	25.9	A	40.2	P	47	P	38.1	A	59.3	A	54.6	A	44.5	A
1416813_at	55.3	P	54.9	A	34.1	A	38.8	A	29.8	A	19.2	A	41.5	A	42.9	A	36.6	A	37.5	A	47.8	A	42.9	A	34.3	A	59.4	A	46.9	A
1416814_at	38.2	P	31.4	A	28.3	A	30.1	A	33.5	A	24	A	36.7	A	32	A	25.1	A	28.3	A	38.1	A	31.3	A	27.5	A	39.3	A	35.2	A
1416815_s_at	234.5	P	286.7	P	166.8	P	208.6	P	227.1	P	157.6	P	238.8	P	271.9	P	262.9	P	190	P	214.9	P	269.7	P	202.8	P	353.2	P	305	P
1416816_at	552.1	P	525.5	P	318.5	P	365.1	P	371.7	P	388.9	P	404.1	P	474.8	P	442.6	P	327.5	P	470.1	P	465.9	P	406.4	P	589.6	P	562.7	P
1416817_at	62.8	A	55	A	44.2	A	33.9	A	29	A	35.3	A	57.2	A	45.7	A	48.2	A	43.9	A	37.6	A	43.7	A	66.5	A	76.7	A	62.3	A
1416818_at	136.7	P	101.7	A	73.7	P	59	A	67	A	65.3	A	83.6	A	43.3	A	75.8	A	79.5	M	70.3	M	76.3	A	54.7	A	102	M	88.8	A
1416819_at	464.3	P	319.9	P	289.4	P	311.3	P	289.7	P	277.9	P	350.1	P	328.3	P	363.5	P	353.4	P	358.5	P	380.3	P	346.4	P	440.6	P	438.1	P
1416820_at	2.1	A	12.4	A	2.6	A	1.3	A	1.1	A	2.5	A	2.5	A	3.8	A	1.7	A	2.5	A	3.3	A	18.1	A	5.6	A	3.2	A	3.7	A
1416821_at	10.9	A	4.4	A	14.8	A	4.9	A	6.2	A	9.2	A	15.5	A	3.8	A	6.3	A	15	A	5.3	A	5.9	A	14.1	A	4.4	A	13.2	A
1416822_at	1.4	A	2.9	A	1.1	A	2.2	A	1.5	A	1.6	A	1.3	A	1.4	A	1.4	A	1.9	A	1.4	A	2.1	A	3.7	A	3.3	A	1.7	A
1416823_a_at	388.9	P	429.8	P	277.3	P	267	P	296.8	P	244.4	P	296.5	P	301	P	273.7	P	282.9	P	194.7	P	272	P	351.4	P	390.4	P	352.7	P
1416824_at	178.9	P	194.1	P	119.6	P	128.4	P	138.3	P	121.3	P	149	P	151.1	P	158.2	P	142.2	P	157.3	P	142.2	P	157.4	P	210.1	P	222	P
1416825_at	78.3	A	90.8	A	75.1	A	62	A	45.1	A	63.9	A	70	A	79.2	A	64.1	A	88.6	P	72.2	A	61.9	A	82.3	A	124.6	A	69.8	A
1416826_a_at	148.3	P	159.5	A	71	A	124.2	A	100.5	M	114.6	P	128.4	M	154.7	P	104.7	A	99.5	A	147.1	M	130.6	A	103.2	A	165.5	A	171.2	M
1416827_at	44.8	A	79.8	A	50.4	A	29.1	A	30.5	A	60.8	A	56.2	A	64.6	A	48.1	A	78.6	A	86.5	A	80.6	A	92.5	A	105.6	A	69	A
1416828_at	14	M	4.9	A	4.7	A	3.5	A	5.7	A	1.3	A	1.3	A	0.2	A	7.2	A	3.7	A	0.2	A	1.7	A	6	A	1.4	A	1.8	A
1416829_at	4068.4	P	3703.5	P	2528.7	P	2645.1	P	2610.8	P	2567.3	P	3118.6	P	3239.2	P	2812.6	P	2931.3	P	2633.2	P	3129.9	P	2709.3	P	3706.6	P	3675.4	P
1416830_at	355.6	P	215.6	P	176.7	P	154.4	P	167.2	P	184.2	P	217.5	P	214.8	P	218.8	P	228.1	P	220.4	P	246.1	P	254.9	P	312.7	P	295.5	P
1416831_at	161.3	P	126.6	P	105.6	P	127.6	P	112.3	P	119.4	P	113.6	P	156.8	P	149	P	137.9	P	141.6	P	168.6	P	123.4	P	179.7	P	150.8	P
1416832_at	213.1	P	216.7	P	165.6	P	135.6	P	109.3	P	114.5	P	160.8	P	141.9	P	179	P	140.4	P	174.7	P	151.4	P	149.3	P	215.4	P	188	P
1416833_at	1700.9	P	2170.1	P	1004.2	P	1096	P	1385.4	P	1681.2	P	1206	P	1475.9	P	1279.3	P	1164.8	P	1499.2	P	1476.5	P	1270.5	P	1912.2	P	1559.5	P
1416834_x_at	602.2	P	774.1	P	546.6	P	541.4	P	519.8	P	529.8	P	720.3	P	639.8	P	724.4	P	604.5	P	660	P	686.4	P	648.5	P	995.1	P	825	P
1416835_s_at	324.4	P	372.8	P	104.8	P	188.3	P	241.2	P	200.7	P	234.2	P	279.1	P	191.1	P	327.1	P	349.7	P	257.9	P	246.7	P	326.7	P	212.6	P
1416836_at	426.6	P	356.2	P	258.1	P	300.5	P	290.3	P	241.9	P	294.3	P	396.3	P	268.6	P	296.6	P	318.5	P	304	P	271.4	P	442.2	P	323.4	P
1416837_at	170.4	P	151.2	P	104.6	P	121.7	P	105.7	P	115.4	P	130.9	P	148.1	P	119.9	P	117.9	P	145.1	P	128.7	P	156	P	168.8	P	179.1	P
1416838_at	998.5	P	1018.3	P	588.2	P	672.9	P	665.5	P	555.8	P	755.3	P	759.6	P	721.8	P	683.6	P	733	P	733.9	P	604.9	P	876.3	P	931.4	P
1416839_at	0.6	A	11.9	A	1.4	A	0.9	A	10.9	A	7.8	A	9.8	A	8.6	A	8	A	6.4	A	10.9	A	0.3	A	26.9	A	14.4	A	11.4	A
1416840_at	1223.6	P	767.5	P	259.8	P	324.8	P	377	P	235	P	307.8	P	254.9	P	249.3	P	381.9	P	233.8	P	204.4	P	208.3	P	218.9	P	196.3	P
1416841_at	160.1	P	213.9	P	110.8	P	171.4	P	132.2	P	174.3	P	146	P	161.5	P	174.1	P	138.5	P	181.1	P	182.1	P	147.1	P	242.9	P	174.1	P
1416842_at	219	M	199.6	A	112.2	A	125.4	A	114.7	A	104.4	A	161.9	A	170	A	146.2	A	130.3	A	128.2	A	157.7	A	182.8	A	171.9	A	190.8	A
1416843_at	22.4	A	4.6	A	14.8	A	12	A	8.9	A	17.4	A	5.4	A	12.4	A	1.5	A	16.1	A	13.9	A	11.7	A	8.7	A	18.9	A	18.6	A
1416844_at	35.8	A	25.1	A	8.6	A	22.6	A	18.9	A	12.8	A	15.3	A	8.7	A	16.8	A	22.2	A	38.2	A	3.4	A	42.9	A	41.3	A	21	A
1416845_at	36.4	A	52.4	A	7.2	A	31	A	43.4	A	18.1	A	18.4	A	18	A	29.4	A	32	A	6.2	A	22.9	A	39.3	A	40.4	A	50.8	A
1416846_a_at	28.5	A	27.3	P	23.5	A	29.3	P	32	P	25.9	P	42.9	P	55.8	P	30.9	P	53.8	P	47.7	P	50.3	P	94.6	P	93.6	P	48.3	P
1416847_s_at	3	A	2.1	A	1.4	A	3.3	A	5.3	A	1.9	A	1.5	A	4.3	A	2.4	A	1.4	A	2.1	A	0.6	A	1.8	A	7.1	A	1	A
1416848_at	234.8	P	209	A	136.4	A	166.7	A	150	A	136.9	A	200.5	A	191.4	A	189.9	A	139.6	A	188.6	P	185.4	A	226.1	A	258.5	A	230	A
1416849_at	1245.9	P	1275.3	P	918.8	P	754.7	P	735.8	P	752.5	P	943.4	P	1017.7	P	896.9	P	697.8	P	817.9	P	827.3	P	747.9	P	1023	P	1345.7	P
1416850_s_at	2360.1	P	1960	P	1449.3	P	1479	P	1329	P	1370.3	P	1537.7	P	1696.9	P	1525.3	P	1542.8	P	1533.3	P	1412.6	P	1263.6	P	1578.4	P	2123.1	P
1416851_at	5.4	A	18.1	A	17.8	A	31.7	A	12.1	A	47.5	A	42.5	A	54.5	A	10.3	A	38.6	A	39.8	A	11.8	A	9.5	A	22.5	A	50.1	A
1416852_a_at	55.3	A	30.9	A	15.8	A	35.7	A	23.7	A	28.3	A	29.6	A	45.1	A	26.6	A	24.1	A	36.5	P	36.6	A	27.4	A	45.1	A	28.1	A
1416853_at	45.1	P	45.3	P	36.4	P	30.7	P	32.7	P	39.5	P	39.2	P	43.6	P	31	P	31.1	P	47.9	P	52.2	P	51.3	P	48.4	P	48.5	P
1416854_at	65.1	A	162.2	P	97.9	P	120.5	P	122.5	P	94.8	P	97.6	P	112.4	P	98.6	P	111.9	P	123.2	P	113	P	137	P	221	P	100.8	P
1416855_at	176.3	P	247.4	P	161.8	P	99.6	P	102.3	P	44	A	146.3	P	134.4	P	216	P	68.6	P	96.2	P	104.8	P	50.2	A	133.5	P	121.9	P
1416856_at	289.2	P	231.5	P	168.6	P	198.2	P	169	P	207.6	P	232.5	P	282.7	P	231.9	P	200.5	P	267.7	P	300.1	P	265.3	P	398	P	488.7	P
1416857_at	553.3	P	457.1	P	335.2	P	334.4	P	317.6	P	339.8	P	393.6	P	460.3	P	398.6	P	359.2	P	404.9	P	420.3	P	345	P	511.9	P	556.4	P
1416858_a_at	277.6	P	273.2	P	194.7	P	195.2	P	193.5	P	198.7	P	263.6	P	246.8	P	226.5	P	203.7	P	269.9	P	258.6	P	217.3	P	357.9	P	332	P
1416859_at	93.1	P	237.1	P	75.7	P	87.9	P	84	P	58.7	P	95.7	P	94.6	P	94.3	P	96.2	P	98.8	P	83.3	P	77.4	A	117.4	P	116.2	P
1416860_s_at	136.7	P	143.7	P	114.2	P	86.9	P	103.8	P	93	P	139.1	P	133.7	P	88.8	P	90.4	P	116.7	P	108.8	P	71.6	P	154.3	P	141.8	P
1416861_at	111.6	P	140.1	P	90.4	P	89.9	P	88.3	P	83.7	P	114.2	P	100.7	P	101.8	P	90.1	P	122.1	P	100.9	P	93.9	P	147.2	P	140.9	P
1416862_at	72.7	M	48.1	P	40.6	P	32.6	P	38.7	P	28.1	P	41.6	P	43.9	P	41.7	P	46.2	M	33.9	M	35.4	M	53.4	A	99	P	54.6	P
1416863_at	4.8	A	4.3	A	2.6	A	3.3	A	1.7	A	2.1	A	1.8	A	1.2	A	1.2	A	2.8	A	3	A	3.2	A	3.7	A	3	A	3.1	A
1416864_at	40.4	A	76.5	P	48.9	P	42.3	A	37.8	P	46.3	P	35.9	A	82	P	31.3	A	58.5	M	59.1	M	30.3	P	44.4	M	56.7	A	53.8	M
1416865_at	16.7	A	12.9	A	12.2	A	17.4	A	3.3	A	3.1	A	12.4	A	1.3	A	17.8	A	3.8	A	10.7	A	4.5	A	4	A	23.6	A	16.2	A
1416866_at	391.3	P	284.4	P	251.6	P	292.5	P	257.4	P	252.6	P	328.5	P	325.3	P	289.3	P	313.1	P	278.2	P	325.7	P	244.1	P	395	P	319.7	P
1416867_at	203.2	P	247.8	P	152.4	P	179.2	P	164.3	P	153.6	P	166.7	P	173	P	136.5	P	166.9	P	207.6	P	197.3	P	152.3	P	274	P	210.3	P
1416868_at	87.5	P	94.1	P	61.4	P	62.7	P	57.9	P	44.8	P	45.3	P	48.7	P	57.6	P	40.2	P	59.2	P	56	P	74.3	P	85	P	96.8	P
1416869_x_at	6.7	A	6.3	A	4.7	A	4.5	A	4.4	A	3.6	A	6.9	A	4.7	A	3.9	A	6.4	A	4.3	A	4	A	7.5	A	7.2	A	5.5	A
1416870_at	74.8	P	62.1	P	41.3	P	48.1	P	42.5	P	41.4	M	54.2	P	41.5	P	32	A	56.3	P	61.3	P	57	P	89.3	P	88.6	P	57.5	P
1416871_at	19	A	17.8	A	5	A	17.8	A	31.6	A	19.8	A	16.7	A	18.8	A	15.4	A	19.8	A	12.5	A	16.9	A	38.7	A	30.5	A	43.3	A
1416872_at	38.4	P	43.6	P	25.9	P	33.7	P	31.5	P	37.6	P	34.9	P	45.7	P	39.9	P	30.1	P	58.5	P	37.4	P	40.5	A	48.3	P	34.1	P
1416873_a_at	131.9	P	142	P	76.7	P	84	P	82.4	P	95.6	P	93.2	P	108.2	P	108.6	P	101	P	128.2	P	113.1	P	92	P	151.5	P	114.9	P
1416874_a_at	60.8	P	45.4	P	52	P	43.5	P	45	P	60	P	53.3	P	57.6	P	59.1	P	64.2	P	74.5	P	53.9	P	75.9	P	69.2	P	44.6	P
1416875_at	4.1	A	7.7	A	3.5	A	20.2	A	15.2	A	12.8	A	17.6	A	19.7	A	16.6	A	20.4	A	19.2	A	25.4	A	11.8	A	14.9	A	17	A
1416876_at	43.4	M	62.5	P	22.7	P	32.3	P	32.8	P	31.9	P	32.8	P	37.2	P	45.9	P	35.6	P	23.1	P	27.4	P	66.6	P	62.3	P	54.6	P
1416877_a_at	761.3	P	725.8	P	531.3	P	592.3	P	536.6	P	508.7	P	707.1	P	711.6	P	638.3	P	625.3	P	684.7	P	653.3	P	624.8	P	963.2	P	934.7	P
1416878_at	22.7	M	38.2	P	29.3	P	29.2	P	49.9	P	29.7	P	36.6	P	39.6	P	30	P	36.9	P	34	P	15.2	A	46.1	P	67.4	P	32.8	P
1416879_at	24.9	A	28.1	A	11.7	A	0.6	A	13.1	A	17.1	A	26.5	A	7.5	A	9.7	A	12.8	A	10.9	A	10.4	A	20.1	A	24.6	A	12.8	A
1416880_at	488.1	P	373.6	P	321.4	P	291.9	P	279.7	P	299.5	P	308.1	P	379	P	376.8	P	280.7	P	335.7	P	350.3	P	292.4	P	437.3	P	516.8	P
1416881_at	330	P	288.2	P	216.9	P	186.2	P	210.8	P	195.3	P	257.3	P	243.3	P	213.3	P	232.1	P	209.7	P	227.5	P	196.4	P	299.6	P	308.8	P
1416882_at	86.6	M	83.4	P	46.4	P	45.1	P	47.1	P	41.4	P	62.9	P	57.9	P	72.3	P	60	P	49.2	P	68.4	P	111.6	P	117.8	P	86	P
1416883_at	821.7	P	572.7	P	404	P	478.4	P	485.4	P	438.2	P	519.6	P	601.6	P	478.1	P	514.8	P	530.8	P	635.4	P	619.7	P	737	P	607.2	P
1416884_at	354.9	P	324.2	P	320	P	269.4	P	267.4	P	251.4	P	356.1	P	363.8	P	306.8	P	342.2	P	349.1	P	338.2	P	220.7	P	445.3	P	465.4	P
1416885_at	60.1	P	13.2	A	43.3	P	39.7	P	44.9	P	41	P	33	P	43.2	M	35.8	P	48.5	P	28.1	P	44.1	P	56.6	M	61.7	P	40.2	P
1416886_at	10.5	A	26.5	M	18.7	P	20.1	P	19	A	11.5	A	15.9	A	21.8	P	20.9	P	20.8	P	22.9	A	16.8	P	19.9	A	27.1	P	34.8	P
1416887_at	14.2	A	34.4	A	23.4	A	17.6	A	4.4	A	12.8	A	4.7	A	11.4	A	4.4	A	17.2	A	24.8	A	25.1	A	21	A	24.2	A	22.5	A
1416888_at	100.1	A	65.8	A	58.9	A	83.4	P	93.6	P	69	A	92.6	A	88.2	M	93.1	P	78.6	A	91.4	A	93.2	P	99.4	A	134.5	P	130.5	A
1416889_at	2.9	A	6	A	1.9	A	4	A	3.7	A	2.2	A	1.5	A	3.5	A	3.7	A	7.2	A	22.3	A	3	A	5.1	A	9.2	A	6.1	A
1416890_at	143	P	93.3	P	81.5	P	108.2	P	84.6	P	105.9	P	113.5	P	101.4	P	91.1	P	100.6	P	98.3	P	104	P	88.1	P	124.3	P	127.7	P
1416891_at	404.7	P	319.2	P	232.7	P	243.8	P	237.2	P	210.7	P	279.8	P	257.1	P	250.4	P	223.4	P	309	P	272.2	P	266.6	P	348.7	P	331.3	P
1416892_s_at	544	P	407.6	P	318.4	P	339.7	P	359.8	P	320.6	P	447.1	P	461.9	P	466.6	P	411.1	P	466.6	P	481.3	P	346.6	P	569.8	P	391.5	P
1416893_at	305.5	P	169.3	A	117.2	P	157.1	P	153.4	P	141.8	P	168.5	P	181.7	P	190.2	P	208.9	P	195.5	P	188.5	P	192.9	P	253	P	156.3	P
1416894_at	106.3	P	100	P	77.2	P	100.3	P	81.8	P	71.3	P	112.8	P	86.9	P	112.6	P	121.8	P	84.7	P	115.4	P	120.4	P	137.8	P	136.8	P
1416895_at	247.9	P	161.6	P	171.8	P	184.4	P	106.1	P	57.3	P	189	P	191.1	P	162.9	P	100.5	P	103.6	P	159.3	P	142.4	P	126.9	P	312.3	P
1416896_at	56.7	P	60.6	P	44	P	44.4	P	52.5	P	77.6	P	55.1	P	62.7	P	55.1	P	63.8	P	33.4	P	63.4	P	46.5	A	89.8	M	62	A
1416897_at	439.9	P	257	P	230.5	P	257.6	P	225.4	P	234.1	P	279.6	P	332.6	P	254.1	P	293	P	329.9	P	309.4	P	320.4	P	336.1	P	235.7	P
1416898_a_at	123	A	74.7	A	96.3	A	57.9	A	81.4	A	65.3	A	100.3	A	95.9	A	83.2	A	112	A	69.8	A	117.8	A	77.8	A	93.5	A	72.8	A
1416899_at	86.5	A	26.5	A	16.8	A	63.7	A	23.2	A	17.8	A	18.2	A	19.9	A	22.3	A	15.2	A	20	A	21.4	A	129.8	A	72.2	A	87.9	A
1416900_s_at	8.2	A	2.5	A	2.5	A	2	A	2	A	1.4	A	1.3	A	2.4	A	1.5	A	1.9	A	3.6	A	2.3	A	5.3	A	4	A	5.7	A
1416901_at	584.9	P	506.4	P	357.7	P	364	P	344.5	P	355.7	P	446.7	P	470	P	423.8	P	384.8	P	422.3	P	433.1	P	447.6	P	531.6	P	621.8	P
1416902_a_at	1718.9	P	1650.5	P	1218	P	1278.6	P	1218.8	P	1118.8	P	1459.7	P	1532.2	P	1553.8	P	1372	P	1422.2	P	1512.1	P	1352.3	P	1840.1	P	1416.8	P
1416903_at	567.4	P	374.8	P	347.9	P	367	P	340.6	P	461.4	P	449.1	P	453.3	P	492.1	P	448.7	P	488.9	P	510.7	P	294.5	P	540.9	P	512.4	P
1416904_at	1206.7	P	1056.1	P	777.9	P	714.4	P	828.2	P	749.3	P	875.6	P	1017.3	P	822.8	P	721.9	P	901.6	P	856.6	P	809.1	P	1056.9	P	1096.1	P
1416905_at	8.6	A	5.5	A	1.5	A	4.3	A	3.1	A	2.1	A	1.9	A	1.7	A	5.1	A	2	A	1.8	A	2.8	A	6.1	A	6.8	A	3.1	A
1416906_at	334	P	298.6	A	202.9	A	273.1	A	312.4	A	249	A	320.4	A	281.9	A	276.7	A	312.4	A	304.8	A	361.5	A	410.5	A	590.3	A	416.2	A
1416907_at	157.7	P	133.1	P	93.9	P	114.8	P	97.4	P	89.5	P	114.6	P	130.9	P	115.7	P	159.3	P	138.8	P	110.8	P	131.6	P	171.7	P	150.3	P
1416908_s_at	466.8	P	447.4	P	331.3	P	377.2	P	359.6	P	300.4	P	394	P	434.9	P	372.6	P	368	P	386.1	P	408.3	P	409.6	P	538.1	P	494.5	P
1416909_at	263	P	245.1	P	184.2	P	177.5	P	164.7	P	183.5	P	189.6	P	194.8	P	171.7	P	197.6	P	194	P	163.1	P	207.8	P	259.3	P	206.7	P
1416910_at	361.1	P	392.1	P	299.9	P	306.3	P	314.1	P	310.7	P	421.7	P	351.8	P	397.6	P	396.3	P	368.8	P	376.1	P	399.1	P	559.9	P	502.9	P
1416911_a_at	121.1	P	146.8	P	89	P	83.2	P	95.9	P	85.6	P	106.2	P	120	P	80.4	P	92.3	P	103.9	P	105.8	P	70.9	P	126.5	P	92.1	P
1416912_at	374.3	P	333.3	P	180.6	P	234	P	220.9	P	224.6	P	241.5	P	285	P	177	P	250.8	P	284.8	P	220.4	P	226.8	P	316.4	P	220.3	P
1416913_at	7054	P	4827.4	P	4044.3	P	4239.2	P	4103.3	P	4498.3	P	5092.1	P	5535.1	P	4976.6	P	4586.7	P	5573.1	P	5395.8	P	4820.5	P	5742.2	P	5585.3	P
1416914_s_at	113	P	118.1	P	73.6	P	84.5	P	90.4	P	81.6	P	90.7	P	96.4	P	112.9	P	88.1	P	110.8	P	98.9	P	80.1	P	160.3	P	125.1	A
1416915_at	44	P	47.8	P	33.9	P	34.3	P	22.9	P	30.7	P	36.8	P	22.8	P	29	P	35.7	P	37	P	30.4	P	27.3	P	66.2	P	49.6	P
1416916_at	66	P	67	P	44	P	46.7	P	44.7	P	39.5	P	41.2	P	47	P	65.1	P	39	A	39.7	A	44.3	P	84.4	A	80.9	P	46.3	P
1416917_at	331.2	P	226.6	P	139.2	P	216.9	P	154.3	P	181.6	P	213.8	P	233.5	P	166.6	P	200.4	P	208.6	P	246.1	P	208.8	P	265.4	P	237.1	P
1416918_at	116.5	P	117.6	P	74.3	P	98.2	P	89.8	P	83.9	P	93.2	P	81.4	P	91.3	P	87.6	P	95.5	P	90.9	P	94	P	110.9	P	111.9	P
1416919_a_at	10.7	A	39.5	A	19	A	10.9	A	1.3	A	21.4	A	23.5	A	28.5	A	30.6	A	20.9	A	16.9	A	24	A	27.2	A	10.4	A	25.9	A
1416920_at	117	P	132	P	73.4	P	90.2	P	73.9	P	79	P	101.9	P	97.9	P	105.1	P	142.1	P	130.5	P	112.4	P	117.8	P	137.9	P	153.2	P
1416921_x_at	483.5	P	440.4	P	343.2	P	381.6	P	342.5	P	346.8	P	394.2	P	491.6	P	379.4	P	431.2	P	498	P	441.9	P	424	P	489.8	P	541.4	P
1416922_a_at	490.3	P	583.7	P	402.5	P	381.8	P	386	P	368.2	P	450.2	P	537.8	P	456.6	P	374.1	P	463.3	P	464.5	P	434.4	P	580.6	P	574.8	P
1416923_a_at	342.6	P	294.8	P	230	P	206.9	P	227.3	P	199.5	P	243.5	P	316.5	P	289.6	P	228.3	P	311.7	P	301.7	P	234.1	P	390.1	P	320.8	P
1416924_at	422	P	351.2	P	331.1	P	231	P	191.1	P	317	P	363.1	P	375.2	P	362	P	363	P	313.4	P	381.6	P	507.6	P	503.9	P	514.1	P
1416925_at	147.1	P	117.6	P	82.3	P	101	P	81.5	P	77.6	P	73	P	112.9	P	89.2	P	114.7	P	91.3	P	102.8	P	105.3	P	115.9	P	120.3	P
1416926_at	308.8	P	345.1	P	229.3	P	251.8	P	157	P	183.7	P	283.3	P	324.2	P	300.2	P	260.8	P	289.3	P	325.5	P	205.4	P	422.2	P	471.5	P
1416927_at	61.1	P	127.5	P	74.8	P	109.2	P	49.6	A	87.1	P	85.5	P	88.2	P	97.3	P	80.7	P	118	P	102.1	P	88.6	P	151.2	P	154.1	P
1416928_at	44.8	P	67.6	P	27.9	P	47.6	P	42.1	P	32.3	P	42.1	P	42	P	40.4	P	45.5	P	59	P	51.6	P	67.1	P	61.6	P	61.2	P
1416929_at	13.7	A	12.6	A	4.3	A	8.8	A	11.7	A	10.3	A	12.5	A	9.4	A	2.9	A	4.5	A	13.4	A	11.5	A	4.7	A	7.5	A	3.5	A
1416930_at	11.9	A	15	A	26.9	A	24.4	A	23.7	A	22.3	P	19.1	A	28.4	P	28.8	A	22.9	A	24.5	A	26.4	A	12.2	A	39.6	A	19.1	A
1416931_at	118.1	P	92.5	P	75.6	P	91.6	P	76	P	73.2	P	93.1	P	85.4	P	91.5	P	107	P	112.1	P	101.7	P	102.4	P	102.9	P	139.7	A
1416932_at	130.4	P	83.7	P	60.7	P	86.3	P	92.8	P	57	P	82	P	86.5	P	68.6	P	62.9	P	86.6	P	82.3	P	76.8	A	136.6	P	96.5	P
1416933_at	541.3	P	521.2	P	261.2	P	440.3	P	407.1	P	504.8	P	662.4	P	876.5	P	573.2	P	648	P	510.1	P	681.4	P	575.7	P	774.6	P	1109.9	P
1416934_at	109.4	P	62.3	P	77.5	P	62.7	P	54.9	P	84.3	P	81.4	P	91.9	P	86.6	P	59.6	P	85.9	P	77.3	P	43.6	P	114.1	P	104.1	P
1416935_at	15.6	A	9.2	A	22.2	A	3.9	A	9.6	A	2.8	A	3.7	A	10.6	A	20.8	A	3.1	A	2.8	A	12.6	A	3.8	A	5.2	A	15.9	A
1416936_at	44.8	A	30.9	A	5.7	A	31.8	A	47.4	A	27.8	A	38.3	A	12	A	25.9	A	12.4	A	22.1	A	25.1	A	17.1	A	51.2	A	27.2	A
1416937_at	2382	P	1523.6	P	1300.1	P	1298.2	P	1326.9	P	1421.9	P	1490	P	1606.6	P	1483.5	P	1522.4	P	1560.2	P	1586.9	P	1455.2	P	1867.6	P	1855.8	P
1416938_at	530.5	P	601.2	P	369.6	P	491.5	P	426.1	P	347.5	P	411.1	P	462.5	P	627.8	P	467.6	P	468.5	P	647.8	P	534.3	P	695.9	P	519.4	P
1416939_at	1207.9	P	1075.4	P	749.3	P	915	P	841	P	619.2	P	875	P	865.1	P	974.4	P	767.9	P	836.7	P	846.5	P	747.5	P	1055.1	P	1011.2	P
1416940_at	238.3	P	171.2	P	153.9	P	182.3	P	184	P	173.9	P	229.2	P	254.9	P	218.1	P	240.2	P	220.3	P	189.7	P	180.4	P	241.8	P	269.9	P
1416941_s_at	1281.9	P	1116.6	P	744.5	P	847.4	P	749.4	P	769	P	980.3	P	1126.1	P	875.8	P	934.1	P	1048.8	P	1013.6	P	900.4	P	1252	P	1284.7	P
1416942_at	189.2	P	208.7	P	114.7	P	122.8	P	111.1	P	128.1	P	190.6	P	154.5	P	141.8	P	131.2	P	152	P	149.1	P	140.2	P	173	P	214.1	P
1416943_at	676.5	P	587.5	P	434.8	P	515.6	P	482.9	P	394.3	P	612	P	606.3	P	573.9	P	466	P	629.6	P	541.5	P	501.6	P	694	P	636.9	P
1416944_a_at	31.8	A	34.7	A	19.1	A	22.9	A	40.3	A	29.3	A	27.7	A	32.7	P	23.9	A	30.5	A	36.7	A	34.1	A	18.9	A	42.9	A	36	A
1416945_at	13.3	A	17.8	A	22.7	A	10.9	A	9.6	A	18.8	A	20.9	A	35.1	A	13.6	A	22.8	A	10.8	A	11.5	A	17.7	A	13.7	A	14.3	A
1416946_a_at	3761.1	P	2958.7	P	1887.5	P	2079.2	P	2244.8	P	1774.5	P	2422.7	P	2397.2	P	2082.9	P	2364.1	P	2028.8	P	2535	P	2047.8	P	2934.2	P	2637.5	P
1416947_s_at	6497.5	P	4773.7	P	3327.3	P	3684.8	P	3608.9	P	3483.8	P	4225.6	P	4299.3	P	3994.1	P	4006.8	P	3929.2	P	4267.5	P	3649.5	P	4753.7	P	4178.2	P
1416948_at	406.3	P	478.6	P	288	P	306.2	P	317.5	P	253.6	P	325.6	P	351.4	P	387.7	P	319.2	P	335.7	P	332.6	P	373.4	P	385.8	P	466.7	P
1416949_s_at	390.1	P	236.8	P	273.9	P	262.9	P	254.6	P	181.6	P	301.7	P	379.1	P	234.7	P	272.8	P	247.2	P	315	P	233.1	P	336.3	P	262.1	P
1416950_at	28.8	P	24	A	14.8	P	22.8	P	22	P	21.4	P	20.6	P	21.5	P	16.7	P	20.4	P	23.6	M	27.2	P	20	A	31.4	P	21.6	P
1416951_a_at	323.7	P	316.8	P	230.2	P	274.3	P	227.4	P	249.4	P	296.8	P	328.8	P	317.6	P	226.8	P	297	P	271.4	P	269.1	P	452.2	P	355.9	P
1416952_at	357.8	P	233.8	P	179	P	259.6	P	229.1	P	219.1	P	279.7	P	303.5	P	224.5	P	218	P	270.2	P	228.8	P	250.8	P	359.3	P	333.9	P
1416953_at	22.9	A	19.5	A	26.6	A	8.2	A	5.1	A	11.6	A	33.4	A	27.4	A	21.1	A	33.1	A	36.6	A	42.5	A	8.6	A	65.7	A	31.8	A
1416954_at	805.2	P	669.5	P	497	P	527.3	P	545.1	P	424.6	P	717.3	P	575.7	P	588.8	P	610.8	P	628.7	P	582.9	P	427.9	P	780	P	594.8	P
1416955_at	475.6	P	367.8	P	257.6	P	321	P	368	P	213.6	P	433.4	P	287.4	P	342.6	P	319.2	P	359.5	P	312.3	P	268.7	P	434.5	P	297.1	P
1416956_at	8.5	A	28.5	A	17.1	A	5.4	A	25.7	A	29.3	A	23.9	A	6.4	A	24.1	A	19.6	A	5.8	A	5	A	12.8	A	11.4	A	13.4	A
1416957_at	14.5	P	16.6	P	13	P	19.7	P	8.4	A	10.6	A	23	P	18	P	8.7	A	14.4	P	16.1	A	9.5	P	19.9	A	21.2	P	27.7	P
1416958_at	402.8	P	424.4	P	222.4	P	206.2	P	242.9	P	258.7	P	227.1	P	386.3	P	335.2	P	282.9	P	232.9	P	217.6	P	131.7	P	349.6	P	211.3	P
1416959_at	45.4	A	40.6	A	32	A	29.3	A	51.9	A	44.6	A	29.5	A	51.2	A	50	A	26	A	38.7	A	25.1	A	19.2	A	41.8	A	26.3	A
1416960_at	159.6	P	125.7	A	126.8	P	138	P	96.8	P	124.4	P	149.3	P	116.2	P	146.8	P	144.5	P	125.4	P	159.7	P	154.3	P	157.3	P	128.8	M
1416961_at	4.6	A	7.1	A	4.1	A	4.7	A	7.7	A	5.5	A	1.6	A	4.3	A	3.8	A	4.8	A	4.6	A	4.7	A	7.9	A	8.1	A	6.2	A
1416962_at	32.1	A	5	A	2.8	A	4.1	A	3.4	A	4	A	4.7	A	6.8	A	5.2	A	3.5	A	15.4	A	3.6	A	7.6	A	7.7	A	5.2	A
1416963_at	157.1	P	124.4	P	87.8	P	84	P	105.4	P	105.5	P	82.7	P	92.9	P	96.5	P	108.4	P	124.5	P	105.6	P	94.7	P	123.5	P	120.1	P
1416964_at	177.8	P	137.5	P	88.3	P	133.4	P	123.5	P	113.6	P	124	P	117.4	P	103.3	P	104.8	P	90.4	P	116.9	P	119.1	A	160.5	P	138	P
1416965_at	14.5	A	7.8	A	23.8	A	6.1	A	8.6	A	13.6	A	18.1	A	17.5	A	17.4	A	12.3	A	30.5	A	17.1	A	14.8	A	15.8	A	16.9	A
1416966_at	35.2	A	26.6	A	11.5	A	9.8	A	22.3	A	26	A	14.2	A	18.9	A	6.9	A	10.8	A	15.6	A	24.1	A	45.9	A	16.2	A	26.3	A
1416967_at	2.3	A	9.2	A	0.1	A	6.3	A	4.3	A	0.8	A	0.6	A	1.1	A	7.8	A	1.7	A	1.7	A	0.3	A	2.9	A	15.6	A	7.8	A
1416968_a_at	5277.8	P	3755.8	P	2863.9	P	3166.7	P	3102.5	P	2894.4	P	3391.2	P	3423.1	P	3458.4	P	3133.5	P	3417.3	P	3466.3	P	2824.1	P	4087.1	P	3482.9	P
1416969_at	4.3	A	3.6	A	1.7	A	3.4	A	6.1	A	2	A	3.5	A	2.6	A	2.5	A	1.7	A	2.3	A	2	A	6.9	A	6.9	A	3.8	A
1416970_a_at	4480.7	P	4324	P	2877	P	3004.4	P	2969.5	P	2624.5	P	3537.7	P	3629.1	P	3525	P	3209.9	P	3517.8	P	3610.9	P	3066.8	P	4079.7	P	3982.9	P
1416971_at	2171.6	P	2243.2	P	1484.4	P	1535	P	1556	P	1398.4	P	1867.2	P	1937.7	P	1808.9	P	1634.3	P	1701.4	P	1847.4	P	1562.4	P	2178.6	P	2282.6	P
1416972_at	262.5	P	225.8	P	171.1	P	195.7	P	158.9	P	134.9	P	224.8	P	242.8	P	211.6	P	236.1	P	209.1	P	178.4	P	197.2	P	197.8	P	264.2	P
1416973_at	502.5	P	415.7	P	304.4	P	334.9	P	291.5	P	280.6	P	383	P	420.3	P	341.1	P	389.3	P	391.6	P	375.5	P	378.8	P	451.7	P	474.1	P
1416974_at	112.3	P	142.2	P	71.5	P	106.3	P	89	P	67.4	P	98.6	P	94.4	P	67.9	P	80.3	P	85.1	P	85.3	P	107	P	126.6	P	118.9	P
1416975_at	50.5	M	44.8	A	30.2	A	26.7	A	20.7	A	15.9	A	29.9	A	31.4	A	26.8	A	31.9	A	44.3	P	27.4	A	21.8	A	22.7	A	40.4	A
1416976_at	131.6	A	117.2	A	87	A	86.8	A	103.7	A	96.1	A	82.8	A	87.6	A	65.7	A	98.7	A	129	A	98.3	A	87.9	A	122.7	A	108.8	A
1416977_at	16.1	P	30.3	P	12.2	P	24.6	P	19.1	P	25.8	P	17.5	P	12.9	A	17.7	M	12.4	P	30.8	P	16.8	P	18.9	P	22.7	P	34.5	P
1416978_at	774.3	P	498.8	P	483.8	P	454	P	435.3	P	447.4	P	570.8	P	537.4	P	509.5	P	507.6	P	566.9	P	589.2	P	456.9	P	708.4	P	636.7	P
1416979_at	1036.8	P	1100.5	P	650.1	P	809.2	P	660.2	P	747.6	P	791.8	P	826.5	P	748.6	P	779.8	P	799.5	P	847.1	P	1052.9	P	1058.5	P	1013.8	P
1416980_at	3149.8	P	1965.2	P	1574.9	P	1728.6	P	1709.1	P	1732.3	P	1947.6	P	2077.8	P	2128	P	2147.9	P	1834.2	P	2146.5	P	1999.5	P	2476	P	2413.1	P
1416981_at	122.9	P	113.3	P	88.2	P	107.3	A	97.4	A	95.5	P	103	P	110.9	P	98.5	P	107.9	P	119.2	P	109.3	P	97.2	A	180.3	P	148	P
1416982_at	183.3	P	267.7	P	137.7	P	153.7	P	179.5	P	118.5	P	127.4	P	130.8	P	166.6	P	125.5	P	146	P	163.9	P	277.2	P	230.1	P	262.6	P
1416983_s_at	133.7	P	159.8	P	108.5	P	111.8	P	108.9	P	94.4	P	125.2	P	98.8	P	140.8	P	100.2	P	128.1	P	121	P	91.5	P	185.1	P	151.7	P
1416984_at	268.7	P	222.6	P	206.1	P	197.4	P	208	P	209.8	P	253.2	P	231.3	P	243.4	P	264.2	P	264.5	P	259.9	P	290.5	P	371.9	P	237.7	P
1416985_at	116.4	P	86.2	A	71.6	P	78.4	P	58.2	P	77.6	P	66.5	P	90.2	P	53.3	A	63.7	M	61	A	55.1	M	96.1	P	75	A	104	P
1416986_a_at	48.2	A	9.7	A	9.4	A	12.3	A	2.8	A	7.6	A	14.9	A	26.7	A	4.2	A	10.7	A	23.6	A	7	A	8.8	A	25.7	A	14.8	A
1416987_at	49.1	P	63	P	35.7	P	43.6	P	31.9	P	34.9	P	42.6	P	34.5	P	48.1	P	45.2	P	43.1	P	44.8	P	47.7	P	60	P	50.2	P
1416988_at	47.9	A	73.7	P	46.5	M	52.9	P	32.5	A	33.5	A	61.2	P	34.8	A	50.1	A	23.7	A	57.8	P	42.2	P	30.2	A	62.5	P	52.8	P
1416989_at	236.4	P	200.8	P	200.1	P	140.5	P	151.1	P	187.8	P	206.8	P	251.3	P	154.8	P	175.6	P	243.9	P	217.8	P	271	P	285.7	P	223.6	P
1416990_at	184.2	P	147.8	P	111	P	83.8	P	86.7	P	102.4	P	113.9	P	136.3	P	95.6	P	95.2	P	95.9	P	147	P	92.5	P	129.7	P	137.4	P
1416991_at	162.4	P	112.9	P	58.6	P	124.1	P	100.4	P	105.4	P	108.9	P	129.8	P	114.9	P	77.5	P	95.1	P	75.5	P	61.4	P	102.2	P	153.5	P
1416992_at	52.4	A	38	A	36.1	A	36.1	A	39.1	A	28.7	A	28.7	A	46.9	A	33.4	A	30.8	A	39.2	A	33.4	A	12.4	A	55.3	A	29.9	A
1416993_at	309.1	P	197.8	P	148.9	P	210.2	P	150.3	P	168.2	P	159.6	P	168	P	180.1	P	189.3	P	164.5	P	147	P	138	P	293	P	232.8	P
1416994_at	86.9	P	75.5	A	44.8	A	64.1	A	53.5	M	64.3	P	79.4	P	79.8	P	82.2	P	58.9	A	82.5	A	61.3	M	83.7	A	85.6	A	87.2	A
1416995_at	71.8	A	75	A	53.3	A	43.2	A	53.3	A	35.4	A	49.8	A	58.3	A	33	A	63.2	A	66	A	59.9	A	23.5	A	17.5	A	85	A
1416996_at	77.3	P	63.7	P	44	P	62	P	54.9	P	103	P	71.9	P	101.5	P	83.4	P	92.1	P	86.8	P	66	P	128.8	P	93.6	P	170	P
1416997_a_at	55	P	92.2	P	33.9	P	43.8	P	56	P	41.9	P	44.1	P	58.6	P	54.2	P	42.8	P	58.2	P	59.9	M	85.5	M	109	P	78.5	P
1416998_at	200.7	P	162.4	P	92.5	P	101.1	P	145.3	P	161.3	P	122	P	125.3	P	114.3	P	200.1	P	218.3	P	132.5	P	150.8	P	242	P	129.9	P
1416999_at	143.5	A	144.8	A	84.5	A	100	M	103.8	A	131.9	A	199.2	A	138.9	A	136.8	A	142.6	A	136.1	A	134.4	A	35.1	A	78.9	A	192.4	A
1417000_at	86.8	P	72.5	A	49.2	M	50.4	M	45.8	A	71.3	A	47.7	P	75.3	P	54.9	P	65.9	A	62.2	A	59.2	A	57	A	82.8	A	79.7	A
1417001_a_at	761.1	P	779.8	P	422.5	P	618.2	P	387.8	P	554	P	687.7	P	849.7	P	941.5	P	715.9	P	840.1	P	787.1	P	453.5	P	842.8	P	976.2	P
1417002_at	366.4	P	387.2	P	264.8	P	237.2	P	304.3	P	263.9	P	383.4	P	306.9	P	378.4	P	370.9	P	353.6	P	331.5	P	392.7	P	537.6	P	388.2	P
1417003_at	30.7	A	35.5	A	17.8	A	24.5	A	21	A	42	A	33.4	A	7.8	A	22.2	A	10.6	A	37.9	A	26.7	A	57.4	A	55.3	A	20.4	A
1417004_at	229.6	P	182.2	P	127.4	P	161.2	P	154.6	P	130.1	P	172.4	P	167.7	P	152.1	P	137	P	179.5	P	155.7	P	207.2	P	276	P	200.5	P
1417005_at	24.6	A	17.3	A	10.1	A	1	A	6.2	A	16.8	A	22.9	A	26.9	A	21.7	A	13.5	A	18.3	A	3.7	A	2.3	A	14.1	A	21.1	A
1417006_at	222.7	P	192.5	P	152.2	P	159.4	P	155.2	P	151.9	P	161.9	P	187.9	P	175.9	P	165.4	P	161.3	P	185.4	P	162.9	P	194.4	P	222.2	P
1417007_a_at	581	P	583.8	P	409.8	P	382.5	P	399.7	P	363	P	521.8	P	489.8	P	456	P	517.7	P	506.9	P	482.4	P	375.8	P	598.2	P	622.7	P
1417008_at	113.7	P	120.9	P	109.6	P	92.2	P	67.8	P	81.2	P	90	P	87.5	P	96.2	P	84.9	P	109.8	P	116.1	P	96.2	P	147.8	P	94.1	P
1417009_at	1194.8	P	820.7	P	678.1	P	649.3	P	742.5	P	681.8	P	814.2	P	1039.4	P	747.3	P	699.9	P	722.5	P	726.5	P	710.4	P	905.5	P	924.6	P
1417010_at	289.9	P	301.9	P	189.8	P	219.1	P	209.6	P	190.7	P	277.4	P	246	P	209.5	P	203.8	P	246.3	P	255.8	P	198.6	P	318.6	P	290.7	P
1417011_at	838.1	P	703.2	P	483.9	P	509.7	P	457.3	P	484.2	P	496.6	P	535.6	P	473.2	P	429.8	P	460.8	P	467.6	P	396.9	P	545.4	P	617.6	P
1417012_at	554.6	P	518.7	P	436.9	P	401.1	P	305.3	P	335	P	410.1	P	352.1	P	400.7	P	355.9	P	441.1	P	374.6	P	341.7	P	485	P	585.5	P
1417013_at	1010.2	P	478	P	340.2	P	362.9	P	369.1	P	357.4	P	470.6	P	520.3	P	397.9	P	517	P	530.8	P	451.5	P	390.1	P	529.1	P	463.6	P
1417014_at	461.9	P	249.9	P	192.8	P	229.1	P	217.4	P	192.4	P	257.9	P	256.4	P	200.5	P	237.6	P	304.3	P	233.4	P	188.3	P	294.7	P	286.9	P
1417015_at	40.3	P	38.3	M	30.2	P	40.3	A	48.3	P	32.9	P	52	P	37.8	P	34	P	33.1	A	51.9	M	40.4	P	36.5	A	53.5	P	60.4	P
1417016_at	194.6	P	102.2	P	97.1	P	106.2	P	115.7	P	119	P	117.5	P	122.8	P	122.5	P	113.7	P	124.5	P	127.1	P	147	P	165.6	P	139.5	P
1417017_at	23.4	A	59	A	123.2	P	44.3	A	16.7	A	33.6	A	33.4	A	51.5	A	52.6	A	51.9	A	86.9	A	41.3	A	41.3	A	61.7	A	151.9	A
1417018_at	23.9	A	15.5	A	13.6	A	4.7	A	3.5	A	5.3	A	4.9	A	20.7	A	3.2	A	2.4	A	2.6	A	23.7	A	24.8	A	14.2	A	4.3	A
1417019_a_at	0.9	A	1	A	0.5	A	1.5	A	1.3	A	1.1	A	2.3	A	2.5	A	0.9	A	1	A	2.2	A	0.9	A	1.8	A	2.1	A	1.5	A
1417020_at	9.8	A	9.7	A	15.5	A	3.2	A	3.2	A	5.5	A	4.6	A	4.5	A	2.7	A	4.2	A	3.8	A	8.8	A	4.5	A	8.8	A	5.8	A
1417021_a_at	9.4	A	17.4	A	13.6	A	6.1	A	11.1	A	1.1	A	6.7	A	10.1	A	16.3	A	17.1	A	12.9	A	2.5	A	12.2	A	7.8	A	23.9	A
1417022_at	34.9	M	36.5	A	26.8	A	26.3	A	17	A	25	A	31.5	A	35.8	A	29.5	A	11.4	A	26.8	A	25	A	17.1	A	39	A	30	A
1417023_a_at	130.1	P	163.6	P	117.5	P	123.7	P	128.3	P	120.5	P	141.9	P	135.1	P	111.7	P	119	P	121.9	P	135	P	138.8	P	168.7	P	169.4	P
1417024_at	153	P	139.3	P	90.3	P	137.1	P	106.9	P	90.5	P	100.6	P	123.3	P	104.9	P	146.6	P	126.9	P	144.1	P	170.3	P	137.5	P	186.4	P
1417025_at	242.9	P	184.5	P	168.9	P	169.6	P	144.1	P	161.8	P	285.1	P	277.4	P	193.9	P	135.1	P	142.3	P	144.3	P	186.4	P	235.1	P	305.8	P
1417026_at	171	P	135.7	P	106.8	P	109.4	P	84.6	P	92.3	P	142.3	P	122.6	P	84.3	P	111	P	115	P	114	P	131	P	142.9	P	190.7	P
1417027_at	228.5	P	246.9	P	131	P	201.2	P	186.8	P	120.9	P	175.3	P	152.9	P	207.2	P	164	P	186.3	P	170.5	P	168.2	P	300.8	P	180.9	P
1417028_a_at	139.4	P	143.9	P	85.2	P	90.1	P	81.9	P	82.4	P	94.1	P	76.3	P	74.1	P	79.2	P	87	P	85.6	P	78.5	P	114.5	P	106.2	P
1417029_a_at	50.4	A	53.7	P	26	A	54.1	P	25.1	M	32.2	P	52.5	P	46.5	P	39.7	P	47.3	P	56.9	P	42.3	M	6.2	A	49.9	A	51.2	A
1417030_at	24.4	A	11.8	A	13.6	A	21.2	P	9.1	A	10.4	A	11.8	A	20.6	A	13	A	15.4	A	10.8	P	17.6	P	23.1	A	21.2	P	22.8	P
1417031_at	22.5	P	4.8	A	17.8	A	25.2	P	16.6	A	2.7	A	18.2	P	19.6	A	14.5	A	13.6	A	15.9	A	24.6	P	35.5	A	25.9	A	26.7	P
1417032_at	213	P	189.3	A	137	P	141.9	P	192.7	A	125	P	154.1	P	152.9	P	135.9	P	143	P	192.8	P	126.9	P	105.1	A	175.5	M	149.6	P
1417033_at	24.5	M	21.1	A	22.8	A	26.1	A	20.9	A	15.5	A	17.8	A	26.9	A	23.7	A	15	A	29.3	A	24.6	A	32.9	A	39	A	20.2	A
1417034_at	68.6	A	68.7	A	43.5	A	65.1	A	88.5	A	32.9	A	56.9	A	44.8	A	63.6	A	55.6	A	32.3	A	57.4	A	46.3	A	77.8	A	73.2	A
1417035_at	70.8	A	90.3	A	41.9	A	72.7	A	60.7	A	88.6	A	90.2	A	82.2	P	84.6	A	97.5	A	104.9	A	101.2	A	97.5	A	96.7	A	127.7	A
1417036_at	4.8	A	10.8	A	0.9	A	0.7	A	1.6	A	0.9	A	0.5	A	1	A	0.7	A	0.8	A	1.3	A	6.9	A	4.8	A	3.1	A	0.8	A
1417037_at	46.1	A	68.5	P	41.9	P	47.2	M	28.1	A	18.6	A	43.1	M	44.7	M	54.2	P	43.2	P	42	P	49.3	P	41.1	A	65.8	M	63.7	P
1417038_at	424.4	P	195.3	P	163.5	P	184.1	P	242.4	P	184.9	P	241.7	P	218.9	M	252.3	P	215.6	P	200.2	M	240.4	A	218.2	A	336.9	A	185	P
1417039_a_at	50.6	A	45.5	A	51.3	A	39.9	A	45.1	A	41.7	A	69.5	A	62.7	A	60	A	54.6	A	63.8	A	51.8	A	44.3	A	89.3	A	74.9	A
1417040_a_at	177.5	P	127.9	A	96.4	P	112.8	P	84.3	A	117.4	P	122.6	P	108.1	A	122	P	117.5	P	108.5	P	115.6	P	87.3	A	173.1	P	195.7	P
1417041_at	143.4	P	154.7	P	110	P	90.9	M	91.5	P	118.8	M	105.2	P	126	P	113.1	P	113.4	P	139.9	P	107.2	M	155.5	A	145.7	P	153.3	P
1417042_at	917.5	P	1079.8	P	479.6	P	728.6	P	653.9	P	474.4	P	777.2	P	970.6	P	671.4	P	736.8	P	777.9	P	697.1	P	694.3	P	893.9	P	726.4	P
1417043_at	2625.1	P	1669.1	P	1489.1	P	1553.4	P	1419.2	P	1594.7	P	1911.6	P	2295.9	P	1840.8	P	1803.5	P	2167.8	P	2053.6	P	1875.9	P	2569	P	2495.7	P
1417044_at	123	P	59.7	A	65.3	P	48.2	P	67.1	P	56.8	P	65.5	P	69	M	67.4	P	88	P	61.7	M	81.8	P	89.7	A	93.6	M	81.1	P
1417045_at	143.2	P	81.5	P	91.9	P	81.1	P	67.5	P	88.7	P	88.4	P	77	P	103.9	P	83.7	P	85.2	P	82.6	P	69.8	P	96.9	P	110.9	P
1417046_at	171.8	P	115.7	P	82.5	P	118.6	P	94.4	P	93.2	P	107.6	P	97.7	P	97.8	P	91.8	P	96	P	123.2	P	117	P	150.7	P	135.9	P
1417047_at	5.3	A	2.8	A	2.8	A	2.4	A	6.2	A	1.8	A	3.9	A	1.7	A	2.2	A	2.5	A	5.7	A	11.4	A	17.2	A	3.9	A	2.8	A
1417048_at	44.3	A	34.7	A	33.6	A	35.5	A	36.8	A	25.2	A	20.7	A	25.2	A	37.6	A	18.6	A	11.9	A	27	A	63.2	A	55.8	A	51.3	A
1417049_at	23.1	A	29	A	23.2	A	5.6	A	24.6	A	13.1	A	22.6	A	4	A	4.7	A	24.8	A	22.5	A	25.4	A	22.4	A	18.6	A	5.9	A
1417050_at	23.7	P	32.6	P	16.3	M	22.6	A	11.2	A	21.4	P	26.6	A	25	A	23.9	P	8.7	A	17.9	A	16.3	A	3.6	A	11.3	A	9.1	A
1417051_at	1.2	A	9.2	A	4.2	A	8.5	A	6.3	A	1.2	A	6	A	0.5	A	5.7	A	0.7	A	8.4	A	10.8	A	4.9	A	11.1	A	11.9	A
1417052_at	424.5	P	316.5	P	321.8	P	342.3	P	385.6	P	328.5	P	438	P	407.6	P	432.2	P	392.2	P	356.1	P	494.8	P	357.4	P	530.2	P	500.3	P
1417053_at	471.2	P	418.1	P	288.2	P	388.8	P	366.8	P	263.4	P	407.1	P	376.4	P	408.8	P	397	P	356.3	P	399.2	P	391.2	P	398.8	P	609.2	P
1417054_a_at	338	P	347.4	P	261.3	P	265.2	P	259.5	P	245.3	P	350.8	P	408.6	P	325.7	P	297.8	P	387.3	P	331.8	P	290.8	P	499.2	P	384.6	P
1417055_at	302.9	P	260.1	P	211.9	P	210.3	P	193.6	P	169.4	P	255.3	P	225.2	P	239.4	P	227.7	P	273	P	198.1	P	440.1	P	351.5	P	359.6	P
1417056_at	900.7	P	827.9	P	556.6	P	555.8	P	589.3	P	511.6	P	764.2	P	758	P	650.2	P	595.1	P	645.4	P	646	P	658.4	P	839	P	876.7	P
1417057_a_at	250.2	P	209	P	148.4	P	186.9	P	169.9	P	188.8	P	209.6	P	262.8	P	178	P	218.6	P	225.3	P	229.7	P	239.9	P	289.5	P	292.5	P
1417058_a_at	376.6	P	329.6	P	318.1	P	301.9	P	289.1	P	260.8	P	307.9	P	319.1	P	305.4	P	262.7	P	249.7	P	287.4	P	290.8	P	326.3	P	407.6	P
1417059_at	460.6	P	306.4	P	246.1	P	295.8	P	285	P	249.2	P	302.2	P	300	P	267.7	P	272.6	P	277.2	P	292.1	P	305.6	P	353.3	P	380.6	P
1417060_at	112.6	P	84	P	46.3	P	84.3	M	42.3	P	67.6	P	90.8	P	65.9	P	76.6	P	75.8	M	92.9	P	81.8	P	60.2	P	97.4	P	78.5	P
1417061_at	1341.5	P	1009	P	648.7	P	599	P	618.3	P	807.3	P	760.9	P	902.2	P	784.2	P	520.9	P	837	P	690.8	P	617.6	P	993.4	P	1151.2	P
1417062_at	42.8	P	58.6	P	25	P	33.7	P	35.6	P	20.8	M	37.5	P	46.7	P	39.1	P	38.9	P	47.9	P	39.3	P	50	P	57.4	P	39.8	P
1417063_at	491.3	P	237.3	P	242.7	P	233.3	P	215.2	P	244.7	P	274.4	P	290.9	P	271.1	P	206.9	P	192.4	P	250.9	P	237.8	P	226.6	P	321.4	P
1417064_at	305.5	P	330.9	P	237.4	P	240.1	P	255.9	P	212.7	P	280	P	248.5	P	215.3	P	250.2	P	293.5	P	252.7	P	336.4	P	417.9	P	316.8	P
1417065_at	54.8	P	45.6	P	100.9	P	63.9	P	19.9	P	44.3	P	32.5	P	87.5	P	38.5	P	27.8	P	37	P	34.3	P	61	P	46.1	P	74.6	P
1417066_at	1028.5	P	938.9	P	809.5	P	720.8	P	744.9	P	502.4	P	975.3	P	557.6	P	936.5	P	776.5	P	793.1	P	836.3	P	735.6	P	1056	P	1126.5	P
1417067_s_at	130.1	P	135.3	P	145.1	P	99.6	P	105.8	P	58.3	P	129.4	P	66.6	P	122.5	P	74.6	P	102.9	P	94.2	P	58.1	P	157.6	P	142.6	P
1417068_a_at	209.3	P	145	P	83.1	P	136.9	P	130.9	P	129.6	P	165.1	P	164.6	P	138.6	P	136.2	P	166.1	P	153	P	147.8	P	203.4	P	178.9	P
1417069_a_at	48.4	P	52.9	P	28.7	P	50.4	P	41.3	P	47.8	P	49.3	P	50.7	P	33.3	P	32.7	P	40.1	P	35	P	39.4	P	55.9	P	59.3	P
1417070_at	1637.2	P	1254.9	P	837.1	P	855.1	P	942.2	P	933.1	P	1003.2	P	956.1	P	1093.4	P	875.4	P	1169.7	P	907	P	1085.5	P	1296.5	P	964.2	P
1417071_s_at	2205.1	P	2030.5	P	1315.1	P	1594.8	P	1563	P	1475.2	P	1850.1	P	1614.8	P	1686.9	P	1406.9	P	1716.1	P	1755	P	1379.4	P	2057.2	P	1704	P
1417072_at	4	A	34	A	24.4	A	8	A	20.6	A	12.7	A	31.4	A	18.8	A	5.5	A	13.7	A	7.1	A	6	A	31.5	A	11	A	30.2	A
1417073_a_at	125.2	P	106.5	P	79.1	P	63.2	P	99.8	P	86.1	P	96.2	P	102.4	P	60.1	P	63.6	P	77.9	P	83.1	P	81.1	P	134.1	P	113.5	P
1417074_at	5.5	A	10.9	A	9.4	A	7.8	A	14.3	P	12.2	A	6.2	A	16.5	P	12.5	A	4.7	A	9.4	A	12.3	A	17.6	A	4.6	A	10	A
1417075_at	615.1	P	533.7	P	361.7	P	413.7	P	435.5	P	368.1	P	499.9	P	453.3	P	395	P	439.7	P	482.8	P	446.6	P	406.1	P	568.6	P	525.6	P
1417076_at	9.1	A	31.3	A	14.2	A	11.9	A	3.1	A	7	A	2.7	A	9.9	A	5.3	A	8.3	A	8.4	A	6.3	A	12	A	11.9	A	24	A
1417077_at	118.7	P	121.3	P	67.4	P	96	P	87.9	P	79.3	P	110.3	P	100.6	P	106.3	P	125.8	P	93.1	P	106.7	P	151.4	P	145.1	P	120.2	P
1417078_at	24	A	28.8	A	30.3	A	33.5	A	27.4	P	27.2	A	26	A	38.2	A	5.3	A	17.1	A	21	A	19.3	P	43.4	A	48.3	A	19.4	A
1417079_s_at	19.7	A	40.7	A	24.7	M	30.9	P	22.7	A	29.4	A	33.4	A	29.2	A	20.3	A	31.7	P	32.7	P	31	A	37.3	A	49.2	A	35.6	A
1417080_a_at	231.5	P	208.2	P	172.9	P	178.4	P	179.4	P	159.1	P	175.8	P	206.2	P	181.3	P	180.7	P	193.3	P	201.7	P	167.6	P	242.6	P	232.5	P
1417081_a_at	355.7	P	400.2	P	292.1	P	280.1	P	276.2	P	260.6	P	363.9	P	361.8	P	298	P	283.2	P	310.5	P	318.9	P	271	P	486.7	P	408.4	P
1417082_at	393.3	P	323.4	P	288	P	300.7	P	274.1	P	273.9	P	343.5	P	386.3	P	287.1	P	307.9	P	376.2	P	346.6	P	313.4	P	491.2	P	469.9	P
1417083_at	1503	P	1175.7	P	831.6	P	884.1	P	933.1	P	864.6	P	966.5	P	1137.6	P	997.2	P	1024.3	P	957.8	P	1081.3	P	1111	P	1316	P	1259.5	P
1417084_at	219	P	276.9	P	190.7	P	175.6	P	194.1	P	197.4	P	213.7	P	186.7	P	227.4	P	233.5	P	235.8	P	211	P	189.3	P	323.7	P	298.1	P
1417085_at	6415.2	P	5731.1	P	3826.3	P	3933.5	P	4341.5	P	4011.3	P	4491.2	P	5140.1	P	4377.8	P	4294.5	P	4639.2	P	4727.3	P	3965.7	P	5259.8	P	4542.1	P
1417086_at	265.9	P	215.5	A	143.4	P	175.1	P	149.6	A	135.4	M	193.6	P	162.6	M	170.7	P	149.4	P	168.2	P	183.8	P	166.6	A	252.5	P	169.7	A
1417087_at	141.5	P	141.3	P	86.6	P	94.9	P	106.9	P	111.3	P	126.8	P	134.5	P	119.9	P	102.6	P	126.1	P	133.6	P	97.6	P	143.9	P	155.3	P
1417088_at	45.2	A	54	A	29.1	A	37.6	A	28.4	A	37.8	A	26.2	A	42.9	A	42.3	A	37.3	A	40.9	M	44.3	M	52.1	A	51.6	A	51.5	A
1417089_a_at	13.5	A	13.8	A	9.9	A	14.4	A	5.7	A	2.6	A	3.4	A	11.7	A	12.2	A	6.1	A	10.4	A	11.6	A	10.6	A	16.8	A	19.3	A
1417090_at	53.2	P	63.9	P	51.9	P	40.6	P	32.5	P	43.4	P	40.4	P	74.9	P	36.4	P	42.1	P	40.1	P	39	P	30	P	111.5	P	62.3	P
1417091_at	667	P	550.1	P	434.1	P	361.7	P	395.8	P	399	P	471	P	492.9	P	455.8	P	409.6	P	522.6	P	505.4	P	379	P	562.9	P	510.5	P
1417092_at	47.7	A	5	A	20.5	A	4	A	4.8	A	4.2	A	13.1	A	4.1	A	4.7	A	5.2	A	2.8	A	13.7	A	4.8	A	17.5	A	50.3	P
1417093_a_at	60.7	P	42.8	P	47.3	P	46.7	P	33.4	P	36.5	P	47.1	P	44.5	P	44.2	P	53.9	P	64.7	P	56.5	P	43.9	P	58.8	P	66.7	P
1417094_at	136.9	P	120.7	P	79.3	P	78.1	P	112.5	P	71.2	P	107.3	P	98.8	P	93.9	P	108.4	P	107.1	P	95.2	P	91.5	P	115.9	P	131.4	P
1417095_a_at	36.6	P	57.6	P	14.2	P	65.4	P	54.1	P	29	P	24.1	P	57.5	P	27.9	P	44.6	P	37.3	P	17.3	P	28	P	57.9	P	20.3	P
1417096_at	130.5	P	117.9	A	80	A	88	P	68.5	P	87.2	P	93.3	P	111.2	P	75.9	A	101.3	A	87.2	A	80.3	A	136.7	A	119.3	P	161.4	P
1417097_at	120.8	P	97.9	P	63.6	P	56.5	P	59	P	72.3	P	89.7	P	74	P	92.9	P	82	P	72.2	P	90.6	P	112	P	97.3	P	103.2	P
1417098_s_at	95.4	P	139.7	P	77.4	P	90.6	P	75.1	P	78.7	P	103.1	P	106.4	P	129.7	P	99.5	P	85.7	P	87.1	P	118.8	A	132.2	P	117.2	P
1417099_at	232.8	P	194.3	A	150.6	A	140.2	A	137.4	M	115	A	176.4	A	173.3	P	164.4	P	180.7	A	180.8	M	176.8	M	176.1	A	264.9	A	221.4	P
1417100_at	85.2	A	56.4	A	44.6	A	33.4	A	71.1	A	38.2	A	56.7	A	48.9	A	36	A	30.1	A	39.7	A	32.5	A	56.2	A	62.4	A	49.6	A
1417101_at	11.6	A	29.2	A	11.6	A	9.9	A	22	A	19.1	A	34.8	A	28.6	A	12.3	A	35.6	P	24.9	A	13	A	35.1	A	51.8	A	48.8	A
1417102_a_at	1178.4	P	1081.1	P	773.3	P	764.9	P	833.2	P	721.1	P	1005.1	P	939	P	985.3	P	1016	P	929.3	P	1022.7	P	887.2	P	1153.2	P	1142.6	P
1417103_at	2372.5	P	2399.1	P	1641.1	P	1750.3	P	1706.7	P	1327.5	P	2063.6	P	2032.9	P	2084.9	P	1686.3	P	2009.6	P	2056.5	P	1958.4	P	2722.1	P	2301.7	P
1417104_at	63.9	M	42.6	A	33.5	P	37.5	P	47.2	A	26	A	37.1	P	39.3	P	34.9	A	40.9	P	33.5	A	41.3	P	48.7	A	72.6	A	58	A
1417105_at	254.6	P	223.9	P	161.5	P	171.3	P	195.2	P	150.6	P	203.2	P	235.8	P	201.8	P	184.7	P	212.7	P	247.8	P	209.7	P	312	P	331.3	P
1417106_at	91.9	P	100.3	P	78.8	P	61	P	60.4	P	63.3	P	89.7	P	76.3	P	65.5	P	75.9	P	67.7	P	66.5	P	46.8	P	104.8	P	101.8	P
1417107_at	102	P	131.9	P	78.8	P	55	P	75.8	P	78.8	P	71.4	P	80.5	P	76.9	P	66.2	P	99.3	M	101.8	P	81.8	P	85.4	P	114.1	P
1417108_at	224.2	P	216.7	P	155.6	P	175.3	P	162.1	P	156.7	P	217.6	P	165	P	177	P	161.7	P	176.5	P	231.5	P	213.4	P	294	P	220.2	P
1417109_at	157.6	P	110	P	91.8	P	113.9	P	89.4	P	96.2	P	142	P	142.6	P	81.5	P	134.6	P	86.9	P	102.9	P	91.3	P	110.7	P	155.9	P
1417110_at	996.9	P	941.4	P	682.7	P	835.5	P	711.8	P	685	P	1011.7	P	1033.5	P	1012.4	P	966	P	1194.6	P	1042.2	P	1019.1	P	1413	P	1308.1	P
1417111_at	1413.3	P	1108.2	P	876	P	898.1	P	850	P	889.6	P	1184.1	P	1128.2	P	1140.4	P	1175.6	P	1277.9	P	1223.2	P	1098.5	P	1627.2	P	1494.7	P
1417112_at	86	A	91.1	A	43.9	A	77.7	P	40.6	A	61.2	A	87.7	M	92.4	M	62.1	A	84	P	92.6	P	68.4	P	97.3	M	85.8	P	97.9	A
1417113_at	195.6	P	217.3	P	145.8	P	125.9	P	132.2	P	92.7	P	137.2	P	150.4	P	123.3	P	114	P	143.6	P	129.2	P	117.2	P	201.2	P	173.1	P
1417114_at	108.2	P	98.2	P	53.8	P	73.8	P	70.2	P	57.4	P	79.8	P	49.8	P	70.5	P	73.2	P	104.6	P	63.9	P	59.9	P	116.9	P	87.6	P
1417115_at	11.4	A	9.3	A	19.3	A	17.3	A	4.6	A	15.2	A	21.5	P	27.7	A	2.3	A	13	A	15	A	9.6	A	31.8	A	29	A	12.7	A
1417116_at	83.3	P	58.3	P	46.2	P	53.9	P	66.9	P	46.8	A	66.1	P	54.7	P	46.3	P	49.2	P	55.5	P	63.9	P	87.6	A	113.5	P	79.7	P
1417117_at	4.8	A	6.4	A	4.8	A	3.9	A	3.8	A	2.9	A	5.8	A	9.7	A	10.9	A	12.5	A	9.7	A	10.8	A	6.4	A	5.8	A	3.4	A
1417118_a_at	90.7	A	54.5	A	70.7	A	21.3	A	72.2	A	26.3	A	63.7	A	63.7	A	84.9	M	59.2	P	79.1	M	74.3	A	27.2	A	103.7	A	102.3	A
1417119_at	45.3	P	53.1	A	64.6	P	65.8	P	52.6	P	48.6	P	42.6	P	48.9	P	46	A	43.2	P	66.6	P	53.9	P	49	A	51.8	A	64.6	M
1417120_at	102.7	P	70.4	A	51.9	A	49.9	A	78.6	M	65.2	M	56.1	A	64.6	A	70.3	A	79.9	A	58.4	A	67.5	A	59.4	A	36.1	A	59.3	A
1417121_at	18.9	A	17.8	A	20	A	13.9	A	13.4	A	14.5	A	12.7	A	21.1	A	21.4	A	18.2	P	20.8	A	15.1	A	32.4	A	39.9	A	34	P
1417122_at	13.4	A	7.5	A	11	A	1.3	A	0.8	A	0.9	A	5.9	A	3.6	A	1.3	A	0.9	A	0.8	A	1.6	A	1.6	A	2.7	A	2.1	A
1417123_at	16.1	A	32.3	A	20.2	A	18.9	A	11.6	A	10.7	A	12.3	A	23.5	A	31.1	A	24.4	A	17.6	A	24.5	A	29.8	A	22.5	A	27.9	A
1417124_at	1200.6	P	1144.8	P	761.4	P	1111.4	P	971.9	P	1064.5	P	1268.5	P	1700.2	P	1241	P	1221.5	P	1329.9	P	1360.1	P	1253.5	P	1823.3	P	1830.2	P
1417125_at	6003.6	P	5351	P	3689.8	P	3621	P	3405.4	P	3235.5	P	4312.4	P	4544.9	P	4430.7	P	3675.1	P	4268.6	P	4145.9	P	3515.4	P	4808.8	P	4621	P
1417126_a_at	669.3	P	1029.3	P	649.2	P	919	P	1093.4	P	796.7	P	1009.7	P	1176.1	P	1187.9	P	1066.3	P	936	P	1175.4	P	1214.6	P	1211.3	P	1420.3	P
1417127_at	18.8	A	45.5	A	41.1	A	34.3	A	6.2	A	13.2	A	31.1	A	28.6	A	41.5	A	31.2	A	23.7	A	26.5	A	34.5	A	36.5	A	14.1	M
1417128_at	8.3	A	21.8	A	9	A	6.4	A	15	A	17.3	A	18.4	A	24.4	A	18.2	A	29.6	A	15.8	A	19.6	A	3.6	A	7.4	A	29.8	A
1417129_a_at	38.2	A	34.9	A	10.7	A	26.3	A	12.6	A	10.6	A	28.2	A	18.6	A	19.5	A	24.3	A	25	A	34.2	A	19.1	A	37.2	A	48.5	A
1417130_s_at	216.5	P	208.1	P	316.7	P	258.6	P	120.5	P	308.3	P	381.7	P	546.2	P	673.6	P	313.3	P	542.9	P	718.8	P	358.1	P	966.9	P	842.7	P
1417131_at	44.3	A	37.8	A	28.1	A	24.2	A	26.9	A	29.4	A	30.1	A	27.2	A	20.6	A	37.6	A	24	A	6.1	A	77.1	A	46.5	A	20.3	A
1417132_at	37.3	A	48.8	A	24	A	16.5	A	27.3	A	28.7	A	27.7	A	40.4	A	28.9	A	29.7	A	38.6	A	6.9	A	34.4	A	35.2	A	34.7	A
1417133_at	64	P	61.3	P	54.7	P	49.4	P	36.2	P	43.3	P	43.5	P	38.8	P	34.5	P	55.3	P	43.4	P	37.6	P	65	P	74.5	P	53.9	P
1417134_at	68.9	P	50.7	A	28.9	A	38.9	A	37.5	A	43.4	P	39.9	P	56.8	P	36	P	27.8	P	24.6	A	13.5	A	55.2	A	53	A	56.5	P
1417135_at	46.3	P	49.1	P	30.7	P	30.4	P	34.5	P	37.3	P	37.2	P	44.4	P	39.9	P	28.3	P	41.1	P	32.8	M	46	A	57.8	P	49.9	P
1417136_s_at	16.6	P	13	A	18.6	A	18.3	P	13.9	A	24.9	P	24.9	P	22.7	P	7.2	A	23.6	A	15.3	P	12.2	A	21	P	17	A	7.4	A
1417137_at	2.9	A	1.8	A	1.2	A	1.3	A	1.3	A	1.5	A	1.4	A	1.4	A	1.5	A	1.1	A	0.9	A	1.5	A	4.3	A	1.9	A	1.5	A
1417138_s_at	108.4	P	167.9	P	141.1	P	134.5	P	136	P	124.9	P	171.6	P	198.9	P	127.8	P	198.5	P	170.8	P	152.2	P	163.4	M	224.9	P	191.1	P
1417139_at	35.3	P	59.4	P	29.6	P	16.9	P	34.3	P	26.6	P	45.5	P	44.5	P	35.8	P	29.7	P	27.2	P	38.2	P	39	P	60	P	56.3	P
1417140_a_at	108.6	P	104.8	P	62.5	P	84.5	P	85.7	P	89.2	P	77.3	P	92.7	P	69.8	P	78.6	P	86.2	P	60.9	P	94	P	119.7	P	108.5	P
1417141_at	332.7	P	278.7	P	192.1	P	244.3	P	225.2	P	213.7	P	357.5	P	381.1	P	236.6	P	242.2	P	235.7	P	226.1	P	325.3	P	352.2	P	257.5	P
1417142_at	123.9	P	85.1	P	69.1	P	71.3	P	65.2	P	62.6	P	105.5	P	83.6	P	55.8	P	90.9	P	79.3	P	76.1	P	81.6	P	112.6	P	107	P
1417143_at	2.4	A	2.6	A	1.5	A	2.4	A	2.8	A	1.5	A	1.7	A	1.9	A	1.7	A	1.7	A	1.7	A	2.1	A	4.4	A	2.6	A	1.5	A
1417144_at	115.6	P	115.1	P	59.4	P	57.9	P	73.7	P	33.5	P	52.8	P	65.7	P	68.8	P	86.5	P	79.4	P	60.5	P	107.9	P	103.8	P	88.9	P
1417145_at	89	P	100.2	P	63.9	P	70.3	P	55.3	P	57	P	82.5	P	117.7	P	49.8	P	45.6	P	71.5	P	62.8	P	62.3	P	70.9	P	77.8	P
1417146_at	185.4	P	128.6	P	139.9	P	139.3	P	136.6	P	114.5	P	193.1	P	171.5	P	145.4	P	121.9	P	189.5	P	191.6	P	166.7	P	195.2	P	185	P
1417147_at	42.3	A	29.7	A	30.9	A	24.4	A	25.9	A	38.7	A	23.2	A	28.5	A	23.8	A	38.8	A	38.3	A	18.6	A	35.1	A	30.8	A	46.4	A
1417148_at	2.3	A	10.5	A	4.2	A	2.4	A	1.7	A	2.4	A	2	A	2.8	A	2.4	A	2.1	A	2.7	A	2.2	A	3.7	A	3.5	A	2.4	A
1417149_at	29.5	A	31.4	A	33.7	A	44	A	8.7	A	40.5	A	31.3	A	41.6	A	34.9	A	42.4	A	51.1	P	26.3	A	35.7	A	46.7	A	30.3	A
1417150_at	2.4	A	2.5	A	1.7	A	2.3	A	3.8	A	1	A	2	A	2.6	A	2.6	A	6	A	4	A	2.5	A	8.3	A	5.4	A	3.4	A
1417151_a_at	31.6	A	51.9	A	21.7	A	13.7	A	15.9	A	20.4	A	14.1	A	18.8	A	26.6	A	38.2	A	21.6	A	17.5	A	21.5	A	42.4	A	33.6	A
1417152_at	156	P	131.9	P	101.6	P	90.2	P	93	P	89.2	P	100.9	P	96.7	P	103.5	P	95.1	P	109.2	P	81.5	A	124.3	P	138.7	P	142.6	P
1417153_at	50.2	A	39.7	A	35.8	A	33.4	A	25.1	A	9.5	A	26.7	A	26.8	A	19.2	A	21.7	A	18.4	A	28.3	A	15.4	A	31.6	A	21.6	A
1417154_at	3.7	A	6.9	A	5.8	A	4	A	3.1	A	3.2	A	6.1	A	4.3	A	4.6	A	5.9	A	6.7	A	5.5	A	8	A	8.5	A	5.4	A
1417155_at	48.5	A	26.3	P	22.9	A	26.5	A	3.3	A	12.1	A	11.2	A	13.1	A	4.3	A	3.4	A	23.8	A	11.5	A	10.6	A	29.6	A	6.3	A
1417156_at	7.2	A	40.6	A	14	A	19.3	A	11.7	A	17.8	A	4.3	A	15.5	A	18.4	A	7.5	A	12.3	A	17.6	A	20.1	A	37.8	A	15.4	A
1417157_at	318.3	P	271.4	P	189.4	P	185.7	P	213.3	P	192.3	P	244.4	P	250.2	P	222.7	P	191.3	P	233.8	P	239.6	P	192.8	P	276.7	P	274.3	P
1417158_at	20.2	A	52.7	P	17.9	A	20	A	20.8	P	19.4	A	19.5	P	18.2	P	19.7	M	28.9	P	31.5	P	21.6	A	38.4	M	32	P	31.4	A
1417159_at	14.1	A	33.1	A	8.3	A	19.5	A	28	A	10.3	A	11.6	A	33	A	13.1	A	19.9	A	7.5	A	7.8	A	23.7	A	14.5	A	49.6	A
1417160_s_at	36.1	A	4.1	A	5.7	A	13.9	A	4.7	A	13	A	9	A	12.9	A	11	A	30.3	A	7.8	A	2.6	A	28.4	A	16.4	A	10.3	A
1417161_at	484.6	P	339.1	P	321.2	P	272.7	P	261.4	P	280	P	312.9	P	301.1	P	265.7	P	305.6	P	321.8	P	307.8	P	313	P	362.1	P	307.4	P
1417162_at	364.7	P	235.9	P	170.2	P	258.1	P	224.4	P	239.5	P	377.9	P	347.8	P	267	P	250.2	P	260.8	P	274.7	P	274.8	P	438.7	P	356.5	P
1417163_at	43	A	28.7	A	27.7	A	19.7	A	23.3	A	20.1	A	29.2	A	10.8	A	21.6	A	21.8	A	33.3	A	19.7	A	10.3	A	20.1	A	19.7	A
1417164_at	57.9	P	51.3	P	40	A	46.8	A	32.6	P	46.4	A	50.1	A	51	P	30.4	P	48.5	P	13	A	33.9	A	38.4	A	51	A	40.9	A
1417165_at	246.9	P	278.8	P	189.2	P	185.2	P	185.4	P	164.8	P	218.8	P	203.5	P	226.7	P	195.5	P	221.7	P	217.5	P	209.5	P	276.2	P	275.5	P
1417166_at	69.7	P	68.2	A	49.5	P	36.8	P	43.7	P	51.5	P	53.7	P	60.4	P	38	P	38.2	P	67.5	P	46.5	P	46	P	60.2	P	68.9	P
1417167_at	149.4	P	114	A	102.5	A	107.2	P	120.1	P	113.5	A	158.9	P	142.1	P	132.5	P	106.2	A	126.1	P	129.6	P	110.1	A	183.4	P	195.1	P
1417168_a_at	39	P	22.2	A	14.7	A	25.4	A	22.4	A	29.6	P	7.5	A	43.2	P	23.7	A	33.9	P	23.3	P	9.5	A	16.2	A	29.2	A	10.4	A
1417169_at	15.3	A	14.1	A	9.5	A	10.1	A	11.7	A	30.6	A	45	A	67.5	A	6.2	A	28.2	A	12	A	34.7	A	12.5	A	86	A	20.2	A
1417170_at	103.9	P	131.9	A	77.3	A	78.1	A	75.4	A	79.6	A	90.9	A	96.6	A	66.5	A	82.5	A	94.9	A	90.6	A	78.5	A	135.7	P	119.8	A
1417171_at	12.8	A	3	A	17.3	A	0.6	A	16.2	A	13.5	A	7	A	11.5	A	3.4	A	0.8	A	0.7	A	19.4	A	2	A	4.4	A	19	A
1417172_at	90	P	112.7	P	62.9	P	67.4	P	68.7	P	68.2	P	87.7	P	77	P	74.1	P	86.8	P	73.7	P	83.1	P	76.3	M	121.2	P	130.3	P
1417173_at	61.2	P	44.1	P	47.8	P	45.2	P	49.8	P	41.1	P	43.5	P	32.8	P	35.3	P	47	P	51.2	P	47.7	P	47.7	P	52	P	54.2	P
1417174_at	62.5	P	49.6	P	33.7	P	52.5	P	44.8	A	31.9	A	39.9	A	26.4	A	32.9	M	34.3	P	25.7	A	38.2	P	46.4	A	39.1	A	27.9	P
1417175_at	60.3	P	100.9	P	42.3	A	54.8	P	68.4	P	56.7	P	41	P	64.1	P	53.5	P	48.4	P	34.4	P	58.8	P	42.9	A	92.9	P	68.6	P
1417176_at	40.8	A	41.8	M	32	A	50.3	P	38.8	A	20.5	A	26.4	A	30.1	A	26.3	A	31	A	33.4	M	26.5	A	91	A	37.4	A	49.5	A
1417177_at	306.7	P	237.4	P	148.7	P	247.1	P	218.6	P	203.6	P	272.4	P	315.4	P	219.1	P	276.3	P	213.1	P	262.2	P	249	P	316.7	P	290.8	P
1417178_at	24.8	A	73	A	39.6	A	35.1	A	38.9	A	33.9	A	50	A	47.6	A	17.5	A	58.4	A	55.5	M	43.7	A	45.5	A	71.5	A	59.6	A
1417179_at	20.5	A	32.1	A	5.3	A	7.9	A	11.6	A	6	A	29	A	23.9	A	2.4	A	5.1	A	6.7	A	6.5	A	4.1	A	6	A	23.6	A
1417180_at	153.9	P	150.3	P	73.8	P	113	P	107.9	P	113.1	P	90.4	P	117.7	P	108.3	P	112.5	P	140.3	P	135.1	P	121.6	P	196.8	P	127.5	P
1417181_a_at	6.5	A	27.7	P	17.7	P	8.4	A	18	A	9.7	A	10.7	A	10.6	A	17	A	22.3	A	15.9	A	13	A	17.3	A	25.8	A	9	M
1417182_at	173	P	115	P	77.6	P	96.8	P	72	P	68.9	P	81	P	70.7	P	83.5	P	102.1	P	118.9	P	118.3	P	87.6	M	151.8	P	114.6	P
1417183_at	417.6	P	367.4	P	277	P	289.2	P	271	P	302.2	P	337.7	P	347.3	P	296.4	P	302.9	P	319.5	P	360.3	P	303.3	P	441.2	P	365.9	P
1417184_s_at	4679.9	P	3616.5	P	1939.2	P	2423.7	P	2300.4	P	2192.6	P	2494.7	P	3467.5	P	2516.9	P	3080.5	P	3509.6	P	3068.7	P	2918.1	P	3802.9	P	3311.2	P
1417185_at	317.9	P	242.8	P	200.3	P	291.6	P	281.8	P	260.7	P	411.7	P	601	P	353.4	P	312.4	P	331.1	P	301.2	P	503.6	P	307.7	P	186.4	P
1417186_at	485.5	P	475.2	P	310.5	P	421.2	P	346.5	P	351.5	P	468.5	P	465.6	P	410.5	P	453.9	P	501.7	P	524.3	P	405.9	P	549.3	P	606.1	P
1417187_at	20.2	A	31.9	A	3	A	15.4	A	16.8	A	22.2	A	17.5	A	24.8	A	22.3	A	11.2	A	35.9	A	27.3	A	4.1	A	14.8	A	29.3	A
1417188_s_at	69.5	P	49.8	P	45.1	P	49.1	P	58.1	P	38.1	P	62.4	P	57.7	P	49.5	P	45.1	P	88.8	P	52.6	P	44.5	P	75.4	P	55.1	P
1417189_at	383.3	P	407.2	P	307.9	P	295.1	P	289.2	P	197.1	P	395.5	P	320.5	P	349.6	P	307.8	P	304.1	P	293.1	P	357.7	P	432.4	P	523.2	P
1417190_at	155	P	141.2	P	154.8	P	127.5	P	131.8	P	129.6	P	154.7	P	256.7	P	155.6	P	105.2	P	145.7	P	153.7	P	132.8	P	215.3	P	174.4	P
1417191_at	1584.4	P	1894.1	P	1182.1	P	1301.7	P	1100.6	P	927.5	P	1461.8	P	1920.3	P	787.5	P	992.5	P	1361.8	P	1486.3	P	1011.8	P	1414.3	P	1089.4	P
1417192_at	296.4	P	259	P	225.4	P	202.7	P	209	P	219.8	P	248.9	P	289.5	P	217.1	P	207.5	P	255.9	P	237.3	P	213.9	P	348.9	P	330.7	P
1417193_at	1902.9	P	1717.4	P	1152.9	P	1361.9	P	1422.6	P	1168.6	P	1583.4	P	1709	P	1551.8	P	1405.7	P	1591.6	P	1617	P	1498.5	P	2066.8	P	1963.4	P
1417194_at	55.5	P	35.6	P	35.7	P	44.5	P	31.5	P	37.1	P	46.3	P	49.8	P	42.1	P	39.1	P	68	P	47.3	P	58.8	P	73.1	P	50.8	P
1417195_at	59.7	P	79.4	P	39.1	P	30.8	P	33.4	P	53.2	P	31.6	P	40.1	P	27.6	P	72.5	P	66.8	P	60.3	P	66.6	P	76.5	P	53.2	P
1417196_s_at	38.7	P	30	P	27.3	P	21	P	29.1	P	29.3	P	28.1	P	32.2	P	21.6	P	16.7	P	34	P	25.5	P	17.1	P	32	P	42.6	P
1417197_at	4.3	A	13.9	A	4.9	A	2.8	A	12.2	A	3.5	A	9.1	A	23.9	A	11.8	A	19.9	A	11.7	A	18.4	A	11.5	A	5.5	A	8.2	A
1417198_at	1.7	A	4.5	A	3.8	A	2.8	A	6.9	A	0.8	A	5.3	A	9.3	A	4.2	A	1.8	A	5	A	2.2	A	5.1	A	10.9	A	4.1	A
1417199_at	689.2	P	578.3	P	359.6	P	436.8	P	371.3	P	297.7	P	483.5	P	492.6	P	477.1	P	434.2	P	446.6	P	500.2	P	476.5	P	538.1	P	572.4	P
1417200_at	793.7	P	702.9	P	455	P	563	P	465.8	P	516.2	P	607.1	P	609.6	P	576.9	P	519.2	P	639.7	P	662.8	P	533.9	P	745.6	P	731.8	P
1417201_at	67.2	P	47.5	A	40.6	P	34.6	P	30.1	P	29.6	A	47.5	P	39.9	A	43.3	P	44.4	P	48.8	P	30.1	A	48.3	A	63.9	A	51.7	A
1417202_s_at	216.4	P	159.2	P	122.4	P	134.3	P	139.7	P	103.9	P	143.1	P	163	P	132.4	P	112.5	P	178.5	P	139.3	P	186.2	P	224.1	P	157.9	P
1417203_at	1195	P	1312.8	P	709.5	P	957.3	P	890.7	P	632.4	P	962.4	P	547.7	P	1118	P	797.9	P	789.9	P	787.2	P	857.1	P	1034.2	P	1034.1	P
1417204_at	1154	P	806.8	P	685.2	P	837.3	P	688.5	P	637.3	P	842.5	P	940.3	P	796.7	P	778.1	P	905.9	P	979.3	P	774.6	P	1106.2	P	1036.3	P
1417205_at	380.5	P	292	P	245.7	P	238	P	196	P	201.4	P	258.4	P	330.5	P	248.2	P	256.7	P	262.6	P	302.2	P	244.1	P	340.5	P	368.3	P
1417206_at	307.7	A	187.3	A	207.9	A	217.8	A	213.4	A	213.9	A	297.7	M	270.3	A	244.7	A	241.9	M	267.1	A	254.8	A	214.5	A	291.5	A	309.2	A
1417207_at	14.8	A	20.4	A	18.5	A	14.2	A	17.4	A	6.9	A	21.2	A	21.3	A	10.9	A	24.5	A	9.7	A	15.2	A	27	A	24.4	A	19.5	A
1417208_at	1482.2	P	1188.7	P	853.6	P	1010	P	1004.6	P	971.5	P	1067.5	P	1082.8	P	1080.4	P	1004.4	P	1147	P	1163.9	P	976.4	P	1339.7	P	1209	P
1417209_at	156.5	P	225.2	P	131.4	P	146.8	P	138.6	P	126.7	P	165.9	P	162.8	P	143	P	132.7	P	143.9	P	149.7	P	98.2	P	189.3	P	205.1	P
1417210_at	192.3	P	197	P	151.7	P	130.3	P	165.5	P	148.3	P	159.4	P	147.9	P	137.7	P	135.7	P	151.8	P	175.1	P	132.7	P	251.8	P	225.8	P
1417211_a_at	324.8	P	268.1	P	235.1	P	243.4	P	222.9	P	234.3	P	265.3	P	301.5	P	318.7	P	326.1	P	273.1	P	238.9	P	319.6	P	380.4	P	289.2	P
1417212_at	209.1	P	209.2	P	157.4	P	153.4	P	176.3	P	148.7	P	220.5	P	174	P	193.5	P	187.2	P	220.5	P	192	P	170.2	P	264.2	P	181.7	P
1417213_a_at	128.8	P	98.2	P	80.8	P	66.8	P	65.5	A	69.8	A	86.2	P	81.2	P	93.5	M	74.6	P	90.5	P	57.2	P	95.7	A	104	P	94.3	A
1417214_at	22.7	A	28.7	A	9.1	A	17.3	A	9.2	A	10.2	A	12.9	A	17.3	A	11	A	19.1	A	7	A	7.1	A	16.9	A	39	A	26.3	A
1417215_at	2.6	A	5.6	A	2.7	A	1.9	A	2.2	A	1	A	0.9	A	1.2	A	2.6	A	4.6	A	6.8	A	1.4	A	6	A	5	A	20.4	A
1417216_at	71.9	P	42.5	A	27.7	A	55.2	P	30.2	P	27.2	A	43.9	P	34.8	A	31.4	A	41.9	P	33.9	P	32	P	56	P	63.4	P	57.2	A
1417217_at	41.4	A	50.2	A	31.7	P	24.8	A	25.3	M	8.6	A	38.8	M	33.3	P	37.3	M	31.2	P	41	M	41	M	52.2	A	48.7	A	45	A
1417218_at	25.1	A	30.6	A	9.1	A	3.8	A	18.5	A	22.2	A	13.4	A	12.4	A	27.9	A	6.8	A	4.7	A	22.5	A	8.6	A	29	A	19.1	A
1417219_s_at	32.8	P	86.5	P	44.6	P	27.1	P	43.7	P	41.2	M	49.3	P	53.3	P	59	P	76.4	P	36.8	P	50.9	A	30.7	A	65.4	P	66.1	P
1417220_at	3490.7	P	3032	P	1992.5	P	2090	P	2162.3	P	1894.5	P	2523.6	P	2503.5	P	2653.8	P	2325.4	P	2484.1	P	2398.6	P	2226.4	P	3050.3	P	2902.2	P
1417221_at	16	A	20.1	P	19.5	P	18.4	P	11.8	P	9.7	P	10.6	P	16.5	P	13.7	M	17.6	P	18	M	16	P	13.9	A	13	A	16.1	P
1417222_a_at	160	P	150.6	P	111	P	115.5	P	114.2	P	81.2	P	172.7	P	134.7	P	105.4	P	116.1	P	107.9	P	119.7	P	84.4	P	213.6	P	163.2	P
1417223_at	117.3	P	78.1	P	44.7	P	44.2	P	51.4	P	59.9	P	55.9	P	63.9	P	43.4	P	57.3	P	61.4	P	69	P	46.3	A	60.2	P	59.6	P
1417224_a_at	25.9	A	29.9	A	24.6	A	31.1	A	24.2	A	27.7	A	30.3	A	28.7	P	3.3	A	30.1	A	28.4	M	19.6	P	30	A	44.3	A	33.4	A
1417225_at	326.7	P	216.4	A	171.5	P	257.7	P	181	P	214.6	P	244.4	P	255.8	P	273.8	P	261.3	P	271.2	P	246	P	319.4	P	378.9	P	382.2	P
1417226_at	129.3	P	112.1	P	78.4	P	80.2	P	89.9	P	78.1	P	93.7	P	89.4	P	95.4	P	93.2	P	110.7	P	82.9	P	89.1	P	144.8	P	112.9	P
1417227_at	614.5	P	674.8	P	444	P	454.7	P	487.3	P	382	P	518.4	P	424.5	P	520.6	P	438.9	P	469.9	P	456.2	P	557	P	677.6	P	573.8	P
1417228_at	91.3	A	97.5	A	42.2	A	69.4	A	80	A	71.4	A	63.7	A	34.4	A	70.8	A	65.8	A	44.3	A	88.5	A	19.3	A	33	A	17.6	A
1417229_at	45.1	A	59	A	42.5	A	25.6	A	32.2	A	15.4	A	46.3	A	8.2	A	21.6	A	19.3	A	51.3	A	10.8	A	38.2	A	37.2	A	46.7	A
1417230_at	26.5	A	30	A	13	A	9.4	A	28.9	A	14.8	A	19.4	A	22.5	A	15.8	A	22.1	P	14.9	A	14.4	A	16.9	A	45.2	A	20.7	A
1417231_at	534.5	P	465.4	P	297.6	P	377.5	P	401.2	P	311	P	362.9	P	468.3	P	307.3	P	428.4	P	374.9	P	352.4	P	389.9	P	550	P	376.4	P
1417232_at	271.2	P	217.3	P	213.7	P	157.1	P	160.2	P	128.8	P	156.9	P	181.6	P	134.4	P	200.6	P	181.7	P	177.6	P	190.3	P	209.9	P	185.3	P
1417233_at	289.7	P	300.2	P	182.1	P	189.1	P	178.7	P	190.2	P	237	P	267.8	P	226.9	P	234	P	269.8	P	255	P	254.5	P	311	P	282.2	P
1417234_at	1.8	A	1.1	A	1.4	A	1.6	A	1.2	A	1.1	A	1.1	A	0.9	A	2.3	A	1.1	A	1.3	A	1.3	A	3.2	A	1.9	A	1	A
1417235_at	443.8	P	329.3	P	265.5	P	304.7	P	294.4	P	279	P	363.6	P	328.7	P	312.3	P	347.5	P	324	P	358.5	P	390.6	P	479.7	P	299.8	P
1417236_at	260.4	P	287.3	P	172.1	P	193.5	P	192.2	P	199.3	P	256.3	P	251.8	P	216.7	P	235.1	P	251.2	P	244.4	P	213.6	P	314.8	P	253.7	P
1417237_at	98.4	P	74.5	P	61.5	A	56.6	P	43.7	P	49.2	A	64.4	P	58.7	P	65.1	P	26.4	P	51.2	P	51.6	P	89.8	A	118.1	P	83.3	M
1417238_at	73.9	A	11.5	A	25.2	A	40.9	A	33.9	A	13.1	A	44	A	37.6	A	32.5	A	11.5	A	43.9	A	23.5	A	13.6	A	15.2	A	37.5	A
1417239_at	184.8	P	199.8	P	132.3	P	144.8	P	138.7	P	117.1	P	145.8	P	153.8	P	148.3	P	175.9	P	160.5	P	141.1	P	148	P	186.9	P	191.8	P
1417240_at	320.2	P	240.8	P	144.2	P	156.1	P	149.7	P	134.2	P	172.6	P	155.7	P	149.3	P	162.5	P	144.9	P	141.6	P	171	P	171.4	P	170	P
1417241_at	134.3	P	121.4	P	80.8	P	72.9	P	84.6	P	86.3	P	98.3	P	110.6	P	69.6	P	105.8	P	91.1	P	104.2	P	79.3	P	130	P	109.2	P
1417242_at	362.6	P	224.6	P	264.4	P	240.5	P	247.8	P	233.6	P	284.4	P	273.6	P	219.9	P	210.9	P	300.6	P	178.3	P	260.6	P	323	P	290.7	P
1417243_at	176.1	P	136.9	P	108.2	P	110.6	P	112.9	P	112.1	P	146.9	P	145.7	P	117.3	P	100.7	P	137.4	P	144.2	P	133.1	P	117.3	P	118.7	P
1417244_a_at	198.2	P	151.4	A	118.3	P	112.4	P	99.9	P	111.4	A	136	P	123.8	P	115.6	A	95.3	A	113.9	A	114.7	P	161.8	A	137.6	M	121.2	P
1417245_at	181.1	P	117.5	P	94.4	P	82.7	P	88.2	P	72.7	P	94	P	97.9	P	118.6	P	91	P	121.3	P	138.8	P	53.4	P	105.8	P	162.1	P
1417246_at	8415.5	P	6790.7	P	4421.7	P	4822.5	P	4658.8	P	4844.1	P	5369.6	P	6012.9	P	5153.5	P	5033.4	P	5725.5	P	5650.4	P	5204.4	P	6073.5	P	6461.1	P
1417247_at	101.7	P	79.8	P	58.6	P	59.5	P	62.1	P	50.5	P	72	P	66.7	P	69.9	P	64.9	P	84.8	P	80.4	P	77.3	P	113.1	P	107.7	P
1417248_at	81.4	P	76.1	P	37	P	44.2	P	52.6	P	47.8	P	65.6	P	47.6	A	52.1	P	41.2	P	60.3	P	51.6	P	46	A	106.9	P	53.4	P
1417249_at	15.1	A	15.3	A	18.3	A	11.9	A	8	A	11.5	A	9.9	A	14.9	A	16.7	A	10.8	A	11.8	A	16	A	16.4	A	16.6	A	8.2	A
1417250_at	163.8	P	132.5	P	76.5	P	81.9	P	78.7	P	108.3	P	114.8	P	107.3	P	93.8	P	98	P	110.5	P	101.8	P	129	P	148.4	P	109.4	P
1417251_at	188	P	194.7	P	149.2	P	118.7	P	164.2	P	148	P	177.8	P	166.8	P	150.1	P	121.5	P	215.8	P	145.5	P	111.2	P	201.9	P	174.3	P
1417252_at	139	P	114.3	P	77.2	P	72.6	P	71.5	P	80.2	P	129.7	P	128.8	P	114.3	P	111.7	P	125.8	P	89.9	P	107.1	P	132.9	P	144.1	P
1417253_at	52.7	P	61.6	P	40.9	P	60.5	P	55.2	P	48	P	60	P	63.5	P	65.3	P	46.6	P	55.9	P	68.7	P	41	P	81.6	P	92.2	P
1417254_at	30.2	P	53	P	17.3	M	25.6	P	29.1	P	23.7	P	29.3	P	29.5	P	14.3	A	19.7	P	33.7	P	12.6	P	58.2	P	44.6	P	25.5	P
1417255_at	78.9	P	62.6	P	56.7	P	43.8	A	51.5	M	38.2	P	49	P	44	P	51.8	A	52.3	A	53.4	A	45.2	P	52.3	A	79	P	59.3	P
1417256_at	9.1	A	4.8	A	7.8	A	0.5	A	10.4	A	2.8	A	5.3	A	6.6	A	3.8	A	4.3	A	7.9	A	5.3	A	3.5	A	1.5	A	3	A
1417257_at	31.7	A	39	P	20.2	A	23.1	A	31.4	M	24.7	A	19.2	A	36.5	A	44.7	A	27.4	A	31.4	M	30.9	P	71.4	M	76.1	A	42.1	A
1417258_at	884.6	P	648.2	P	458.9	P	601.5	P	590.5	P	588.1	P	717.4	P	749.2	P	557.4	P	636.8	P	712.1	P	723.2	P	683.7	P	761.3	P	999	P
1417259_a_at	227.4	P	180.8	P	175	P	145.6	P	155.3	P	136.8	P	222.2	P	189.4	P	216	P	214.5	P	186.7	P	180.1	P	174.7	P	239.6	P	248.1	P
1417260_at	350.8	P	267	P	182.9	P	256.2	P	198.9	P	181.2	P	278	P	230.2	P	232.1	P	307.3	P	303.6	P	261.9	P	242.7	P	276.4	P	287.3	P
1417261_at	57.8	P	66.9	P	57.3	P	30.7	P	43.7	P	55.7	P	62.1	P	46.6	P	80.4	P	53.5	P	66.2	P	61.7	P	54.2	A	110.5	P	64.8	P
1417262_at	0.8	A	0.7	A	0.7	A	1.5	A	4.2	A	6.8	A	3	A	0.4	A	0.7	A	9.5	A	0.7	A	3	A	10.1	A	1.2	A	1.1	A
1417263_at	23	A	24	A	22.2	A	18.3	A	3.7	A	9.3	A	16.1	A	21.4	A	23.1	A	10.3	A	29.2	A	8	A	69.3	A	18.9	A	31.1	A
1417264_at	133.4	P	140.3	P	89.1	P	122.3	P	83.2	P	108.8	P	84.3	P	90.3	P	86.8	P	127.2	P	135	P	94	P	133.3	P	145.7	P	148.6	P
1417265_s_at	76.9	P	68	P	68.4	P	77.5	P	59.7	P	58	P	81.5	P	78.5	P	78.9	P	62.1	P	64.2	P	70.6	P	57.4	P	75.8	P	113.7	P
1417266_at	95.1	P	71.4	P	78	P	82.9	P	58.9	P	63.3	P	65.1	P	87.2	P	53.7	P	62.8	P	67.9	P	60.3	P	79.7	P	69.6	P	77.4	P
1417267_s_at	129.6	A	120.1	A	77	A	149.5	P	111.7	P	103.5	A	94.6	M	170.8	P	118.4	P	154.4	P	107.7	P	140.5	P	157	A	155.2	A	186.9	A
1417268_at	66.9	A	33.7	A	33.4	A	58.7	A	24.5	A	37.6	A	53.7	A	53.6	A	52.1	A	43	A	64	A	44.2	A	59.4	A	72.9	A	77.2	P
1417269_at	272.6	P	238.9	P	161	P	184.3	P	180.4	P	161.6	P	205.7	P	200.1	P	172.3	P	167.8	P	226.4	P	206.5	P	200	P	271.7	P	258.4	P
1417270_at	29.6	P	18.7	A	17.3	P	8.8	A	16.6	P	17.8	P	16.9	P	10.4	A	21.4	P	15.6	P	18.2	P	15.4	P	17.7	P	27.9	P	16.1	P
1417271_a_at	309.7	P	180.4	P	163.4	P	139	P	126.3	P	145.5	P	179.4	P	150.6	P	168	P	158.2	P	143.5	P	137.1	P	124.3	A	144.8	P	187.4	P
1417272_at	134.7	P	168.3	P	83.6	P	104.1	P	109.6	P	80.2	P	110.1	P	121.7	P	101.9	P	105.5	P	107.6	P	91.1	P	129.5	P	154.4	P	97.7	P
1417273_at	60.8	P	47.6	P	68.1	P	86.3	P	46.2	P	56.2	P	137.6	P	54.7	P	122	P	54.7	P	66.9	P	173.9	P	94.8	P	193.8	P	153.8	P
1417274_at	281.5	P	182	A	199.8	P	182.4	P	177.6	P	160.2	P	220.9	P	220.9	P	208.9	P	200.9	P	190.8	P	202.1	P	182.1	M	263	A	188.9	P
1417275_at	33	A	6	A	15.6	A	12.8	A	14.6	A	14.5	A	16.1	A	15.7	A	19.9	A	17.3	A	4	A	25.2	A	11.9	A	32.2	A	14	A
1417276_at	17.6	A	2.7	A	1.9	A	11.6	A	2.6	A	11.7	A	13.5	A	16.7	A	10.7	A	4.6	A	17.1	A	19	M	9.2	A	4.9	A	5.2	A
1417277_at	27.2	A	17.8	A	30	A	19.5	A	9.2	A	32.7	A	19.2	A	26.3	A	38	A	9.3	A	18.1	A	25.1	A	12.9	A	8.4	A	10.2	A
1417278_a_at	28.4	A	46.3	A	23.9	A	31	M	26.4	P	34.5	A	35.2	A	27.2	A	14.3	A	34.4	A	27.8	A	26.7	A	35.9	A	44.5	M	18.1	A
1417279_at	146.3	P	124.5	P	105.3	P	108.6	P	97.5	P	99.3	P	137.9	P	102	P	114	P	119.4	P	103.6	P	110.1	P	131.6	P	139.3	P	172.3	P
1417280_at	89	P	39.6	A	78.4	P	74.7	P	56.8	P	64	P	73.5	P	56.6	P	81.1	P	70.3	P	86.1	P	80.2	P	91.4	P	151.1	P	115.2	P
1417281_a_at	2.6	A	4.2	A	1.5	A	1.6	A	1.5	A	2.8	A	1.8	A	1.5	A	1.5	A	3	A	1.9	A	1.2	A	5	A	3.1	A	1.9	A
1417282_at	55.7	A	22.5	A	12.6	A	4.7	A	26.2	A	10.6	A	40.8	A	6.8	A	10.3	A	34.9	A	6.7	A	39.9	A	14	A	18.3	A	8.2	A
1417283_at	20.7	A	33.1	A	17.8	A	9.3	A	28.7	A	21.5	A	12.3	A	31.2	A	16.4	A	9.8	A	23.4	A	22.1	A	48.1	A	35.7	A	22.5	A
1417284_at	231.8	A	180.3	A	143.3	M	159.6	A	135.9	A	109.1	A	150.3	A	159.8	A	153.9	A	146.1	A	193	A	149	A	176.1	A	204.9	A	196.2	A
1417285_a_at	426.7	P	528.8	P	380.6	P	297.2	P	322.5	P	285.8	P	418.2	P	391.1	P	362.4	P	364.9	P	378.3	P	368.9	P	329.4	P	501.9	P	514	P
1417286_at	369.5	P	517.8	P	331.3	P	373.2	P	343.9	P	231.8	P	418.4	P	423.3	P	436.9	P	413.8	P	370.8	P	413.8	P	348.3	P	502.1	P	584.9	P
1417287_at	752.9	P	450.1	P	456.4	P	380.4	P	353.5	P	424.2	P	463.8	P	526.5	P	461.2	P	431.7	P	380.9	P	500	P	388.5	P	508.2	P	493.7	P
1417288_at	86.8	A	83.1	A	49.5	A	40.9	A	39.1	A	49.6	P	64.9	P	63.1	A	49.4	A	61.8	P	60.2	P	53.9	A	68.7	A	67	A	55.4	A
1417289_at	56.9	P	54.9	P	32	A	35.9	P	34.2	P	30.4	P	38.7	P	37	P	26.2	P	36	P	40.1	P	47.8	P	51.9	P	56.7	P	52.5	P
1417290_at	3913.1	P	1634.9	P	1548.4	P	1639.5	P	1487.3	P	1307.7	P	1531.9	P	1984.3	P	1422.4	P	1452.3	P	1885.9	P	1535	P	1608.7	P	1715.7	P	1694.3	P
1417291_at	321.8	P	557.9	P	272.4	P	378.7	P	338.6	P	399.2	P	382.7	P	375.6	P	351.4	P	429.4	P	242.5	P	475.6	P	530.6	P	607.3	P	237.2	P
1417292_at	330.1	P	291.8	P	159.1	P	177.7	P	153.8	P	235.2	P	220.8	P	302.5	P	169.8	P	173.2	P	237.6	P	288.6	P	214.8	P	244.1	P	176.1	P
1417293_at	474.9	P	319.2	P	255	P	223.9	P	259.2	P	265.6	P	289.2	P	333.9	P	237.1	P	297	P	310.8	P	286.4	P	283	P	356.5	P	231.6	P
1417294_at	1105.5	P	863.1	P	694.2	P	751.3	P	756.1	P	715.9	P	919	P	872.3	P	861.2	P	941.5	P	859.5	P	892.9	P	923	P	1167.1	P	986.6	P
1417295_at	241.7	P	172.5	P	126	P	149.6	P	142.4	P	125.2	P	163.6	P	172	P	168.1	P	132.9	P	168.2	P	162.7	P	155.7	P	212.7	P	244.9	P
1417296_at	214.3	P	167	P	123.7	P	86.1	P	142.1	P	129.3	P	146.7	P	133.4	P	140.5	P	114.2	P	155.8	P	119.5	P	94.1	P	194.1	P	166.4	P
1417297_at	11.3	A	6.5	A	3	A	4.8	A	3.9	A	15.3	A	5.1	A	5	A	4.5	A	6.2	A	5.2	A	14.8	A	21.4	A	16.7	A	7.2	A
1417298_at	1450.8	P	1232.4	P	761.7	P	761	P	765.1	P	604.4	P	890.4	P	780.2	P	914.5	P	767.6	P	761.8	P	734.8	P	739	P	923.4	P	937.5	P
1417299_at	29.3	P	44.6	P	35.1	P	32.9	P	29.3	P	33.4	P	30.9	P	28.1	P	34.1	P	22.4	P	36.8	P	26.5	P	58.6	P	68.3	P	38.5	P
1417300_at	18.3	A	17.9	A	7.2	A	6.2	A	3	A	8.9	A	2.8	A	5.1	A	3	A	12.6	A	3.9	A	11.5	A	33.6	A	11.5	A	11.2	A
1417301_at	3.7	A	24.7	A	20.2	A	28.2	A	8.8	A	35.8	A	30.2	A	9.2	A	30.1	A	24.6	A	19.6	A	15.1	A	10	A	17	A	21.7	A
1417302_at	20.3	A	20.3	A	30.6	A	48.1	A	53.3	A	32.9	A	16.8	A	58.5	A	16	A	58.9	A	45.9	A	19.4	A	33	A	57.2	A	73.9	A
1417303_at	67.4	A	66.7	A	65.4	P	93	P	28.4	A	56.1	P	70.7	P	110.8	P	48.4	P	127.4	P	55.3	P	87.9	P	93.2	P	81.7	A	42.5	P
1417304_at	34.6	A	12	A	13.4	A	22.7	A	29.8	A	11.3	A	16.7	A	18.3	A	32.7	A	4.5	A	26.7	A	6.6	A	11.3	A	19	A	11.7	A
1417305_at	27.4	A	30.5	A	28.1	A	7.9	A	17.4	A	20.2	A	24.5	A	25	A	36.8	A	22.2	A	27.3	A	16.1	A	35.8	A	34.2	A	42.5	A
1417306_at	110.4	A	134.1	A	101.6	A	113.5	A	88.3	A	90.8	A	105.9	A	90.3	A	78.9	A	95.5	A	123.1	A	95.7	A	123.7	A	168.2	A	119	A
1417307_at	100	P	143.3	P	55	P	87.3	P	79.6	P	55.3	P	75.6	P	86.3	P	83.5	P	78.2	P	79.5	P	118.2	P	120.4	P	137.5	P	119.6	P
1417308_at	33	P	57	P	28.1	P	62.8	P	34.4	P	39.4	P	45.7	P	51.5	P	51.6	P	43.9	P	54.9	P	47.6	P	56.1	M	41.1	P	79.4	P
1417309_at	77.5	P	80.1	A	49.8	P	52.1	P	38.7	M	51.8	M	61.9	A	55.7	P	52.4	P	89.8	P	71.2	P	50.3	P	76.3	A	62.2	P	46.3	A
1417310_at	104.1	A	90	A	80.1	A	87.3	A	66	A	60.7	A	76.4	P	74.8	A	76	M	96.6	P	81.5	A	69.6	A	68.1	A	114.9	A	126.7	A
1417311_at	778.4	P	470.2	P	457.4	P	525.1	P	395	P	451.2	P	501.8	P	588.5	P	376.1	P	416.2	P	490.1	P	483.3	P	468.2	P	467	P	549.4	P
1417312_at	11.2	A	8.9	A	7	A	3.1	A	3.1	A	2.2	A	7.6	A	2.3	A	9.3	A	5.6	A	5.4	A	12.1	A	4.7	A	8.4	A	6.6	A
1417313_at	123.9	P	168.6	P	115.5	P	96.9	P	137.9	P	88.8	P	94.5	P	114.8	P	129.8	P	80.3	P	104.9	P	97.5	P	121.5	P	123.5	P	123.5	P
1417314_at	2837.5	P	1742.3	P	1398.5	P	1591.5	P	1622.4	P	1679.2	P	2087.5	P	2131.7	P	1879.1	P	1899.1	P	2076.1	P	1983.4	P	1803.5	P	2373.1	P	2634	P
1417315_at	128.6	P	53.8	P	51.6	P	66.2	P	61.4	P	66.2	P	94.8	P	79.1	P	60.9	P	83.8	P	83.3	P	98.6	P	60.7	A	114.9	P	71.9	P
1417316_at	428.9	P	426.7	P	326.5	P	334.1	P	304.2	P	266.6	P	414.1	P	303.6	P	342.2	P	350.1	P	271.2	P	335.6	P	306.8	P	437.2	P	390	P
1417317_s_at	2805.8	P	2106.6	P	1732.2	P	1815.8	P	1950.6	P	1875.9	P	2288.4	P	2388.8	P	2171.3	P	2196.7	P	2193.8	P	2340.7	P	2041.4	P	2700.1	P	3196.8	P
1417318_at	1.6	A	2.1	A	0.4	A	1.7	A	2.5	A	2.5	A	1.4	A	2.6	A	0.8	A	2.2	A	1	A	1.9	A	4.3	A	2	A	2.4	A
1417319_at	90.7	P	118.8	P	70.8	P	65.3	P	64.2	P	82.1	P	87.9	P	97.2	P	75.9	P	70.7	P	106.7	P	78.4	P	77.4	P	135.4	P	103.4	P
1417320_at	953.7	P	818.6	P	572.7	P	661.9	P	598.9	P	529.2	P	756.7	P	736.2	P	704.4	P	718.1	P	693.3	P	725.5	P	636.8	P	896.7	P	867	P
1417321_at	129.3	P	109.5	P	102.2	P	97.3	P	84	P	75.3	P	114.5	P	121.6	P	100.2	P	82.1	P	103.5	P	108.2	P	102.5	P	105.8	P	140.6	P
1417322_at	75.4	P	138.5	A	77.8	A	65.4	A	57.6	A	59.1	A	79.1	A	87.1	M	80.4	A	82.9	A	104	A	110.8	A	80.9	A	92.2	A	101.8	A
1417323_at	42.4	A	31.4	A	13.6	A	11.2	A	14.7	A	14.3	A	21.3	A	26.1	A	13.3	A	17.5	A	11.7	A	25.7	A	39.9	A	40	A	32	A
1417324_at	92.1	P	89.8	A	87.1	P	66.9	A	32.7	A	68.7	P	63.1	P	59.2	P	54.3	P	73.3	A	76	P	64.3	P	53.5	A	105.7	M	76.3	A
1417325_at	5.5	A	2.9	A	1.2	A	2	A	7.6	A	1.5	A	2	A	2.4	A	2.8	A	2.9	A	2.1	A	3.8	A	3.5	A	4.7	A	1.9	A
1417326_a_at	245.4	P	189.8	P	154.4	P	166.7	P	165.3	P	128.6	P	161.6	P	179	P	171.3	P	162	P	174.4	P	170.3	P	196.8	P	276.6	P	232.8	P
1417327_at	55.9	P	43.7	P	40.9	P	37.5	P	36.6	P	28.6	P	43.4	P	43.9	P	41.3	P	32	P	21.3	P	33.2	P	33.1	A	52.8	P	37.5	P
1417328_at	35.9	P	58.5	P	38	P	35.5	P	46.7	M	46.3	P	38.9	P	44.7	P	45.1	P	43.7	P	51.4	P	59.1	P	77.6	A	70.9	P	58.4	P
1417329_at	133.4	P	127.6	P	83.2	P	99.9	P	88.8	P	99	P	106.3	P	98.5	P	126.5	P	96.4	P	128.3	P	99.6	P	98.4	P	120.8	P	161.7	P
1417330_at	61	P	50.9	P	57.2	P	43.1	P	43.9	P	30.9	P	52.9	M	47.2	M	41.2	P	40.1	P	58.4	P	33.4	M	65.2	P	84.9	P	54.4	P
1417331_a_at	33.5	P	33.9	A	21.9	A	19	P	22.8	A	27.1	M	20.9	A	24.6	A	20.4	P	22.8	A	29.8	A	21.4	P	32.3	A	46.2	M	30.1	P
1417332_at	3.5	A	2.3	A	2.6	A	4.2	A	1.8	A	2.4	A	1.4	A	1.8	A	2	A	5.5	A	2.1	A	2.2	A	5.3	A	3.5	A	2.5	A
1417333_at	2.4	A	1.5	A	1.1	A	1	A	1.3	A	1	A	0.9	A	1	A	2.1	A	1.6	A	1.1	A	0.9	A	3	A	1.9	A	1.7	A
1417334_at	41.1	A	25.1	A	17.4	A	29.5	A	17.5	A	25.1	A	31.8	A	34.9	A	10.6	A	14.3	A	51	A	27.8	A	30.3	A	48.8	A	45.9	A
1417335_at	23.5	A	27.3	A	7.5	A	15	A	18.6	A	5.9	A	6.9	A	4.8	A	5	A	4.2	A	4.8	A	4.6	A	16.5	A	9.4	A	12	A
1417336_a_at	7	A	22.2	A	3.6	A	18.2	A	23.3	A	6.6	A	15.8	A	14.4	A	18.8	A	17.2	A	17.9	A	7.5	A	11.5	A	23	A	33.6	A
1417337_at	6.6	A	1.9	A	1.5	A	0.7	A	1.5	A	3.2	A	4.3	A	0.8	A	3.5	A	0.7	A	2.1	A	0.5	A	2.6	A	3.2	A	4	A
1417338_at	4.6	A	19.1	A	2.2	A	4.4	A	2	A	2.8	A	4.3	A	2	A	1.8	A	3.8	A	3.5	A	2.9	A	31.5	A	11.2	A	5.5	A
1417339_a_at	488.5	P	397.6	P	209.5	P	515.1	P	291	P	403	P	454.1	P	644.1	P	397.1	P	767.8	P	528.7	P	669.7	P	626.7	P	660.6	P	515	P
1417340_at	167.9	P	220.8	P	154.3	P	173.6	P	172.7	P	170.8	P	198.6	P	218.7	P	203.4	P	221.2	P	212.5	P	205.5	P	226.7	P	300.1	P	328	P
1417341_a_at	134.2	P	114.7	P	105.8	P	86.3	P	108.6	P	107.3	P	114.2	P	126.7	P	96.2	P	125.8	P	133	P	134.6	P	84.5	P	154.7	P	160.1	P
1417342_at	60.2	P	62.9	P	30.9	M	66.3	P	58.8	P	42.3	P	52.4	P	47.8	P	45.9	P	26.4	M	71.3	P	50.5	P	64.8	P	53.1	A	59.1	P
1417343_at	2.2	A	1.8	A	1.2	A	1.2	A	1.4	A	1.7	A	0.8	A	1.2	A	1.5	A	1.1	A	1.7	A	1.1	A	2.6	A	4.6	A	1.7	A
1417344_at	779.3	P	575.6	P	444	P	547.8	P	520.4	P	488.3	P	545.7	P	642	P	566.1	P	567.5	P	612.1	P	579.5	P	590.9	P	819.9	P	641.8	P
1417345_at	27.2	A	38.8	A	34.6	A	63.2	A	30.1	A	37.4	A	46.2	A	37.4	A	50.2	A	39.1	A	48.7	A	50.2	A	15.6	A	47	A	63	A
1417346_at	32.4	P	24.7	A	30.2	A	15.7	A	11	A	15.2	A	11.9	A	23	A	34.2	P	18.5	A	26.6	A	16.3	A	32.6	A	25.9	A	17.2	A
1417347_at	9.7	A	7.5	A	8	P	10.9	A	7	A	6.4	A	6.8	A	13.1	P	1.7	A	15.2	P	6.8	A	10.3	P	15.1	A	11.9	A	9.3	A
1417348_at	460.3	P	491.3	P	379.8	P	341.6	P	453.7	P	357.3	P	442.3	P	445.9	P	460.1	P	435.8	P	451	P	439.2	P	446.7	P	707.1	P	579.3	P
1417349_at	330.6	P	248	P	189.3	P	218.3	P	214	P	166.5	P	218.4	P	181.2	P	221.5	P	183.2	P	212	P	227.7	P	197.9	P	276.4	P	225.2	P
1417350_at	76.1	P	57	P	32	P	56.3	P	46.8	P	38.3	P	61.6	P	44	P	54.9	P	53.6	P	53.2	P	39.3	P	64.1	P	76	P	60.8	P
1417351_a_at	137.7	P	114.6	P	86.3	P	123.5	P	96.7	P	110	P	123.1	P	138.2	P	90	P	119.8	P	140	P	130.1	P	98.2	P	157.7	P	190.3	P
1417352_s_at	98.6	P	96.5	P	68.1	P	101.3	P	81.5	P	70.9	P	77.4	P	92	P	99.4	P	89.7	P	87.8	P	106.3	P	95	P	113.5	P	131.6	P
1417353_x_at	105.9	P	60.7	P	66.3	P	87.1	P	59	P	81.2	P	82.9	P	94.2	P	90.4	P	81.6	P	100.5	P	92.2	P	101.3	P	94.8	P	112.6	P
1417354_at	181.8	P	210.1	P	168.8	P	129.8	P	158.9	P	135.1	P	164.6	P	176.3	P	184.3	P	202.4	P	172.5	P	181.9	P	138	P	203.9	P	221.6	P
1417355_at	3.3	A	38.8	A	19.7	A	15.5	A	10	A	55.9	A	17.4	A	17.2	A	41.6	A	20.7	A	17.9	A	17.9	A	29.3	A	54.4	A	60.1	A
1417356_at	5.5	A	3.3	A	3.3	A	2	A	2	A	10.1	A	1.9	A	2.1	A	3.1	A	3.9	A	6	A	10.8	A	5.9	A	4.7	A	2.5	A
1417357_at	113.6	A	85.8	A	45.1	A	52.5	A	56.6	A	53.8	A	65.5	A	58.7	A	80.4	A	55.4	A	91.8	A	82.1	A	76	A	86.3	A	88.7	A
1417358_s_at	61	P	51.1	A	42	P	54.2	A	42.2	A	45.4	M	41.9	A	65.5	P	50.8	P	50.3	A	53.2	A	43.3	A	33.1	A	63.9	A	56	P
1417359_at	11.5	A	10	A	6.6	A	13.1	A	13.1	A	17.6	A	26.9	A	11.6	A	11.1	A	9.4	A	12.5	A	11.4	A	33.4	A	19.2	A	15.8	A
1417360_at	88.3	P	84	P	61.6	P	67.7	P	59.3	P	53.9	P	59.1	P	77.9	P	59.3	P	63.6	P	68.9	P	76.5	P	77.5	P	97.9	P	73.3	P
1417361_at	88.4	P	91.7	P	58.7	P	66.9	P	72.5	P	57.2	P	64.3	P	88.6	P	40.8	P	66.5	P	56.1	P	90.1	P	38.6	P	91.3	P	93.8	P
1417362_at	4.9	A	3.9	A	2.7	A	2.9	A	4.8	A	2.6	A	4.3	A	3.2	A	2.4	A	4.2	A	3.1	A	3.3	A	12.9	A	5.5	A	3.5	A
1417363_at	7.8	A	1.4	A	1.9	A	1.3	A	7.2	A	1.8	A	1.6	A	2.5	A	1.8	A	8.5	A	3	A	1.9	A	6.6	A	2.9	A	9.7	A
1417364_at	1219.9	P	831	P	654.3	P	828.9	P	753.9	P	797.5	P	901.5	P	1019.1	P	873.6	P	915.3	P	849.2	P	993.7	P	855.2	P	1102.1	P	1270.3	P
1417365_a_at	960.7	P	537.9	P	542.6	P	551.9	P	593.9	P	536.9	P	700.2	P	733.1	P	657.3	P	636.3	P	708	P	697.4	P	614.5	P	912	P	794.6	P
1417366_s_at	685.8	P	727	P	425.3	P	563.5	P	490.4	P	381.7	P	652.3	P	680.1	P	505.8	P	516.8	P	575.1	P	557.4	P	578.6	P	792.7	P	847.6	P
1417367_at	1370.6	P	1179.4	P	855.7	P	947.6	P	886.6	P	778.7	P	1006.8	P	1071.2	P	956.4	P	963.6	P	1122.1	P	1046.4	P	866.3	P	1246.8	P	1169.6	P
1417368_s_at	969	P	838.1	P	656.7	P	583.5	P	583.3	P	537.8	P	678.6	P	667	P	681.1	P	640.3	P	690.2	P	686.9	P	578.2	P	801.5	P	880	P
1417369_at	2092.7	P	1741.8	P	1125.6	P	1422.9	P	1238.3	P	1180.1	P	1467.7	P	1505.8	P	1550.9	P	1406	P	1614.1	P	1585.6	P	1114.5	P	1826.8	P	1481.8	P
1417370_at	41	A	50.7	A	15.6	A	67.7	A	12.1	A	50.9	A	13.5	A	71.5	A	8	A	11.3	A	33	A	12.9	A	67.7	A	21.8	A	117.3	A
1417371_at	234.3	P	227.9	P	167.8	P	154.8	P	147.3	P	123.4	P	178.3	P	160.3	P	176.2	P	145.7	P	169.8	P	160	P	110.8	P	143.4	P	250.3	P
1417372_a_at	144.1	P	162.9	P	118.7	P	92.4	P	75.1	P	75.7	P	144	P	111.8	P	113.8	P	100.6	P	112.9	P	114.8	P	81.6	P	143.5	P	208	P
1417373_a_at	4947.7	P	3179.5	P	2077.8	P	2540.7	P	2530.3	P	2107.7	P	2823.8	P	2698.5	P	2601.6	P	2541.5	P	2888.3	P	2933.9	P	2567.7	P	3415.1	P	2863.1	P
1417374_at	1767.5	P	1330.3	P	865.4	P	1168.7	P	1242.1	P	835.6	P	1276.6	P	1028.6	P	1125.8	P	1171.9	P	1221.4	P	1192.7	P	1123.6	P	1572.4	P	1165.6	P
1417375_at	8.1	A	60.3	A	35.4	A	40.1	A	42	A	17.3	A	34.7	A	40	A	59.4	A	36.6	A	74.6	A	47.8	A	34.5	A	124.6	A	69.1	A
1417376_a_at	175	P	123.7	P	108.3	P	103.9	P	106.4	P	102	P	137.4	P	112.7	P	131	P	117.2	P	140.3	P	124.6	P	107.4	P	193.1	P	158.2	P
1417377_at	43.6	P	38.5	P	42.1	P	40.7	P	35.8	P	35.9	P	48	P	50.5	P	39.9	P	39.6	P	52.9	P	45.3	P	33.7	P	71.7	P	55.3	P
1417378_at	230.5	P	180.3	P	131	P	116.7	P	149.8	P	118	P	157.6	P	124.8	P	141.2	P	118.7	P	163.9	P	137.7	P	88	P	168.5	P	181.1	P
1417379_at	80.7	A	56.2	A	31.9	A	50.8	A	32.4	A	45.7	A	49.4	A	49.1	A	36.8	A	48.5	A	52.3	A	57.3	A	61.8	A	60.1	A	69.2	A
1417380_at	88	P	47.4	P	38.8	P	37.6	P	26.6	P	46.5	P	53.6	P	58.6	P	25	P	25.7	P	27.6	P	26.1	P	40	P	44.8	P	33.8	P
1417381_at	492.4	P	221.3	P	170.8	P	297.9	P	168.7	P	240.5	P	265.1	P	352.1	P	302.6	P	213.1	P	209.2	P	247.4	P	272.1	P	273.3	P	418.2	P
1417382_at	1177.1	P	1168.2	P	649.8	P	1291.9	P	1287.2	P	1042.6	P	1781.2	P	1435.2	P	1294.7	P	1625	P	1523.4	P	2005.2	P	1583.4	P	2327.8	P	1521.7	P
1417383_at	491.1	P	513.9	P	236.1	P	579.8	P	592.4	P	395.2	P	662	P	489.6	P	541.4	P	601.2	P	565.6	P	743.1	P	682.6	P	859.5	P	555.2	P
1417384_at	700.3	P	783.3	P	381.9	P	854	P	846.9	P	636.4	P	1016.7	P	978.6	P	973.4	P	1029.7	P	974.6	P	1201.1	P	961.9	P	1455.9	P	918.8	P
1417385_at	62.1	P	50.4	P	44.5	P	36.3	P	58.1	P	49.9	P	46.3	P	66	P	48.2	P	39.2	P	42.9	P	57.2	P	45.8	P	65.5	P	79.1	P
1417386_at	130.7	P	146.2	P	88.7	P	102.8	P	98.1	P	72.1	P	80.4	P	59.9	P	73.2	P	71.7	P	106.1	P	105.3	P	100.4	P	156.4	P	139.3	P
1417387_at	29.5	P	60.2	P	41.9	P	45.5	P	43.5	P	50.8	P	44.9	P	51.7	P	53	P	42.8	P	53.6	P	38.3	P	40.1	P	46.3	P	52	P
1417388_at	12.1	A	9.1	A	14.1	A	4.4	A	11.8	A	5.9	A	2.7	A	5.7	A	2.9	A	3.1	A	12.3	A	7.8	A	17.4	A	28.8	A	28.3	A
1417389_at	52.4	A	35.8	A	28.4	A	24.4	A	49.7	A	25.9	A	37.7	A	29.8	A	32	A	13.9	A	21.5	A	33.3	A	33	A	56.6	A	26.4	A
1417390_at	227.2	P	177	P	143.2	P	198.5	P	149.2	P	137.2	P	184.9	P	184.7	P	142.1	P	156.6	P	170.3	P	172.9	P	160.9	P	227.1	P	204	P
1417391_a_at	5.1	A	10.4	A	7.9	A	10	A	8.3	A	7.4	A	8.9	A	9.1	A	9.8	A	9.6	A	10	A	8.6	A	6.2	A	12.9	A	13.4	A
1417392_a_at	55.2	P	59.1	P	41.7	A	34.2	P	49.4	P	39.7	P	31.5	M	35.6	P	34.1	A	33.2	P	49	P	34.2	A	51.9	A	26.1	A	30.9	P
1417393_a_at	96	A	116.8	P	56.8	M	50.2	M	80.1	A	48.7	P	82.8	A	46.3	P	53.5	A	62.8	P	91.7	P	82.8	P	79	A	110.4	A	92.1	A
1417394_at	29.7	P	27.3	P	23.4	P	19	A	17	P	28.4	P	17.5	P	24.3	P	29	M	27.4	P	29.8	P	24.9	A	32	A	45.8	P	34	P
1417395_at	22.7	A	5.3	A	11.9	A	22.9	A	19.5	A	20.9	A	10.4	A	22.5	A	24.3	A	14.6	A	21.2	A	14.7	A	30	A	26.1	A	22.3	A
1417396_at	25.3	A	34.6	A	24	A	26	A	19.7	A	21.6	A	26.9	A	30.8	A	22	A	20	A	43.2	A	19.7	A	36.9	A	60.5	A	29.5	A
1417397_at	61	A	20.8	A	29.3	A	35.4	A	30.3	A	58.7	A	63	A	45.7	A	48.4	A	47.1	A	33	A	46.8	A	38.4	A	25.7	A	52	A
1417398_at	116.7	P	106.5	P	75	P	121.7	P	91.8	P	93.2	P	131.5	P	135	P	107	P	125	P	144.8	P	103.8	P	132.5	P	159.5	P	182.9	P
1417399_at	182.4	P	110.9	P	92.2	P	96.8	P	81.4	P	66.3	P	94.8	P	96.8	P	77.1	P	95.6	P	91.9	P	104.8	P	129.6	P	147.1	P	145.6	P
1417400_at	217.1	P	178.6	P	89.9	P	110.7	P	88.4	P	104.4	P	133.2	P	116.5	P	93.3	P	92	P	129.4	P	107.6	P	107.7	P	178.5	P	128.6	P
1417401_at	95.4	P	45.3	A	43.5	M	35.5	A	36.8	P	50.5	P	36.7	A	56.5	P	42.1	A	37.8	A	64.8	P	32.7	P	34.5	A	61.8	A	59.6	M
1417402_at	178.8	P	175.7	P	134.6	P	132.6	P	134.8	P	150.7	P	174.1	P	175.8	P	165.4	P	179.6	P	183.6	P	157.9	P	177.3	A	203.7	P	171.3	P
1417403_at	168	P	180.7	P	103.7	P	117.2	P	93.6	P	64.2	P	125.4	P	111.1	P	74.7	P	93.9	P	96.3	P	88.6	P	114.6	P	77.3	P	104.8	P
1417404_at	336.1	P	416	P	177.1	P	202	P	207.3	P	140.6	P	250.8	P	172	P	164.3	P	193.7	P	171.2	P	171.5	P	180.2	P	215.9	P	156.4	P
1417405_at	148.1	A	154.4	A	73.2	A	101.8	A	123.5	A	89	A	97.7	A	78.4	A	102.2	A	113.5	A	118.8	A	111.3	A	112.8	A	135.7	A	139.1	A
1417406_at	53.7	A	92.3	P	47.5	A	46.7	A	44	A	63.9	A	34.5	A	52.6	A	53.6	A	60.7	M	49.6	M	44.4	A	42.1	A	67.1	A	56.2	A
1417407_at	49.8	M	36	P	29	P	53.4	P	55.8	P	39.6	P	23.2	P	43.3	P	30.1	P	44.7	P	59.9	P	31.5	P	59.6	P	67.8	P	43	P
1417408_at	23.3	A	3.2	A	18.6	A	8.6	A	2.6	A	17.8	A	18.9	A	15.3	A	17.8	A	2.6	A	3.5	A	5.8	A	3.8	A	3	A	17.3	A
1417409_at	67.5	A	46.1	A	38.4	A	55.7	A	78.5	P	98.4	P	77.3	P	97	P	64.6	A	76.5	P	74.5	P	147.4	P	46.3	A	88	A	63.9	A
1417410_s_at	117.8	P	135.9	P	79.6	P	129.7	P	94	P	70.1	P	96.4	P	88.6	P	81.8	P	73.8	P	99.8	P	89.7	P	82.4	P	129.2	P	104.6	P
1417411_at	4.9	A	3.4	A	15.6	A	3	A	3.1	A	16	A	9.1	A	6	A	20.3	A	2.5	A	2.6	A	8.9	A	11.9	A	5.4	A	4.2	A
1417412_at	40.8	A	32.6	A	24.2	A	6.2	A	2.7	A	9.5	A	37.3	A	6.1	A	20.3	A	22.5	A	36.3	A	6.4	A	16.2	A	33.6	A	2.4	A
1417413_at	26	A	8.4	A	11.4	A	11	A	15.5	A	16.9	A	7.2	A	15	A	17.7	A	3.3	A	18.9	A	16	A	6.8	A	23.4	A	17.3	A
1417414_at	70.2	A	40.6	A	41.3	P	55	A	33.7	A	62.9	A	71.3	P	79	P	49.5	P	56.3	P	77.9	P	33.2	A	73.4	A	114.3	P	76.7	P
1417415_at	19.6	A	43.8	P	28.3	A	20.2	A	23.1	A	24.8	A	16.9	A	21.6	P	27.2	P	27.7	A	34.6	P	26.1	P	23.9	A	26.7	A	34.4	A
1417416_at	53.5	A	59.6	A	43	A	41	A	18.1	A	33.6	A	7.3	A	40.1	A	14.8	A	37.6	A	40.7	A	17	A	21.8	A	62.7	A	39.8	A
1417417_a_at	4640.9	P	4048.8	P	2812.6	P	3143.1	P	2950.6	P	3021.7	P	3657.7	P	3787.1	P	3600.8	P	3475.3	P	3614	P	3920.3	P	3447.9	P	4458.3	P	4131.7	P
1417418_s_at	2543.4	P	2240.7	P	1617.6	P	1759.7	P	1852.9	P	1648.2	P	2164.4	P	2207.2	P	2104.6	P	1976	P	2148.2	P	2335.8	P	1936.7	P	2701.4	P	2411.7	P
1417419_at	75.7	P	60.6	P	36.6	A	37	A	38	A	56.2	P	54.7	A	89.1	P	22.7	A	44.1	A	16.4	A	35.6	A	30.1	A	48.7	A	71.7	P
1417420_at	120.1	P	95.9	P	42.4	M	82.1	P	71.2	P	86.1	P	75.5	P	160.1	P	50	A	70.7	P	63.9	P	78.5	P	96.1	P	100.2	P	156.9	P
1417421_at	375.3	P	319.4	P	297.6	P	249.3	P	278.5	P	206	P	296.5	P	261	P	336.1	P	214	P	281.5	P	290.3	P	273.6	P	407.6	P	337.1	P
1417422_at	6187	P	6100.3	P	3762.5	P	4121.7	P	3595	P	3817.4	P	4554.4	P	4621.8	P	4168.7	P	4164.2	P	4308.2	P	4583.3	P	4193	P	4777.7	P	5125.5	P
1417423_at	873.5	P	447.6	P	362.7	P	512.6	P	389.4	P	512.9	P	636.8	P	626.3	P	551.5	P	632.4	P	612.2	P	631.2	P	668.8	P	791.3	P	645.3	P
1417424_at	84.3	P	64	P	49.3	P	62.3	P	65.3	P	72.4	P	60	P	76.6	P	52.2	P	64.7	P	78.5	P	65.9	P	67.7	P	71.2	P	89	P
1417425_at	24.3	A	48.8	A	10.6	A	24.2	A	19.6	A	38	A	23.1	A	44.3	A	12.9	A	43.7	A	19.2	A	24.1	A	10.5	A	44.1	A	9.6	A
1417426_at	313.4	P	244.6	P	149.4	P	163.7	P	134	P	142.1	P	212.6	P	223.1	P	187.8	P	212.2	P	176.6	P	182.1	P	177	P	240	P	208.1	P
1417427_at	429.9	P	271.4	P	256.5	P	275.1	P	335.5	P	221.3	P	411	P	389.8	P	376.3	P	310.8	P	388.8	P	412.2	P	287.2	P	500.7	P	449.5	P
1417428_at	60	M	55.4	A	35.5	A	48.9	A	33.2	A	35.5	A	36.6	M	27.9	A	37.7	A	40.8	P	47.3	A	36.4	P	71.6	A	80.6	A	49.4	M
1417429_at	903.2	P	1016.7	P	689.3	P	865.1	P	757.9	P	638.9	P	1056.3	P	1034.7	P	988.9	P	1019.2	P	1057.8	P	1094.7	P	1010.1	P	1598.4	P	1083.5	P
1417430_at	30.2	P	20.5	A	20.6	A	25.6	P	8.9	A	14.9	A	11.4	A	10.4	A	14.2	A	17.9	A	16.5	A	16.5	A	17.3	A	25.7	A	19.5	A
1417431_a_at	149.8	P	87	P	118.6	P	79.8	P	102.5	P	74.8	P	65.8	P	91.8	P	97	P	66.7	P	84.4	A	79.5	P	77	A	136.6	P	100.3	P
1417432_a_at	133.8	P	164.4	P	96.4	P	105.6	P	105.9	P	80.8	P	156.8	P	135.3	P	106.6	P	100.7	P	135.5	P	114.9	P	192	P	117.1	P	165.4	P
1417433_at	540.5	P	424.7	P	304.9	P	308.5	P	334.9	P	306.3	P	376	P	354.7	P	356.7	P	316.2	P	412.9	P	369.4	P	392.1	P	482.3	P	433	P
1417434_at	290.6	P	228.5	P	175.7	P	123.4	P	155.7	P	130	P	126.9	P	138.6	P	132.8	P	116.2	A	185.3	P	119.3	A	83.5	A	123.1	A	58.8	A
1417435_at	66.7	P	61.4	P	55.3	P	38.6	P	34.8	P	39.4	P	53.7	P	51.1	P	56.5	P	44	P	45.9	P	48.8	P	50.1	P	73	P	61	P
1417436_at	4.6	A	30.7	A	14.5	A	4.7	A	3.5	A	3	A	12.9	A	14.2	A	9.6	A	15.7	A	10.4	A	2.3	A	17.3	A	5.8	A	5.8	A
1417437_at	104.8	P	62.4	P	55.5	P	68.7	P	86.1	P	56.4	P	67.6	P	71.9	P	78.3	P	87.3	P	69.7	P	86	P	120.4	P	111.5	P	112.6	P
1417438_at	306.7	P	261.8	P	213.2	P	221.7	P	235.9	P	213.8	P	282	P	232.1	P	239.8	P	246.1	P	278.3	P	246	P	247.3	P	357.9	P	365.5	P
1417439_at	9.4	A	10.1	A	10	A	4.5	A	7.3	A	3.8	A	7.8	A	7.6	A	2.8	A	22.9	A	7.8	A	2.9	A	11.7	A	12.8	A	8.8	A
1417440_at	301.3	P	223.3	P	188	P	153.4	P	198.9	P	204.9	P	221.7	P	216	P	177.3	P	225.5	P	259.1	P	218.4	P	188.7	M	267.4	P	249.1	P
1417441_at	311.6	P	204.3	P	177.6	P	146.4	P	149.9	P	207.9	P	201	P	198.9	P	225.4	P	219.1	P	279.1	P	220.5	P	144.6	P	240.2	P	214.5	P
1417442_a_at	262.2	P	220	P	156.9	P	178.4	P	178.3	P	159.3	P	193.4	P	200.9	P	250.3	P	191.1	P	192.2	P	199.5	P	193.6	P	301.2	P	227.9	P
1417443_at	59.2	P	89.5	A	63.1	P	42.1	A	22.7	A	52.6	A	47.9	P	43.9	A	47.3	A	54.8	M	51.9	P	68.2	P	57	M	60.2	A	55.9	A
1417444_at	112	P	105.5	P	71.1	P	61.1	P	64.3	P	75.3	P	79	P	118.5	P	62.2	P	93.7	P	77.7	P	85.5	P	79.1	P	141.9	P	148.6	P
1417445_at	3.9	A	5.2	A	0.9	A	1.3	A	2.1	A	2.3	A	8.2	A	2.6	A	3.4	A	2.9	A	2.6	A	2.6	A	5.5	A	3.1	A	3	A
1417446_at	75.6	A	45.5	A	28.9	A	44.7	A	38	A	42.6	A	49	A	35.6	A	45.2	A	34.9	A	38.4	A	32.1	A	69.4	A	55.5	A	34	A
1417447_at	65.2	A	72	P	46.8	P	44.1	A	51.3	P	39.9	P	80.6	P	40	M	58.8	P	65.7	P	67	P	64.4	P	44.8	P	98.4	P	68.4	P
1417448_at	76.2	P	55.8	M	46.3	P	55.1	P	46.3	P	43.4	P	47.6	P	55.7	P	51.9	A	58.2	P	67.3	P	39.2	P	94.8	P	84.3	P	53.5	P
1417449_at	161.2	P	126.7	P	98.3	P	84.8	P	96.5	P	110.5	P	116.8	P	122.5	P	105.1	P	114.9	P	119.2	P	103.1	P	107.1	P	163.5	P	117.4	P
1417450_a_at	2.1	A	4.2	A	1.9	A	4	A	2	A	5.1	A	9.1	A	2.9	A	3	A	2.4	A	9.8	A	0.8	A	6.9	A	4	A	2.9	A
1417451_a_at	5370.5	P	4238.9	P	3072.4	P	3554.8	P	3235.3	P	3410.1	P	4035.1	P	4369.8	P	3807.4	P	3709.9	P	3870.8	P	4191	P	3711.9	P	4476.5	P	4727.9	P
1417452_a_at	2110.8	P	1624.7	P	1320.8	P	1456.4	P	1411.8	P	1371.9	P	1731	P	1740.7	P	1774	P	1664.4	P	1614.7	P	1757.5	P	1559	P	1977.8	P	2267.7	P
1417453_at	102.6	P	114.7	P	69.9	P	81.2	P	45	P	64.8	P	105.1	P	88.6	P	88.3	P	71.5	P	98.7	P	92.7	P	85	P	104.6	P	125.7	P
1417454_at	174.5	P	113.6	P	125.3	P	85.4	P	108.6	P	96.7	P	118.3	P	141.8	P	99.7	P	89.9	P	129.1	P	142.6	P	98.5	P	135.5	P	143.4	P
1417455_at	3.8	A	4.9	A	1.8	A	5.3	A	5	A	1.3	A	9.3	A	4.2	A	10.2	A	2.8	A	3.3	A	3.6	A	16.6	A	8.6	A	5.3	A
1417456_at	237.7	P	242.5	P	131.3	P	161.4	P	146.7	P	129.6	P	174.6	P	180.3	P	144.6	P	176.7	P	189.3	P	163.7	P	170.2	M	199.2	P	210.9	P
1417457_at	245.1	P	339.2	P	256.4	P	256	P	216.3	P	183.1	P	289.1	P	271.8	P	293.1	P	233.2	P	248.9	P	273.6	P	238.2	P	291.6	P	429.4	P
1417458_s_at	331.8	P	413.7	P	290.8	P	302.5	P	267.2	P	225.4	P	328.6	P	286.2	P	354.2	P	269.3	P	274.3	P	316.9	P	348.4	P	358.5	P	478.6	P
1417459_at	1.2	A	3.3	A	6.3	A	2	A	7	A	2.1	A	14.6	A	3.1	A	3.5	A	2.5	A	1.7	A	1.1	A	7.4	A	3.1	A	3.9	A
1417460_at	3056.3	P	1820.1	P	1377.6	P	1564.8	P	1432.7	P	1332.3	P	1806.5	P	1998.2	P	1814.7	P	1410.1	P	1894.1	P	1731.4	P	1448.9	P	2120.6	P	2350	P
1417461_at	95.8	P	72.8	A	48.5	M	64.8	P	64.3	A	57.5	P	52.5	P	42.4	P	69.9	M	37.3	P	64.5	P	62.3	P	93.5	A	112	P	88.3	P
1417462_at	32.9	A	20.4	A	13	A	13.8	A	10.6	A	16.9	A	23.4	P	19	A	13.9	A	20	A	27.7	A	12.3	A	4.5	A	16.7	A	31.9	A
1417463_a_at	1130.7	P	891.5	P	738.2	P	562.3	P	568	P	443.9	P	702.7	P	547.4	P	542.1	P	594.1	P	620.2	P	595.1	P	726.6	P	740.7	P	814.3	P
1417464_at	4.3	A	7.6	A	3.1	A	3.3	A	1.6	A	2	A	2.1	A	3.4	A	1.5	A	3.3	A	1.8	A	1.1	A	3.8	A	3	A	2.5	A
1417465_at	423.2	P	333.5	P	212	P	230.5	P	216.8	P	194	P	292.9	P	256	P	240	P	222.6	P	339.2	P	281.6	P	238.8	P	364.2	P	347.8	P
1417466_at	283.9	P	286.3	P	167.5	P	181.9	P	170.9	P	154.4	P	246.2	P	187.6	P	174.2	P	170.5	P	243.5	P	215.2	P	192.8	P	241.7	P	384.3	P
1417467_a_at	62	P	39.7	A	40.5	A	30.7	P	46.4	P	26.5	M	56.6	P	37.1	M	31.6	M	32.9	P	48.6	A	51.5	P	41.5	A	61.1	A	54.8	P
1417468_at	762.6	P	602.3	P	481.8	P	515.2	P	480	P	409.9	P	611.9	P	553.9	P	600.5	P	565.8	P	657.3	P	569.7	P	494.1	P	757.9	P	681.3	P
1417469_at	79.7	P	58.8	P	42.2	P	47.8	P	31.9	P	44.5	P	49.7	P	44.8	P	44.1	P	44.2	P	46.3	P	63.3	P	85.2	M	66.9	P	55.7	P
1417470_at	31	A	7.5	A	15.6	A	22.8	A	22.2	A	7.3	A	9.6	A	39.7	A	21.3	A	22.6	A	35.1	A	14.1	A	41.4	A	49.9	A	13.7	A
1417471_s_at	23.7	P	25.7	P	34.4	P	25.6	P	36.5	P	47.5	P	54	P	35.4	P	27.1	P	17.1	P	25.3	P	42.2	P	49.4	A	32.7	P	55.7	P
1417472_at	233.1	P	175	M	139.6	P	129	P	134.3	P	123.2	P	137.7	P	144.3	P	175.3	P	152.9	P	159.3	P	151.7	P	134.8	A	215.9	P	201.1	P
1417473_a_at	82.1	P	75.8	P	57.6	P	60.7	P	62.7	P	48.3	P	81.4	P	82	P	65.1	P	58	P	82.2	P	66.9	P	61.7	P	79.9	P	68.1	P
1417474_at	141.4	P	196.6	P	117.3	P	127.6	P	98.4	P	112.9	P	127.6	P	112.7	P	142.1	P	99.6	P	124.1	P	170.2	P	145.2	P	140.9	P	161.1	P
1417475_at	237.3	P	168.4	P	125.1	P	126	P	122.1	P	124.3	P	159.4	P	190.5	P	141.6	P	147.9	P	155.3	P	154.9	P	150.5	P	198.6	P	175.1	P
1417476_at	124.6	P	104.9	P	101.4	P	105.8	P	86.4	P	63.1	P	74.3	P	75.1	P	66.7	P	84.1	P	76	P	107.5	P	110.3	P	114.7	P	112.8	P
1417477_at	70.1	P	69.4	A	39.4	P	40.3	P	45.6	P	22.2	A	49.3	P	64.8	P	50.2	P	49.7	P	56.4	P	39.6	A	75.7	A	83.7	A	105.5	P
1417478_a_at	93.5	P	110.1	P	62.5	P	68.3	P	59.4	P	54.3	P	72.8	P	85.7	P	80.7	P	67.1	P	83.9	P	61.6	P	77.1	P	103.9	P	108.1	P
1417479_at	77.6	A	50.7	P	26.8	A	44.5	A	28.4	A	29.9	A	44.4	A	43.5	A	35.5	A	36.6	A	37.1	A	21.9	A	23.2	A	64.2	A	44.7	A
1417480_at	577.7	P	516.9	P	377.7	P	366.5	P	425.5	P	384.5	P	469.9	P	454.9	P	416.2	P	376.8	P	453.5	P	495.5	P	396.5	P	587.9	P	547.5	P
1417481_at	40	P	27.5	P	25.9	P	32.7	M	25.7	P	17.2	P	24.2	P	33.1	P	32	M	27.7	P	16.1	P	26.2	A	13.5	A	42	M	52.2	P
1417482_at	16.3	P	28.1	P	18.6	P	9.3	A	18.2	P	15.3	A	14.6	A	21.6	P	13.5	A	26	P	37.3	P	28.8	P	22.1	P	31.4	P	18.6	M
1417483_at	181.5	P	51.2	P	49	P	40	P	43.5	P	54.6	P	49.4	P	53.7	P	46.4	P	52.8	P	52.9	P	40.5	P	51.2	P	66.9	P	89.8	P
1417484_at	0.4	A	0.6	A	0.4	A	0.7	A	1.1	A	0.3	A	0.6	A	0.2	A	0.5	A	0.2	A	1.1	A	0.6	A	1.7	A	1.5	A	1.4	A
1417485_at	31.2	M	8.7	P	13.8	A	21.3	A	18.4	P	22.3	P	16.4	P	18.5	P	19.7	P	32.2	P	28.9	P	15.4	P	39.9	P	44.6	P	26.4	P
1417486_at	4.2	A	1.7	A	1.2	A	1.4	A	1.3	A	1.4	A	1.3	A	2	A	1.8	A	11.4	A	1.6	A	1.4	A	3.2	A	2.8	A	1.7	A
1417487_at	5.8	A	30.5	A	9.7	A	10.5	A	13.7	A	5.3	A	16.9	A	4.9	A	20.3	A	17.9	A	5.3	A	24.2	A	8.5	A	25.4	A	9	A
1417488_at	3.9	A	5.9	A	3.8	A	2.6	A	1.3	A	3.8	A	3.8	A	20.8	A	4.1	A	3	A	7.5	A	3.1	A	4.1	A	5.2	A	5.3	A
1417489_at	1.4	A	0.9	A	6	A	0.7	A	1.3	A	7.6	A	12.1	A	5.7	A	0.9	A	4.5	A	1	A	1.1	A	1.7	A	5.2	A	3.4	A
1417490_at	4161.4	P	2784.6	P	1948.7	P	2176	P	2096.7	P	1879.9	P	2605.2	P	2478.6	P	2432.6	P	2101.9	P	2351.1	P	2276.9	P	2095.8	P	3019.8	P	2976.6	P
1417491_at	111.7	P	106.7	P	72.6	P	64.6	P	58.5	A	55.4	P	64	P	61.8	P	78.3	P	54.2	P	59.4	P	56.2	P	64.5	A	103.5	A	98.3	P
1417492_at	185.8	P	123.8	P	107.9	P	85.7	P	86.2	P	90.1	P	125.5	P	94.5	P	104.5	P	83.1	P	74.6	P	89	P	102.9	P	120.4	P	152.9	P
1417493_at	197.4	P	125.9	P	111.5	P	128.5	P	131.9	P	122.1	P	157.6	P	175	P	129.4	P	114.7	P	148	P	147.2	P	103.7	P	167.6	P	216.6	P
1417494_a_at	6392.6	P	3475.8	P	2977	P	3044.4	P	2510.6	P	2947.2	P	2975.4	P	3532.8	P	3012.8	P	2512.2	P	3359.1	P	2645.5	P	2556.7	P	2989.9	P	3503.9	P
1417495_x_at	4259.4	P	2794.1	P	2118.4	P	1958.4	P	1775.3	P	2108.5	P	2166.9	P	2514.3	P	2297.2	P	1781.3	P	2359.5	P	1957.6	P	1654.7	P	2513.3	P	2331.9	P
1417496_at	2291.9	P	1416.2	P	1190.6	P	1168.5	P	1052.3	P	1161.4	P	1348	P	1324.6	P	1191.7	P	995.8	P	1399.1	P	1150.8	P	1007.7	P	1429.2	P	1429.7	P
1417497_at	23.6	A	2.3	A	17.2	A	23	A	5.3	A	10.3	A	22.1	P	28	P	16.4	A	20.7	P	14.1	A	19.2	P	19.6	A	33.2	A	23	A
1417498_at	3460.8	P	2405.5	P	2113.9	P	1913.9	P	1716.2	P	1756	P	1981.9	P	2265.9	P	2003.3	P	1845.5	P	2032.5	P	1966.9	P	1772.2	P	2288.2	P	2916.5	P
1417499_at	373.6	P	333.9	P	233.4	P	238.5	P	218.7	P	232.8	P	288.3	P	323.2	P	195.9	P	240.5	P	298.2	P	230.9	P	237.1	M	361.8	P	345.2	P
1417500_a_at	699.5	P	279.8	P	284.1	P	281.6	P	247.7	P	241.1	P	344.4	P	318.5	P	272.6	P	273.3	P	276.4	P	245.7	P	238.5	P	374.2	P	379.4	P
1417501_at	209.6	P	166.4	P	151.8	P	134	P	125.6	P	113.4	P	150.8	P	138.6	P	154.5	P	154.3	P	168.2	P	149.4	P	165.5	P	171.5	P	205.3	P
1417502_at	178.3	P	116.8	A	118.8	A	109.8	A	111.2	A	135.2	A	139.1	P	151.5	A	109.6	A	119.5	A	141	M	130.2	A	122.8	A	173.5	A	129.1	A
1417503_at	143.6	A	40.9	A	62.2	A	104	A	80.5	A	65.5	A	72	A	77.2	A	66.6	A	83	A	85.7	A	68.8	A	110.9	A	132.5	A	112.1	A
1417504_at	5.2	A	3.4	A	19.9	A	16.1	A	14.6	A	3.1	A	13.9	A	3	A	19.1	A	20.4	A	21.2	A	9	A	17.3	A	31.1	A	10.5	A
1417505_s_at	167.3	P	126.1	P	114.7	P	146.9	P	125.2	P	90.5	P	127.4	P	119.7	P	115.5	P	122	P	94.7	P	134	P	122.4	P	159.5	P	162.9	P
1417506_at	106.3	P	98.2	P	55	P	81.7	P	75.3	P	73.8	P	86.1	P	82.4	P	79.9	P	89.7	P	96.8	P	95.1	P	66.2	P	125.3	P	131.1	P
1417507_at	80	P	48.8	P	31.2	P	38.2	P	19.2	A	23.2	P	33.4	M	42.3	P	31	M	13.2	A	34.2	A	25.3	A	41.3	A	38.4	A	55.6	P
1417508_at	148.5	P	129.5	P	121.2	P	93.3	P	136.2	P	134.7	P	124.5	P	113.9	P	99.7	P	96.3	P	117.3	P	95	P	116.8	P	155.1	P	144.3	P
1417509_at	93.2	P	99.8	P	65.1	P	63.6	P	74.3	P	80.4	P	76.4	P	82.2	P	90.6	P	76.5	P	92.1	P	76.5	P	80.9	P	83.2	P	80.6	P
1417510_at	138.9	P	122.6	P	76.1	P	79.6	P	93.2	P	82.2	P	110.2	P	89.8	P	95.8	P	92.6	P	117.5	P	94.4	P	119.9	P	145.2	P	126.7	P
1417511_at	109.1	P	105.6	P	70.4	P	90.7	P	80.4	P	80.8	P	94.2	P	97.3	P	89.9	P	121.5	P	99.8	P	83.4	P	125.8	P	113.4	P	128.8	P
1417512_at	547.5	P	568.4	P	463.1	P	317.2	P	276.6	P	327.5	P	440.3	P	392.6	P	357.9	P	414.1	P	525.3	P	404.3	P	356.3	P	475.3	P	725.7	P
1417513_at	547.6	P	702.7	P	413.6	P	366.5	P	365.9	P	400.2	P	462	P	428.6	P	489.3	P	370.3	P	541.5	P	463.3	P	400.7	P	604.6	P	651	P
1417514_at	4.3	A	3.5	A	2.4	A	3.5	A	4	A	2.5	A	2.7	A	2.6	A	2.5	A	1.9	A	2.5	A	2.7	A	7	A	6.2	A	4.3	A
1417515_at	288.1	P	171.6	P	191.1	P	148	P	134.6	P	173.6	P	182.7	P	162.3	P	230.4	P	158.2	P	155.4	P	207.7	P	170.1	P	276.2	P	316.8	P
1417516_at	67.5	P	71.5	P	45.4	M	27.6	A	44.7	A	33.6	A	59.9	M	57.5	A	19.1	A	57.1	A	51.3	P	57.6	P	22.4	A	42.9	A	82	P
1417517_at	47.1	P	107.4	P	42.6	P	44.3	P	35	P	47.8	P	42.1	P	66.3	P	41.2	P	42.4	P	55.4	P	49.9	P	49.7	P	56	P	61.6	P
1417518_at	42.4	A	10.2	A	17.2	A	25.5	A	24.6	A	5.9	A	9.5	A	33.4	A	13.7	A	21.5	A	23	A	23.2	A	17	A	24.9	A	27.9	A
1417519_at	8.8	A	1.4	A	8.8	A	4.5	A	1.8	A	1.4	A	2.8	A	2.1	A	17.7	A	2.5	A	5.6	A	1.8	A	5	A	3.7	A	3.9	A
1417520_at	15.5	A	2.1	A	1.7	A	3.1	A	0.9	A	5	A	14.3	A	1.1	A	10	A	2.4	A	8.3	A	1.1	A	6.2	A	3.7	A	3.4	A
1417521_at	51.2	P	24.9	A	13	P	29.8	P	20.4	P	23.3	P	18.5	A	12	A	24.8	A	20.6	A	21.6	P	14.1	A	56.9	P	48.5	P	30.7	P
1417522_at	10.2	A	2.6	A	15	A	15.2	A	6.8	A	12.7	A	17.4	A	22.9	A	22.2	A	3.4	A	3.7	A	5.6	A	6.3	A	8.9	A	5.3	A
1417523_at	35.3	A	11.2	A	4.9	A	7.6	A	32.5	A	25.3	A	19.2	A	14.8	A	4.3	A	7.6	A	18.4	A	40.9	A	13.8	A	14.4	A	33.4	A
1417524_at	21.6	A	4.6	A	4	A	10.7	A	4.2	A	10.2	A	17.9	A	11.4	A	19	A	18.8	A	25.5	A	15	A	16.8	A	28.2	A	18.3	A
1417525_at	76.9	A	88.2	M	60.4	A	60.3	A	55.9	M	52.3	M	52.1	M	55.5	A	57.6	A	43.1	A	46.4	P	64.1	P	97.3	P	99.4	A	76.1	M
1417526_at	33.8	A	9.5	A	17.1	A	27.3	A	20.2	A	2.1	A	6.8	A	1.3	A	12.6	A	17.7	A	6.5	A	3.5	A	62	A	12.9	A	9	A
1417527_at	15.3	A	7.3	A	6.6	A	2.5	A	3.7	A	3.1	A	12.5	A	7.3	A	7.4	A	11.9	A	4.1	A	6.7	A	5.7	A	14.3	A	10.7	A
1417528_at	8.5	A	9.6	A	1.6	A	6.6	A	2.5	A	1.9	A	3.5	A	2	A	1.9	A	1.2	A	6	A	3.2	A	20.5	A	6.2	A	10.4	A
1417529_at	5.4	A	12.1	A	2.9	A	4.8	A	9.1	A	4.4	A	16.3	A	3.1	A	14.2	A	13.5	A	13.8	A	20	A	26	A	3.4	A	3.1	A
1417530_a_at	689.2	P	626.4	P	458.9	P	470.9	P	470.9	P	410.7	P	517.8	P	611.2	P	483.8	P	493.1	P	472.9	P	553.9	P	454.7	P	648.5	P	684.5	P
1417531_at	3782.1	P	3017.9	P	2052	P	2244.7	P	2357.1	P	1840.6	P	2340.3	P	2383.5	P	2558.3	P	2174.6	P	2659.5	P	2365.2	P	2208.2	P	2951.4	P	2774.8	P
1417532_at	692.8	P	523.6	P	364	P	333.9	P	380.8	P	300.8	P	436.3	P	342.1	P	469	P	354.5	P	457	P	343.9	P	313.4	P	517.5	P	483.2	P
1417533_a_at	327.5	P	316.1	P	270.1	P	257.4	P	218.6	P	182.4	P	279.8	P	239.3	P	248.3	P	249.4	P	300.1	P	310.2	P	254.1	P	327.7	P	358.9	P
1417534_at	200.3	P	194.6	P	122.8	P	144.7	P	119.9	P	138.8	P	153.4	P	159	P	125.1	M	131.3	P	148.8	P	145.4	P	192.1	A	207.6	P	178.6	P
1417535_at	79.8	P	79.8	P	50.4	P	43.4	P	50.4	P	45.9	P	59.4	P	62.2	P	41.1	P	44	P	44.2	P	51.8	A	59.4	P	115.9	P	64.5	P
1417536_at	371	P	283.5	P	231.2	P	245.6	P	231.9	P	239.4	P	275.5	P	323	P	279.9	P	274.6	P	314.3	P	295.8	P	292.5	P	403	P	333.5	P
1417537_at	25.7	A	21.1	A	9.7	A	15.8	A	12.9	A	12.2	A	6.3	A	10.9	A	9.4	A	5.4	A	28	A	4.4	A	11.3	A	3.9	A	26.3	A
1417538_at	191.3	P	140.1	P	113.6	P	126.1	P	121.4	P	103	P	153.2	P	137.8	P	143.6	P	125.5	P	136.3	P	139.3	P	143.2	P	198.4	P	203.5	P
1417539_at	189.3	P	170.1	P	110	P	118.7	P	125.9	P	104.8	P	172.5	P	157.7	P	130.8	P	152.9	P	174.2	P	145	P	162.5	P	248.4	P	226.6	P
1417540_at	132.8	P	99.9	P	81.7	P	68.5	P	67.8	P	58.1	P	116.8	P	71.5	P	110.5	P	63.2	P	99.9	P	76	P	79.9	P	118.2	P	105.9	P
1417541_at	17.5	A	28	P	12.2	A	10.8	A	11.6	A	7.6	A	15.4	A	15.5	P	22.3	P	24.3	P	22.7	P	13.3	A	9.1	A	20.5	A	22.3	A
1417542_at	44.9	P	62.3	P	40.1	P	42.7	P	49.1	P	39.7	P	43.4	P	52.1	P	46.4	P	32.1	P	34.1	P	38.4	P	35.5	P	58.7	P	60.3	P
1417543_at	5.7	A	2.5	A	2.2	A	2	A	2.6	A	1.7	A	2.9	A	1.8	A	1.8	A	1.8	A	2.4	A	2.7	A	2.8	A	2.4	A	2.8	A
1417544_a_at	328	P	269	P	186.5	P	165.2	P	185.7	P	191	P	225.8	P	215.1	P	227.2	P	214.8	P	241.7	P	214.1	P	252.7	P	318.2	P	234	P
1417545_at	4.5	A	4	A	2.3	A	4.9	A	4.8	A	7.1	A	4.4	A	4.5	A	4.5	A	4.2	A	5	A	4.6	A	13.1	A	8.5	A	5.3	A
1417546_at	45.1	A	20.4	A	32.8	A	6.6	A	39.3	A	26.8	A	21.6	A	25.7	A	4.6	A	10.4	A	27.3	A	13.9	A	17.2	A	49.9	A	27.4	A
1417547_at	88.4	P	100	A	76	A	61.8	M	69	M	59.5	M	64.1	P	84.4	A	58.8	A	52.8	M	63.1	M	50.7	M	115.9	M	95	A	85.4	A
1417548_at	2.5	A	2.8	A	3.3	A	2.9	A	1.8	A	1.4	A	2.9	A	1.8	A	1.9	A	1.8	A	1.9	A	1.4	A	4.2	A	2.7	A	3.1	A
1417549_at	15	A	3.9	A	11.1	A	3.5	A	12.3	A	5.4	A	7.1	A	7.2	A	6.5	A	7.7	A	5.7	A	4.3	A	8.7	A	8.1	A	7	A
1417550_a_at	24.3	A	38.4	A	24.2	A	16.2	A	14.1	A	17.6	A	30.9	M	14.7	A	17.5	A	24.1	A	19	A	4.6	A	4	A	17.7	A	18.5	A
1417551_at	97.4	P	74.8	A	66.9	P	69.6	P	46.7	P	72.1	P	75	P	64	P	92.2	P	76.9	P	96.5	P	63.8	P	78.8	P	86.7	P	83.6	P
1417552_at	17	A	18.4	P	11.8	P	13.7	P	16.3	P	11.1	P	10.8	A	10.6	A	13.9	A	11	A	15.6	A	9.9	A	31.8	A	22.3	A	13.4	P
1417553_at	26.4	A	36.7	A	17.9	A	41.8	P	19.4	P	19	P	18.1	P	19.2	A	44	P	26.3	A	35.9	P	29	P	42.1	A	60.6	A	45.8	P
1417554_at	7.6	A	8.1	A	6.1	A	2.7	A	3.8	A	7.3	A	4.1	A	21	A	4.6	A	4.6	A	17.8	A	3.4	A	8.8	A	9.8	A	4.7	A
1417555_at	52.2	P	55.4	P	40.2	P	42.6	P	36.5	P	30.7	P	31.9	P	44.7	P	44.1	P	37.9	P	58.1	P	45.5	P	83.9	P	77.4	P	57.6	P
1417556_at	10445.1	P	8245.8	P	5585.7	P	6583	P	6383	P	6531.6	P	6977.7	P	7707.2	P	7605.2	P	7048.2	P	7843.8	P	7867.8	P	7284.8	P	8185.9	P	8325.4	P
1417557_at	331.4	P	211.6	P	225.2	P	208.7	P	188.7	P	213.5	P	237	P	241	P	252	P	235.1	P	211.8	P	266.1	P	190	P	324	P	282.6	P
1417558_at	61.3	P	67.3	P	36.7	P	60.3	P	40.4	P	55.2	P	64.3	P	64	P	58	P	52.2	P	59.7	P	66.1	P	76.7	P	94.9	P	71.1	P
1417559_at	585.4	P	510.2	P	428.4	P	447.1	P	417.5	P	362.8	P	660.9	P	463.3	P	609.6	P	563.4	P	637.9	P	530.2	P	633.1	P	843.4	P	903.9	P
1417560_at	756.4	P	685.3	P	515.6	P	580.6	P	581.4	P	463.8	P	802.7	P	638.1	P	685.9	P	679.8	P	841	P	628.3	P	794	P	1026.4	P	1096.9	P
1417561_at	7680	P	5616.4	P	4002.8	P	4342.5	P	4383.9	P	4397.3	P	4923.1	P	4944.7	P	4828.6	P	4544.3	P	4814.1	P	4965.1	P	4620	P	5332.5	P	5292.1	P
1417562_at	317.7	P	247.3	P	203.9	P	182.2	P	161.2	P	246.2	P	232.5	P	272.1	P	205.3	P	201.7	P	208.8	P	242.8	P	167.9	P	283.1	P	313.7	P
1417563_at	26.8	A	37.5	A	23.7	A	31.5	A	35	A	40.5	A	24.7	A	36.1	A	29.1	A	19.4	A	28.1	A	9	A	42.3	A	62.1	A	46.3	A
1417564_at	184.9	P	151.2	P	113.2	P	111.6	P	123	P	93.8	P	133.1	P	99.5	P	116.6	P	120.5	P	145.8	P	135.7	P	152.2	P	193.9	P	123.1	P
1417565_at	145.8	P	126.5	P	73.4	P	135.2	P	136.7	P	122.3	P	99.1	P	152.1	P	141.8	P	102.8	P	154.8	P	116.1	P	128.6	P	193.4	P	122.9	P
1417566_at	97.2	P	98.1	P	78.1	P	131.2	P	167	P	150	P	135.8	P	192.9	P	142.8	P	151.6	P	188.9	P	167.3	P	183.1	P	208.1	P	197.4	P
1417567_at	54.1	A	7.2	A	6.5	A	2.1	A	6.1	A	6.9	A	7.9	A	5.1	A	22	A	21.5	A	17.9	A	18.4	A	10.5	A	17.4	A	12.5	A
1417568_at	129.7	P	108.5	P	72.2	P	65.4	P	92.6	P	80.9	P	57.1	P	78.5	P	79.2	P	72.5	P	80.9	P	75.3	P	85.2	P	147.6	P	108.9	P
1417569_at	125.7	P	100.1	P	59.8	P	91.8	P	75.6	P	50.8	P	74.8	P	46.9	P	77.2	P	75.3	P	78.3	P	58	P	74.7	P	67.2	P	89.1	P
1417570_at	54	P	62.5	P	47.1	P	46.8	P	36.7	A	47.6	P	50.9	P	31.2	M	41.3	P	53.5	P	32.8	P	41.4	P	67.8	P	79.9	P	72.5	P
1417571_at	103.4	A	13.4	A	27.3	A	62.2	A	63.3	A	41.4	A	78.4	A	50.4	A	56	A	67.5	A	58.4	A	58	A	72	A	80.4	A	54.4	A
1417572_at	28.5	A	9.9	A	26.7	A	4.7	A	18.9	A	22.9	A	17.7	A	6.5	A	5.7	A	27.9	A	16.4	A	5.4	A	10.3	A	8.5	A	5.2	A
1417573_at	653.7	P	459.8	P	388	P	437.1	P	399.4	P	377.6	P	478.6	P	485.2	P	490.9	P	471.7	P	571.2	P	553.8	P	423.2	P	634.9	P	535.3	P
1417574_at	1154.8	P	805.6	P	717.7	P	548.1	P	402.6	P	470.7	P	613.5	P	651	P	577.6	P	522.6	P	582.4	P	517.3	P	440.1	P	633.2	P	733.6	P
1417575_at	3.6	A	2.3	A	4.2	A	4.2	A	5.2	A	1.7	A	2.8	A	2.1	A	2	A	4.4	A	4.3	A	3.9	A	4.2	A	3.6	A	2.3	A
1417576_a_at	17.7	A	18.8	A	2	A	19.6	A	8.9	A	8.2	A	13.1	A	15.6	A	10.4	A	22.4	A	5.4	A	14.6	A	7.3	A	31.4	A	13	A
1417577_at	5	A	8.9	A	6.4	A	14	A	1.3	A	10.5	A	2.7	A	3	A	11.2	A	14.2	A	4.1	A	9	A	8.8	A	21.9	A	4.6	A
1417578_a_at	158	P	95.3	P	85.2	P	97.5	P	81.1	P	82.5	P	123	P	99.5	P	82.9	P	108.9	P	99.3	P	112.3	P	114.3	P	96.3	P	110	P
1417579_x_at	114.3	A	82.5	A	74.7	A	80.5	A	98.5	A	66.4	P	90.4	M	93	A	93	A	85.1	M	96.8	A	101	A	73.9	A	107	A	86.3	A
1417580_s_at	2928.5	P	3337.9	P	2451.2	P	3407.3	P	2882.6	P	3464	P	3604.1	P	4393.9	P	3546.5	P	3732.5	P	3943.8	P	4314.4	P	4103.3	P	5276.5	P	4375	P
1417581_at	53.4	A	52.6	A	10.8	A	34.5	A	34.7	A	36.7	A	44.3	A	50.4	A	27.7	A	32.3	A	29.3	A	40.3	A	42.5	A	76.1	A	59.9	A
1417582_s_at	38	P	30	P	25.2	P	21.6	P	28.3	P	24.6	P	39.4	P	41.8	P	28.9	P	31.1	P	26.8	P	35.2	P	42.5	P	51.6	P	34.2	P
1417583_a_at	361.4	P	332.3	P	210.5	P	249.8	P	205.1	P	195.2	P	222.7	P	246.4	P	239	P	234.2	P	295.3	P	243.8	P	275.6	P	306.5	P	314.2	P
1417584_at	50.1	A	22.7	A	27	A	37.3	A	42.4	A	35.2	A	27.5	A	24.5	A	31.9	A	33.6	A	36.9	A	39.3	A	38.4	A	44.5	A	46.4	A
1417585_at	92.7	P	84.5	P	49.1	P	70.3	P	61.3	P	71.6	P	57.2	P	99.2	P	52.5	P	65.8	P	52.4	P	74.4	P	76.3	P	81.8	P	77.9	P
1417586_at	2.5	A	2.5	A	2.5	A	1.3	A	2.5	A	3.4	A	1.7	A	2.4	A	1.2	A	1.6	A	1.5	A	2.7	A	3.4	A	2.5	A	4.2	A
1417587_at	19.6	A	8.1	A	5	A	22.8	A	15.7	A	10.6	A	12.4	A	12.4	A	5.1	A	16.5	A	21.4	A	2.4	A	18.8	A	13	A	13.4	A
1417588_at	33.8	P	50.2	A	22.9	P	40.2	A	15.7	A	21.8	P	39.7	M	46.6	A	32.5	M	39.5	A	29.5	P	39.9	P	45.3	A	70.7	M	49.2	M
1417589_at	1.3	A	15.1	A	7.4	A	0.9	A	10.6	A	3.7	A	8.1	A	0.8	A	11.2	M	10	A	8.9	A	7	A	3.2	A	3.6	A	8.8	A
1417590_at	2960.6	P	2239.7	P	1861.2	P	1861.2	P	1660.5	P	1776.6	P	2073.4	P	2413.1	P	2041	P	1858.2	P	2075.5	P	2212.2	P	1992.6	P	2384.7	P	1945.3	P
1417591_at	111.1	M	71.2	A	58.7	A	70.6	A	51.1	A	70.8	A	63.7	A	59.2	A	76.6	A	69.5	A	63.3	A	41.3	A	48.9	A	75.6	A	79.7	A
1417592_at	181.9	P	215.3	P	125.9	P	119.2	P	123.4	P	127.4	P	151.6	P	184.2	P	136.5	P	163	P	148.6	P	150.8	P	158	P	222.3	P	160.9	P
1417593_at	182.2	P	157.4	P	122.8	P	160.1	P	166.9	P	139.6	P	198.6	P	182.2	P	175.9	P	154.4	P	202.7	P	188	P	190.5	P	276	P	160.7	P
1417594_at	125.1	P	107.6	P	64.4	P	52.4	P	78.2	P	59.8	P	90.7	P	100.9	P	86.8	P	71.6	P	103.4	P	109.8	P	78.5	P	141.7	P	137.4	P
1417595_at	5.6	A	9	A	5.1	A	6.3	A	5.7	A	4.5	A	4.1	A	7	A	3.7	A	4.2	A	4.5	A	8.4	A	11.7	A	9.5	A	5.9	A
1417596_at	30.5	A	24.3	A	14.2	A	19.7	A	20.4	A	13.7	A	13.2	A	8.9	A	22.5	A	17.7	A	22.8	A	8.5	A	23.3	A	42.7	A	9.2	A
1417597_at	31.4	A	8.1	A	14	A	1.2	A	9.6	A	17.2	A	1.5	A	5.3	A	15.3	A	18.9	A	10.8	A	14.6	A	16.8	A	11.3	A	16.6	A
1417598_a_at	186.9	P	229.2	P	140.3	P	156.6	P	133	P	159.3	P	182.1	P	192.4	P	162.6	P	169.4	P	202.4	P	217.1	P	164.1	P	236.7	P	266.8	P
1417599_at	22.6	A	47.8	A	12.9	A	23.5	A	20.6	A	24.6	A	28.4	A	18.6	A	27	A	33.1	A	8.5	A	25.9	A	42.4	A	21.3	A	20	A
1417600_at	23.4	A	36.6	P	33.2	P	38.1	P	19.3	A	37.3	P	49.3	P	60	P	23.7	A	24.4	A	32.2	P	34.7	P	18.6	A	54.7	P	66.8	P
1417601_at	24.4	M	35.8	A	26.3	A	20.3	A	17.4	A	14	A	28	A	20.6	A	28.5	A	23.9	A	32.3	A	22.7	A	11.1	A	48.9	A	54.3	P
1417602_at	30.4	P	30.1	A	14.2	A	20.3	A	50.1	P	24	A	44.5	M	53	A	17.3	A	68.6	P	60.4	P	35.1	A	44.3	A	61.4	M	43.6	A
1417603_at	29.1	A	5.1	A	2	A	10.8	A	17.7	A	13.2	A	18.1	A	13	A	2.4	A	15	A	22.4	A	3.8	A	8.5	A	16.2	A	25.3	A
1417604_at	42.8	P	47	P	46.9	P	36	P	41.6	P	34.5	P	50.2	P	41.2	P	34.9	P	39.2	P	44.4	P	47.4	P	39.4	P	54	P	59.9	P
[truncated: 43,102 more rows]
