# Supplementary material for: "Per cell" normalization method for mRNA measurement by quantitative PCR and microarrays
Source: BMC Genomics. 2006 Mar 29;7:64. doi: 10.1186/1471-2164-7-64 (PMC1448209; doi:10.1186/1471-2164-7-64)
Supplement: Additional File 9 — (first quarter of a data set consisting of 2 hr, 4 hr, 8 hr, and 24 hr data, divided because of the upload file size limitation)]: an Excel spreadsheet file containing 2 hr Percellome data (15 sample data) of the 60 samples of the TCDD study (cf. Figure 5), of which corresponding raw data is listed in Additional file 5. [file 1471-2164-7-64-S9.zip › TCDD_study_Percellome_dataPart1of4.xls]

## Sheet: KannoAdditionalFile6
	Dose000-Time02-1_Signal	Dose000-Time02-1_Detection	Dose000-Time02-2_Signal	Dose000-Time02-2_Detection	Dose000-Time02-3_Signal	Dose000-Time02-3_Detection	Dose001-Time02-1_Signal	Dose001-Time02-1_Detection	Dose001-Time02-2_Signal	Dose001-Time02-2_Detection	Dose001-Time02-3_Signal	Dose001-Time02-3_Detection	Dose003-Time02-1_Signal	Dose003-Time02-1_Detection	Dose003-Time02-2_Signal	Dose003-Time02-2_Detection	Dose003-Time02-3_Signal	Dose003-Time02-3_Detection	Dose010-Time02-1_Signal	Dose010-Time02-1_Detection	Dose010-Time02-2_Signal	Dose010-Time02-2_Detection	Dose010-Time02-3_Signal	Dose010-Time02-3_Detection	Dose030-Time02-1_Signal	Dose030-Time02-1_Detection	Dose030-Time02-2_Signal	Dose030-Time02-2_Detection	Dose030-Time02-3_Signal	Dose030-Time02-3_Detection	Descriptions
AFFX-BioB-5_at	5.03374	P	3.32644	P	4.9242	P	9.07986	P	6.45717	P	5.11916	P	8.67671	P	7.80127	P	8.19447	P	4.81256	P	4.87164	P	7.06446	P	6.79826	P	6.47728	P	6.10199	P
AFFX-BioB-M_at	10.113	P	9.33304	P	12.0225	P	13.3951	P	8.69898	P	12.2222	P	15.4407	P	16.2048	P	16.316	P	7.29042	P	8.80793	P	10.3099	P	12.8071	P	11.1182	P	9.18492	P
AFFX-BioB-3_at	4.23137	P	1.66147	M	5.74546	P	5.68295	P	3.88602	P	5.24571	P	5.88681	P	5.48838	P	7.5443	P	3.87123	P	2.78117	P	6.73781	P	5.42167	P	6.40808	P	5.07711	P
AFFX-BioC-5_at	13.8088	P	10.8666	P	13.1406	P	18.9088	P	14.935	P	16.0223	P	20.8487	P	19.9626	P	22.5052	P	14.6032	P	12.2629	P	19.3069	P	16.8521	P	17.0473	P	16.6978	P
AFFX-BioC-3_at	11.5611	P	10.33	P	13.0753	P	15.7724	P	12.043	P	12.5155	P	18.9384	P	18.2104	P	15.7522	P	13.7341	P	11.9966	P	17.0368	P	15.5366	P	13.5677	P	14.0538	P
AFFX-BioDn-5_at	22.4156	P	21.4602	P	26.2912	P	24.8782	P	21.4007	P	21.6838	P	23.4924	P	25.3514	P	24.4845	P	24.207	P	22.2121	P	26.2983	P	24.4022	P	21.9169	P	20.1799	P
AFFX-BioDn-3_at	96.4371	P	88.9013	P	100.747	P	119.696	P	106.102	P	107.668	P	125.109	P	121.565	P	114.05	P	105.179	P	100.184	P	122.195	P	111.013	P	112.298	P	105.678	P
AFFX-CreX-5_at	206.611	P	175.332	P	193.072	P	272.752	P	271.279	P	230.999	P	238.093	P	268.62	P	259.169	P	288.449	P	207.257	P	296.481	P	288.924	P	245.121	P	226.816	P
AFFX-CreX-3_at	284.298	P	279.881	P	288.733	P	320.748	P	287.645	P	301.716	P	323.819	P	336.91	P	345.445	P	342.122	P	301.937	P	342.577	P	314.901	P	321.439	P	299.89	P
AFFX-DapX-5_at	10.8642	P	9.98973	P	10.282	P	10.464	P	9.27218	P	7.49646	P	8.82888	P	9.42119	P	7.95745	P	7.64796	P	10.0669	P	9.77841	P	9.17836	P	7.01883	P	7.79442	P
AFFX-DapX-M_at	16.7261	P	16.5669	P	18.2543	P	15.5776	P	16.064	P	16.7711	P	17.5062	P	14.7123	P	18.0815	P	15.928	P	15.2242	P	15.9869	P	16.3036	P	15.5137	P	15.2012	P
AFFX-DapX-3_at	16.4678	P	14.6774	P	15.7149	P	14.4625	P	14.9028	P	14.3442	P	16.8385	P	14.6957	P	17.9666	P	15.004	P	15.2608	P	14.5039	P	15.3039	P	15.597	P	14.8121	P
AFFX-LysX-5_at	137.527	P	138.588	P	147.444	P	139.404	P	153.319	P	134.033	P	126.365	P	133.516	P	136.747	P	150.041	P	141.039	P	139.93	P	141.624	P	127.533	P	137.988	P
AFFX-LysX-M_at	175.242	P	174.21	P	174.868	P	173.127	P	179.83	P	180.367	P	173.534	P	176.743	P	171.194	P	187.867	P	175.25	P	183.748	P	177.753	P	169.1	P	168.83	P
AFFX-LysX-3_at	234.665	P	237.363	P	230.752	P	242.487	P	250.39	P	251.616	P	233.743	P	245.482	P	234.767	P	253.359	P	234.793	P	247.385	P	249.263	P	229.824	P	230.911	P
AFFX-PheX-5_at	48.9099	P	47.5214	P	47.7544	P	49.4785	P	48.0577	P	49.4517	P	47.868	P	44.6179	P	48.383	P	58.8656	P	43.9995	P	47.8843	P	48.8195	P	46.7991	P	48.8494	P
AFFX-PheX-M_at	57.1254	P	52.9549	P	53.3927	P	57.4691	P	57.0303	P	61.2674	P	56.5062	P	55.9435	P	53.4772	P	67.7052	P	54.3952	P	63.062	P	57.4876	P	57.6144	P	58.311	P
AFFX-PheX-3_at	52.7306	P	55.5609	P	53.9635	P	52.824	P	53.4661	P	47.1737	P	54.5891	P	49.6603	P	52.768	P	49.6635	P	52.1355	P	55.2933	P	49.4503	P	52.0823	P	54.5601	P
AFFX-ThrX-5_at	242.87	P	221.883	P	235.983	P	234.167	P	240.307	P	265.47	P	228.732	P	239.549	P	235.026	P	241.893	P	225.625	P	244.806	P	228.969	P	227.325	P	220.478	P
AFFX-ThrX-M_at	271.931	P	265.187	P	272.769	P	278.561	P	274.393	P	288.026	P	261.83	P	282.836	P	278.864	P	288.01	P	276.958	P	282.065	P	282.259	P	273.096	P	269.27	P
AFFX-ThrX-3_at	346.492	P	344.405	P	350.923	P	348.874	P	336.018	P	359.804	P	339.668	P	355.091	P	338.83	P	344.984	P	354.981	P	335.689	P	348.256	P	358.952	P	353.996	P
AFFX-TrpnX-5_at	5.44474	P	5.86202	P	4.96363	P	4.88852	P	4.08732	P	4.44292	P	5.73771	P	4.58538	P	1.99571	M	3.97702	P	5.34609	P	4.4208	P	4.48338	P	5.25931	P	3.74192	P
AFFX-TrpnX-M_at	5.05791	A	3.94317	A	4.0232	A	3.26932	A	3.23247	A	3.34452	A	3.5249	A	4.14345	A	3.64117	A	1.64886	M	3.33263	A	2.8574	A	3.25059	A	2.63948	A	2.22916	A
AFFX-TrpnX-3_at	5.39636	P	5.71531	P	5.54842	P	5.89535	P	5.68348	P	6.21958	P	5.22083	P	5.98935	P	5.05225	P	5.85008	P	5.74563	P	5.72102	P	5.79977	P	5.6856	P	5.76774	P
AFFX-r2-Ec-bioB-5_at	7.65806	P	7.54142	P	7.60251	P	9.23835	P	7.36426	P	6.82376	P	10.1787	P	9.70715	P	8.57845	P	5.72668	P	7.46662	P	8.12612	P	7.82806	P	8.17412	P	6.96781	P
AFFX-r2-Ec-bioB-M_at	11.3716	P	9.28859	P	11.2048	P	12.1961	P	9.48013	P	10.947	P	15.754	P	13.6095	P	12.9742	P	8.17325	P	9.17296	P	12.9604	P	10.2306	P	12.0546	P	10.9301	P
AFFX-r2-Ec-bioB-3_at	8.40017	P	6.6637	P	8.80197	P	9.31191	P	8.79366	P	8.44263	P	11.8888	P	10.1496	P	10.302	P	6.81654	P	8.18691	P	10.4067	P	8.33785	P	10.8955	P	8.96907	P
AFFX-r2-Ec-bioC-5_at	16.062	P	13.1208	P	15.6431	P	19.429	P	16.5025	P	17.0844	P	25.2367	P	22.137	P	22.0824	P	15.5365	P	15.4929	P	20.0663	P	17.6415	P	18.6933	P	18.3633	P
AFFX-r2-Ec-bioC-3_at	22.6133	P	17.161	P	23.3273	P	31.1089	P	30.326	P	26.0476	P	38.5789	P	34.091	P	33.0439	P	24.258	P	20.3326	P	28.5221	P	28.2757	P	29.1925	P	25.8282	P
AFFX-r2-Ec-bioD-5_at	95.2882	P	88.1484	P	99.3317	P	111.053	P	100.392	P	100.023	P	122.578	P	123.301	P	114.181	P	109.708	P	94.4728	P	119.427	P	112.743	P	108.407	P	92.7913	P
AFFX-r2-Ec-bioD-3_at	115.239	P	98.8093	P	116.627	P	121.37	P	125.106	P	112.128	P	148.645	P	151.113	P	164.779	P	153.46	P	115.832	P	145.848	P	120.946	P	137.896	P	137.439	P
AFFX-r2-P1-cre-5_at	325.027	P	310.946	P	315.97	P	399.334	P	387.074	P	369.458	P	413.192	P	406.648	P	418.5	P	414.218	P	401.615	P	418.281	P	387.756	P	417.324	P	381.784	P
AFFX-r2-P1-cre-3_at	454.845	P	449.766	P	450.519	P	488.872	P	445.191	P	471.923	P	503.268	P	476.595	P	481.097	P	514.795	P	474.173	P	488.582	P	491.425	P	504.513	P	484.487	P
AFFX-r2-Bs-dap-5_at	12.9446	P	11.0793	P	12.0094	P	11.466	P	10.6178	P	11.5381	P	13.5716	P	12.7931	P	11.8995	P	11.4635	P	11.0422	P	11.9481	P	11.6184	P	12.5458	P	12.0368	P
AFFX-r2-Bs-dap-M_at	16.2526	P	14.2237	P	16.4202	P	13.7754	P	13.5342	P	15.8706	P	13.4942	P	13.6261	P	14.8903	P	14.8702	P	14.3157	P	14.1725	P	13.7401	P	14.1688	P	10.8929	P
AFFX-r2-Bs-dap-3_at	17.532	P	15.0295	P	16.949	P	17.1346	P	15.5751	P	17.946	P	15.5366	P	16.3262	P	16.7524	P	19.2132	P	14.7239	P	15.5494	P	15.5434	P	16.6299	P	16.8112	P
AFFX-r2-Bs-lys-5_at	185.764	P	180.612	P	202.995	P	216.027	P	214.984	P	197.196	P	187.672	P	203.89	P	200.646	P	231.176	P	196.257	P	218.875	P	196.612	P	190.514	P	187.407	P
AFFX-r2-Bs-lys-M_at	204.286	P	213.991	P	207.392	P	200.126	P	223.357	P	212.977	P	183.857	P	200.326	P	203.987	P	232.423	P	220.489	P	214.446	P	214.495	P	193.294	P	188.852	P
AFFX-r2-Bs-lys-3_at	178.485	P	182.232	P	199.743	P	182.416	P	198.657	P	181.62	P	171.329	P	186.21	P	193.22	P	207.632	P	184.299	P	196.254	P	192.191	P	166.429	P	172.837	P
AFFX-r2-Bs-phe-5_at	66.3255	P	64.1112	P	60.6288	P	61.3392	P	62.1324	P	57.2881	P	59.7442	P	58.3731	P	59.4267	P	72.3325	P	60.8025	P	62.5637	P	62.3012	P	58.2144	P	61.8791	P
AFFX-r2-Bs-phe-M_at	87.4595	P	88.4693	P	89.064	P	91.7165	P	93.9488	P	92.036	P	83.9131	P	90.6989	P	89.5607	P	101.6	P	88.7554	P	90.786	P	88.2862	P	86.9914	P	86.797	P
AFFX-r2-Bs-phe-3_at	92.7764	P	93.382	P	100.146	P	100.276	P	106.816	P	97.831	P	88.2283	P	86.695	P	96.2665	P	101.94	P	98.7023	P	101.968	P	106.888	P	87.63	P	93.8541	P
AFFX-r2-Bs-thr-3_s_at	384.987	P	386.872	P	390.244	P	408.488	P	402.906	P	410.153	P	384.182	P	416.9	P	390.19	P	408.925	P	399.639	P	413.15	P	395.406	P	382.951	P	397.992	P
AFFX-r2-Bs-thr-M_s_at	389.706	P	389.637	P	383.194	P	369.939	P	375.826	P	389.539	P	380.223	P	402.726	P	381.425	P	421.643	P	417.59	P	395.615	P	395.429	P	403.05	P	410.135	P
AFFX-r2-Bs-thr-5_s_at	313.483	P	312.661	P	306.792	P	321.067	P	321.982	P	335.216	P	322.289	P	332.799	P	324.739	P	324.444	P	319.916	P	319.844	P	311.555	P	312.523	P	319.906	P
AFFX-b-ActinMur/M12481_5_at	181.678	P	160.998	P	203.561	P	156.61	P	144.23	P	166.397	P	199.277	P	191.556	P	179.947	P	143.738	P	149.151	P	170.751	P	187.087	P	142.519	P	131.03	P
AFFX-b-ActinMur/M12481_M_at	216.685	P	179.903	P	208.402	P	190.571	P	187.287	P	207.065	P	225.951	P	228.057	P	205.348	P	176.211	P	195.187	P	207.668	P	211.715	P	173.533	P	163.886	P
AFFX-b-ActinMur/M12481_3_at	258.099	P	213.431	P	269.549	P	229.076	P	216.787	P	240.339	P	242.188	P	243.125	P	237.549	P	219.457	P	243.677	P	243.384	P	249.845	P	219.052	P	201.297	P
AFFX-GapdhMur/M32599_5_at	357.847	P	296.89	P	324.813	P	384.062	P	342.588	P	377.214	P	373.902	P	393.829	P	372.399	P	366.432	P	348.387	P	409.333	P	413.172	P	381.091	P	351.827	P
AFFX-GapdhMur/M32599_M_at	300.307	P	241.863	P	275.34	P	304.79	P	272.296	P	301.869	P	328.248	P	318.977	P	305.613	P	280.365	P	287.404	P	325.256	P	335.162	P	320.611	P	294.582	P
AFFX-GapdhMur/M32599_3_at	264.206	P	217.588	P	250.473	P	269.532	P	238.124	P	263.144	P	278.785	P	273.132	P	253.244	P	237.01	P	259.543	P	272.849	P	283	P	269.457	P	246.944	P
AFFX-TransRecMur/X57349_5_at	0.95178	A	0.121075	A	1.12625	M	1.07158	A	0.526206	A	0.869094	A	1.30072	P	0.982327	A	1.19781	A	0.50758	A	1.50665	A	0.917267	A	1.38634	A	0.692612	P	1.12455	P
AFFX-TransRecMur/X57349_M_at	0.704855	A	0.35464	A	1.01356	A	0.828868	A	0.83296	A	0.459533	A	0.176249	A	0.831974	A	0.269691	A	0.476664	A	0.522087	A	0.488695	A	1.00046	A	0.656645	A	1.21648	M
AFFX-TransRecMur/X57349_3_at	4.86465	P	3.52792	P	5.28564	P	4.03207	P	3.16303	P	2.39334	P	3.24505	P	3.83269	P	2.58774	P	2.16716	P	4.43389	P	2.58398	P	3.37461	P	2.52843	P	3.72996	P
AFFX-PyruCarbMur/L09192_5_at	12.8098	P	9.92843	P	14.3432	P	11.7751	P	8.11372	P	11.3622	P	13.1844	P	13.1543	P	13.3156	P	6.08676	P	9.86863	P	13.1499	P	10.8189	P	12.0419	P	9.40094	P
AFFX-PyruCarbMur/L09192_MA_at	12.0445	P	11.7805	P	15.8913	P	14.8307	P	11.2362	P	14.2121	P	14.8256	P	14.7898	P	17.9887	P	6.13955	P	10.6505	P	16.1103	P	13.897	P	15.5457	P	9.9139	P
AFFX-PyruCarbMur/L09192_MB_at	19.2565	P	15.0351	P	22.819	P	27.4216	P	16.6596	P	23.6151	P	26.435	P	28.5863	P	30.501	P	15.1163	P	13.391	P	29.5672	P	26.4863	P	27.7508	P	20.9157	P
AFFX-PyruCarbMur/L09192_3_at	54.2137	P	47.0659	P	60.0778	P	63.3995	P	51.5741	P	57.0172	P	59.3245	P	60.5291	P	68.1464	P	35.587	P	42.4055	P	52.8444	P	63.201	P	67.9376	P	51.4663	P
AFFX-18SRNAMur/X00686_5_at	181.168	P	5.20594	P	242.929	P	16.9569	P	9.04634	P	132.871	P	11.2445	P	6.04051	P	7.38525	P	6.87407	P	1.686	P	13.7618	P	9.04372	P	10.9018	P	6.35766	P
AFFX-18SRNAMur/X00686_M_at	41.4381	P	3.06747	M	55.5005	P	10.4865	P	5.95428	P	29.8259	P	6.73666	P	5.99503	P	3.77991	A	5.08646	P	1.87173	A	9.75428	P	5.73338	P	7.28364	P	4.17939	P
AFFX-18SRNAMur/X00686_3_at	97.4852	P	5.27625	P	139.355	P	10.909	P	7.00625	P	57.6771	P	9.67959	P	8.12825	P	9.27446	P	8.18507	P	4.0326	P	11.8811	P	8.04259	P	8.29428	P	5.39781	P
AFFX-MUR_b2_at	14.0051	P	11.2194	P	14.1733	P	19.4788	P	15.6074	P	10.3316	P	14.119	P	11.9696	P	10.9584	P	9.78729	P	12.4446	P	14.2645	P	19.141	P	9.09203	P	13.8723	P
AFFX-MURINE_b1_at	10.9865	P	7.2007	P	12.9445	P	12.4093	P	8.04629	P	10.7418	P	13.1392	P	13.0043	P	9.61659	P	9.1148	P	9.03526	P	12.2404	P	10.5821	P	11.5066	P	10.5828	P
AFFX-MURINE_B2_at	445.877	P	466.627	P	471.437	P	468.649	P	442.621	P	437.116	P	410.385	P	471.203	P	413.767	P	395.204	P	494.314	P	480.01	P	465.855	P	425.428	P	415.215	P
1415670_at	21.5449	P	17.7503	P	19.4417	P	19.1579	P	12.0293	P	13.107	P	16.4498	P	19.5785	P	19.303	P	11.3765	P	16.1287	P	18.5488	P	15.5982	P	14.0089	P	12.6726	P
1415671_at	41.0828	P	36.703	P	37.584	P	47.9404	P	38.9625	P	46.4653	P	45.6736	P	52.5728	P	43.3514	P	43.5853	P	38.636	P	46.8872	P	49.2873	P	44.5621	P	44.2035	P
1415672_at	58.7921	P	51.5098	P	59.0147	P	67.7588	P	52.2544	P	59.903	P	57.4248	P	65.5281	P	59.6425	P	56.1041	P	53.3449	P	58.4005	P	66.568	P	51.122	P	54.0812	P
1415673_at	2.16806	P	2.21382	P	3.45705	P	3.43277	P	3.32368	P	2.6795	P	3.38514	P	4.50513	P	2.8917	P	1.87692	P	3.97457	P	2.33447	P	3.13323	P	2.83096	P	2.15283	P
1415674_a_at	22.1068	P	17.4641	P	18.0585	P	19.1081	P	15.4277	P	15.3079	P	17.1248	P	18.9635	P	13.872	P	13.5851	P	16.4654	P	16.9997	P	18.9413	P	14.572	P	16.5592	P
1415675_at	12.7424	P	8.88903	P	12.428	P	9.40242	P	6.7873	P	10.8297	P	13.2684	P	11.2003	P	13.0836	P	5.32566	P	10.115	P	10.7094	P	8.08283	P	9.2188	P	8.35336	P
1415676_a_at	76.1549	P	66.9349	P	73.4878	P	74.473	P	62.5648	P	72.9611	P	79.7475	P	83.2745	P	77.2674	P	60.1793	P	68.9154	P	71.3223	P	81.0575	P	64.7966	P	67.4229	P
1415677_at	34.4901	P	23.2138	P	28.6935	P	28.4664	P	18.0155	P	22.919	P	36.1366	P	25.4767	P	27.2658	P	22.2144	P	27.8164	P	30.7156	P	31.3472	P	27.2771	P	29.7253	P
1415678_at	41.9556	P	45.8921	P	38.3963	P	48.6451	P	41.9302	P	43.4062	P	46.0757	P	39.6767	P	38.3564	P	37.7371	P	34.7482	P	44.3664	P	41.319	P	43.6902	P	41.3797	P
1415679_at	64.5742	P	61.9304	P	74.9575	P	90.1495	P	79.8486	P	64.6616	P	85.2159	P	82.9223	P	79.4536	P	73.0396	P	60.5259	P	77.6123	P	77.4037	P	75.1571	P	64.9591	P
1415680_at	11.7018	P	10.397	P	8.3826	P	11.3086	P	9.71994	P	12.9896	P	13.1134	P	12.1256	P	11.5725	P	7.30204	P	8.46138	P	10.5701	P	12.0527	P	11.7805	P	10.2481	P
1415681_at	23.5835	P	16.8124	P	22.9428	P	19.9432	P	15.7688	P	21.6054	P	25.417	P	20.6096	P	19.5866	P	18.0398	P	17.7776	P	19.7984	P	20.4095	P	17.8635	P	16.7545	P
1415682_at	15.0361	P	11.2362	P	10.8514	P	14.7526	P	13.6442	P	15.166	P	17.4299	P	15.5144	P	13.088	P	8.59642	P	10.5842	P	14.9524	P	16.5983	P	13.0948	P	11.7318	P
1415683_at	34.0115	P	30.0634	P	31.2313	P	32.5691	P	29.759	P	31.9271	P	35.9296	P	33.243	P	31.3419	P	26.5916	P	30.0432	P	34.8424	P	36.1049	P	31.6507	P	28.8841	P
1415684_at	23.157	P	17.8362	P	20.1982	P	26.9946	P	20.4778	P	23.017	P	26.0938	P	31.4911	P	21.8511	P	20.5787	P	20.5425	P	23.0161	P	27.7531	P	24.9953	P	17.8138	P
1415685_at	19.6694	P	17.7331	P	17.3537	P	17.4011	P	14.1398	P	17.0011	P	19.7971	P	17.5004	P	17.1804	P	13.9175	P	16.0064	P	15.1554	P	15.9199	P	15.3278	P	13.5845	P
1415686_at	30.6513	P	28.0889	P	25.9981	P	35.8528	P	34.0166	P	25.4737	P	36.1184	P	38.4561	P	33.5217	P	26.0228	P	31.1401	P	28.9273	P	34.8417	P	28.3091	P	26.5894	P
1415687_a_at	75.6642	P	74.306	P	79.0809	P	79.7282	P	80.2606	P	74.9923	P	85.0018	P	87.7608	P	85.2151	P	76.8944	P	68.5923	P	90.7661	P	75.2844	P	73.1155	P	75.5688	P
1415688_at	44.7878	P	45.0365	P	37.3631	P	50.9561	P	39.8027	P	44.8077	P	52.0308	P	49.4895	P	44.511	P	39.5806	P	38.8384	P	44.5472	P	47.3178	P	44.8375	P	44.2686	P
1415689_s_at	14.3793	P	10.3747	P	12.186	P	13.0649	P	9.58869	P	13.2488	P	13.4362	P	14.7788	P	11.3067	P	7.25559	P	14.8581	P	12.2039	P	14.3746	P	10.355	P	9.49357	P
1415690_at	52.8807	P	36.5964	P	58.1071	P	47.2192	P	35.2423	P	47.1245	P	58.3248	P	55.8264	P	50.5832	P	39.6256	P	43.3197	P	54.4265	P	54.4133	P	51.8521	P	43.4937	P
1415691_at	22.5515	P	21.0734	P	28.0556	P	27.4873	P	20.5942	P	23.9682	P	25.0377	P	31.3558	P	29.4722	P	20.937	P	25.7147	P	29.0666	P	25.9648	P	24.212	P	22.7338	P
1415692_s_at	121.686	P	126.306	P	135.626	P	162.128	P	158.667	P	159.864	P	144.698	P	167.399	P	139.44	P	172.545	P	121.817	P	174.264	P	170.761	P	162.484	P	143.106	P
1415693_at	31.0485	P	23.179	P	27.0856	P	28.9529	P	25.1583	P	24.9489	P	29.3029	P	26.1354	P	28.9605	P	21.702	P	27.6416	P	28.3829	P	33.0895	P	28.4844	P	28.1976	P
1415694_at	4.50865	P	2.85156	P	4.7993	P	5.70018	P	4.38997	P	4.17061	P	6.70978	P	4.26411	P	4.20974	P	2.86911	P	6.04598	P	4.81745	P	4.39776	P	3.71758	P	2.51176	P
1415695_at	77.4448	P	57.3861	P	82.0059	P	61.4513	P	60.1225	P	63.1097	P	63.7552	P	63.6953	P	53.7975	P	59.5565	P	70.7004	P	60.1729	P	73.1525	P	61.4277	P	54.3502	P
1415696_at	41.2386	P	38.2148	P	38.4158	P	42.6365	P	33.765	P	39.0652	P	40.6797	P	43.9376	P	32.3907	P	37.9655	P	37.3089	P	36.8053	P	38.9802	P	34.2109	P	34.331	P
1415697_at	23.9173	P	16.0537	P	24.4414	P	21.5552	P	15.5659	P	19.5573	P	25.8331	P	22.9077	P	19.024	P	14.0457	P	17.8451	P	22.0454	P	24.7006	P	20.5101	P	18.7805	P
1415698_at	4.91296	P	3.53323	P	4.71383	M	2.80675	A	2.4764	A	2.49517	A	3.55281	A	3.08714	A	3.13394	A	1.3172	A	3.25773	M	2.49879	A	2.75602	M	2.76916	A	3.12176	M
1415699_a_at	36.412	P	31.0559	P	36.1411	P	36.5801	P	25.5997	P	32.5704	P	38.5789	P	30.2998	P	32.116	P	28.804	P	35.5421	P	34.4657	P	40.4379	P	33.6894	P	37.895	P
1415700_a_at	107.798	P	95.908	P	103.436	P	130.198	P	125.195	P	111.367	P	105.709	P	120.692	P	111.103	P	103.546	P	117.493	P	145.555	P	128.633	P	115.736	P	110.979	P
1415701_x_at	219.567	P	229.717	P	247.541	P	244.893	P	244.083	P	246.28	P	230.414	P	251.07	P	218.001	P	226.15	P	256.811	P	249.833	P	233.502	P	214.054	P	222.957	P
1415702_a_at	27.3834	P	27.7614	P	26.0307	P	28.193	P	24.1172	P	25.1304	P	23.898	P	26.6141	P	23.8999	P	24.2209	P	22.1192	P	30.4744	P	26.8759	P	25.222	P	28.1527	P
1415703_at	20.9092	P	18.6904	P	15.4733	P	23.488	P	18.5951	P	22.1837	P	23.9416	P	25.0191	P	19.4404	P	17.0934	P	20.561	P	25.2839	P	23.577	P	18.8414	P	18.515	P
1415704_a_at	25.8043	P	27.8433	P	22.3954	P	36.6831	P	28.2772	P	25.8465	P	36.6842	P	35.8874	P	32.9403	P	26.4833	P	24.9554	P	32.4705	P	32.2635	P	29.5824	P	29.1216	P
1415705_at	13.9928	P	9.95629	P	13.206	P	12.471	P	8.87936	P	10.273	P	12.0967	P	12.0643	P	11.2196	P	7.68698	P	8.86773	P	10.5822	P	11.9237	P	10.2787	P	9.37624	P
1415706_at	67.8827	P	59.8743	P	62.3204	P	70.5255	P	57.379	P	65.1001	P	73.5157	P	70.0297	P	69.5671	P	55.1671	P	68.379	P	72.3118	P	68.4361	P	64.7768	P	64.3585	P
1415707_at	11.763	P	9.6333	P	13.1537	P	12.5831	P	9.02828	P	11.4843	P	15.2422	P	14.2416	P	12.8255	P	9.2953	P	9.11907	P	11.6987	P	12.1138	P	10.9464	P	11.6074	P
1415708_at	9.13106	P	7.72857	P	10.2296	P	11.0554	P	8.54576	P	12.1587	P	14.2027	P	13.0432	P	11.2109	P	7.67137	P	8.21076	P	10.9033	P	11.4692	P	10.6029	P	11.1971	P
1415709_s_at	13.4165	P	10.0622	P	13.7877	P	11.6964	P	11.4912	P	11.0935	P	16.15	P	12.7876	P	11.9912	P	8.01197	P	14.913	P	13.2293	P	12.6983	P	11.1246	P	8.92592	P
1415710_at	10.7848	P	9.63886	P	11.6562	P	12.6616	P	7.36874	P	11.5967	P	14.6075	P	13.5929	P	11.3503	P	7.40285	P	13.8652	P	11.2612	P	12.8071	P	12.0801	P	11.0357	P
1415711_at	27.1604	P	28.4225	P	26.0047	P	32.0953	P	25.1771	P	30.7537	P	32.6323	P	30.4407	P	34.2839	P	25.7227	P	27.292	P	30.5379	P	30.3968	P	32.2627	P	29.3399	P
1415712_at	8.19933	P	6.63636	P	5.2725	P	11.0498	P	7.53904	P	9.11112	P	10.9835	P	13.0321	P	8.69937	P	6.44249	P	7.62713	M	6.50662	P	7.58694	P	7.49817	P	8.56253	P
1415713_a_at	11.1943	P	7.93799	P	11.8328	P	8.39395	P	8.19916	P	8.76464	P	10.3491	P	10.3287	P	8.28933	P	6.17729	P	8.1571	P	9.48904	P	9.46132	P	8.88928	P	10.3968	P
1415714_a_at	17.0521	P	17.0467	P	16.3549	P	19.1358	P	14.6314	P	19.4153	P	28.0379	P	18.2599	P	31.6614	P	11.3847	P	18.2199	P	16.9008	P	16.8384	P	15.0331	P	13.4032	P
1415715_at	9.02137	P	5.37368	P	8.80197	P	7.87129	P	5.75002	P	6.81401	P	8.15946	P	7.5473	P	6.51464	P	5.12315	P	5.22879	P	7.7914	P	7.77446	P	7.14491	P	5.63423	P
1415716_a_at	84.1193	P	99.771	P	81.9412	P	94.9957	P	86.386	P	98.9616	P	96.4258	P	99.6848	P	86.5529	P	78.4391	P	94.0541	P	81.0246	P	94.5638	P	87.4105	P	92.1365	P
1415717_at	10.1436	P	5.40076	P	7.26806	M	9.05155	P	7.31947	P	6.95535	P	9.19875	P	8.04373	P	9.30476	P	5.10847	P	8.19884	P	7.37987	P	8.24387	P	7.00623	P	7.02893	P
1415718_at	21.1622	P	18.8569	P	19.6374	P	18.7372	P	14.2868	P	19.0185	P	19.4817	P	18.5513	P	17.8959	P	15.9454	P	16.3429	P	15.8451	P	15.1398	P	17.6835	P	17.2839	P
1415719_s_at	13.7107	P	15.7119	P	22.4866	P	31.7412	P	25.9708	P	26.808	P	32.9812	P	41.1861	P	31.3554	P	24.9981	P	13.8531	P	30.3728	P	27.9203	P	25.682	P	23.0012	P
1415720_s_at	5.4266	P	4.52684	P	4.47054	P	4.13071	P	3.25418	P	4.43319	P	4.8175	P	4.12045	P	6.10417	M	3.28028	P	3.80065	P	3.36167	P	3.51838	P	3.56221	P	3.02077	P
1415721_a_at	21.1375	P	23.1616	P	17.3472	P	24.4004	P	17.0572	P	21.8798	P	23.4924	P	23.5466	P	20.274	P	12.7932	P	17.532	P	18.375	P	19.9887	P	20.1813	P	21.1633	P
1415722_a_at	13.6617	P	7.69553	P	16.0937	P	11.0666	P	9.56155	P	10.8542	P	15.4855	P	10.5803	P	15.9812	P	8.59245	P	12.3598	P	10.5761	P	10.3185	P	12.4309	P	10.4774	P
1415723_at	75.312	P	82.9539	P	65.4955	P	83.5978	P	73.4586	P	79.8989	P	75.639	P	71.5828	P	89.9468	P	59.6522	P	61.3301	P	68.6801	P	70.1265	P	57.5419	P	65.2694	P
1415724_a_at	54.6769	P	50.1566	P	47.9491	P	63.7622	P	54.331	P	57.8051	P	58.9283	P	60.9165	P	54.8871	P	56.8428	P	55.1577	P	61.9083	P	64.4514	P	56.8366	P	54.7636	P
1415725_at	4.58102	P	5.11406	P	6.01469	P	5.62551	P	3.62841	P	3.76231	P	4.11539	P	6.51743	P	4.67908	P	2.72506	P	4.11391	P	3.63819	P	4.72733	P	4.3279	P	4.05337	P
1415726_at	22.5824	P	20.3409	P	19.0959	P	21.9245	P	17.7653	P	17.7453	P	23.5111	P	21.8963	P	21.9445	P	15.8104	P	16.0859	P	18.9214	P	20.3957	P	19.8848	P	21.5317	P
1415727_at	47.1168	P	34.1012	P	43.1645	P	50.5962	P	36.9172	P	42.6391	P	48.8254	P	43.7286	P	48.6066	P	37.1817	P	36.2232	P	43.5598	P	46.8647	P	50.011	P	44.2882	P
1415728_at	11.0476	P	6.95936	P	7.47136	P	9.47028	P	8.56378	P	7.72564	P	9.56116	P	7.85768	P	9.32207	P	5.32566	P	7.97235	P	7.881	P	9.60289	P	8.47775	P	8.08294	P
1415729_at	19.9407	P	17.9221	P	17.9476	P	20.5565	P	17.3671	P	19.4642	P	22.1603	P	18.947	P	17.198	P	16.6056	P	20.1598	P	22.3458	P	22.1713	P	19.9621	P	20.2433	P
1415730_at	6.92918	P	7.62396	P	8.7561	P	10.6218	P	6.74712	P	9.88725	P	8.92143	P	10.0656	P	14.4599	M	6.93936	P	6.40006	P	9.74825	P	7.72087	P	8.50306	P	8.41486	P
1415731_at	6.6804	P	5.90553	P	6.13287	P	6.33091	P	4.60979	P	6.51189	P	6.45411	P	8.35353	P	5.06499	P	3.99822	P	6.31738	P	6.17529	P	6.77824	P	5.4473	P	3.10393	P
1415732_at	27.148	P	27.2764	P	26.7144	P	27.7992	P	26.9583	P	23.723	P	31.7988	P	25.8469	P	27.1717	P	18.9267	P	22.1564	P	20.5338	P	29.6776	P	25.073	P	25.4894	P
1415733_a_at	22.7615	P	12.7653	P	20.1917	P	13.3839	P	8.07776	P	12.7305	P	21.7403	P	16.3758	P	16.9774	P	11.4552	P	19.0442	P	19.4935	P	11.3133	P	19.7172	P	18.5845	P
1415734_at	68.4417	P	68.2696	P	69.3498	P	83.2752	P	69.0785	P	78.3208	P	85.7078	P	74.4804	P	73.1645	P	76.5905	P	66.6996	P	78.3604	P	80.1796	P	76.1916	P	76.1727	P
1415735_at	22.6195	P	22.4954	P	23.0341	P	27.126	P	26.9772	P	30.3806	P	30.5093	P	29.2319	P	29.3061	P	19.4555	P	20.6783	P	27.2007	P	35.7188	P	29.9399	P	26.2759	P
1415736_at	39.8364	P	33.6527	P	42.5735	P	38.0169	P	32.2759	P	36.4754	P	36.9092	P	41.1486	P	34.4509	P	35.4985	P	33.8416	P	39.0233	P	39.9096	P	38.4802	P	34.9575	P
1415737_at	22.0821	P	19.7133	P	19.97	P	19.794	P	20.0263	P	16.634	P	18.9257	P	21.9073	P	17.2466	P	15.6538	P	19.0935	P	21.0579	P	19.3683	P	18.2043	P	19.3753	P
1415738_at	25.5072	P	18.6158	P	23.3533	P	25.2294	P	19.6262	P	22.2719	P	21.709	P	22.0768	P	21.8333	P	21.2826	P	18.9088	P	23.06	P	21.7702	P	21.9686	P	21.0491	P
1415739_at	11.8854	P	8.45159	P	11.3291	P	11.0441	P	7.41354	P	10.2193	P	11.7198	P	13.0988	P	5.66049	P	7.65186	P	10.7227	P	10.5398	P	10.0753	P	9.60567	P	8.50099	P
1415740_at	37.3952	P	34.5204	P	45.6253	P	29.7449	P	24.6938	P	24.0368	P	36.2157	P	34.9653	P	35.0241	P	22.1594	P	38.0797	P	30.1888	P	30.7251	P	29.7644	P	27.9347	P
1415741_at	12.3689	P	8.45712	P	13.5786	P	11.0835	P	9.39873	P	11.4843	P	12.6283	P	11.4346	P	10.6714	P	8.03162	P	8.66447	P	10.4611	P	10.4942	P	9.10471	P	10.5828	P
1415742_at	23.0149	P	19.9723	P	21.7826	P	20.0151	P	16.6596	P	20.9389	P	23.0926	P	23.7049	P	21.1132	P	17.7692	P	19.4323	P	21.5514	P	22.815	P	22.4402	P	19.825	P
1415743_at	5.1727	P	4.87122	P	4.47054	P	6.69698	P	4.6538	A	6.38034	P	8.86194	P	6.21664	P	13.4295	P	3.99115	P	4.90673	P	6.66071	P	6.04561	A	4.50263	M	4.47996	P
1415744_at	32.7438	P	28.9319	P	34.6848	P	35.5596	P	26.8548	P	28.0395	P	34.2467	P	32.2971	P	34.1215	P	22.7745	P	30.463	P	31.8532	P	32.6764	P	30.291	P	28.5183	P
1415745_a_at	10.7359	P	7.34899	P	11.0739	P	11.3029	P	7.48973	P	9.75055	P	11.3748	P	11.7747	P	8.79442	P	9.51662	P	8.89764	P	11.243	P	10.6498	P	12.1248	P	11.3898	P
1415746_at	8.49148	P	9.62773	P	11.5123	P	8.3826	P	7.78578	P	12.887	P	11.7653	P	13.0376	P	5.98035	P	6.28317	P	10.7529	P	7.36796	P	11.2388	P	9.47879	P	10.403	P
1415747_s_at	46.6796	P	47.3655	P	48.0594	P	49.629	P	41.447	P	42.5653	P	52.7693	P	46.6358	P	45.0798	P	41.4975	P	44.1266	P	43.7017	P	48.026	P	42.1965	P	53.4648	P
1415748_a_at	13.9499	P	11.0569	P	17.0077	P	15.3715	P	11.7556	P	12.975	P	16.7111	P	18.1444	P	15.8975	P	11.8209	P	12.2024	P	13.9824	P	14.6068	P	13.4207	P	12.916	P
1415749_a_at	19.4537	P	19.1039	P	17.8823	P	18.8368	P	17.8116	P	17.3977	P	19.4564	P	18.2379	P	14.4335	P	18.6363	P	17.1517	P	16.9688	P	20.651	P	17.4521	P	18.9829	P
1415750_at	5.55361	P	3.62887	P	3.84551	P	3.09391	P	2.6356	P	2.57762	P	4.8449	P	4.21816	P	3.44805	A	1.59333	P	3.37875	P	3.61511	P	3.25059	P	3.01033	P	2.21154	P
1415751_at	40.9831	P	31.2793	P	33.3908	P	39.8472	P	31.9159	P	36.6277	P	35.4484	P	33.1566	P	37.7724	P	29.501	P	34.3137	P	36.3829	P	32.8514	P	29.5759	P	33.5951	P
1415752_at	51.4419	P	41.8247	P	45.833	P	54.9096	P	38.8384	P	45.9243	P	62.1703	P	53.7663	P	54.182	P	46.1638	P	45.7549	P	58.4071	P	58.6061	P	51.2601	P	48.3266	P
1415753_at	25.371	P	21.7665	P	23.4902	P	25.2075	P	16.9647	P	19.1312	P	29.888	P	29.4055	P	23.6636	P	16.1854	P	25.0114	P	24.1519	P	22.455	P	23.3516	P	23.5109	P
1415754_at	22.7121	P	15.7518	P	24.6955	P	22.5966	P	14.4108	P	24.5272	P	22.2918	P	24.3432	P	16.8803	P	17.3712	P	15.4441	P	20.9892	P	23.2929	P	21.052	P	16.7671	P
1415755_a_at	16.4432	P	14.7796	P	18.9589	P	16.5957	P	13.3646	P	17.104	P	17.4935	P	15.4812	P	18.2142	P	15.0601	P	11.6822	P	15.9253	P	15.9473	P	18.2236	P	17.8896	P
1415756_a_at	8.46104	P	8.49584	P	7.77954	P	10.3343	P	7.53904	P	7.3697	P	9.52825	P	9.19674	P	8.28071	P	5.07913	P	7.78776	P	7.61235	P	8.39157	P	7.91496	P	7.21851	P
1415757_at	14.3916	P	11.7749	P	15.1924	P	17.9614	P	13.6213	P	16.4334	P	20.0304	P	21.3491	P	13.7624	P	10.8194	P	16.8942	P	17.1976	P	18.9413	P	13.1779	P	13.5908	P
1415758_at	8.80205	P	6.5161	P	7.40578	P	7.76321	P	5.36447	P	7.3697	P	7.35317	P	7.31003	P	5.22642	P	5.09013	P	5.26983	P	6.08077	P	6.89836	P	6.3326	P	5.98037	P
1415759_a_at	26.2005	P	20.243	P	23.5619	P	22.4314	P	20.9623	P	29.8112	P	25.0999	P	22.9405	P	28.1037	P	18.4668	P	24.0976	P	27.6809	P	27.7183	P	24.1602	P	22.9311	P
1415760_s_at	77.4448	P	68.0989	P	90.4286	P	82.3598	P	63.1771	P	67.5836	P	94.0222	P	78.0226	P	98.1412	P	63.4258	P	82.9544	P	81.4889	P	79.417	P	87.6899	P	80.4579	P
1415761_at	20.5513	P	15.1317	P	23.2752	P	17.795	P	14.889	P	16.1691	P	18.8372	P	19.0624	P	15.9019	P	14.5387	P	18.4166	P	19.0582	P	18.7142	P	16.508	P	15.3456	P
1415762_x_at	22.638	P	18.5814	P	24.2786	P	18.0612	P	16.3086	P	18.8177	P	16.7875	P	21.9401	P	16.2675	P	16.3647	P	19.2967	P	19.425	P	18.0676	P	15.6868	P	12.941	P
1415763_a_at	21.4831	P	21.0214	P	21.072	P	21.8198	P	17.9413	P	16.5753	P	22.0538	P	20.9384	P	21.6554	P	16.2466	P	19.7527	P	18.009	P	22.4965	P	19.9299	P	17.2208	P
1415764_at	39.6994	P	40.0149	P	38.2729	P	42.3935	P	40.6915	P	40.584	P	41.8997	P	39.3542	P	42.8015	P	34.9581	P	31.686	P	41.2083	P	40.8185	P	37.1278	P	36.5223	P
1415765_at	11.604	P	8.42394	P	10.9365	P	13.1936	P	9.13213	P	11.2889	P	10.3884	P	6.04051	P	14.495	P	5.92131	P	6.15213	P	7.32031	P	8.42515	P	9.62471	P	6.58929	P
1415766_at	15.4292	P	10.0232	P	14.1929	P	13.0537	P	12.9433	P	13.1412	P	15.6646	P	16.0778	P	12.7337	P	10.3769	P	12.7901	P	16.0795	P	15.3518	P	12.7628	P	11.5141	P
1415767_at	29.7454	P	23.3472	P	27.8278	P	23.048	P	18.0572	P	21.6201	P	21.5647	P	27.2557	P	23.1153	P	19.5949	P	22.5962	P	24.1896	P	25.6173	P	21.8459	P	21.4555	P
1415768_a_at	31.4769	P	33.9654	P	28.9474	P	38.705	P	30.4773	P	36.1757	P	31.1545	P	34.3555	P	35.6112	P	27.6921	P	31.3911	P	32.095	P	31.8507	P	27.7962	P	27.8193	P
1415769_at	16.1666	P	15.5753	P	14.0818	P	19.4179	P	13.9011	P	15.7776	P	17.8553	P	17.616	P	16.1309	P	11.3061	P	15.2425	P	16.4312	P	14.9484	P	18.1979	P	17.328	P
1415770_at	4.62325	P	3.43241	P	3.2265	P	3.75897	P	3.08499	P	4.54992	P	6.97158	P	4.6255	P	5.52419	P	2.44041	P	3.67331	P	3.35591	P	4.17408	P	3.28913	P	3.63431	P
1415771_at	32.0109	P	33.3814	P	29.5331	P	40.4045	P	37.7224	P	36.1561	P	40.5104	P	36.5395	P	31.126	P	43.2405	P	27.8976	P	36.8629	P	37.1586	P	35.2022	P	36.0759	P
1415772_at	2.58616	P	1.35532	P	1.56985	P	2.65402	P	1.7461	P	1.76828	P	2.79426	P	3.18567	P	1.83926	A	1.34115	P	2.44426	P	1.6939	P	2.5939	P	1.38811	P	1.59809	P
1415773_at	30.7692	P	23.7069	P	21.8218	P	23.3505	P	21.48	P	24.3114	P	22.5485	P	24.1686	P	19.4005	P	21.6062	P	23.4271	P	19.9541	P	22.1713	P	18.2429	P	21.5508	P
1415774_at	2.80758	A	1.80529	A	2.22407	A	1.00502	A	0.998476	A	1.46822	A	0.760177	A	1.96098	A	1.04805	A	0.96633	A	2.60966	A	1.00425	A	1.06975	A	0.927297	A	0.373282	A
1415775_at	43.8455	P	36.6911	P	38.8512	P	44.1693	P	38.4806	P	42.7374	P	47.6045	P	43.9161	P	42.856	P	49.4721	P	37.6121	P	32.3813	P	48.033	P	45.2441	P	43.4351	P
1415776_at	60.24	P	86.0331	P	40.7353	P	76.5796	P	65.0203	P	48.5512	P	65.9137	P	58.9575	P	70.4347	P	27.3135	P	62.1734	P	63.6261	P	62.2869	P	55.0379	P	60.7789	P
1415777_at	0.383583	A	0.274027	A	0.661717	A	0.503691	A	0.0647909	A	0.181079	A	0.0741785	A	0.368926	A	0.246513	A	0.0605512	A	0.940869	A	0.0644094	A	0.644007	A	0.136051	A	0.0549003	A
1415778_at	75.9788	P	57.9668	P	79.7345	P	75.4974	P	62.7251	P	61.6861	P	65.6728	P	73.6152	P	59.794	P	63.5654	P	80.0205	P	73.632	P	75.3777	P	68.1957	P	67.4097	P
1415779_s_at	84.0122	P	65.6684	P	83.5589	P	74.8446	P	70.8254	P	56.8991	P	76.8974	P	78.7652	P	56.94	P	64.0814	P	68.8379	P	70.34	P	68.1139	P	57.9639	P	68.8047	P
1415780_a_at	0.769416	A	0.274027	A	1.43752	A	1.10179	A	2.22763	A	1.74891	A	0.652777	A	2.00211	A	0.382538	A	0.972039	P	0.924393	A	0.680064	A	1.62847	A	0.549007	A	1.23951	A
1415781_a_at	102.747	P	85.7126	P	95.065	P	121.84	P	102.416	P	103.618	P	134.195	P	106.727	P	123.934	P	117.095	P	87.9985	P	111.913	P	107.556	P	107.171	P	115.319	P
1415782_at	51.1543	P	48.3551	P	55.5459	P	55.7667	P	41.0835	P	47.769	P	60.6539	P	57.4112	P	46.6371	P	40.1211	P	42.8435	P	45.4192	P	49.8403	P	49.0515	P	48.8625	P
1415783_at	68.4166	P	61.9547	P	61.8537	P	71.8226	P	58.1153	P	68.9635	P	70.716	P	67.8461	P	63.9774	P	68.0687	P	60.6095	P	70.4982	P	74.6238	P	64.6446	P	63.2305	P
1415784_at	18.1414	P	17.2982	P	16.4202	P	16.3122	P	14.4935	P	12.7501	P	17.2393	P	16.8557	P	9.44764	P	9.3958	P	13.0874	P	13.9579	P	13.1338	P	11.6595	P	12.5229	P
1415785_a_at	45.5182	P	42.2957	P	40.3715	P	48.0211	P	35.7321	P	36.839	P	40.2988	P	46.1275	P	35.0422	P	39.4106	P	43.8724	P	44.8765	P	46.0651	P	40.5207	P	39.8535	P
1415786_at	0.552624	A	0.359411	A	1.31174	A	1.56422	A	1.06499	A	0.315352	A	2.51036	A	1.56591	A	0.915051	A	0.704174	A	1.18923	A	1.51589	A	0.856061	A	0.933333	A	0.992858	A
1415787_at	28.9268	P	28.8264	P	32.129	P	31.9809	P	24.1266	P	33.4593	P	32.0748	P	33.2971	P	31.8189	P	32.8917	P	24.9492	P	35.6794	P	36.1189	P	31.475	P	30.4774	P
1415788_at	22.6195	P	21.3274	P	23.0015	P	20.341	P	18.5812	P	19.1459	P	22.0225	P	20.3081	P	16.6554	P	12.9788	P	23.2534	P	19.5744	P	18.7211	P	17.6063	P	18.1422	P
1415789_a_at	11.5	P	10.1905	P	13.7616	P	12.9417	P	9.32189	P	9.75055	P	12.0707	P	10.5244	P	11.2544	P	9.50453	P	7.05112	P	17.1172	P	13.3994	P	8.90828	P	12.7912	P
1415790_at	7.43321	P	12.2753	P	10.8514	P	8.87596	P	8.4782	P	7.16495	P	8.25907	P	7.3835	P	5.66049	P	5.38109	P	8.3062	P	7.02285	P	8.86204	P	5.19042	P	6.64419	P
1415791_at	9.79572	P	6.60355	P	10.6224	P	10.8077	P	8.51423	P	8.54996	P	11.4269	P	9.72396	P	10.2021	P	7.34079	P	9.82059	P	8.83342	P	9.79176	P	8.50939	P	7.31643	P
1415792_at	5.31172	P	5.42784	P	6.21821	P	4.66332	P	6.34132	P	7.5891	P	11.1597	P	6.99897	P	10.6235	M	4.84531	P	7.82348	P	9.11586	P	5.29582	P	6.40179	P	7.87419	P
1415793_at	59.9955	P	60.9111	P	64.7374	P	59.3677	P	49.5401	P	57.1403	P	69.5685	P	66.8568	P	61.4847	P	56.7213	P	66.9837	P	57.1332	P	50.5212	P	59.1114	P	59.2188	P
1415794_a_at	22.7307	P	21.2177	P	27.6846	P	24.4279	P	19.2823	P	22.4582	P	16.7812	P	22.5798	P	14.258	P	30.6234	P	21.8345	P	22.7592	P	19.1204	P	21.1229	P	13.6658	P
1415795_at	11.6713	P	9.23305	P	12.0094	P	8.0532	P	6.15436	P	7.23807	P	8.67009	P	8.88222	P	4.95039	P	9.76301	P	8.50318	P	6.98719	P	8.14321	P	6.56537	P	5.90744	P
1415796_at	54.8773	P	45.9519	P	52.2965	P	54.5077	P	52.9253	P	50.0667	P	59.691	P	52.5942	P	50.7522	P	56.9273	P	45.3285	P	53.4106	P	51.7064	P	52.4113	P	55.6037	P
1415797_at	0.354539	A	0.513479	A	0.548661	A	0.423059	A	0.429324	A	0.358578	A	1.19686	A	1.00032	A	1.49907	A	0.383292	A	0.209734	A	0.478151	A	1.06344	A	0.293911	A	0.500998	A
1415798_at	0.834059	A	0.292906	A	0.375488	A	0.992902	A	0.767091	A	0.502834	A	0.481788	A	0.381274	A	2.74167	A	0.191534	A	0.457772	A	0.589345	A	0.336324	A	0.235156	A	0.203664	A
1415799_at	21.4585	P	19.1786	P	21.4502	P	24.0982	P	19.1894	P	21.4044	P	20.1942	P	24.7575	P	19.0727	P	17.4993	P	18.6688	P	22.1643	P	25.6242	P	19.2599	P	17.8138	P
1415800_at	3.24518	P	3.87914	P	4.39819	P	3.7357	P	2.99403	P	2.49032	P	3.82429	P	4.36171	P	2.69171	P	2.17683	P	2.8098	P	3.62665	P	3.30279	P	3.67406	P	2.31146	P
1415801_at	4.03263	A	2.27621	A	3.04199	A	2.38314	A	0.345228	A	1.29897	A	1.68982	A	1.83743	A	1.48273	A	0.712341	A	1.55702	A	1.44937	A	1.25307	A	1.02397	A	0.714411	A
1415802_at	27.9783	P	21.3101	P	30.3074	P	18.5211	P	20.0123	P	19.6945	P	27.4259	P	33.216	P	23.1332	P	20.819	P	22.1068	P	28.1362	P	21.6803	P	20.4843	P	19.8376	P
1415803_at	2.83752	A	2.757	A	2.89038	A	2.38903	A	1.40396	A	0.883569	A	2.00159	A	2.2718	A	2.28491	A	0.811415	A	2.48415	A	1.76647	A	1.97442	A	0.975607	A	1.07295	A
1415804_at	0.792914	A	1.18322	A	1.60292	A	0.731201	A	0.497873	A	0.397023	A	2.54595	A	1.61914	A	1.44191	A	0.504993	A	0.173529	A	0.178167	A	0.239417	A	1.41246	A	0.219913	A
1415805_at	1.63231	A	2.84104	A	2.32969	A	2.01057	A	1.50503	A	1.096	A	1.61685	A	0.819913	A	2.43825	A	0.872888	M	2.55828	A	0.610637	A	1.36727	A	1.24217	A	1.73186	A
1415806_at	3.22118	A	1.68198	A	1.71534	A	2.37724	A	0.721929	A	1.36666	A	0.83634	A	1.50079	A	1.8516	A	0.780937	A	2.13177	A	0.578711	A	2.28352	A	0.347008	A	1.21648	A
1415807_s_at	14.1155	P	13.0869	P	10.4915	P	12.8072	P	10.6496	P	10.0484	P	14.1448	P	11.875	P	11.9432	P	9.73064	P	9.78457	P	10.8002	P	11.3811	P	9.32024	P	8.33491	P
1415808_at	0.0896299	A	0.0240589	A	0.0744249	A	0.0809173	A	0.0911632	A	0.0663892	A	0.331178	A	0.200785	A	0.718722	A	0.0531151	A	0.0570406	A	0.0548102	A	0.0965524	A	0.282138	A	0.0394751	A
1415809_at	0.804666	A	0.368962	A	0.255344	A	0.540768	A	0.425305	A	0.281752	A	0.513111	A	0.485788	A	0.882897	A	0.0458334	A	0.220124	A	0.311037	A	0.495572	A	0.112925	A	0.0756995	A
1415810_at	0.33713	A	0.107504	A	0.288744	A	0.737317	A	0.281667	A	0.584673	A	0.242183	A	0.213354	A	0.150765	A	0.0896067	A	0.199364	A	0.118189	A	0.155601	A	0.0442742	A	1.0615	A
1415811_at	0.261855	A	0.176013	A	0.235292	A	0.614695	A	0.148596	A	0.17629	A	1.42619	A	1.01231	A	1.07634	A	0.276655	A	0.152964	A	0.173129	A	0.712409	A	0.830841	A	0.884519	A
1415812_at	6.21356	P	3.03055	P	3.6546	A	6.95972	P	5.01086	P	6.62883	P	8.41832	P	6.99332	P	6.66878	A	4.41152	P	5.78682	P	4.9344	P	6.38496	P	5.66051	P	6.74793	P
1415813_at	16.5108	P	15.3023	P	16.0937	P	19.9543	P	14.7694	P	16.9865	P	17.9949	P	19.9023	P	17.1627	P	14.7021	P	14.0173	P	18.0152	P	18.3564	P	19.0796	P	15.6471	P
1415814_at	12.8772	P	12.371	P	15.1924	P	11.3985	P	10.9541	P	12.8772	P	15.7349	P	14.7179	P	14.1351	P	15.0212	P	13.0935	P	13.5965	P	15.2766	P	14.7641	P	12.1365	P
1415815_at	0.158192	A	1.46724	A	1.75501	A	0.215932	A	0.13318	A	0.185867	A	1.03255	A	0.238425	A	0.567617	A	0.0996468	A	0.209734	A	1.0206	A	0.612988	A	0.182545	A	1.10734	A
1415816_at	27.3958	P	18.2774	P	23.3012	P	18.4824	P	16.4517	P	17.995	P	22.8425	P	19.3644	P	22.0067	P	16.1679	P	23.9051	P	21.8015	P	21.8186	P	19.6464	P	20.4716	P
1415817_s_at	17.3412	P	17.4355	P	20.9481	P	17.7839	P	12.1982	P	16.7907	P	18.5588	P	19.7212	P	13.6441	P	17.5877	P	16.7716	P	17.8788	P	18.5972	P	20.8132	P	27.5437	P
1415818_at	21.8536	P	14.8874	P	20.3352	P	23.224	P	17.5152	P	23.6495	P	29.1488	P	21.6501	P	30.7393	P	22.0724	P	16.0431	P	20.5213	P	22.3997	P	24.1537	P	20.9856	P
1415819_a_at	26.5039	P	18.094	P	22.4605	P	22.0788	P	18.999	P	19.91	P	24.4589	P	23.29	P	24.8595	P	14.7538	P	20.7463	P	21.7702	P	23.0573	P	21.6457	P	21.7605	P
1415820_x_at	26.7392	P	24.3747	P	27.8148	P	27.0877	P	29.0413	P	26.2978	P	20.0871	P	29.8555	P	21.9889	P	24.7883	P	22.2926	P	31.6179	P	29.4124	P	18.5196	P	18.6857	P
1415821_at	34.6269	P	35.1645	P	36.3491	P	49.1613	P	39.0675	P	39.7729	P	41.0906	P	41.8088	P	33.3099	P	36.1782	P	34.597	P	38.1572	P	37.5241	P	36.1223	P	35.7202	P
1415822_at	3.3172	P	2.46905	P	3.31873	P	2.1409	A	2.13354	A	1.86028	M	4.01157	P	2.35952	A	2.7042	A	1.96237	P	2.21683	A	1.8056	A	2.19967	P	1.88291	A	2.14109	A
1415823_at	2.47257	A	1.56421	A	1.55662	A	1.57617	A	1.59369	A	0.392216	A	2.98492	A	1.98449	A	1.85571	A	0.918014	A	0.995868	A	0.857675	A	2.25126	A	1.42464	A	1.74351	A
1415824_at	2.34114	M	1.68711	P	2.60682	A	3.15826	P	1.83949	P	2.07827	P	2.08807	P	2.70951	P	1.6054	P	0.339039	P	2.08079	P	1.66046	P	2.13524	P	0.933333	A	0.827679	M
1415825_s_at	16.3202	P	10.9561	P	12.2972	P	12.9193	P	12.4814	P	11.7629	P	14.5304	P	12.6931	P	13.1143	P	10.3116	P	11.3499	P	12.991	P	12.8752	P	10.4694	P	10.1119	P
1415826_at	16.2526	P	13.8386	P	12.4934	P	19.7331	P	13.8873	P	16.3649	P	20.0178	P	18.7107	P	16.2058	P	15.2634	P	11.362	P	16.2831	P	23.1266	P	16.0203	P	14.7243	P
1415827_a_at	119.811	P	110.696	P	115.155	P	127.16	P	106.538	P	124.294	P	119.165	P	140.115	P	113.469	P	113.293	P	136.738	P	131.988	P	137.746	P	134.807	P	112.378	P
1415828_a_at	101.212	P	93.4377	P	93.4162	P	100.965	P	81.2173	P	96.7104	P	95.6844	P	104.299	P	84.7182	P	80.9569	P	107.241	P	102.102	P	111.188	P	104.887	P	91.1078	P
1415829_at	9.51514	P	10.0009	P	13.4283	P	10.7964	P	9.93279	P	9.57481	P	11.8238	P	12.1367	P	7.00313	P	7.49997	P	11.5976	P	10.5882	P	10.0753	P	7.47923	P	12.0057	P
1415830_at	4.80429	P	3.22062	P	4.9242	P	4.86544	P	3.98225	P	4.40888	P	6.53491	P	5.70487	P	4.62827	P	2.84223	P	4.2069	P	4.22888	P	3.98358	P	5.95553	P	4.37769	P
1415831_at	66.1936	P	60.7534	P	65.3788	P	56.1844	P	50.9906	P	53.0394	P	66.4424	P	55.3369	P	56.7016	P	51.3131	P	57.833	P	58.5116	P	65.2449	P	66.456	P	54.7439	P
1415832_at	0.129555	A	0.748587	A	0.502073	P	0.215932	A	0.0835942	A	0.142792	A	0.134315	A	0.213354	A	0.0460368	A	0.00688283	A	0.117237	A	0.249308	A	0.600593	A	0.418072	A	0.112558	A
1415833_x_at	218.506	P	180.414	P	243.476	P	219.345	P	207.687	P	242.457	P	209.662	P	226.766	P	207.564	P	200.725	P	231.009	P	223.62	P	224.661	P	217.323	P	217.015	P
1415834_at	14.41	P	12.0277	P	12.6372	P	17.4233	P	16.521	P	14.9703	P	18.8056	P	20.8671	P	19.3385	P	25.5962	P	19.075	P	39.2801	P	24.5618	P	23.8626	P	23.6511	P
1415835_at	1.6145	A	0.987252	A	1.29187	A	1.09575	A	1.24449	A	1.32798	A	0.821141	A	0.219629	A	0.559697	A	0.214066	A	1.53462	A	0.148041	A	0.197372	A	0.194212	A	0.545704	A
1415836_at	0.834059	A	1.40105	A	0.914062	A	2.21188	A	0.18739	A	0.368188	A	0.458217	A	1.35839	A	1.46232	A	0.109842	A	1.68039	A	1.31122	A	0.887393	A	0.909194	A	0.247085	A
1415837_at	0.129555	A	0.345107	A	0.13487	A	0.0809173	A	0.183495	A	0.123667	A	0.184561	A	0.356565	A	1.1897	A	0.0171137	A	0.0919629	A	0.0935663	A	0.221367	A	0.317486	A	0.0394751	A
1415838_at	75.0667	P	63.8011	P	62.625	P	64.5035	P	55.0996	P	67.2239	P	62.465	P	57.8311	P	56.1515	P	62.8892	P	57.4478	P	63.2522	P	68.0638	P	60.563	P	57.6403	P
1415839_a_at	57.6579	P	55.2892	P	49.3573	P	55.8953	P	54.7902	P	54.2503	P	55.1118	P	56.7679	P	47.3936	P	53.9493	P	48.9412	P	51.141	P	50.3226	P	48.3026	P	50.6088	P
1415840_at	204.995	P	117.641	P	158.232	P	191.169	P	206.959	P	188.667	P	191.549	P	221.35	P	182.829	P	194.108	P	215.283	P	180.639	P	239.273	P	213.464	P	207.643	P
1415841_at	30.0618	P	17.7217	P	19.5199	P	18.039	P	14.5441	P	16.2767	P	18.6537	P	19.6554	P	15.4442	P	13.5723	P	22.7077	P	15.0816	P	18.2945	P	11.4493	P	13.6721	P
1415842_at	6.55303	P	4.7904	P	5.94247	P	6.19347	A	4.06104	A	3.86437	A	6.2586	A	6.71584	P	6.07001	A	3.04479	M	5.11744	M	3.7537	A	6.27844	P	4.20942	P	4.32959	P
1415843_at	2.04881	A	0.95226	A	0.661717	A	1.39662	A	0.289584	A	0.869094	A	1.18942	A	1.33462	A	2.16495	A	0.492085	A	1.43959	A	0.998806	A	1.29744	A	1.50388	A	1.25102	A
1415844_at	0.135276	A	0.125615	A	0.282066	A	0.0743663	A	0.0315201	A	0.166716	A	0.082907	A	0.1566	A	0.402112	A	0.0422556	A	0.0277526	A	0.0219184	A	0.185407	A	0.0218042	A	0.45087	A
1415845_at	2.63401	A	1.45704	P	2.02595	P	1.47451	A	1.41237	P	1.06219	A	1.63876	P	1.42964	A	1.2384	A	0.594048	A	1.95638	P	0.599987	A	1.1076	P	0.951445	P	0.901596	A
1415846_a_at	0.0953196	A	0.0895357	A	0.0609609	A	0.1457	A	0.0722903	A	0.0378333	A	0.402932	A	0.0669213	A	0.162172	A	0.0251093	A	0.0669524	A	0.0311741	A	0.0386599	A	0.590817	A	0.0394751	A
1415847_at	3.07123	P	1.63585	A	3.28579	A	2.53636	A	2.83404	A	2.99978	A	3.57373	A	2.70368	A	1.88451	A	1.89902	A	2.17712	A	3.33292	A	0.440239	A	1.50388	A	1.8368	A
1415848_at	0.634526	A	2.37514	A	1.38457	A	3.47942	A	0.433346	A	1.93293	A	3.07646	A	1.15589	A	0.535958	A	0.814194	A	0.548976	A	3.06324	A	1.08867	A	2.22054	A	2.24091	A
1415849_s_at	17.3351	P	14.5696	P	14.3301	P	11.0892	P	9.49822	P	11.8997	P	14.2605	P	14.3192	P	10.9715	A	8.23238	P	8.99337	P	7.48713	P	11.0423	P	8.84494	P	10.4836	P
1415850_at	4.58102	A	3.1308	A	4.67439	A	3.7357	A	1.61905	A	2.82506	A	3.21699	A	4.80873	A	3.1423	A	1.47098	A	3.18291	A	0.488695	A	3.40074	A	3.63677	A	1.86015	A
1415851_a_at	22.7615	P	18.9718	A	16.7727	A	25.416	P	22.3017	P	16.3746	P	23.6609	P	22.1643	P	13.9641	A	11.2606	P	15.035	P	15.2415	P	23.3067	P	15.2509	P	14.8246	P
1415852_at	19.0901	P	16.7496	P	17.9933	P	17.5509	P	15.3171	P	20.5518	P	17.4172	P	19.5895	P	14.6223	P	13.3684	P	18.6135	P	18.3253	P	16.5023	P	15.9561	P	17.3532	P
1415853_at	11.6713	A	7.73958	A	11.7151	A	5.57953	A	3.73312	A	7.80366	A	8.9875	A	5.52258	A	7.72497	A	2.84559	A	8.27041	A	8.77338	P	5.32893	A	5.49745	A	5.72525	A
1415854_at	1.34761	A	0.116543	A	0.548661	A	0.944393	A	0.717828	A	0.555782	A	1.30072	A	0.613983	A	1.48273	A	0.243899	A	0.74938	A	0.573398	A	0.768524	A	0.626705	A	0.839036	A
1415855_at	3.50337	P	2.87259	P	4.21401	P	3.72988	M	4.05666	P	3.3688	P	4.56356	P	3.49229	P	2.91256	P	3.72737	P	4.90673	P	5.38578	P	3.62306	P	4.77124	P	5.1678	P
1415856_at	2.69983	A	2.73077	P	3.07494	P	2.23552	P	1.89476	M	1.90387	M	1.94382	A	1.48894	A	1.95038	A	0.954928	P	2.01855	A	1.84477	A	2.56151	A	1.20574	A	1.54584	M
1415857_at	0.215688	A	0.0717349	A	0.114743	A	0.228619	A	0.114007	A	0.142792	A	0.355189	A	0.194493	A	0.188884	A	0.0531151	A	0.127407	A	0.0935663	A	0.191387	A	0.153452	A	0.107263	A
1415858_at	49.0349	P	49.0573	P	43.3138	P	46.2607	P	41.1074	P	48.443	P	50.0505	P	52.9299	P	43.9197	P	45.1011	P	45.2967	P	57.7667	P	51.9549	P	44.608	P	46.0091	P
1415859_at	16.8122	P	12.2921	P	13.5916	P	13.0929	P	10.0144	P	11.7873	P	17.4554	P	14.9946	P	16.0032	P	10.6019	P	12.7659	P	15.0693	P	14.7775	P	12.6607	P	13.816	P
1415860_at	42.0491	P	38.2504	P	39.3385	P	41.048	P	32.219	P	31.0041	P	41.6281	P	38.9725	P	34.5411	P	30.4023	P	36.0024	P	40.7644	P	42.6311	P	35.1826	P	35.7914	P
1415861_at	1.01662	A	0.897396	A	0.847698	A	0.222278	A	0.680965	A	0.608754	A	0.859108	A	0.188194	A	1.0319	A	0.373388	A	1.17815	A	0.188262	A	0.532567	A	0.644666	A	0.268898	A
1415862_at	2.01306	A	2.44817	P	2.49467	A	1.86216	P	1.0858	P	0.849795	A	1.42619	A	1.41184	A	2.84583	P	0.370918	A	1.73658	A	0.420352	A	0.495572	A	0.620721	A	0.155201	A
1415863_at	80.9384	P	76.1374	P	72.8144	P	92.4865	P	85.373	P	83.8549	P	75.3942	P	92.3503	P	71.4182	P	90.9973	P	81.256	P	95.1637	P	93.3998	P	70.0489	P	68.8444	P
1415864_at	4.1892	M	2.22422	A	3.95739	P	2.60698	M	1.96287	A	2.79109	P	2.1456	P	2.55802	P	0.94724	A	2.06118	P	2.50695	A	3.45949	P	2.87293	P	1.74821	P	2.69486	P
1415865_s_at	3.65361	P	3.12552	P	5.68635	P	2.90648	P	2.53659	P	2.76683	P	3.47602	P	4.33875	P	3.54877	P	1.4649	P	3.0909	P	3.05752	P	2.60686	P	2.02395	P	3.09205	P
1415866_at	7.40891	P	4.38191	P	6.31667	P	4.97505	P	3.79425	P	3.37366	P	4.59792	P	4.5338	P	3.43128	P	1.16315	P	5.13502	P	4.44992	P	4.02954	P	3.40079	P	3.0564	P
1415867_at	44.819	P	39.1649	P	37.1161	P	46.7939	P	40.4429	P	46.8687	P	45.8417	P	45.7743	P	48.3101	P	39.4706	P	38.3009	P	50.7512	P	52.4591	P	50.642	P	48.5619	P
1415868_at	0.186907	A	0.842687	A	0.175077	A	0.404388	A	0.0722903	A	0.0806918	A	0.282838	A	0.169258	A	1.38483	A	0.0218563	A	0.183846	A	0.40988	A	0.0848577	A	0.788715	A	0.0914339	A
1415869_a_at	18.819	P	14.3994	P	15.0422	P	19.1468	P	15.1514	P	17.569	P	17.868	P	15.3154	P	16.5319	P	14.1355	P	15.774	P	18.3253	P	15.2629	P	14.0153	P	15.2388	P
1415870_at	28.2138	P	22.6575	P	29.1296	P	31.2779	P	25.224	P	31.1465	P	34.8326	P	34.9868	P	24.0828	P	28.542	P	28.2475	P	32.6487	P	33.783	P	31.2472	P	27.8898	P
1415871_at	5.89858	P	4.10878	P	6.06722	P	5.31497	P	3.96474	P	4.38942	P	5.83939	P	6.46071	P	2.4258	P	3.58086	P	4.498	P	4.25793	P	6.0855	P	3.71136	P	4.65461	P
1415872_at	24.7152	P	20.5139	P	24.3046	P	30.0342	P	27.8059	P	26.2929	P	28.6431	P	30.5707	P	20.8555	P	21.7843	P	22.8627	P	27.6999	P	27.9969	P	23.8884	P	27.6782	P
1415873_a_at	15.6135	P	15.8998	P	15.6039	P	14.5797	P	10.0053	P	9.07207	P	14.3119	P	13.6039	P	14.6662	P	7.7065	P	15.7618	P	15.4447	P	14.518	P	15.9433	P	13.7659	P
1415874_at	7.01416	A	4.79579	A	4.16138	A	4.69799	A	6.80963	A	3.84979	A	5.77161	A	5.36293	M	5.78837	A	2.72172	A	5.59861	A	5.03976	A	5.90604	P	4.74624	M	4.88381	A
1415875_at	1.65607	A	1.21351	A	0.661717	A	1.10179	A	1.10247	A	0.363383	A	1.07002	A	1.16186	A	0.539912	A	0.388259	A	1.686	A	0.782101	A	1.03824	A	0.376583	A	0.753989	A
1415876_a_at	142.638	P	131.928	P	149.74	P	134.23	P	129.623	P	141.267	P	147.535	P	146.861	P	129.31	P	115.929	P	143.982	P	143.384	P	142.356	P	128.432	P	135.11	P
1415877_at	0.152458	A	0.0497797	A	0.315448	A	0.196859	A	0.206906	A	0.0806918	A	0.323151	A	0.188194	A	0.18506	A	0.0186749	A	0.173529	A	0.148041	A	0.233395	A	0.0613022	A	0.0809328	A
1415878_at	3.48535	P	2.17747	P	2.11842	P	4.65754	P	1.99697	P	0.869094	A	2.66673	P	1.94335	P	2.69587	P	1.34415	P	2.46705	P	2.65791	P	3.34849	P	1.1269	P	1.54004	P
1415879_a_at	137.609	P	118.874	P	150.881	P	131.117	P	126.213	P	147.475	P	148.241	P	147.739	P	133.886	P	124.231	P	137.66	P	139.277	P	144.048	P	131.988	P	138.625	P
1415880_a_at	189.08	P	191.295	P	172.96	P	226.178	P	185.965	P	216.153	P	218.144	P	226.47	P	218.044	P	196.788	P	190.798	P	206.416	P	217.269	P	210.956	P	182.186	P
1415881_at	123.555	P	110.316	P	112.94	P	124.255	P	111.064	P	115.31	P	129.281	P	130.451	P	120.05	P	129.485	P	110.832	P	124.162	P	136.531	P	123.397	P	112.795	P
1415882_at	110.436	P	94.9975	P	100.857	P	111.662	P	96.3482	P	112.597	P	120.26	P	107.984	P	106.554	P	109.843	P	95.9517	P	112.102	P	110.984	P	106.089	P	109.83	P
1415883_a_at	0.319734	A	0.827795	A	1.01356	A	0.0874522	A	0.121663	A	0.767798	A	0.15117	A	0.099213	A	0.686818	A	0.0836622	A	0.74938	A	0.20345	A	0.173466	A	0.136051	A	0.209075	A
1415884_at	4.59309	A	3.72463	A	3.79285	A	4.37989	A	4.41633	A	4.17061	A	3.59465	A	3.91908	A	0.882897	A	1.51363	A	3.40182	A	2.82886	A	4.4241	A	3.13418	A	4.11937	A
1415885_at	0.898777	A	0.542632	A	0.741455	A	0.590085	A	1.13165	A	0.200237	A	0.331178	A	0.194493	A	1.38483	A	0.187074	A	0.356658	A	1.22865	A	0.251473	A	0.112925	A	0.641114	A
1415886_at	1.46021	A	1.63073	A	3.885	A	2.32413	A	0.644178	A	2.27213	A	2.60993	A	2.47634	A	3.1925	A	1.86116	A	1.80411	A	1.28918	A	2.57447	A	1.21181	A	1.90688	A
1415887_at	65.6851	P	54.6252	P	59.5333	P	66.6618	P	64.2955	P	58.6915	P	63.3842	P	66.0734	P	71.3027	P	55.0094	P	59.5163	P	63.6458	P	59.6611	P	56.8827	P	58.8832	P
1415888_at	22.8975	P	21.9515	P	17.7127	P	25.0703	P	20.2496	P	22.4533	P	29.7403	P	22.629	P	27.7989	P	19.3568	P	19.3645	P	19.4624	P	22.3789	P	26.2588	P	22.1484	P
1415889_a_at	172.058	P	164.63	P	189.878	P	214.906	P	227.709	P	182.546	P	150.006	P	226.761	P	144.603	P	192.812	P	236.08	P	204.521	P	208.136	P	173.884	P	160.173	P
1415890_at	13.0794	P	11.0569	P	15.0422	P	14.4904	P	9.14117	M	10.8786	P	12.8613	P	11.7691	P	9.13599	P	9.59326	P	16.0981	P	11.9846	P	13.8492	P	9.44708	P	11.8065	P
1415891_at	89.3196	P	85.7434	P	56.8752	P	119.565	P	90.2408	P	91.7794	P	111.477	P	102.439	P	98.9996	P	76.0107	P	100.833	P	100.334	P	102.275	P	93.9677	P	88.9982	P
1415892_at	8.78377	P	7.91042	P	8.47434	P	10.571	P	10.945	P	8.8232	P	13.2296	P	10.9491	P	11.2588	P	9.09878	P	9.53855	P	9.36257	P	9.62312	P	7.4603	P	9.66657	P
1415893_at	7.32993	P	4.4624	P	6.05408	P	6.36526	P	5.5682	P	4.80288	P	7.5869	P	7.25351	P	6.07001	P	4.83439	P	5.14087	P	5.55623	P	5.18329	P	4.1097	P	4.22744	P
1415894_at	21.4523	P	14.7398	P	16.0219	P	15.0315	P	11.6826	P	11.4013	P	14.1769	P	13.5485	P	16.8053	P	6.54522	P	15.8657	P	12.0273	P	15.2766	P	11.4111	P	9.7593	P
1415895_at	45.1436	A	55.0417	A	26.4605	A	44.261	A	29.164	A	35.2275	A	50.5878	A	37.8642	A	56.5915	A	13.3811	A	45.7931	A	28.5474	A	47.4382	A	41.9411	A	33.2468	A
1415896_x_at	5.13645	A	3.82583	A	3.86525	A	5.64849	A	3.73312	A	4.13172	A	8.9809	A	4.70569	A	6.72018	A	1.77327	A	4.23597	A	3.55744	A	4.50314	A	3.56842	A	3.49697	A
1415897_a_at	414.977	P	401.537	P	420.945	P	404.764	P	375.046	P	402.786	P	402.523	P	424.821	P	372.589	P	376.736	P	422.539	P	409.619	P	397.258	P	393.987	P	362.195	P
1415898_at	4.0808	P	1.64098	P	2.75192	P	2.56579	P	2.13354	P	2.6795	P	4.646	P	2.4238	P	2.55449	P	1.34415	P	2.38164	P	3.44798	P	3.62306	P	3.12179	P	2.84285	P
1415899_at	7.73101	P	4.39264	A	4.91105	A	4.99812	M	9.57964	P	3.02891	M	8.11294	P	5.52828	P	4.64097	A	3.84661	P	5.1233	P	4.14757	P	4.02954	M	4.42773	P	4.79933	A
1415900_a_at	1.54326	A	1.17313	A	1.41766	A	1.10179	A	0.381184	A	1.11049	A	2.81548	A	1.94335	A	0.955293	A	0.791999	A	0.913415	A	1.89518	A	0.440239	A	1.91355	A	1.7843	A
1415901_at	7.88302	A	8.47925	A	8.84783	A	12.9305	A	10.5315	A	11.6944	M	14.4019	M	11.4402	P	13.5434	A	8.17325	P	9.56854	A	11.7595	A	12.2904	P	10.8509	A	10.5765	A
1415902_at	0.33713	A	0.222435	A	0.302098	A	0.441706	A	0.18739	A	0.464343	A	0.598694	A	0.436698	A	0.285179	A	0.200501	A	0.235744	A	0.446583	A	0.693733	A	0.513223	A	0.461994	A
1415903_at	8.22976	P	5.20053	P	8.13354	P	6.57122	P	4.21442	P	5.52318	P	5.64949	P	6.34155	P	5.00131	P	3.68542	P	5.92224	P	3.69015	P	6.0722	P	3.73001	P	4.87777	P
1415904_at	12.7792	P	8.05935	P	15.0161	P	14.161	P	14.397	P	18.3182	P	21.709	P	19.3315	P	12.24	P	15.9149	P	16.1715	P	8.63535	P	14.3541	P	12.0546	P	15.0505	P
1415905_at	0.839939	A	1.04235	A	0.728168	A	0.980782	A	0.685057	A	0.782265	A	1.63876	A	0.686869	A	1.20593	A	0.385774	A	0.565134	A	0.0789272	A	0.699956	A	0.770676	A	0.0914339	A
1415906_at	78.0174	P	68.3855	P	127.061	P	85.0257	P	103.783	P	84.6442	P	101.91	P	115.718	P	74.6438	P	92.3314	P	98.8202	P	85.9856	P	82.5982	P	69.3935	P	70.214	P
1415907_at	9.41757	P	9.895	P	9.96123	P	13.272	P	11.6507	P	11.3378	P	13.9002	P	14.7732	P	14.6179	A	10.1445	P	13.2028	P	12.6307	P	10.2847	P	12.5649	P	11.34	P
1415908_at	16.9475	P	12.4273	P	17.8366	P	17.9891	P	15.248	P	13.3612	P	15.1526	P	16.4807	P	9.93742	P	9.54485	P	12.0692	P	16.493	P	16.2556	P	14.8473	P	12.392	P
1415909_at	11.5734	P	9.44419	P	12.428	P	16.7124	P	11.9745	P	11.9779	P	13.8745	P	16.2655	P	13.2105	P	10.5815	P	11.3077	P	15.8575	P	15.0099	P	17.0216	P	13.5408	P
1415910_s_at	10.1741	A	8.30233	A	10.0922	A	4.22348	A	4.04353	A	2.893	A	9.65986	A	2.32444	A	2.45484	A	3.43525	A	8.40168	A	7.70782	A	7.93531	A	7.8581	A	3.87358	A
1415911_at	6.74713	P	7.50841	P	6.90727	P	7.45011	P	5.648	P	4.17547	A	5.54081	P	6.15416	P	5.31569	P	5.04248	P	6.63062	P	4.68896	P	6.99184	P	4.44645	P	6.08374	P
1415912_a_at	85.8774	P	78.4801	P	77.398	P	72.7843	P	66.2519	P	70.5112	P	86.6911	P	88.4798	P	65.538	P	61.9197	P	85.1818	P	76.3153	P	77.9213	P	76.8615	P	75.9471	P
1415913_at	0.64624	A	0.316584	A	1.60292	A	1.90969	A	1.22775	A	0.257763	A	0.53653	A	1.53632	A	0.355188	A	0.528352	A	0.814846	A	0.664013	A	1.13918	A	1.49778	A	1.67365	A
1415914_at	60.7039	P	51.8829	P	60.1556	P	67.1891	P	55.6558	P	66.2482	P	69.8496	P	69.9345	P	55.4413	P	50.1192	P	57.0883	P	66.4763	P	70.6784	P	53.0364	P	66.8612	P
1415915_at	26.9746	P	19.7248	P	24.9235	P	22.6572	P	16.0963	P	21.3995	P	24.5897	P	24.9319	P	21.8066	P	20.9961	P	24.2095	P	24.7868	P	21.5559	P	23.1964	P	21.9004	P
1415916_a_at	70.5464	P	45.1621	P	55.9674	P	77.4493	P	57.0739	P	70.3387	P	71.8565	P	65.3693	P	72.5037	P	85.3312	P	66.2929	P	78.9234	P	74.5879	P	85.1029	P	80.9833	P
1415917_at	60.1835	P	35.6612	P	45.2812	P	56.9928	P	39.6308	P	52.2371	P	62.4002	P	58.6069	P	54.1087	P	63.8986	P	50.8505	P	66.6275	P	60.4457	P	59.6853	P	57.4694	P
1415918_a_at	101.294	P	73.1188	P	91.7673	P	85.9455	P	70.7766	P	89.4056	P	109.323	P	93.4088	P	108.856	P	96.1851	P	81.6268	P	91.993	P	104.559	P	94.0076	P	88.6779	P
1415919_at	4.71979	M	3.44832	A	3.23967	A	2.7363	A	3.07199	M	2.08312	A	2.80841	A	2.94787	M	3.51099	A	1.49838	A	2.67821	A	2.06365	A	2.84693	A	3.20233	A	1.82513	M
1415920_at	24.0843	P	17.241	P	22.3693	P	24.2741	P	19.696	P	21.723	P	25.8394	P	25.0899	P	19.5467	P	19.8379	P	18.0417	P	23.7061	P	24.659	P	20.9939	P	20.719	P
1415921_a_at	2.98131	A	1.49273	A	0.860973	A	2.11722	A	1.7461	P	1.00424	A	3.41312	A	0.52862	A	2.89587	A	0.636686	A	2.19981	A	0.158055	A	2.6652	A	0.0956456	A	0.406472	A
1415922_s_at	17.0767	P	13.0361	P	20.2243	P	16.9347	P	11.8285	P	13.2928	P	11.2705	P	15.5309	P	14.4555	A	5.1048	P	14.6142	P	7.77946	P	10.6024	P	8.70562	P	9.31451	P
1415923_at	0.529255	A	1.16809	A	1.12625	A	1.13197	A	1.45446	A	0.965619	P	0.614175	A	0.868128	A	0.44528	A	0.559741	P	1.12279	A	0.933549	M	1.10129	A	1.1754	A	0.714411	A
1415924_at	1.08743	A	1.37564	A	1.09974	A	0.0545988	A	0.0722903	A	0.171503	A	0.176249	A	0.112036	A	0.196539	A	0.0234743	A	1.16153	A	0.336928	A	0.644007	A	0.0499368	A	0.0549003	A
1415925_a_at	6.33477	A	3.74592	A	5.56156	A	4.00885	P	2.95076	P	4.16575	P	3.38514	P	4.18943	P	3.61176	P	2.61196	P	3.81803	A	5.23903	P	5.30906	P	4.45269	P	3.55666	P
1415926_at	7.40283	P	4.45703	P	4.68096	P	6.37098	P	4.99762	P	4.66666	P	4.38462	P	6.97634	P	4.36178	A	3.54611	P	6.19342	P	7.63025	P	5.97249	P	5.12155	P	4.69078	P
1415927_at	1.52546	A	0.407277	A	1.20577	A	2.25916	A	1.43341	A	1.20713	A	2.19587	A	1.97861	A	2.51296	A	0.83369	A	1.18923	A	0.631964	A	1.35457	A	1.40028	A	1.83096	A
1415928_a_at	55.8978	P	55.0055	P	64.1931	P	62.4443	P	58.1976	P	63.2132	P	55.8835	P	57.3102	P	70.1947	P	59.9769	P	54.2222	P	59.087	P	63.7439	P	56.6257	P	51.4008	P
1415929_at	57.7018	P	47.1498	P	60.538	P	57.3514	P	46.7355	P	55.9192	P	57.5314	P	50.7971	P	51.273	P	48.9295	P	47.7613	P	53.5018	P	54.8827	P	52.3981	P	56.7991	P
1415930_a_at	69.8803	P	67.6418	P	82.0189	P	59.8701	P	50.1471	P	57.6081	P	53.2038	P	61.2826	P	51.7804	P	56.885	P	67.7587	P	60.2252	P	59.8608	P	57.8452	P	50.0068	P
1415931_at	1.48986	A	2.33346	A	1.93346	A	0.366965	A	1.85649	A	1.63274	A	1.52902	A	2.12535	A	0.579504	A	0.567631	A	0.235744	A	1.4549	A	1.71796	A	0.412139	A	0.423102	A
1415932_x_at	10.3878	P	8.1808	P	10.4522	P	7.4729	P	4.71984	P	4.85153	P	8.37189	P	8.41544	P	4.67485	P	2.88257	P	10.0248	P	6.40595	P	5.66702	P	7.38458	P	5.0892	P
1415933_a_at	233.686	P	218.553	P	230.276	P	234.311	P	227.168	P	248.318	P	237.445	P	266.563	P	232.111	P	235.556	P	240.524	P	266.445	P	256.775	P	230.048	P	225.988	P
1415934_at	7.19631	P	6.15596	P	7.33364	P	8.0532	P	5.45744	P	6.96997	P	7.72694	P	6.93672	P	8.34541	P	6.50334	P	6.07546	P	6.2344	P	6.26513	P	7.3972	P	8.86429	P
1415935_at	2.95734	A	0.90736	A	2.83104	A	3.03538	A	1.72914	A	2.29152	A	3.30113	M	2.72697	A	1.88451	A	1.12219	A	2.1261	A	1.68833	A	2.21256	M	1.65038	A	2.61802	A
1415936_at	18.2831	P	14.1557	P	15.9043	P	16.1675	P	11.5185	P	16.1887	P	20.8424	P	15.8735	P	26.6389	P	10.3892	P	17.5259	P	19.4375	P	12.6847	P	10.0627	P	10.955	P
1415937_s_at	13.9315	P	12.8894	P	11.9898	P	13.7978	P	11.9106	P	14.5692	P	15.7732	P	14.6459	P	14.495	P	11.8917	P	11.3681	P	15.0693	P	17.3188	P	12.699	P	10.5641	P
1415938_at	0.238755	A	0.340346	A	0.255344	A	0.241284	A	0.214733	A	0.142792	A	0.167914	A	0.300779	A	0.231098	A	0.604666	A	0.272339	A	0.143045	A	0.14966	A	0.118697	A	0.18746	A
1415939_at	0.934107	A	1.56933	A	0.46212	A	2.36544	A	0.89076	A	1.44888	A	0.505291	A	2.1488	A	0.87888	A	0.351249	A	0.431072	A	2.00742	A	0.774767	A	0.722616	A	0.478697	A
1415940_at	8.30887	P	5.86202	P	7.24182	P	8.54148	P	6.18996	P	6.23419	P	7.83354	P	7.63199	P	8.98461	P	3.1844	P	7.74611	P	6.43555	P	6.55818	P	7.20166	P	6.39421	P
1415941_s_at	3.84606	P	1.88771	P	3.14743	P	3.45027	P	2.06521	P	1.87481	P	2.27473	P	2.69204	P	1.65864	P	1.52891	P	2.34181	P	2.70345	P	2.65223	P	2.0485	P	2.00045	P
1415942_at	241.948	P	234.597	P	257.836	P	266.648	P	250.984	P	263.054	P	250.595	P	280.813	P	258.207	P	250.878	P	252.484	P	262.682	P	278.334	P	241.422	P	242.887	P
1415943_at	66.9973	P	43.4352	P	72.2058	P	65.6921	P	47.721	P	52.7244	P	70.5638	P	63.9549	P	59.7757	P	129.574	P	59.105	P	67.9167	P	67.4052	P	60.332	P	50.1704	P
1415944_at	34.2228	P	23.7649	P	35.9461	P	22.8939	P	20.2543	P	21.4534	P	32.0257	P	26.7066	P	25.6191	P	46.4557	P	23.5264	P	20.7209	P	27.2239	P	27.0954	P	17.5362	P
1415945_at	0.441767	A	1.09759	A	1.03345	A	1.2585	A	1.45446	A	0.999415	P	2.05206	A	0.976327	A	2.52957	A	0.844862	P	1.86609	A	0.446583	A	1.87812	P	1.33942	A	1.82513	P
1415946_at	11.7936	P	9.51648	P	8.84128	P	13.2104	P	8.1452	P	11.4648	P	14.4919	P	13.4985	P	13.1887	A	8.84307	P	11.8394	P	12.2039	P	12.6507	P	11.1182	P	12.7475	P
1415947_at	180.136	P	169.983	P	148.121	P	184.264	P	174.053	P	186.448	P	192.823	P	196.734	P	190.428	P	193.04	P	192.149	P	205.807	P	196.301	P	190.791	P	191.106	P
1415948_at	119.051	P	117.754	P	89.853	P	98.8135	P	97.6081	P	112.158	P	122.062	P	116.811	P	116.793	P	151.798	P	111.062	P	134.565	P	124.956	P	116.493	P	120.177	P
1415949_at	0.505902	A	0.615828	A	0.402155	A	0.460328	A	0.301476	A	0.613571	A	0.58319	A	0.344192	A	0.374717	A	0.175994	A	0.127407	A	0.178167	A	0.569642	A	0.513223	A	0.467559	A
1415950_a_at	67.7006	P	51.0104	P	61.9445	P	71.2805	P	44.9156	P	67.7216	P	88.1012	P	79.2076	P	66.8326	P	37.7669	P	62.6242	P	61.6003	P	75.6722	P	70.956	P	61.4837	P
1415951_at	2.4905	A	1.47233	A	0.648422	A	1.33662	A	0.865971	A	0.449913	A	1.93659	A	1.14394	A	0.834736	A	0.709617	A	0.351363	A	0.568086	A	1.12655	A	0.418072	A	0.596149	A
1415952_at	5.71698	A	4.38728	A	7.53694	A	6.51403	A	5.98095	A	5.66437	A	7.1123	A	8.22402	A	5.02678	A	3.51141	A	6.90294	A	3.60934	A	7.56685	A	5.65424	A	3.63431	A
1415953_s_at	9.00919	P	5.88377	P	7.33364	P	6.98826	P	5.21407	P	4.8564	P	6.77025	P	8.04373	P	8.69505	P	3.23228	P	5.93402	P	6.05715	P	6.07885	P	4.9651	P	4.37769	P
1415954_at	0.342932	A	0.102998	A	1.23889	A	0.883648	A	0.117833	A	0.377798	A	1.15219	A	0.741381	A	0.139386	A	0.331745	A	0.261864	A	0.30587	A	0.155601	A	0.0329975	A	0.318196	A
1415955_x_at	10.3389	A	7.70654	A	10.3213	A	7.14801	A	9.28573	A	6.20984	A	6.81725	A	8.06063	A	7.02458	A	4.67468	A	5.93402	A	7.32627	A	6.73821	A	5.69815	A	5.00459	A
1415956_a_at	8.30278	A	6.69652	A	8.36949	A	10.6781	A	7.63321	A	8.73049	A	10.5521	A	10.2951	A	9.34372	A	5.4218	A	7.4488	A	9.32645	A	8.95623	A	8.43346	A	8.23655	A
1415957_a_at	6.735	P	5.31413	P	6.79574	P	6.41104	P	5.26271	P	6.95535	P	6.78368	P	7.48518	P	9.15329	P	5.85383	P	6.22293	P	8.01248	P	6.27844	P	5.91785	P	6.16283	P
1415958_at	5.05791	A	5.33037	A	4.74013	A	3.66004	A	4.18373	A	4.1852	A	5.21401	A	3.82693	A	4.32798	A	2.42401	A	5.81625	A	4.07214	A	5.46806	A	4.04117	A	3.53278	A
1415959_at	0.418479	A	0.259907	A	0.235292	A	0.329424	A	0.121663	A	0.200237	A	0.217599	A	0.288341	A	0.158366	A	0.049454	A	0.314391	A	0.0740734	A	0.12597	A	0.165076	A	0.0861778	A
1415960_at	3.3172	A	1.44686	A	3.31214	A	3.42693	A	1.64866	A	1.86512	A	3.39913	A	2.43548	A	1.73246	A	1.04093	A	1.17261	A	1.82798	A	1.66041	A	0.335192	A	2.57077	A
1415961_at	19.1332	P	15.1601	P	25.6725	P	19.6723	P	15.2803	P	18.7638	P	21.3136	P	20.8726	P	20.0034	P	13.6617	P	13.9443	P	15.9129	P	19.1342	P	18.3073	P	16.0621	P
1415962_at	49.3724	P	46.2153	P	46.3718	P	42.3827	P	40.6962	P	41.7049	P	45.3493	P	43.9054	P	38.4288	P	37.4543	P	46.1559	P	47.0879	P	44.6863	P	45.9132	P	45.0115	P
1415963_at	33.2533	P	27.4692	P	37.0901	P	33.9675	P	30.6806	P	30.8961	P	28.0997	P	33.3457	P	24.9622	P	32.9987	P	29.8115	P	32.3877	P	35.2836	P	29.6669	P	29.2372	P
1415964_at	423.322	P	370.115	P	392.137	P	420.531	P	373.559	P	408.845	P	421.426	P	413.186	P	390.448	P	413.483	P	417.825	P	405.668	P	456.405	P	422.118	P	405.057	P
1415965_at	227.245	P	105.75	P	173.94	P	270.986	P	218.866	P	251.413	P	270.654	P	252.601	P	294.53	P	253.134	P	157.746	P	229.266	P	347.775	P	296.031	P	218.715	P
1415966_a_at	62.372	P	52.3646	P	55.5654	P	62.7752	P	49.9014	P	66.8346	P	65.614	P	63.2819	P	60.5473	P	60.771	P	57.1269	P	62.6751	P	67.2979	P	66.2245	P	56.0765	P
1415967_at	77.1805	P	62.1368	P	58.1201	P	64.6794	P	56.9238	P	66.667	P	78.4918	P	76.8635	P	82.6807	P	64.0169	P	67.1064	P	77.6123	P	73.1238	P	69.0295	P	64.9988	P
1415968_a_at	7.83437	A	3.44302	M	5.19365	P	4.92891	P	4.58779	P	4.65693	P	4.94759	P	3.71741	P	5.38375	P	3.038	P	4.13134	P	4.61894	P	5.11713	P	4.99638	P	5.46446	P
1415969_s_at	0.0782672	A	0.143849	A	0.362151	A	0.27286	A	0.0798193	A	0.16193	A	0.290926	A	0.257177	A	0.786664	A	0.0202562	A	0.0719298	A	0.0789272	A	0.0790284	A	0.188376	A	0.0549003	A
1415970_at	253.064	P	223.539	P	257.083	P	250.01	P	226.352	P	249.265	P	272.151	P	252.337	P	221.571	P	227.583	P	245.589	P	256.938	P	256.351	P	267.494	P	264.335	P
1415971_at	6.81994	P	4.60207	P	9.84337	P	6.54834	P	7.6063	P	7.19419	P	9.31745	P	8.79229	P	5.64771	P	6.10184	P	8.23462	P	6.08667	P	7.58694	P	5.5288	P	5.65243	P
1415972_at	3.5935	P	1.96513	P	5.44332	P	3.44443	P	3.61533	P	3.74288	P	4.41217	P	4.33875	P	2.84166	P	2.35205	P	2.91868	P	3.17214	P	3.61652	P	1.88291	P	2.7481	P
1415973_at	5.66857	P	5.21675	P	8.54643	P	6.67984	P	7.42698	P	6.0491	P	9.35699	P	8.06627	P	8.07378	P	4.49778	P	7.51417	P	5.22144	P	7.43301	P	5.02141	P	4.87174	P
1415974_at	19.164	P	19.9781	P	15.3035	P	17.4899	P	18.5023	P	14.8627	P	16.7111	P	21.267	P	18.1788	P	14.5602	P	15.9452	P	19.0892	P	19.513	P	14.5336	P	16.0809	P
1415975_at	21.5943	P	15.803	P	18.5936	P	22.5635	P	14.7188	P	18.6071	P	27.5805	P	20.4068	P	25.409	P	15.311	P	14.7057	P	19.1327	P	20.2301	P	21.4779	P	15.9363	P
1415976_a_at	14.5389	P	11.1073	P	13.6178	P	12.4766	P	8.52774	P	11.973	P	20.8864	P	15.2103	P	12.323	P	8.42597	P	10.1029	P	11.1883	P	12.3652	P	14.7705	P	11.9434	P
1415977_at	0.238755	A	0.738712	A	3.0354	A	0.354465	A	0.808235	A	0.681024	A	0.927203	A	0.368926	A	0.603301	A	0.097626	A	0.319663	A	0.228875	A	0.409589	A	1.10266	A	1.42997	A
1415978_at	0.112418	A	0.259907	A	0.362151	A	0.81668	A	0.405227	A	0.344167	A	0.0915816	A	0.194493	A	0.38645	A	0.0171137	A	0.0919629	A	0.113244	A	0.0732122	A	0.124476	A	0.850399	A
1415979_x_at	159.831	P	153.719	P	166.026	P	169.686	P	168.111	P	178.297	P	170.596	P	184.711	P	167.311	P	165.993	P	166.439	P	181.01	P	179.847	P	164.648	P	161.665	P
1415980_at	94.859	P	84.8377	P	89.0575	P	107.113	P	80.2214	P	108.048	P	98.8143	P	98.7852	P	101.301	P	91.3149	P	89.258	P	96.2194	P	106.714	P	123.498	P	98.9999	P
1415981_at	18.5109	P	15.8315	P	17.6343	P	24.1807	P	20.7759	P	21.6691	P	24.764	P	23.492	P	18.2982	P	20.7101	P	17.4829	P	21.0517	P	21.017	P	22.3433	P	18.6035	P
1415982_at	14.9993	P	11.4773	P	11.0674	P	14.6578	P	10.2274	P	12.2858	P	13.4942	P	14.5352	P	9.98514	P	9.9332	P	10.4999	P	10.5459	P	11.9916	P	11.5958	P	11.0233	P
1415983_at	29.9191	P	29.4241	P	31.1012	P	29.8104	P	25.8298	P	26.7638	P	31.621	P	31.0147	P	31.5309	P	20.0814	P	25.7023	P	25.1643	P	25.4853	P	24.5939	P	21.2777	P
1415984_at	181.786	P	203.706	P	139.374	P	230.322	P	202.893	P	180.833	P	200.565	P	194.817	P	219.312	P	179.48	P	203.202	P	216.607	P	248.206	P	217.485	P	209.958	P
1415985_at	20.8043	P	14.3257	P	16.27	P	18.4214	P	15.8518	P	17.7453	P	18.4638	P	22.5142	P	15.7346	P	12.9408	P	15.7862	P	14.4425	P	18.0607	P	15.5073	P	12.6663	P
1415986_at	13.6555	P	13.8839	P	15.0814	P	21.7592	P	14.6039	P	16.0272	P	17.3791	P	18.2929	P	20.3184	P	13.1099	P	11.1508	P	15.9993	P	18.4527	P	14.8729	P	16.5403	P
1415987_at	49.9037	P	44.4985	P	51.4271	P	46.6862	P	40.6006	P	50.613	P	52.68	P	53.0258	P	39.1898	P	40.6176	P	54.5105	P	54.0292	P	50.1949	P	49.2881	P	45.044	P
1415988_at	12.8527	P	10.5255	P	11.4861	P	10.7626	P	6.7248	P	13.1852	P	14.524	P	13.3209	P	12.9174	P	7.90211	P	9.53855	P	15.1062	P	9.55569	P	11.9208	P	11.1226	P
1415989_at	8.9117	P	9.2386	P	13.7354	P	8.36557	P	12.4357	P	6.35111	P	9.17896	P	9.76879	P	9.17493	M	7.75338	P	8.00809	P	5.80939	P	7.58694	P	4.83376	P	6.91893	P
1415990_at	65.2332	P	56.3583	P	53.6586	P	67.221	P	47.4421	P	61.2477	P	64.932	P	57.2889	P	57.5682	P	54.815	P	59.5356	P	60.8602	P	60.0248	P	59.9427	P	62.4327	P
1415991_a_at	67.4494	P	64.3605	P	65.936	P	65.2071	P	55.2399	P	65.6322	P	65.3142	P	63.4886	P	60.2303	P	45.9285	P	59.4456	P	49.5244	P	56.9891	P	49.1106	P	47.3338	P
1415992_at	11.4511	P	8.31891	P	8.81507	P	7.06815	P	8.01933	P	7.85243	P	8.52438	P	8.95526	P	4.11691	A	4.92185	P	9.37067	P	7.69588	P	8.02247	P	6.08745	P	7.35929	P
1415993_at	7.28741	P	3.54385	M	20.4069	P	4.95775	P	3.90788	P	6.66294	P	10.2377	P	8.60674	P	4.67908	P	2.66176	P	42.5642	P	5.04561	P	5.97913	P	2.96083	P	24.5122	P
1415994_at	426.833	P	418.224	P	414.642	P	451.725	P	410.205	P	469.903	P	425.761	P	455.137	P	432.531	P	392.543	P	471.872	P	420.758	P	452.793	P	429.708	P	428.961	P
1415995_at	9.78962	P	9.36638	P	8.56608	P	14.0381	P	14.6039	P	19.0675	P	13.6425	P	13.5263	P	18.9753	P	12.7763	P	7.76396	P	15.2108	P	13.4948	P	15.1996	P	18.8501	P
1415996_at	44.301	P	49.1954	P	21.5545	P	33.6086	P	41.8154	P	33.6066	P	107.268	P	61.6434	P	74.6115	P	16.1548	P	141.77	P	171.444	P	70.6139	P	132.377	P	82.1609	P
1415997_at	29.0632	P	31.8675	P	17.7583	P	21.4449	P	22.0634	P	19.3369	P	48.8493	P	34.2529	P	40.7313	P	15.8409	P	62.0189	P	87.3825	P	39.2758	P	56.5532	P	36.3088	P
1415998_at	60.9045	P	51.4797	P	50.4669	P	73.4323	P	60.9233	P	70.1366	P	76.8275	P	71.6779	P	74.0612	P	65.7194	P	52.7497	P	67.8509	P	76.2899	P	72.8969	P	64.5103	P
1415999_at	2.0965	A	1.25395	A	0.608529	A	1.57019	A	0.668694	A	0.536525	A	2.15997	A	0.553049	A	1.8516	A	0.405718	A	0.64076	A	0.462355	A	0.582016	A	0.394353	A	0.417556	A
1416000_a_at	357.306	P	326.507	P	350.506	P	350.145	P	333.548	P	369.88	P	360.889	P	392.312	P	349.384	P	390.536	P	363.424	P	399.967	P	383.068	P	346.137	P	346.447	P
1416001_a_at	22.7739	A	13.6293	A	22.3562	A	22.6186	A	16.267	A	17.4466	A	16.5391	A	22.126	A	17.1627	A	10.7332	A	16.8697	A	22.5963	A	20.9203	A	21.6522	A	17.1073	A
1416002_x_at	3.38925	A	0.460234	A	2.40889	A	0.614695	A	2.29187	A	1.74407	A	0.660481	A	2.68039	A	0.331798	A	1.64886	A	0.782087	A	0.733688	A	1.9937	A	1.41855	A	1.67365	A
1416003_at	0.640382	A	0.32133	A	0.375488	A	0.626988	A	0.29751	A	0.0616248	A	0.0293735	A	0.0604128	A	0.355188	A	0.0512796	A	0.635347	A	0.610637	P	0.403467	A	0.258624	A	0.0343761	A
1416004_at	20.7734	P	18.9603	P	26.2326	P	18.5932	P	18.9665	P	18.8667	P	22.6173	P	20.8507	P	19.9679	P	14.0072	P	20.092	P	17.5876	P	21.3486	P	17.285	P	16.9309	P
1416005_at	37.968	P	32.1088	P	35.53	P	31.1689	P	27.8577	P	33.9799	P	36.5808	P	36.6419	P	30.7977	P	32.1297	P	28.7226	P	36.6389	P	37.1516	P	32.2822	P	31.391	P
1416006_at	4.1109	A	2.98839	P	3.49657	A	4.22928	P	1.78853	P	2.79109	M	4.5223	A	3.66549	A	4.95039	P	1.88323	P	2.91294	A	3.25248	A	3.8458	P	3.48148	A	2.16457	A
1416007_at	0.0839457	A	0.450584	A	0.65507	A	0.0479639	A	0.106371	A	0.0616248	A	1.13728	A	0.632228	A	0.204203	A	0.156317	A	0.55436	A	0.0644094	A	0.12597	A	0.188376	A	0.0192541	A
1416008_at	0.146727	A	0.208456	A	0.148279	A	0.291752	A	0.285625	A	0.353774	A	0.209369	A	0.430551	A	0.211876	A	0.223182	A	0.168378	A	0.153044	A	0.0616233	A	0.0784334	A	0.445311	A
1416009_at	8.89342	P	5.34119	P	7.5435	P	6.75984	P	5.39102	P	5.47936	P	7.90011	P	5.96092	P	4.84011	P	3.52181	P	6.82001	P	5.0339	P	6.42492	P	4.05363	P	4.85967	P
1416010_a_at	7.35423	P	4.82273	P	6.82198	P	6.033	P	4.63179	P	4.76882	P	7.69361	P	7.8182	P	5.12019	P	4.68554	P	6.16982	P	5.56799	P	6.32504	P	6.04347	P	4.78123	P
1416011_x_at	6.07421	P	3.84715	M	7.64841	P	8.07025	P	5.17871	A	4.06852	P	5.41159	P	6.53445	M	8.73393	P	4.8162	P	6.8674	P	5.67392	P	8.21702	P	7.89601	P	6.87616	P
1416012_at	0.593554	A	0.571858	A	0.821145	A	0.404388	A	0.179604	A	0.353774	A	0.675873	A	0.638305	A	0.265824	A	0.180414	A	0.367255	A	0.578711	A	0.391232	A	0.170895	A	0.49542	A
1416013_at	7.88302	A	7.18424	A	8.52677	M	8.84196	P	5.78553	P	5.92246	P	8.76935	P	7.3835	P	5.06499	A	5.10847	P	7.66282	P	6.75561	M	6.52486	A	4.73374	A	6.21152	P
1416014_at	11.763	P	22.0325	P	19.82	P	14.0437	P	13.7176	P	21.3554	P	16.5837	P	28.5429	P	10.2499	P	17.1242	P	10.6746	P	16.3016	P	22.8704	P	15.5393	P	10.1986	P
1416015_s_at	23.6886	P	23.5792	P	23.6075	P	28.1657	P	22.7644	P	24.0417	P	28.2233	P	28.2172	P	24.8193	P	23.4613	P	27.7165	P	30.9887	P	29.4891	P	23.8432	P	25.5085	P
1416016_at	4.50262	A	2.99366	A	5.68635	A	5.04425	A	4.6538	P	4.09769	P	7.26625	P	4.99747	P	4.52246	A	2.21236	A	3.22319	A	4.86422	P	3.76714	A	4.60879	M	5.3857	P
1416017_at	8.06549	A	4.56445	A	7.49759	A	9.37414	A	4.83441	A	5.55726	A	9.67302	A	6.47206	A	7.84549	A	7.31754	A	8.31217	A	11.0306	A	7.43301	A	10.463	A	8.55638	A
1416018_at	12.3444	P	11.8704	P	14.317	P	12.9865	P	7.70499	P	7.91095	P	9.7059	P	10.3622	P	10.9671	P	7.98449	P	12.275	P	10.2494	P	11.9237	P	8.84494	P	8.39641	P
1416019_at	6.76533	P	7.02514	P	5.98186	P	7.07956	P	5.50173	P	6.23907	P	7.76026	P	7.30438	P	5.22642	P	5.05347	P	6.37053	P	6.55994	P	7.3126	P	6.91171	P	5.64029	P
1416020_a_at	97.6873	P	81.9327	P	92.8537	P	100.045	P	83.137	P	104.047	P	105.206	P	103.328	P	100.913	P	100.264	P	91.8901	P	109.68	P	111.297	P	116.426	P	101.224	P
1416021_a_at	13.4962	P	12.7992	P	45.8265	P	9.52117	P	14.0067	P	33.8718	P	19.4312	P	43.0478	P	9.48662	P	10.6675	P	33.9297	P	14.9524	P	39.4659	P	23.2352	P	20.903	P
1416022_at	6.18932	P	5.84571	P	19.6439	P	4.28143	A	7.08227	P	16.2033	P	10.6306	P	14.8286	P	3.30972	A	5.11948	P	17.9618	P	4.58394	P	17.6278	P	9.25684	P	12.6788	P
1416023_at	2.75968	A	1.8774	A	1.70212	A	1.71935	A	1.7758	A	1.73923	P	2.88615	P	2.58134	A	1.48273	A	0.808637	A	1.93379	A	1.66046	P	2.15456	A	1.60762	A	1.25678	A
1416024_x_at	84.8502	P	79.5729	P	99.0149	P	104.939	P	85.727	P	92.6924	P	72.9142	P	100.317	P	74.1167	P	82.7259	P	95.6702	P	99.3295	P	110.062	P	86.4727	P	77.4143	P
1416025_at	417.513	P	397.478	P	450.493	P	427.462	P	406.318	P	423.576	P	429.646	P	446.462	P	391.521	P	373.925	P	444.946	P	403.901	P	439.94	P	404.178	P	385.041	P
1416026_a_at	102.551	P	72.8803	P	114.257	P	80.994	P	87.5767	P	103.914	P	98.4241	P	96.4463	P	89.9701	P	75.0238	P	110.786	P	91.9196	P	97.7256	P	96.5467	P	92.925	P
1416027_at	52.3865	P	45.21	P	47.4623	P	58.5389	P	43.4483	P	51.7498	P	62.241	P	54.5118	P	52.1278	P	48.1405	P	50.531	P	52.8574	P	53.3968	P	52.0231	P	56.8188	P
1416028_a_at	2.38294	P	2.2554	P	4.96363	P	2.95923	P	1.691	P	3.05803	P	4.29498	P	2.52303	P	2.75416	P	1.65814	P	3.04494	P	2.35711	P	1.46267	P	2.29435	P	1.76681	P
1416029_at	21.0017	P	16.3616	P	14.3693	P	16.6291	P	22.2129	P	16.1691	P	25.0751	P	12.8932	P	19.6575	P	5.59996	P	15.4502	P	15.5678	P	12.3448	P	13.7083	P	7.93557	P
1416030_a_at	7.0263	P	7.30504	P	8.46124	P	4.83658	P	7.61078	P	4.35052	P	6.6022	P	10.7368	P	7.38955	A	3.65749	P	8.27637	P	5.29771	P	5.4018	P	4.95884	P	5.59177	P
1416031_s_at	8.66197	P	6.10147	P	7.81888	P	6.59409	P	5.67017	P	5.71307	P	9.10636	P	9.79681	P	6.36489	P	3.96995	P	6.57738	P	5.45628	P	6.42492	P	5.74835	P	4.62448	P
1416032_at	11.6407	P	11.0289	P	10.4064	P	11.8425	M	7.54352	P	9.63827	P	13.5845	A	10.9267	P	10.5453	A	6.65966	P	7.69851	P	10.8063	P	12.6167	P	8.61699	P	7.60433	A
1416033_at	2.33517	A	2.34388	P	2.48807	P	1.97499	P	0.919714	A	1.71986	P	2.37486	P	2.17225	P	1.70785	A	0.564999	A	2.39871	M	1.61591	M	2.34808	P	1.71151	A	1.01	A
1416034_at	1.29433	A	0.887437	A	3.04858	P	1.28255	A	0.595253	A	1.54079	A	1.43355	A	1.87864	A	2.04107	A	1.08725	P	1.24471	A	1.48815	A	0.962724	A	0.74063	A	0.663637	A
1416035_at	4.68962	P	6.28135	P	5.85053	P	8.32016	P	5.63913	P	5.78611	P	7.92674	P	7.55295	P	6.87447	P	5.35521	P	5.2581	P	7.95868	P	8.64687	P	5.54134	P	5.52507	P
1416036_at	23.4908	P	20.4677	P	24.7085	P	23.356	P	17.8487	P	22.022	P	27.2526	P	25.5475	P	19.4448	P	16.6363	P	21.3087	P	20.8457	P	26.528	P	20.7874	P	21.9449	P
1416037_a_at	38.5408	P	33.346	P	30.0276	P	41.5399	P	29.3104	P	33.8129	P	38.5668	P	40.2463	P	37.8267	P	32.8188	P	33.8982	P	38.5934	P	39.3392	P	37.3825	P	36.0306	P
1416038_at	15.9576	P	13.454	P	16.6683	P	20.5785	P	15.0961	P	17.8971	P	23.0926	P	20.2972	P	23.2535	P	13.4873	P	13.6585	P	19.0892	P	20.9548	P	18.3073	P	15.2828	P
1416039_x_at	3.20318	P	2.71503	A	4.14164	M	3.78223	P	3.09366	P	2.84932	P	3.72001	P	3.74624	P	3.37677	M	2.28042	P	3.00474	P	5.01634	P	3.10066	P	3.58085	P	2.35854	A
1416040_at	0.232985	A	0.153007	A	0.328796	A	0.310605	A	0.0760513	A	0.0950067	A	0.209369	A	0.1566	A	0.101682	A	0.124358	A	0.0869375	A	0.404648	A	0.12597	A	0.596795	A	0.160562	A
1416041_at	9.94216	P	8.90012	P	23.0145	P	15.533	P	8.44668	P	10.2974	P	8.31881	P	7.21393	P	8.50938	P	12.0754	P	9.42462	P	7.56464	P	8.47888	P	8.87028	P	10.3039	P
1416042_s_at	4.09284	A	4.09808	A	5.12794	A	6.05593	M	3.53689	M	4.5256	P	5.77161	P	5.52258	A	3.9146	A	3.18781	P	4.61464	A	3.54014	A	2.54856	A	3.74245	P	5.71918	P
1416043_at	0.118126	A	0.345107	A	0.040732	A	0.366965	A	0.0425073	A	0.0950067	A	0.159555	A	0.0538833	A	0.73469	A	0.0996468	A	0.267099	A	0.0265281	A	0.0501011	A	0.0613022	A	0.0704787	A
1416044_at	10.7054	P	10.012	P	11.4207	P	12.5214	P	10.8177	P	12.7501	P	12.8419	P	13.9922	P	11.5463	P	6.80121	P	9.0592	P	10.5519	P	11.2727	P	10.3041	P	8.37796	P
1416045_a_at	8.96653	P	7.27208	A	10.21	A	7.72339	A	7.10463	M	7.71101	P	12.0837	P	9.19674	P	15.99	P	4.52299	P	8.81989	A	6.88026	P	9.04372	P	7.1323	P	7.10841	M
1416046_a_at	5.04582	P	2.4795	P	5.20679	P	2.80089	P	3.28892	P	2.20912	P	3.2801	P	2.70368	P	4.0663	M	1.30823	P	2.56399	P	1.98495	P	3.80647	P	2.28205	P	1.75516	P
1416047_at	0.757672	A	0.562108	A	0.215231	A	0.291752	A	0.361191	A	0.118888	A	0.225811	A	0.2259	A	0.40995	A	0.0916018	A	0.452427	A	0.198382	A	0.131881	A	0.495351	A	0.203664	A
1416048_at	9.15544	P	6.70199	P	7.98933	P	7.83147	P	4.97996	P	7.4477	P	7.90011	P	9.6511	P	6.40339	P	5.33674	P	7.19347	P	7.12392	P	8.02247	P	7.42244	P	7.50015	P
1416049_at	58.2343	P	27.8141	P	45.7941	P	47.3807	P	51.034	P	47.9461	P	54.4465	P	56.4275	P	58.0545	P	71.8288	P	39.4901	P	57.2573	P	61.4874	P	49.9912	P	46.6093	P
1416050_a_at	80.5417	P	82.9785	P	87.7768	P	94.1209	P	63.4056	P	80.5845	P	71.6168	P	80.6709	P	85.1083	P	75.2221	P	63.7775	P	82.7963	P	81.9646	P	76.5829	P	68.6526	P
1416051_at	26.6773	P	24.2062	P	35.283	P	28.6195	P	21.5826	P	29.502	P	39.9479	P	35.5586	P	31.108	P	29.0853	P	31.1151	P	26.0461	P	27.0638	P	26.3431	P	26.6214	P
1416052_at	20.6747	P	16.0366	P	18.2217	P	18.9088	P	17.7097	P	14.892	P	25.131	P	14.8562	P	20.9088	P	13.7639	P	17.5259	P	17.0306	P	19.768	P	13.5101	P	20.4589	P
1416053_at	0.232985	A	0.383309	A	0.13487	A	0.291752	A	0.0835942	A	0.0378333	A	0.25849	A	0.0927836	A	0.362996	A	0.0110971	A	0.288082	A	0.183211	A	0.245442	A	0.141846	A	0.0192541	A
1416054_at	127.288	P	128.716	P	133.483	P	120.653	P	119.762	P	133.83	P	123.677	P	138.236	P	104.983	P	117.944	P	133.343	P	124.73	P	132.233	P	116.673	P	126.616	P
1416055_at	0.89289	A	0.0368123	A	0.47544	A	0.938324	P	0.445418	M	0.94631	M	1.12982	P	0.886187	A	0.398195	A	0.257861	A	0.527461	A	0.568086	P	1.01305	M	0.471544	A	0.417556	P
1416056_a_at	134.849	P	127.398	P	141.471	P	138.227	P	114.86	P	126.548	P	126.218	P	140.27	P	132.972	P	122.711	P	130.408	P	138.109	P	132.263	P	130.223	P	122.943	P
1416057_at	136.499	P	122.894	P	126.125	P	140.425	P	117.223	P	150.873	P	137.675	P	143.189	P	152.085	P	132.762	P	132.521	P	137.851	P	138.082	P	146.836	P	125.799	P
1416058_s_at	203.782	P	172.599	P	186.805	P	204.919	P	173.901	P	213.552	P	192.244	P	214.851	P	196.114	P	194.261	P	190.563	P	220.511	P	206.047	P	202.852	P	196.418	P
1416059_at	44.7129	P	35.395	P	42.6125	P	43.2412	P	37.4937	P	43.6963	P	46.4657	P	55.438	P	41.8341	P	30.1622	P	45.844	P	48.5647	P	39.311	P	32.8554	P	35.5457	P
1416060_at	25.4081	P	21.726	P	26.7926	P	22.6021	P	18.6415	P	20.0276	P	24.1785	P	25.0246	P	16.2895	P	21.6153	P	20.3141	P	24.6044	P	20.1197	P	20.8003	P	18.692	P
1416061_at	26.2934	P	25.8353	P	31.6932	P	24.2686	P	23.0637	P	25.0225	P	31.1913	P	28.1846	P	28.2472	P	17.0141	P	25.3412	P	27.9591	P	23.0366	P	23.2869	P	22.7911	P
1416062_at	9.24078	A	5.45493	A	8.71024	P	5.38403	A	5.4973	P	5.68385	M	7.19934	A	7.72229	M	6.12553	A	3.11618	P	4.51548	A	6.27579	P	3.54454	A	5.34075	A	4.93815	A
1416063_x_at	0.511739	A	0.0282815	A	0.16838	A	0.0874522	A	0.0949568	A	0.0759228	A	0.100208	A	0.0798837	A	0.19271	A	0.0110971	A	0.132504	A	0.113244	A	0.26959	A	0.282138	A	0.351211	A
1416064_a_at	207.869	P	189.906	P	203.793	P	233.598	P	265.322	P	248.517	P	197.784	P	289.505	P	190.652	P	263.697	P	292.168	P	300.313	P	197.388	P	255.217	P	254.136	P
1416065_a_at	0.74006	A	0.793096	A	0.701592	A	0.669959	P	0.4696	P	0.671386	P	1.35247	A	0.874149	P	1.19376	P	0.625985	P	1.48428	A	1.13536	P	0.650217	P	0.716613	P	1.02144	P
1416066_at	7.01416	P	5.82941	P	11.0543	P	5.13646	P	6.12322	P	6.32188	P	7.09891	P	6.38695	P	7.93161	P	6.98935	P	7.52606	P	5.41515	P	6.13206	P	6.62202	P	5.88921	P
1416067_at	5.74119	P	6.48332	P	7.85822	P	6.84552	P	5.98983	P	5.8835	P	4.65287	P	5.28876	P	4.85707	P	3.45946	P	4.74307	P	4.22307	P	5.08406	P	4.41524	P	4.82346	P
1416068_at	12.2465	P	10.397	P	13.0099	P	11.629	P	9.82861	P	10.9567	P	14.5368	P	11.111	P	13.3813	P	7.94132	P	9.70054	P	11.1155	P	12.0188	P	11.7997	P	12.8099	P
1416069_at	2.97532	A	1.34009	A	2.23727	A	1.83838	A	2.31759	A	1.6279	A	2.75887	A	2.03147	A	1.20187	A	0.786465	A	1.7141	A	2.07491	A	2.25771	A	2.27589	A	2.05901	A
1416070_a_at	11.7018	P	6.25408	P	9.40462	P	6.5369	P	3.55867	P	3.52909	P	5.15943	P	6.60815	P	3.87249	P	2.4437	P	7.58551	P	4.28118	P	4.6086	P	3.59327	P	2.85469	P
1416071_at	8.94216	P	9.01103	P	9.52905	P	10.0183	P	8.44217	P	9.3942	P	10.8594	P	11.6353	P	8.38855	P	6.95474	P	9.04723	P	11.3948	P	9.52873	P	8.56002	P	8.96907	P
1416072_at	0.377772	A	0.778246	A	0.714881	A	0.859314	A	0.518105	A	0.425868	A	1.85696	A	1.48301	A	1.18159	A	0.398221	A	0.194186	A	0.436082	A	0.943874	A	0.358832	A	0.225338	A
1416073_a_at	7.52435	A	3.91115	A	5.67979	A	7.51846	A	5.57706	A	7.28682	A	7.44672	A	7.34959	A	7.39814	A	3.79393	A	5.22292	A	5.96861	A	5.83961	A	7.11339	A	6.23586	A
1416074_a_at	167.435	P	158.06	P	160.714	P	173.82	P	150.766	P	190.712	P	169.751	P	193.264	P	170.183	P	157.654	P	170.21	P	168.215	P	186.001	P	167.73	P	170.304	P
1416075_at	7.43321	P	4.16762	P	4.47711	P	6.4511	P	4.00413	P	5.10457	P	6.23836	P	6.11439	P	4.16331	A	2.51607	P	5.88101	P	4.87591	P	6.89169	P	4.83376	P	4.76917	P
1416076_at	0.716587	A	0.0585166	A	0.661717	A	0.100478	A	0.333274	A	0.0568623	A	0.100208	A	0.436698	A	0.150765	A	0.0110971	A	0.199364	A	0.0548102	A	0.251473	A	0.0329975	A	0.473127	A
1416077_at	1.82849	A	1.00227	A	1.57647	A	1.61797	A	0.758872	A	1.4392	A	0.450344	A	2.00799	A	0.476759	A	0.351249	A	1.85481	A	0.728318	A	1.48177	A	0.812781	M	0.658004	A
1416078_s_at	21.3412	P	16.2988	P	18.9002	P	22.189	P	18.391	P	18.1027	P	25.4481	P	22.4486	P	24.239	P	18.1864	P	21.2777	P	21.8077	P	21.5628	P	20.4392	P	22.4919	P
1416079_a_at	14.8028	P	10.6317	P	13.8139	P	14.3173	P	11.7784	P	11.2352	P	13.6683	P	13.3042	P	14.2317	P	9.81159	P	12.8508	P	13.8598	P	12.4264	P	10.3041	P	11.0667	P
1416080_at	1.18194	A	0.723912	A	1.8079	A	0.577768	A	0.538367	A	0.77262	A	1.82796	A	0.412092	A	1.09655	A	0.0301094	A	1.80974	A	0.890157	A	0.470955	A	0.288023	A	0.782303	A
1416081_at	1.6739	P	1.78985	P	2.45508	P	2.66578	A	1.59369	P	1.64726	P	2.90733	M	2.37706	P	1.67914	A	1.16609	P	1.77033	A	1.77206	P	2.56151	P	1.70539	M	1.54584	A
1416082_at	153.452	P	134.048	P	139.936	P	163.16	P	158.959	P	155.633	P	148.79	P	177.025	P	145.241	P	164.999	P	153.473	P	175.191	P	167.169	P	154.844	P	146.927	P
1416083_at	31.3031	P	29.7877	P	28.0621	P	29.0349	P	29.8535	P	28.4811	P	34.8997	P	31.031	P	31.3509	P	26.6528	P	27.6041	P	34.0382	P	30.7042	P	30.2845	P	29.9824	P
1416084_at	7.34208	A	5.6176	A	4.35215	A	4.14811	A	3.3802	A	2.70861	A	4.45349	A	6.00072	M	1.39298	A	2.25445	P	4.90673	A	4.63644	A	4.35168	A	3.30773	A	1.31442	A
1416085_s_at	40.6091	P	35.4956	P	36.5831	P	34.31	P	33.0154	P	32.0106	P	38.9487	P	33.3997	P	35.6338	P	27.2095	P	35.1766	P	34.287	P	36.2313	P	29.108	P	29.417	P
1416086_at	14.7537	P	10.2184	P	14.023	P	14.9311	P	8.01483	P	8.90615	P	8.65685	P	12.5652	P	5.81395	P	11.8292	P	7.73421	P	7.30245	P	11.5235	P	10.2406	P	7.10229	P
1416087_at	12.1546	P	7.25561	P	9.87611	P	9.54378	P	6.89451	P	7.68175	P	10.0278	P	9.07321	P	9.52994	P	4.82348	P	8.41959	P	7.9527	P	8.43858	P	7.65599	P	7.10229	P
1416088_a_at	89.8241	P	77.615	P	103.727	P	91.0729	P	85.8598	P	96.6215	P	92.0702	P	100.365	P	92.4507	P	82.4298	P	85.449	P	95.6915	P	95.7717	P	91.8629	P	85.5905	P
1416089_at	124.785	P	112.063	P	135.787	P	123.701	P	107.014	P	135.219	P	134.544	P	142.051	P	127.79	P	104.003	P	120.628	P	128.038	P	132.73	P	111.663	P	116.983	P
1416090_at	114.707	P	93.1655	P	97.5281	P	107.286	P	87.4537	P	108.542	P	128.287	P	110.555	P	122.717	P	73.4457	P	99.161	P	121.682	P	124.518	P	127.795	P	115.414	P
1416091_at	3.03525	P	2.2554	P	3.98372	P	4.94045	P	4.12675	P	4.50128	P	4.46726	P	3.38825	P	4.50977	P	2.06118	P	3.10815	P	3.48829	P	3.62306	P	3.43182	P	2.86655	P
1416092_a_at	6.00153	P	5.11406	P	7.0844	P	6.51975	P	4.57899	P	5.61081	P	8.69656	P	6.86878	P	6.69448	P	3.25626	P	6.19932	P	5.38578	P	5.80641	P	5.15911	P	5.65243	P
1416093_a_at	23.225	P	24.212	P	20.7525	P	20.2748	P	16.2717	P	19.7141	P	28.2727	P	21.869	P	23.2579	P	22.4804	P	22.2926	P	17.47	P	22.4273	P	24.0437	P	19.8313	P
1416094_at	44.5257	P	49.1113	P	42.6969	P	52.7113	P	45.0836	P	48.812	P	51.3394	P	52.6528	P	42.7833	P	55.63	P	50.5438	P	45.1543	P	52.6864	P	48.5063	P	42.7908	P
1416095_x_at	29.2058	P	19.9838	P	26.8251	P	21.1415	P	19.0872	P	25.0372	P	29.6171	P	22.1589	P	25.0069	P	24.2302	P	23.2162	P	21.8828	P	26.3402	P	24.5097	P	24.5632	P
1416096_at	6.7714	P	5.36826	P	7.0188	P	6.63983	P	5.8388	P	5.79585	P	6.42717	P	6.78949	P	4.67485	P	4.80166	P	5.28156	P	7.03473	P	8.72082	P	7.09447	P	5.87098	P
1416097_at	1.17603	A	0.250514	A	1.94667	A	1.10783	A	0.171831	A	0.483587	A	0.184561	A	0.099213	A	0.539912	A	0.0369746	A	0.220124	A	0.760567	A	0.0965524	A	0.130261	A	0.612997	A
1416098_at	3.17918	A	3.0042	A	0.628477	A	0.559277	A	2.07375	A	1.42469	A	1.6971	A	2.6338	A	2.66259	A	0.383292	A	1.53462	A	1.76647	A	1.74996	A	1.18754	A	1.43576	A
1416099_at	161.294	P	129.476	P	170.982	P	139.144	P	133.482	P	158.345	P	141.262	P	153.845	P	146.299	P	129.532	P	151.408	P	154.507	P	151.716	P	148.215	P	150.724	P
1416100_at	41.9182	P	33.7058	P	35.387	P	37.7351	P	31.7028	P	37.3648	P	43.2321	P	39.4241	P	38.2975	P	31.815	P	38.4716	P	43.1341	P	38.2273	P	38.9509	P	36.257	P
1416101_a_at	55.8603	P	46.0477	P	56.4602	P	42.5609	P	34.4012	P	36.0136	P	45.9137	P	46.1061	P	40.0374	P	41.5731	P	38.5032	P	39.3507	P	39.1491	P	48.7953	P	34.176	P
1416102_at	19.9346	P	16.0822	P	19.0829	P	21.6765	P	18.4745	P	17.946	P	20.6349	P	22.5306	P	15.5058	P	21.037	P	16.79	P	19.6677	P	23.4315	P	18.9186	P	19.9327	P
1416103_at	11.1821	P	8.2526	P	9.17538	P	10.0014	P	7.28365	P	7.34532	P	9.16576	P	10.3007	P	9.67727	P	8.89493	P	9.60453	P	7.52886	P	10.9408	P	7.83915	P	8.9814	P
1416104_at	19.8914	P	14.8534	P	19.9113	P	16.7069	P	12.8198	P	14.3246	P	17.9188	P	19.4852	P	19.3385	P	12.0963	P	17.1026	P	16.0301	P	17.7309	P	14.6168	P	13.7722	P
1416105_at	66.6645	P	71.0038	P	49.9349	P	81.8305	P	58.5417	P	66.0609	P	67.8687	P	74.1481	P	78.8327	P	63.0018	P	57.634	P	70.8146	P	68.1497	P	65.0279	P	61.7604	P
1416106_at	20.0332	P	20.2833	P	19.4873	P	20.4847	P	18.5534	P	21.3407	P	22.6987	P	22.9186	P	19.2233	P	14.1141	P	17.9741	P	21.4764	P	24.6659	P	18.8027	P	19.2867	P
1416107_at	1.74522	A	0.669768	A	1.78807	A	3.10562	A	2.00123	A	1.26513	A	1.45561	A	3.15091	A	1.06825	A	0.599353	A	1.05098	A	1.59922	A	1.814	A	0.264499	A	0.263439	A
1416108_a_at	12.3628	P	8.58438	P	9.5225	P	10.8752	P	13.012	P	15.4546	P	15.3383	P	21.1465	P	11.3633	P	11.4345	P	15.1082	P	22.0955	P	11.6862	P	12.2906	P	11.626	P
1416109_at	48.8787	P	42.397	P	41.1186	P	52.8025	P	39.6738	P	46.1554	P	51.3215	P	48.5067	P	55.3451	P	35.5083	P	36.6397	P	43.218	P	48.8337	P	49.2355	P	40.23	P
1416110_at	7.03844	P	6.17776	P	7.39267	P	9.62292	P	7.87108	P	8.81344	P	8.81565	P	8.96088	P	8.25483	P	5.61857	P	6.16392	P	9.97758	P	10.5754	P	8.76894	P	8.43947	P
1416111_at	1.70361	A	0.837722	A	2.05898	A	0.485121	A	1.77155	A	1.2313	A	2.05926	A	3.15091	A	2.35946	A	1.20434	P	2.8098	A	1.25615	A	1.73076	A	0.418072	A	1.47049	A
1416112_at	104.669	P	98.4247	P	95.5757	P	128.288	P	102.465	P	130.24	P	124.973	P	134.946	P	134.301	P	114.666	P	100.105	P	130.3	P	132.898	P	136.673	P	122.16	P
1416113_at	38.08	P	33.7058	P	35.4585	P	38.3095	P	26.7984	P	39.9499	P	49.4053	P	42.8548	P	37.4738	P	23.1521	P	34.4081	P	41.2855	P	40.3111	P	43.6968	P	43.1682	P
1416114_at	0.6814	A	0.664856	A	0.748097	A	1.26451	A	1.543	A	1.55047	A	2.72345	A	0.970325	A	1.88451	A	0.836481	A	0.330217	A	0.457095	A	0.893663	A	1.86453	A	0.334689	A
1416115_at	8.78987	P	4.94132	P	7.35988	P	6.42249	P	5.49287	P	5.98578	P	9.29767	P	7.5586	P	7.81105	P	3.73437	P	6.08136	P	6.53624	P	5.09067	P	5.64169	P	5.54326	P
1416116_at	2.31725	M	2.13596	P	3.1672	P	3.10562	P	2.15919	P	1.89418	P	1.71895	P	2.52303	P	3.91038	M	1.32917	P	1.64109	P	2.27793	P	2.96395	P	2.62714	P	2.37031	P
1416117_at	3.37124	A	1.94447	A	2.58703	A	1.43259	A	2.33045	A	1.30864	A	2.94967	A	2.37121	A	2.94594	A	1.24574	A	2.49555	A	2.28358	A	1.80119	A	1.66871	A	1.38371	A
1416118_at	1.08153	A	0.255209	A	0.0474801	A	0.228619	A	0.0647909	A	0.575041	A	0.290926	A	0.988326	A	0.82271	A	0.0836622	A	0.581309	P	0.22378	A	0.619188	A	0.264499	A	0.0652712	A
1416119_at	156.288	P	136.767	P	177.168	P	166.729	P	136.459	P	165.946	P	175.237	P	172.927	P	156.496	P	140.85	P	148.299	P	156.939	P	166.926	P	147.649	P	147.525	P
1416120_at	7.71885	A	2.15152	A	4.52972	A	4.94045	A	4.1136	A	3.04347	A	6.76353	A	6.23936	A	3.73364	A	1.16315	A	3.62126	A	4.11275	A	7.11207	A	5.98693	A	2.62984	A
1416121_at	0.284986	A	0.728844	A	0.19516	A	1.13801	A	1.44183	A	0.777442	A	2.33198	A	0.375101	A	1.90097	A	0.435911	A	1.31697	A	1.26715	A	0.950156	A	0.710611	A	0.230768	A
1416122_at	8.74114	P	6.59808	P	9.10987	P	7.93383	P	6.53741	P	5.63516	P	8.48461	P	6.98766	P	6.13407	A	4.09387	P	6.86147	P	6.02173	P	6.69152	P	6.17543	P	5.59177	P
1416123_at	1.37723	A	0.753526	A	1.28525	A	1.46253	A	0.238277	A	0.546153	A	1.14474	A	0.571349	A	0.615211	A	0.0643229	A	0.951859	A	1.07518	A	1.00046	M	0.370664	A	0.753989	A
1416124_at	0.751801	A	0.542632	A	0.161681	A	0.37321	A	0.269806	A	0.729226	A	0.225811	A	0.200785	A	1.1006	A	0.279018	A	0.61371	A	0.690774	A	0.762283	A	0.8188	A	0.384334	A
1416125_at	39.5436	P	44.3252	P	44.3657	P	54.5988	P	42.2701	P	39.0504	P	31.9705	P	36.6365	P	23.3203	P	34.9924	P	25.5404	P	37.7597	P	40.2054	P	40.6319	P	32.2476	P
1416126_at	3.2992	P	2.00131	P	1.83433	P	4.48986	P	2.91616	P	3.16484	P	5.39798	P	4.0572	P	2.60852	M	1.8927	P	2.72396	P	3.8983	P	2.50325	P	4.14709	P	2.90804	P
1416127_a_at	25.1854	P	18.9028	P	22.5322	P	24.4059	P	19.273	P	23.8799	P	26.1186	P	27.6035	P	16.7436	P	22.7561	P	23.0983	P	27.1123	P	24.0346	P	25.1119	P	20.9221	P
1416128_at	12.3811	P	8.16423	P	9.81718	P	6.5655	P	6.17661	P	6.03935	P	6.34629	P	7.31569	P	7.42823	P	3.65051	P	10.1631	P	5.63271	P	7.6472	P	5.7358	P	4.46793	P
1416129_at	330.814	P	336.84	P	327.568	P	365.571	P	347.348	P	336.259	P	312.485	P	325.011	P	329.79	P	357.747	P	266.805	P	304.105	P	357.049	P	322.663	P	338.938	P
1416130_at	13.4655	P	8.10902	P	16.3549	P	10.7739	P	7.34635	P	9.20873	P	14.6716	P	11.6799	P	11.8167	P	7.07407	P	9.88665	P	12.2953	P	8.49232	P	10.8446	P	11.4892	P
1416131_s_at	12.2709	P	10.2686	P	13.2125	P	13.8592	P	12.6597	P	11.8655	P	13.823	P	12.6875	P	11.4897	P	11.9084	P	10.5541	P	12.3014	P	12.6031	P	9.78337	P	11.2903	P
1416132_at	7.14773	P	6.71841	P	7.03192	P	8.32016	P	5.92762	P	6.97972	P	7.68028	P	7.80127	P	8.11256	P	5.75656	P	4.35236	P	6.32902	P	6.75155	P	7.54866	P	6.61979	P
1416133_at	21.7733	P	21.3043	P	16.9163	P	26.0357	P	25.1395	P	23.3896	P	24.5399	P	28.0217	P	23.5655	P	16.6012	P	18.4781	P	22.9096	P	27.0151	P	19.6464	P	18.9386	P
1416134_at	0.141	A	0.116543	A	0.114743	A	0.669959	A	0.0760513	A	0.118888	A	0.25849	A	0.717169	A	0.512252	A	0.0202562	A	0.367255	A	0.188262	A	0.0906993	A	0.0670025	A	0.0861778	A
1416135_at	17.452	P	15.0238	P	17.2949	P	14.2838	P	13.7543	P	13.992	P	18.5398	P	16.3869	P	16.7789	P	10.5282	P	18.878	P	13.8476	P	19.141	P	14.1304	P	14.5864	P
1416136_at	5.74724	A	3.512	A	3.49657	A	4.63442	A	3.48463	A	2.893	A	5.79873	A	3.69434	A	5.60937	A	2.06758	A	3.83541	A	4.06054	A	4.68115	A	3.02271	A	3.88556	A
1416137_at	10.5099	P	7.26659	P	10.4064	P	10.9315	P	9.04183	P	10.5758	P	12.4728	P	11.6075	P	10.8671	P	5.78273	P	8.13921	P	10.5761	P	10.4942	P	9.99288	P	9.8335	P
1416138_at	35.4664	P	39.6106	P	37.4085	P	40.9615	P	39.1916	P	39.4141	P	45.2412	P	38.3324	P	36.732	P	34.0031	P	32.6972	P	35.3662	P	40.1632	P	35.9787	P	35.1643	P
1416139_at	2.49648	A	4.29613	M	4.22059	M	2.58344	A	2.12072	A	2.76198	A	3.53188	P	2.44715	M	4.85707	M	1.99098	P	2.98752	A	2.38542	A	3.26364	P	1.87678	M	2.34088	A
1416140_a_at	11.5673	P	9.19418	P	11.0608	P	12.5214	P	8.16768	P	10.6539	P	13.765	P	11.6075	P	9.23118	P	9.1148	P	9.64053	P	13.4312	P	12.6575	P	11.3919	P	10.0995	P
1416141_a_at	332.338	P	317.494	P	287.094	P	315.264	P	291.405	P	319.355	P	321.068	P	306.796	P	293.714	P	281.71	P	361.18	P	296.094	P	312.5	P	314.355	P	302.73	P
1416142_at	7.18416	P	5.98169	P	9.73206	P	7.05103	P	9.42586	P	7.37457	P	9.73878	P	9.25848	P	9.37836	A	5.32935	P	7.65687	P	10.4672	P	7.52669	P	8.598	P	8.66103	P
1416143_at	141.768	P	138.191	P	139.374	P	157.518	P	143.859	P	153.342	P	167.978	P	159.402	P	155.137	P	143.695	P	153.166	P	161.293	P	163.366	P	158.892	P	155.464	P
1416144_a_at	37.4201	P	37.586	P	34.1647	P	48.1018	P	37.7892	P	40.2006	P	39.7118	P	41.6639	P	38.7141	P	54.0594	P	29.7301	P	53.7036	P	44.0433	P	37.3302	P	41.9713	P
1416145_at	41.3259	P	40.8003	P	35.2375	P	43.3275	P	34.5105	P	37.6301	P	42.4426	P	42.962	P	34.3832	P	47.2456	P	32.8354	P	41.691	P	44.2199	P	39.0163	P	39.808	P
1416146_at	33.9742	P	28.9026	P	25.653	P	24.4553	P	21.6386	P	23.169	P	31.1729	P	29.4163	P	22.1714	P	19.8379	P	25.3848	P	25.9263	P	25.5895	P	25.3127	P	21.2014	P
1416147_at	17.1628	P	13.1942	A	14.0622	A	20.8435	P	12.71	A	13.4981	P	14.9282	M	19.0569	P	14.7189	A	11.4676	P	13.9261	M	15.0877	P	17.882	P	15.8984	P	14.2918	P
1416148_at	17.0828	P	14.7512	A	14.1863	M	16.251	A	12.2667	A	13.8404	A	17.5443	P	16.0612	P	14.9913	P	8.94283	P	13.136	A	12.0577	P	14.518	P	10.1263	P	15.3895	P
1416149_at	5.20292	A	2.21382	A	2.56064	A	4.81926	A	3.43675	A	3.24739	A	7.76692	M	5.52828	A	4.36601	A	2.79862	P	5.58686	A	2.4194	A	5.42167	M	4.33414	A	4.05337	A
1416150_a_at	32.1662	P	17.7045	P	30.6848	P	21.9025	P	16.96	P	19.4055	P	27.4383	P	21.026	P	15.9988	P	21.7751	P	23.4954	P	21.1828	P	25.4228	P	21.394	P	22.0721	P
1416151_at	6.39538	P	2.43251	P	6.04752	P	4.81926	P	2.95941	P	2.39819	P	3.09053	P	4.72287	P	2.53372	P	1.93699	P	3.847	P	4.02575	P	4.23983	P	3.4194	P	3.15149	P
1416152_a_at	8.64979	P	5.66102	P	11.3356	P	9.33454	P	6.9526	P	6.35598	P	9.04694	P	9.29776	P	6.27082	P	8.28368	P	7.93065	P	10.5822	P	11.2184	P	7.94656	P	9.11089	P
1416153_at	65.8609	P	48.1931	P	50.6421	P	59.9556	P	52.6549	P	61.1097	P	60.9196	P	62.7465	P	53.6282	P	48.2384	P	63.3393	P	61.9607	P	54.584	P	52.0692	P	51.1389	P
1416154_at	2.11439	A	1.69737	A	1.84094	A	1.6478	A	1.23612	A	1.00907	A	1.66795	A	1.73134	A	1.24652	A	0.562369	A	1.686	A	1.27266	A	1.34822	A	0.686615	A	1.07295	A
1416155_at	8.80814	P	8.02624	P	9.44392	P	7.66648	P	7.38218	P	6.89199	P	7.38659	P	7.9479	P	6.04866	P	4.26117	P	6.32328	P	6.85651	P	7.27917	P	5.14033	P	4.89588	P
1416156_at	23.466	P	19.9838	P	18.7567	P	18.1554	P	16.3086	P	23.0072	P	27.7289	P	20.0284	P	19.7595	P	15.2071	P	20.0118	P	20.9768	P	23.5215	P	20.3618	P	20.516	P
1416157_at	3.79793	P	3.26822	P	3.55583	P	2.75979	A	3.15436	P	2.74742	P	4.26048	P	4.43057	P	2.52541	A	1.40735	P	2.81553	P	2.49879	P	3.69508	P	3.74867	P	2.53536	P
1416158_at	3.87614	P	3.88981	P	2.60682	P	6.41677	P	3.68512	P	5.24084	P	7.13909	P	4.69423	P	4.89948	P	3.08215	P	3.70802	P	5.77993	P	5.56751	P	4.75249	P	4.46793	P
1416159_at	8.57672	A	8.20289	A	7.12376	A	12.2747	P	8.38365	A	9.23313	P	15.3255	P	9.63989	P	14.9738	P	6.83571	P	8.50318	A	9.57943	P	10.1968	P	9.60567	P	8.40871	P
1416160_at	0.453418	A	1.17817	A	0.382156	A	0.90796	A	0.365187	A	0.936657	A	0.93475	A	0.338001	A	0.814695	A	0.652789	A	0.330217	A	1.10799	A	0.86859	A	1.30902	A	0.941486	A
1416161_at	33.4708	P	34.5736	P	32.038	P	34.9622	P	27.1466	P	33.1499	P	31.9337	P	32.5783	P	28.5028	P	27.6968	P	24.7315	P	31.4971	P	31.6548	P	26.2329	P	25.8921	P
1416162_at	8.27844	A	6.83883	A	6.80886	A	8.70593	M	6.54187	M	7.84755	P	9.50191	M	8.22402	M	13.3331	A	4.60596	P	6.36462	A	7.20721	M	7.52669	M	7.77598	M	7.10841	M
1416163_at	10.455	P	9.42751	P	10.6813	P	12.684	P	6.08764	P	8.25726	P	11.479	P	8.4886	P	4.64944	P	7.24785	P	6.41188	P	7.36796	P	8.70737	P	8.64864	P	6.693	P
1416164_at	4.20728	A	1.58978	A	2.51446	A	4.38568	A	3.07199	A	3.01435	A	3.11866	A	3.65395	A	4.67061	A	1.53809	A	3.64439	A	2.14249	A	4.00327	A	2.42982	A	3.38366	A
1416165_at	2.31725	A	2.34388	A	3.2792	A	2.86543	A	3.07199	P	3.01435	A	4.1223	A	2.8026	A	3.24272	A	1.32917	A	2.55258	A	2.10868	A	3.57725	M	1.8339	A	2.64166	P
1416166_a_at	36.4991	P	31.9734	P	45.7162	P	28.8163	P	32.8447	P	26.1997	P	22.8676	P	34.6793	P	19.0683	P	32.1491	P	37.5489	P	32.1332	P	34.6243	P	24.0567	P	19.7046	P
1416167_at	70.3956	P	65.2729	P	59.1962	P	77.6879	P	60.0886	P	77.3789	P	70.8622	P	83.6846	P	73.1229	P	82.3069	P	67.6037	P	64.0658	P	72.3203	P	71.3136	P	61.9186	P
1416168_at	261.265	P	242.063	P	237.584	P	266.066	P	245.623	P	274.227	P	264.252	P	282.962	P	269.822	P	264.677	P	245.935	P	279.948	P	270.117	P	264.361	P	250.518	P
1416169_at	1.09333	A	0.967249	A	1.55662	A	0.883648	A	0.191287	A	1.19263	A	0.234005	A	0.275888	A	0.94724	A	0.494663	A	1.93944	A	0.573398	A	0.687511	A	0.79473	A	0.669273	A
1416170_at	54.9086	P	44.0205	P	48.8382	P	53.0922	P	39.8505	P	48.625	P	61.3917	P	52.9672	P	37.3154	P	36.2818	P	45.5194	P	52.7794	P	55.8288	P	49.8072	P	39.9249	P
1416171_at	9.24078	P	7.96556	P	7.2615	P	10.6669	P	7.127	P	7.46233	P	11.9278	P	8.55612	P	8.32815	P	6.56046	P	8.68239	P	9.9655	P	9.69731	P	9.23148	P	9.85824	P
1416172_at	3.89419	P	2.82528	P	4.36531	P	5.06731	P	3.32803	P	2.44668	P	4.91338	P	4.4994	P	3.88091	P	2.6784	P	3.96876	P	4.25212	P	3.83269	P	3.1094	P	4.25146	P
1416173_at	3.32321	P	4.03395	P	3.70727	P	1.82649	P	1.91604	A	1.64726	P	2.15279	A	3.42872	P	2.24352	A	1.24574	A	2.86136	P	1.79442	P	2.81445	P	1.30293	A	1.37216	M
1416174_at	9.64932	P	5.46577	P	9.35222	P	8.68325	P	6.71141	P	7.06258	P	7.89346	P	8.07754	P	7.08894	P	7.38732	P	6.16392	P	7.83918	P	7.01187	P	8.18677	P	6.02292	P
1416175_a_at	60.4719	P	49.3936	P	59.1638	P	51.5252	P	45.4339	P	47.828	P	56.1208	P	52.4502	P	53.2392	P	51.074	P	50.333	P	53.5994	P	55.9498	P	47.2717	P	45.6699	P
1416176_at	54.4829	P	48.6191	P	46.6834	P	56.1523	P	46.1301	P	56.3968	P	52.6919	P	53.6172	P	50.405	P	46.0819	P	46.7609	P	56.4283	P	56.206	P	52.2007	P	48.2351	P
1416177_at	8.60107	P	6.49424	P	9.73206	P	7.38744	P	5.41759	P	6.4583	P	7.27962	P	10.3007	P	7.5701	P	6.03781	P	5.95169	P	7.25482	P	8.02918	P	8.93996	P	7.14511	P
1416178_a_at	12.6138	P	15.4331	P	13.3498	P	19.1192	P	17.2098	P	14.5887	P	19.9106	P	16.8336	P	23.5432	P	9.211	P	9.55654	P	12.1856	P	15.9542	P	14.4376	P	15.0693	P
1416179_a_at	70.76	P	73.0148	P	65.936	P	86.9231	P	78.4171	P	77.798	P	74.3619	P	80.5709	P	73.5666	P	77.5693	P	72.7461	P	85.2608	P	80.892	P	62.6229	P	61.4508	P
1416180_a_at	17.4397	P	16.7154	P	13.84	P	23.2185	P	15.3816	P	18.9206	P	18.0583	P	17.8913	P	19.2897	P	16.4303	P	13.3182	P	17.142	P	17.937	P	18.6933	P	16.8238	P
1416181_at	26.0209	P	21.8012	P	27.4762	P	21.9521	P	20.8505	P	19.6406	P	27.3516	P	25.395	P	19.0461	P	20.5968	P	25.055	P	21.5514	P	20.1956	P	19.305	P	20.8967	P
1416182_at	8.63152	A	7.62396	A	10.3082	A	13.5965	M	11.4502	P	11.8704	A	12.9259	P	14.6238	M	15.4838	A	7.69088	P	7.41315	A	15.3154	P	14.0266	P	12.4947	P	11.5017	P
1416183_a_at	12.8711	A	8.64527	A	14.2844	A	10.3455	A	8.40165	A	8.60851	A	9.15256	A	10.6921	A	9.01488	A	5.04615	A	11.2896	A	8.84543	A	9.31307	A	7.59916	A	6.73572	A
1416184_s_at	12.222	P	14.7909	P	12.4672	P	14.7415	P	9.89655	P	11.973	P	11.4074	P	12.7209	P	15.0573	P	6.43869	P	11.7124	P	9.41676	P	15.8446	P	9.93573	P	15.0066	P
1416185_a_at	173.3	P	148.177	P	169.171	P	188.651	P	157.635	P	178.486	P	186.843	P	198.251	P	174.096	P	167.702	P	162.778	P	189.138	P	190.972	P	168.553	P	155.906	P
1416186_at	12.0873	P	6.72388	P	12.1337	P	8.18955	P	7.50317	P	10.2535	P	9.67959	P	10.6138	P	10.4714	P	6.78588	P	9.99477	P	11.1034	P	11.9712	P	12.3735	P	8.74724	P
1416187_s_at	19.5708	P	11.6176	P	19.4612	P	13.4846	P	11.4684	P	13.0532	P	13.8873	P	15.4646	P	13.4601	P	13.2878	P	16.4347	P	20.777	P	21.5628	P	16.3283	P	12.4481	P
1416188_at	29.8075	P	23.7475	P	24.2264	P	27.3504	P	22.1755	P	24.8214	P	28.4209	P	27.0383	P	29.8315	P	20.1761	P	27.0611	P	21.1516	P	26.8759	P	22.4918	P	15.5717	P
1416189_a_at	60.4218	P	54.1245	P	58.2627	P	47.16	P	41.3513	P	58.8688	P	56.0792	P	61.9086	P	52.0501	P	45.1572	P	63.6292	P	59.1327	P	60.1104	P	48.3683	P	51.08	P
1416190_a_at	7.86478	P	7.21717	P	9.69932	P	11.702	P	7.72294	P	9.20873	P	12.207	P	12.9932	P	16.7965	P	8.30342	P	8.2048	P	12.1917	P	10.9678	P	10.4249	P	8.35336	P
1416191_at	35.2114	P	31.2087	P	36.8236	P	37.3177	P	25.9661	P	33.9406	P	38.979	P	41.1593	P	35.5525	P	29.1522	P	30.6197	P	43.7146	P	37.9249	P	32.1846	P	32.718	P
1416192_at	3.33521	P	2.75176	P	4.21401	P	3.49691	P	2.97239	P	2.50972	P	4.12922	P	3.64819	P	3.89354	P	2.95338	P	3.49992	P	3.35017	P	3.46608	P	3.05367	P	2.86062	P
1416193_at	6.15902	P	3.95384	P	4.1548	A	5.49331	A	3.72876	A	4.7299	P	5.24129	P	6.14848	P	5.03102	A	2.58876	P	3.84121	A	4.54896	P	3.70818	A	3.48769	A	3.05046	A
1416194_at	11.555	P	7.77264	P	12.2187	P	10.4696	P	7.79924	P	11.5967	P	13.1069	P	11.3007	P	11.6858	P	7.28655	P	9.18494	P	10.6246	P	8.92932	P	9.62471	P	10.7254	P
1416195_at	4.98542	A	5.27084	A	7.53038	A	5.23438	A	2.79517	A	4.98777	A	6.42043	A	6.35858	A	5.35822	A	2.76514	A	4.8541	A	5.13935	A	5.1502	A	3.09701	A	5.61603	A
1416196_at	0.0782672	A	0.0240589	A	0.0609609	A	0.100478	A	0.0610533	A	0.0759228	A	0.418771	A	0.275888	A	0.135599	A	0.0125636	A	0.137609	A	0.0311741	A	0.0443692	A	0.038627	A	0.117861	A
1416197_at	30.8313	P	19.1269	P	28.7065	P	29.1988	P	23.4287	P	24.8754	P	29.7895	P	27.5111	P	27.3957	P	21.1006	P	23.7623	P	28.1425	P	28.3454	P	28.1598	P	23.4344	P
1416198_at	9.73472	P	8.32996	P	10.426	P	9.94492	P	6.63108	P	8.12068	P	10.8398	P	8.94402	P	6.73303	P	4.33982	P	7.35375	P	8.50941	P	8.6872	P	6.54649	P	4.47394	P
1416199_at	6.49239	P	3.19947	P	3.63485	P	3.80549	P	3.4411	P	4.34566	P	6.42717	P	5.00319	P	2.47974	A	3.16732	P	2.93588	P	3.01172	P	4.97167	P	4.29048	P	4.07737	P
1416200_at	1.45428	A	0.0673149	A	1.47722	A	0.992902	A	0.994324	A	0.965619	A	0.942294	A	1.67232	P	0.619182	A	0.504993	P	1.61866	A	0.733688	A	1.32917	A	1.24217	A	0.703117	A
1416201_at	13.8211	P	11.7973	P	11.5777	M	13.6189	M	10.8768	M	12.8723	P	12.6801	P	12.7931	M	14.3106	P	9.71446	P	10.795	M	12.6795	P	14.6682	P	11.3155	M	11.4581	P
1416202_at	52.8057	P	48.3551	P	44.9371	P	55.8203	P	46.7163	P	49.9487	P	63.7022	P	57.7407	P	71.0303	P	42.8455	P	50.5438	P	55.5802	P	56.1206	P	45.4343	P	50.9622	P
1416203_at	30.3224	P	22.6286	P	23.0471	P	26.4468	P	19.524	P	24.3114	P	27.3702	P	28.3692	P	21.5931	P	16.3997	P	19.075	P	21.7827	P	24.8811	P	23.5779	P	24.659	P
1416204_at	19.3489	P	17.2753	P	14.5523	P	17.612	P	16.7982	P	16.8249	P	25.131	P	22.5088	P	22.2826	P	8.80322	P	17.2068	P	17.7611	P	19.7543	P	19.2084	P	14.8874	P
1416205_at	6.21962	P	3.44302	P	6.9204	P	6.57693	P	6.45271	P	7.55985	P	5.77839	P	5.45417	P	4.31953	P	4.06549	P	4.36982	P	5.08662	P	5.44818	P	6.45211	P	6.15674	P
1416206_at	0.227217	A	0.402478	A	0.221919	A	0.749543	A	0.289584	A	0.840146	A	2.15997	A	0.74743	A	0.814695	A	0.901052	A	0.117237	A	0.123143	A	1.66041	A	1.57709	A	1.28559	A
1416207_at	25.3091	P	10.0678	P	20.4656	P	15.182	P	13.6167	P	13.6399	P	16.3287	P	15.0776	P	16.4658	P	9.64172	P	14.8276	P	13.211	P	12.9432	P	15.9305	P	13.2782	P
1416208_at	22.4835	P	15.1431	P	17.543	P	18.5876	P	14.9534	P	14.08	P	20.0367	P	18.8921	P	18.7097	P	14.7108	P	19.9748	P	20.222	P	15.8651	P	16.5657	P	14.5801	P
1416209_at	270.123	P	248.303	P	254.512	P	273.216	P	247.778	P	274.336	P	268.16	P	295.628	P	270.111	P	234.326	P	256.872	P	264.277	P	273.732	P	268.073	P	259.383	P
1416210_at	26.9374	P	24.9503	P	21.5154	P	25.4709	P	19.3381	P	26.4351	P	25.0626	P	28.9336	P	21.8955	P	20.2575	P	23.303	P	23.0537	P	25.798	P	22.996	P	27.14	P
1416211_a_at	0.141	A	0.208456	A	0.215231	A	0.184112	A	0.0987561	A	0.214612	A	0.282838	A	0.200785	A	0.339589	A	0.0284276	A	0.288082	A	0.0935663	A	0.209359	A	0.101398	A	0.18746	A
1416212_at	21.5017	P	14.0481	P	20.0091	P	17.2123	P	14.2454	P	16.7613	P	20.8235	P	18.4249	P	18.0108	P	16.2072	P	16.4286	P	17.9284	P	19.2099	P	17.5228	P	16.4396	P
1416213_x_at	29.9688	P	25.5557	P	31.3744	P	32.4602	P	26.3845	P	28.5548	P	34.8631	P	34.4634	P	37.4512	P	28.9661	P	29.6925	P	38.7409	P	32.8864	P	31.2277	P	30.6961	P
1416214_at	4.00253	P	3.54385	P	7.39923	P	4.90006	P	4.26267	P	4.36511	P	4.50854	P	4.45925	P	3.8346	P	1.9878	P	4.39894	P	1.81119	P	3.61652	P	2.71357	P	3.68212	P
1416215_at	12.2771	P	8.84469	P	12.9576	P	14.3006	P	9.89202	P	11.9632	P	13.1715	P	12.9043	P	12.7162	P	7.8551	P	9.92268	P	11.1398	P	11.3811	P	10.444	P	10.2605	P
1416216_at	9.24687	P	7.50291	P	9.22123	P	6.8341	P	5.92762	P	6.31214	P	7.08551	P	9.54458	P	6.73732	P	7.96878	P	7.18161	P	6.34677	P	7.84817	P	6.83611	P	6.34548	P
1416217_a_at	214.084	P	180.618	P	229.356	P	182.545	P	172.492	P	214.964	P	196.01	P	208.393	P	185.561	P	158.918	P	190.288	P	193.17	P	190.174	P	179.138	P	187.722	P
1416218_x_at	2.75968	P	2.19824	P	1.72857	P	7.1309	P	4.34167	P	3.55339	P	6.29234	P	6.94238	P	4.52669	A	5.04248	P	1.12832	P	5.66214	P	6.73154	P	1.95034	P	6.9617	P
1416219_at	140.65	P	131.098	P	147.083	P	151.101	P	142.565	P	168.495	P	158.898	P	191.023	P	148.18	P	152.834	P	135.59	P	168.16	P	163.035	P	163.489	P	163.648	P
1416220_at	68.4857	P	63.0173	P	69.6154	P	67.5565	P	50.7254	P	66.5389	P	66.9885	P	74.0478	P	63.37	P	65.1961	P	64.6091	P	68.1272	P	66.6825	P	62.504	P	57.6929	P
1416221_at	3.14919	A	0.778246	A	1.77484	A	1.52835	A	0.26191	A	1.03322	A	2.21022	A	2.07256	M	1.05209	A	0.0476385	A	1.7141	A	1.28367	A	1.71796	A	0.513223	A	0.793639	A
1416222_at	41.2885	P	16.0537	P	40.2091	P	18.7095	P	19.6355	P	33.253	P	50.5818	P	27.8533	P	26.5226	P	13.4746	P	54.5361	P	25.5546	P	32.4244	P	28.2961	P	45.7482	P
1416223_at	5.80172	A	5.03845	A	6.30354	A	8.73995	A	6.18996	A	8.72073	A	8.63036	A	6.70451	A	8.01346	A	5.23714	A	5.06473	A	5.42103	A	4.75373	A	5.48491	A	9.22194	A
1416224_at	4.43026	A	4.31757	A	4.04952	A	3.5785	A	2.09509	A	2.34485	A	1.94382	A	2.2835	A	0.798673	A	1.62414	A	3.45951	A	3.27546	P	2.28997	A	3.18374	A	1.76681	A
1416225_at	354.28	P	351.55	P	360.191	P	375.906	P	318.43	P	363.048	P	373.615	P	363.508	P	323.441	P	318.323	P	378.726	P	345.492	P	356.492	P	353.893	P	342.293	P
1416226_at	11.3532	P	9.98973	P	16.3092	P	11.9604	P	15.0133	P	12.5301	P	12.7383	P	11.2784	P	10.5149	P	7.8316	P	9.63453	P	8.70135	P	10.9408	P	9.47245	P	13.7034	P
1416227_at	0.181158	A	0.241137	A	0.568621	A	0.291752	A	0.29751	A	0.40183	A	0.458217	A	0.213354	A	0.331798	A	0.151994	A	0.267099	A	0.118189	A	0.336324	A	0.188376	A	0.144497	A
1416228_at	12.9752	P	10.7267	P	12.866	P	11.9323	P	8.86583	P	9.66268	P	12.3108	P	12.4205	P	9.01055	P	7.12421	P	11.1327	P	11.4191	P	11.11	P	8.62965	P	10.8805	P
1416229_at	17.3843	P	13.9009	P	17.2231	P	18.4381	P	13.1905	P	12.3884	P	17.557	P	20.2149	P	15.519	P	11.4925	P	13.5369	P	16.839	P	15.1603	P	13.5996	P	13.6283	P
1416230_at	16.1481	P	12.9684	P	16.1786	P	18.6153	P	12.7603	P	13.9578	P	17.7919	P	15.4259	P	18.9708	P	12.3307	P	11.5311	P	17.0183	P	12.9977	P	14.316	P	11.9746	P
1416231_at	3.28119	A	1.9548	A	2.54085	P	2.17048	A	2.35618	A	1.60854	A	2.90733	A	2.85492	A	3.13394	A	1.15436	A	3.5519	A	1.24514	A	1.98727	A	1.08449	A	1.35483	A
1416232_at	0.0953196	A	0.0940133	A	0.188467	A	0.55311	A	0.0351685	A	0.0854622	A	0.184561	A	0.0669213	A	0.603301	A	0.0140565	A	0.0277526	A	0.269815	A	0.0329764	A	0.311588	A	0.0242605	A
1416233_at	96.374	P	87.9448	P	94.9033	P	98.2819	P	87.5177	P	98.7691	P	97.5975	P	92.8953	P	93.9689	P	81.9384	P	90.0349	P	102.008	P	105.023	P	95.7601	P	91.5018	P
1416234_at	34.6207	P	27.8842	P	39.9752	P	34.3046	P	26.8219	P	25.9691	P	36.5565	P	35.413	P	28.7496	P	21.6381	P	43.2816	P	37.5355	P	35.2486	P	32.8228	P	28.4285	P
1416235_at	23.2188	P	19.5407	P	24.93	P	18.6541	P	16.0224	P	17.4907	P	21.0372	P	22.6946	P	16.4041	P	11.8876	P	27.4668	P	21.7765	P	20.306	P	15.4432	P	19.1791	P
1416236_a_at	32.2779	P	22.5417	P	17.1122	P	32.1444	P	21.9233	P	21.277	P	20.9744	P	20.3849	P	26.2809	P	25.6992	P	18.915	P	20.7833	P	32.2985	P	28.9326	P	19.6223	P
1416237_at	23.9668	P	17.9049	P	17.4124	P	31.2234	P	14.5211	P	20.493	P	21.4392	P	17.3462	P	21.9133	P	16.0152	P	13.3242	P	18.3129	P	25.3255	P	19.5111	P	14.4923	P
1416238_at	1.83444	A	1.39597	A	1.44413	P	2.13498	A	1.67406	A	1.71986	P	2.4177	P	1.43557	P	0.662921	A	1.0496	P	0.984858	A	1.47707	P	1.4754	A	1.7788	M	1.39527	A
1416239_at	382.789	P	306.621	P	357.316	P	407.339	P	358.375	P	396.781	P	402.417	P	402.329	P	377.812	P	381.555	P	376.92	P	386.733	P	415.578	P	400.652	P	376.859	P
1416240_at	153.84	P	144.291	P	160.199	P	161.345	P	134.958	P	159.814	P	171.213	P	166.21	P	169.319	P	164.509	P	141.278	P	156.775	P	172.19	P	157.235	P	156.899	P
1416241_at	18.1661	P	18.438	P	23.627	P	16.8847	P	13.7681	P	15.1171	P	18.7929	P	20.9822	P	15.8227	P	12.9957	P	16.245	P	16.098	P	17.0236	P	18.481	P	13.5595	P
1416242_at	4.47247	P	2.2658	P	3.23967	P	2.48335	P	2.23191	P	2.38849	P	3.25907	M	2.25424	P	1.72015	A	1.35315	P	4.59713	P	1.52144	P	3.13975	P	2.06692	P	1.81929	A
1416243_a_at	86.5329	P	69.0747	P	90.8102	P	78.5625	P	74.5295	P	83.0705	P	81.6694	P	86.1331	P	79.2775	P	75.1009	P	88.2269	P	83.3606	P	85.9779	P	75.6213	P	79.7598	P
1416244_a_at	117.848	P	96.6019	P	93.7266	P	120.93	P	105.086	P	114.05	P	111.665	P	107.577	P	127.842	P	95.6993	P	87.1505	P	99.4767	P	110.919	P	122.566	P	95.7601	P
1416245_at	49.1036	P	36.4187	P	43.4307	P	45.3824	P	34.2777	P	45.575	P	46.6276	P	42.5598	P	42.5335	P	37.3303	P	43.9487	P	41.6717	P	46.6524	P	45.0211	P	40.6001	P
1416246_a_at	2.7118	A	1.56933	A	4.22717	M	1.49246	A	1.32833	A	1.50209	A	2.63834	A	1.3465	A	1.44191	A	0.847658	A	1.54582	A	1.43276	A	1.83964	A	1.42464	A	1.68529	A
1416247_at	26.2067	P	22.953	P	27.4241	P	24.2741	P	20.4312	P	21.1006	P	25.9883	P	21.5626	P	25.6951	P	20.1445	P	21.2901	P	21.1641	P	21.1206	P	21.5683	P	21.4237	P
1416248_at	69.3274	P	64.1476	P	62.0676	P	87.4197	P	68.8054	P	76.6787	P	76.8042	P	71.662	P	68.792	P	88.739	P	69.6137	P	79.5329	P	80.0644	P	75.051	P	81.8681	P
1416249_at	31.272	P	28.2118	P	25.8158	P	34.06	P	25.5997	P	23.272	P	29.3399	P	28.2823	P	26.6389	P	22.9263	P	25.8704	P	27.782	P	25.9787	P	25.9866	P	25.5277	P
1416250_at	11.7936	P	5.32495	P	14.1863	P	7.99636	P	6.9526	P	4.61802	P	8.17274	P	5.85854	P	5.07348	P	4.54101	P	6.89109	P	4.36261	P	4.43068	P	4.14086	P	5.05898	P
1416251_at	0.33713	A	0.311842	A	2.50786	A	0.454123	A	0.156327	A	2.98522	A	5.11164	A	2.71533	A	0.484639	A	0.191534	A	0.500613	A	0.696132	A	0.403467	A	1.00583	A	1.11881	A
1416252_at	13.9744	P	15.0692	P	16.5638	P	14.8363	P	12.5911	P	14.53	P	22.4233	P	15.9177	P	19.0727	P	11.4137	P	14.7849	P	14.3075	P	13.8288	P	15.7317	P	12.9784	P
1416253_at	3.47934	A	2.65212	A	3.1672	A	4.11911	A	2.98105	A	2.38849	A	4.4879	A	2.98851	A	4.52669	A	2.20589	A	1.99028	A	2.79463	A	2.03227	A	1.96873	A	2.09418	A
1416254_a_at	5.46893	P	4.73656	P	5.52215	P	7.1252	P	4.20127	P	6.7068	P	6.84411	P	5.79026	P	5.46885	P	3.98408	P	4.0268	P	4.70647	P	6.42492	P	5.66678	P	5.68883	P
1416255_at	6.80174	A	4.06601	A	6.60545	A	5.20558	A	4.22758	A	2.6795	A	4.35015	A	3.30727	A	3.46064	A	0.836481	A	3.1599	A	1.74971	A	2.58094	A	2.52227	A	2.45868	A
1416256_a_at	24.1152	P	19.7939	P	22.9624	P	23.587	P	26.0319	P	24.5909	P	27.4692	P	28	P	25.5833	P	17.7471	P	27.9851	P	20.9268	P	28.2339	P	24.7298	P	24.2761	P
1416257_at	19.9037	P	17.2696	P	18.9394	P	15.7947	P	14.6544	P	17.6572	P	16.5518	P	17.5555	P	15.3167	P	8.85902	P	17.6671	P	12.1795	P	15.3108	P	16.463	P	14.0288	P
1416258_at	4.55086	A	4.16762	A	2.62001	A	7.72339	A	4.27145	A	6.26829	A	7.65361	A	5.77887	A	5.83101	A	5.13784	A	3.87598	A	4.21145	A	2.74304	A	5.91785	A	4.13137	A
1416259_at	7.39675	P	4.65585	P	6.21164	P	6.54262	P	4.04791	P	4.94884	P	6.66273	P	7.12345	P	5.8822	P	5.33674	P	4.84241	P	4.61894	P	5.50784	P	5.94297	P	6.40031	P
1416260_a_at	10.8031	P	9.13866	P	7.6812	P	11.4098	P	5.79441	P	6.38034	P	7.82022	P	7.77307	P	12.2181	P	5.83136	P	8.7063	P	5.68569	P	10.5213	P	8.87661	P	7.54917	P
1416261_at	37.0716	P	25.3169	P	35.2245	P	32.7325	P	29.2537	P	29.6541	P	41.0242	P	37.4928	P	31.7514	P	26.8838	P	28.485	P	32.515	P	41.728	P	29.9724	P	29.9245	P
1416262_at	37.1214	P	19.9608	P	32.1876	P	31.8011	P	24.2343	P	32.0695	P	40.0931	P	43.139	P	38.0666	P	29.9751	P	22.1997	P	35.4557	P	47.0063	P	30.5902	P	26.7366	P
1416263_at	2.1442	A	1.01228	A	1.43752	A	1.15611	A	0.619697	A	1.55047	A	2.08807	A	1.61323	A	3.34743	A	1.0294	A	1.23361	A	1.3388	A	0.675073	A	0.951445	A	1.01	A
1416264_at	0.54678	A	0.788144	A	0.282066	A	0.435493	A	0.345228	A	0.522084	A	0.660481	A	0.583539	A	0.758664	A	0.0777809	A	0.404435	A	0.589345	A	0.354598	A	0.246885	A	0.312704	A
1416265_at	3.77989	P	3.32114	P	3.10789	P	4.47828	P	3.73312	P	2.94639	P	4.4466	P	3.52695	M	2.53788	A	1.79205	P	2.44996	P	2.74902	P	3.18538	P	3.33874	P	1.88351	P
1416266_at	0.453418	A	0.513479	A	0.382156	A	0.853228	A	0.206906	A	0.994586	A	1.04755	A	0.571349	A	1.55629	A	0.353699	A	0.69499	A	0.782101	A	1.10129	A	0.836863	A	0.236203	A
1416267_at	5.00354	P	3.05692	P	4.31268	P	6.21638	P	4.58339	P	4.01018	P	4.38462	P	5.13461	P	3.25528	P	3.30431	P	3.74275	P	4.01415	P	4.49655	P	4.21565	P	3.31812	P
1416268_at	9.13106	P	6.07969	P	9.33258	P	7.67217	P	7.97439	P	8.65242	P	9.87679	P	9.66792	P	9.5906	P	5.34782	P	8.7063	P	10.4853	P	7.95542	P	7.00623	P	8.56253	P
1416269_at	155.531	P	128.415	P	147.567	P	151.559	P	130.023	P	149.127	P	142.807	P	159.964	P	153.419	P	153.055	P	146.456	P	156.242	P	166.338	P	149.89	P	131.232	P
1416270_at	19.7742	P	14.4391	P	19.259	P	17.5565	P	13.218	P	16.6047	P	19.5259	P	19.1063	P	12.9305	P	10.9182	P	14.7179	P	15.5124	P	16.1528	P	15.0715	P	13.6096	P
1416271_at	44.5507	P	34.2665	P	39.1046	P	46.8208	P	32.0153	P	40.0335	P	43.78	P	47.1919	P	42.3563	P	26.0603	P	29.5485	P	32.7761	P	41.319	P	40.717	P	32.3055	P
1416272_at	7.34208	P	8.60098	P	9.74515	P	11.6009	P	7.57939	P	12.061	P	10.6306	P	12.6708	P	9.0884	P	12.2804	P	9.63453	P	14.596	P	15.605	P	15.0715	P	12.579	P
1416273_at	8.59498	P	4.78502	M	7.87133	P	8.07025	A	6.95707	P	6.28291	P	9.44923	P	7.59812	P	8.77282	M	5.79768	P	9.31074	P	11.9298	P	20.513	P	13.2673	P	14.8874	P
1416274_at	5.4145	P	4.52684	P	4.66781	P	5.24589	P	3.69821	P	4.58397	P	6.59548	P	5.02605	P	5.17967	A	3.58434	P	5.1233	P	3.52285	P	5.77321	P	3.85441	P	2.61212	P
1416275_at	0.734191	A	0.669768	A	1.07986	A	0.786185	A	0.530259	A	0.927003	A	2.78718	A	1.06622	A	3.88091	A	0.290879	A	0.902442	A	0.594665	A	0.950156	A	1.65649	A	1.6562	A
1416276_a_at	179.932	P	173.357	P	181.8	P	191.504	P	190.104	P	201.427	P	183.326	P	195.858	P	182.249	P	185.578	P	190.577	P	197.958	P	201.354	P	184.172	P	189.154	P
1416277_a_at	221.018	P	186.02	P	247.875	P	237.683	P	206.039	P	247.321	P	240.887	P	249.961	P	202.183	P	214.884	P	245.881	P	244.541	P	241.52	P	228.67	P	254.856	P
1416278_a_at	108.184	P	90.4391	P	105.329	P	98.624	P	77.5498	P	101.174	P	94.6723	P	114.463	P	93.4193	P	95.8193	P	97.7065	P	95.5311	P	111.057	P	96.4534	P	90.0061	P
1416279_at	16.9352	P	17.121	P	17.8432	P	17.9891	P	15.5751	P	19.2389	P	21.276	P	17.9188	P	19.5999	P	13.5808	P	16.6552	P	18.4308	P	16.955	P	17.2465	P	13.547	P
1416280_at	25.5753	P	18.7708	P	22.0629	P	20.5565	P	17.4412	P	20.2774	P	19.8728	P	22.0932	P	18.5769	P	13.6064	P	17.2191	P	18.8593	P	18.7486	P	16.5272	P	17.978	P
1416281_at	27.1666	P	29.993	P	23.9723	P	28.2313	P	26.5632	P	26.4695	P	24.4776	P	28.7925	P	24.3059	P	13.8322	P	21.884	P	25.4728	P	25.7563	P	23.4227	P	19.7743	P
1416282_at	50.0975	P	39.2718	P	47.0339	P	40.9777	P	30.033	P	40.004	P	40.6374	P	41.5458	P	37.2702	P	35.5772	P	38.1176	P	37.0935	P	49.0179	P	37.1082	P	37.5711	P
1416283_at	5.79566	P	4.49461	P	6.31667	P	6.16482	P	3.01135	P	5.23597	P	7.91343	P	7.58683	P	8.28933	P	4.83439	P	5.39303	P	7.08824	P	5.44155	P	5.66051	P	5.42204	P
1416284_at	23.7752	P	22.8834	P	20.1656	P	27.5201	P	20.11	P	26.3861	P	28.6369	P	25.6509	P	27.6062	P	16.724	P	23.9424	P	20.5338	P	24.1178	P	22.8861	P	14.3419	P
1416285_at	71.6902	P	55.5367	P	66.0656	P	77.6932	P	69.8395	P	80.3083	P	89.4407	P	90.6255	P	81.6787	P	75.4702	P	68.0559	P	84.0514	P	86.9226	P	84.724	P	82.6068	P
1416286_at	0.221451	A	0.250514	A	0.315448	A	0.341952	A	0.0760513	A	0.200237	A	0.363171	A	0.319406	A	0.366902	A	0.625985	A	0.24096	A	0.148041	A	0.257508	A	0.229297	A	0.149845	A
1416287_at	4.76203	A	4.06066	A	3.89158	A	3.78805	A	1.95436	A	2.70861	A	2.7447	A	2.79097	A	2.18148	A	1.22797	A	4.40477	A	3.5805	A	3.38767	A	2.13448	A	0.992858	A
1416288_at	97.9652	P	99.9758	P	92.2523	P	115.864	P	120.848	P	100.023	P	102.448	P	114.114	P	74.9768	P	97.645	P	114.652	P	112.579	P	107.128	P	106.015	P	111.147	P
1416289_at	13.8947	P	12.0952	P	14.1863	P	17.3178	P	10.7041	P	13.1999	P	15.2614	P	15.1384	P	15.0397	P	11.5132	P	12.275	P	15.0508	P	15.0783	P	15.6291	P	15.4209	P
1416290_a_at	43.0345	P	31.3851	P	42.0279	P	26.4468	P	20.8412	P	22.3062	P	23.1301	P	30.5978	P	17.6617	P	25.7086	P	35.1388	P	36.7989	P	26.6115	P	22.2399	P	33.9114	P
1416291_at	37.2272	P	27.7848	P	38.2859	P	30.1434	P	24.2297	P	28.8247	P	34.6495	P	32.5026	P	33.8148	P	23.2121	P	31.1025	P	31.9677	P	35.438	P	29.7579	P	27.8641	P
1416292_at	76.8785	P	55.2167	P	75.3006	P	72.5453	P	50.7495	P	69.4909	P	83.9768	P	73.5993	P	71.4782	P	63.0018	P	69.6783	P	76.2029	P	81.7918	P	74.0831	P	67.998	P
1416293_at	1.2529	A	0.335587	A	0.47544	A	1.1983	A	0.477672	A	1.05736	A	2.43197	A	1.43557	A	1.27089	A	0.764387	P	0.667854	A	1.96249	A	0.799754	A	1.10266	A	2.11763	A
1416294_at	19.127	P	13.9462	P	23.8355	P	18.3217	P	13.3142	P	12.0365	P	14.9667	P	17.9518	P	15.3123	P	11.5672	P	17.489	P	14.5284	P	17.1334	P	11.2773	P	9.77785	P
1416295_a_at	2.35308	P	2.02718	A	5.98843	P	2.31822	P	4.75068	P	3.51452	P	3.93533	P	3.96514	P	1.6013	A	1.82655	P	4.0268	P	2.09179	P	2.90543	P	2.10377	P	3.21096	P
1416296_at	3.58148	A	0.489243	A	8.63816	A	2.33593	A	4.37241	A	4.24354	A	1.62415	A	4.86595	A	2.92925	A	1.61489	A	2.35319	A	2.57829	A	3.04205	A	2.20209	A	2.60621	A
1416297_s_at	4.0808	A	2.51607	A	3.1013	A	2.61286	A	1.80551	A	2.46123	A	3.18891	A	2.79097	A	2.44654	A	1.04093	A	3.92236	A	2.48177	A	2.19322	A	1.55878	A	1.63876	A
1416298_at	0.616962	A	2.22941	A	3.06835	A	2.95337	A	2.39051	A	2.48547	A	4.63914	A	2.15467	A	1.01576	A	0.167206	A	2.21683	A	2.22709	A	2.00655	A	1.43074	A	1.8368	A
1416299_at	0.146727	A	0.0673149	A	0.175077	A	0.13927	A	0.102561	A	0.16193	A	1.09994	A	0.124815	A	0.16979	A	0.230057	A	0.282831	A	0.0500379	A	0.155601	A	0.513223	A	0.060078	A
1416300_a_at	266.2	P	228.22	P	219.704	P	235.449	P	232.616	P	229.858	P	227.634	P	227.853	P	210.484	P	224.258	P	273.143	P	234.515	P	231.079	P	220.05	P	209.113	P
1416301_a_at	0.95178	A	0.176013	A	0.0676948	A	0.0874522	A	0.0461955	A	0.00939463	A	0.250344	A	0.0604128	A	0.0607338	A	0.0352386	A	0.0769203	A	0.218689	A	0.0443692	A	0.038627	A	0.0142927	A
1416302_at	0.112418	A	0.269316	A	0.141576	A	0.152122	A	0.281667	A	0.0759228	A	0.904538	A	0.099213	A	0.343487	A	0.0369746	A	0.581309	A	0.128106	A	0.458661	A	0.394353	A	0.0861778	A
1416303_at	41.9993	P	27.6153	P	70.6127	P	33.4726	P	29.5748	P	28.7707	P	40.5588	P	39.94	P	33.2873	P	40.5926	P	35.1766	P	33.2985	P	33.8952	P	30.122	P	31.7902	P
1416304_at	34.6766	P	21.5353	P	64.0635	P	28.8819	P	25.656	P	27.9021	P	33.6296	P	38.058	P	30.1774	P	31.8634	P	31.2029	P	33.834	P	32.4384	P	27.1149	P	24.3016	P
1416305_at	1.41278	A	0.455408	A	0.734812	A	1.05949	A	0.313386	A	0.20982	A	0.66818	A	2.86655	A	0.603301	A	0.267233	A	1.35037	A	2.14812	A	1.19608	A	0.264499	A	0.209075	A
1416306_at	0.0782672	A	0.0806123	A	0.101314	A	0.113452	A	0.0351685	A	0.0950067	A	0.0915816	A	0.442843	A	0.0904509	A	0.0369746	A	0.137609	A	0.290393	A	0.120068	A	0.0499368	A	0.0967004	A
1416307_at	14.7414	P	11.8423	P	14.598	P	18.7648	P	13.1356	P	15.8706	P	17.2456	P	15.1661	P	16.6598	P	10.051	P	15.6457	P	15.1431	P	16.6532	P	14.0984	P	13.6533	P
1416308_at	77.0421	P	63.9896	P	84.4776	P	74.4624	P	74.8964	P	77.7142	P	106.4	P	88.081	P	81.47	P	97.6794	P	99.4232	P	84.7291	P	104.479	P	92.8752	P	106.256	P
1416309_at	0.904664	A	2.63641	A	1.90703	A	0.749543	A	0.845334	A	0.811203	A	1.39673	A	0.207072	A	1.19781	A	0.0568148	A	0.940869	A	1.4549	A	0.281689	A	0.418072	A	1.45891	A
1416310_at	1.46614	A	0.932292	A	0.47544	A	1.21035	A	0.940417	A	1.1733	A	0.473938	A	0.638305	A	2.06996	A	0.383292	A	0.733047	A	0.998806	A	1.05084	A	1.01792	P	0.998572	P
1416311_s_at	0.939998	A	1.43158	A	0.907427	A	1.07158	A	0.631933	A	0.608754	A	1.13728	A	0.856082	A	0.421716	A	0.909527	A	0.787543	A	0.568086	A	1.57739	A	0.752646	A	0.523335	A
1416312_at	19.8112	P	13.2506	P	19.383	P	11.6065	P	12.3078	P	12.5155	P	16.099	P	15.8514	P	14.2097	P	12.671	P	15.5479	P	14.3627	P	14.0811	P	13.1459	P	13.3657	P
1416313_at	1.7155	A	1.23878	A	2.38249	A	1.55227	A	1.61482	A	1.10566	A	1.62415	A	1.86687	P	1.64635	A	0.856056	A	1.26693	A	1.32777	A	1.31013	A	1.47339	A	1.26254	A
1416314_at	2.83752	A	1.38072	A	2.73873	A	1.67166	A	2.14636	A	0.873919	A	3.25206	A	2.0256	A	0.77466	A	0.393235	A	0.896958	A	1.49924	A	1.48814	A	0.335192	A	0.144497	A
1416315_at	14.7046	P	13.0192	P	16.4985	P	14.6243	P	11.4548	P	12.9554	P	13.1651	P	14.8009	P	12.2312	P	9.00676	P	13.6889	P	13.5597	P	14.6887	P	11.7869	P	12.6352	P
1416316_at	252.282	P	312.373	P	236.613	P	353.324	P	285.21	P	329.092	P	304.403	P	341.851	P	318.883	P	250.878	P	285.609	P	300.221	P	297.428	P	312.659	P	315.862	P
1416317_a_at	8.38191	P	5.1681	P	7.56317	P	7.23355	P	6.59539	P	6.77015	P	8.20595	P	6.15416	P	4.95887	P	3.82904	P	4.46885	P	6.00992	P	5.35542	P	5.09651	P	6.07766	P
1416318_at	7.58513	P	4.32829	P	2.81126	A	14.3397	P	5.43973	P	2.84932	P	5.47283	P	7.63199	P	9.75095	P	0.609985	P	4.83656	P	9.33849	P	3.68853	P	7.7065	P	7.43277	P
1416319_at	151.888	P	129.759	P	139.936	P	164.144	P	141.633	P	156.543	P	157.285	P	149.181	P	177.037	P	160.288	P	143.119	P	160.91	P	145.294	P	178.854	P	165.911	P
1416320_at	8.14457	P	5.28707	P	6.24447	P	5.47031	P	4.80355	P	5.41608	P	7.15248	P	6.1712	P	5.37949	P	3.70638	P	5.89868	P	4.87591	P	5.72011	P	5.27184	P	4.72092	P
1416321_s_at	20.0209	P	12.3597	P	14.0099	P	15.6054	P	12.8381	P	14.6817	P	19.109	P	20.2149	P	13.4645	P	11.0005	P	13.8652	P	15.4878	P	18.0057	P	14.06	P	15.0254	P
1416322_at	0.39521	A	0.185256	A	0.315448	A	0.435493	A	0.373182	A	0.243375	A	0.347196	A	0.257177	A	0.504358	A	0.11603	A	0.189014	A	0.290393	A	0.330239	A	0.282138	A	0.279828	A
1416323_at	4.93107	P	4.00723	M	5.25936	A	5.41279	M	3.15002	P	3.78175	P	5.43881	P	5.21455	P	4.83163	A	2.28367	P	3.47683	A	4.287	P	4.80653	P	4.64626	P	2.94362	P
1416324_s_at	5.75935	P	3.23648	P	4.0561	P	3.57268	P	3.06766	P	2.9658	P	4.6666	P	3.09294	P	4.18441	P	2.95338	P	2.91294	P	4.2405	P	4.90559	P	3.556	P	2.42921	P
1416325_at	1.28249	A	1.30459	A	0.874247	A	0.780081	A	0.599324	P	0.42106	A	1.07002	A	0.886187	A	0.16979	A	0.0155737	A	1.06754	A	0.520387	A	1.01934	P	0.608755	A	0.182069	A
1416326_at	6.44995	A	5.42784	A	10.3344	P	6.84552	A	5.86544	M	5.67898	M	9.02713	A	8.8204	M	6.44617	A	3.54958	M	6.15213	A	6.477	A	6.50487	A	6.04347	A	4.79933	M
1416327_at	61.6194	P	56.5759	P	52.517	P	60.7944	P	46.7499	P	50.3719	P	49.3276	P	56.1296	P	49.4736	P	52.0993	P	55.9399	P	56.846	P	63.3153	P	50.7867	P	43.2463	P
1416328_a_at	42.785	P	35.1349	P	47.4753	P	43.9373	P	35.7844	P	37.2124	P	44.8446	P	37.9449	P	38.0938	P	30.7004	P	39.661	P	38.4458	P	37.011	P	35.9787	P	38.2968	P
1416329_at	27.117	P	18.8052	P	25.5227	P	28.6359	P	20.4499	P	26.1261	P	35.8748	P	27.3209	P	30.5639	P	22.8067	P	20.1722	P	26.8282	P	31.2633	P	27.2965	P	25.6108	P
1416330_at	95.6606	P	98.4867	P	104.702	P	119.586	P	85.019	P	105.924	P	119.993	P	121.238	P	115.339	P	81.1631	P	95.2056	P	102.799	P	108.899	P	109.991	P	98.7253	P
1416331_a_at	12.8343	P	14.0708	P	16.3875	P	13.0929	P	9.4756	P	9.22825	P	16.5709	P	11.8248	P	17.5557	P	8.10239	P	12.6507	P	13.8843	P	11.5777	P	11.4047	P	11.2965	P
1416332_at	3.95437	P	3.09385	P	3.85209	P	4.13651	P	2.95509	P	3.24253	P	3.33615	P	3.4634	P	4.785	P	1.41037	P	2.39302	P	1.74971	A	2.57447	P	2.03623	P	2.31734	P
1416333_at	5.54151	P	3.39	P	4.93077	P	4.13071	P	3.9385	P	2.47577	M	4.67347	M	4.21241	P	3.40612	P	1.97826	P	4.32907	P	3.6786	P	3.51185	P	3.18994	P	2.97329	P
1416334_at	1.35354	A	0.283459	A	0.595228	A	0.509876	A	0.956991	A	1.1878	A	1.60223	A	1.9551	A	0.347386	A	0.324475	A	0.388484	A	0.706853	A	1.15182	A	1.15721	A	0.822002	A
1416335_at	92.9846	P	86.3906	P	74.2259	P	102.495	P	92.6513	P	108.25	P	107.719	P	113.416	P	100.573	P	86.5174	P	100.243	P	96.6004	P	112.14	P	94.0876	P	111.248	P
1416336_s_at	12.3199	P	6.56528	P	11.1394	P	9.16478	P	7.11358	P	6.03935	P	8.35862	P	9.23603	P	7.08465	P	5.6074	P	8.64654	P	9.58546	P	9.07064	P	8.01608	P	6.94948	P
1416337_at	127.124	P	108.035	P	120.838	P	118.241	P	111.739	P	111.046	P	95.7706	P	121.097	P	105.726	P	111.747	P	126.794	P	126.441	P	128.173	P	112.064	P	90.0862	P
1416338_at	2.63401	P	3.7193	P	2.58043	P	4.6113	P	3.68512	P	3.24739	P	5.20037	P	3.90757	P	4.31953	P	1.96872	P	3.34992	M	4.47904	P	4.11493	P	3.68028	P	3.84365	P
1416339_a_at	26.1509	P	22.2523	P	27.639	P	25.1746	P	21.48	P	26.0623	P	31.805	P	27.8642	P	28.0006	P	17.92	P	25.9888	P	26.3424	P	26.1038	P	26.2264	P	22.5365	P
1416340_a_at	55.7977	P	48.7091	P	59.1768	P	61.745	P	59.6617	P	67.3471	P	60.5004	P	70.8592	P	59.1191	P	46.041	P	50.9528	P	54.394	P	61.3304	P	60.7082	P	55.7941	P
1416341_at	7.87694	P	8.04831	P	10.2427	P	7.33046	P	5.81216	P	7.58423	P	8.39842	P	8.80354	P	6.88733	P	4.48698	P	7.43098	P	7.21911	P	5.93262	P	6.57796	P	5.98645	P
1416342_at	1.69172	A	0.659945	A	1.58969	A	0.620842	A	1.11497	A	0.825674	A	1.97994	A	1.31678	A	0.139386	A	0.575537	A	1.40053	A	0.92812	A	1.69237	A	0.194212	A	0.674909	A
1416343_a_at	195.114	P	187.323	P	189.478	P	201.372	P	183.134	P	183.12	P	194.709	P	207.18	P	183.51	P	177.822	P	174.293	P	240.876	P	221.721	P	180.361	P	163.491	P
1416344_at	199.945	P	178.028	P	182.367	P	208.166	P	173.189	P	202.938	P	213.486	P	219.021	P	199.434	P	171.983	P	183.917	P	203.947	P	199.63	P	203.34	P	188.291	P
1416345_at	28.8028	P	23.5792	P	26.7144	P	31.8611	P	25.0832	P	29.2026	P	34.0634	P	31.8536	P	27.3957	P	20.4248	P	24.545	P	26.7272	P	26.1455	P	30.3365	P	28.1527	P
1416346_at	16.3018	P	12.4892	P	14.9116	P	13.8034	P	11.0587	P	11.3866	P	14.5818	P	16.3041	P	11.9781	P	8.99477	P	11.3681	P	13.0276	P	14.1835	P	14.5272	P	11.8874	P
1416347_at	7.74925	P	7.14033	P	10.1249	P	5.98713	P	6.30124	P	7.66224	P	8.49124	P	7.57553	P	8.00915	P	5.10847	P	6.38825	P	6.57179	P	6.14536	P	5.24052	P	5.11943	P
1416348_at	1.01072	A	0.842687	A	0.322122	A	0.859314	A	0.24221	A	1.34732	A	0.442463	A	1.60732	A	1.74067	A	0.94639	A	1.30028	A	0.95528	A	1.27208	A	0.975607	A	1.23951	A
1416349_at	24.041	P	17.653	P	22.4475	P	18.8091	P	15.0961	P	19.1606	P	19.4564	P	19.606	P	22.0023	P	19.0654	P	19.2782	P	20.54	P	21.5697	P	20.278	P	18.1738	P
1416350_at	0.540938	A	1.00227	A	2.72554	P	3.16996	P	1.99697	P	2.27698	P	2.47475	P	2.83167	P	2.4922	P	0.564999	P	2.50695	P	0.982473	P	2.94444	P	1.4612	P	1.06722	P
1416351_at	25.8476	P	21.1426	P	25.3143	P	26.4687	P	22.2222	P	23.9338	P	27.2836	P	24.1032	P	24.9578	P	21.2371	P	24.3026	P	24.397	P	23.2374	P	21.6199	P	22.3456	P
1416352_s_at	63.5702	P	42.9518	P	59.9417	P	56.7841	P	47.6777	P	66.0708	P	66.783	P	60.9112	P	58.3252	P	47.739	P	59.3428	P	59.257	P	58.257	P	55.4858	P	57.8901	P
1416353_at	9.96047	P	7.44792	P	8.54643	P	8.17251	P	7.45387	P	9.30634	P	11.0357	P	11.2282	P	11.8908	P	8.81119	P	7.76991	P	10.3401	P	9.03699	P	8.11722	P	8.52561	P
1416354_at	6.24992	A	3.59698	A	5.42361	A	6.60552	A	4.24512	A	4.96344	A	6.68962	M	6.25072	A	5.44757	A	3.94523	P	4.80734	A	6.12211	M	6.55152	A	4.05363	P	4.28751	P
1416355_at	1.17012	A	0.650129	A	0.794586	A	2.38903	A	1.12331	A	0.980102	A	1.74806	A	1.31678	A	2.5088	A	0.0681283	A	1.07306	A	0.836051	M	1.2594	A	0.608755	A	1.32597	A
1416356_at	6.52271	P	4.62358	P	6.29698	P	8.83629	P	4.95349	P	5.7228	P	6.97828	P	8.06627	P	5.42204	P	3.97702	P	5.24051	P	5.90962	P	6.73821	P	5.49118	P	5.71311	P
1416357_a_at	2.50245	A	0.547498	A	0.708237	A	1.60006	A	2.93778	A	0.98493	A	0.904538	A	3.00593	A	0.806683	A	2.27067	A	2.42148	A	2.08616	A	2.09017	A	3.03509	P	2.70669	A
1416358_at	1.40093	A	1.73845	A	2.13162	A	1.61797	A	1.49238	A	1.8506	A	0.828742	A	1.90218	A	0.979465	A	1.09597	A	1.3281	A	1.69948	A	2.00013	A	0.388428	A	1.40105	A
1416359_at	8.93607	P	8.20841	P	8.743	P	14.959	P	8.42416	P	10.4341	P	13.0229	P	13.0876	P	12.8255	P	8.04733	P	8.43153	P	11.1883	P	9.77152	P	9.78971	P	10.2419	P
1416360_at	4.78618	P	5.00067	A	4.65466	A	5.57953	P	4.0698	M	4.5937	P	5.23447	P	4.44204	P	6.07855	A	2.66176	P	4.78981	P	4.41498	P	5.051	A	3.62434	P	4.17939	P
1416361_a_at	1.01662	A	0.768354	A	0.781305	A	0.423059	A	0.932134	A	0.522084	A	0.691245	A	0.958319	A	1.03594	A	0.13066	A	0.570523	A	0.64798	A	0.918758	A	0.650655	A	0.748331	A
1416362_a_at	25.7486	P	14.3654	P	18.3065	P	21.2739	P	15.4968	P	16.6242	P	15.9393	P	21.026	P	16.3953	P	12.6247	P	17.925	P	17.7239	P	20.1542	P	19.4402	P	13.197	P
1416363_at	0.529255	A	0.733777	A	1.17264	A	1.74317	A	0.680965	A	1.86028	P	1.27851	A	1.37027	A	0.686818	A	0.502407	A	1.56822	A	0.776715	A	1.24673	A	0.459649	A	1.35483	A
1416364_at	108.115	P	103.784	P	98.0259	P	113.051	P	93.5146	P	110.898	P	90.4331	P	112.994	P	94.2671	P	103.72	P	110.911	P	110.373	P	112.002	P	115.007	P	99.0468	P
1416365_at	81.1777	P	68.6477	P	48.4748	P	90.445	P	69.4443	P	88.4286	P	76.1518	P	94.8337	P	70.9241	P	71.6975	P	72.2992	P	92.9604	P	84.1903	P	88.9407	P	82.0278	P
1416366_at	133.193	P	104.002	P	112.785	P	126.936	P	101.54	P	130.122	P	123.96	P	126.314	P	133.462	P	109.178	P	114.032	P	131.323	P	124.759	P	129.579	P	101.989	P
1416367_at	30.9368	P	25.0376	P	31.9274	P	32.531	P	21.6899	P	26.0721	P	27.4815	P	31.4586	P	26.3436	P	28.2377	P	25.696	P	28.0982	P	33.6429	P	25.8116	P	22.4347	P
1416368_at	28.902	P	23.3066	P	17.5103	P	24.5981	P	19.7425	P	21.5956	P	37.5412	P	30.901	P	33.1251	P	34.0911	P	20.2832	P	16.4992	P	28.436	P	31.9306	P	24.8441	P
1416369_at	25.9343	P	24.2004	P	20.6091	P	21.2022	P	18.9015	P	21.7965	P	24.2471	P	28.7871	P	23.5566	P	18.4134	P	21.9706	P	20.6772	P	20.8581	P	19.2019	P	21.3983	P
1416370_at	6.39538	P	5.35202	P	5.90307	P	7.09668	P	6.59539	P	6.43881	P	6.83739	P	6.92539	P	4.6325	P	5.88006	P	5.91635	P	4.80577	P	5.56751	P	5.75463	P	6.18108	P
1416371_at	3.90623	P	1.9703	A	4.11532	P	3.92754	P	1.80551	A	1.25546	A	5.5612	A	3.87877	A	6.48468	A	1.64886	A	2.98752	A	3.08616	A	2.79497	A	3.4939	A	2.32323	A
1416372_at	24.7337	P	24.0958	P	22.6952	P	27.8922	P	25.1912	P	27.4948	P	29.3769	P	27.0546	P	28.2965	P	21.0824	P	17.1517	P	27.9085	P	26.1525	P	22.6275	P	24.4292	P
1416373_at	47.1667	P	42.4984	P	37.6425	P	42.064	P	31.5276	P	36.6621	P	43.5212	P	40.6008	P	35.8506	P	30.8496	P	37.789	P	41.1311	P	43.6265	P	38.8267	P	38.809	P
1416374_at	36.6795	P	22.4028	P	25.6204	P	29.2097	P	23.3819	P	30.8323	P	29.2351	P	31.1988	P	26.5136	P	23.1613	P	25.7209	P	29.0666	P	35.9504	P	29.5824	P	27.2617	P
1416375_at	9.33831	P	7.75611	P	9.87611	P	9.06287	P	6.49283	P	8.69145	P	9.86365	P	8.18459	P	8.92408	P	3.34214	P	7.79371	P	6.40003	P	8.29086	P	5.57269	P	6.59539	P
1416376_at	12.7976	P	12.7541	P	16.3288	P	8.4734	P	7.21202	P	7.54522	P	18.3181	P	11.8582	P	8.21602	P	5.5888	P	12.5052	P	9.68191	P	10.5686	P	8.23103	P	8.91976	P
1416377_at	2.72377	P	2.89363	P	3.93107	P	2.79502	P	2.09509	P	2.8105	P	4.02542	P	2.98271	P	2.10711	P	2.31945	P	2.97031	P	2.96596	P	3.2245	P	2.12834	P	2.73627	P
1416378_at	8.75941	P	6.72388	P	9.03126	P	6.15909	P	4.89173	P	7.12595	P	9.52825	P	7.50777	P	5.34121	P	3.20833	P	8.1571	P	5.81529	P	8.17005	P	6.63461	P	5.37964	P
1416379_at	1.82254	A	1.21856	A	2.55405	A	0.429278	A	0.534312	A	1.2893	A	1.09247	A	1.5304	A	1.10869	A	0.370918	A	0.586704	A	0.594665	A	1.01934	A	0.252753	A	0.290773	A
1416380_at	2.5443	A	2.54744	P	2.38909	P	2.79502	A	2.80812	P	3.42708	P	5.07749	P	3.91908	P	4.6452	A	0.541397	A	2.33613	A	3.12054	P	3.36155	A	3.30773	P	1.25678	A
1416381_a_at	98.8809	P	79.7449	P	101.768	P	83.9099	P	74.5148	P	90.6591	P	108.535	P	98.7643	P	102.296	P	72.1846	P	84.7843	P	89.7997	P	104.45	P	95.0404	P	81.3359	P
1416382_at	71.6525	P	80.1564	P	125.486	P	67.2157	P	103.58	P	64.1689	P	60.2464	P	84.8355	P	70.2086	P	51.0116	P	61.4395	P	58.3221	P	55.9925	P	70.6646	P	58.9819	P
1416383_a_at	70.7663	P	65.212	P	84.1347	P	116.849	P	97.2819	P	108.754	P	92.2085	P	103.651	P	99.9143	P	76.3143	P	60.7896	P	101.827	P	112.86	P	126.534	P	90.193	P
1416384_a_at	49.6099	P	41.1992	P	43.0411	P	44.5953	P	36.3888	P	47.277	P	56.0021	P	47.1438	P	46.9469	P	32.4594	P	50.0328	P	52.4866	P	51.2947	P	45.5261	P	42.2899	P
1416385_a_at	60.8042	P	52.0575	P	59.8574	P	64.8607	P	54.592	P	59.0165	P	64.7908	P	64.0238	P	62.5099	P	57.6093	P	58.3533	P	62.8522	P	67.6629	P	57.2255	P	57.0948	P
1416386_a_at	29.2244	P	18.6675	P	24.9951	P	26.1454	P	20.8691	P	26.028	P	30.8597	P	27.1742	P	26.4017	P	22.609	P	21.9954	P	25.6113	P	27.9133	P	26.7516	P	25.3232	P
1416387_at	14.0603	P	12.1965	P	12.1141	P	15.3102	P	14.636	P	11.5479	P	15.8243	P	13.9478	P	13.8983	P	9.36764	P	10.6083	P	12.0333	P	13.3449	P	9.65644	P	11.396	P
1416388_at	2.95134	A	0.222435	A	2.36929	A	2.30641	A	0.183495	A	0.84497	A	1.30812	A	1.29893	A	0.394279	A	0.625985	A	0.220124	A	1.66046	A	0.209359	A	0.182545	A	1.61551	A
1416389_a_at	17.2674	P	14.2067	P	16.8641	P	15.2712	P	11.1634	P	13.3857	P	18.9447	P	14.989	P	16.0208	P	10.914	P	12.3174	P	14.6759	P	17.8064	P	17.3172	P	12.4356	P
1416390_at	2.58018	P	2.05305	P	1.96649	P	3.36275	P	2.38192	P	1.84575	P	3.70609	P	2.24838	P	1.17754	A	0.949235	P	2.2225	P	2.52717	P	2.91843	P	2.24514	P	2.21741	P
1416391_at	2.55028	A	2.17747	A	1.85416	A	3.12317	A	1.46289	A	2.43698	A	2.91439	A	3.04654	A	2.40921	A	1.35615	P	1.89428	A	2.74332	P	2.90543	A	2.40517	A	3.06234	P
1416392_a_at	137.99	P	137.032	P	144.967	P	151.481	P	137.47	P	143.171	P	142.767	P	152.048	P	144.249	P	145.581	P	145.931	P	158.374	P	156.231	P	135.129	P	132.842	P
1416393_at	35.852	P	29.8522	P	36.5311	P	34.9839	P	29.674	P	34.3974	P	41.145	P	36.2432	P	34.0088	P	34.8452	P	30.2186	P	31.9232	P	30.9767	P	34.0675	P	31.5906	P
1416394_at	33.0669	P	32.0676	P	27.652	P	35.7171	P	28.947	P	37.2861	P	34.3566	P	35.181	P	37.0486	P	31.5732	P	31.021	P	37.6123	P	40.2266	P	35.026	P	31.9834	P
1416395_at	9.01528	P	12.0334	P	10.6486	P	12.3251	P	10.586	P	11.416	P	13.8487	P	10.2671	P	11.3198	P	8.92286	P	10.4759	P	11.7108	P	11.7269	P	11.7614	P	10.0191	P
1416396_at	3.38325	A	2.44295	A	2.83104	A	3.22257	A	2.58823	A	1.92324	A	2.03044	A	2.26594	A	1.64226	A	0.438442	A	2.20548	A	2.30619	A	2.44502	A	1.63816	A	1.22224	A
1416397_at	2.52039	P	2.42208	P	2.20426	A	2.09946	P	0.730132	P	2.34	P	2.45336	P	2.1488	P	3.80515	P	1.28437	P	2.51835	P	1.22315	A	1.88454	P	1.00583	P	2.17043	P
1416398_at	2.53234	A	0.783195	A	1.30512	M	1.78485	A	1.48817	P	0.584673	A	1.68253	A	0.886187	A	2.1195	P	0.42581	P	1.30028	A	1.30571	P	1.09498	A	1.00583	A	1.58647	A
1416399_a_at	28.1828	P	22.6865	P	28.9864	P	20.7331	P	19.6495	P	23.6004	P	26.4535	P	25.6128	P	30.8292	P	16.3603	P	21.7849	P	23.0287	P	23.092	P	21.0907	P	20.9792	P
1416400_at	5.74119	P	4.23721	P	5.20679	A	4.57661	M	3.86854	A	5.16783	P	6.45411	P	6.78949	P	6.5446	P	2.8288	P	3.7717	A	6.09849	P	5.4018	P	3.36976	P	6.32111	P
1416401_at	44.9376	P	40.9551	P	40.9237	P	50.897	P	47.7498	P	46.3916	P	59.1649	P	50.6904	P	61.0343	P	40.3668	P	36.9553	P	48.8824	P	56.683	P	45.4081	P	41.1848	P
1416402_at	12.3628	P	12.7146	P	12.7287	P	14.3173	P	8.89741	P	12.0512	P	13.649	P	14.031	P	11.76	P	8.79127	P	10.2172	P	11.0488	P	14.4087	P	10.6729	P	10.1305	P
1416403_at	6.95346	P	7.59094	P	7.09096	P	8.22363	P	4.75508	P	5.32845	P	9.47557	P	8.21838	P	7.68624	P	3.65749	P	5.92224	P	6.71408	P	7.47984	P	6.61573	P	5.7981	P
1416404_s_at	193.653	P	164.369	P	206.857	P	174.586	P	171.608	P	202.492	P	166.264	P	186.226	P	172.025	P	169.077	P	185.494	P	192.846	P	190.152	P	174.647	P	186.127	P
1416405_at	31.8619	P	19.6385	P	24.4479	P	30.3016	P	24.0141	P	28.7167	P	35.3631	P	30.6032	P	30.6089	P	26.22	P	24.3089	P	27.2955	P	30.7531	P	24.9694	P	26.3463	P
1416406_at	10.8765	A	6.62542	A	11.787	A	6.89121	A	2.70025	A	8.20848	A	8.31217	A	10.7703	A	3.45225	A	4.67468	A	7.90683	A	5.73869	A	8.97642	A	3.73001	A	3.09205	A
1416407_at	10.2474	P	6.92648	P	9.20158	P	10.3512	P	8.93802	P	8.71585	P	9.22513	P	9.56701	P	11.0019	P	5.1048	P	8.46138	P	8.41352	P	10.386	P	8.18045	P	6.38203	P
1416408_at	284.016	P	272.344	P	299.745	P	328.207	P	305.074	P	274.951	P	295.733	P	323.456	P	284.985	P	256.254	P	313.499	P	311.723	P	325.244	P	297.123	P	282.316	P
1416409_at	259.156	P	241.785	P	262.214	P	304.043	P	266.939	P	270.401	P	315.262	P	305.243	P	285.873	P	192.812	P	269.943	P	294.674	P	290.795	P	277.145	P	272.28	P
1416410_at	3.14319	A	2.98839	A	3.1672	A	1.4206	A	1.18593	A	1.34248	A	2.5246	A	2.01386	A	1.16943	A	0.844862	P	2.95309	A	2.04115	A	1.78838	A	1.21788	A	1.49366	A
1416411_at	41.6127	P	15.4558	P	38.8122	P	21.0312	P	17.4921	P	32.5753	P	33.8435	P	32.3133	P	39.6022	P	32.3915	P	30.8078	P	37.5162	P	35.1714	P	34.7978	P	23.205	P
1416412_at	2.73574	P	3.02001	P	3.74677	P	3.21673	P	2.45492	P	2.61643	P	3.37115	P	2.55802	P	2.39677	P	1.7109	P	1.79848	A	2.28358	P	2.91193	P	1.84002	P	2.16457	A
1416413_at	0.418479	A	1.26913	A	1.272	A	0.645415	A	0.164072	A	0.0568623	A	0.520925	A	0.577445	A	0.204203	A	0.11603	A	0.727606	A	0.316208	A	0.0906993	A	0.118697	A	0.49542	A
1416414_at	2.69983	A	0.383309	A	3.20673	A	1.57617	A	0.321335	A	1.71502	A	3.39214	A	2.26594	A	0.277432	A	0.26254	A	0.393798	A	1.31122	A	1.72436	A	0.252753	A	1.9478	A
1416415_a_at	70.1631	P	69.5934	P	67.7564	P	64.5994	P	60.1468	P	65.9525	P	67.6751	P	61.1765	P	60.2901	P	75.6025	P	58.1798	P	63.6196	P	65.4951	P	62.6163	P	60.6011	P
1416416_x_at	307.732	P	243.305	P	240.562	P	297.105	P	270.395	P	332.032	P	327.756	P	337.258	P	340.946	P	350.54	P	278.355	P	360.05	P	374.014	P	309.433	P	289.353	P
1416417_a_at	70.804	P	54.2391	P	68.4883	P	70.4777	P	55.9219	P	77.1767	P	72.1429	P	75.8831	P	73.5666	P	73.292	P	56.9151	P	80.0698	P	74.2289	P	82.046	P	69.8633	P
1416418_at	52.8119	P	55.736	P	30.1253	P	57.3888	P	61.0252	P	52.2912	P	50.5221	P	43.0317	P	62.5697	P	56.1515	P	41.1497	P	65.4578	P	39.4237	P	52.0429	P	60.7262	P
1416419_s_at	111.853	P	136.49	P	85.558	P	147.006	P	134.177	P	156.568	P	132.453	P	146.178	P	152.809	P	135.89	P	100.557	P	129.616	P	112.896	P	127.278	P	144.457	P
1416420_a_at	228.799	P	236.032	P	235.14	P	208.336	P	212.032	P	219.484	P	212.916	P	224.184	P	190.776	P	213.342	P	220.124	P	216.42	P	226.339	P	208.007	P	207.814	P
1416421_a_at	6.37113	P	3.92182	P	6.51357	P	3.78223	P	4.07418	P	4.77369	P	4.29498	P	5.35722	P	3.77149	P	2.68506	P	4.34653	P	5.23317	P	4.79333	P	4.21565	P	3.80773	P
1416422_a_at	6.74106	P	3.79386	P	5.4893	P	6.0674	P	5.41316	P	4.85153	P	5.58838	P	7.19697	P	4.57324	P	4.59874	P	5.16431	P	5.23317	P	6.85164	P	4.2593	P	4.14337	P
1416423_x_at	5.21501	P	3.69802	P	5.98186	P	5.17103	P	5.05943	P	4.34566	P	5.60196	P	5.51118	P	4.56477	P	5.06813	P	4.79565	P	6.19302	P	5.20314	P	4.57756	P	6.06549	P
1416424_at	9.94216	A	7.91593	A	11.0347	A	9.30625	A	8.56378	A	10.1411	P	12.7577	P	11.0607	A	11.9955	A	6.44249	M	7.47257	A	7.76155	A	9.5085	A	9.67547	P	6.72352	M
1416425_at	28.9826	P	24.3166	P	25.145	P	33.0917	P	28.2914	P	29.3695	P	31.4062	P	32.4107	P	29.5036	P	15.7843	P	22.497	P	30.6585	P	31.2633	P	26.8424	P	29.4876	P
1416426_at	37.9057	P	33.7176	P	34.3142	P	39.084	P	32.8779	P	39.2765	P	37.1645	P	42.5866	P	40.1054	P	31.0857	P	33.3698	P	38.4779	P	37.1867	P	37.3433	P	32.8534	P
1416427_at	80.7054	P	74.8019	P	77.1197	P	99.145	P	82.5624	P	85.4089	P	93.5963	P	106.591	P	91.5382	P	93.4349	P	82.3491	P	87.2361	P	95.9092	P	83.5343	P	81.3026	P
1416428_at	9.64322	P	8.09798	P	10.2231	P	11.8425	P	8.87034	P	11.7482	P	11.2966	P	12.3593	P	10.5018	P	6.31347	P	7.63308	P	11.2612	P	11.5709	P	10.1199	P	9.10472	P
1416429_a_at	293.925	P	278.409	P	283.766	P	318.676	P	299.399	P	275.829	P	270.935	P	311.392	P	273.576	P	276.443	P	311.616	P	327.465	P	316.259	P	271.371	P	237.259	P
1416430_at	308.722	P	313.499	P	299.976	P	336.042	P	301.364	P	319.499	P	304.827	P	327.808	P	300.899	P	265.723	P	332.545	P	312.125	P	312.89	P	290.993	P	272.731	P
1416431_at	0.993035	A	0.26461	A	2.30989	A	0.725085	A	1.7249	A	0.397023	A	0.466082	A	1.73724	A	0.417793	A	0.525748	A	0.581309	A	0.368114	A	0.551095	A	0.927297	A	0.428651	A
1416432_at	4.63532	P	9.19973	P	3.11448	P	6.87979	P	6.51066	P	3.88867	P	2.80841	P	3.7693	P	5.58381	P	0.723252	P	2.82125	P	1.43829	P	2.78848	P	2.86187	P	1.97704	P
1416433_at	2.38294	A	1.34009	A	2.20426	A	1.612	A	0.293546	A	1.72471	A	1.56565	A	2.00799	A	1.06017	A	1.02364	A	1.65793	A	1.47152	A	0.862325	A	1.32118	A	1.55745	A
1416434_at	2.6041	M	1.62561	A	1.59631	A	1.96312	A	1.37873	A	1.50209	A	0.957372	A	0.874149	A	2.12363	A	0.0777809	A	2.23954	A	0.803662	A	1.93588	A	1.13296	A	0.952894	A
1416435_at	24.7337	P	27.1362	P	26.7991	P	32.7869	P	23.4802	P	26.1997	P	36.9761	P	29.4705	P	45.9948	P	17.1903	P	24.3399	P	22.6151	P	29.6148	P	21.9169	P	24.0847	P
1416436_a_at	11.708	P	9.90057	P	10.9496	M	12.5495	P	8.07776	A	10.0581	P	11.7523	P	9.99285	P	11.0324	A	8.17719	P	8.92755	M	10.6246	P	10.2779	P	10.247	P	10.5518	P
1416437_a_at	3.18518	P	1.50293	P	2.9563	P	1.51639	A	2.35618	P	2.28183	P	3.69218	P	1.26321	P	2.98768	A	0.83369	P	2.85562	P	2.77182	P	2.54209	P	1.80329	P	1.83096	P
1416438_at	14.2505	P	11.1354	P	15.3753	P	14.8028	P	13.0577	P	17.2949	P	20.1312	P	15.1716	P	17.2157	P	12.3223	P	14.273	P	15.6787	P	16.2282	P	15.2317	P	14.7619	P
1416439_at	21.7918	P	14.2804	P	18.0585	P	17.4732	P	12.1571	P	13.5226	P	16.0415	P	17.2801	P	14.9518	P	12.6878	P	14.3644	P	13.7373	P	16.9824	P	14.0536	P	13.2345	P
1416440_at	136.327	P	121.729	P	140.968	P	141.882	P	123.514	P	146.955	P	129.1	P	151.604	P	142.988	P	129.413	P	131.587	P	146.039	P	155.137	P	126.487	P	128.251	P
1416441_at	36.692	P	29.9402	P	37.7075	P	38.4233	P	29.9243	P	33.641	P	36.8788	P	40.5256	P	35.6202	P	28.29	P	30.4693	P	36.0567	P	38.6002	P	37.5197	P	33.0082	P
1416442_at	12.9997	P	10.5702	P	11.6431	P	11.3592	P	12.3535	P	9.93119	P	12.3626	P	13.0543	P	9.0884	P	8.11813	P	7.12821	P	8.63535	P	9.32655	P	7.5171	P	8.08908	P
1416443_a_at	11.0353	P	8.79481	P	12.2187	P	11.5784	P	7.02413	P	11.1863	P	14.0161	P	10.5244	P	9.96345	P	8.18507	P	11.7366	M	9.77238	P	11.0694	P	13.114	P	11.104	P
1416444_at	120.679	P	135.709	P	93.7848	P	133.547	P	156.05	P	133.227	P	108.033	P	119.069	P	106.619	P	174.439	P	133.793	P	135.271	P	132.913	P	98.1268	P	103.504	P
1416445_at	16.8675	P	14.7966	P	13.2583	P	17.6674	P	16.7104	P	19.234	P	21.8031	P	23.3555	P	17.9578	P	10.8318	P	16.7287	P	19.4686	P	18.4665	P	19.2212	P	20.8459	P
1416446_at	40.3536	P	37.1236	P	34.7368	P	36.0754	P	27.9331	P	36.6375	P	36.9639	P	42.5277	P	32.9763	P	30.5032	P	35.0316	P	36.4213	P	33.0125	P	30.9349	P	27.8	P
1416447_at	60.4218	P	62.1185	P	59.4296	P	63.6608	P	61.5933	P	65.4401	P	54.3277	P	62.3965	P	48.5975	P	63.1413	P	66.8094	P	59.7083	P	63.8868	P	49.0844	P	44.184	P
1416448_at	8.9909	P	7.69002	P	10.8842	P	10.1143	P	6.9392	P	8.81344	P	9.5085	P	8.80354	P	7.81966	A	7.92955	P	7.29438	P	11.3765	P	10.8663	P	10.7619	P	9.22194	P
1416449_x_at	3.95437	A	3.92182	A	5.16079	A	4.74997	M	1.85649	A	3.71372	P	5.62233	A	3.94211	A	3.29716	A	2.26743	P	3.1714	A	2.94309	A	2.18033	A	3.52495	P	2.93769	A
1416450_at	2.70581	P	2.36993	P	2.71895	A	2.95337	A	1.882	A	1.77312	A	2.50324	A	2.05496	A	2.59605	A	0.850456	A	2.18846	A	1.86156	A	1.89095	A	1.82778	A	1.09014	A
1416451_s_at	4.2615	P	2.6626	P	3.54266	P	3.97982	A	3.63277	P	3.23282	P	3.19593	M	3.82693	P	2.94594	A	2.62854	P	3.04494	P	2.96024	P	4.06237	P	3.04748	P	3.00296	P
1416452_at	257.209	P	174.95	P	275.54	P	319.895	P	205.516	P	274.554	P	280.48	P	308.196	P	248.15	P	291.523	P	296.791	P	289.469	P	279.62	P	235.013	P	262.354	P
1416453_x_at	69.8363	P	68.7331	P	80.1811	P	74.4146	P	59.1574	P	74.3958	P	66.5892	P	64.9191	P	62.1604	P	56.2095	P	66.0025	P	71.1376	P	73.9275	P	63.2504	P	66.8744	P
1416454_s_at	12.6996	A	10.263	M	10.1314	M	9.11949	A	8.64038	A	7.85731	A	10.539	A	9.75198	A	12.2312	A	6.23776	M	9.29876	A	11.2369	M	12.2225	A	7.62442	A	6.65029	A
1416455_a_at	0.348735	A	0.659945	A	0.9605	A	2.08761	A	0.599324	A	1.15881	P	1.71167	A	0.928285	A	0.188884	A	0.241583	A	0.225327	A	1.17373	A	1.08867	A	0.662637	A	0.998572	A
1416456_a_at	0.192658	A	0.116543	A	0.141576	A	0.391926	A	0.210818	A	0.15236	A	0.355189	A	0.175577	A	0.453143	A	0.0267607	A	0.127407	A	0.128106	A	0.209359	A	0.136051	A	0.219913	A
1416457_at	6.60155	A	4.14622	A	4.54945	M	5.32073	A	4.64499	A	4.52074	P	6.37326	A	5.71625	M	4.10003	A	1.54421	A	5.32262	P	4.88176	A	5.17667	A	4.33414	A	3.718	A
1416458_at	3.3052	A	3.77788	A	3.37801	A	4.14811	A	3.2672	A	3.69428	A	2.59572	A	3.37669	A	3.1423	A	1.53503	A	2.86136	A	2.38542	A	1.41813	A	1.95034	A	3.58055	A
1416459_at	2.65196	P	1.74358	A	3.97056	P	3.72406	M	2.24904	A	2.45638	A	2.99197	A	2.95368	P	1.85571	A	1.54115	P	2.04117	A	2.39108	A	1.92946	A	1.99327	P	1.92441	P
1416460_at	0.916439	A	0.364185	A	0.65507	A	3.16411	A	2.3133	A	2.22851	A	1.35985	A	1.07819	A	2.88753	A	0.850456	A	2.21116	A	1.62705	A	2.30288	A	0.235156	A	1.20498	A
1416461_at	103.126	P	63.5945	P	93.1058	P	88.2859	P	80.9327	P	93.8375	P	103.33	P	100.244	P	94.4162	P	108.403	P	80.066	P	104.207	P	103.355	P	88.5348	P	87.1238	P
1416462_at	96.0773	P	64.403	P	82.3424	P	78.218	P	70.391	P	83.0113	P	93.7114	P	96.9173	P	75.4209	P	84.8541	P	76.0978	P	89.9396	P	96.8788	P	74.1627	P	74.2289	P
1416463_at	5.64436	P	2.99893	P	3.80601	P	3.19335	P	2.51509	P	3.96644	P	5.13895	P	3.9306	P	3.71262	P	2.73507	P	3.92236	P	3.132	P	3.91795	P	5.07773	P	4.57629	P
1416464_at	0.898777	A	1.158	A	2.62661	A	0.749543	A	0.518105	A	1.28446	A	1.56565	A	1.55408	A	0.425641	A	0.295644	A	0.608305	A	1.47152	A	0.994166	A	0.382505	A	0.279828	A
1416465_a_at	54.1073	P	46.1435	P	42.7943	P	54.1593	P	44.7765	P	50.5392	P	50.9517	P	56.0711	P	52.5074	P	53.7084	P	47.7422	P	57.4924	P	62.2155	P	52.8653	P	50.3863	P
1416466_at	80.5417	P	72.2871	P	79.1068	P	77.7992	P	68.5713	P	73.3506	P	70.6984	P	76.8161	P	62.0685	P	69.9286	P	70.6422	P	74.4445	P	79.9206	P	65.8675	P	67.5088	P
1416467_at	34.0177	P	29.7818	P	26.467	P	20.8656	P	20.8924	P	22.3454	P	25.8828	P	24.3923	P	24.5693	P	18.9088	P	25.3723	P	19.1825	P	23.8335	P	24.432	P	23.1923	P
1416468_at	251.693	P	210.596	P	250.255	P	275.45	P	248.065	P	243.26	P	299.008	P	281.446	P	253.528	P	163.332	P	270.549	P	288.795	P	281.826	P	257.98	P	261.537	P
1416469_at	2.99929	A	3.35292	A	3.9903	A	5.4473	A	3.39759	A	3.9713	A	5.56799	A	3.9824	A	3.92723	A	2.65512	A	2.08079	A	2.70914	A	4.2201	A	2.58394	A	4.38972	A
1416470_a_at	26.7454	P	25.7362	P	34.5743	P	24.7903	P	19.3706	P	28.81	P	30.0973	P	27.2068	P	22.0913	P	21.7386	P	25.4034	P	29.5672	P	25.5408	P	26.9851	P	23.5618	P
1416471_at	42.2424	P	42.6594	P	43.2099	P	36.9598	P	30.884	P	36.8046	P	36.8241	P	42.4686	P	37.044	P	30.6571	P	33.4642	P	32.3495	P	32.6344	P	32.0153	P	40.2105	P
1416472_at	47.4291	P	42.6177	P	38.2859	P	49.6612	P	37.4889	P	41.7885	P	49.2917	P	44.5536	P	48.0182	P	34.5413	P	40.6363	P	40.8609	P	44.6015	P	42.9956	P	45.7873	P
1416473_a_at	1.88204	A	1.86709	A	0.535353	A	2.33593	A	1.24449	A	0.681024	A	1.23401	A	0.759525	A	0.355188	A	0.331745	A	1.40053	A	0.368114	A	2.10304	A	0.66863	A	0.107263	A
1416474_at	0.95178	M	0.694355	A	0.807866	A	0.822774	A	0.0760513	A	0.320154	A	1.02505	A	0.644382	A	0.250371	A	0.0267607	A	0.929884	A	0.685418	A	0.348503	A	0.176718	A	0.45087	A
1416475_at	15.3002	P	12.3653	P	14.8332	P	14.0884	P	10.8177	P	11.0886	P	11.7393	P	13.4597	P	9.52561	P	8.6123	P	14.7727	P	10.6306	P	15.6461	P	9.8278	P	7.64724	P
1416476_a_at	68.8626	P	62.0457	P	68.3653	P	72.6728	P	71.3527	P	59.0609	P	48.7118	P	69.1681	P	56.0874	P	61.9946	P	62.7144	P	69.2596	P	77.9141	P	55.5253	P	53.3796	P
1416477_at	35.1492	P	27.1712	P	29.0254	P	30.0888	P	28.48	P	28.1818	P	34.2772	P	33.4753	P	25.9857	P	25.7274	P	24.545	P	26.6452	P	27.9342	P	28.8222	P	29.5647	P
1416478_a_at	117.734	P	95.7531	P	110.168	P	109.081	P	92.0349	P	119.698	P	139.823	P	128.266	P	116.169	P	124.457	P	114.243	P	116.823	P	122.251	P	120.972	P	115.003	P
1416479_a_at	62.7045	P	44.6778	P	52.8997	P	69.5044	P	44.8196	P	61.622	P	76.7459	P	64.0026	P	67.3396	P	49.5859	P	54.2735	P	65.3658	P	70.492	P	67.1306	P	54.0878	P
1416480_a_at	53.2812	P	43.477	P	53.5419	P	53.6178	P	45.938	P	48.3495	P	61.3268	P	53.8249	P	49.5421	P	42.5875	P	58.2312	P	60.4674	P	62.1941	P	52.5495	P	50.0919	P
1416481_s_at	6.22568	P	3.95384	P	6.21164	P	5.33224	P	2.75632	P	4.15602	P	5.78517	P	5.29446	P	4.21396	P	3.00411	P	3.99197	P	4.70647	P	6.43159	P	6.02462	P	5.4281	P
1416482_at	2.66991	A	1.43158	A	2.16464	A	1.89781	A	1.96287	A	1.26029	A	0.995005	A	2.01973	A	1.67914	A	0.559741	A	1.3281	A	0.669362	A	0.31808	A	0.614737	A	1.17049	A
1416483_at	5.21501	A	3.85248	A	5.33163	A	4.33357	A	3.39324	A	3.4028	A	6.91792	A	5.94955	M	3.4187	A	3.07195	P	4.61464	A	2.55557	A	3.96389	A	3.11559	A	5.16176	M
1416484_at	4.38203	P	3.88448	P	4.41135	P	4.28143	P	2.94211	P	3.57282	P	5.1799	P	4.92315	P	2.54618	P	1.57488	P	2.31907	P	3.30418	P	3.1593	P	3.28913	P	2.53536	P
1416485_at	84.3587	P	76.4683	P	82.6466	P	85.0997	P	72.7059	P	83.7365	P	88.0434	P	87.8658	P	76.2445	P	71.9109	P	79.533	P	86.5642	P	90.3002	P	81.4681	P	80.305	P
1416486_at	20.5205	P	12.8612	P	14.7483	P	14.496	P	10.5406	P	10.3023	P	18.2865	P	14.8673	P	14.965	P	9.07476	P	18.0417	P	12.8993	P	14.3063	P	10.8827	P	15.2263	P
1416487_a_at	4.94315	P	2.65212	P	3.76652	P	2.91234	P	3.52382	P	4.9975	P	4.5223	P	4.29857	P	3.84723	A	2.31945	P	2.1091	P	4.72983	P	3.55763	P	3.50632	P	3.19907	P
1416488_at	16.3079	P	8.60098	P	13.4609	P	13.2888	P	11.7738	P	10.3267	P	12.6801	P	16.0999	P	11.5463	P	9.60537	P	9.24484	P	12.5209	P	13.7674	P	10.9846	P	7.4634	P
1416489_at	13.4962	P	13.6632	P	10.7336	P	13.2832	P	11.6735	P	10.5318	P	12.9324	P	12.6875	P	10.1804	P	10.4791	P	15.7007	P	11.5041	P	12.3448	P	13.0821	P	12.0368	P
1416490_at	0.781164	A	0.704201	A	0.255344	A	0.196859	A	0.421286	A	0.454723	A	0.387056	A	0.448985	A	0.67885	A	0.0738967	A	0.875032	A	0.488695	A	0.203363	A	0.0899001	A	0.112558	A
1416491_at	2.29934	A	1.10765	A	3.57559	A	2.448	A	1.19429	A	0.502834	A	4.01157	A	1.91982	A	3.63696	A	0.351249	A	1.93944	A	0.760567	A	0.551095	A	1.76044	A	0.607379	A
1416492_at	6.2075	A	3.17833	A	5.62068	M	3.77642	A	2.82108	A	2.18973	A	5.39798	A	3.59047	A	1.90509	A	1.20139	A	4.93012	A	2.94881	A	3.15279	A	1.78492	A	2.07073	A
1416493_at	47.4915	P	38.0606	P	50.6356	P	55.1507	P	46.9565	P	53.3593	P	58.7331	P	62.3011	P	59.3395	P	51.7398	P	40.0219	P	63.6983	P	59.6112	P	59.6457	P	49.307	P
1416494_at	76.2367	P	63.157	P	71.3121	P	63.7355	P	51.1159	P	68.2588	P	72.0494	P	75.8831	P	66.8049	P	52.9865	P	67.3195	P	65.2607	P	71.1228	P	68.0964	P	62.4261	P
1416495_s_at	37.9431	P	26.3541	P	39.1241	P	35.9777	P	31.3951	P	37.0405	P	39.5363	P	37.1428	P	37.0847	P	22.8435	P	32.4521	P	35.0276	P	35.9434	P	43.2839	P	26.6214	P
1416496_at	99.9484	P	89.9202	P	104.237	P	104.167	P	77.1384	P	94.8247	P	90.9809	P	101.243	P	91.8036	P	88.3436	P	93.9429	P	104.167	P	101.644	P	85.1495	P	73.9106	P
1416497_at	11.5122	A	12.1234	A	12.5849	A	18.7261	P	16.9693	P	15.2492	P	20.2509	P	21.4969	P	25.7443	P	14.1569	P	11.8273	P	16.6412	P	15.1877	M	18.2236	P	19.2044	P
1416498_at	3.68367	M	1.80529	A	3.54266	A	2.04021	A	2.38621	A	2.00075	A	3.94227	A	3.61356	A	2.74167	A	2.27392	M	3.1024	A	1.98495	A	3.04856	A	2.5161	A	2.55307	A
1416499_a_at	17.5997	P	13.1433	P	18.5544	P	15.1207	P	13.6305	P	13.7475	P	16.9339	P	15.8238	P	13.5346	P	13.6106	P	15.7373	P	13.7128	P	17.8477	P	14.2776	P	13.8973	P
1416500_at	44.3822	P	34.5854	P	38.0454	P	40.9128	P	32.7973	P	38.4312	P	43.1899	P	45.1427	P	36.411	P	36.0944	P	40.3132	P	42.2319	P	43.1393	P	39.1601	P	40.5676	P
1416501_at	2.7537	A	2.48472	A	2.69916	A	2.94751	A	0.998476	A	1.96684	A	2.36057	A	3.79235	P	3.10467	A	1.92115	A	2.95883	A	3.92725	A	1.94873	A	3.04748	A	3.35386	A
1416502_a_at	22.7245	P	20.5139	P	23.4837	P	26.5673	P	23.6253	P	28.1425	P	32.4547	P	27.435	P	30.3167	P	19.0296	P	22.6519	P	30.957	P	25.0338	P	21.8588	P	21.8177	P
1416503_at	2.67589	A	2.19305	A	2.58703	A	0.565443	A	1.0983	A	1.90387	A	1.54368	A	3.05234	A	1.8146	A	0.923679	A	2.04683	A	1.43829	A	2.93144	A	1.30902	A	1.26254	A
1416504_at	6.53484	P	4.80118	P	8.50056	P	8.73428	P	4.80796	P	8.8476	P	9.74535	P	6.59682	P	9.04948	P	2.94325	P	3.26349	P	6.51846	P	6.35167	P	7.33411	P	6.41859	P
1416505_at	4.03263	P	4.72041	P	6.49388	P	5.39553	P	4.06542	P	4.26785	P	5.46602	P	5.02034	P	5.05649	A	2.69505	P	2.47275	P	3.09188	P	3.89827	P	2.71357	P	3.01484	P
1416506_at	75.9473	P	68.8002	P	77.6763	P	73.9634	P	63.9696	P	74.1492	P	77.1768	P	78.4387	P	71.6722	P	69.9122	P	68.1528	P	75.0723	P	76.7713	P	70.4329	P	68.3815	P
1416507_at	1.22333	P	0.620723	A	1.41104	P	1.28856	P	1.07747	P	0.994586	P	1.62415	P	1.01231	P	1.58902	A	0.257861	P	0.803921	P	0.944412	P	1.06344	P	0.734625	P	0.844717	A
1416508_at	26.5844	P	22.0672	P	32.7144	P	26.7536	P	21.7553	P	23.4239	P	27.7104	P	27.6524	P	28.5298	M	24.509	P	22.6705	P	22.4836	P	25.6868	P	21.5747	P	23.3515	P
1416509_at	37.9617	P	37.93	P	40.3001	P	39.95	P	39.4732	P	40.2497	P	38.7365	P	41.9322	P	35.6699	P	47.811	P	43.2435	P	44.0824	P	42.0807	P	40.2	P	43.0316	P
1416510_at	16.5785	P	13.4314	P	14.3301	P	15.2154	P	12.3717	P	14.173	P	17.4998	P	17.3296	P	12.9567	P	10.6921	P	12.5113	P	13.1315	P	13.6106	P	13.3568	P	14.3482	P
1416511_a_at	11.0537	P	8.88903	P	9.72551	P	10.2722	P	8.34764	P	10.6099	P	12.7189	P	10.7927	P	17.4629	P	6.64057	P	6.82001	P	8.76737	P	8.25729	P	10.5775	P	8.69797	P
1416512_at	11.1882	P	10.7323	P	11.2375	P	13.4679	P	10.7995	P	11.9485	P	15.7477	P	13.4319	P	11.5638	P	9.56905	P	11.9966	P	12.9238	P	13.27	P	12.163	P	11.2468	P
1416513_at	2.62205	A	1.52335	A	2.35609	A	1.12594	A	1.31994	A	0.84497	P	2.20305	A	1.0243	A	1.9751	A	0.64473	A	2.6725	A	1.63818	P	1.01934	A	1.16327	A	0.856083	P
1416514_a_at	4.38203	P	2.42208	A	4.67439	P	3.36858	P	2.8254	P	3.4368	P	3.45506	P	4.30431	P	1.58084	A	2.44041	P	3.3211	A	1.78324	P	3.02252	P	2.22668	P	1.98289	P
1416515_at	1.85824	A	0.0895357	A	1.95328	A	2.33003	A	1.72066	A	1.0477	A	3.58071	A	3.21464	A	3.33905	A	0.909527	A	0.581309	A	0.388972	A	0.60679	A	1.76656	A	0.412013	A
1416516_at	0.141	A	0.0985009	A	0.0676948	A	0.651554	A	0.0949568	A	0.252967	A	0.559889	A	0.0669213	A	0.390364	A	0.111899	A	0.0919629	A	0.0311741	A	0.0386599	A	0.0556133	A	0.060078	A
1416517_at	8.9909	P	6.35228	P	9.62728	P	7.88834	P	5.86988	P	7.66224	P	8.68995	P	7.44564	P	6.82731	P	4.72903	P	6.77265	P	6.54809	P	7.03859	P	5.74208	P	6.47344	P
1416518_at	2.99929	A	2.29702	A	3.97056	A	0.37321	A	0.828838	A	0.118888	A	1.62415	A	0.375101	A	0.273561	A	0.0318055	A	2.45566	P	0.857675	A	0.299868	A	0.674624	A	0.329188	A
1416519_at	173.663	P	160.998	P	185.936	P	165.051	P	161.683	P	190.712	P	149.434	P	179.775	P	154.9	P	157.943	P	161.289	P	164.783	P	187.352	P	178.239	P	156.845	P
1416520_x_at	60.2588	P	48.8832	P	61.0241	P	56.8108	P	50.682	P	64.4153	P	56.008	P	64.7231	P	54.5162	P	46.7017	P	55.3308	P	56.6371	P	58.5206	P	57.7331	P	61.2334	P
1416521_at	22.0327	P	18.5871	P	24.5131	P	17.4011	P	14.5625	P	20.4048	P	27.0855	P	21.6556	P	27.1941	P	18.6586	P	13.3607	P	18.909	P	20.306	P	21.5295	P	22.5874	P
1416522_a_at	66.5892	P	63.072	P	61.8473	P	69.7916	P	59.3804	P	63.6763	P	74.076	P	68.6553	P	65.9434	P	61.1713	P	57.3451	P	62.0065	P	67.6343	P	60.2858	P	58.8109	P
1416523_at	0.366153	A	0.842687	A	1.23226	A	0.932253	A	1.01093	A	1.0139	A	1.04005	A	0.344192	A	3.76308	A	0.423291	A	1.16707	A	1.25615	A	1.37998	A	1.12084	A	1.59228	A
1416524_at	34.9191	P	35.4069	P	32.4022	P	39.647	P	31.8354	P	39.4338	P	40.1899	P	42.3077	P	43.3605	P	36.1339	P	31.3158	P	41.1761	P	43.224	P	38.4018	P	38.9451	P
1416525_at	32.3711	P	29.4534	P	32.3307	P	43.0846	P	35.8463	P	39.0258	P	36.4226	P	36.3994	P	30.7752	P	32.0667	P	28.8477	P	39.8324	P	42.2006	P	33.3114	P	33.7242	P
1416526_a_at	102.362	P	87.8399	P	98.5624	P	84.4176	P	64.8306	P	87.6243	P	103.45	P	84.9354	P	98.617	P	69.2316	P	81.4837	P	93.1539	P	89.9392	P	91.1172	P	77.7198	P
1416527_at	14.8274	P	9.27192	P	15.4602	P	12.2298	P	14.0434	P	15.2981	P	13.3007	P	15.5033	P	10.3237	P	15.324	P	12.0813	P	12.2343	P	16.5846	P	11.8315	P	12.6102	P
1416528_at	9.74082	P	7.64047	P	11.6628	P	9.90539	P	7.82618	P	7.80366	P	8.48461	P	10.4964	P	8.75985	P	6.07546	P	7.20534	P	6.92778	P	8.6872	P	7.46661	P	8.68566	P
1416529_at	1.01662	A	0.0761675	A	0.542007	A	0.37321	A	0.734235	A	1.07185	A	0.979962	A	1.44151	A	0.991558	A	0.668952	A	0.377864	A	0.415114	A	1.07606	A	0.776688	A	0.669273	A
1416530_a_at	95.7111	P	67.0324	P	115.336	P	83.1799	P	79.8535	P	94.1139	P	104.828	P	105.276	P	91.3102	P	79.8216	P	83.7226	P	99.4366	P	108.253	P	86.7985	P	93.4797	P
1416531_at	78.307	P	72.8864	P	59.9871	P	76.7387	P	61.7924	P	78.1038	P	80.5665	P	90.5206	P	86.0604	P	77.8905	P	65.3379	P	77.3674	P	67.0903	P	76.8615	P	72.0019	P
1416532_at	5.54151	P	4.76886	P	5.54842	P	6.7027	P	5.648	P	5.8202	P	8.02652	P	5.00891	P	6.49752	P	3.53569	P	4.16039	P	4.77655	P	6.1254	P	4.94633	P	4.97439	P
1416533_at	15.4169	P	14.8193	P	12.6895	P	16.3789	P	10.9996	P	11.8508	P	14.1834	P	18.3809	P	8.62595	P	13.7725	P	11.4284	P	12.4965	P	14.1767	P	13.2801	P	12.6227	P
1416534_at	18.0737	P	15.9853	P	17.9019	P	17.9503	P	15.3954	P	17.2851	P	17.9759	P	19.0184	P	14.1571	P	14.0457	P	17.1946	P	17.6062	P	21.473	P	16.4502	P	16.427	P
1416535_at	3.06523	A	3.17305	A	1.98631	A	3.40943	A	2.43344	A	3.67971	A	4.10847	A	3.45762	A	2.5628	A	1.49838	A	3.05069	A	3.40193	A	4.15436	A	2.10377	A	3.38962	A
1416536_at	2.66991	P	2.40121	P	2.53425	P	2.2237	P	2.57532	P	2.34485	P	3.38514	P	3.25517	P	2.74583	P	1.43154	P	1.95638	P	1.94004	P	2.54209	P	2.4483	P	1.84264	P
1416537_at	12.0628	P	13.1546	P	9.80408	P	11.8762	P	9.56607	P	15.3812	P	15.4215	P	20.1601	P	14.0299	P	8.46161	P	13.8287	P	14.0928	P	14.7639	P	16.5529	P	18.0032	P
1416538_at	11.0598	P	9.43307	P	10.0463	P	8.43935	P	6.08319	P	10.146	P	11.5962	P	7.61505	P	8.53528	P	5.38109	P	8.92157	P	6.98125	P	7.48654	P	8.37651	P	6.22369	P
1416539_at	10.907	P	9.97301	P	8.1532	P	9.5777	P	6.16326	P	9.75055	P	12.9647	P	10.4014	P	8.97596	P	6.93552	P	8.46138	P	10.5398	P	10.5889	P	7.52341	P	6.98614	P
1416540_at	21.5202	P	17.5957	P	21.7566	P	21.285	P	18.5255	P	19.4349	P	21.1755	P	23.6012	P	26.3212	P	13.2581	P	16.4225	P	17.8974	P	18.7211	P	15.2253	P	16.5089	P
1416541_at	4.04467	A	2.73077	A	4.35215	A	4.37989	A	5.50616	A	4.71044	P	4.74209	P	7.3948	P	4.20552	A	2.89604	P	3.46528	A	4.50234	P	3.68198	M	6.71016	M	5.3312	P
1416542_at	3.84004	P	4.85506	P	3.66777	P	7.09097	P	5.16545	P	4.6618	P	4.30878	P	5.70487	P	3.77991	A	2.23177	P	3.00474	P	4.13016	P	3.60997	P	3.91665	P	3.59249	P
1416543_at	29.1872	P	24.0204	P	25.8419	P	36.3413	P	34.4677	P	34.4121	P	59.3363	P	66.9467	P	68.9996	P	82.3237	P	117.098	P	139.61	P	160.242	P	128.083	P	131.314	P
1416544_at	3.3112	P	2.85156	P	3.59534	P	2.77153	P	2.51079	P	2.52427	P	3.11163	P	3.5154	P	3.10885	P	1.42548	P	1.78159	P	1.74971	P	2.54856	P	2.69504	P	1.98289	P
1416545_at	7.62767	P	6.38503	P	10.5177	P	10.244	P	6.66231	P	10.9763	P	12.2005	P	9.10129	P	11.3851	P	5.88381	P	7.33594	P	10.7396	P	10.2576	P	9.32658	P	10.1862	P
1416546_a_at	170.338	P	153.409	P	156.363	P	161.688	P	171.598	P	172.495	P	176.413	P	178.573	P	151.451	P	162.675	P	179.907	P	172.473	P	171.748	P	159.485	P	156.538	P
1416547_at	57.5451	P	49.0033	P	56.7131	P	54.4005	P	44.9252	P	50.2587	P	62.2882	P	56.8264	P	63.8347	P	40.061	P	52.8073	P	54.4005	P	55.9213	P	54.0172	P	48.2156	P
1416548_at	7.53651	P	6.06335	P	6.84167	P	8.4734	P	6.39032	P	6.46317	P	8.9016	P	7.19697	P	5.23917	P	4.68916	P	7.04519	P	7.45137	P	6.7182	P	6.33889	P	5.86491	P
1416549_at	8.60716	P	6.70199	P	8.933	P	7.22785	P	5.90097	P	6.11242	P	6.95816	P	8.56737	P	5.80116	P	4.01591	P	8.0796	P	7.60639	P	6.81827	P	7.31518	P	4.10137	P
1416550_at	6.95346	A	5.14107	A	4.26006	A	5.80353	A	4.75949	A	4.67152	A	5.88681	A	5.26022	A	3.60336	A	3.40417	A	3.93976	A	5.19212	A	4.83294	A	3.23332	A	5.07711	A
1416551_at	26.4605	P	21.3736	P	20.5243	P	28.4391	P	29.4473	P	29.9241	P	28.606	P	33.8858	P	25.6012	P	26.2435	P	23.8989	P	36.6581	P	32.5644	P	31.1692	P	31.4103	P
1416552_at	1.62637	A	1.22361	A	2.06558	A	2.64814	A	2.15491	A	2.07827	A	1.52902	A	0.958319	A	0.52015	A	1.09597	P	2.20548	A	1.82238	A	2.14168	A	1.68705	M	2.13523	A
1416553_at	13.8824	P	9.28303	P	12.0552	P	16.0507	P	8.24864	P	10.9421	P	13.0617	P	15.3264	P	14.4906	P	7.48442	P	9.87464	P	10.9033	P	13.2291	P	10.3613	P	7.64111	P
1416554_at	29.1624	P	15.1999	P	30.1708	P	21.7151	P	20.5523	P	18.4602	P	27.4815	P	24.5776	P	19.6309	P	22.4253	P	22.497	P	27.5861	P	24.9227	P	23.3192	P	18.5719	P
1416555_at	99.0135	P	90.6182	P	90.0729	P	125.17	P	100.288	P	110.414	P	108.478	P	119.106	P	106.783	P	116.641	P	92.2757	P	120.561	P	118.965	P	115.288	P	105.86	P
1416556_at	141.691	P	121.077	P	140.368	P	131.007	P	119.976	P	132.124	P	150.101	P	145.842	P	128.966	P	136.137	P	135.312	P	148.723	P	143.931	P	130.082	P	119.389	P
1416557_a_at	7.77965	P	4.82273	P	7.3402	P	6.30229	P	4.83	P	5.7082	P	5.77161	P	5.3287	P	5.14568	A	3.79043	P	5.5281	P	5.89783	P	6.31172	P	4.97761	P	5.10733	P
1416558_at	0.377772	A	0.832758	A	0.555315	A	0.13283	A	0.106371	A	0.11411	A	0.242183	A	0.0927836	A	0.101682	A	0.0267607	A	0.0769203	A	0.0644094	A	0.336324	A	0.0613022	A	0.107263	A
1416559_at	5.84409	A	5.68273	A	4.27979	A	4.33936	A	5.0506	A	3.95185	A	5.20037	A	5.73333	P	3.11303	A	3.29057	P	2.79262	A	3.62088	P	3.18538	A	3.91042	P	3.51488	P
1416560_at	3.91826	M	2.59976	P	6.94664	P	3.89268	P	2.90318	P	2.6795	P	4.54981	P	4.24113	A	3.66218	A	1.31421	A	2.47275	A	2.87453	P	3.6427	P	2.54077	A	2.81915	M
1416561_at	0.319734	A	0.340346	A	0.774664	P	0.38569	A	0.542423	A	0.257763	A	0.798312	P	0.0927836	A	1.10869	M	0.0643229	A	0.463119	A	0.193319	A	0.452518	A	0.241019	A	0.0861778	A
1416562_at	0.787038	A	1.8774	A	1.57647	A	2.15865	A	0.361191	A	1.2023	A	1.99437	A	1.90218	A	0.516201	A	0.642047	A	1.97898	A	1.25064	A	1.27208	A	0.620721	A	1.08441	A
1416563_at	1.24699	A	0.798049	A	2.7717	A	4.35673	A	1.83949	A	3.33966	A	4.39839	A	5.55107	A	3.90196	A	1.91483	A	1.07306	A	3.92725	A	3.63615	A	3.43182	A	4.15538	A
1416564_at	4.39409	P	2.45861	P	1.7484	P	5.53355	P	2.51509	P	3.49509	P	2.55306	P	3.60779	P	3.8346	P	1.71401	P	1.36708	P	2.77752	P	4.27271	P	2.86805	P	2.57668	P
1416565_at	167.633	P	133.72	P	156.743	P	149.08	P	124.412	P	156.078	P	162.048	P	164.123	P	149.305	P	145.532	P	160.675	P	159.105	P	160.05	P	159.889	P	157.573	P
1416566_at	24.109	P	28.1767	P	28.674	P	35.2827	P	31.9443	P	30.5181	P	24.3779	P	34.9922	P	36.6732	P	27.0253	P	27.2109	P	33.9361	P	29.7823	P	26.9267	P	27.2617	P
1416567_s_at	72.8091	P	58.4571	P	71.6294	P	66.6831	P	50.8459	P	69.0375	P	76.5013	P	72.322	P	75.7262	P	73.7202	P	58.0064	P	77.5527	P	71.0941	P	78.3345	P	65.659	P
1416568_a_at	7.97424	P	6.24317	P	7.55006	P	9.50421	P	5.84324	P	5.96143	P	8.88177	P	8.52799	P	6.48896	P	3.75537	P	6.46506	P	8.65335	P	7.1789	P	6.62831	P	6.3272	P
1416569_at	7.86478	P	5.8131	P	8.2253	P	7.1309	P	5.22292	P	7.0967	P	7.06541	P	8.04373	P	6.59169	P	4.56986	P	6.32328	P	6.35861	P	7.05863	P	5.94925	P	7.03504	P
1416570_s_at	35.9267	P	27.3465	P	28.8367	P	34.8481	P	25.1818	P	27.4163	P	35.5276	P	31.1176	P	42.7152	P	22.4758	P	29.5172	P	31.1539	P	36.133	P	28.426	P	27.0696	P
1416571_at	0.576007	A	0.431311	A	2.56064	A	1.2585	A	2.15491	A	1.59402	A	1.03255	A	1.63687	A	0.866834	A	0.599353	A	0.261864	A	1.19569	A	0.330239	A	1.31509	A	1.56325	A
1416572_at	3.76786	A	2.15152	A	3.72044	P	1.88593	A	2.25332	A	2.58733	P	2.44623	P	2.98271	P	1.10464	A	1.79832	P	1.20587	A	1.97934	P	1.80119	A	1.0966	A	1.27407	A
1416573_at	2.56224	A	1.64098	A	1.94667	A	2.35364	A	0.148596	A	2.36425	A	1.95104	A	3.35355	A	0.402112	A	1.78579	A	2.30202	A	1.46044	A	0.793505	A	1.81553	A	2.45868	A
1416574_at	8.04724	P	5.46577	P	13.5067	P	8.56984	P	9.76974	P	10.7858	P	10.3033	P	8.7417	P	7.45831	A	7.21691	P	8.54498	P	9.95342	P	8.12308	P	7.41613	P	8.7226	P
1416575_at	1.14649	A	0.479564	A	2.96949	A	1.65973	A	1.03587	A	0.82085	A	3.23803	A	1.46523	A	0.882897	A	0.609985	A	1.86609	A	1.68275	A	1.63485	A	1.30902	A	1.95364	M
1416576_at	6.2075	A	9.77246	P	9.78444	P	5.1595	A	6.47945	P	11.8068	P	6.81054	A	7.3948	A	6.44617	A	4.31477	A	5.44587	A	5.56799	A	13.6242	P	9.20612	P	9.32068	M
1416577_a_at	68.7118	P	55.3496	P	61.2899	P	63.5275	P	45.074	P	56.0079	P	55.2128	P	60.5716	P	55.8491	P	52.5583	P	57.6597	P	60.9977	P	57.2241	P	57.7001	P	51.8723	P
1416578_at	3.85207	P	5.60133	P	6.986	P	7.49568	P	3.96912	P	7.93046	P	8.31881	P	7.51907	P	11.4897	P	5.12682	P	6.57738	P	4.8233	P	10.0618	P	9.16809	P	9.59242	P
1416579_a_at	1.06972	A	1.30966	A	1.17264	A	1.87405	A	0.465567	A	0.570226	A	1.33769	A	1.61914	A	0.417793	A	0.0996468	A	0.716727	A	1.4549	A	0.233395	A	0.252753	A	0.198257	A
1416580_a_at	19.577	P	19.4602	P	16.3418	P	22.6186	P	20.2916	P	17.9069	P	22.5235	P	21.3819	P	21.8866	P	14.294	P	15.8168	P	17.6744	P	19.8094	P	16.7712	P	18.6225	P
1416581_at	21.6375	P	17.4183	P	19.4025	P	22.0623	P	18.7668	P	17.3047	P	21.3011	P	19.9352	P	20.3849	P	13.6532	P	17.0965	P	19.4997	P	19.4441	P	18.2944	P	17.7886	P
1416582_a_at	8.12024	A	3.83649	M	10.4718	P	12.7008	A	10.5451	A	9.88237	A	11.8953	A	13.8813	A	2.24765	A	9.4119	A	12.3416	A	10.4006	A	13.5834	A	9.91668	A	8.71029	A
1416583_at	4.02059	A	2.396	A	5.20679	A	3.16411	A	2.12927	A	4.23382	A	3.2801	A	4.22965	A	2.70836	A	1.82027	A	2.68965	A	3.10907	A	2.76251	A	2.58394	A	2.86062	A
1416584_at	3.87012	P	2.24501	P	4.55603	P	4.58239	P	0.961137	A	1.55047	P	2.92145	P	3.67126	M	3.8767	A	1.96555	P	2.4044	P	1.9681	A	3.4138	P	3.09701	P	2.25854	A
1416585_at	5.05187	P	4.53758	P	6.48076	P	5.40704	P	4.57459	P	4.48183	P	5.92743	P	5.25451	P	5.80542	P	4.26117	P	5.1233	P	5.30358	P	5.24285	P	5.49118	P	5.27066	P
1416586_at	4.65341	A	2.58929	A	2.68597	A	3.36858	A	1.57256	A	2.78624	A	3.37115	A	4.39041	A	4.54785	A	2.0069	A	3.34992	A	2.25533	A	3.538	A	2.90515	A	2.51176	A
1416587_a_at	2.67589	A	3.82583	A	4.09558	A	5.25741	A	1.13165	A	4.58883	P	4.07388	A	4.88311	A	3.02945	A	2.90951	A	2.08079	A	0.701492	A	2.84044	A	4.30295	P	2.51176	A
1416588_at	3.5875	A	2.06859	A	3.28579	A	3.47359	A	1.13583	A	2.39334	A	4.25358	A	2.2835	A	4.95887	A	0.636686	A	4.23016	A	2.77182	A	2.52266	A	2.03623	A	3.43136	A
1416589_at	18.7142	P	5.49287	P	10.0987	P	14.2001	P	9.76521	P	12.7159	P	16.2904	P	18.8151	P	13.0486	P	13.3769	P	10.5481	P	13.2232	P	14.279	P	14.7897	P	14.4422	P
1416590_a_at	2.7118	A	1.58467	A	1.99292	P	2.41262	A	2.82108	P	1.46339	A	3.86595	A	1.50079	A	3.36839	A	0.118104	A	2.999	A	1.43829	A	1.76276	A	1.1269	A	1.22799	A
1416591_at	3.57548	P	3.49077	P	2.36269	P	4.06109	P	1.9714	P	3.4368	P	4.9818	P	3.83269	P	2.86251	P	1.68294	P	3.5808	P	2.81174	P	2.84693	P	1.23002	P	2.99703	P
1416592_at	14.8704	P	12.7822	P	14.5523	P	10.4752	P	9.29929	P	11.9437	P	16.6984	P	12.3983	P	14.1922	P	8.01197	P	12.9236	P	15.7465	P	10.846	P	13.4974	P	13.0284	P
1416593_at	16.4493	P	16.5099	P	14.0687	P	17.4732	P	14.0021	P	14.4958	P	17.2647	P	14.0033	P	16.4261	P	9.66192	P	12.6386	P	16.0301	P	14.9142	P	13.2034	P	13.2345	P
1416594_at	0.238755	A	0.134718	A	0.19516	A	0.291752	A	0.160197	A	0.190657	A	0.371143	A	0.169258	A	0.38645	A	0.0662214	A	0.1071	A	0.143045	A	0.185407	A	0.258624	A	0.263439	A
1416595_at	23.5464	P	18.7191	P	22.1933	P	19.1689	P	15.3171	P	16.6781	P	21.6525	P	21.2724	P	18.5415	P	13.7299	P	19.0134	P	18.4184	P	21.1275	P	17.6899	P	19.2993	P
1416596_at	0.57016	A	0.259907	A	0.45546	A	0.253929	A	0.409239	A	0.464343	A	1.43355	A	0.300779	A	0.643028	A	0.173791	A	0.570523	A	0.378537	A	0.458661	A	0.394353	A	0.192856	A
1416597_at	3.23918	A	1.77442	A	3.2265	A	2.53636	A	1.79277	A	2.09765	A	3.86595	A	2.94207	A	2.96264	A	1.45276	A	2.6725	A	2.02428	A	1.72436	A	1.5893	A	0.618617	A
1416598_at	4.70169	A	2.17228	A	3.28579	A	3.67168	A	2.19768	A	1.63274	A	1.78441	A	2.83167	A	1.40521	A	1.16022	A	2.07513	A	1.90079	A	1.85888	A	1.98714	A	0.545704	A
1416599_at	9.31393	A	8.78927	A	11.5254	M	7.85422	M	5.24502	A	4.7445	A	7.46675	A	6.3302	A	4.07895	A	3.88883	A	6.70162	A	6.22849	A	5.85954	M	5.04644	M	6.36984	A
1416600_a_at	12.1791	P	15.2568	P	15.8782	P	24.4883	P	13.8415	P	12.7305	P	12.4404	P	18.0453	P	14.3852	P	15.4454	P	14.5959	P	12.5514	P	20.3129	P	21.5618	P	27.877	P
1416601_a_at	9.60052	P	9.85043	P	9.86956	P	11.8537	P	7.17622	P	7.52084	P	8.531	P	12.1367	P	4.66638	P	4.81984	P	9.61653	P	7.0704	P	11.6252	P	9.86589	P	10.1615	P
1416602_a_at	1.55513	A	0.917329	A	1.92024	A	1.24646	A	0.685057	A	0.671386	A	1.88594	A	2.28935	A	0.508304	A	0.586104	M	0.946364	A	0.218689	A	2.30933	A	1.24824	A	0.839036	A
1416603_at	39.7118	P	34.3787	P	22.9624	P	36.4336	P	34.672	P	38.2985	P	32.7548	P	38.6014	P	26.4912	P	22.3748	P	32.3642	P	34.9765	P	36.6949	P	29.8879	P	25.8154	P
1416604_at	145.617	P	110.572	P	117.06	P	149.132	P	127.201	P	159.562	P	161.257	P	153.995	P	161.74	P	126.017	P	129.229	P	150.025	P	161.609	P	144.448	P	146.282	P
1416605_at	13.7659	P	10.6261	P	14.2125	P	12.8072	P	8.82974	P	8.58899	P	12.5506	P	12.643	P	10.6105	P	8.56864	P	12.5295	P	12.0577	P	12.6031	P	9.73259	P	9.67276	P
1416606_s_at	18.5048	P	12.084	P	18.2869	P	16.0952	P	9.07794	P	12.5546	P	15.5047	P	13.7537	P	13.5127	P	12.2553	P	16.7103	P	11.2005	P	16.9001	P	13.1076	P	14.6428	P
1416607_at	125.577	P	90.5441	P	121.438	P	142.335	P	113.836	P	122.307	P	141.453	P	138.691	P	137.808	P	80.35	P	123.098	P	123.959	P	144.568	P	134.055	P	114.458	P
1416608_a_at	51.2731	P	30.128	P	34.3207	P	34.0872	P	34.6435	P	52.8671	P	58.5556	P	40.6599	P	38.7549	P	50.4406	P	37.7005	P	51.6739	P	42.0877	P	50.4514	P	35.2612	P
1416609_at	54.8272	P	46.8322	P	49.9024	P	44.7571	P	39.9317	P	51.4693	P	63.7316	P	53.516	P	59.7573	P	52.2244	P	49.4199	P	50.8487	P	60.2245	P	53.609	P	50.3666	P
1416610_a_at	8.08374	P	6.60355	P	7.79921	P	7.74045	P	7.36426	P	7.91095	P	8.84872	P	8.75857	P	6.9345	P	5.85008	P	5.34609	P	7.42753	P	9.27265	P	7.52341	P	10.403	P
1416611_at	18.3754	P	12.3935	P	17.1579	P	17.1457	P	12.3946	P	12.6083	P	17.1375	P	14.7234	P	12.7075	M	11.2068	P	15.0777	P	16.1226	P	18.0401	P	14.969	P	15.2765	P
1416612_at	0.101014	A	0.176013	A	0.45546	A	0.663826	A	1.19429	A	0.30575	A	1.92936	A	1.93159	A	2.33874	A	1.3172	A	1.63548	A	1.29469	A	4.33193	A	2.22054	A	3.63431	A
1416613_at	1.57887	A	1.09759	A	0.668364	A	2.15865	A	0.903165	A	0.743689	A	1.59492	A	1.74314	A	1.26683	A	0.685175	P	2.06947	A	1.63261	A	1.85888	A	1.54047	P	1.05577	P
1416614_at	4.73789	P	4.26935	P	6.60545	P	4.51878	P	4.21004	P	4.66666	P	6.25185	P	5.03177	P	2.75	P	3.94876	P	4.69052	P	4.68312	P	5.8994	P	4.15955	P	4.02939	P
1416615_at	30.0928	P	26.8267	P	30.9386	P	34.5383	P	26.1165	P	28.7609	P	42.3582	P	35.3375	P	33.1972	P	25.9102	P	25.8206	P	36.9654	P	33.8671	P	34.9412	P	30.7604	P
1416616_s_at	16.8183	P	13.4314	P	16.6748	P	14.362	P	9.76069	P	12.8772	P	16.5518	P	16.0391	P	15.0617	P	12.1674	P	14.5837	P	12.7406	P	16.4132	P	14.1304	P	13.2095	P
1416617_at	0.209927	A	0.292906	A	0.101314	A	0.241284	A	0.0461955	A	0.0568623	A	0.323151	A	0.175577	A	0.437421	A	0.0202562	A	0.511346	A	0.0358515	A	0.0329764	A	0.0784334	A	0.0756995	A
1416618_at	6.18326	P	5.98714	P	5.70606	P	6.59981	P	4.46466	P	5.92733	P	6.7165	P	6.23368	P	7.47551	P	3.32837	P	5.85746	P	5.0749	P	6.57818	P	5.05896	P	6.88838	P
1416619_at	4.23137	P	2.90941	P	4.84532	P	3.99724	P	2.85132	P	3.50966	P	5.58158	P	5.13461	P	1.74888	P	2.14461	P	4.1662	P	4.27537	P	4.37142	P	4.07855	P	2.79546	P
1416620_at	5.48103	A	4.00189	A	5.18051	A	5.38403	A	3.18906	M	4.5937	A	6.56183	P	6.13712	M	5.04376	M	3.65051	M	4.95352	A	5.06318	P	5.97913	A	4.71499	A	5.02876	A
1416621_at	9.64932	P	7.69002	P	8.44813	P	7.50137	P	6.55079	P	6.16113	P	10.1525	P	6.51743	P	13.7011	P	4.27545	P	7.38345	P	5.74458	P	6.68485	P	6.26344	P	6.35157	P
1416622_at	5.56571	P	4.77425	P	6.37575	P	5.89535	P	5.04176	P	4.97804	P	7.48679	P	6.36425	P	6.44189	P	3.40072	P	4.76644	P	5.59741	P	5.44818	P	5.34075	P	4.70284	P
1416623_at	0.354539	A	1.73845	A	0.308773	A	0.209581	A	0.191287	A	0.888395	A	0.290926	A	0.362747	A	0.208039	A	0.0335154	A	0.293337	A	0.143045	A	0.263547	A	0.358832	A	0.144497	A
1416624_a_at	359.508	P	335.684	P	370.856	P	346.428	P	321.661	P	361.682	P	361.957	P	382.835	P	337.297	P	326.211	P	370.325	P	337.201	P	362.639	P	349.617	P	358.288	P
1416625_at	269.277	P	252.365	P	334.226	P	285.161	P	263.253	P	300.609	P	266.883	P	298.913	P	269.89	P	287.686	P	264.241	P	287.447	P	275.711	P	280.316	P	257.451	P
1416626_at	0.118126	A	0.383309	A	0.295421	A	0.472729	A	0.0987561	A	0.142792	A	0.798312	A	0.595722	A	0.300694	A	0.214066	A	1.8379	A	0.233976	A	0.102416	A	0.0956456	A	0.0704787	A
1416627_at	2.86747	A	2.70978	M	3.32532	A	4.1017	P	2.86428	A	2.01528	P	2.90733	A	3.22622	M	2.97516	A	1.47098	A	3.15415	A	2.97168	P	2.81445	P	1.68705	A	2.00045	M
1416628_at	20.3601	P	18.9603	P	24.4349	P	23.9553	P	18.4559	P	21.0859	P	22.2918	P	24.9156	P	21.3842	P	15.9498	P	18.1462	P	21.1516	P	21.0032	P	22.9895	P	18.0159	P
1416629_at	2.80758	A	0.807958	A	3.18038	A	1.94532	A	0.878362	A	1.2023	A	3.44807	A	2.51719	A	0.643028	A	1.41037	A	3.35568	A	2.21016	A	3.28322	A	1.78492	A	2.6003	A
1416630_at	30.521	P	24.4444	P	24.0505	P	17.4732	P	25.858	P	26.6215	P	30.9088	P	45.4318	P	13.2018	P	43.6817	P	13.4457	P	28.9653	P	31.2843	P	29.238	P	20.7951	P
1416631_at	6.92311	P	6.79503	P	6.59889	P	8.4734	P	4.47345	P	6.95048	P	9.39653	P	6.76683	P	8.47485	P	4.75806	P	4.498	P	7.17151	P	8.14321	P	7.96552	P	6.74793	P
1416632_at	36.1071	P	20.4505	P	16.6552	P	18.2109	P	23.733	P	19.0577	P	47.1432	P	25.983	P	25.4224	P	9.84805	M	32.2448	P	17.3152	P	48.1818	P	35.685	P	31.1915	P
1416633_a_at	75.5825	P	58.893	P	73.6303	P	62.1667	P	56.3526	P	65.1445	P	54.9931	P	68.8721	P	53.1294	P	68.2478	P	64.5124	P	69.5098	P	75.9523	P	53.7802	P	51.5711	P
1416634_at	22.6195	P	16.6069	P	20.7525	P	18.1998	P	15.225	P	16.2474	P	16.8194	P	17.9738	P	14.5564	P	18.0265	P	18.0233	P	19.2447	P	20.9617	P	17.0666	P	16.018	P
1416635_at	19.7003	P	18.2717	P	17.9933	P	18.9752	P	20.8318	P	19.0038	P	24.6955	P	22.2956	P	18.1081	P	11.083	P	15.8352	P	16.2522	P	18.2876	P	18.7384	P	18.2053	P
1416636_at	76.0731	P	74.1468	P	66.707	P	67.4127	P	60.273	P	68.9734	P	72.6162	P	70.1512	P	59.6609	P	67.5967	P	69.9112	P	64.2561	P	72.4781	P	65.3518	P	63.8637	P
1416637_at	6.04998	P	5.65559	P	4.91105	P	5.49331	P	4.77711	P	4.75423	P	6.94475	P	5.69348	P	6.92592	P	3.71338	P	4.98863	P	5.21557	P	6.14536	P	5.37209	P	5.00459	P
1416638_at	1.31209	A	1.88771	P	1.47061	A	1.4206	A	0.936275	A	0.743689	P	2.2389	P	1.4059	A	2.47144	P	1.04671	P	0.935376	A	1.10799	P	1.55825	P	1.89516	P	1.51105	M
1416639_at	3.1192	P	4.05532	P	1.90703	A	4.03787	P	2.60976	M	3.06774	P	4.74209	P	2.9711	P	4.69602	A	1.55647	A	3.0392	A	3.20656	P	3.20494	A	2.76298	P	3.24667	P
1416640_at	0.198412	A	0.0850685	A	0.19516	A	0.184112	A	0.152459	A	0.17629	A	0.88941	A	1.48301	A	0.181239	A	0.0335154	A	0.168378	A	0.128106	A	0.179433	A	0.101398	A	0.117861	A
1416641_at	6.49239	P	5.51997	P	5.66665	P	4.94045	P	2.16774	P	4.40401	P	6.0154	P	4.56246	P	5.97608	A	2.60864	P	5.96937	P	4.21145	P	4.83955	P	3.32634	P	3.17527	P
1416642_a_at	425.774	P	411.08	P	391.483	P	420.974	P	398.177	P	410.918	P	428.494	P	420.082	P	413.069	P	393.619	P	453.391	P	433.598	P	421.754	P	425.62	P	415.898	P
1416643_at	2.15016	A	2.05305	A	1.7484	A	1.8027	A	1.74186	A	2.48062	A	2.34628	A	1.4593	A	1.70374	A	0.410727	A	1.4787	A	0.664013	A	1.04454	A	0.8911	A	1.05577	A
1416644_a_at	0.319734	A	0.11202	A	0.235292	A	0.37321	A	0.160197	A	0.157144	A	0.274736	A	0.257177	A	0.47282	A	0.126454	A	0.235744	A	0.158055	A	0.215361	A	0.229297	A	0.192856	A
1416645_a_at	0.41266	A	0.274027	A	0.561968	A	0.792287	A	0.0135671	A	0.536525	A	1.04005	P	0.783697	A	0.742679	A	0.241583	P	0.705855	A	0.615966	P	0.366797	A	0.264499	A	0.144497	A
1416646_at	0.152458	A	0.503778	A	0.275386	A	0.291752	A	1.17758	A	0.276953	A	0.874266	A	0.1566	A	0.406031	A	0.378335	A	0.581309	A	0.626629	A	0.943874	A	0.0841626	A	0.686188	A
1416647_at	34.9564	P	29.1076	P	30.0081	P	50.478	P	33.5135	P	47.7099	P	40.9336	P	45.057	P	35.6338	P	36.8995	P	25.64	P	47.2432	P	47.5939	P	45.3556	P	38.809	P
1416648_at	15.2326	P	15.5127	P	16.838	P	19.7387	P	16.2486	P	18.945	P	20.6349	P	18.7437	P	19.303	P	14.5344	P	13.8531	P	18.7102	P	18.7211	P	15.8984	P	17.1956	P
1416649_at	378.594	P	387.091	P	424.549	P	380.977	P	347.716	P	388.158	P	426.088	P	411.738	P	360.9	P	382.499	P	391.345	P	375.807	P	384.91	P	394.681	P	361.481	P
1416650_at	0.05562	A	0.102998	A	0.0744249	A	0.0545988	A	0.0278878	A	0.0759228	A	0.0653891	A	0.0669213	A	0.128036	A	0.0096594	A	0.0669524	A	0.0173521	A	0.0848577	A	0.0162506	A	0.0293032	A
1416651_at	7.79181	P	7.19521	P	7.98933	P	9.45332	P	6.68909	P	7.60861	P	9.23832	P	8.9384	P	9.34805	P	4.64573	P	7.46068	P	6.37636	P	7.27917	P	7.14491	P	7.72082	P
1416652_at	1.67984	A	0.827795	A	0.88752	A	0.956527	P	0.518105	A	0.526898	A	1.94382	A	1.06023	A	0.238802	A	0.220898	P	0.979356	A	0.776715	M	0.526396	A	0.638678	A	0.827679	A
1416653_at	11.2799	P	9.67782	P	12.1795	P	10.5372	P	8.20816	P	8.27189	P	12.9583	P	9.34265	P	9.80298	P	7.85118	P	9.11907	P	7.69588	P	9.51524	P	9.08569	P	9.59242	P
1416654_at	6.5409	A	4.86045	A	5.00307	A	5.01542	A	4.88732	A	5.4891	A	4.60479	A	5.90405	A	6.09563	A	3.38003	A	5.93402	A	4.44992	A	5.75993	A	5.32196	A	4.28151	A
1416655_at	34.6642	P	35.0285	P	33.7615	P	31.4469	P	26.5255	P	34.1812	P	33.4095	P	34.7764	P	28.8887	P	31.3076	P	35.8069	P	30.6267	P	30.4946	P	28.4	P	30.0788	P
1416656_at	9.53953	P	4.53221	A	11.5712	P	6.93117	M	6.68909	A	6.36085	A	6.53491	P	6.41533	P	6.5446	A	4.06549	P	6.25834	A	4.84083	M	4.64817	A	4.62128	M	5.36147	A
1416657_at	8.78987	P	10.5646	P	12.2579	P	9.62292	P	7.65115	P	8.5646	P	8.07971	P	9.37631	P	9.50828	P	6.93167	P	9.2688	P	9.65176	P	9.38045	P	7.60548	P	9.37007	P
1416658_at	1.76306	A	0.199161	A	2.21086	A	1.6478	A	1.06915	A	1.02356	A	2.01602	A	1.47708	A	0.370809	A	0.663558	A	1.28916	A	0.20345	A	0.507895	A	1.15114	A	0.307217	A
1416659_at	44.9876	P	34.4318	P	37.337	P	46.2769	P	40.3569	P	42.6735	P	43.9907	P	48.9715	P	51.1314	P	37.6229	P	40.6617	P	49.012	P	51.4721	P	37.9182	P	41.3407	P
1416660_at	18.437	P	13.2506	P	11.8263	P	15.5107	P	14.8798	P	15.2051	P	15.0821	P	16.988	P	20.6734	A	9.31137	P	13.7862	P	13.8169	P	13.9924	P	13.7914	P	11.0543	P
1416661_at	4.92503	P	3.26822	P	2.10521	P	4.1887	P	2.74769	P	3.97616	P	3.48301	P	3.04654	P	2.04932	P	1.91166	P	4.34653	P	3.48829	P	4.20037	P	2.52227	P	2.21741	P
1416662_at	87.3965	P	62.75	P	67.1928	P	99.9658	P	70.0347	P	86.2871	P	105.446	P	109.226	P	109.45	P	70.8668	P	81.7504	P	101.807	P	93.8842	P	95.4869	P	84.691	P
1416663_at	86.451	P	71.2726	P	78	P	79.3256	P	71.343	P	83.776	P	80.2529	P	89.2564	P	86.8642	P	72.9244	P	77.9283	P	87.8884	P	88.813	P	82.8765	P	75.0248	P
1416664_at	2.7537	P	0.723912	A	2.65299	P	2.98853	A	1.9501	M	2.02013	A	4.19834	P	2.48218	A	2.77082	A	0.674353	A	1.92814	P	2.49312	M	2.36746	P	2.98558	P	3.04453	P
1416665_at	24.0348	P	15.8087	P	22.8907	P	17.856	P	15.6166	P	17.8138	P	22.1791	P	20.3136	P	17.3216	P	20.2936	P	18.1953	P	21.0205	P	21.3486	P	18.6097	P	15.4838	P
1416666_at	13.3674	P	10.4305	P	7.5435	P	8.97793	P	5.62139	P	9.86284	P	9.02053	P	12.4372	P	9.86369	P	7.51164	P	7.35375	P	9.62162	P	11.11	P	9.80241	P	5.28882	P
1416667_at	132.698	P	88.7717	P	143.077	P	121.851	P	98.7597	P	132.119	P	148.958	P	143.081	P	135.677	P	137.826	P	135.053	P	141.446	P	139.187	P	129.653	P	142.53	P
1416668_at	30.8313	P	22.6228	P	26.4605	P	26.3701	P	21.0183	P	25.0274	P	26.3482	P	24.4086	P	23.7617	P	22.4437	P	21.7849	P	25.9263	P	28.4011	P	22.298	P	25.7386	P
1416669_s_at	122.313	P	150.048	P	125.745	P	141.654	P	111.491	P	144.69	P	141.537	P	145.956	P	122.558	P	136.74	P	114.276	P	123.29	P	129.925	P	129.384	P	112.197	P
1416670_at	0.804666	A	0.718982	A	2.15144	A	0.980782	A	0.534312	A	0.526898	A	0.790693	A	0.91025	A	1.91744	A	0.202753	A	0.463119	A	0.415114	A	0.787258	A	0.394353	A	0.428651	A
1416671_a_at	13.3	P	12.1346	P	11.859	P	14.1833	P	10.6405	P	11.5527	P	15.4727	P	12.326	P	15.1364	P	9.14685	P	10.7288	P	11.4494	P	14.6204	P	12.3034	P	11.7878	P
1416672_s_at	8.2115	A	7.74509	A	8.1401	A	7.31336	A	6.3146	A	7.96948	M	8.86194	A	7.59247	A	5.61363	A	4.66382	M	6.45324	A	6.98125	A	6.21854	A	5.9995	A	6.16283	A
1416673_at	2.74172	P	1.53356	A	2.32309	A	1.51639	A	1.59791	M	1.93293	A	1.08499	A	2.47051	P	0.567617	A	0.819757	A	2.1261	M	1.59366	A	1.50725	A	1.24824	A	1.11308	A
1416674_at	3.21518	A	1.34009	A	3.85209	A	1.6478	A	1.97992	A	1.99591	A	0.88941	A	1.57775	A	1.27089	A	0.413235	A	2.91868	A	2.01304	A	2.10948	A	1.31509	A	0.45087	A
1416675_s_at	1.95349	A	2.11003	A	0.308773	A	0.360717	A	0.0949568	A	0.181079	A	0.355189	A	0.269656	A	0.567617	A	0.211796	A	0.303857	A	0.285243	A	0.557275	A	0.258624	A	0.230768	A
1416676_at	320.97	P	280.702	P	370.452	P	332.985	P	308.594	P	322.235	P	281.753	P	342.406	P	290.874	P	342.343	P	327.147	P	332.311	P	309.336	P	315.25	P	297.469	P
1416677_at	398.366	P	376.994	P	390.899	P	414.035	P	398.51	P	416.606	P	380.674	P	422.868	P	409.637	P	372.978	P	398.037	P	425.922	P	430.128	P	414.951	P	381.714	P
1416678_at	37.6131	P	29.0373	P	34.9124	P	31.1198	P	25.3836	P	28.4811	P	34.3749	P	31.4261	P	32.8412	P	25.2455	P	31.5605	P	27.5924	P	32.6484	P	32.8098	P	29.6161	P
1416679_at	226.305	P	220.35	P	170.157	P	226.029	P	213.06	P	226.527	P	271.102	P	230.179	P	248.731	P	166.726	P	239.867	P	242.464	P	237.994	P	217.065	P	236.127	P
1416680_at	19.5153	P	14.842	P	18.6849	P	17.917	P	12.1388	P	15.2247	P	18.7803	P	14.9005	P	12.2356	P	16.6231	P	14.3035	P	19.3193	P	16.9275	P	15.3214	P	15.4649	P
1416681_at	5.86831	P	4.76886	P	5.15422	P	8.46205	P	6.11877	P	6.07832	P	6.7165	P	6.92539	P	6.94308	P	5.27768	P	4.93597	P	6.09258	P	6.90504	P	6.30116	P	5.50688	P
1416682_at	2.97532	P	1.82588	P	4.09558	P	2.81849	P	2.17629	P	2.56307	P	2.91439	P	3.28411	P	2.37604	P	1.57488	P	2.60966	P	2.43074	P	2.60686	P	1.74209	P	1.70857	P
1416683_at	21.3041	P	16.5099	P	20.8699	P	24.4334	P	15.0777	P	20.5763	P	23.898	P	21.9346	P	17.591	P	16.0065	P	22.559	P	16.9441	P	19.7749	P	23.2481	P	17.183	P
1416684_at	19.1209	P	15.6664	P	19.3242	P	18.4214	P	15.2526	P	17.0207	P	18.0076	P	17.7482	P	19.4935	P	16.7548	P	15.9391	P	18.5612	P	19.2857	P	16.6684	P	17.0695	P
1416685_s_at	19.4598	P	15.0976	P	18.4892	P	15.0761	P	12.8747	P	18.7149	P	17.0994	P	17.9408	P	13.9071	P	15.4064	P	16.2389	P	14.934	P	13.2019	P	14.4632	P	15.6346	P
1416686_at	2.19192	A	2.35951	A	1.70873	A	2.52458	A	2.16774	A	1.386	A	3.46903	A	1.90806	A	2.55034	A	0.356151	A	1.73658	A	1.18471	A	1.76916	A	1.12084	A	1.04432	A
1416687_at	0.0782672	A	0.373741	A	0.10803	A	0.651554	A	0.389192	A	0.147575	A	1.08499	A	0.442843	A	0.135599	A	0.122268	A	0.152964	A	0.352505	A	0.434104	A	0.0784334	A	0.378806	A
1416688_at	1.01662	A	0.489243	A	1.36471	A	1.43259	A	0.886627	A	0.777442	A	2.25324	A	1.08417	A	1.62587	A	0.165019	A	0.651593	A	1.01515	A	0.60679	A	0.590817	A	0.540109	A
1416689_at	9.02137	P	6.12326	P	5.09508	P	9.00058	P	8.56829	P	6.74091	P	6.92463	P	10.4573	P	4.95463	M	1.88638	P	6.15213	P	4.2405	P	8.16334	P	6.53391	P	6.08374	P
1416690_at	5.54756	P	4.8335	P	5.21336	P	6.76555	P	5.54161	P	5.80559	P	7.90677	P	8.3873	P	6.51036	P	3.70638	P	5.00034	P	5.52094	P	4.87917	P	4.35285	P	6.48563	P
1416691_at	6.2075	P	5.85659	P	4.85189	P	5.57953	P	5.96317	P	5.13863	P	6.04921	P	6.22232	P	6.06574	P	3.51141	P	5.7221	P	4.67729	P	6.2252	P	3.9042	P	5.09524	P
1416692_at	4.02661	A	2.73601	A	5.16079	A	4.3741	A	2.88589	A	3.61654	A	4.46726	A	5.49408	A	4.17597	A	2.69838	M	3.30381	A	4.32189	A	3.18538	A	4.20942	A	4.1914	A
1416693_at	0.129555	A	0.213111	A	0.128163	A	0.247609	A	0.121663	A	0.17629	A	0.209369	A	0.200785	A	0.188884	A	0.044039	A	0.194186	A	0.108309	A	0.0965524	A	0.0841626	A	0.176684	A
1416694_at	1.09333	A	1.05741	A	1.113	A	1.69551	A	0.923853	A	0.652111	A	0.979962	A	0.825944	A	0.285179	A	0.260199	A	1.15046	A	0.814452	A	0.849799	A	0.933333	A	0.861767	A
1416695_at	28.809	P	22.8603	P	31.1923	P	32.0735	P	27.5751	P	32.7079	P	32.0564	P	32.2863	P	31.5624	P	17.6718	P	24.6383	P	32.5087	P	33.1946	P	29.9464	P	28.236	P
1416696_at	18.7265	P	15.5184	P	24.3958	P	21.0753	P	15.3125	P	19.5622	P	23.6983	P	24.1305	P	23.9669	P	16.4215	P	16.496	P	22.991	P	18.5766	P	19.7623	P	18.8627	P
1416697_at	31.9985	P	26.29	P	25.2622	P	30.6345	P	23.4474	P	27.7794	P	30.1219	P	29.6874	P	27.5973	P	24.495	P	23.7499	P	25.2398	P	29.3287	P	27.6275	P	23.53	P
1416698_a_at	25.0492	P	18.329	P	20.3939	P	20.9705	P	29.3198	P	35.65	P	28.7295	P	31.0039	P	21.1842	P	25.8914	P	13.8348	P	29.3074	P	21.3486	P	18.1272	P	20.5667	P
1416699_at	128.595	P	139.893	P	120.463	P	151.081	P	128.225	P	144.596	P	142.936	P	160.68	P	166.154	P	133.159	P	128.832	P	143.704	P	154.733	P	152.663	P	137.94	P
1416700_at	4.76807	P	6.48878	P	4.33899	P	5.45305	P	6.31905	P	8.0719	P	4.9818	P	8.28596	P	4.82739	P	4.63849	P	4.60297	P	4.58978	P	9.19183	P	7.08817	P	4.82949	P
1416701_at	8.5341	P	6.54342	P	7.07128	P	8.26338	P	7.43595	P	9.04767	P	8.63036	P	10.2224	P	6.70304	P	4.44024	P	5.53397	P	6.41187	P	8.5931	P	8.50306	P	7.67176	P
1416702_at	1.76306	A	1.64098	A	1.42428	A	1.28255	A	1.03587	A	1.4779	A	2.21022	A	3.752	A	0.261958	A	0.83369	A	2.42148	A	1.43829	A	1.04454	A	0.525145	A	0.279828	A
1416703_at	29.6834	P	32.8803	P	27.1963	P	50.6445	P	39.7454	P	44.1536	P	44.1772	P	44.3501	P	42.9696	P	30.2486	P	27.7915	P	45.8523	P	38.157	P	42.4323	P	31.5069	P
1416704_at	15.337	P	15.001	P	15.3753	P	19.9101	P	12.1114	P	15.2002	P	18.4575	P	17.8913	P	14.8331	P	11.9626	P	13.051	P	16.9997	P	17.3531	P	14.1944	P	13.8723	P
1416705_at	16.394	P	11.483	P	14.2909	P	14.0828	P	13.4838	P	11.9974	P	13.8745	P	15.4204	P	15.0529	P	10.2178	P	12.4022	P	14.3811	P	15.2834	P	14.1368	P	12.1365	P
1416706_at	23.0272	P	20.3986	P	18.6523	P	18.2053	P	15.7226	P	18.0538	P	21.4329	P	15.5033	P	17.304	P	13.956	P	17.9926	P	19.1017	P	23.0989	P	19.6593	P	15.9551	P
1416707_a_at	0.928217	A	0.42169	A	0.45546	A	0.571606	A	0.61562	A	0.762976	A	0.927203	A	0.674738	A	0.862819	A	0.175994	A	0.420409	A	0.717582	A	0.781011	A	0.596795	A	0.312704	A
1416708_a_at	2.11439	A	1.78471	M	1.30512	A	1.52835	A	1.30735	A	1.6037	A	1.52169	A	2.52886	A	0.718722	A	0.520548	A	0.896958	A	1.09158	A	1.43721	A	0.963525	A	1.19348	A
1416709_a_at	14.5512	P	10.3244	P	9.27363	P	11.5559	P	7.83965	P	9.30146	P	8.20595	P	11.5071	P	7.71206	P	6.22264	P	9.18494	P	8.31168	P	9.00334	P	8.63598	P	7.04727	P
1416710_at	0.605256	A	0.562108	A	0.282066	A	0.126381	A	0.668694	A	0.15236	A	1.23401	A	0.269656	A	0.16979	A	0.468981	A	0.624525	A	0.118189	A	0.287745	A	0.107158	A	0.13382	A
1416711_at	0.465074	A	0.157596	A	0.734812	A	1.03529	A	0.14088	A	0.324956	A	0.995005	A	0.448985	A	0.105435	A	0.0202562	A	0.404435	A	0.336928	A	0.12597	A	0.141846	A	0.0497395	A
1416712_at	27.4454	P	23.7011	P	25.3078	P	26.3427	P	20.1798	P	20.885	P	31.1975	P	27.8968	P	28.7227	P	15.1769	P	24.5512	P	22.991	P	25.5756	P	24.3155	P	20.6238	P
1416713_at	3.74982	A	2.95679	A	2.07219	A	2.08169	A	1.53034	A	2.56792	A	3.31514	A	4.14345	A	4.61557	A	0.717793	A	2.38733	A	2.36843	A	2.09017	A	2.11605	A	1.22799	A
1416714_at	4.69565	P	3.24706	P	5.67322	P	4.35673	P	4.21881	P	3.18912	P	7.36654	P	4.37319	P	3.59496	P	2.15427	P	4.39894	P	3.08043	P	4.14778	P	2.7877	P	3.6881	P
1416715_at	0.313939	A	0.222435	A	0.348811	A	0.391926	A	0.218651	A	0.200237	A	0.410856	A	0.219629	A	0.504358	A	0.103707	A	0.548976	A	0.546863	A	0.239417	A	0.235156	A	0.128493	A
1416716_at	3.37124	A	1.95997	A	1.96649	A	3.41527	A	1.90327	A	0.970447	A	3.30113	A	2.04322	A	3.05869	A	0.650101	A	2.3077	A	1.61591	A	2.58094	A	1.71151	A	1.21073	A
1416717_at	0.581855	A	0.547498	A	0.13487	A	0.126381	A	0.226494	A	0.382604	A	0.108791	A	0.0669213	A	0.398195	A	0.178202	A	0.409757	A	0.163073	A	0.0674102	A	0.370664	A	0.0756995	A
1416718_at	3.09521	A	2.15671	A	1.90042	A	1.76104	A	1.69524	A	1.7005	A	3.7826	A	2.66875	A	2.30561	A	1.04671	A	2.53546	A	1.72738	A	1.38634	A	1.91968	A	1.49946	A
1416719_a_at	139.063	P	131.324	P	160.327	P	151.455	P	133.507	P	156.969	P	155	P	173.045	P	138.958	P	124.398	P	144.893	P	142.908	P	147.221	P	139.824	P	143.9	P
1416720_at	28.685	P	27.4984	P	27.7236	P	29.2862	P	26.8501	P	23.6103	P	29.3892	P	27.4785	P	30.3886	P	13.5128	P	25.9016	P	17.3957	P	24.6798	P	16.0716	P	15.8168	P
1416721_s_at	26.3367	P	25.7013	P	23.2165	P	23.6695	P	20.138	P	19.283	P	27.4197	P	24.5667	P	24.3104	P	17.4021	P	19.2475	P	18.7537	P	21.4522	P	20.2844	P	20.9411	P
1416722_at	6.644	P	5.61218	P	6.15256	P	5.71741	A	5.31579	M	6.04422	P	6.95816	A	7.35524	P	6.77588	P	3.99115	M	5.88101	M	7.59446	P	6.54485	M	5.29063	M	6.18717	P
1416723_at	6.30446	P	5.13567	P	7.33364	P	6.37098	P	4.45587	P	5.567	P	7.74693	P	6.61382	P	5.19242	P	4.03715	P	5.38717	P	4.79992	P	5.17667	M	5.21547	P	4.93211	M
1416724_x_at	5.15457	P	4.64509	P	4.64151	P	6.29656	P	4.3768	P	4.73963	P	5.1526	P	5.26593	P	3.46064	P	2.14139	P	5.4811	P	3.50557	P	4.23325	P	5.20294	P	3.62236	P
1416725_at	1.28249	A	1.43158	A	0.894156	A	1.26451	A	1.24031	A	1.27963	A	1.3303	A	1.03029	A	0.277432	A	0.361063	A	1.74783	A	0.680064	A	1.59654	P	1.07238	A	0.500998	A
1416726_s_at	19.201	P	21.9052	P	19.6569	A	23.3615	P	18.8504	P	20.9585	P	23.2238	P	28.2606	P	15.1012	M	15.3284	P	17.1271	P	16.4374	P	24.0831	P	19.7881	P	18.9703	P
1416727_a_at	351.042	P	334.318	P	345.268	P	383.598	P	331.042	P	378.159	P	360.559	P	402.786	P	367.31	P	344.09	P	388.142	P	385.652	P	389.583	P	378.592	P	348.063	P
1416728_at	47.9913	P	41.9558	P	55.6821	P	48.6074	P	45.6739	P	51.9614	P	63.1427	P	54.3947	P	74.0011	P	50.4198	P	45.7867	P	61.037	P	59.597	P	55.2421	P	60.6538	P
1416729_at	354.776	P	342.939	P	385.189	P	399.607	P	368.318	P	410.222	P	407.371	P	409.973	P	395.123	P	364.906	P	366.715	P	386.776	P	397.507	P	387.936	P	386.705	P
1416730_at	73.1549	P	82.4248	P	79.2556	P	71.323	P	73.4342	P	80.5352	P	75.8663	P	76.289	P	80.2321	P	47.2096	P	64.9831	P	68.1667	P	60.1247	P	51.4706	P	55.0064	P
1416731_at	17.5935	P	16.881	P	15.7803	P	18.643	P	14.6268	P	15.391	P	18.5271	P	17.1644	P	15.343	P	10.4219	P	14.5228	P	15.6356	P	15.0509	P	12.6096	P	11.9994	P
1416732_at	7.59728	P	5.47661	P	6.65138	P	5.61976	P	4.0917	P	4.3797	P	9.17236	P	5.80733	P	6.95594	P	3.00411	P	5.92224	P	4.35097	P	5.3753	P	5.06521	P	4.35965	P
1416733_at	18.1168	P	15.1545	P	16.9033	P	17.3567	P	12.3261	P	13.2537	P	17.7157	P	13.4708	P	14.3501	P	8.72757	P	13.549	P	13.7557	P	14.7775	P	13.0501	P	11.4644	P
1416734_at	2.06073	A	1.85678	A	2.83764	A	2.80089	A	2.08229	A	1.8167	A	2.29621	A	1.67822	A	0.730697	A	0.742405	A	2.3077	A	2.14249	A	1.74996	A	2.03009	A	1.66202	A
1416735_at	26.2995	P	22.6691	P	35.0424	P	23.9773	P	24.1922	P	24.4732	P	28.0441	P	26.1191	P	22.995	P	22.0587	P	28.8352	P	22.9472	P	24.3536	P	19.5046	P	24.2506	P
1416736_at	7.88302	A	8.00417	A	8.26463	A	9.45332	A	7.83067	A	7.40382	A	8.86194	A	8.44921	A	8.9457	A	5.09013	P	7.63902	A	6.16347	A	7.57355	A	6.72905	A	5.98037	A
1416737_at	0.675538	A	0.596267	A	0.595228	A	0.718966	A	0.595253	A	0.469154	A	0.552109	A	0.553049	A	1.04805	A	0.22547	A	0.73849	A	0.420352	A	0.675073	A	0.341099	A	0.378806	A
1416738_at	15.3616	P	18.6962	P	13.9707	P	18.715	P	14.82	P	17.0158	P	20.6537	P	15.5365	P	18.0638	P	16.1898	P	18.097	P	20.0663	P	17.8339	P	19.6721	P	17.5803	P
1416739_a_at	6.92311	M	6.17231	P	5.64038	P	5.59677	P	5.51502	P	4.20464	P	7.05871	P	6.06893	P	6.8016	P	5.31089	P	6.28195	P	5.51506	P	6.75155	P	5.70443	P	5.26461	P
1416740_at	4.01457	P	3.14136	A	4.9965	P	3.86944	M	2.683	P	3.00464	P	4.07388	A	4.40762	P	3.68319	P	1.84856	P	3.04494	P	3.39042	P	2.83394	M	3.50632	A	2.91397	M
1416741_at	0.663816	A	0.378524	A	0.768023	A	0.360717	A	0.164072	A	0.363383	A	0.629632	A	0.269656	A	0.834736	A	0.47154	A	0.532836	A	0.336928	A	0.464807	A	1.14508	A	0.230768	A
1416742_at	16.4739	P	14.7285	P	15.5974	P	16.3733	P	11.4684	P	15.3764	P	15.7093	P	16.1992	P	16.1882	P	15.3284	P	13.8105	P	13.1193	P	13.8015	P	12.7692	P	12.9597	P
1416743_at	20.1627	P	14.8761	P	15.506	P	18.4381	P	15.4093	P	15.8803	P	15.4535	P	18.5458	P	11.3328	P	16.1155	P	14.3461	P	20.1971	P	16.5023	P	17.4906	P	17.7633	P
1416744_at	0.640382	A	0.436125	A	0.362151	A	1.27654	A	0.293546	A	0.142792	A	0.88941	A	1.16186	A	0.0867167	A	0.143402	A	0.372558	A	0.552166	A	0.781011	P	0.58484	A	0.506579	P
1416745_x_at	2.21578	A	0.867535	A	1.29849	A	2.12314	A	1.26543	A	0.666567	A	2.27473	A	1.52448	A	0.919072	A	1.2132	P	1.33923	A	1.74971	A	1.18343	A	1.21181	P	0.770973	P
1416746_at	8.31496	P	7.92145	P	8.72334	P	9.38545	P	8.23065	P	9.1404	P	9.52167	P	11.7747	P	9.75095	P	5.95885	P	6.78449	P	8.53939	P	8.39828	P	7.6181	P	9.92009	P
1416747_at	10.6076	P	8.19736	P	11.5646	P	10.3681	P	7.6377	P	8.57436	P	10.1656	P	9.44924	P	11.3328	P	5.67072	P	7.12821	P	7.69588	P	7.01855	P	7.6181	P	7.27971	P
1416748_a_at	1.95349	A	3.06219	P	2.58703	M	1.54031	P	1.47974	P	2.03466	P	2.28905	P	2.3186	P	3.01692	P	1.20729	A	3.42489	P	2.18195	P	2.6263	A	2.52227	P	1.39527	P
1416749_at	2.25756	A	0.373741	A	0.47544	A	0.234954	A	0.273758	A	0.700303	A	1.84971	A	1.4593	A	1.15322	A	0.660863	A	0.225327	A	0.213604	A	0.372901	A	1.14508	A	1.04432	A
1416750_at	44.301	P	23.8113	P	37.3565	P	31.7467	P	28.8715	P	36.5442	P	46.9574	P	43.4713	P	36.3929	P	30.7341	P	32.1381	P	38.2213	P	47.07	P	36.3051	P	36.9689	P
1416751_a_at	7.22667	P	5.56335	P	5.71919	P	6.63411	P	4.94025	P	5.42094	P	7.09891	P	7.06688	P	4.37024	P	4.13649	P	4.58547	P	6.19302	P	6.87166	P	5.79229	P	5.37964	P
1416752_at	0.209927	A	0.0985009	A	0.422149	A	0.285459	A	0.246145	A	0.507646	A	0.402932	A	0.789736	A	0.718722	A	0.0856369	A	0.132504	A	0.20345	A	0.203363	A	0.124476	A	0.434202	A
1416753_at	8.65588	A	9.53316	A	8.67093	A	9.0742	A	5.83436	A	6.53625	A	9.48216	A	9.46607	A	7.26926	A	2.2253	A	5.27569	A	8.15005	A	8.90913	A	6.2823	A	3.23476	A
1416754_at	0.828179	A	0.278741	A	0.36882	A	0.209581	A	0.183495	A	0.104556	A	0.53653	A	0.200785	A	0.698777	A	0.11603	A	0.127407	A	0.153044	A	0.16155	A	0.288023	A	0.155201	A
1416755_at	13.6678	P	13.9971	P	12.683	P	19.4898	P	13.131	P	15.1855	P	11.5246	P	15.9342	P	9.92441	P	15.5973	P	14.7361	P	16.1658	P	20.3474	P	22.2916	P	17.6813	P
1416756_at	16.228	P	18.1341	P	14.5915	P	21.9301	P	22.6662	P	21.7083	P	19.8539	P	24.594	P	16.6995	P	18.0576	P	17.5075	P	28.231	P	19.3339	P	28.1663	P	25.5085	P
1416757_at	0.657957	P	0.166793	A	1.43752	M	0.97472	A	0.54648	A	0.82085	P	1.12235	A	0.583539	A	0.674866	A	0.312413	P	0.984858	P	0.509813	A	0.937593	P	0.79473	A	0.473127	A
1416758_at	10.0093	A	4.91435	A	10.5242	A	14.669	A	7.26574	A	4.69585	A	13.3846	A	10.2168	A	15.475	A	5.75656	A	13.0996	A	0.765948	A	3.68853	A	8.93996	A	6.12024	A
1416759_at	0.0669292	A	0.0411142	A	0.0811517	A	0.0545988	A	0.0425073	A	0.0616248	A	0.100208	A	0.705053	A	0.234949	A	0.0125636	A	0.309122	A	0.0596011	A	0.0386599	A	0.0442742	A	0.0809328	A
1416760_at	0.904664	A	2.86733	A	2.57384	A	5.59677	A	3.75495	A	2.49517	A	5.20719	A	2.58717	A	4.42519	A	1.25167	A	4.11391	A	4.72399	A	2.87943	A	2.7321	A	3.5686	A
1416761_at	1.77495	A	1.47233	A	1.71534	A	1.41461	A	1.04834	A	1.06702	A	1.30812	A	1.68413	A	1.2181	A	0.789231	A	1.53462	A	1.57698	A	2.56799	A	0.495351	A	1.34905	A
1416762_at	60.4531	P	27.8901	P	68.2616	P	57.132	P	35.5371	P	47.8969	P	88.1878	P	72.7232	P	62.1237	P	28.5087	P	53.8892	P	72.4899	P	67.577	P	80.6579	P	62.2877	P
1416763_at	27.6994	P	22.2754	P	30.7629	P	24.4389	P	20.1007	P	25.4639	P	25.361	P	24.8992	P	20.4071	P	21.4922	P	23.5078	P	25.6428	P	24.0623	P	23.2029	P	22.2247	P
1416764_at	28.0961	P	23.2254	P	28.1858	P	30.929	P	24.8674	P	28.9964	P	30.5093	P	31.6318	P	29.6473	P	24.2255	P	25.0985	P	29.8145	P	30.4876	P	24.2832	P	25.7003	P
1416765_s_at	25.0925	P	22.1077	P	22.0238	P	25.1855	P	19.8774	P	22.1494	P	24.3592	P	24.0705	P	17.8252	P	16.1898	P	23.0797	P	22.2958	P	23.9999	P	20.5681	P	18.7995	P
1416766_at	165.71	P	161.893	P	157.484	P	191.576	P	158.234	P	171.386	P	209.612	P	190.172	P	202.502	P	153.104	P	173.255	P	181.904	P	179.412	P	174.08	P	172.079	P
1416767_a_at	48.5474	P	42.2599	P	48.4229	P	45.8459	P	37.2697	P	42.3195	P	44.8506	P	41.5458	P	40.6859	P	42.9619	P	43.2054	P	46.2661	P	44.5237	P	47.2061	P	37.0466	P
1416768_at	53.3313	P	50.7037	P	54.2229	P	58.8224	P	44.34	P	52.7047	P	57.413	P	57.2517	P	55.4505	P	47.1891	P	52.0012	P	57.2377	P	54.8044	P	56.54	P	49.0847	P
1416769_s_at	23.3919	P	22.3507	P	22.102	P	26.392	P	18.8968	P	24.0515	P	20.9241	P	24.2559	P	20.3672	P	21.0551	P	18.2998	P	23.0224	P	23.5354	P	22.5888	P	21.5	P
1416770_at	10.2168	A	8.03176	P	9.43737	P	13.7866	P	10.4997	M	12.4079	P	12.706	P	13.5096	P	10.6105	P	9.3194	P	7.63308	P	11.6926	P	11.5438	P	11.2582	P	10.5703	P
1416771_at	27.6127	P	20.7733	P	21.7761	P	28.1493	P	19.5705	P	22.4386	P	25.0875	P	21.6173	P	22.6788	P	18.5961	P	19.1674	P	20.8769	P	23.2097	P	19.2663	P	24.4739	P
1416772_at	82.2042	P	60.4199	P	51.4855	P	81.984	P	66.0133	P	73.5428	P	90.7676	P	85.6709	P	80.2368	P	53.986	P	81.5487	P	81.2435	P	84.1686	P	70.2541	P	76.1064	P
1416773_at	4.62928	A	9.24971	M	2.23727	A	6.11325	P	3.44545	A	3.45623	A	5.20719	A	3.82117	A	2.27249	A	0.734187	A	4.5913	A	2.0524	A	3.62306	A	2.55927	P	3.46714	A
1416774_at	0.564314	A	3.60229	A	0.221919	A	2.5128	A	0.894894	A	0.74851	A	1.56565	A	0.207072	A	1.1006	A	0.0387231	A	0.251403	A	0.680064	A	0.102416	A	0.376583	A	0.484269	A
1416775_at	7.53651	A	4.41946	M	4.12848	A	6.87408	M	4.72425	M	5.40147	P	5.80551	P	5.86992	P	5.10745	A	3.90997	M	4.88333	A	5.46804	P	4.94524	P	5.72953	P	5.37964	P
1416776_at	1.57293	A	0.962252	A	1.3978	A	1.36663	A	0.841209	A	1.34732	A	1.2043	A	1.68413	A	0.289055	A	0.319642	A	0.935376	A	0.133077	A	0.668856	A	1.10872	A	0.981434	A
1416777_at	1.04021	A	0.704201	A	0.860973	A	0.8654	A	0.721929	A	0.65693	A	0.767813	A	1.28108	A	0.17742	A	0.0335154	A	0.543594	A	0.441331	A	0.699956	P	0.264499	A	0.528924	A
1416778_at	13.5391	P	7.92145	P	10.0071	P	13.1769	P	11.1361	P	13.5226	P	15.223	P	14.8507	P	11.1804	P	10.2668	P	11.6097	P	13.3945	P	17.4012	P	11.5193	P	12.1676	P
1416779_at	5.98942	P	4.39801	P	6.44794	P	5.68295	P	5.54604	P	4.86126	P	7.54687	P	6.61949	P	4.71297	P	4.30404	P	6.36462	P	5.27424	P	7.02523	P	5.07147	P	6.29066	P
1416780_at	11.763	P	11.0625	P	12.9707	P	13.7307	P	10.4589	P	10.6246	P	12.9583	P	11.0719	P	13.6879	P	5.93257	P	11.0302	P	9.2482	P	13.1678	P	8.72462	P	6.46125	P
1416781_at	2.4905	A	2.49517	A	0.947234	A	2.6599	A	1.76307	A	3.61654	A	1.04755	A	1.01831	A	0.814695	A	2.04519	A	1.26693	A	1.29469	A	2.058	A	0.638678	A	0.987146	A
1416782_s_at	4.19523	A	3.67142	A	3.11448	A	2.75979	A	3.14568	A	4.8418	A	6.66273	A	1.86687	A	4.46324	A	4.49778	M	2.44426	A	4.07794	A	3.13323	A	2.96701	A	2.25854	A
1416783_at	0.366153	A	0.302367	A	0.0945961	A	0.676091	A	0.0760513	A	0.17629	A	0.347196	A	0.485788	A	0.555738	A	0.353699	A	0.538214	A	0.128106	A	0.60679	A	0.830841	A	0.351211	A
1416784_at	0.360345	A	0.26461	A	1.25876	A	0.0545988	A	0.554598	A	0.195447	A	0.307064	A	0.263419	A	0.417793	A	0.0110971	A	0.330217	A	0.0311741	A	0.227379	A	0.159262	A	0.160562	A
1416785_at	4.55689	P	2.46905	P	4.10874	M	2.63639	P	1.74186	P	1.55531	A	3.02015	P	3.21464	P	3.47742	A	1.54115	M	4.14296	P	2.02428	P	2.42563	M	1.73597	A	0.334689	A
1416786_at	3.27519	A	1.05741	A	2.78489	A	2.08761	A	2.73044	A	2.31092	A	4.57043	A	4.01693	P	3.53197	A	1.59025	A	2.25089	A	3.51709	A	4.2201	A	4.17825	A	3.55666	A
1416787_at	6.52271	P	3.7193	P	5.37105	P	4.00304	P	3.86854	P	3.95185	P	4.59792	P	4.81445	P	4.96312	P	1.814	P	4.15458	P	2.61809	P	5.02455	P	3.43182	P	3.35386	P
1416788_a_at	38.8086	P	29.8053	P	26.3758	P	34.1741	P	26.8172	P	33.7883	P	36.3496	P	32.0754	P	39.1581	P	29.2764	P	27.4605	P	37.1511	P	36.6668	P	35.822	P	34.0146	P
1416789_at	41.993	P	33.1868	P	36.4986	P	39.647	P	29.7448	P	38.0626	P	43.5091	P	39.0262	P	38.7594	P	30.7485	P	32.9549	P	40.3594	P	42.3629	P	37.7876	P	36.3153	P
1416790_a_at	13.8824	P	10.6429	P	13.4283	P	14.9869	P	13.2638	P	11.2401	P	15.543	P	13.665	P	12.6594	P	11.2027	P	12.045	P	13.315	P	14.8459	P	12.2013	P	13.5283	P
1416791_a_at	6.79567	A	4.31221	A	3.41095	A	1.05344	A	5.2406	A	6.86762	A	0.987485	A	7.45129	A	0.766661	A	4.12583	A	2.63821	A	5.32119	A	2.91843	A	4.28424	A	4.11937	A
1416792_at	22.743	P	23.8404	P	24.3893	P	26.9069	P	24.1125	P	26.1997	P	26.7448	P	26.935	P	25.1677	P	18.4267	P	16.9187	P	27.1691	P	27.9133	P	23.5779	P	26.1991	P
1416793_at	65.7228	P	58.6024	P	54.0867	P	72.269	P	57.2918	P	58.9968	P	67.0237	P	64.9456	P	56.4494	P	75.1946	P	58.4175	P	67.9561	P	78.892	P	74.3615	P	71.6641	P
1416794_at	42.1551	P	31.9028	P	32.3632	P	39.8635	P	27.7023	P	33.5427	P	35.296	P	34.3231	P	22.3182	P	36.5979	P	31.5228	P	35.705	P	39.473	P	39.5983	P	37.9209	P
1416795_at	13.0549	P	7.71205	P	7.60251	P	12.8128	P	7.57939	P	9.26241	P	15.6901	P	10.7703	P	14.2053	P	7.98449	P	6.35871	P	8.5334	P	12.012	P	9.50417	P	9.17258	P
1416796_at	3.6476	P	2.757	A	3.97714	P	3.92173	P	3.79862	P	3.89353	P	4.17761	P	2.49969	P	2.14015	M	1.81713	P	1.82664	P	1.33328	P	1.94873	P	2.16521	P	2.45279	P
1416797_at	0.0896299	A	0.0717349	A	0.101314	A	0.100478	A	0.195188	A	0.0806918	A	0.142757	A	0.294562	A	0.304576	A	0.0186749	A	0.0719298	A	0.0789272	A	0.0616233	A	0.194212	A	0.268898	A
1416798_a_at	0.552624	A	1.05741	A	2.12502	A	0.773977	A	1.57256	A	0.219405	A	3.11163	A	0.874149	A	2.18975	A	0.393235	A	0.447085	A	0.680064	A	1.04454	A	0.987693	A	0.236203	A
1416799_at	12.1914	P	14.2464	P	11.4861	P	14.9813	P	13.3325	P	14.2512	P	13.8938	P	13.5707	P	12.7949	P	10.5119	P	10.3134	P	14.596	P	12.8003	P	11.4811	P	10.744	P
1416800_at	9.86894	P	8.50137	P	9.09677	P	11.2298	P	8.14969	P	8.97935	P	10.9313	P	9.4268	P	8.98461	P	5.58508	P	7.30625	P	9.50712	P	8.17005	P	7.88969	P	6.76625	P
1416801_at	1.478	A	1.63073	A	1.09974	A	2.58344	A	1.59369	A	1.97168	A	2.46762	A	2.83749	A	1.14107	A	1.25761	A	1.56822	A	2.66929	A	1.46267	A	1.23002	A	0.981434	A
1416802_a_at	1.98923	P	2.13596	A	2.92993	P	3.2401	P	2.56241	P	1.05736	P	4.16379	P	2.45883	P	1.62997	A	0.652789	P	1.73658	P	2.32316	P	1.74356	A	1.1269	A	1.71439	P
1416803_at	3.34722	P	1.68711	P	4.35215	P	3.81712	P	2.23619	A	3.10658	P	3.63647	P	3.42872	P	2.42165	A	1.5228	P	3.34992	P	2.18759	P	3.03554	P	3.61191	P	2.23503	P
1416804_at	0.459246	A	0.518332	A	0.181773	A	0.247609	A	1.02755	A	0.353774	A	0.987485	A	0.650456	A	0.289055	A	0.408221	A	0.776632	A	0.50453	A	0.16155	A	0.656645	A	0.389865	A
1416805_at	1.81659	A	0.359411	A	0.588577	A	1.58214	A	0.870101	M	0.531711	A	1.12235	A	1.41777	A	1.12083	A	0.415746	P	0.902442	A	0.728318	A	0.843539	A	0.674624	A	1.11881	M
1416806_at	5.35404	A	3.95384	A	7.96311	A	6.33091	A	4.39876	A	3.56796	A	4.6872	A	7.4287	A	1.51541	A	2.15749	A	5.32848	A	5.01048	A	4.09522	A	4.54633	A	2.11763	A
1416807_at	78.9867	P	66.6608	P	100.502	P	66.5126	P	58.5563	P	63.9029	P	62.9719	P	76.6369	P	61.9352	P	65.25	P	86.9549	P	77.1092	P	67.2907	P	60.992	P	58.7911	P
1416808_at	7.33601	P	4.62896	P	7.16311	P	7.29056	P	5.52832	P	5.46476	P	7.66028	P	8.04373	P	5.98888	P	3.46638	P	6.28786	P	4.1766	P	6.99184	P	5.42849	P	5.88921	P
1416809_at	424.606	P	392.362	P	397.852	P	416.105	P	381.581	P	397.944	P	428.136	P	425.287	P	386.082	P	368.434	P	426.743	P	419.166	P	415.601	P	392.799	P	383.055	P
1416810_at	20.9894	P	17.3554	P	15.6954	P	19.8714	P	16.0178	P	18.8275	P	22.5861	P	24.5177	P	23.5922	P	12.314	P	15.609	P	16.7524	P	17.0099	P	18.333	P	14.0914	P
1416811_s_at	5.78961	P	5.12486	P	9.09677	P	4.22348	P	6.1944	P	3.4368	P	5.50683	P	5.45987	P	4.15909	P	2.79527	P	5.32262	P	3.45949	P	3.34196	P	4.21565	P	4.50404	P
1416812_at	2.94535	P	3.15192	P	3.52291	A	3.97982	P	3.15869	P	4.96344	P	4.59792	P	3.44606	P	4.20552	A	2.41418	P	2.66107	P	3.77103	P	2.43209	A	2.99796	M	3.36578	P
1416813_at	4.13499	A	1.85678	A	3.2792	A	2.90062	A	2.57532	A	2.26244	A	3.12569	A	5.16317	A	2.10711	A	1.31421	P	3.06792	A	2.5215	P	2.96395	A	2.11605	P	1.6039	A
1416814_at	2.76567	A	2.01166	A	2.47487	A	2.25325	A	2.02681	M	1.83607	A	3.29412	A	2.69204	A	2.77082	P	1.4649	A	2.38733	A	2.60671	P	2.05156	A	1.95034	A	1.91856	A
1416815_s_at	21.2486	P	18.0768	P	20.2765	P	21.1581	P	20.3381	P	21.0712	P	23.8855	P	19.4962	P	20.1098	P	16.9042	P	20.9563	P	16.9132	P	22.6488	P	17.7928	P	15.6597	P
1416816_at	36.3684	P	37.4378	P	34.5418	P	38.0874	P	32.6835	P	37.7677	P	40.8731	P	45.587	P	34.1576	P	33.7443	P	33.6529	P	38.619	P	41.6011	P	32.7967	P	37.3703	P
1416817_at	3.19718	A	2.22941	A	4.74671	A	5.82649	A	4.17058	A	1.94262	A	5.00231	A	4.2756	A	4.42096	A	1.45579	A	2.53546	A	2.62377	A	3.68853	A	3.45044	A	2.64166	A
1416818_at	7.94992	P	5.97081	M	6.55951	A	7.39884	P	4.38119	A	4.86613	P	9.85051	P	7.29873	P	9.19223	P	4.56625	P	5.28742	A	6.98719	P	6.03896	P	6.67238	P	5.22225	P
1416819_at	26.2067	P	24.2817	P	26.9879	P	26.6385	P	22.7784	P	27.2495	P	33.6418	P	32.1944	P	33.3099	P	22.5079	P	22.6272	P	27.3397	P	30.8509	P	27.4263	P	25.3232	P
1416820_at	0.290773	A	0.107504	A	0.121454	A	0.126381	A	0.0873756	A	0.157144	A	0.250344	A	0.207072	A	0.150765	A	0.147689	A	0.267099	A	0.378537	A	0.0965524	A	0.124476	A	0.060078	A
1416821_at	1.85824	A	0.176013	A	1.03345	A	0.329424	A	0.401216	A	0.267358	A	0.652777	A	0.424401	A	1.31562	A	0.363523	A	2.36456	A	0.911842	A	1.13286	A	0.311588	A	0.478697	A
1416822_at	0.152458	A	0.0761675	A	0.141576	A	0.126381	A	0.0798193	A	0.0711552	A	0.167914	A	0.131189	A	0.204203	A	0.0284276	A	0.102044	A	0.0789272	A	0.0965524	A	0.124476	A	0.0914339	A
1416823_a_at	43.9204	P	33.9477	P	31.5046	P	30.1598	P	31.4897	P	29.2811	P	32.2341	P	27.06	P	39.6248	P	19.5319	P	30.1246	P	26.2857	P	28.4011	P	28.5559	P	27.2105	P
1416824_at	13.3674	P	9.82815	P	12.526	P	15.1318	P	8.12271	P	11.1326	P	14.4019	P	12.3148	P	11.3807	P	11.7834	P	11.9059	P	11.0427	P	13.3381	P	10.2597	P	10.9798	P
1416825_at	5.53547	A	5.05465	M	6.40856	A	3.67168	A	3.90351	A	4.34566	P	3.51094	A	4.2756	A	7.0632	A	1.83598	A	3.89917	A	5.59741	P	4.02297	A	3.77354	A	3.58652	A
1416826_a_at	13.2264	P	8.57884	M	10.4457	A	12.471	A	10.1594	A	10.2632	P	10.7222	P	13.4319	P	7.27785	M	9.96567	P	10.6264	A	11.2248	P	12.5011	P	14.3608	P	13.5908	P
1416827_at	5.54756	A	3.75657	A	4.16138	M	2.56579	A	2.76927	A	3.42708	A	3.91452	A	5.71056	A	3.37677	A	1.39528	A	5.2581	A	2.94309	A	2.58742	A	1.40637	A	1.71439	A
1416828_at	0.424299	A	0.479564	A	0.308773	A	0.27286	A	0.24221	A	0.363383	A	0.418771	A	0.807846	A	0.128036	A	0.0876184	A	0.293337	A	0.239082	A	0.287745	A	0.241019	A	0.307217	A
1416829_at	250.624	P	225.079	P	226.332	P	256.089	P	243.791	P	269.95	P	246.986	P	267.564	P	228.434	P	250.773	P	256.899	P	288.669	P	284.981	P	248.412	P	229.711	P
1416830_at	16.6031	P	14.3428	P	19.3569	P	18.294	P	14.2822	P	16.3893	P	18.8056	P	20.2862	P	24.2435	P	17.0846	P	13.136	P	15.2415	P	15.3792	P	16.1422	P	18.4897	P
1416831_at	8.92388	P	7.10192	P	7.61563	P	8.59252	P	6.36359	P	8.54508	P	11.3357	P	9.42119	P	9.83767	P	4.70728	P	6.45324	P	8.03042	P	8.56622	P	6.57167	P	8.21196	P
1416832_at	15.4046	P	10.1738	P	13.0426	P	15.1708	P	11.5459	P	12.5057	P	14.2219	P	15.4149	P	12.1439	P	13.6149	P	11.2896	P	14.0253	P	12.7799	P	11.7551	P	12.941	P
1416833_at	136.987	P	118.667	P	85.0016	P	173.179	P	127.84	P	150.641	P	129.309	P	192.71	P	82.9823	P	118.091	P	174.695	P	145.072	P	157.325	P	141.215	P	140.285	P
1416834_x_at	57.376	P	40.6217	P	55.2346	P	49.8816	P	36.2317	P	45.2996	P	50.5937	P	51.2132	P	47.4756	P	48.0632	P	50.4863	P	47.5216	P	53.8517	P	50.7341	P	45.7482	P
1416835_s_at	31.4955	P	28.5571	P	18.0585	P	39.0678	P	22.0728	P	25.3805	P	24.515	P	31.6264	P	19.3429	P	18.6095	P	16.8451	P	17.309	P	30.8369	P	35.8873	P	34.4214	P
1416836_at	23.089	P	21.9168	P	21.2807	P	25.5586	P	24.7501	P	28.4124	P	25.3176	P	27.1578	P	23.2089	P	14.728	P	25.1732	P	23.3422	P	24.0692	P	18.1786	P	21.4492	P
1416837_at	11.2187	P	10.3635	P	13.4413	P	9.43635	P	9.29929	P	9.12576	P	9.42288	P	11.5071	P	9.06245	P	6.13955	P	8.38974	P	8.79739	P	9.98073	P	9.17443	P	8.26114	P
1416838_at	69.3023	P	51.0465	P	56.9076	P	69.0681	P	50.0556	P	63.2329	P	69.914	P	64.6384	P	59.5231	P	56.2886	P	64.7832	P	64.8404	P	66.8041	P	66.0328	P	59.9624	P
1416839_at	0.141	A	0.571858	A	0.688302	A	0.614695	A	0.518105	A	0.40183	A	0.629632	A	0.11843	A	0.370809	A	0.29326	A	0.733047	A	0.0886743	A	0.656428	A	0.758655	A	0.484269	A
1416840_at	27.8977	P	14.2294	P	23.4641	P	23.389	P	19.8588	P	21.3897	P	38.9426	P	23.7977	P	31.3329	P	10.606	P	20.7401	P	18.1268	P	23.57	P	20.8842	P	17.2965	P
1416841_at	15.8039	P	14.4618	P	13.5916	P	15.9561	P	9.61584	P	10.903	P	12.1226	P	13.1432	P	11.2588	P	7.97663	P	12.6204	P	9.88702	P	12.1682	P	10.5012	P	13.7409	P
1416842_at	12.0384	A	7.06901	A	12.1271	A	11.4772	A	9.2541	M	10.5709	M	13.9067	P	10.6418	A	14.1702	A	8.06306	P	11.1991	A	8.89949	M	12.8344	A	9.79606	P	9.23428	P
1416843_at	0.89289	A	1.3604	A	1.81451	A	0.633132	A	1.29896	A	1.56983	A	1.37461	A	1.89041	A	1.04401	A	0.388259	A	0.727606	A	1.1518	A	1.06344	A	1.85227	A	0.203664	A
1416844_at	3.18518	A	1.85678	A	3.23309	A	2.9182	A	2.20196	A	0.873919	A	2.21739	A	2.24838	A	0.810689	A	1.86746	M	0.559746	A	1.13536	A	2.23836	A	1.32118	A	1.34905	A
1416845_at	1.00483	A	1.32487	A	2.53425	A	3.40943	A	2.30473	A	1.86997	A	1.89318	A	1.22151	A	2.94177	A	0.486937	A	1.84918	A	1.67161	A	2.01941	A	2.26359	A	1.45891	A
1416846_a_at	1.37723	A	1.72818	P	2.83764	M	2.53047	P	1.34512	M	2.14127	P	1.96549	P	1.35245	A	1.66274	A	0.113962	A	1.74783	A	1.21765	P	1.53275	P	2.00554	P	1.53424	P
1416847_s_at	0.488398	A	0.153007	A	0.581925	A	0.228619	A	0.137028	A	0.0616248	A	0.234005	A	0.073411	A	0.211876	A	0.0140565	A	0.117237	A	0.378537	A	0.0558531	A	0.323386	A	0.0394751	A
1416848_at	14.2628	A	10.9841	M	14.8005	A	17.2901	A	13.9195	A	14.0947	M	14.3055	M	13.1821	M	14.3633	A	8.60833	A	11.8152	A	14.5592	M	14.5385	A	13.0246	P	12.367	M
1416849_at	90.2025	P	68.5258	P	67.4649	P	75.7627	P	67.3674	P	88.7197	P	90.0639	P	92.3503	P	82.9637	P	72.5571	P	78.4219	P	79.3474	P	79.3163	P	82.6373	P	92.0964	P
1416850_s_at	132.374	P	112.499	P	108.237	P	142.996	P	120.21	P	160.898	P	179.866	P	157.669	P	158.906	P	148.575	P	115.884	P	155.764	P	143.169	P	143.299	P	142.035	P
1416851_at	2.98131	A	1.70764	A	5.54842	A	0.804486	A	1.38714	A	1.1878	A	1.92212	A	2.46467	A	1.34003	A	0.51017	A	3.05069	A	0.949845	A	0.287745	A	0.235156	A	0.373282	A
1416852_a_at	2.67589	M	2.07894	A	2.82445	A	3.08806	A	1.64866	A	2.75712	P	2.88615	A	2.55219	M	3.02945	A	1.8927	P	1.61866	A	2.06928	P	3.13323	P	3.33254	P	2.58258	P
1416853_at	4.33381	P	2.78325	P	3.885	P	3.71242	P	3.03733	P	3.30081	P	3.46903	P	5.16317	P	3.39773	A	2.06118	P	2.92441	P	3.52862	P	3.53146	P	3.47527	P	3.68212	P
1416854_at	10.907	P	8.51244	P	10.2755	P	6.57122	A	7.10463	P	4.09769	A	6.56856	P	8.23528	P	4.07051	A	1.80145	A	10.0969	P	5.67392	P	8.97642	P	4.91505	P	3.718	A
1416855_at	8.64979	P	10.1459	P	2.68597	A	7.50137	P	5.28925	M	4.84666	P	8.97429	P	5.10034	P	14.776	P	4.90361	P	2.74112	A	7.9288	P	4.04267	A	6.30745	P	6.00468	M
1416856_at	24.6595	P	18.8224	P	19.0829	P	23.268	P	17.8718	P	19.763	P	19.6773	P	28.3583	P	20.5802	P	22.2694	P	22.4537	P	32.2986	P	35.6837	P	29.108	P	31.9899	P
1416857_at	37.0716	P	32.2795	P	39.1631	P	34.0382	P	26.187	P	33.7048	P	34.4298	P	35.8928	P	29.6114	P	33.2811	P	29.9993	P	33.0181	P	36.1189	P	34.2891	P	29.9952	P
1416858_a_at	21.6128	P	17.9966	P	19.3764	P	19.2132	P	14.3419	P	15.4155	P	18.4575	P	17.2084	P	13.1099	P	16.8294	P	16.2817	P	16.0116	P	18.9207	P	16.1101	P	16.0809	P
1416859_at	6.34083	P	6.30317	P	5.46303	P	6.60552	P	3.96912	P	6.40958	P	6.2721	P	5.36293	P	6.51892	A	4.29689	P	8.83185	P	6.89214	P	6.77157	P	5.00264	P	4.35364	P
1416860_s_at	10.3634	P	9.72235	P	9.47666	P	11.1398	P	9.47108	P	10.0825	P	8.584	P	10.6977	P	6.69019	P	7.92171	P	7.43692	P	9.04371	P	8.35128	P	8.00976	P	8.35336	P
1416861_at	8.28453	P	6.75124	P	7.84511	A	8.75695	P	8.02832	P	8.5646	P	8.46473	P	8.16769	P	7.5787	P	6.90862	P	8.25251	P	6.84464	P	10.0415	P	6.95582	P	8.08294	P
1416862_at	3.75583	P	3.2259	P	4.23374	P	4.1713	P	3.05899	A	3.7283	P	4.02542	P	3.45185	P	3.48161	P	1.97826	P	3.24046	P	3.56897	P	3.53146	P	3.26432	P	2.46458	P
1416863_at	0.215688	A	0.203806	A	0.19516	A	0.253929	A	0.106371	A	0.123667	A	0.15117	A	0.15026	A	0.500412	A	0.0568148	A	0.209734	A	0.0837944	A	0.120068	A	0.0670025	A	0.0967004	A
1416864_at	4.58102	P	4.77425	A	4.44423	P	3.78223	A	2.43344	A	3.2911	A	4.5223	P	4.60831	P	2.47974	A	2.51937	P	3.18291	P	4.09534	P	4.37142	P	4.10347	P	4.98647	P
1416865_at	1.81064	A	0.547498	A	0.528698	A	1.27053	A	0.845334	A	0.902872	A	1.35247	A	1.20959	A	0.417793	A	0.594048	A	1.40053	A	0.244192	A	0.81851	A	0.554975	A	1.09014	A
1416866_at	25.6124	P	14.859	P	23.7508	P	20.849	P	20.7666	P	18.2349	P	22.9738	P	24.0214	P	20.4648	P	17.4198	P	21.117	P	22.5525	P	24.1525	P	18.5711	P	18.3949	P
1416867_at	17.5258	P	12.3822	P	15.7215	P	13.8313	P	11.6325	P	12.2173	P	13.7585	P	12.1367	P	10.3715	P	9.10279	P	14.4558	P	13.315	P	13.0317	P	13.1076	P	11.9372	P
1416868_at	3.18518	P	4.60207	P	5.52872	P	5.72315	P	5.04618	P	4.41374	P	6.40022	P	4.02844	P	6.3093	P	2.91626	P	4.09067	P	5.30358	P	4.06237	P	3.61813	P	3.75986	P
1416869_x_at	0.383583	A	0.274027	A	0.701592	A	0.883648	A	0.254023	A	0.315352	A	0.473938	A	0.344192	A	0.547823	A	0.141266	A	0.330217	A	0.362908	A	0.293804	A	0.435881	A	0.417556	A
1416870_at	5.50522	P	3.35292	P	5.52215	P	5.5393	P	3.34107	P	3.59225	P	5.59517	P	3.26675	P	6.39055	P	1.56874	P	4.05002	P	3.67283	P	4.56905	P	3.50632	P	3.12771	P
1416871_at	1.11105	A	1.74358	A	2.15804	A	2.33593	A	1.39975	A	1.46822	A	1.78441	A	2.25424	A	2.13189	A	1.06405	A	1.50665	A	1.46598	A	2.27706	A	0.40028	A	1.44733	A
1416872_at	3.1192	P	2.67308	P	3.1672	P	3.4386	P	2.57102	P	2.06373	P	4.04619	P	3.31884	P	2.84583	P	0.825326	P	2.55258	P	1.94565	P	2.92493	P	2.12834	P	3.84365	P
1416873_a_at	12.0628	P	10.1235	P	8.45468	P	10.8471	P	9.18182	P	7.81341	P	8.67009	P	8.44358	P	8.52233	P	5.13049	P	8.21076	P	8.36558	P	8.53263	P	6.20057	P	6.22978	P
1416874_a_at	6.52271	P	4.81734	P	5.88337	P	3.04123	P	3.32368	P	3.49995	P	3.40613	P	2.94207	A	2.35532	P	1.80459	P	3.89337	A	2.3175	P	2.92493	P	2.41749	P	1.59809	P
1416875_at	2.51441	A	0.250514	A	2.45508	A	3.21088	A	0.804117	A	0.647293	A	0.347196	A	0.47353	A	0.359091	A	0.109842	A	0.484531	A	0.749811	A	0.668856	A	0.376583	A	0.456431	A
1416876_at	3.19118	A	2.56313	P	2.25708	P	1.61797	A	2.46781	P	2.36909	P	1.30812	A	2.593	P	3.10885	P	1.2963	P	2.7869	P	2.38542	P	2.52266	M	2.32512	P	1.62714	A
1416877_a_at	59.9391	P	46.8921	P	49.3379	P	52.1908	P	45.7796	P	49.2253	P	48.9031	P	51.6132	P	45.2664	P	53.1329	P	57.5056	P	53.5538	P	57.5731	P	48.4537	P	45.7286	P
1416878_at	3.45531	P	2.06859	P	3.26603	P	3.32772	P	1.43762	P	2.70861	P	4.31568	P	2.48218	P	3.25528	P	1.75452	P	2.54117	P	2.98884	P	2.769	P	3.16515	P	2.70078	P
1416879_at	1.7809	A	0.718982	A	0.375488	A	1.4206	A	0.907301	A	1.15398	A	2.05926	A	1.74903	A	0.987526	A	0.786465	M	1.32254	A	0.960716	A	0.737333	A	0.638678	A	1.10161	A
1416880_at	28.1333	P	25.9751	P	29.9886	P	37.4261	P	31.2673	P	34.7167	P	35.4728	P	37.1105	P	31.4364	P	33.1837	P	28.085	P	32.5723	P	33.3977	P	31.0781	P	26.9159	P
1416881_at	30.1301	P	19.5235	P	28.6414	P	25.3008	P	22.5026	P	22.3013	P	24.1474	P	26.8045	P	16.8583	P	15.4628	P	18.3244	P	19.2509	P	23.993	P	22.0461	P	17.8643	P
1416882_at	8.26627	P	6.39595	P	10.4784	P	6.90834	P	4.61859	P	6.5996	P	5.19355	P	5.81302	P	11.6117	P	2.21559	P	5.40477	P	4.00836	P	6.15866	P	3.8793	A	3.16338	P
1416883_at	39.363	P	44.9648	P	48.4618	P	42.1342	P	31.7028	P	41.2133	P	49.5308	P	45.8707	P	45.4849	P	25.6384	P	42.1009	P	37.6252	P	41.1216	P	29.5629	P	36.6	P
1416884_at	28.1828	P	21.9226	P	22.9298	P	29.2807	P	23.0731	P	25.3217	P	24.6831	P	25.9667	P	20.0699	P	22.8619	P	22.0697	P	23.0725	P	25.4436	P	20.5037	P	20.2496	P
1416885_at	2.94535	P	2.95152	P	2.36269	A	1.59409	P	2.44632	P	2.62613	P	3.54583	P	2.82004	P	3.33067	A	1.8297	P	1.13386	A	2.90309	P	2.43209	M	1.87678	A	2.43511	P
1416886_at	1.73928	P	1.22361	P	1.94006	P	2.2946	P	1.0983	P	1.2893	P	1.92936	P	1.73134	P	1.4664	A	1.01214	P	1.00137	A	1.53254	P	2.10304	P	0.770676	P	1.43576	P
1416887_at	2.03689	A	1.42649	A	2.65299	A	1.76699	A	1.29477	A	1.49725	A	2.24607	A	1.60732	A	1.4256	A	0.564999	A	2.06381	A	0.642639	A	0.781011	A	0.806763	A	0.822002	A
1416888_at	6.46207	A	4.00723	P	7.0516	P	5.14222	A	4.63619	A	5.82993	A	7.35986	P	5.27164	A	7.08036	P	3.40417	A	4.64382	A	5.2273	A	6.79826	A	6.47099	A	5.4584	A
1416889_at	1.1524	A	0.872508	A	0.362151	A	0.209581	A	0.102561	A	0.0711552	A	0.290926	A	0.244681	A	0.246513	A	0.0387231	A	0.220124	A	0.158055	A	0.1378	A	0.182545	A	0.13382	A
1416890_at	10.3573	P	7.45342	P	6.49388	P	7.21074	P	6.09209	P	5.94194	P	8.07971	P	7.67714	P	7.89285	A	4.40434	P	4.58547	P	6.72001	P	5.74666	P	5.50999	P	5.6767	P
1416891_at	22.2179	P	19.0177	P	20.9351	P	21.2739	P	18.6322	P	21.5613	P	23.5361	P	22.2846	P	21.9311	P	15.2201	P	16.9432	P	20.0538	P	21.6181	P	19.6399	P	18.2496	P
1416892_s_at	44.0015	P	50.3369	P	36.9146	P	39.306	P	37.0792	P	31.716	P	34.3077	P	31.5885	P	42.8424	P	24.7324	P	29.8115	P	33.1902	P	37.7702	P	37.1213	P	34.1889	P
1416893_at	13.9008	P	16.3273	P	11.9048	P	21.125	P	16.1886	P	16.8984	P	20.9115	P	16.431	P	23.7974	P	12.1088	P	10.3495	P	14.9893	P	14.7912	P	18.4424	P	19.6539	P
1416894_at	7.36638	P	3.59698	P	5.798	P	8.79663	P	6.6177	P	6.55574	P	10.7352	P	8.3479	P	7.7637	P	5.89881	P	4.13134	P	8.63535	P	8.81496	P	8.22471	P	7.59207	P
1416895_at	12.9262	P	4.48925	P	10.1707	P	6.4511	P	8.07326	P	6.10754	P	13.4749	P	11.2896	P	8.05223	P	11.0129	P	17.0965	P	23.6747	P	14.6614	P	20.4456	P	15.2891	P
1416896_at	3.17918	A	2.09967	A	4.44423	A	3.48525	P	3.6633	M	3.99074	P	4.43283	A	4.43631	P	3.18831	A	0.617977	A	3.0392	A	3.59204	P	3.17234	M	3.50632	P	2.91397	M
1416897_at	16.437	P	14.9272	P	20.8503	P	19.7884	P	16.7335	P	17.7355	P	25.9076	P	22.7492	P	14.6838	P	9.26718	P	18.718	P	19.9604	P	18.6935	P	18.7191	P	24.2761	P
1416898_a_at	8.86905	A	6.07424	A	7.21559	A	6.51403	A	3.88165	A	5.26518	A	9.65986	P	8.01554	A	8.66914	A	3.456	A	4.34071	A	5.76815	A	5.02455	A	4.67125	A	5.17385	A
1416899_at	1.54326	A	1.12275	A	1.73518	A	7.34755	A	2.16346	A	1.81186	A	2.51748	A	1.96686	A	7.91008	A	3.65749	A	1.57942	A	2.71484	A	6.68485	A	1.56488	A	3.89754	A
1416900_s_at	0.123839	A	0.176013	A	0.121454	A	0.158535	A	0.125498	A	0.133228	A	0.652777	A	0.238425	A	0.429566	A	0.167206	A	0.142721	A	0.108309	A	0.108291	A	0.323386	A	0.198257	A
1416901_at	39.145	P	32.3737	P	38.7992	P	30.5854	P	30.6475	P	32.3052	P	34.3138	P	33.8966	P	26.8717	P	29.8265	P	36.9111	P	30.9697	P	28.6591	P	28.4974	P	31.597	P
1416902_a_at	119.159	P	100.497	P	91.5151	P	117.676	P	105.591	P	128.53	P	123.06	P	131.13	P	118.918	P	118.309	P	119.321	P	120.487	P	130.948	P	125.455	P	114.061	P
1416903_at	30.2976	P	25.9343	P	27.1898	P	29.237	P	22.9421	P	32.1972	P	39.6513	P	34.2583	P	22.7189	P	25.4278	P	23.3899	P	33.1902	P	32.6134	P	35.8873	P	31.2623	P
1416904_at	81.7571	P	82.3018	P	66.8884	P	95.5436	P	80.398	P	76.4765	P	93.815	P	91.8314	P	82.7735	P	74.4239	P	82.7005	P	90.3061	P	88.4738	P	88.089	P	78.1914	P
1416905_at	0.152458	A	0.0850685	A	0.248661	A	0.360717	A	0.329292	A	0.286551	A	0.805926	A	0.194493	A	0.806683	A	0.147689	A	0.261864	A	0.173129	A	0.379008	A	0.264499	A	0.345701	A
1416906_at	26.3243	A	18.5986	A	17.2362	A	22.4149	A	16.124	A	18.7785	A	27.2959	A	22.3994	A	31.936	A	16.5091	P	20.9378	A	18.7351	A	22.2336	A	19.5304	P	20.5033	P
1416907_at	12.5771	P	7.61295	P	9.55525	P	10.5429	P	6.92579	P	9.79937	P	11.6092	P	11.7747	P	8.52665	P	10.2668	P	9.40664	P	10.0017	P	11.1981	P	9.08569	P	7.76375	P
1416908_s_at	36.1195	P	28.5805	P	38.4483	P	38.3366	P	26.6055	P	32.2119	P	34.7167	P	33.1674	P	33.5849	P	25.526	P	29.824	P	32.3623	P	35.9223	P	23.9143	P	26.0648	P
1416909_at	16.6769	P	14.5015	P	16.1133	P	15.7001	P	11.596	P	13.9773	P	16.9148	P	16.6627	P	13.1712	P	10.1934	P	12.8083	P	11.3037	P	14.9006	P	11.5384	P	12.0991	P
1416910_at	29.0632	P	22.4086	P	30.0081	P	26.6166	P	21.7413	P	26.6166	P	31.7743	P	30.4407	P	28.597	P	24.2998	P	24.887	P	27.6935	P	30.2152	P	29.8944	P	26.5574	P
1416911_a_at	11.5183	P	8.90012	P	13.7354	P	7.84285	P	8.26664	P	6.36085	P	6.21811	P	9.10691	P	4.30264	P	5.68191	P	7.60929	P	7.42157	P	9.62987	P	7.18905	P	6.0959	P
1416912_at	25.47	P	24.2817	P	24.474	P	23.4715	P	20.9344	P	21.1937	P	23.8294	P	25.0082	P	19.0771	P	18.6407	P	19.9254	P	22.4335	P	21.9915	P	22.2399	P	21.0491	P
1416913_at	337.94	P	370.425	P	293.044	P	364.383	P	386.73	P	344.707	P	338.873	P	368.046	P	326.949	P	374.515	P	355.937	P	368.911	P	338.004	P	340.116	P	382.823	P
1416914_s_at	7.09308	P	8.09246	P	7.06472	P	8.4507	P	6.82303	P	6.19522	P	9.31086	P	7.50777	P	9.45197	P	5.3663	P	6.22293	P	6.27579	P	7.27248	P	7.06926	P	6.93726	P
1416915_at	2.84351	P	3.39	P	3.52291	P	2.80089	P	1.89476	P	2.91241	P	2.70219	P	3.35934	P	1.68324	P	1.57488	P	2.81553	P	2.33447	P	3.06158	P	2.67034	P	1.69111	P
1416916_at	3.61755	P	3.7619	P	3.569	P	4.6691	P	3.62841	P	3.38823	P	3.66433	P	3.74047	P	5.72016	P	1.84542	P	3.94556	P	2.64653	P	2.82095	P	2.7877	M	2.14696	P
1416917_at	13.9928	P	14.5526	P	18.9002	P	13.7251	P	14.4246	P	15.4253	P	16.9658	P	15.2158	P	17.3658	P	11.0912	P	12.1479	P	15.4878	P	14.2927	P	14.8089	P	14.4046	P
1416918_at	8.00466	P	5.5742	P	6.13287	P	7.99636	P	5.51059	P	7.01871	P	9.05355	P	6.38695	P	6.38628	P	4.1436	P	4.80734	P	5.43278	P	6.24516	P	4.2593	P	4.69078	P
1416919_a_at	1.50172	A	0.655037	A	1.8872	A	0.29804	A	0.636013	A	0.777442	A	0.26662	A	1.70774	A	1.09251	A	0.388259	A	1.54582	A	1.42169	A	1.39905	A	1.5893	A	0.318196	A
1416920_at	9.3749	P	7.93247	P	8.99196	P	8.29177	P	6.51512	P	8.25238	P	9.41629	P	10.7927	P	8.21171	P	7.5817	P	10.2653	P	9.73016	P	9.84574	P	9.68182	P	7.19404	P
1416921_x_at	32.837	P	28.048	P	33.9891	P	30.4162	P	27.156	P	28.7756	P	36.4105	P	40.7834	P	29.6878	P	29.3241	P	27.4543	P	29.1553	P	33.8391	P	31.3058	P	30.7154	P
1416922_a_at	42.3984	P	40.0625	P	44.7683	P	46.5677	P	37.8035	P	33.3659	P	34.8265	P	45.4532	P	34.7578	P	26.8649	P	38.2883	P	35.8009	P	40.3816	P	32.7446	P	32.8147	P
1416923_a_at	20.6377	P	22.5533	P	18.8024	P	25.8822	P	20.0867	P	25.4835	P	29.4446	P	24.5122	P	23.1643	P	17.3756	P	21.1727	P	19.9666	P	23.0019	P	21.6457	P	21.5254	P
1416924_at	35.9143	P	29.4886	P	28.2639	P	36.6452	P	24.9049	P	33.5673	P	42.5994	P	32.4053	P	42.5062	P	19.7748	P	24.3896	P	36.0311	P	36.1892	P	36.0309	P	30.7025	P
1416925_at	8.89951	P	5.8131	P	7.29429	P	6.5655	P	4.67141	P	5.74228	P	6.95816	P	8.11135	P	6.66021	P	6.5338	P	8.73619	P	6.41779	P	7.68068	P	6.24458	P	6.24804	P
1416926_at	93.4957	P	93.4624	P	74.2712	P	98.9924	P	104.105	P	50.8246	P	52.1976	P	54.2083	P	41.3211	P	58.1071	P	42.2659	P	38.2085	P	56.3697	P	43.8606	P	47.5624	P
1416927_at	20.4896	P	22.4317	P	15.9435	P	28.8436	P	23.5926	P	11.5332	P	16.6474	P	16.795	P	12.2094	P	12.3517	P	10.6746	P	10.7094	P	16.4543	P	12.0801	P	10.8122	P
1416928_at	4.35792	P	3.29467	P	5.24622	P	4.02046	P	3.65022	P	3.38823	P	4.92707	P	4.63695	P	3.18831	P	2.08039	P	5.04131	P	4.62477	P	4.15436	P	3.98513	P	3.44328	P
1416929_at	1.34169	A	0.537768	A	0.67501	A	0.093972	A	0.413254	A	0.835322	A	1.07751	A	1.11407	A	0.567617	A	0.453673	A	0.64076	A	0.254428	A	0.681291	A	0.66863	A	0.467559	A
1416930_at	1.18786	A	1.08252	A	3.47022	A	1.55227	A	1.72914	A	1.86028	A	0.53653	A	1.83743	A	0.394279	A	0.685175	A	0.765727	A	0.64798	A	0.495572	A	0.752646	A	0.500998	A
1416931_at	8.13849	P	5.89465	P	9.52905	P	7.07385	P	5.65687	P	5.8835	P	8.64361	P	8.50548	P	6.459	A	5.68937	P	7.22908	P	9.10384	P	7.6472	P	6.07488	P	7.72695	P
1416932_at	8.65588	P	4.7904	P	6.61857	P	8.0532	P	6.31015	P	6.72629	P	7.43336	P	7.25916	P	7.80244	A	4.65296	P	4.73723	M	4.74735	P	7.79456	P	6.67868	P	6.6869	P
1416933_at	39.5312	P	54.4623	P	53.2565	P	67.3701	P	47.019	P	43.2537	P	63.9376	P	49.9166	P	57.8021	P	63.9954	P	52.4682	P	62.9768	P	41.8973	P	58.2936	P	55.9977	P
1416934_at	5.74724	P	4.9629	P	5.08851	P	7.78597	P	7.26574	P	6.25368	P	5.66307	P	6.80648	P	4.92069	P	2.11246	P	7.21721	P	4.54314	P	5.01794	P	3.50632	P	3.28239	P
1416935_at	0.256077	A	0.615828	A	0.268707	A	1.50443	A	0.738339	A	0.228991	A	0.752536	A	0.686869	A	0.20037	A	0.0777809	A	0.346072	A	0.911842	A	0.348503	A	0.945407	A	1.0386	A
1416936_at	2.06669	A	2.83579	A	0.741455	A	2.19414	A	2.23191	A	2.2479	A	3.06943	A	0.874149	A	2.90421	A	1.38021	A	0.946364	A	2.37409	A	2.09661	A	2.71974	A	2.29382	A
1416937_at	108.994	P	113.879	P	112.41	P	141.143	P	118.308	P	133.227	P	138.018	P	140.322	P	132.257	P	126.666	P	112.116	P	127.754	P	129.684	P	129.753	P	117.636	P
1416938_at	36.0822	P	32.0205	P	38.6238	P	52.3894	P	25.9285	P	36.7358	P	35.7286	P	37.0082	P	46.464	P	28.6658	P	33.7724	P	33.1137	P	39.7546	P	33.5786	P	36.8783	P
1416939_at	83.546	P	59.5532	P	86.4572	P	74.1226	P	55.6075	P	70.4323	P	84.3012	P	75.2926	P	70.9887	P	86.9115	P	71.8913	P	84.9684	P	82.7711	P	79.4296	P	64.3585	P
1416940_at	18.5664	P	11.4549	P	16.0284	P	15.3492	P	18.1082	P	15.5134	P	20.1627	P	17.6931	P	15.387	P	13.845	P	14.3948	P	16.2954	P	19.3201	P	13.8426	P	12.7038	P
1416941_s_at	83.9492	P	81.0351	P	80.3234	P	85.9297	P	76.8641	P	77.4972	P	83.2467	P	91.5483	P	71.5752	P	77.2262	P	76.7272	P	87.9616	P	88.113	P	80.6247	P	72.7439	P
1416942_at	11.5061	P	11.2306	P	16.9294	P	12.9137	P	10.4543	P	13.1119	P	13.8873	P	14.8286	P	11.4766	P	7.98449	P	12.0329	P	11.6987	P	12.9636	P	11.9973	P	9.29599	P
1416943_at	45.4994	P	37.4556	P	39.9882	P	45.377	P	35.8986	P	40.5791	P	44.8085	P	45.8707	P	37.4059	P	38.3882	P	40.4906	P	46.4472	P	45.8034	P	42.5895	P	33.3048	P
1416944_a_at	2.26353	A	2.45339	P	2.72554	P	2.73042	A	1.78004	A	2.01528	M	2.15997	A	2.78515	P	2.14428	A	1.23389	P	0.624525	A	2.31185	P	2.04513	A	1.93194	A	2.13523	M
1416945_at	0.969457	A	1.3198	A	1.77484	A	0.84714	A	0.61562	A	0.579857	A	1.00252	A	1.9551	A	1.27902	A	0.317229	A	0.831244	A	0.425592	A	0.774767	A	0.620721	A	0.512162	A
1416946_a_at	176.88	P	212.904	P	139.458	P	251.314	P	253.136	P	194.323	P	259.012	P	260.279	P	195.733	P	118.345	P	193.675	P	219.748	P	247.044	P	183.023	P	215.99	P
1416947_s_at	310.315	P	336.078	P	248.775	P	370.186	P	330.006	P	330.567	P	369.847	P	372.713	P	335.376	P	201.659	P	337.939	P	325.707	P	355.355	P	316.843	P	343.93	P
1416948_at	31.2224	P	20.7387	P	27.5609	P	25.1087	P	22.3905	P	25.2824	P	28.6986	P	26.7283	P	29.2253	P	17.7692	P	28.6851	P	24.6799	P	25.8049	P	25.1378	P	24.1166	P
1416949_s_at	18.6711	P	17.0467	P	20.133	P	20.0316	P	15.2388	P	17.5299	P	19.8224	P	18.958	P	19.9457	P	16.0195	P	17.5136	P	20.0476	P	18.4665	P	13.9769	P	14.2354	P
1416950_at	2.46659	P	1.19836	P	2.10521	P	1.7908	P	1.66559	P	1.35215	P	2.53883	P	1.81977	P	1.40113	A	0.720521	P	2.08645	P	1.34984	P	1.85888	P	1.50388	P	0.998572	P
1416951_a_at	30.3038	P	26.1092	P	34.8474	P	30.0069	P	25.0035	P	27.0974	P	25.889	P	24.1632	P	20.5802	P	21.1233	P	26.7741	P	26.0335	P	26.9872	P	27.5431	P	19.1411	P
1416952_at	22.0265	P	21.5353	P	23.8616	P	20.8601	P	16.5626	P	22.517	P	25.1808	P	23.2627	P	19.9058	P	17.067	P	19.4138	P	19.8171	P	21.1206	P	20.2586	P	21.3031	P
1416953_at	2.81956	A	1.14289	A	5.25279	A	4.88852	P	3.3628	P	2.54367	A	5.65628	P	2.85492	A	6.99026	P	3.18098	P	2.93015	A	4.88761	P	3.7868	M	3.4132	P	3.30621	P
1416954_at	44.1887	P	40.3599	P	38.5198	P	62.1614	P	39.989	P	44.7782	P	70.4702	P	53.7663	P	54.5986	P	33.1252	P	45.723	P	43.1341	P	55.3237	P	51.4574	P	49.1109	P
1416955_at	23.1694	P	18.094	P	16.0741	P	35.9397	P	25.7923	P	24.7331	P	40.7341	P	30.5057	P	32.6429	P	15.9803	P	16.0614	P	26.9292	P	29.4543	P	28.426	P	31.816	P
1416956_at	0.54678	A	1.64098	A	0.348811	A	0.688349	A	1.47974	A	1.17813	A	2.26757	A	1.32867	A	1.80227	A	0.580817	A	0.722166	A	0.690774	A	0.51406	A	0.704611	A	1.01	A
1416957_at	1.48986	P	1.06243	P	1.24551	P	1.23443	P	0.325313	A	0.927003	P	0.88184	A	1.132	P	0.971405	A	0.234657	P	1.17261	P	0.749811	P	1.31648	P	0.698611	A	0.434202	M
1416958_at	40.4907	P	51.6061	P	29.7023	P	59.0897	P	45.4435	P	50.7901	P	58.3307	P	44.3555	P	59.1237	P	37.8612	P	41.7013	P	51.4659	P	44.863	P	46.8516	P	43.7216	P
1416959_at	7.83437	P	7.18972	P	3.0354	A	7.54124	P	5.83436	P	7.04308	P	9.15256	P	5.7618	P	9.04515	A	4.86716	P	4.48634	A	5.47979	P	4.43068	P	5.28437	P	6.37593	P
1416960_at	9.39928	P	8.42394	P	10.9038	P	9.29494	P	8.02382	P	8.8232	P	10.0409	P	12.1645	P	8.83763	P	7.77292	P	7.99022	M	7.86905	P	8.41843	P	7.1323	P	7.17569	P
1416961_at	0.406842	A	0.269316	A	0.422149	A	0.435493	A	0.265857	A	0.334561	A	0.48963	A	0.405934	A	0.38645	A	0.097626	A	0.314391	A	0.208524	A	0.281689	A	0.241019	A	0.257984	A
1416962_at	0.256077	A	0.26461	A	0.268707	A	0.410615	A	1.02755	A	0.714763	A	0.379104	A	0.455125	A	0.394279	A	0.634008	A	0.246179	A	0.922693	A	0.305934	A	0.549007	A	0.230768	A
1416963_at	10.6076	P	8.8724	P	7.2615	P	10.086	P	7.34187	P	9.22825	P	10.5979	P	9.0339	P	15.4662	P	7.59728	P	7.41315	P	9.50712	P	8.4856	P	10.3613	P	8.43332	P
1416964_at	7.91951	P	6.22682	P	6.88759	P	10.6499	P	7.20755	P	8.58899	P	11.2966	P	8.84288	P	11.0803	A	7.25559	P	8.19884	P	8.50342	P	9.46806	P	10.0945	P	7.32255	P
1416965_at	1.12876	A	1.20341	A	1.272	A	1.85027	A	0.0647909	A	0.79191	A	2.23174	A	2.05496	A	1.07229	A	0.302814	A	0.484531	A	0.20345	A	0.699956	A	1.5893	A	0.691829	A
1416966_at	1.58481	A	1.57955	M	2.21746	A	1.54031	A	1.36192	A	1.71502	A	1.53635	A	1.5304	A	1.87217	A	0.520548	A	1.64109	A	1.22865	P	1.67319	A	1.72374	A	0.334689	A
1416967_at	0.163929	A	0.102998	A	0.148279	A	0.093972	A	0.273758	A	0.30095	A	0.48963	A	0.0798837	A	0.281305	A	0.00426898	A	0.527461	A	0.0173521	A	0.0965524	A	0.0107382	A	0.0394751	A
1416968_a_at	268.373	P	228.93	P	263.519	P	295.609	P	257.724	P	297.705	P	286.057	P	302.506	P	293.598	P	229.583	P	254.902	P	274.565	P	289.448	P	244.108	P	242.769	P
1416969_at	0.261855	A	0.1714	A	0.181773	A	0.316882	A	0.14088	A	0.315352	A	0.347196	A	0.263419	A	0.85078	A	0.0662214	A	0.178685	A	0.188262	A	0.185407	A	0.358832	A	0.182069	A
1416970_a_at	287.301	P	265.148	P	274.929	P	294.398	P	259.38	P	291.382	P	291.681	P	309.936	P	296.409	P	305.359	P	297.297	P	293.662	P	314.181	P	295.198	P	284.809	P
1416971_at	145.82	P	132.871	P	144.858	P	154.269	P	136.434	P	153.703	P	164.9	P	154.862	P	150.893	P	159.164	P	149.59	P	152.385	P	161.388	P	152.898	P	141.038	P
1416972_at	19.0408	P	14.4618	P	17.928	P	13.507	P	14.82	P	10.8639	P	15.4407	P	13.8979	P	20.1764	P	13.5681	P	15.1082	P	15.9253	P	15.9062	P	14.1816	P	14.0977	P
1416973_at	30.7134	P	25.9985	P	33.8005	P	28.6195	P	25.9614	P	27.3771	P	26.1	P	28.9065	P	28.5791	P	21.7386	P	28.1288	P	26.7083	P	28.4499	P	26.5506	P	24.5888	P
1416974_at	8.17499	P	6.52156	P	9.39152	P	8.73428	P	6.64	P	6.81889	P	8.76274	P	8.38167	P	7.26926	P	5.09013	P	7.7104	P	7.05257	P	7.50661	P	6.47728	P	7.02281	P
1416975_at	3.6957	A	2.19305	A	4.98335	A	2.7774	A	1.80551	A	1.6521	P	3.05535	M	2.24838	P	0.343487	A	1.18961	P	2.15444	P	1.17373	A	2.01298	A	1.65649	P	1.3202	A
1416976_at	9.55783	A	7.9049	A	7.47792	A	7.54693	A	6.83643	A	7.75002	A	7.74693	A	9.0676	A	8.69074	A	3.96642	A	7.57361	A	9.46495	A	8.84859	A	5.72953	A	6.79677	A
1416977_at	2.91539	P	1.15296	P	2.65299	P	1.57019	P	0.693245	P	1.27963	P	1.68982	P	1.62505	P	0.73469	A	0.51017	P	1.62427	P	1.78324	P	0.899935	A	1.33334	P	1.76681	P
1416978_at	44.5007	P	48.4091	P	39.5529	P	52.0889	P	42.8734	P	53.3249	P	52.1321	P	48.3037	P	47.3753	P	34.7226	P	36.4188	P	43.1728	P	46.0298	P	44.1228	P	47.6669	P
1416979_at	61.0989	P	48.0431	P	66.4413	P	73.751	P	57.2676	P	82.814	P	80.793	P	69.3161	P	71.5752	P	59.5086	P	53.1721	P	63.1407	P	60.4742	P	68.1427	P	55.9649	P
1416980_at	134.887	P	136.792	P	142.264	P	164.051	P	130.298	P	146.367	P	162.065	P	167.044	P	172.637	P	140.686	P	133.488	P	145.195	P	148.643	P	145.228	P	131.875	P
1416981_at	12.3138	P	11.6233	P	14.1079	P	15.8058	P	11.2908	P	11.543	P	10.7745	P	10.1664	P	10.0198	P	6.29453	P	7.65687	P	9.62162	P	10.7715	P	8.19309	P	5.87706	P
1416982_at	19.238	P	19.1671	P	18.1499	P	21.1526	P	19.0175	P	17.9803	P	14.3312	P	15.9287	P	26.026	P	10.3402	P	10.2172	P	11.2976	P	11.7676	P	14.3416	P	10.5641	P
1416983_s_at	23.0211	P	27.6562	P	22.9819	P	24.9001	P	20.9297	P	21.3407	P	14.9411	P	17.9903	P	18.4928	P	13.798	P	15.0533	P	13.3333	P	15.7282	P	14.6616	P	10.6199	P
1416984_at	16.8614	P	16.7382	P	17.0404	P	21.3898	P	13.5892	P	15.6846	P	16.6984	P	18.7217	P	17.5513	P	11.2151	P	16.5756	P	15.5001	P	18.1845	P	15.4432	P	13.9286	P
1416985_at	3.35923	A	2.67308	A	7.79266	P	5.03272	A	5.79441	P	4.19006	P	4.69406	P	4.67705	P	2.57527	A	3.0414	P	4.34071	A	3.81729	A	2.51619	A	1.44901	M	3.37174	M
1416986_a_at	2.12631	A	0.440943	A	2.88379	A	2.45389	A	2.42914	A	1.5166	A	1.37461	A	1.06622	A	3.63276	A	1.19255	A	1.31697	A	1.10799	A	0.831021	A	1.35767	A	1.33751	A
1416987_at	3.89419	P	3.4112	P	2.33629	P	3.39776	P	2.78222	P	2.19943	P	3.18189	P	3.02914	P	4.041	P	1.43154	P	2.71824	P	2.5215	P	2.97697	P	2.94845	P	2.46458	P
1416988_at	3.80395	P	0.947266	A	3.99688	A	5.22286	A	1.84799	A	2.57278	A	3.30813	M	3.17988	A	1.8146	A	1.70157	A	2.66678	A	2.13685	A	3.36155	A	2.06692	A	2.78362	A
1416989_at	13.6433	P	16.664	P	16.4137	P	17.4954	P	15.5429	P	13.2194	P	21.1692	P	19.8913	P	14.921	P	9.29128	P	13.8896	P	13.8905	P	17.1883	P	9.61202	P	12.392	P
1416990_at	13.4716	P	11.0009	P	10.5569	P	10.2045	P	5.11685	P	8.03288	P	9.25811	P	11.7691	P	6.76731	P	7.00474	P	8.24058	P	8.84543	P	10.5348	P	8.23103	P	7.31031	P
1416991_at	6.2984	P	5.54708	P	8.23186	P	7.55832	P	4.68461	P	6.47778	P	10.1	P	6.93672	P	8.34541	P	5.72668	P	7.7104	P	9.01967	P	7.83477	P	9.39	P	5.76167	P
1416992_at	2.74172	A	2.66784	A	4.25348	A	2.95923	A	1.9203	A	1.4779	A	4.14305	A	2.41796	A	2.21869	A	1.78892	A	2.5754	A	1.25615	A	2.54856	A	2.96083	A	1.09014	A
1416993_at	13.9744	P	11.0681	P	15.7541	P	19.5341	P	12.084	P	12.7599	P	16.8385	P	16.6075	P	9.88537	P	12.5322	P	16.496	P	16.1103	P	14.5521	P	13.1906	P	11.8874	P
1416994_at	5.11228	A	4.67198	M	6.27729	A	4.92314	P	4.28022	A	4.15116	M	6.87095	M	5.30588	P	4.87828	A	4.00883	P	3.47683	A	4.514	P	6.15201	M	4.83376	P	5.50082	P
1416995_at	5.52942	A	3.09385	A	5.4893	A	5.05001	A	2.88589	A	4.97317	A	3.21699	A	3.80388	A	1.52767	A	3.51488	A	2.53546	A	4.00836	A	5.76657	A	3.4132	A	2.25266	A
1416996_at	11.6713	P	9.87828	P	12.3822	P	15.8671	P	10.3227	P	13.2145	P	10.1	P	13.1043	P	10.5757	P	13.1946	P	13.6889	P	11.4191	P	16.7355	P	14.8345	P	16.6726	P
1416997_a_at	5.03374	P	3.32644	P	4.34557	P	4.53613	P	3.24115	P	3.96157	P	4.03234	A	4.09171	P	4.59863	P	1.53503	M	4.86579	P	2.66929	P	3.62961	P	3.29533	P	2.63575	P
1416998_at	14.6494	P	12.5512	P	16.8315	P	16.4512	P	13.713	P	12.9457	P	11.7588	P	18.2269	P	11.7207	P	10.0103	P	10.4578	P	13.3088	P	17.0511	P	16.4887	P	16.5718	P
1416999_at	10.5588	A	8.31338	A	11.1328	A	14.5853	A	9.10052	A	10.2144	A	15.5175	A	12.971	M	2.87502	A	9.37971	A	11.3499	A	15.3893	A	11.8423	A	11.6212	A	8.97523	A
1417000_at	5.48707	A	3.99655	A	5.60754	A	6.44538	P	4.49543	P	5.88837	P	7.79357	P	5.65931	P	4.31531	P	3.90645	P	3.22895	A	6.1103	P	4.65476	P	4.00381	P	4.80536	P
1417001_a_at	49.3287	P	47.2696	P	53.9635	P	41.1723	P	45.7556	P	41.3657	P	52.0844	P	41.4706	P	47.5121	P	48.723	P	46.3214	P	65.714	P	54.8115	P	60.3452	P	52.1999	P
1417002_at	29.8757	P	22.0961	P	21.6718	P	26.6331	P	21.8953	P	26.1898	P	26.6085	P	24.534	P	30.2718	P	19.2222	P	22.8193	P	24.6736	P	25.5964	P	26.2783	P	25.6939	P
1417003_at	2.85549	A	2.24501	A	1.8872	A	2.60698	A	1.37453	A	1.53112	A	1.5876	A	2.7677	A	1.20593	A	0.881323	A	1.30028	A	1.14632	A	1.85247	A	1.55268	A	0.562502	A
1417004_at	16.5354	P	14.3371	P	14.3889	P	15.6555	P	12.8747	P	15.9391	P	18.3752	P	15.7962	P	13.7756	P	13.3302	P	11.6036	P	15.1677	P	17.4492	P	16.4309	P	13.372	P
1417005_at	0.256077	A	1.39597	A	1.53016	A	1.58811	A	0.865971	A	0.632839	A	0.767813	A	1.93747	A	0.682833	A	0.523147	A	1.97333	A	0.499249	A	1.66041	A	1.48558	A	1.03288	A
1417006_at	17.7105	P	11.6738	P	17.0665	P	12.5887	P	12.2119	P	12.1782	P	15.7796	P	14.9337	P	13.3638	P	9.12682	P	13.2999	P	12.3867	P	15.3518	P	11.3092	P	12.9222	P
1417007_a_at	49.5162	P	36.8096	P	42.0344	P	43.8941	P	35.989	P	42.6047	P	44.532	P	40.3161	P	37.7679	P	38.5924	P	39.7686	P	48.9667	P	46.1996	P	46.8385	P	38.8738	P
1417008_at	9.75302	P	10.6764	P	4.85189	P	7.72339	P	8.05978	P	4.83693	P	8.20595	P	7.62634	P	7.0589	P	6.04157	P	8.21076	P	9.79651	P	5.20314	P	4.97761	P	5.52507	P
1417009_at	58.7419	P	52.2442	P	68.1191	P	64.7647	P	64.242	P	69.0917	P	58.9165	P	72.5966	P	63.462	P	42.2641	P	59.9599	P	64.4727	P	64.3442	P	62.3191	P	61.2927	P
1417010_at	20.3724	P	18.9143	P	17.7257	P	20.2969	P	16.2901	P	18.3084	P	18.2421	P	17.7371	P	15.99	P	15.8844	P	15.4563	P	16.907	P	19.1342	P	15.1035	P	15.7917	P
1417011_at	49.0224	P	35.4838	P	37.4865	P	49.2043	P	33.9834	P	46.7605	P	57.259	P	50.8665	P	48.383	P	43.6106	P	39.3952	P	45.7682	P	44.0786	P	43.5067	P	39.7237	P
1417012_at	42.8225	P	32.7801	P	31.1142	P	39.2086	P	29.8204	P	30.9206	P	32.8221	P	40.9231	P	32.706	P	33.964	P	33.7032	P	37.6252	P	31.7108	P	31.9632	P	29.1088	P
1417013_at	49.5599	P	35.8978	P	82.4201	P	73.8359	P	52.6115	P	68.1898	P	62.2882	P	73.8526	P	53.8432	P	80.2165	P	47.0985	P	65.1228	P	71.9761	P	62.4578	P	61.8263	P
1417014_at	25.3215	P	18.7134	P	46.1836	P	32.0191	P	24.1219	P	31.0041	P	35.1497	P	35.9683	P	29.3959	P	35.0906	P	21.9706	P	38.2534	P	36.1751	P	36.8992	P	31.5327	P
1417015_at	3.73178	P	2.23981	P	3.46364	P	3.97982	P	1.60637	A	4.20951	P	4.21215	P	3.75777	P	3.32648	P	1.34715	P	1.99593	P	2.08053	P	3.99671	P	2.52843	P	3.25262	M
1417016_at	11.2554	P	6.58715	P	7.5435	P	12.0951	P	8.59081	P	6.61909	P	8.13288	P	10.2951	P	8.15567	P	5.67072	P	7.48445	P	8.10219	P	9.33328	P	8.38917	P	7.72695	P
1417017_at	11.8609	P	10.0009	P	7.31397	A	4.7442	A	3.58918	A	2.82021	A	4.98864	A	2.95368	A	7.66473	A	23.0553	P	5.5751	A	13.5842	P	5.22961	A	9.15541	P	4.45589	A
1417018_at	0.302353	A	0.359411	A	0.382156	A	1.01713	A	0.385187	A	0.142792	A	1.06254	A	0.455125	A	1.93391	A	0.160659	A	0.771179	A	1.06425	A	0.477106	A	0.800746	A	0.128493	A
1417019_a_at	0.0725949	A	0.0629086	A	0.255344	A	0.528418	A	0.156327	A	0.0711552	A	0.217599	A	0.0473301	A	0.351286	A	0.0218563	A	0.0374249	A	0.113244	A	0.0674102	A	0.0499368	A	0.0445971	A
1417020_at	0.599404	A	0.349872	A	1.12625	A	0.304325	A	0.117833	A	0.248171	A	1.47766	A	0.319406	A	0.512252	A	0.044039	A	0.303857	A	0.103384	A	0.507895	A	0.188376	A	0.629862	A
1417021_a_at	1.28249	A	0.798049	A	1.113	A	1.22841	A	0.705532	A	0.310551	A	1.35985	A	0.595722	A	0.999622	A	0.253194	A	0.565134	A	1.19569	A	0.251473	A	1.10872	A	0.970015	A
1417022_at	2.41879	A	2.04787	A	2.79148	A	1.51041	A	1.69524	A	1.86997	M	2.63124	A	1.88453	A	1.05209	A	0.739664	A	1.48987	A	1.42722	A	1.5455	A	1.20574	M	1.09587	M
1417023_a_at	14.41	P	6.88265	P	14.1863	P	13.3224	P	8.84778	P	9.91166	P	13.5394	P	11.8025	P	7.44542	P	13.6404	P	10.5541	P	12.0394	P	15.4065	P	12.0674	P	13.3032	P
1417024_at	9.89945	P	11.1634	P	11.0347	P	10.2102	P	8.98315	P	9.03791	P	10.3557	P	8.89907	P	7.86271	P	5.43291	P	10.0308	P	10.5882	P	9.22551	P	10.2279	P	6.693	P
1417025_at	14.5634	P	10.012	P	24.1417	P	15.1374	P	20.3474	P	13.2145	P	14.4019	P	25.5311	P	10.3845	M	9.66596	P	20.1475	P	13.3333	P	13.0998	P	14.7449	P	14.8623	P
1417026_at	10.852	P	7.73958	P	10.8056	P	9.58901	P	7.39114	P	8.63778	P	11.9603	P	8.95526	P	8.67778	P	7.11264	P	8.2048	P	8.43749	P	8.62671	P	6.98732	P	7.07784	P
1417027_at	12.6873	P	8.56224	P	12.8791	P	12.5102	P	11.7738	P	10.7174	P	15.5942	P	15.6857	P	16.2939	P	6.49573	P	15.1754	P	11.0185	P	15.4476	P	9.73894	P	9.79021	P
1417028_a_at	6.88669	P	4.18903	P	7.21559	P	5.64849	P	5.32907	P	5.88837	P	9.55458	P	7.13476	P	5.63067	P	2.41746	P	5.53397	P	6.63106	P	7.11876	P	5.21547	P	5.13757	P
1417029_a_at	3.70772	M	2.28141	A	4.21401	P	2.18823	A	1.69947	A	1.76344	M	2.77303	P	3.21464	P	0.919072	A	1.1955	P	3.03345	P	2.13685	A	2.93144	M	1.79716	A	1.51105	A
1417030_at	1.27657	A	1.08252	A	1.39118	A	1.07762	A	0.83296	A	0.80638	P	1.75533	A	0.571349	A	0.654962	A	0.466424	P	1.09515	A	0.669362	A	0.862325	M	0.543039	A	0.384334	A
1417031_at	0.981245	P	0.812916	A	2.91016	P	1.12594	P	1.35772	P	1.26996	A	1.60223	P	1.93159	A	1.9092	A	0.351249	P	1.1062	A	1.43276	P	1.72436	A	0.975607	P	0.884519	M
1417032_at	16.1911	P	11.3652	P	19.5134	P	14.2503	P	14.5671	P	14.2659	P	18.5841	P	17.6546	P	13.2981	A	13.7853	P	11.0121	P	15.1308	P	14.477	P	15.7509	P	12.0929	P
1417033_at	2.44269	P	2.17747	A	2.46828	A	2.00464	A	1.54723	A	1.74407	P	2.20305	A	2.35952	A	2.61684	A	1.2132	P	1.52903	A	1.95688	P	2.34808	A	2.01782	M	1.98874	A
1417034_at	4.2133	A	2.396	A	4.97021	A	2.33003	A	2.89886	A	4.15116	A	4.70092	A	6.09735	A	2.82499	A	2.02603	A	3.87598	A	4.98121	P	4.20695	A	4.09724	P	4.37769	P
1417035_at	6.55303	A	4.15157	A	4.94391	M	7.25636	A	5.17871	A	4.39915	A	8.08636	A	6.8348	A	5.82675	A	3.18098	A	4.05002	A	6.63699	A	4.39117	A	5.2781	A	4.62448	A
1417036_at	0.033114	A	0.0368123	A	0.0609609	A	0.798387	A	0.0873756	A	0.0141198	A	0.217599	A	0.0669213	A	0.181239	A	0.18485	A	0.256631	A	0.0128396	A	0.0386599	A	0.0670025	A	0.351211	A
1417037_at	5.14853	P	3.24706	P	2.7717	M	2.22961	A	2.06094	P	2.1025	P	3.71305	P	3.22622	P	1.77762	A	1.16315	A	2.51835	P	1.67718	A	2.56151	M	2.49761	A	1.47049	A
1417038_at	13.9315	P	13.5501	A	16.0023	P	21.1967	P	13.1264	M	14.8627	P	30.5155	P	17.3847	P	24.1542	A	11.4635	P	15.7985	A	21.4764	M	24.3814	P	10.0373	P	15.0945	P
1417039_a_at	4.43026	A	3.02528	A	4.31926	A	5.09612	A	2.11218	A	4.29703	A	5.05016	A	5.8244	A	3.56976	A	3.35935	A	6.53008	A	4.59561	A	4.53609	A	2.38054	A	2.49996	A
1417040_a_at	10.6076	P	5.76963	P	7.44513	P	9.31191	A	7.80822	P	12.1489	P	10.159	P	11.3286	P	10.2629	P	5.45884	P	7.38345	A	7.71379	P	8.47888	P	8.62965	P	6.98614	A
1417041_at	9.59442	P	8.30785	P	12.1533	P	7.31336	P	5.77221	P	9.08183	P	7.77359	P	8.08318	P	8.59141	P	5.94008	P	6.60696	P	9.48904	P	6.85832	P	8.28163	P	5.4887	P
1417042_at	93.1297	P	78.6704	P	75.6502	P	122.128	P	86.509	P	96.7499	P	93.2509	P	92.7486	P	107.279	P	47.8522	P	84.6475	P	107.469	P	119.613	P	115.181	P	99.241	P
1417043_at	122.104	P	136.408	P	131.98	P	150.296	P	127.935	P	140.985	P	132.244	P	161.964	P	153.883	P	153.92	P	119.809	P	145.154	P	145.799	P	151.014	P	154.851	P
1417044_at	4.80429	P	2.62593	M	4.18112	A	4.45514	A	4.22758	M	5.10457	M	6.09653	P	5.55677	P	5.44332	A	2.28691	P	2.50695	A	4.13016	P	4.47679	P	3.56221	M	3.70604	P
1417045_at	5.96519	P	6.47786	P	4.5626	P	8.09297	P	5.4663	P	6.81401	P	7.31975	P	7.16304	P	5.38375	P	3.26312	P	4.36982	P	5.82118	P	5.66038	P	5.56015	P	5.68276	P
1417046_at	8.94216	P	9.08316	P	8.77576	P	10.0409	P	8.52324	P	8.54996	P	8.9016	P	10.407	P	9.43465	P	6.12069	P	8.96345	P	8.3536	P	9.85249	P	7.95288	P	8.58715	P
1417047_at	0.146727	A	0.576736	A	0.308773	A	0.209581	A	0.530259	A	0.185867	A	0.466082	A	0.11843	A	0.327905	A	0.124358	A	0.117237	A	0.153044	A	0.324157	A	0.141846	A	0.171304	A
1417048_at	2.7537	A	1.47233	A	2.96949	A	2.58344	A	3.24115	A	2.01044	A	2.96377	A	1.83154	A	4.04522	A	1.08725	A	3.05643	A	2.32316	A	3.14627	A	1.2847	A	1.61551	A
1417049_at	0.39521	A	1.58467	A	0.714881	A	2.45389	A	1.59369	A	1.65694	A	4.0808	A	2.2718	A	3.13394	A	0.772655	A	2.1091	A	1.19019	A	1.76916	A	1.79104	A	0.76531	A
1417050_at	1.72739	A	0.847654	A	2.15804	P	1.01713	A	0.409239	A	0.459533	A	1.17454	A	0.898221	P	1.65455	A	0.343915	A	1.17815	A	1.1518	P	1.15814	P	1.13902	P	0.230768	A
1417051_at	0.435943	A	0.542632	M	0.0878753	A	0.528418	A	0.377182	A	0.0378333	A	0.859108	A	0.207072	A	0.343487	A	0.126454	A	0.624525	A	0.0311741	A	0.12597	A	0.0273885	A	0.0914339	A
1417052_at	33.738	P	22.125	P	31.2508	P	43.8941	P	27.1231	P	35.8416	P	36.6416	P	36.4102	P	32.7736	P	29.7738	P	30.4191	P	36.1142	P	36.7089	P	36.8927	P	31.552	P
1417053_at	27.4516	P	19.2648	P	25.4771	P	27.7335	P	20.9297	P	30.0321	P	23.898	P	28.266	P	27.324	P	23.7573	P	26.2567	P	32.9608	P	29.6427	P	31.6247	P	28.1591	P
1417054_a_at	28.9826	P	24.4154	P	29.2597	P	25.597	P	22.6569	P	25.0176	P	23.5798	P	28.8305	P	23.6234	P	22.1594	P	25.2603	P	26.0398	P	26.0413	P	23.5521	P	23.5937	P
1417055_at	19.4229	P	17.6759	P	24.0049	P	28.9201	P	20.734	P	14.8284	P	20.5342	P	15.8017	P	17.6749	P	16.4653	P	18.638	P	20.5774	P	23.2167	P	16.463	P	28.6466	P
1417056_at	54.3013	P	42.0393	P	56.8298	P	47.6821	P	55.1818	P	54.4325	P	67.0178	P	57.661	P	60.2395	P	41.0598	P	56.2157	P	59.3028	P	57.8651	P	54.1489	P	50.8182	P
1417057_a_at	19.5523	P	14.1501	P	19.533	P	18.4824	P	15.0547	P	14.7306	P	16.284	P	19.9407	P	13.8852	P	13.9645	P	19.7897	P	18.3439	P	17.6622	P	15.1099	P	15.1698	P
1417058_a_at	24.2513	P	16.7611	P	29.943	P	18.7372	P	14.8844	P	18.9989	P	22.5485	P	24.0596	P	19.21	P	16.4391	P	26.8053	P	20.2034	P	24.8603	P	19.917	P	16.6789	P
1417059_at	25.0183	P	18.966	P	30.9321	P	27.9743	P	19.1755	P	28.0739	P	31.6516	P	26.886	P	30.9956	P	20.5742	P	28.1788	P	28.1551	P	28.666	P	29.4589	P	27.6782	P
1417060_at	6.95346	P	7.25561	P	6.55295	P	7.70062	P	4.45148	P	4.5937	P	4.59105	P	4.95746	P	5.85234	P	4.77622	P	7.74611	P	5.62094	P	5.8529	P	4.8025	P	5.7981	P
1417061_at	61.8828	P	82.0988	P	70.0817	P	76.8183	P	80.8788	P	73.4146	P	68.5958	P	74.5753	P	73.0397	P	84.6241	P	47.3853	P	64.2955	P	60.4171	P	67.4613	P	58.0874	P
1417062_at	2.92738	P	2.6993	P	3.86525	P	3.63092	P	2.75632	P	1.77312	M	3.93533	M	2.95949	P	3.10885	P	1.72646	A	2.35888	M	2.83457	P	2.95095	M	2.71357	P	2.45868	A
1417063_at	23.2188	P	14.5072	P	41.6122	P	17.2956	P	27.4479	P	19.2046	P	23.898	P	28.5755	P	15.8799	P	14.4957	P	19.6295	P	17.3028	P	15.8377	P	14.668	P	19.0335	P
1417064_at	22.7677	P	19.2475	P	22.8776	P	18.9752	P	15.7319	P	19.6112	P	20.2131	P	20.774	P	22.5319	P	12.3894	P	19.9686	P	18.5053	P	21.0791	P	18.6161	P	19.6032	P
1417065_at	17.7843	P	7.23364	P	25.1515	P	4.72687	P	25.4071	P	10.19	P	20.3202	P	16.8226	P	4.79772	P	7.60897	P	13.8531	P	3.17787	P	7.65389	P	3.08463	P	8.05837	P
1417066_at	65.7668	P	27.5335	P	47.5597	P	55.7507	P	30.033	P	56.9631	P	70.1365	P	66.2481	P	76.4296	P	55.6932	P	40.4462	P	61.8231	P	73.6117	P	70.0952	P	37.7914	P
1417067_s_at	10.8154	P	5.11406	P	6.89415	P	7.08526	P	4.58339	P	6.13677	P	7.67361	P	5.26593	P	7.5443	P	4.9328	P	4.90088	P	7.46329	P	7.88838	P	5.83623	P	4.45589	P
1417068_a_at	10.4122	P	9.24971	P	18.8872	P	8.45637	P	10.6859	P	10.063	P	11.0292	P	10.5971	P	6.53176	P	8.11419	P	12.2024	P	10.1105	P	9.45458	P	9.27586	P	10.3534	P
1417069_a_at	4.67755	P	4.6935	P	5.14765	P	3.88106	P	3.35846	P	3.49509	P	5.94774	P	4.37893	P	3.46903	P	2.59207	P	3.81224	P	3.89251	P	4.35826	P	3.67406	P	4.20341	P
1417070_at	94.6254	P	69.9718	P	78.0777	P	108.64	P	83.7167	P	111.432	P	127.366	P	101.975	P	82.5461	P	95.1338	P	84.9537	P	101.988	P	112.002	P	99.3873	P	96.6366	P
1417071_s_at	153.103	P	136.692	P	134.6	P	147.308	P	120.18	P	158.686	P	181.456	P	178.218	P	156.51	P	110.742	P	136.632	P	131.229	P	166.058	P	146.304	P	125.285	P
1417072_at	2.55626	A	0.822834	A	2.35609	A	2.08761	A	1.78004	A	0.214612	A	3.24505	A	0.583539	A	0.468883	A	0.101674	A	0.891474	A	1.07518	A	0.440239	A	0.519184	A	0.799309	A
1417073_a_at	8.37582	P	6.98677	P	8.61195	P	9.22138	P	7.84863	P	7.48183	P	7.84685	P	8.52799	P	6.18962	P	6.3021	P	6.9622	P	7.29649	P	7.52	P	7.22688	P	6.56489	P
1417074_at	0.476734	A	0.412079	A	1.55	P	1.26451	A	0.591182	A	0.575041	A	0.660481	A	1.2513	P	0.417793	A	0.207267	A	1.00137	P	0.819849	A	0.114175	A	0.632691	A	0.703117	A
1417075_at	34.0674	P	29.4593	P	28.9864	P	34.9785	P	25.3414	P	29.5756	P	33.6112	P	36.4749	P	33.5623	P	24.7557	P	26.5996	P	32.3941	P	30.9138	P	29.0106	P	27.3322	P
1417076_at	0.529255	A	1.92898	A	0.295421	A	1.13801	A	0.106371	A	0.0997808	A	0.184561	A	0.3132	A	1.02383	A	0.160659	A	0.608305	A	0.499249	A	0.16155	A	0.909194	A	0.279828	A
1417077_at	7.56082	P	6.11782	P	7.72709	P	8.38827	P	5.53275	P	5.61081	P	7.62693	P	6.77249	P	8.74689	P	5.20033	P	7.31219	P	7.23101	P	7.25243	P	7.15121	P	8.16895	P
1417078_at	0.98714	A	0.962252	A	2.73873	P	1.60006	A	0.758872	A	0.873919	A	2.20305	A	0.504158	A	2.70836	A	0.515355	A	0.431072	A	0.404648	A	0.681291	A	1.45511	A	1.6562	A
1417079_s_at	4.29765	P	1.63073	A	2.66618	A	2.15273	A	1.79702	A	1.61338	A	2.5246	A	2.31275	P	3.12139	A	0.677056	M	1.69162	P	1.8056	A	1.44357	A	1.16934	A	1.48208	A
1417080_a_at	14.5389	P	12.1571	P	13.3694	P	13.4175	P	10.2229	P	11.9828	P	13.5071	P	13.7038	P	12.9261	P	8.31527	P	12.3416	P	13.2721	P	15.1808	P	12.7692	P	12.5229	P
1417081_a_at	30.006	P	26.4183	P	29.2077	P	25.0703	P	20.4778	P	25.2285	P	25.7773	P	27.2394	P	22.5185	P	20.3614	P	26.5621	P	22.684	P	23.7919	P	22.5823	P	17.8833	P
1417082_at	27.718	P	26.4883	P	28.9213	P	28.6851	P	24.8533	P	28.7511	P	26.844	P	28.57	P	22.7634	P	22.1869	P	24.1225	P	22.7654	P	28.0527	P	23.7979	P	23.4726	P
1417083_at	89.6664	P	72.6724	P	104.134	P	86.0406	P	73.3608	P	80.624	P	101.52	P	92.5599	P	90.9053	P	64.8512	P	89.8129	P	100.488	P	90.683	P	81.3619	P	74.6268	P
1417084_at	23.052	P	20.0011	P	24.6955	P	21.1029	P	15.0317	P	14.0018	P	16.4881	P	18.3534	P	19.2809	P	13.5426	P	16.9493	P	15.8451	P	17.7996	P	11.9144	P	17.4163	P
1417085_at	363.745	P	341.46	P	326.72	P	373.633	P	336.873	P	380.037	P	350.474	P	372.411	P	338.917	P	322.24	P	384.161	P	360.582	P	375.689	P	350.158	P	318.895	P
1417086_at	17.9259	P	13.6406	P	13.2191	P	18.2109	P	14.2684	P	12.8332	P	17.1057	P	15.3319	P	18.086	M	10.5651	P	15.9452	P	16.2584	P	16.8246	P	16.309	P	14.9438	P
1417087_at	9.39928	P	9.28859	P	9.50286	P	9.13081	P	10.8859	P	10.5758	P	14.0161	P	10.9212	P	10.7061	P	6.83187	P	10.8553	P	12.009	P	9.80525	P	8.12986	P	9.78403	P
1417088_at	2.81357	A	2.83579	A	2.52106	A	3.2401	A	3.03733	A	2.56792	M	3.82429	A	3.19726	A	4.72992	A	1.76077	A	4.31743	A	3.01745	A	2.77549	A	2.60245	A	3.03859	P
1417089_a_at	0.435943	A	0.610935	A	1.79468	A	0.171338	A	0.206906	A	0.502834	A	0.729588	A	0.124815	A	1.81049	A	0.189302	A	1.16153	A	0.825248	A	0.793505	A	0.299801	A	0.674909	A
1417090_at	6.93525	P	4.18367	P	4.01662	P	4.50143	P	4.12237	P	2.84447	P	5.03649	P	6.91407	P	2.15255	P	1.53503	P	4.42807	P	3.28694	P	4.10179	P	3.91665	P	3.64029	P
1417091_at	37.8746	P	37.1059	P	38.1624	P	43.7377	P	39.5162	P	40.643	P	44.3215	P	38.7573	P	40.4364	P	33.515	P	34.0682	P	35.9288	P	42.4194	P	36.0766	P	45.4417	P
1417092_at	1.69172	A	0.302367	A	0.275386	A	1.30058	A	0.14088	A	0.825674	A	1.41146	A	0.442843	A	1.14512	A	0.872888	A	0.173529	A	0.701492	A	0.348503	A	0.590817	A	0.225338	A
1417093_a_at	3.4433	P	3.2259	P	3.39777	P	4.0901	P	2.65714	P	3.46594	P	5.73771	P	3.97665	P	2.35532	P	1.70157	P	3.3211	P	3.42495	P	4.04267	P	2.82478	P	2.44689	P
1417094_at	9.30174	P	6.45601	P	7.81888	P	10.8809	P	8.71701	P	8.18409	P	11.9148	P	9.80801	P	10.6496	P	7.36017	P	9.11308	P	8.89949	P	11.8898	P	10.2851	P	9.98814	P
1417095_a_at	5.51127	P	2.44295	P	5.43018	P	2.04021	P	3.06332	P	1.94262	P	2.56729	P	0.916263	P	0.359091	A	1.88954	P	2.94736	P	0.690774	P	2.30933	P	2.14063	P	1.02144	P
1417096_at	7.32386	M	4.37119	A	6.13287	A	7.17653	A	4.04791	A	4.71044	M	7.56689	A	6.5231	A	6.6388	A	4.32909	M	7.34782	M	6.02173	P	8.24387	P	6.23829	P	5.07711	P
1417097_at	6.58335	P	4.60207	P	8.05488	P	5.40704	P	3.68948	M	6.17574	P	5.51362	P	5.92111	P	6.4205	P	3.34214	P	6.97998	P	5.20384	P	5.3753	P	6.24458	P	3.94547	P
1417098_s_at	7.74925	P	5.69902	P	7.77954	P	6.62839	P	6.12767	P	6.61909	P	7.119	P	7.94226	P	6.66449	P	5.34043	P	7.25282	P	9.21812	P	7.62711	P	6.40179	P	7.06561	P
1417099_at	16.394	M	11.612	P	15.4145	A	15.4216	P	12.6551	A	12.4422	P	18.0773	M	14.6182	A	14.5345	A	12.5532	P	16.5633	A	13.6516	P	15.5776	P	13.3951	P	14.0288	P
1417100_at	4.4182	A	3.7193	A	3.1013	A	3.53772	A	2.73907	A	2.86874	A	6.21811	P	3.07554	A	2.93342	A	2.4109	P	4.77228	A	2.57829	A	1.96157	A	0.632691	A	2.45868	A
1417101_at	1.94754	A	1.63585	A	1.40442	A	2.5599	A	1.9927	A	1.12499	A	1.70439	A	2.14294	A	2.11124	A	1.79518	A	1.55141	A	1.46598	A	3.1202	A	2.64565	M	2.40565	A
1417102_a_at	80.674	P	74.1652	P	74.3813	P	71.8864	P	68.7761	P	81.8521	P	80.793	P	79.613	P	69.8347	P	69.6126	P	74.0615	P	75.9912	P	79.1796	P	79.9142	P	65.1704	P
1417103_at	175.727	P	156.799	P	146.819	P	168.961	P	146.197	P	162.046	P	173.811	P	177.956	P	183.814	P	168.261	P	163.112	P	169.202	P	178.181	P	172.521	P	157.661	P
1417104_at	2.92738	A	2.46905	A	4.25348	P	3.59016	P	2.33902	P	3.3688	P	3.76174	P	3.19147	P	3.73785	P	1.68604	P	2.29065	A	2.85169	P	2.75602	P	1.4673	P	2.18217	P
1417105_at	15.8961	P	14.2804	P	18.698	P	17.0791	P	12.7649	P	18.1419	P	19.7593	P	15.4701	P	17.3879	P	13.5511	P	13.221	P	14.3013	P	14.5931	P	14.092	P	14.3419	P
1417106_at	5.94703	P	4.97369	P	6.3298	P	5.78631	P	3.00269	P	5.73741	P	4.7558	P	8.2747	P	7.67764	P	3.93818	P	4.32907	P	4.84083	P	5.40842	P	5.77346	P	6.56489	P
1417107_at	10.2535	P	7.62946	P	7.18935	P	9.94492	P	5.82104	P	7.78903	P	6.69634	P	9.4885	P	6.32213	M	4.3112	P	5.22879	P	6.51846	P	6.00572	P	6.60314	P	5.74953	P
1417108_at	19.8791	P	17.3955	P	19.4873	P	21.6489	P	15.3816	P	18.3525	P	21.2885	P	21.7377	P	21.8066	P	11.3806	P	16.8942	P	18.0834	P	18.5146	P	16.1935	P	16.5089	P
1417109_at	9.81403	P	6.69652	P	9.47011	P	11.1342	P	8.57279	P	9.22825	P	13.178	P	9.32021	P	6.07001	P	7.92171	P	6.87332	P	10.3764	P	12.1546	P	10.87	P	8.94441	P
1417110_at	66.2125	P	69.093	P	64.6791	P	70.5947	P	59.4629	P	65.7308	P	77.5319	P	74.9973	P	80.6493	P	86.9734	P	58.0578	P	65.2541	P	79.2516	P	74.5074	P	76.9163	P
1417111_at	89.0484	P	93.5924	P	82.4654	P	95.5594	P	81.4627	P	85.6457	P	92.4735	P	91.1918	P	88.4539	P	100.011	P	80.7617	P	95.8853	P	99.1085	P	89.0272	P	87.3238	P
1417112_at	5.9773	A	5.70445	A	10.4784	A	5.338	A	3.87291	A	4.34079	A	5.67664	A	4.84879	A	1.61768	A	3.1844	A	5.0179	A	4.9578	A	4.12807	A	3.11559	A	3.93947	A
1417113_at	13.3	P	11.0177	P	9.96777	P	14.5685	P	10.3046	P	10.2095	P	12.803	P	10.4909	P	7.13186	P	6.71317	P	12.7841	P	8.82141	P	11.5709	P	8.03504	P	8.37181	P
1417114_at	6.95953	P	5.15729	P	5.8571	P	6.86837	P	4.57899	P	6.14651	P	7.19264	P	5.77887	P	7.48411	P	4.14004	P	5.11744	P	4.87006	P	5.28257	P	4.08478	P	5.40387	P
1417115_at	1.40686	A	0.714053	A	1.86077	A	1.54031	M	0.89076	A	0.767798	A	1.84247	A	0.375101	A	2.63347	A	0.816975	A	0.409757	A	1.09705	A	1.17078	A	0.352919	A	0.257984	A
1417116_at	4.60515	P	5.31954	P	5.44989	P	4.07269	P	3.53253	P	3.9956	P	6.92463	P	4.16644	P	6.36917	P	2.37491	P	4.1662	P	3.13773	P	5.01133	P	3.45665	P	2.45868	P
1417117_at	1.02842	A	0.738712	A	0.315448	A	0.786185	A	0.179604	A	0.473964	A	0.315114	A	1.23343	A	0.802678	A	0.0856369	A	0.256631	A	1.28367	A	0.501732	A	0.951445	A	0.16593	A
1417118_a_at	4.24945	A	2.89363	A	3.39119	A	3.17581	A	3.18906	A	2.64554	A	4.80379	A	4.52806	A	5.66901	A	3.19123	M	2.67821	A	3.71903	A	4.50314	A	3.26432	A	4.41979	A
1417119_at	4.36395	P	3.12024	P	5.71919	P	3.71242	M	3.77242	P	3.7283	P	4.76266	P	3.7693	P	3.37677	A	2.71838	P	2.32476	A	3.79994	P	2.97697	P	3.07224	P	4.01739	A
1417120_at	4.48453	A	3.02528	A	5.28564	A	5.03272	A	4.37241	A	4.15116	A	6.91792	A	5.47698	A	4.85707	A	2.61196	A	4.43972	A	4.9227	A	5.36205	A	5.09025	A	4.21542	A
1417121_at	2.96333	A	0.822834	A	1.66244	A	1.01713	A	0.990174	A	0.681024	A	2.27473	A	1.31083	A	1.46232	A	0.523147	A	0.875032	A	0.977032	A	1.41813	A	0.531108	A	0.964306	A
1417122_at	0.939998	A	0.35464	A	0.0542228	A	0.639275	A	0.48171	A	0.440294	A	0.0915816	A	1.05425	A	0.862819	A	0.267233	A	0.102044	A	0.868497	A	0.0790284	A	0.0499368	A	0.060078	A
1417123_at	2.90341	A	1.61025	A	2.94971	A	1.34263	A	1.76731	A	1.33281	A	1.76987	A	2.00211	A	1.99571	A	0.628658	A	1.95073	A	1.08611	A	1.31648	A	1.95647	A	1.64457	A
1417124_at	87.2578	P	85.6201	P	87.1882	P	80.3533	P	72.5202	P	77.4972	P	86.6853	P	91.1603	P	78.6196	P	80.6562	P	92.0078	P	94.5559	P	97.6605	P	84.3983	P	82.933	P
1417125_at	358.342	P	342.768	P	306.651	P	397.237	P	343.07	P	367.242	P	378.718	P	392.614	P	376.945	P	368.427	P	360.664	P	385.873	P	365.389	P	386.542	P	373.591	P
1417126_a_at	68.5925	P	39.0342	P	64.1737	P	58.0576	P	41.7962	P	63.9324	P	63.343	P	60.9059	P	47.1702	P	34.0422	P	62.0704	P	55.965	P	85.9779	P	43.7099	P	47.3665	P
1417127_at	2.35308	A	1.80529	A	5.0425	A	2.37134	A	1.42078	A	0.671386	A	2.51036	A	1.73724	A	2.19388	A	0.80586	P	2.4044	A	0.922693	A	2.12236	A	1.981	P	1.58647	A
1417128_at	1.85229	A	1.29952	A	1.78146	A	1.31861	A	0.948703	A	1.096	A	1.97994	A	2.50553	A	1.30748	A	0.343915	A	1.66354	A	1.28367	A	1.07606	A	1.60151	P	2.09418	P
1417129_a_at	0.273417	A	1.41123	A	1.78807	A	1.61797	A	0.750656	A	1.49725	A	1.42619	A	0.595722	A	0.818702	A	0.430856	A	0.293337	A	0.717582	A	2.18678	A	0.370664	A	0.708763	A
1417130_s_at	99.8978	P	71.5048	P	100.831	P	89.1888	P	69.3809	P	84.9353	P	86.6506	P	93.8123	P	90.6633	P	50.8298	P	86.8114	P	96.0858	P	67.7703	P	62.5436	P	75.0115	P
1417131_at	2.85549	A	1.3858	A	1.72857	A	3.14657	A	1.59791	A	2.13642	A	2.77303	A	3.12193	A	2.73334	A	1.72023	A	2.07513	A	2.18759	A	2.18033	A	0.590817	A	2.1059	A
1417132_at	0.928217	A	2.72027	A	1.51031	A	3.93916	A	3.97787	P	2.37879	A	3.93533	A	2.95368	A	3.16321	A	1.31421	A	1.57942	A	1.64932	A	3.18538	A	2.0485	A	1.96534	A
1417133_at	4.95523	P	3.81517	P	4.51657	P	3.66586	P	3.23247	P	3.26681	P	4.89284	P	5.51688	P	4.10003	P	1.91483	P	4.38729	P	3.52862	P	3.23102	P	3.4194	P	4.05937	P
1417134_at	5.06395	P	2.29182	A	2.97608	A	4.27564	P	2.21479	A	2.90271	P	5.07066	P	3.3362	P	3.72523	A	1.95285	P	1.97898	A	2.93737	P	3.99671	P	3.25192	P	3.35386	A
1417135_at	3.85207	P	2.83053	P	4.14164	P	3.16411	P	1.91604	P	1.9184	P	2.94261	P	2.39459	P	3.53617	P	1.13679	P	2.33613	P	1.89518	P	2.361	P	1.93194	P	1.63876	P
1417136_s_at	0.963564	A	0.773299	A	1.23226	P	1.62394	P	1.18175	M	1.6521	P	2.13123	M	1.81977	P	2.30561	P	0.358606	A	1.21696	A	1.23964	A	1.57739	A	1.55268	P	1.02144	A
1417137_at	0.141	A	0.199161	A	0.175077	A	0.0809173	A	0.114007	A	0.16193	A	0.15117	A	0.137555	A	0.215717	A	0.0836622	A	0.127407	A	0.045286	A	0.0906993	A	0.124476	A	0.0704787	A
1417138_s_at	10.6932	P	8.435	P	11.0478	P	9.4307	P	4.96673	P	9.7359	P	11.5506	P	9.66792	P	12.2312	A	7.00474	P	9.05322	P	12.4599	P	10.5686	P	9.79606	P	8.21196	P
1417139_at	3.06523	P	4.2747	P	2.51446	P	2.87716	P	2.45492	P	2.66979	P	2.61703	P	3.76353	P	3.07123	P	1.17196	P	3.70223	P	3.13773	P	2.09661	P	1.41855	P	2.04729	P
1417140_a_at	7.36638	P	6.00891	P	9.83682	P	6.89692	P	5.30252	P	6.21958	P	8.57076	P	5.72195	P	6.258	P	4.3649	P	5.27569	P	5.50331	P	6.47822	P	5.62914	P	6.4064	P
1417141_at	20.6685	P	15.9739	P	22.5127	P	17.129	P	24.8721	P	13.0679	P	29.2598	P	24.3923	P	12.5851	P	10.43	P	19.648	P	18.6667	P	15.6118	P	13.4718	P	17.8075	P
1417142_at	6.21962	P	6.15596	P	5.78487	P	6.89692	P	4.23635	P	6.79452	P	6.97158	P	5.47128	P	6.17252	P	3.58086	P	4.70219	P	6.48885	P	5.00472	P	5.77973	P	6.07766	P
1417143_at	0.198412	A	0.107504	A	0.0945961	A	0.16494	A	0.106371	A	0.104556	A	0.192851	A	0.194493	A	0.500412	A	0.0301094	A	0.142721	A	0.0935663	A	0.179433	A	0.101398	A	0.144497	A
1417144_at	7.09308	P	4.89818	P	6.88103	P	6.44538	P	5.48844	P	4.88559	P	6.83739	P	7.0499	P	7.30362	P	3.10256	P	5.95758	P	7.4037	P	5.98578	P	4.97135	P	5.29487	P
1417145_at	6.99595	P	5.37368	P	5.4893	P	5.17103	P	5.18755	P	6.18548	P	4.80379	P	6.10871	P	4.56901	P	5.16723	P	6.04598	P	5.94501	P	4.81314	P	3.63677	P	4.94419	P
1417146_at	11.8731	P	10.9897	P	11.5973	P	12.2466	P	7.78578	P	8.7744	P	13.32	P	10.8262	P	10.9802	P	7.50386	P	10.0188	P	12.0699	P	10.082	P	9.23782	P	7.91715	P
1417147_at	1.99519	A	1.5591	A	1.8872	A	2.90648	A	2.83836	A	2.02013	A	4.14996	A	2.26009	A	2.91673	A	1.21615	A	1.96768	A	1.53809	A	2.38038	A	2.76916	A	2.05315	A
1417148_at	0.221451	A	0.121075	A	0.248661	A	0.209581	A	0.125498	A	0.195447	A	0.242183	A	0.263419	A	0.261958	A	0.0352386	A	0.127407	A	0.148041	A	0.185407	A	0.141846	A	0.192856	A
1417149_at	1.84039	A	2.09967	A	1.56985	A	2.84783	A	2.27902	A	2.82021	A	3.93533	A	2.42964	A	1.74888	A	1.45579	A	2.3077	A	1.93443	A	2.97046	A	2.30051	P	2.08831	A
1417150_at	0.146727	A	0.134718	A	0.282066	A	0.279162	A	0.175716	A	0.23858	A	0.125842	A	0.219629	A	0.362996	A	0.0387231	A	0.0919629	A	0.183211	A	0.102416	A	0.0956456	A	0.107263	A
1417151_a_at	2.11439	A	0.852622	A	1.58969	A	2.01057	A	1.53034	P	0.922177	A	2.18869	A	1.8963	A	2.65843	A	0.283753	A	1.25026	A	1.21216	A	1.814	A	0.554975	A	1.4184	A
1417152_at	10.455	P	6.43416	P	6.38231	P	9.23835	P	5.74115	P	6.76528	P	9.69932	P	7.71664	P	8.46191	P	5.55534	P	6.45915	P	6.75561	P	7.01187	P	6.94951	P	5.5857	P
1417153_at	0.945888	A	1.71791	A	0.355481	A	1.87999	A	0.60747	A	1.61822	A	1.57297	A	1.87276	A	3.55296	A	1.43759	A	0.246179	A	1.56031	A	1.94873	A	2.36206	A	1.41262	A
1417154_at	0.342932	A	0.349872	A	0.46878	A	0.304325	A	0.191287	A	0.30575	A	0.442463	A	0.338001	A	0.579504	A	0.120183	A	0.225327	A	0.143045	A	0.403467	A	0.252753	A	0.230768	A
1417155_at	1.98923	A	1.17817	A	0.595228	A	1.75508	A	0.672783	A	1.50209	A	1.97271	A	1.4593	A	1.44191	A	0.37586	A	1.78159	A	0.368114	A	0.563457	A	1.55878	A	0.155201	A
1417156_at	0.939998	A	0.620723	A	1.8806	A	1.02318	A	1.00263	A	0.734047	A	1.63146	A	0.862105	A	1.01576	A	0.0956115	A	1.46193	A	0.347309	A	0.60679	A	0.873012	A	0.263439	A
1417157_at	26.2995	P	20.0587	P	25.3794	P	22.3818	P	16.4333	P	20.8556	P	23.3612	P	21.869	P	19.8792	P	15.793	P	20.2832	P	19.2695	P	21.3693	P	20.1942	P	18.4644	P
1417158_at	2.59214	P	2.18785	M	1.95989	P	2.61286	P	1.47131	P	1.83123	P	2.60993	P	2.39459	P	1.96274	A	0.739664	P	1.72534	A	1.41062	P	1.97442	P	1.76044	P	1.39527	P
1417159_at	2.90341	A	0.664856	A	1.64922	A	2.18231	A	2.17201	A	2.47577	A	3.87289	A	2.3829	A	2.55865	A	1.59641	A	0.793001	A	0.311037	A	3.2245	A	1.51607	A	2.90211	A
1417160_s_at	0.494232	A	0.189886	A	1.84094	A	0.8654	A	2.44632	A	0.628022	A	1.2043	A	0.455125	A	2.34703	A	0.525748	A	0.581309	A	0.536266	A	1.31013	A	0.945407	A	1.33751	A
1417161_at	23.1261	P	18.1971	P	20.5439	P	23.8619	P	23.2087	P	23.4975	P	25.8456	P	28.9553	P	25.2884	P	21.4602	P	21.7231	P	26.885	P	21.7564	P	20.8391	P	20.4399	P
1417162_at	17.6797	P	18.1742	P	17.9019	P	24.955	P	22.6335	P	25.4198	P	25.1124	P	28.4126	P	30.9506	P	16.5179	P	15.3524	P	21.4452	P	19.8922	P	20.4134	P	19.0968	P
1417163_at	1.54326	A	1.6461	A	3.87184	P	0.429278	A	1.89476	A	1.66662	A	1.8787	A	1.89041	A	1.26276	A	0.549247	A	0.771179	A	1.3002	A	1.9102	A	1.40637	A	1.65039	A
1417164_at	4.56293	A	1.23372	A	2.68597	A	2.60698	A	1.43341	A	1.70534	A	2.76595	A	3.02333	A	2.38019	A	1.0294	A	2.36456	A	2.36843	M	2.26416	A	1.84002	A	2.16457	P
1417165_at	17.4889	P	16.0822	P	17.8301	P	15.1095	P	13.791	P	15.6406	P	21.3387	P	17.4453	P	16.2675	P	14.5688	P	16.839	P	14.0008	P	17.6347	P	15.3855	P	12.916	P
1417166_at	4.2856	P	4.52147	P	5.31192	P	4.37989	P	4.14866	P	5.40147	P	5.01598	P	4.61977	P	3.51099	P	4.03715	P	4.35818	P	4.49069	P	3.7868	P	3.65541	P	2.49406	P
1417167_at	10.962	P	8.08694	P	8.84783	M	13.3671	P	10.9314	P	9.65779	P	14.5497	P	12.415	P	12.7512	P	7.88643	P	9.75455	P	10.7699	P	12.0391	P	13.2226	P	10.8557	P
1417168_a_at	5.75935	P	16.3102	P	2.96289	P	21.7261	P	7.78578	P	8.36945	P	10.5521	P	5.05463	P	8.17722	P	3.88531	P	3.95136	P	3.7017	P	6.85832	P	7.59285	P	9.61713	P
1417169_at	8.64979	A	16.881	P	3.89816	A	23.9773	P	10.9769	A	11.5283	A	11.8953	A	7.3948	A	9.23118	A	9.59326	A	9.65253	A	8.37158	A	11.4218	A	12.3034	A	13.272	A
1417170_at	8.10199	A	6.18866	A	9.08367	A	8.14979	A	6.8543	M	8.35482	A	8.76274	M	9.81362	M	7.10611	A	5.98515	P	7.18161	A	8.5214	P	7.72757	A	7.47292	P	7.5982	P
1417171_at	0.0612707	A	0.586498	A	1.02682	A	0.0612091	A	0.526206	A	0.0330826	A	0.767813	A	1.09015	A	0.188884	A	0.319642	A	0.0471939	A	0.0311741	A	0.594399	A	0.554975	A	0.753989	A
1417172_at	8.30887	P	4.75271	P	8.78886	P	6.10752	P	5.2406	P	5.03157	P	9.29767	P	8.39293	P	5.59233	P	3.83607	P	5.93991	P	5.52094	P	7.02523	P	4.67125	P	4.70284	P
1417173_at	2.22175	P	2.14115	P	2.42209	P	3.5785	P	2.60976	P	2.25274	P	4.17761	P	3.42872	P	2.47559	P	1.94968	P	3.07941	P	2.83457	P	3.09414	P	2.26359	P	2.22328	P
1417174_at	3.61755	P	1.83102	A	3.71385	P	2.72455	A	0.676874	A	3.15028	P	3.16082	P	2.2952	M	2.58774	M	1.84856	P	1.61305	A	1.72738	A	2.73655	P	3.73623	P	1.74933	A
1417175_at	5.06395	P	4.31221	P	4.72041	P	4.15391	P	4.6626	P	3.84979	P	4.61853	P	4.40188	P	4.98009	P	1.63032	P	3.80645	P	3.65551	P	4.46361	P	3.08463	P	3.15149	P
1417176_at	2.92138	A	2.41164	P	2.67278	M	3.23426	A	2.07802	A	1.90387	P	2.02323	A	2.90722	A	6.59169	A	1.09597	A	2.59824	P	1.69948	A	1.73716	A	2.31282	A	2.49406	A
1417177_at	13.8579	P	14.8931	P	16.616	P	13.2104	P	11.0951	P	12.9848	P	19.8035	P	19.0074	P	15.3167	P	6.94705	P	13.8409	P	10.3341	P	13.2768	P	12.6479	P	12.7038	P
1417178_at	5.83199	A	4.90896	A	4.80587	A	4.06109	A	2.34331	A	3.54853	A	2.7801	A	4.16644	A	4.73415	A	1.49228	A	3.47683	A	2.48744	A	3.23102	A	2.14677	A	1.09014	A
1417179_at	1.14649	A	0.364185	A	0.542007	A	1.20432	A	1.64443	A	1.00424	A	2.51036	A	1.53632	A	0.830727	A	0.358606	A	1.03443	A	0.40988	A	1.17711	A	0.842885	A	0.16593	A
1417180_at	11.0415	P	8.29128	P	10.9169	P	11.893	P	9.61132	P	9.24777	P	14.6973	P	9.55019	P	12.4016	P	5.85008	P	9.90466	P	11.2066	P	9.87273	P	8.26266	P	8.42717	P
1417181_a_at	0.834059	M	0.635418	A	1.21902	A	0.92011	A	0.61562	A	0.425868	A	1.09994	A	1.50079	A	0.20037	A	0.383292	P	0.743934	A	0.552166	A	1.85888	M	0.710611	A	0.290773	A
1417182_at	9.38099	P	7.46992	P	9.54215	P	7.87129	P	6.47945	P	7.1357	P	11.8238	P	9.17989	P	7.75509	A	5.6931	P	7.44286	P	9.02568	P	6.19193	P	7.17013	P	5.84061	P
1417183_at	27.5445	P	24.9794	P	25.2231	P	26.6112	P	24.3046	P	22.4778	P	26.3729	P	25.9558	P	25.2705	P	17.3491	P	23.6567	P	21.1516	P	23.5146	P	20.1877	P	18.515	P
1417184_s_at	176.943	P	204.758	P	304.647	P	282.801	P	204.219	P	258.58	P	299.508	P	263.739	P	267.226	P	223.329	P	228.107	P	297.781	P	231.213	P	218.557	P	243.93	P
1417185_at	18.1168	P	9.75576	P	19.5852	P	14.7359	P	17.5986	P	21.8357	P	28.0874	P	23.3938	P	13.7186	P	6.04157	P	19.7897	P	16.6845	P	17.3531	P	13.8298	P	31.1593	P
1417186_at	39.1076	P	28.7327	P	36.3556	P	30.318	P	24.0656	P	32.6981	P	38.1604	P	36.2755	P	32.4583	P	31.6602	P	30.6824	P	35.5388	P	33.2226	P	34.5565	P	34.5053	P
1417187_at	0.505902	A	0.547498	A	1.45737	A	2.64227	A	3.05466	A	1.34248	A	3.05535	A	2.593	A	1.97098	A	1.26949	A	1.35037	A	1.39403	A	2.47737	A	2.52843	A	3.63431	A
1417188_s_at	4.43629	P	3.6927	P	3.97056	P	5.55654	P	3.40194	P	3.86923	P	5.1526	P	5.73333	P	3.18413	P	3.41798	P	4.12553	P	4.13596	P	5.62721	P	3.89797	P	5.44022	P
1417189_at	30.1611	P	17.2925	P	30.828	P	26.2714	P	23.2134	P	26.7393	P	23.9853	P	28.7817	P	20.9666	P	24.1606	P	23.4271	P	25.8066	P	28.0875	P	25.0147	P	19.1411	P
1417190_at	9.62492	P	21.414	P	11.4665	P	17.129	P	12.7283	P	8.872	P	17.8109	P	13.7815	P	13.6879	P	8.6401	P	14.4984	P	9.87495	P	9.70406	P	13.2929	P	13.0658	P
1417191_at	104.656	P	101.087	P	78.7961	P	113.376	P	126.024	P	147.509	P	112.821	P	164.371	P	88.2075	P	128.833	P	100.413	P	172.322	P	115.369	P	129.19	P	130.624	P
1417192_at	18.9791	P	20.1508	P	18.4174	P	20.3852	P	18.0155	P	17.1921	P	19.0585	P	20.6754	P	16.2675	P	14.3112	P	20.0056	P	18.437	P	19.899	P	14.8409	P	15.8797	P
1417193_at	106.964	P	96.7073	P	96.6166	P	124.208	P	111.173	P	112.415	P	113.311	P	125.156	P	121.853	P	84.0243	P	104.337	P	123.777	P	122.338	P	108.454	P	89.8859	P
1417194_at	3.44931	P	2.61546	P	2.0986	P	4.19449	P	3.3063	P	3.63112	P	5.15943	P	3.59624	P	4.22662	P	2.09321	P	2.33044	P	2.89166	P	4.08865	P	3.40079	P	3.46118	P
1417195_at	5.0277	P	3.25764	P	5.36448	P	4.59974	P	3.74622	P	3.44166	P	3.7826	P	3.70587	P	4.98433	P	1.29928	P	4.55047	P	2.97168	P	4.20695	P	2.34975	P	2.2703	P
1417196_s_at	2.20982	P	2.08412	P	3.10789	P	2.83023	P	2.24904	P	2.87359	P	2.30336	P	2.35368	P	2.31803	P	1.34415	P	2.04117	P	2.27793	P	2.39977	P	1.88904	P	1.34328	P
1417197_at	1.17603	A	0.241137	A	0.714881	A	0.761763	A	1.11497	A	1.09117	A	0.15117	A	1.16782	A	0.718722	A	0.0352386	A	1.0841	A	1.49924	A	0.668856	A	0.0784334	A	0.964306	A
1417198_at	0.238755	A	0.967249	A	0.987031	A	0.266555	A	0.137028	A	0.0902338	A	0.20112	A	0.741381	A	0.139386	A	0.370918	A	1.51784	A	0.733688	A	0.14966	A	0.205893	A	0.484269	A
1417199_at	44.0202	P	36.9577	P	36.2581	P	50.29	P	39.6881	P	62.1885	P	44.6883	P	42.9781	P	43.3014	P	44.7087	P	35.8006	P	48.6036	P	45.3932	P	55.5517	P	42.8168	P
1417200_at	54.0009	P	59.3775	P	47.0469	P	56.5432	P	50.0218	P	50.8689	P	57.0812	P	55.8317	P	58.8575	P	53.876	P	48.7307	P	55.6259	P	57.395	P	50.057	P	50.0199	P
1417201_at	3.53341	A	3.92182	M	4.26664	P	3.4386	A	2.38192	A	2.87844	A	5.64949	M	3.04654	M	4.80196	P	2.02923	P	3.33839	P	3.50557	P	3.25059	P	3.09701	A	2.89618	P
1417202_s_at	13.3429	P	10.4864	P	10.3998	P	14.295	P	11.9471	P	10.8981	P	13.2813	P	11.8527	P	13.1055	P	10.1486	P	11.3681	P	11.2673	P	12.5011	P	11.9718	P	13.122	P
1417203_at	82.4877	P	34.2429	P	49.539	P	69.9139	P	44.4982	P	77.3197	P	102.832	P	81.6442	P	107.985	P	78.5112	P	56.9792	P	84.9086	P	99.3113	P	90.5047	P	68.9966	P
1417204_at	61.8891	P	52.208	P	60.5834	P	73.4483	P	60.6223	P	59.3317	P	72.7272	P	74.6967	P	74.1907	P	70.6102	P	55.0552	P	78.4134	P	77.6553	P	78.7194	P	70.9819	P
1417205_at	23.2126	P	18.5699	P	22.5192	P	22.7617	P	16.5764	P	20.2089	P	20.4964	P	24.0268	P	22.0512	P	19.4017	P	21.6983	P	20.3031	P	21.2518	P	22.1236	P	23.3006	P
1417206_at	22.9716	A	14.598	A	18.9524	A	18.6873	A	14.9396	A	22.6102	M	19.4185	A	18.1224	A	16.973	A	13.5213	A	14.602	A	21.2265	A	20.6234	A	20.6391	M	20.6936	P
1417207_at	0.875235	A	1.26407	A	1.49046	A	1.39662	A	0.767091	A	1.73439	A	0.760177	A	1.89041	A	3.36839	A	0.461317	A	0.684131	A	1.30571	A	1.83323	A	0.489397	A	1.29136	A
1417208_at	82.3239	P	86.5262	P	86.4443	P	92.998	P	81.5805	P	95.9206	P	90.6753	P	82.2912	P	88.1192	P	65.3579	P	76.5845	P	85.0548	P	89.4699	P	79.2106	P	74.3549	P
1417209_at	13.5268	P	14.859	P	13.7224	P	13.8984	P	12.1571	P	11.5381	P	13.2942	P	8.13389	P	14.6531	P	8.42597	P	12.6143	P	9.92928	P	12.0799	P	10.9591	P	8.86429	P
1417210_at	16.3202	P	11.3371	P	17.1513	P	13.2216	P	9.21795	P	9.36491	P	14.1705	P	12.2926	P	11.4984	P	9.03475	P	13.6463	P	14.3382	P	15.783	P	6.19428	P	8.05223	P
1417211_a_at	20.1257	P	16.7553	P	16.492	P	22.3212	P	16.618	P	15.3715	P	25.2367	P	22.0495	P	19.5334	P	14.5774	P	17.0352	P	21.4639	P	21.0446	P	21.039	P	19.8757	P
1417212_at	16.0375	P	15.3989	P	12.1271	P	16.1342	P	11.8833	P	17.4809	P	16.9912	P	16.7068	P	20.8955	P	10.116	P	12.0027	P	13.4373	P	16.1802	P	14.6744	P	13.8723	P
1417213_a_at	7.59728	P	6.12326	P	7.1172	P	8.08161	P	6.87217	P	7.05771	P	7.5869	P	7.06122	P	8.69505	A	3.80095	P	6.51826	P	6.99907	P	7.09871	P	5.53507	P	5.35542	P
1417214_at	1.09924	A	1.30966	A	1.33822	A	0.81668	A	0.990174	A	0.864269	A	0.26662	A	0.399773	A	0.508304	A	0.154153	A	0.204546	A	0.653322	A	1.06975	A	0.388428	A	1.38371	A
1417215_at	0.186907	A	0.125615	A	0.228606	A	0.84105	A	0.0722903	A	0.104556	A	0.0915816	A	0.099213	A	1.49907	A	0.120183	A	0.880512	A	0.22378	A	0.263547	A	0.620721	A	0.144497	A
1417216_at	2.40684	A	2.86733	P	3.54925	A	5.34375	P	2.65714	P	3.55824	P	4.06004	P	4.0457	P	3.26784	P	1.72957	P	3.24622	P	3.59781	P	3.99671	P	3.07843	P	3.15743	P
1417217_at	3.49736	P	2.00131	A	3.81918	A	3.09391	M	1.18593	A	2.30607	A	2.76595	A	2.13122	A	1.25464	A	0.769898	A	2.65535	A	1.38851	P	1.93588	A	1.76656	A	1.88351	P
1417218_at	1.82849	A	1.70251	A	2.31649	A	2.27098	A	1.68677	M	1.80217	M	0.790693	A	1.63687	A	1.64635	A	0.594048	A	1.16153	A	0.755188	A	1.44994	A	0.770676	A	1.0386	A
1417219_s_at	4.93107	P	2.70454	A	5.05565	P	4.14231	P	2.91616	P	3.22797	P	3.9284	P	4.71141	P	1.45008	A	1.84542	P	3.82382	P	2.92023	P	2.94444	P	3.27052	P	3.80773	P
1417220_at	215.125	P	177.288	P	219.865	P	231.225	P	183.028	P	233.492	P	233.819	P	243.817	P	235.496	P	217.314	P	218.314	P	249.819	P	242.815	P	206.273	P	214.229	P
1417221_at	1.26474	P	1.09257	P	0.508729	A	1.90969	P	0.74655	P	1.07668	P	1.485	P	1.28108	P	0.433493	A	0.541397	P	1.12279	P	0.982473	P	1.20874	P	0.776688	P	1.18198	P
1417222_a_at	12.069	P	8.76711	P	10.2035	P	13.6356	P	10.3545	P	10.649	P	9.9162	P	13.0099	P	8.1255	P	10.3851	P	9.59253	P	12.1551	P	11.8287	P	10.6093	P	9.17258	P
1417223_at	5.35404	P	3.47485	P	4.37846	P	5.27468	P	4.35484	P	5.89811	P	7.67361	P	6.3756	P	3.60336	A	3.60174	P	3.69066	P	6.16938	P	5.03116	P	5.45983	P	6.175	P
1417224_a_at	3.42528	A	2.40643	M	3.50315	A	2.1409	P	1.68677	A	1.97653	P	2.58151	P	2.52303	A	1.98334	A	1.01789	P	1.79848	A	1.7553	P	2.49678	A	2.42982	P	1.81346	P
1417225_at	18.9545	P	13.6859	P	21.2024	P	21.0477	P	15.7365	P	19.1654	P	22.3232	P	21.7705	P	18.3115	P	14.2854	P	16.3674	P	17.0492	P	20.2439	P	21.1681	P	17.877	P
1417226_at	8.67415	P	5.75333	P	7.43202	P	8.50176	P	9.94638	P	6.9846	P	9.6467	P	7.56424	P	9.19656	P	4.49778	P	8.06172	P	6.89214	P	7.66729	P	8.1109	P	7.5553	P
1417227_at	49.6162	P	31.2558	P	36.4791	P	48.5483	P	36.8934	P	44.3454	P	46.3577	P	45.2444	P	48.2873	P	40.2063	P	44.1775	P	47.4698	P	51.2166	P	44.9949	P	39.2954	P
1417228_at	5.37218	A	4.28542	A	6.63826	A	6.55978	A	3.88602	A	6.34137	A	9.2713	A	7.80127	A	7.87563	A	4.86352	A	5.75151	A	4.9461	A	6.93174	A	4.73999	A	4.59436	A
1417229_at	4.2374	A	1.4214	A	3.10789	A	5.7289	A	2.43773	A	3.23768	A	1.49235	A	4.85451	A	4.37869	A	2.11246	A	3.4422	A	3.09188	A	2.96395	A	0.543039	A	2.60621	A
1417230_at	2.8495	A	1.37564	A	1.8806	A	1.28255	A	1.53878	M	1.46822	A	2.58151	A	2.38875	P	2.03282	A	0.786465	A	1.22251	A	1.31674	P	1.97442	A	1.50997	A	1.00429	A
1417231_at	25.2225	P	22.2986	P	32.025	P	34.609	P	24.239	P	25.9986	P	36.0088	P	36.2809	P	25.1722	P	20.1761	P	27.8164	P	28.0666	P	26.2985	P	23.358	P	32.0801	P
1417232_at	13.723	P	11.3483	P	18.5349	P	16.718	P	10.8632	P	11.372	P	15.1654	P	14.1695	P	13.3769	P	8.0552	P	11.2835	P	14.2768	P	11.4624	P	7.10078	P	12.8348	P
1417233_at	19.1024	P	20.364	P	18.3326	P	20.1035	P	18.6044	P	18.4945	P	19.6268	P	19.8803	P	16.2234	P	16.2553	P	17.213	P	22.9221	P	22.5727	P	22.7309	P	19.0335	P
1417234_at	0.0612707	A	0.0985009	A	0.208542	A	0.093972	A	0.425305	A	0.0950067	A	0.225811	A	0.073411	A	0.154564	A	0.0335154	A	0.0819231	A	0.045286	A	0.0616233	A	0.038627	A	0.0809328	A
1417235_at	21.8351	P	16.8981	P	17.1187	P	25.8274	P	22.9468	P	22.6935	P	26.2675	P	23.8904	P	25.5788	P	16.1505	P	22.3545	P	22.4084	P	23.1058	P	16.5529	P	18.8058	P
1417236_at	16.7322	P	10.0455	P	14.7613	P	17.9836	P	10.8314	P	14.3344	P	14.7037	P	18.5348	P	15.6818	P	8.91887	P	17.1087	P	12.4721	P	11.4285	P	11.3474	P	11.7007	P
1417237_at	6.21356	P	2.022	M	6.63826	P	6.14763	M	3.72439	P	4.02477	P	6.93134	P	6.85179	P	6.27082	A	2.33574	M	2.04683	A	3.13773	P	5.52773	P	3.82953	P	3.72996	P
1417238_at	2.17999	A	0.62562	A	2.67278	A	3.12902	A	2.93778	A	3.17455	A	2.2389	A	3.04654	A	4.03257	A	1.99098	A	2.33044	A	4.58394	A	2.36746	A	2.9299	A	4.0054	A
1417239_at	14.8028	P	10.9393	P	13.0622	P	15.1095	P	10.1776	P	12.579	P	12.8871	P	14.2527	P	7.923	P	9.71042	P	12.5355	P	12.2161	P	12.984	P	11.4747	P	11.7816	P
1417240_at	12.6199	P	10.4249	P	12.1206	P	18.7704	P	11.8422	P	13.0727	P	20.5216	P	14.369	P	16.0693	P	12.4188	P	10.127	P	14.7742	P	12.3856	P	13.2993	P	12.1552	P
1417241_at	7.27526	P	6.81145	P	6.94008	P	6.7027	P	6.06096	P	6.53625	P	7.9467	P	8.74732	P	5.7841	P	5.1048	P	6.36462	P	6.31128	P	5.48795	P	5.85506	P	6.91893	P
1417242_at	19.6016	P	18.4437	P	24.0245	P	21.7427	P	18.4049	P	20.2628	P	23.0739	P	24.9483	P	18.9177	P	14.7366	P	14.663	P	16.1967	P	18.6523	P	18.8285	P	16.9435	P
1417243_at	13.2816	P	10.1403	P	11.5188	P	11.2242	P	7.64667	P	9.19408	P	11.7328	P	11.613	P	13.0049	P	5.82013	P	9.24484	P	10.9396	P	8.65359	P	11.3601	P	9.48122	P
1417244_a_at	8.997	A	7.35998	P	15.1141	P	9.05155	P	11.7236	P	8.92079	P	12.4339	P	13.6816	P	12.454	P	7.59339	P	12.3598	P	9.42881	P	8.06271	P	7.3972	P	9.8335	P
1417245_at	10.0337	P	5.28166	P	8.02211	P	9.15912	P	5.60809	P	6.69218	P	9.00732	P	9.37631	P	6.3093	P	5.16723	P	7.0274	P	6.29353	P	6.89169	P	8.26898	P	8.84581	P
1417246_at	419.778	P	431.247	P	459.735	P	456.416	P	404.867	P	448.162	P	425.856	P	467.388	P	432.565	P	442.929	P	465.129	P	438.719	P	459.911	P	418.328	P	402.413	P
1417247_at	5.52942	P	5.30872	P	6.91383	P	7.54124	P	5.27598	P	5.15323	P	7.8868	P	7.06122	P	6.9002	P	3.93112	P	4.6088	P	5.60329	P	7.56016	P	6.89281	P	5.02272	P
1417248_at	4.79825	P	5.15188	P	3.71385	P	5.51631	P	2.60976	P	3.66999	P	4.00464	P	4.68851	P	5.95474	P	1.91799	P	4.8015	P	3.30993	P	4.30561	P	3.72379	P	3.81372	P
1417249_at	0.89289	A	1.10765	A	0.88752	A	1.32461	A	0.550538	A	1.19263	A	1.02505	A	1.21555	A	1.07229	A	0.274295	A	1.30028	A	0.998806	A	0.731099	A	0.531108	A	0.540109	A
1417250_at	9.19201	P	7.78916	P	8.19253	P	6.33091	P	7.20307	P	6.79939	P	9.12617	P	8.79229	P	7.90577	P	6.93167	P	8.84979	P	9.01967	P	9.50176	P	7.01883	P	6.38203	P
1417251_at	16.3264	P	13.6632	P	11.5843	P	14.6857	P	11.8741	P	9.58457	P	14.1834	P	24.3541	P	10.0633	P	8.40223	P	11.6278	P	20.2657	P	14.5453	P	12.3799	P	11.7256	P
1417252_at	7.21453	P	7.22815	P	10.9823	P	8.39395	P	5.17429	P	7.26244	P	9.30426	P	7.68843	P	8.75985	P	7.24785	P	7.13415	P	8.10817	P	8.57294	P	6.30745	P	7.30419	P
1417253_at	3.92428	P	2.57882	P	3.67435	P	3.71824	P	2.61837	P	3.42223	P	6.93134	P	4.73432	P	3.85565	P	3.97348	P	2.67821	P	4.50817	P	4.4241	P	4.87128	P	4.98647	P
1417254_at	2.41281	P	1.53356	M	1.82111	A	1.54629	P	1.60214	P	1.59886	P	2.63834	P	3.42872	P	2.67923	P	1.03516	P	1.79848	P	1.92882	P	1.83323	P	2.90515	P	1.8368	P
1417255_at	4.72582	P	4.24792	P	4.45081	P	4.95198	P	3.3628	P	3.41737	M	3.72001	P	4.1492	P	2.60436	A	2.09321	P	4.21271	P	2.91451	M	4.17408	A	3.46906	A	2.01216	A
1417256_at	0.141	A	0.222435	A	0.308773	A	0.0809173	A	0.0206794	A	0.377798	A	0.176249	A	0.387443	A	0.238802	A	0.0251093	A	0.388484	A	0.525678	A	0.0558531	A	0.0499368	A	0.36776	A
1417257_at	3.72576	P	2.22941	P	3.02222	P	2.59521	P	3.124	P	2.06373	P	2.51748	P	2.48802	P	4.77653	A	1.41037	P	1.78721	A	1.50479	P	1.72436	M	1.49778	A	2.09418	A
1417258_at	52.2176	P	47.0659	P	52.9386	P	59.7685	P	47.3411	P	50.1356	P	50.4803	P	53.8569	P	53.8707	P	46.0359	P	49.0561	P	54.4265	P	53.2547	P	47.3965	P	50.1115	P
1417259_a_at	14.453	P	14.2691	P	13.5001	P	15.1876	P	10.7268	P	14.1485	P	20.1501	P	17.3572	P	16.479	P	12.6121	P	14.468	P	15.5001	P	14.4292	P	12.3735	P	16.597	P
1417260_at	19.5338	P	17.8763	P	20.7525	P	18.7704	P	11.8285	P	19.1801	P	18.9447	P	19.584	P	20.3406	P	12.9577	P	14.5533	P	14.553	P	16.9001	P	15.4304	P	14.8184	P
1417261_at	4.59912	P	4.41946	P	4.71383	P	4.86544	P	3.12834	P	3.93241	P	3.4341	P	4.35597	P	2.20629	A	1.6365	P	3.36145	P	2.80604	P	3.45301	P	3.32634	P	3.10988	A
1417262_at	0.129555	A	0.0411142	A	0.13487	A	0.341952	A	0.828838	A	0.30575	A	0.0565295	A	0.073411	A	0.19271	A	0.0096594	A	0.0719298	A	0.0265281	A	0.0965524	A	0.293911	A	0.182069	A
1417263_at	1.66796	A	0.927303	A	0.228606	A	1.78485	A	1.80126	A	3.41737	A	4.96812	P	2.03735	A	4.78924	A	0.701455	A	1.98463	M	1.02605	P	0.799754	A	0.909194	A	1.26254	A
1417264_at	10.7237	P	8.70618	P	8.78886	P	8.26906	P	6.26117	P	5.91759	P	10.2967	P	8.3873	P	10.654	P	5.20033	P	10.4458	P	6.13984	P	6.67152	P	7.28995	P	8.03995	P
1417265_s_at	7.27526	P	4.84967	P	6.69731	P	4.80772	P	5.5549	P	7.71101	P	7.51349	P	6.69884	P	4.6198	P	4.12227	P	6.51234	P	5.21557	P	7.54677	P	6.52132	P	4.31757	P
1417266_at	7.90735	P	5.07085	P	16.8641	P	6.3996	P	7.53007	P	4.61802	P	7.94004	P	9.30337	P	4.19707	P	3.20491	P	9.05322	P	4.86422	P	5.87947	P	5.4473	P	5.66456	P
1417267_s_at	8.60716	A	4.9629	A	8.72334	A	5.75761	A	5.73671	A	6.44368	A	8.72965	P	8.66298	P	11.1238	A	3.64354	A	11.5855	P	6.87432	A	7.82806	A	6.3326	M	7.0167	P
1417268_at	6.65613	A	3.29467	A	9.36532	P	4.81349	A	6.73373	P	3.69428	A	2.23174	A	6.0803	P	4.36178	A	3.87475	P	6.24063	A	4.49069	P	5.71347	A	5.2969	P	4.31156	M
1417269_at	19.6694	P	14.1671	P	18.5218	P	18.7815	P	15.1375	P	18.8814	P	21.5396	P	21.7924	P	20.8866	P	16.746	P	13.9626	P	17.9904	P	17.7446	P	15.597	P	15.6974	P
1417270_at	1.59668	P	1.55399	P	0.834422	A	1.6657	M	1.29058	P	1.26513	P	1.75533	P	0.35038	A	1.56856	P	0.239271	P	1.38938	M	1.32225	M	1.64763	P	0.8188	A	0.770973	A
1417271_a_at	15.6626	P	9.68339	P	16.1525	P	14.6299	P	9.57512	P	11.7042	P	16.1054	P	15.6138	P	8.97164	A	9.1188	P	10.8493	P	12.0638	P	12.916	P	14.4568	P	12.2424	P
1417272_at	8.93607	P	7.93799	P	10.7664	P	7.80872	P	5.3866	P	7.1357	P	8.18603	P	9.21358	P	5.90353	P	3.85364	P	9.86262	P	7.7317	P	7.39956	P	6.90541	P	5.2404	P
1417273_at	4.02661	P	2.95679	P	4.49684	P	4.4262	M	2.8686	P	1.92324	P	3.12569	P	4.551	P	3.68319	P	4.55903	P	11.1387	P	19.8669	P	7.4397	P	7.32149	P	9.61096	P
1417274_at	16.5969	P	13.4145	P	16.727	M	13.4622	P	13.3279	P	13.1559	P	13.7907	P	14.3745	P	13.7756	A	8.21266	M	15.2547	P	11.9481	P	11.2659	P	11.7104	A	8.37796	P
1417275_at	1.85229	A	1.72304	A	1.66906	A	0.55311	A	0.425305	A	0.825674	A	1.90042	A	1.60732	A	0.231098	A	0.358606	A	1.30584	A	0.0886743	A	0.918758	A	0.58484	A	0.203664	A
1417276_at	0.256077	A	0.13928	A	0.255344	A	1.26451	A	0.437369	A	0.30575	A	0.184561	A	1.38809	A	0.296813	A	0.0719661	A	0.178685	A	0.173129	A	0.379008	A	0.229297	A	0.78797	A
1417277_at	1.888	A	1.33502	A	1.53677	A	0.59624	A	0.321335	A	1.0477	A	1.64606	A	2.55802	A	0.44528	A	1.01502	A	1.7647	A	1.14084	A	1.16446	A	0.182545	A	1.02144	A
1417278_a_at	2.72975	A	0.922315	A	2.60682	A	1.73126	A	1.41237	A	1.46339	M	2.00159	A	1.3465	A	3.33486	A	0.466424	P	1.35037	A	1.26165	P	1.15814	A	1.15721	A	1.2683	A
1417279_at	11.5917	P	7.70654	P	9.60764	P	11.3817	P	6.87217	P	10.6246	P	13.9324	P	10.7647	P	12.8387	P	7.33304	P	8.93952	P	10.4369	P	11.6523	P	10.031	P	10.9798	P
1417280_at	3.89419	P	5.70988	P	5.52872	P	4.76152	P	4.17496	P	4.39429	P	5.4184	P	5.7561	P	7.29933	P	4.26474	P	3.24622	P	5.83886	P	5.00472	P	3.54979	P	4.98647	P
1417281_a_at	0.135276	A	0.0850685	A	0.255344	A	0.16494	A	0.125498	A	0.15236	A	0.331178	A	0.282117	A	0.215717	A	0.0458334	A	0.0869375	A	0.138057	A	0.0965524	A	0.130261	A	0.0914339	A
1417282_at	1.75117	A	0.407277	A	1.93346	A	2.41262	A	2.40767	A	0.898046	A	0.93475	A	0.559151	A	2.57942	A	1.02077	A	2.79835	A	2.06365	A	1.82041	A	2.0485	A	0.356724	A
1417283_at	0.482566	A	1.53867	A	1.70212	A	2.63639	A	0.603397	A	1.99106	A	2.46049	A	2.57551	A	3.05034	A	1.2814	A	2.47845	A	0.415114	A	0.774767	A	0.483444	A	0.998572	A
1417284_at	13.907	A	9.27748	A	15.2447	A	13.9766	A	8.81621	A	13.6008	M	14.0547	A	15.2158	M	13.9246	A	9.25915	A	11.9603	A	12.3075	A	13.7265	A	11.4811	M	10.5952	A
1417285_a_at	40.6465	P	31.7439	P	34.6068	P	33.9458	P	26.7372	P	30.3315	P	33.44	P	33.7508	P	30.528	P	27.9576	P	37.9659	P	33.8914	P	37.264	P	29.0625	P	26.1671	P
1417286_at	46.1675	P	30.3334	P	36.9276	P	29.4227	P	23.7752	P	31.991	P	28.9577	P	37.132	P	28.6329	P	32.8869	P	36.2863	P	32.0123	P	35.9575	P	27.0889	P	25.2018	P
1417287_at	39.7492	P	33.635	P	39.0916	P	42.1558	P	33.1339	P	41.4542	P	45.5595	P	51.2079	P	42.3836	P	31.1291	P	33.1623	P	39.2544	P	36.9057	P	40.115	P	36.6711	P
1417288_at	6.25598	M	4.36046	A	4.77958	A	5.22862	A	3.75058	A	4.31162	A	5.30945	A	5.21455	M	3.38096	A	2.76849	A	4.83072	A	4.40916	A	3.73438	A	3.08463	A	4.5221	A
1417289_at	5.29963	P	2.52652	P	4.089	P	1.98092	P	1.83524	M	2.73772	P	2.62414	P	3.30727	P	3.32229	P	1.26355	P	4.09067	P	2.24403	P	3.26364	P	1.44292	P	2.58258	P
1417290_at	119.076	P	116.916	P	308.79	P	132.452	P	133.797	P	177.708	P	148.286	P	158.262	P	120.073	P	88.2703	P	98.1454	P	128.12	P	152.171	P	142.694	P	123.011	P
1417291_at	33.3775	P	27.8491	P	38.3509	P	33.3203	P	35.3754	P	28.4664	P	50.1162	P	26.168	P	32.4583	P	26.9404	P	30.6197	P	36.0119	P	33.2296	P	28.465	P	28.7493	P
1417292_at	12.5526	P	9.32748	P	26.0502	P	7.11379	P	10.4997	P	10.9958	P	20.2635	P	18.4854	P	12.6769	P	6.07169	P	9.56854	P	15.7218	P	12.1003	P	9.89129	P	11.6323	P
1417293_at	28.7036	P	25.3228	P	25.386	P	32.1607	P	28.018	P	27.3182	P	34.1184	P	28.2986	P	27.1807	P	21.2553	P	20.3326	P	25.4476	P	25.9787	P	24.4644	P	24.576	P
1417294_at	64.8315	P	58.6266	P	57.6273	P	61.2484	P	54.0652	P	59.6814	P	68.9826	P	66.8991	P	82.7967	P	48.5579	P	56.4018	P	57.7667	P	65.059	P	56.1183	P	56.0699	P
1417295_at	13.8211	P	11.6625	P	12.3233	P	14.1777	P	12.5957	P	14.9703	P	14.8128	P	12.3927	P	14.0299	P	8.20084	P	11.4043	P	14.8541	P	14.2176	P	10.1263	P	13.9224	P
1417296_at	10.6321	P	8.20841	P	8.7561	P	11.1904	P	8.84327	P	8.77928	P	12.2459	P	13.0599	P	8.00915	P	9.28325	P	9.40064	P	10.6246	P	10.2509	P	9.12372	P	9.62331	P
1417297_at	0.401025	A	0.231777	A	0.46212	A	0.379452	A	0.425305	A	0.541339	A	1.47766	A	0.698993	A	1.98747	A	0.173791	A	0.409757	A	0.95528	A	0.668856	A	0.311588	A	0.219913	A
1417298_at	85.0455	P	60.4199	P	92.5174	P	80.1626	P	64.3295	P	73.5872	P	81.2341	P	78.4177	P	85.2569	P	52.3235	P	77.3894	P	68.3576	P	81.7054	P	77.3126	P	77.2815	P
1417299_at	2.99329	P	2.86733	P	4.10216	P	2.58344	P	1.80126	A	1.39567	A	2.31767	P	1.83154	P	2.75416	P	0.918014	P	3.56924	P	1.77765	P	2.04513	P	1.12084	A	1.23951	P
1417300_at	0.523416	A	0.392888	A	1.04008	A	0.706724	A	0.345228	A	0.454723	A	1.66795	A	1.43557	A	2.69171	A	0.0140565	A	0.436407	A	0.541563	A	0.0848577	A	0.323386	A	0.445311	A
1417301_at	1.97136	A	1.08252	A	3.54266	A	2.57167	A	1.54723	A	1.46339	A	2.35343	A	2.70951	A	0.269691	A	0.474101	A	1.87736	A	1.23964	A	0.582016	A	1.86453	A	0.329188	A
1417302_at	6.28628	A	2.71503	A	5.29221	A	1.71935	A	3.3063	A	1.096	A	5.39117	A	3.27254	A	9.96779	A	0.5967	A	6.28786	A	1.06425	A	2.31579	A	0.951445	A	0.9586	A
1417303_at	4.1109	A	2.04787	A	4.13506	A	3.37442	A	1.84374	A	3.02405	A	4.37772	P	4.02844	M	1.72015	A	1.51974	A	6.51826	P	2.32882	A	2.21901	A	2.09148	A	4.34161	P
1417304_at	0.981245	A	0.571858	A	1.23889	A	0.712846	A	2.5581	A	1.87481	A	1.75533	A	2.18982	A	0.830727	A	0.533564	A	1.56262	A	2.07491	A	2.60686	A	1.68705	A	1.45312	A
1417305_at	2.86747	A	2.22941	A	3.63485	A	1.6657	A	1.31155	A	1.37633	A	1.41146	A	1.5304	A	1.39706	A	0.647415	A	0.314391	A	1.19569	A	1.82682	A	1.38202	A	1.05005	A
1417306_at	11.5489	A	8.46819	A	8.42192	A	7.58679	A	6.14991	A	6.77503	A	6.89109	A	8.23528	A	5.09047	A	3.9276	A	7.45474	A	7.49309	A	8.07613	A	5.50999	A	5.70097	A
1417307_at	9.85674	P	4.24792	P	4.61521	P	9.17044	P	5.34677	P	6.0491	P	9.24492	P	7.13476	P	9.0711	P	3.93465	P	6.22883	P	6.67256	P	7.30592	P	6.84871	P	6.4064	P
1417308_at	4.1109	P	2.39078	P	2.67937	P	2.94751	P	2.84268	P	2.1558	P	3.91452	P	3.17409	P	4.25618	A	1.38322	P	2.83844	P	3.05179	M	3.02903	A	2.57778	P	2.50586	A
1417309_at	5.60201	M	5.34119	P	5.62068	P	10.5372	P	5.94095	P	5.37713	P	7.84019	P	6.50042	P	10.2542	P	4.53019	P	4.72555	A	5.7328	P	5.49458	P	3.93532	P	6.20543	P
1417310_at	8.6437	A	6.89908	A	8.17287	P	14.1554	P	8.43767	P	9.14528	P	12.4663	P	7.64892	A	11.3633	A	4.76532	P	7.05112	A	7.95868	P	8.82169	P	7.50448	P	8.10751	P
1417311_at	38.2046	P	31.5498	P	42.3721	P	34.5057	P	35.9272	P	33.3218	P	30.5093	P	36.2809	P	33.4406	P	26.3093	P	33.5585	P	27.1376	P	28.1781	P	23.7267	P	30.6253	P
1417312_at	0.605256	A	0.222435	A	0.628477	A	0.810584	A	0.485748	A	0.907698	A	0.450344	A	1.32867	A	0.702764	A	0.58875	A	0.261864	A	1.08065	A	0.203363	A	0.223441	A	0.312704	A
1417313_at	12.0384	P	6.35228	P	9.62073	P	8.94394	P	6.23891	P	6.35598	P	7.89346	P	14.0254	P	6.72875	P	3.16049	P	7.99618	P	10.2192	P	16.9001	P	7.18274	P	4.79933	P
1417314_at	128.106	P	129.244	P	169.538	P	133.683	P	120.649	P	136.5	P	130.416	P	148.432	P	127.691	P	123.4	P	126.801	P	140.025	P	140.731	P	131.578	P	123.274	P
1417315_at	5.93491	P	3.07802	P	6.86791	P	8.0191	P	5.06384	P	7.4282	P	7.48679	P	6.91407	P	7.5744	P	4.65658	P	3.75433	A	7.38583	P	5.91268	P	6.51503	P	5.57357	P
1417316_at	29.733	P	23.614	P	27.9124	P	29.2807	P	19.4728	P	25.7533	P	31.1422	P	30.3486	P	26.7329	P	19.7838	P	25.6525	P	22.9158	P	28.1851	P	25.8894	P	24.5186	P
1417317_s_at	171.625	P	156.013	P	189.82	P	166.564	P	155.275	P	174.708	P	159.818	P	168.635	P	147.669	P	162.601	P	161.737	P	163.257	P	168.427	P	155.282	P	159.458	P
1417318_at	0.383583	A	0.0411142	A	0.268707	A	0.285459	A	0.0647909	A	0.0568623	A	0.217599	A	0.219629	A	0.211876	A	0.0586785	A	0.0669524	A	0.0311741	A	0.0674102	A	0.101398	A	0.0343761	A
1417319_at	7.956	P	7.25012	P	8.2253	P	8.428	P	9.96904	P	7.22344	P	5.86649	P	7.14041	P	5.9206	P	5.53305	P	5.41651	P	6.48885	P	7.78786	P	6.17543	P	5.62816	P
1417320_at	62.1211	P	50.9202	P	58.4248	P	64.786	P	52.7756	P	63.7157	P	72.7681	P	65.7452	P	54.475	P	53.6246	P	59.0214	P	60.4805	P	70.4705	P	62.2398	P	63.4218	P
1417321_at	11.1882	P	6.9758	P	7.96311	P	9.51552	P	7.11805	P	9.08183	P	10.6895	P	11.6688	P	7.15332	P	8.41014	P	8.2883	P	11.3826	P	7.85487	P	8.1678	P	7.70855	P
1417322_at	6.88669	A	5.47119	A	7.3402	A	5.65423	A	4.03039	A	4.72504	P	5.4252	A	7.4061	A	4.58594	A	3.45254	P	5.47523	A	5.62094	A	5.41505	A	3.35115	A	4.61846	P
1417323_at	1.478	A	1.45704	A	1.80129	A	1.23443	A	1.14834	A	1.48758	A	0.964905	A	2.06669	A	2.63763	A	0.497242	A	1.16707	A	1.55475	A	1.17078	A	1.36376	A	0.323691	A
1417324_at	7.42713	P	5.13027	P	7.11064	A	6.09032	A	4.83441	A	4.39429	P	5.28901	A	5.81871	P	3.30553	A	2.9838	P	4.64382	A	5.16866	P	4.28587	A	3.97267	M	5.37359	P
1417325_at	0.169669	A	0.0985009	A	0.154981	A	0.266555	A	1.1734	A	0.0854622	A	1.36723	A	0.11843	A	0.254231	A	0.24854	A	0.409757	A	0.168098	A	0.155601	A	0.507264	A	0.214492	A
1417326_a_at	15.3677	P	11.2698	P	13.755	P	16.4234	P	11.0087	P	13.239	P	15.1205	P	15.5641	P	15.2771	P	9.53678	P	12.6143	P	11.6561	P	11.8966	P	13.9321	P	13.8097	P
1417327_at	2.39489	P	2.86207	P	3.92449	P	3.2401	P	3.28023	P	2.97551	P	4.07388	P	3.71164	P	1.95038	P	2.0069	P	2.11477	P	3.43071	P	4.91881	P	3.98513	P	4.80536	P
1417328_at	4.91296	P	3.48015	P	4.22059	P	5.4358	P	3.09366	P	3.32023	P	4.54981	P	4.45925	P	3.60336	A	1.99098	P	3.01623	P	3.26971	P	2.61982	P	1.92581	P	2.80138	P
1417329_at	7.98641	P	8.15871	P	9.36532	P	10.5936	P	8.31163	P	7.22832	P	10.7614	P	9.40437	P	11.7643	P	3.97348	P	7.15194	P	7.10608	P	7.11876	P	6.82352	P	8.27958	P
1417330_at	4.70169	P	2.85681	P	3.43071	P	5.16526	P	2.57962	A	3.56796	P	5.60196	P	3.54428	P	4.57324	P	1.38021	P	2.59253	P	3.35591	P	3.63615	P	2.75063	P	3.31216	P
1417331_a_at	2.58018	P	2.03752	A	2.75851	M	2.22961	A	1.691	P	1.71502	A	2.56729	A	2.32444	A	2.48389	P	1.814	P	2.4044	M	2.62377	P	2.18033	P	2.03623	P	1.22224	P
1417332_at	0.123839	A	0.185256	A	0.161681	A	0.158535	A	0.0949568	A	0.11411	A	0.134315	A	0.169258	A	0.457076	A	0.0643229	A	0.189014	A	0.108309	A	0.102416	A	0.124476	A	0.107263	A
1417333_at	0.181158	A	0.0541399	A	0.0945961	A	0.366965	A	0.121663	A	0.0854622	A	0.192851	A	0.137555	A	0.289055	A	0.044039	A	0.0669524	A	0.0837944	A	0.0790284	A	0.0784334	A	0.0861778	A
1417334_at	2.73574	A	3.8205	A	3.20673	A	2.08761	A	0.668694	A	2.01044	A	0.458217	A	4.29857	A	1.73657	A	1.47098	A	2.66107	A	1.85037	A	1.65402	A	2.62097	A	2.7777	A
1417335_at	0.465074	A	0.35464	A	0.46878	A	0.509876	A	0.26191	A	0.411444	A	0.355189	A	0.143911	A	0.362996	A	0.128554	A	0.388484	A	0.295548	A	0.0674102	A	0.241019	A	0.301732	A
1417336_a_at	1.60856	A	0.469895	A	1.57647	A	0.725085	A	0.191287	A	0.883569	A	2.18869	A	0.504158	A	1.32375	A	0.395727	A	0.776632	A	0.208524	A	0.881124	A	1.35767	A	0.770973	A
1417337_at	0.0499779	A	0.241137	A	0.355481	A	0.423059	M	0.0461955	A	0.15236	A	0.528731	A	0.0407497	A	1.01172	A	0.097626	A	0.272339	A	0.0358515	A	0.0161317	A	0.223441	A	0.0497395	A
1417338_at	0.33713	A	0.134718	A	0.874247	A	0.27286	A	0.218651	A	0.219405	A	0.26662	A	0.207072	A	0.437421	A	0.118104	A	0.230533	A	0.148041	A	0.215361	A	0.229297	A	0.373282	A
1417339_a_at	27.2038	P	20.0933	P	31.7778	P	18.9752	P	20.0681	P	20.1795	P	25.2181	P	26.2823	P	11.9519	P	11.0459	P	32.7789	P	24.9504	P	20.4371	P	21.4069	P	26.1479	P
1417340_at	16.4862	P	15.9568	P	16.381	P	16.7346	P	12.6917	P	13.9578	P	15.0116	P	13.6039	P	14.4028	P	11.7251	P	16.245	P	15.4077	P	16.9824	P	14.4952	P	11.6945	P
1417341_a_at	11.2065	P	10.9618	P	7.5435	P	11.1285	P	8.69447	P	8.77928	P	10.4998	P	10.4349	P	11.8603	P	8.34687	P	8.27041	P	9.81461	P	10.643	P	8.13618	P	7.99082	P
1417342_at	4.14102	P	3.76722	P	4.06926	M	5.38978	P	4.23635	P	4.37483	P	5.36394	P	4.9403	P	5.12869	P	3.40762	P	2.81553	M	2.44207	P	5.32231	P	4.278	P	4.76917	P
1417343_at	0.129555	A	0.0806123	A	0.114743	A	0.1457	A	0.0647909	A	0.0854622	A	0.134315	A	0.112036	A	0.16979	A	0.0387231	A	0.0969987	A	0.0500379	A	0.114175	A	0.0841626	A	0.0809328	A
1417344_at	49.5287	P	46.4249	P	47.8582	P	46.126	P	40.0798	P	47.7985	P	52.6562	P	50.8825	P	47.6261	P	41.684	P	49.7646	P	46.5184	P	46.5746	P	48.5457	P	44.9463	P
1417345_at	2.72975	A	3.52792	A	2.83764	A	4.79617	A	3.02867	A	4.21437	A	3.56676	A	4.16069	A	1.31155	A	2.26743	A	2.31907	A	4.85252	A	3.95732	A	4.83376	A	3.40751	A
1417346_at	1.66202	A	0.927303	A	4.2469	P	1.88593	P	1.45446	A	0.397023	A	1.46296	A	0.729278	A	1.31968	A	0.736925	A	2.2225	P	0.755188	P	1.09498	P	1.27255	P	0.117861	A
1417347_at	0.558468	A	0.397682	P	0.681656	A	0.944393	A	0.449445	A	0.652111	A	1.34508	A	0.844031	A	0.188884	A	0.156317	A	1.22806	P	0.269815	A	0.544917	A	0.0727131	A	0.534515	P
1417348_at	36.2875	P	31.5616	P	36.8756	P	38.5046	P	34.2682	P	35.9497	P	34.3443	P	35.2619	P	37.0576	P	31.1291	P	34.4081	P	34.2934	P	38.7198	P	34.4717	P	30.7604	P
1417349_at	18.3385	P	12.5962	P	13.1341	P	17.0735	P	13.9103	P	15.9097	P	18.7866	P	17.0211	P	18.6034	P	11.3185	P	13.1663	P	17.241	P	16.7355	P	17.7028	P	15.038	P
1417350_at	3.35923	P	2.55267	P	4.31268	P	4.28143	P	2.7175	P	3.45623	P	2.92145	P	3.90757	P	7.42393	P	1.66124	P	2.84417	P	4.37424	P	3.92451	P	3.64298	P	4.35364	P
1417351_a_at	10.2168	P	7.9049	P	12.6176	P	9.1478	P	6.60877	P	7.74027	P	10.4539	P	7.96481	P	7.82396	P	6.7476	P	7.96639	P	8.30569	P	9.97398	P	8.38917	P	6.94337	P
1417352_s_at	8.30278	P	3.93783	P	9.28018	P	5.26892	A	4.17496	A	4.08796	P	7.21272	P	7.61505	P	4.84859	P	4.35057	P	4.91842	P	6.08667	M	8.07613	P	4.03495	P	5.31909	P
1417353_x_at	7.43321	P	4.82811	P	6.00156	P	5.59103	P	4.9226	P	4.46723	P	7.52017	P	6.84046	P	3.68739	P	4.44743	P	4.29415	P	6.57771	P	6.13206	P	5.41596	P	3.75986	P
1417354_at	15.6565	P	13.0474	P	15.3035	P	13.4455	P	10.2728	P	12.4177	P	12.6671	P	16.0723	P	14.3019	P	8.61627	P	14.3705	P	12.527	P	13.6311	P	13.2226	P	10.986	P
1417355_at	3.1132	A	4.04998	A	1.113	A	1.43858	A	1.58946	A	2.20427	A	2.15279	A	2.09016	A	0.963348	A	1.18078	A	3.52302	A	1.46598	A	2.7106	A	2.15906	A	0.590537	A
1417356_at	0.308145	A	0.157596	A	0.16838	A	0.291752	A	0.18739	A	0.20982	A	0.299001	A	0.680804	A	0.347386	A	0.0876184	A	0.209734	A	0.436082	A	0.120068	A	0.136051	A	0.107263	A
1417357_at	7.72493	A	4.97369	A	8.25152	A	7.85422	A	4.89614	A	6.38034	A	8.29226	A	6.94238	A	11.2588	A	5.35152	A	4.98278	A	5.20384	A	7.32598	A	5.57269	A	5.41599	A
1417358_s_at	5.13645	A	5.38451	P	3.36484	A	5.48181	P	3.22812	P	5.43068	P	5.75127	P	3.98816	P	8.00484	P	2.04839	A	3.48838	A	4.46157	P	5.74666	P	4.98387	P	4.95627	P
1417359_at	1.35354	A	0.758467	A	1.55	A	1.12594	A	1.74186	A	0.628022	A	1.31552	A	0.638305	A	1.01172	A	0.324475	A	0.814846	A	0.669362	A	2.97697	A	2.49144	A	3.04453	A
1417360_at	6.18326	P	3.05164	P	6.34949	P	4.99812	P	3.46286	P	4.60829	P	6.3328	P	5.8244	P	3.17576	P	1.92115	P	5.30502	P	4.00836	P	5.70683	P	3.54358	P	2.11177	P
1417361_at	6.31052	P	4.17832	P	7.74676	P	5.30922	P	5.2406	P	6.36573	P	7.07881	P	6.0462	P	6.42478	P	4.13649	P	5.1233	P	6.42963	P	5.95255	P	4.59005	P	4.68475	P
1417362_at	0.238755	A	0.203806	A	0.322122	A	0.247609	A	0.230419	A	0.26256	A	0.497464	A	0.269656	A	0.599333	A	0.128554	A	0.194186	A	0.198382	A	0.155601	A	0.176718	A	0.128493	A
1417363_at	0.0782672	A	0.0454373	A	0.0811517	A	0.215932	A	0.558658	A	0.185867	A	0.25849	A	0.0798837	A	0.304576	A	0.0568148	A	0.178685	A	0.626629	A	0.131881	A	0.147646	A	0.0809328	A
1417364_at	60.9547	P	54.2874	P	59.462	P	67.8653	P	54.4905	P	71.6005	P	65.9489	P	71.6092	P	46.6416	P	59.7107	P	64.4286	P	69.6482	P	77.9788	P	70.85	P	67.066	P
1417365_a_at	37.6505	P	32.0499	P	36.6481	P	54.7756	P	44.9876	P	48.9744	P	58.6739	P	63.0168	P	50.5603	P	40.3618	P	39.5154	P	48.7786	P	55.4091	P	50.4645	P	48.869	P
1417366_s_at	52.8682	P	35.3655	P	61.5297	P	46.1476	P	37.3412	P	43.3521	P	48.8613	P	53.223	P	51.1497	P	37.1223	P	39.1104	P	43.9598	P	51.3018	P	48.0334	P	32.196	P
1417367_at	91.9562	P	80.0397	P	85.2733	P	100.308	P	86.6468	P	91.0489	P	88.1532	P	99.7789	P	88.3749	P	85.5784	P	88.2856	P	102.089	P	105.894	P	94.7539	P	80.7239	P
1417368_s_at	66.9345	P	53.9134	P	65.9749	P	58.3839	P	49.439	P	56.3377	P	61.0376	P	65.2898	P	53.5595	P	59.8597	P	56.7482	P	58.9758	P	63.0367	P	61.19	P	50.6219	P
1417369_at	107.501	P	115.528	P	97.1855	P	129.405	P	113.836	P	124.269	P	145.719	P	128.084	P	113.422	P	103.02	P	104.652	P	134.11	P	127.093	P	130.163	P	117.697	P
1417370_at	3.1132	A	0.902377	A	7.50415	A	3.63675	A	2.64422	A	3.74288	A	2.84376	A	1.4593	A	2.60021	A	6.95089	P	3.88757	A	2.42507	A	1.77557	A	2.99796	A	0.901596	A
1417371_at	14.9563	P	13.7651	P	10.1249	P	17.612	P	14.751	P	15.44	P	18.5714	P	15.2767	P	13.7449	P	11.7335	P	9.97074	P	12.405	P	12.5555	P	15.2637	P	13.0783	P
1417372_a_at	11.5856	P	10.7827	P	10.6747	P	13.3951	P	9.65205	P	8.88663	P	10.3884	P	9.46607	P	8.96299	P	7.75338	P	7.52606	P	10.6972	P	8.83514	P	9.67547	P	6.42468	P
1417373_a_at	199.779	P	187.215	P	197.683	P	212.069	P	201.465	P	214.944	P	215.761	P	223.05	P	199.854	P	201.524	P	203.128	P	190.199	P	275.159	P	218.93	P	184.546	P
1417374_at	86.5266	P	70.9061	P	77.8705	P	83.127	P	78.0005	P	80.4957	P	86.0375	P	85.2874	P	80.1394	P	72.8696	P	81.7569	P	68.0219	P	106.01	P	82.0925	P	77.3479	P
1417375_at	5.74724	A	0.455408	A	5.52872	A	5.48756	A	4.24512	A	2.46608	A	2.81548	A	3.39404	A	2.19802	A	0.836481	A	2.88428	A	3.92146	A	4.58882	A	2.99177	A	4.07137	A
1417376_a_at	12.0567	P	10.9002	P	10.4784	P	11.6402	P	10.8995	P	8.71585	P	10.8071	P	9.7912	P	10.9236	P	9.20298	P	8.24058	P	9.26626	P	10.7513	P	6.91801	P	9.03072	P
1417377_at	4.37601	P	4.00189	P	3.60851	P	4.33936	P	3.00702	P	3.61169	P	4.13613	P	4.52806	P	3.55296	P	2.40108	P	2.98752	P	2.41374	P	3.74748	P	3.04128	P	2.19392	P
1417378_at	13.0488	P	11.4717	P	10.6944	P	13.3	P	12.1251	P	9.91166	P	13.2167	P	11.1166	P	7.86702	P	10.2586	P	7.66876	P	9.0858	P	9.74453	P	8.25001	P	10.3225	P
1417379_at	3.38325	A	2.84104	A	4.20085	A	4.11911	A	3.72876	A	2.59218	A	5.31626	A	5.27734	A	4.02836	A	2.40435	P	2.89001	A	3.65551	A	4.4241	A	3.61813	A	4.34762	P
1417380_at	3.79793	P	2.33346	P	5.58127	P	3.32188	P	4.12237	P	3.0726	P	4.93391	P	4.90027	P	2.61684	P	2.28042	P	3.48838	P	2.46475	P	2.05156	P	1.57099	P	3.18122	P
1417381_at	14.9256	P	10.3412	P	36.4596	P	15.1486	P	24.5719	P	18.2398	P	21.1441	P	28.3638	P	13.0749	P	15.4715	P	15.0594	P	18.406	P	16.6052	P	14.3736	P	22.3201	P
1417382_at	71.7342	P	54.8485	P	60.9269	P	74.2023	P	63.2889	P	58.1055	P	96.0465	P	78.9443	P	93.4845	P	52.6679	P	72.8303	P	77.1489	P	79.417	P	75.7207	P	75.2238	P
1417383_at	29.9005	P	18.7593	P	22.7734	P	26.8631	P	19.8681	P	23.6495	P	36.307	P	26.3585	P	24.9667	P	13.9047	P	23.874	P	28.7943	P	31.2843	P	28.2312	P	26.7943	P
1417384_at	40.5094	P	40.2885	P	34.3532	P	42.7067	P	35.7559	P	36.5196	P	58.8455	P	44.0769	P	47.6625	P	25.8492	P	45.1949	P	48.2018	P	50.8689	P	43.841	P	48.5815	P
1417385_at	4.5388	P	3.94317	P	4.2469	P	5.86666	P	3.77242	P	4.63261	P	6.2586	P	5.09462	P	4.99707	P	2.53586	P	4.40477	P	3.5632	P	3.97701	P	3.73623	P	3.81372	P
1417386_at	8.49148	P	7.91042	P	8.38915	P	6.91405	P	8.33414	P	9.79449	P	11.5051	P	10.6697	P	10.3324	P	4.79439	P	9.01132	P	7.66008	P	9.1649	P	8.17412	P	5.92567	P
1417387_at	5.62016	P	3.39	P	3.68093	P	4.14231	P	3.63713	P	3.85465	P	4.81065	P	4.40762	P	2.66259	P	2.38472	P	3.37875	P	4.50817	P	4.65476	P	4.43397	P	4.45589	P
1417388_at	0.804666	A	0.359411	A	0.734812	A	1.62394	A	1.65713	A	1.10083	A	2.2389	A	0.711112	A	2.76665	A	0.302814	A	0.875032	A	0.642639	A	1.12655	A	0.662637	A	0.964306	M
1417389_at	4.14102	A	1.78985	A	1.66244	A	4.62286	A	2.44632	A	1.85544	A	3.64343	A	2.83167	A	1.68324	A	1.13972	A	2.46135	A	2.08616	A	2.60038	A	2.01782	A	2.7481	A
1417390_at	15.1282	P	10.9561	P	14.1014	P	10.9653	P	9.12762	P	11.1326	P	14.3312	P	12.7653	P	10.0112	P	7.60508	P	12.4992	P	11.0003	P	12.5351	P	9.89129	P	10.3844	P
1417391_a_at	0.616962	A	0.383309	A	0.628477	A	0.725085	A	0.721929	A	0.830498	A	0.434574	A	0.143911	A	0.312347	A	0.044039	A	0.516715	A	0.658667	A	0.6378	A	0.58484	A	0.489843	A
1417392_a_at	3.29319	A	1.62561	A	3.27262	P	1.60603	P	2.13781	A	2.52427	P	3.92146	P	4.09171	P	3.54877	M	0.901052	P	2.18846	P	2.28923	A	2.63926	A	3.66784	P	2.37031	P
1417393_a_at	7.80397	A	4.81734	A	7.33364	A	7.06244	M	5.67461	M	4.38456	M	6.09653	P	6.8801	A	3.82619	A	2.61196	P	7.46068	A	5.01634	P	5.42167	A	3.54358	M	3.25262	P
1417394_at	2.2695	P	2.2554	P	3.23309	P	3.49108	P	1.95436	P	1.80217	P	2.7447	P	1.42371	P	1.66274	A	0.808637	P	2.21683	P	1.69948	P	1.32282	P	1.42464	P	1.17623	P
1417395_at	1.57887	A	2.06859	A	2.73213	A	2.79502	M	1.28219	A	1.25063	A	1.74806	A	1.48301	A	0.394279	A	0.346357	A	1.66916	A	0.706853	A	1.72436	A	0.963525	A	1.04432	A
1417396_at	2.75968	A	2.42729	A	3.18038	A	3.68332	A	1.73338	A	1.76344	A	3.6295	A	1.89041	A	4.05365	A	1.51363	A	2.94162	A	2.35145	A	2.60038	A	2.3867	A	2.46458	A
1417397_at	1.56106	A	2.73601	A	1.71534	A	3.25179	A	2.06521	A	2.51457	A	5.64271	A	2.84911	A	2.22283	A	3.24598	A	2.58111	A	2.59535	A	3.78025	A	4.00381	A	4.78123	A
1417398_at	7.71885	P	6.29226	P	5.8965	P	9.08552	P	6.51066	P	7.28194	P	8.25244	P	8.22965	P	7.38525	P	6.8971	P	6.77857	P	5.48567	P	8.62671	P	8.94629	P	7.64111	P
1417399_at	7.17809	P	6.68558	P	12.101	P	8.31448	P	7.98787	P	5.4891	P	8.45147	P	7.97045	P	9.00191	P	4.12583	P	6.18752	P	5.60329	P	5.66702	P	6.06232	P	6.76014	P
1417400_at	10.6382	P	7.76713	P	9.22778	P	8.21227	P	6.3725	P	7.68663	P	11.0683	P	8.88784	P	8.03931	P	7.65186	P	8.17498	P	7.75558	P	8.61327	P	9.47245	P	10.2543	P
1417401_at	1.23516	A	2.22422	A	3.52949	P	2.12906	A	2.45921	A	2.78624	M	4.12922	A	4.31005	P	2.16908	A	1.61489	P	1.883	A	2.78893	A	1.48177	A	2.86187	A	2.34088	A
1417402_at	13.2877	P	11.2418	P	11.9898	P	12.6335	P	10.7859	P	10.5465	P	13.2748	P	11.4569	P	12.4365	A	11.1986	P	11.0663	P	10.2918	P	12.9909	P	9.94208	P	11.4208	P
1417403_at	16.9413	P	9.23305	P	10.1053	P	11.5616	P	7.33291	P	7.80366	P	16.2138	P	14.0587	P	9.29177	P	4.66744	P	13.1906	P	12.6978	P	19.7887	P	14.8793	P	10.0005	P
1417404_at	37.5011	P	23.2776	P	19.2851	P	28.4992	P	20.9157	P	21.7328	P	37.5898	P	29.541	P	22.5363	P	11.4469	P	40.0789	P	31.5671	P	49.6914	P	44.6735	P	33.4855	P
1417405_at	10.0337	A	8.42394	A	10.7598	A	10.6161	A	7.05991	A	8.64266	A	10.1262	A	11.6799	A	9.61659	A	6.41969	A	6.86147	A	7.66605	A	8.02918	A	8.85761	A	8.75956	A
1417406_at	6.98381	P	5.89465	A	5.8374	P	6.70841	P	5.32022	P	3.67971	P	5.77161	P	4.28134	P	5.29018	A	3.34558	P	4.85995	P	3.63242	M	5.223	P	3.9042	P	2.73627	P
1417407_at	2.9873	P	3.05164	P	3.70069	P	3.19919	P	2.24476	P	2.97066	P	3.4271	P	4.37893	P	1.42152	A	2.23177	P	2.85562	P	2.21581	P	2.80147	P	2.91134	P	1.71439	P
1417408_at	1.75711	A	1.29445	A	1.61615	A	0.84105	A	2.43773	M	1.36182	A	2.18152	A	2.1019	A	2.16081	A	0.682467	P	2.25657	A	2.93166	A	1.34822	A	1.80941	P	1.25678	A
1417409_at	4.4182	A	7.37646	P	6.78918	A	4.56505	P	7.44939	P	3.88867	M	6.17084	P	6.12576	P	3.85565	A	2.75846	P	7.34782	P	6.63106	P	7.66059	P	6.50244	P	6.5405	P
1417410_s_at	6.43176	P	4.5537	P	4.8979	P	6.76555	P	4.61419	P	6.166	P	7.67361	P	6.46071	P	6.9345	P	4.81256	P	6.68978	P	6.2344	P	6.47156	P	6.5402	P	6.76014	P
1417411_at	1.08743	A	1.60513	A	2.05237	A	0.316882	A	0.152459	A	0.147575	A	2.16715	A	1.90218	A	0.196539	A	0.650101	A	0.168378	A	0.113244	A	0.582016	A	0.519184	A	0.0967004	A
1417412_at	1.78685	A	0.412079	A	3.82576	A	2.87716	A	1.62328	A	1.04287	A	1.82071	A	1.7962	A	2.29733	A	1.47402	A	1.30584	A	1.26715	M	1.27208	A	0.800746	A	2.35265	A
1417413_at	0.33133	A	0.364185	A	0.927331	A	2.1764	A	1.80976	A	0.690663	A	1.06254	A	1.0722	A	0.886914	A	1.38623	A	0.393798	A	1.78883	A	1.53912	A	1.95647	A	1.05005	A
1417414_at	5.05791	P	3.33173	A	4.35215	P	5.75761	P	3.45416	M	2.68435	A	2.65963	A	4.58538	M	4.31531	A	1.38021	A	1.49547	A	3.97938	P	4.4241	A	3.26432	P	4.08937	P
1417415_at	1.98923	A	1.72818	M	2.53425	A	1.6478	P	1.60214	A	1.5166	M	2.51036	A	2.37706	A	0.846768	A	0.698738	A	2.29065	A	1.74413	P	1.25307	A	0.812781	A	0.810653	A
1417416_at	2.88544	A	1.88771	A	3.76652	A	3.05294	A	1.14834	A	0.478775	A	2.99197	A	2.07256	A	2.52126	A	1.04671	A	2.36456	A	1.48815	A	3.10717	A	2.52227	A	1.30289	A
1417417_a_at	277.293	P	258.214	P	275.732	P	279.111	P	258.221	P	288.205	P	283.652	P	299.161	P	275.937	P	248.467	P	282.322	P	282.556	P	277.819	P	271.671	P	269.721	P
1417418_s_at	163.037	P	143.382	P	164.685	P	170.571	P	146.714	P	179.699	P	170.135	P	187.817	P	191.171	P	163.66	P	154.392	P	186.087	P	179.766	P	181.955	P	175.036	P
1417419_at	1.66202	A	0.788144	A	3.85209	P	2.2887	A	2.125	A	2.68435	A	2.78718	A	2.58134	A	0.814695	A	1.35615	A	4.11972	A	1.15728	A	1.60292	A	1.76656	A	1.48208	A
1417420_at	4.31573	P	4.0767	M	8.62506	P	4.29881	M	5.95873	P	4.62288	P	4.61853	M	4.87739	P	4.33643	A	3.28714	P	6.99776	P	3.48829	P	3.74748	A	2.47911	A	4.68475	P
1417421_at	22.2674	P	17.4412	P	28.1142	P	25.6519	P	18.7065	P	22.1102	P	27.9515	P	24.6649	P	22.2025	P	18.0354	P	16.98	P	21.033	P	25.0963	P	23.2222	P	21.9067	P
1417422_at	377.589	P	337.812	P	375.656	P	347.087	P	299.987	P	354.747	P	381.819	P	373.598	P	340.659	P	366.929	P	387.197	P	344.558	P	372.514	P	382.848	P	356.747	P
1417423_at	32.7376	P	36.4424	P	36.2711	P	39.3926	P	29.7448	P	37.9348	P	54.999	P	40.2087	P	44.1198	P	24.9701	P	31.6735	P	38.7537	P	35.3257	P	31.8395	P	35.9595	P
1417424_at	5.52942	P	5.18972	P	6.04752	P	6.5655	P	3.8292	P	5.78124	P	4.61853	P	7.07253	P	3.75467	P	3.00411	P	4.65549	P	4.56645	P	7.45977	P	5.67933	P	5.67063	P
1417425_at	2.25756	A	1.38072	A	2.48147	A	2.5599	A	2.19768	A	1.41986	A	1.22659	A	4.02844	A	1.45416	A	1.20729	A	2.24521	A	1.50479	A	1.72436	A	1.85227	A	2.02972	A
1417426_at	14.8151	P	11.0065	P	24.2655	P	15.6611	P	15.5475	P	15.2002	P	16.9148	P	16.8447	P	12.9874	P	8.06699	P	15.0533	P	12.991	P	15.0441	P	16.1358	P	12.7537	P
1417427_at	23.5773	P	22.6344	P	23.4576	P	29.2862	P	23.5738	P	27.696	P	25.33	P	23.2136	P	21.4731	P	20.8326	P	19.4815	P	24.6736	P	29.0147	P	25.2091	P	23.0267	P
1417428_at	3.80996	M	3.33703	A	4.14164	M	4.73264	M	3.04167	P	3.18426	P	4.11539	A	2.85492	A	7.77231	P	1.24871	A	5.46349	P	2.84027	A	3.2245	A	2.28205	A	1.66783	A
1417429_at	63.8714	P	55.6696	P	51.9526	P	71.0572	P	58.5126	P	53.4775	P	65.0908	P	64.5748	P	63.6415	P	61.3957	P	59.6385	P	68.9566	P	66.1674	P	71.0951	P	66.3657	P
1417430_at	1.05202	A	0.635418	A	2.89038	M	0.669959	A	0.981874	A	1.12016	A	1.97994	A	0.455125	A	0.370809	A	0.586104	A	1.3838	P	0.706853	A	0.962724	A	0.418072	A	1.25102	A
1417431_a_at	5.15457	A	4.10343	A	4.46396	A	5.14798	P	5.95428	A	5.99065	P	10.9639	P	7.47953	P	9.46497	P	3.8642	P	4.60297	A	7.09419	P	6.91171	P	5.84878	P	5.63423	P
1417432_a_at	12.0628	P	9.53872	P	10.0987	P	9.65118	P	8.66742	P	9.65291	P	9.15256	P	9.93125	P	10.8497	P	7.13965	P	8.45541	P	8.44348	P	8.33785	P	9.22514	P	7.07172	P
1417433_at	29.7082	P	25.946	P	30.5807	P	32.6617	P	25.2428	P	28.329	P	31.5964	P	30.3757	P	25.2079	P	20.8144	P	29.4796	P	26.6263	P	31.8227	P	29.7384	P	28.0372	P
1417434_at	31.3465	P	25.9227	P	22.7147	P	25.8548	P	23.8923	P	21.5466	P	21.2822	P	24.1196	P	18.4132	P	10.0225	P	20.7339	P	26.3992	P	26.8133	P	26.6349	P	21.3285	P
1417435_at	5.16666	P	5.34661	P	4.67439	P	4.75575	P	3.41499	P	3.28138	P	6.77025	P	4.10321	P	5.29018	P	2.73173	P	4.25342	P	3.92725	P	4.06237	P	3.4132	P	3.78978	P
1417436_at	0.622815	A	1.38072	A	0.288744	A	1.00502	A	0.179604	A	0.623205	A	0.217599	A	0.741381	A	0.382538	A	0.0605512	A	0.137609	A	0.0935663	A	0.699956	A	1.04817	A	0.192856	A
1417437_at	5.66857	P	4.84967	P	6.27729	P	6.64554	P	3.79425	P	5.04617	P	6.55511	P	5.26022	P	8.00053	P	3.56	P	6.65428	P	4.32189	P	5.81305	P	4.47142	P	4.97439	P
1417438_at	21.2362	P	18.8052	P	19.7156	P	24.4553	P	15.9209	P	20.8507	P	17.7475	P	21.8143	P	17.4938	P	16.133	P	20.5116	P	21.389	P	20.9963	P	18.9959	P	20.1038	P
1417439_at	0.722454	A	0.674682	A	0.362151	A	0.177729	A	0.137028	A	0.440294	A	0.379104	A	0.522508	A	0.559697	A	0.175994	A	0.377864	A	0.213604	A	0.51406	A	0.20005	A	0.101977	A
1417440_at	15.9207	P	12.7597	P	15.0422	P	18.3051	P	14.4108	P	16.7956	P	16.8957	P	14.0809	P	16.6289	P	9.71446	P	13.1421	P	16.8019	P	14.6068	P	13.8298	P	13.6096	P
1417441_at	13.9867	P	15.6664	P	41.8266	P	14.4457	P	21.5266	P	19.6308	P	18.2168	P	13.2154	P	8.29796	P	16.6582	P	13.0632	P	14.8295	P	13.7606	P	12.0993	P	13.0409	P
1417442_a_at	14.8519	P	11.382	P	13.2387	P	15.7001	P	12.9616	P	12.5106	P	16.7111	P	16.1992	P	13.5083	P	10.7619	P	11.7789	P	14.0682	P	15.6597	P	12.999	P	13.0533	P
1417443_at	6.97167	P	4.21044	P	5.42361	P	2.46568	A	2.41197	M	2.8008	P	1.91489	A	2.95949	A	3.13394	A	1.41037	A	5.91635	M	1.85037	A	3.2245	A	1.52217	A	1.67947	A
1417444_at	9.66152	P	7.92696	P	7.30741	P	8.68892	P	7.0778	P	8.65242	P	9.62039	P	9.17989	P	7.69055	P	7.29042	P	7.02147	P	6.70222	P	8.45201	P	7.22688	P	4.51006	P
1417445_at	0.342932	A	0.1714	A	0.355481	A	0.718966	A	0.13318	A	0.30095	A	0.426677	A	0.319406	A	0.457076	A	0.0531151	A	0.158096	A	0.118189	A	0.14966	A	0.107158	A	0.171304	A
1417446_at	3.04725	A	2.03752	A	3.41753	A	2.19414	A	2.38621	A	1.93293	A	3.72001	A	4.45352	A	3.59076	A	1.34415	A	2.66678	A	2.69775	A	2.0773	A	2.01168	A	1.57486	A
1417447_at	3.50337	P	2.14634	P	2.96949	A	4.1017	P	3.62405	A	2.31576	P	4.73523	P	3.9306	A	3.02109	P	1.95285	P	3.54035	A	3.41344	P	3.26364	P	2.89278	P	2.89618	P
1417448_at	5.36008	P	2.63117	P	5.50244	P	4.98082	P	3.76805	P	3.98102	P	4.69406	P	4.31579	P	5.0098	P	2.90277	P	2.94162	M	5.74458	P	3.96389	P	4.42148	P	3.03859	P
1417449_at	8.55845	P	8.54564	P	7.891	P	10.4245	P	7.60181	P	7.93534	P	11.5571	P	7.6715	P	9.02785	P	3.51835	P	8.48526	P	7.02879	P	9.51524	P	6.86761	P	6.88227	P
1417450_a_at	0.129555	A	0.610935	A	0.248661	A	0.106971	A	0.0835942	A	0.0902338	A	0.645067	A	0.213354	A	0.12426	A	0.0218563	A	0.842183	A	0.0500379	A	0.114175	A	0.0273885	A	0.252532	A
1417451_a_at	298.143	P	274.875	P	300.401	P	314.908	P	298.744	P	320.954	P	316.044	P	332.905	P	301.087	P	296.038	P	319.833	P	322.56	P	312.5	P	309.098	P	308.28	P
1417452_a_at	109.329	P	98.7596	P	114.961	P	137.373	P	122.198	P	135.017	P	134.865	P	131.514	P	123.225	P	116.635	P	101.108	P	122.871	P	139.363	P	134.511	P	124.043	P
1417453_at	8.4306	P	6.86622	P	6.24447	P	7.6551	P	5.02852	P	7.43308	P	10.0475	P	8.58987	P	7.923	P	6.03781	P	5.99883	P	6.13393	P	7.6472	P	5.93669	P	5.95605	P
1417454_at	14.7537	P	6.98128	P	9.82373	P	13.3448	P	9.67015	P	9.62362	P	10.7941	P	12.3148	P	10.0936	P	5.83885	P	8.65251	P	9.44085	P	9.11103	P	8.6613	P	9.95721	P
1417455_at	0.722454	A	0.176013	A	1.09312	A	0.497503	A	0.137028	A	0.0854622	A	1.64606	A	0.498037	A	0.758664	A	0.0996468	A	0.24096	A	0.249308	A	0.31808	A	0.170895	A	0.263439	A
1417456_at	14.3916	P	13.1151	P	15.3884	P	15.8392	P	11.7875	P	13.0874	P	15.4535	P	16.9439	P	13.7712	P	10.0998	P	12.3174	P	14.2952	P	17.0716	P	16.5272	P	14.925	P
1417457_at	12.5954	P	11.197	P	11.4011	P	13.7419	P	9.67468	P	9.79937	P	14.8641	P	13.3764	P	12.8343	P	11.4386	P	10.7227	P	13.572	P	16.6052	P	10.3423	P	7.42664	P
1417458_s_at	16.9352	P	10.5087	P	14.0949	P	12.9921	P	9.61584	P	11.6114	P	20.0556	P	14.1086	P	15.8271	P	10.3769	P	12.5476	P	14.596	P	13.672	P	14.2968	P	12.4169	P
1417459_at	0.476734	A	0.162192	A	0.188467	A	0.694476	A	0.148596	A	0.738868	A	0.250344	A	0.194493	A	0.931141	A	0.0218563	A	0.152964	A	0.0596011	A	0.0674102	A	0.107158	A	0.155201	A
1417460_at	128.068	P	123.402	P	217.664	P	158.395	P	135.003	P	172.807	P	159.227	P	156.611	P	160.129	P	171.633	P	109.483	P	159.153	P	172.381	P	161.857	P	137.812	P
1417461_at	5.65647	A	3.6661	A	5.9162	A	4.29881	P	3.21944	A	3.6214	M	4.63914	P	5.43137	P	6.59169	M	2.31293	P	3.5288	P	2.45341	P	4.72073	P	2.77534	P	2.73035	P
1417462_at	1.45428	A	1.3858	A	1.16601	A	1.32461	A	0.915576	A	1.42953	P	1.52902	A	1.37027	A	1.1897	A	0.803085	P	0.793001	A	1.41616	P	1.05714	A	1.05422	A	1.18773	P
1417463_a_at	66.8152	P	45.0784	P	77.7605	P	51.5521	P	41.1265	P	52.9557	P	61.197	P	67.1002	P	67.6484	P	52.5478	P	65.2347	P	50.6019	P	48.203	P	56.8036	P	45.6243	P
1417464_at	0.256077	A	0.0940133	A	0.16838	A	0.16494	A	0.210818	A	0.109332	A	0.323151	A	0.319406	A	0.242656	A	0.0422556	A	0.112164	A	0.0935663	A	0.185407	A	0.170895	A	0.176684	A
1417465_at	22.9407	P	19.932	P	20.5373	P	23.5485	P	18.0896	P	18.9597	P	23.0176	P	23.2572	P	21.9756	P	16.5486	P	17.5627	P	20.1099	P	19.7749	P	20.1039	P	25.5533	P
1417466_at	19.577	P	14.3938	P	15.8717	P	15.7223	P	12.4448	P	18.2251	P	19.0142	P	15.8901	P	14.0343	P	22.8849	P	13.774	P	17.6806	P	16.2761	P	14.7897	P	14.3169	P
1417467_a_at	3.62356	A	1.56933	A	2.19105	A	3.8985	A	1.8225	A	1.69566	P	4.15687	P	3.91908	P	2.89587	P	1.53503	P	1.78721	A	2.77752	P	3.07461	M	2.40517	P	1.95949	A
1417468_at	46.742	P	36.8629	P	42.3332	P	49.4409	P	37.2936	P	45.8947	P	51.0293	P	48.4693	P	48.1824	P	41.5177	P	39.4521	P	54.7784	P	51.025	P	46.2216	P	46.8965	P
1417469_at	4.22535	P	4.9629	P	4.45081	P	5.57953	P	4.03477	P	5.90785	P	6.48779	P	5.78456	P	7.60021	P	3.60174	P	3.69066	P	4.90515	P	5.83961	P	5.52253	P	3.47907	P
1417470_at	2.22772	A	2.05305	A	2.94312	A	2.84196	A	2.79949	A	2.3497	A	3.09053	A	2.2074	A	2.0287	A	0.533564	A	0.340784	A	3.10334	A	1.43085	A	1.97487	A	1.11881	A
1417471_s_at	4.32176	P	4.00723	P	3.54925	P	4.0901	P	3.49334	P	4.93425	P	3.48999	P	4.55673	P	3.77991	P	4.51938	P	3.70802	P	3.35017	P	4.14121	P	4.92756	P	2.54126	P
1417472_at	11.5856	P	8.31338	P	14.4869	P	11.2861	P	11.9654	P	11.3622	P	15.3959	P	11.9919	P	14.0036	A	8.73553	P	11.7305	P	9.03169	P	14.0197	P	8.19942	P	9.98814	P
1417473_a_at	5.05187	P	4.69888	P	4.83217	P	4.80772	P	3.81173	P	5.0851	P	4.8586	P	5.53967	P	4.07895	P	2.5656	P	4.17783	P	4.35679	P	4.62179	P	4.00381	P	3.71202	P
1417474_at	14.0726	P	10.3468	P	11.9833	P	11.9267	P	10.1186	P	10.0923	P	13.1909	P	9.49972	P	8.41012	P	6.95089	P	11.362	P	4.11855	P	9.73779	P	10.9591	P	8.1198	P
1417475_at	14.7046	P	10.6093	P	15.1859	P	13.2328	P	10.8859	P	13.6888	P	13.823	P	15.1163	P	13.6967	P	9.83589	P	13.6463	P	13.156	P	11.6184	P	13.4462	P	11.7194	P
1417476_at	7.93775	P	6.49424	P	6.88103	P	6.57122	P	5.12126	P	6.22932	P	9.15916	P	7.57553	P	6.55744	P	3.54611	P	6.94442	P	7.45733	P	7.9286	P	7.00623	P	3.68212	P
1417477_at	5.18479	P	4.77963	M	4.87818	M	6.69127	P	4.82118	P	4.01991	P	4.70779	P	4.86023	P	4.138	P	2.8994	P	6.87332	P	4.91685	P	5.01794	M	4.22812	P	3.28239	P
1417478_a_at	7.81005	P	6.63636	P	8.17287	P	6.30801	P	4.1399	P	6.38521	P	6.72322	P	6.32452	P	6.19816	P	4.79075	P	6.75489	P	6.06896	P	6.96513	P	5.91785	P	5.46446	P
1417479_at	3.03525	M	2.93046	A	2.37589	A	4.20609	A	2.81676	A	3.69914	A	3.35015	A	3.48074	A	2.93759	A	1.60564	P	2.83844	A	2.85169	M	3.45301	A	2.99177	A	2.22916	A
1417480_at	41.9618	P	36.7504	P	35.322	P	39.057	P	31.4234	P	40.1613	P	39.9781	P	42.1629	P	35.3131	P	31.5249	P	30.4818	P	40.6487	P	39.2054	P	35.3457	P	38.3033	P
1417481_at	3.32321	P	1.98063	M	2.57384	P	3.06465	P	1.88626	P	1.38117	P	3.40613	P	2.98271	P	1.57675	A	1.17784	P	1.91686	P	1.4549	P	2.34808	P	1.63205	P	1.77264	P
1417482_at	3.01128	M	0.977248	P	1.43752	P	1.76104	A	1.26124	P	1.33281	A	1.59492	A	2.34199	P	1.27902	A	0.87851	P	1.79285	P	1.21765	A	1.95515	P	1.63205	M	1.38371	P
1417483_at	6.644	P	4.64509	P	15.003	P	6.46826	P	8.50072	P	6.13677	P	7.76026	P	7.67714	P	5.20517	P	6.67494	P	6.91479	P	7.80932	P	9.53547	P	7.1386	P	7.38378	P
1417484_at	0.232985	A	0.0240589	A	0.0878753	A	0.0612091	A	0.0351685	A	0.0283352	A	0.0475871	A	0.073411	A	0.116718	A	0.0096594	A	0.0570406	A	0.0128396	A	0.0273228	A	0.0107382	A	0.0242605	A
1417485_at	1.29433	M	1.32994	P	0.980399	P	1.15007	P	0.648261	A	0.666567	A	1.24144	A	0.461262	P	1.53994	A	0.331745	A	1.25582	P	0.712217	P	0.743568	P	0.112925	A	0.992858	A
1417486_at	0.123839	A	0.0850685	A	0.141576	A	0.323155	A	0.0722903	A	0.171503	A	0.26662	A	0.516393	A	0.150765	A	0.0568148	A	0.122318	A	0.0644094	A	0.0848577	A	0.0727131	A	0.0967004	A
1417487_at	2.05477	A	1.54377	A	1.30512	A	1.91563	A	1.34932	A	0.286551	A	2.41056	A	0.424401	A	2.03282	A	0.141266	A	1.79848	A	0.254428	A	0.446377	A	0.957485	A	0.0861778	A
1417488_at	0.244527	A	0.255209	A	1.15939	A	0.410615	A	0.325313	A	0.0950067	A	0.339192	A	0.35038	A	0.457076	A	0.243899	A	0.209734	A	0.357705	A	0.263547	A	0.305693	A	0.0967004	A
1417489_at	0.152458	A	0.0850685	A	1.10637	A	0.177729	A	0.164072	A	0.200237	A	0.15117	A	0.11843	A	0.746674	A	0.0738967	A	0.880512	A	0.0405564	A	0.0443692	A	0.130261	A	0.0914339	A
1417490_at	189.635	P	179.036	P	213.616	P	221.255	P	212.047	P	232.536	P	219.54	P	258.353	P	218.762	P	248.038	P	179.578	P	200.907	P	253.294	P	226.864	P	203.81	P
1417491_at	5.60806	P	6.16141	P	7.60251	P	7.00538	P	4.72865	P	6.18548	P	6.93804	P	7.62634	P	8.23758	M	4.8162	P	4.8015	P	5.90372	P	6.0988	P	4.71499	P	4.93211	P
1417492_at	12.0567	P	8.94448	P	12.6111	P	10.0973	P	8.07326	P	9.80425	P	11.8758	P	12.8932	P	12.0479	P	9.39178	P	7.8711	P	9.41074	P	9.89973	P	9.96113	P	7.74535	P
1417493_at	15.2756	P	14.8193	P	13.3498	P	14.4681	P	12.4951	P	11.8313	P	14.5497	P	13.9866	P	9.90272	P	12.8944	P	12.8204	P	13.9701	P	13.093	P	12.3671	P	8.59946	P
1417494_a_at	259.054	P	272.923	P	389.385	P	296.555	P	288.356	P	318.367	P	296.615	P	329.317	P	306.464	P	298.873	P	223.232	P	270.427	P	293.287	P	313.493	P	279.92	P
1417495_x_at	193.022	P	198.223	P	296.192	P	209.663	P	203.035	P	210.905	P	194.505	P	215.46	P	199.639	P	189.082	P	193.534	P	220.234	P	201.117	P	208.035	P	171.867	P
1417496_at	121.654	P	114.966	P	199.75	P	122.144	P	112.609	P	120.553	P	116.984	P	126.049	P	144.405	P	101.145	P	97.3135	P	128.275	P	115.82	P	123.431	P	97.1653	P
1417497_at	1.39501	P	1.72818	P	1.47061	A	1.11387	A	0.940417	A	1.64726	P	1.92936	A	1.23343	A	1.80638	A	0.842067	P	2.02986	A	1.11893	P	2.058	A	1.21181	A	1.55165	A
1417498_at	169.638	P	141.142	P	213.848	P	194.84	P	178.268	P	211.48	P	196.302	P	207.636	P	198.704	P	200.195	P	163.005	P	219.304	P	182.503	P	178.847	P	178.76	P
1417499_at	26.1386	P	23.4168	P	22.9624	P	25.7341	P	16.9323	P	20.6596	P	25.6469	P	27.4731	P	19.5733	P	20.8553	P	20.203	P	29.0856	P	27.0151	P	27.5172	P	23.4981	P
1417500_a_at	23.2683	P	25.4741	P	37.4475	P	22.2111	P	19.2684	P	19.6994	P	26.9864	P	23.945	P	22.0779	P	30.0135	P	21.1479	P	18.2385	P	20.4578	P	19.7237	P	23.1732	P
1417501_at	11.8548	P	8.04831	P	18.1238	P	12.5438	P	6.22556	P	12.1245	P	12.5829	P	11.2003	P	16.5407	P	6.21885	P	8.53304	P	11.1823	P	13.0181	P	10.2025	P	13.147	P
1417502_at	9.78962	A	8.3576	A	12.6568	P	8.84763	A	8.65841	A	7.54522	M	7.92674	M	10.1328	A	9.60793	A	3.74137	P	7.532	A	10.5761	P	10.3658	A	8.12354	P	5.7556	P
1417503_at	7.63983	A	5.57963	A	13.3694	A	6.25075	A	6.19886	A	6.82863	A	8.63698	A	6.65917	A	10.4497	A	2.94662	A	4.45137	A	5.49155	A	6.86499	A	7.17013	A	4.59436	A
1417504_at	0.945888	A	0.897396	A	1.76823	A	0.731201	A	0.603397	A	0.142792	A	0.25849	A	0.137555	A	1.95038	A	0.158486	A	0.49525	A	0.0692338	A	0.724867	A	0.662637	A	0.312704	A
1417505_s_at	10.1802	P	6.89908	P	8.42847	P	9.69639	P	7.74089	P	10.7272	P	10.7941	P	10.4349	P	11.3807	P	8.96679	P	9.24484	P	9.8991	P	10.9408	P	9.78337	P	9.20343	P
1417506_at	5.61411	P	4.66122	P	5.33163	P	5.31497	P	3.96037	P	4.34566	P	6.1776	P	5.02605	P	4.79348	M	2.57552	P	4.77228	P	4.11855	P	6.29175	P	5.63542	P	4.28151	P
1417507_at	2.35308	P	2.05823	P	10.4718	P	2.83023	P	2.04387	P	3.24739	P	4.26048	P	2.56968	P	3.65797	M	1.23981	P	2.74112	P	2.36843	P	2.0773	M	2.46679	P	1.84264	A
1417508_at	10.962	P	10.2295	P	13.2191	P	12.9417	P	10.3136	P	11.3524	P	12.803	P	14.3468	P	10.0806	P	10.1364	P	12.16	P	11.6683	P	14.4634	P	12.399	P	11.8065	P
1417509_at	9.19811	P	5.27625	P	7.5435	P	7.82579	P	5.0506	P	5.63029	P	7.23949	P	7.53601	P	6.00596	P	3.97348	P	7.11042	P	6.21075	P	6.03231	P	6.71645	P	5.42204	P
1417510_at	7.98033	P	7.02514	P	8.02211	P	8.99492	P	6.69355	P	8.31091	P	8.67671	P	8.35915	P	6.16398	P	6.18107	P	6.11084	P	7.64815	P	9.25245	P	7.52973	P	7.72695	P
1417511_at	9.30783	P	8.51797	P	8.3957	P	5.20558	P	4.04353	P	4.30189	P	6.40022	P	6.06893	P	5.36248	P	3.01766	P	7.09856	P	5.40928	P	5.85954	P	6.26972	P	5.51294	P
1417512_at	31.0237	P	25.0609	P	28.1402	P	27.126	P	23.8314	P	27.5783	P	37.6869	P	32.3404	P	33.8915	P	28.0715	P	25.2541	P	28.3386	P	29.4263	P	26.8684	P	26.1543	P
1417513_at	49.3411	P	40.0982	P	38.5718	P	33.7881	P	30.482	P	32.6637	P	47.856	P	40.633	P	44.6338	P	31.6699	P	34.8867	P	29.111	P	36.7722	P	35.2935	P	34.034	P
1417514_at	0.267635	A	0.208456	A	0.228606	A	0.29804	A	0.214733	A	0.233786	A	0.307064	A	0.263419	A	0.359091	A	0.0605512	A	0.225327	A	0.118189	A	0.245442	A	0.165076	A	0.139155	A
1417515_at	12.1914	P	11.2474	P	11.5058	P	16.6568	P	12.39	P	12.1685	P	16.1883	P	16.3207	P	18.484	P	12.3056	P	11.1508	P	10.7154	P	13.1883	P	13.4271	P	15.333	P
1417516_at	3.66564	P	3.25764	P	3.20014	A	5.61976	A	5.43087	P	4.91478	A	5.38437	A	6.34155	P	3.3642	A	5.03882	P	5.28156	M	5.82707	P	2.93794	A	5.78601	P	4.92607	P
1417517_at	5.73514	P	3.93783	P	4.37846	P	2.63639	P	2.06094	P	2.44668	P	3.38514	P	3.6251	P	2.32218	P	0.881323	P	4.27669	P	2.57829	P	3.18538	P	2.22668	P	1.95364	P
1417518_at	0.834059	A	1.13281	A	2.0854	A	2.84196	A	2.12927	A	0.526898	A	0.942294	A	1.70774	A	2.06583	A	0.895409	A	1.81537	A	1.52144	A	0.749804	A	1.88904	A	1.25678	A
1417519_at	0.308145	A	0.180632	A	0.181773	A	0.184112	A	0.0722903	A	0.104556	A	0.466082	A	0.194493	A	0.433493	A	0.0956115	A	0.0719298	A	0.233976	A	0.131881	A	0.0956456	A	0.312704	A
1417520_at	0.41266	A	0.0673149	A	0.208542	A	0.27286	A	0.164072	A	0.0616248	A	0.821141	A	0.0927836	A	1.12083	A	0.075835	A	0.061989	A	0.311037	A	0.787258	A	0.638678	A	0.176684	A
1417521_at	2.34114	P	1.83102	P	2.21746	M	2.69517	P	2.5581	M	1.13465	A	3.25907	P	1.08417	A	5.29018	P	1.0064	M	2.05815	P	1.48261	A	2.27061	P	1.14508	A	0.992858	A
1417522_at	1.567	A	1.11268	A	0.608529	A	0.528418	A	0.273758	A	0.98493	A	0.927203	A	1.07819	A	0.281305	A	0.339039	A	0.288082	A	0.836051	A	0.275638	A	0.79473	A	1.00429	A
1417523_at	0.6814	A	0.518332	A	3.12766	A	2.49513	A	2.18484	A	1.32798	A	2.35343	A	1.30488	A	0.543867	A	0.756132	A	1.51784	A	2.20452	A	2.6263	A	0.424006	A	0.998572	A
1417524_at	2.01902	A	1.19836	A	2.36269	A	2.05207	A	0.281667	A	0.334561	A	0.274736	A	0.601811	A	0.846768	A	0.0352386	A	0.511346	A	0.441331	A	1.46904	A	0.246885	A	0.356724	A
1417525_at	4.97334	A	4.03395	A	7.30741	A	5.07883	A	5.37332	A	3.44166	A	7.03191	A	3.91333	A	6.44189	A	2.75846	A	3.11389	A	3.88093	A	5.48795	P	4.12839	A	4.15538	A
1417526_at	0.6814	A	0.383309	A	0.714881	A	2.63639	A	1.80976	A	0.642475	A	2.18152	A	0.169258	A	0.623154	A	0.200501	A	0.447085	A	0.890157	A	0.366797	A	1.37593	A	1.10734	A
1417527_at	0.227217	A	0.148425	A	1.09974	A	0.228619	A	0.940417	A	1.13948	A	0.53653	A	1.30488	A	0.331798	A	0.319642	A	1.00688	A	0.347309	A	1.1455	A	0.722616	A	0.873141	A
1417528_at	0.354539	A	0.189886	A	0.34214	A	0.379452	A	0.191287	A	0.363383	A	0.347196	A	0.504158	A	0.347386	A	0.0458334	A	0.137609	A	0.311037	A	0.489414	A	0.165076	A	0.123173	A
1417529_at	0.41266	A	0.11202	A	0.315448	A	0.158535	A	0.26191	A	1.05253	A	0.48963	A	0.207072	A	0.181239	A	0.329319	A	0.803921	A	0.153044	A	0.233395	A	0.680619	A	0.0756995	A
1417530_a_at	43.0096	P	41.6579	P	45.9369	P	43.5488	P	39.2441	P	42.8308	P	41.3745	P	45.9509	P	38.0168	P	38.3285	P	44.9977	P	43.4308	P	44.8135	P	39.7945	P	32.4538	P
1417531_at	202.933	P	183.707	P	212.438	P	229.512	P	190.185	P	220.921	P	219.404	P	233.907	P	220.202	P	217.417	P	199.654	P	227.231	P	231.822	P	220.403	P	195.246	P
1417532_at	46.4485	P	36.0576	P	43.3463	P	46.8262	P	32.0864	P	42.7964	P	49.4591	P	45.2444	P	38.3428	P	39.6006	P	37.7953	P	43.0632	P	41.8973	P	41.6857	P	37.4157	P
1417533_a_at	21.0079	P	15.2738	P	21.6066	P	18.8922	P	15.4507	P	18.1958	P	20.295	P	18.6393	P	21.5976	P	15.8365	P	19.3398	P	19.7673	P	16.2761	P	18.6354	P	16.5026	P
1417534_at	12.2709	P	9.2386	P	11.6889	P	11.2354	M	7.72743	A	8.14994	M	15.4471	P	14.0864	P	15.7742	A	5.38479	P	10.4819	P	7.61832	M	10.0077	M	9.32658	P	8.97523	P
1417535_at	5.23918	P	4.26399	P	5.2725	P	5.11341	P	2.90318	P	4.16089	P	5.04333	P	4.21816	P	3.36839	P	1.86431	P	3.39028	P	3.66705	P	3.8458	P	4.75249	P	2.08245	P
1417536_at	21.7486	P	17.5328	P	23.1774	P	21.1195	P	16.5626	P	18.9352	P	22.1728	P	20.8507	P	14.5828	A	14.4914	P	19.4569	P	18.4122	P	20.168	P	17.7735	P	20.1482	P
1417537_at	0.383583	A	0.892416	A	1.93346	A	0.968657	A	0.903165	A	0.89322	A	0.660481	A	0.53473	A	1.58084	A	0.334174	A	0.49525	A	0.944412	A	1.00046	A	1.16934	A	1.12455	A
1417538_at	8.56454	P	7.44792	P	9.79099	P	10.5203	P	8.45568	P	9.56016	P	11.0227	P	11.9808	P	8.88085	P	9.99409	P	7.86515	P	8.79739	P	8.89568	P	9.94208	P	8.47023	P
1417539_at	12.8405	P	8.89457	P	11.4861	P	11.8818	P	9.10052	P	10.5562	P	11.1988	P	13.7593	P	13.3988	P	12.0336	P	8.78999	P	11.6561	P	10.5348	P	9.23148	P	9.35155	P
1417540_at	6.12268	P	6.04157	P	8.68403	P	6.68555	P	4.64059	P	5.64977	P	6.42717	P	6.30749	P	7.10611	P	5.77525	P	5.91635	P	6.95748	P	7.07199	P	5.89901	P	4.60039	P
1417541_at	2.01902	A	0.90736	A	1.13951	A	0.84714	A	1.16087	M	0.94631	P	1.04755	A	0.807846	A	0.666902	A	0.435911	P	0.946364	A	1.03696	A	1.00046	A	0.860959	A	0.478697	A
1417542_at	4.50262	P	4.3551	P	3.75994	P	4.04948	P	2.03534	P	2.84447	P	4.48102	P	2.98851	P	3.42708	P	1.62723	P	2.7068	P	2.96024	P	3.10717	P	2.658	P	2.47047	A
1417543_at	0.198412	A	0.121075	A	0.315448	A	0.266555	A	0.125498	A	0.0950067	A	0.339192	A	0.331806	A	0.615211	A	0.22547	A	0.122318	A	0.108309	A	0.102416	A	0.335192	A	0.461994	A
1417544_a_at	16.1666	P	17.0581	P	19.683	P	20.4018	P	16.2809	P	15.1953	P	18.4638	P	17.9958	P	19.1878	P	9.96567	P	15.5907	P	16.2028	P	16.3241	P	15.1996	P	15.5466	P
1417545_at	0.33713	A	0.199161	A	0.275386	A	0.323155	A	0.152459	A	0.267358	A	0.299001	A	0.275888	A	0.47282	A	0.105746	A	0.277583	A	0.178167	A	0.312005	A	0.0899001	A	0.209075	A
1417546_at	0.622815	A	0.562108	A	1.92024	A	2.07577	A	1.59791	A	1.05253	A	1.87146	A	1.39997	A	1.67094	A	0.492085	A	1.06202	A	1.56586	A	2.49678	A	0.770676	A	1.66202	A
1417547_at	5.48103	M	4.26935	A	4.45738	M	6.00433	P	4.1399	A	4.67639	P	7.27293	P	4.1147	M	5.43055	P	3.95582	P	6.4296	A	4.53731	P	3.68198	A	3.22093	P	3.83167	P
1417548_at	0.135276	A	0.102998	A	0.181773	A	0.391926	A	0.160197	A	0.15236	A	0.442463	A	0.188194	A	0.269691	A	0.0387231	A	0.0919629	A	0.188262	A	0.120068	A	0.20005	A	0.247085	A
1417549_at	0.418479	A	0.278741	A	0.482099	A	0.366965	A	0.238277	A	0.454723	A	0.544323	A	0.644382	A	0.374717	A	0.175994	A	0.314391	A	0.178167	A	0.197372	A	0.933333	A	1.04432	A
1417550_a_at	2.2695	A	1.47743	A	2.13162	A	1.30659	A	1.85649	A	1.55047	A	1.52169	A	1.49486	A	0.437421	A	0.586104	A	1.74783	A	1.96249	P	2.07086	A	1.72985	A	0.579317	A
1417551_at	6.2681	P	5.99258	P	6.61857	P	5.88388	P	5.33792	P	5.19703	P	8.093	P	5.68778	P	6.47612	P	4.46181	P	3.97457	M	4.87006	P	5.46806	P	4.59005	P	5.47658	P
1417552_at	1.74522	P	0.812916	P	0.86761	A	0.620842	A	0.804117	A	0.594304	P	1.99437	P	1.20362	P	0.575541	A	0.536173	P	0.689559	P	0.39942	A	1.01305	P	0.513223	A	0.80498	A
1417553_at	3.96641	P	2.06859	A	2.38909	P	2.34183	A	1.89476	A	2.13157	P	2.48187	A	1.61323	A	2.69171	A	0.756132	A	1.22806	M	1.85597	A	1.92946	P	1.97487	A	2.15283	M
1417554_at	0.435943	A	0.484403	A	0.355481	A	0.503691	A	0.413254	A	0.157144	A	0.394999	A	0.362747	A	0.492524	A	0.075835	A	0.608305	A	0.368114	A	0.263547	A	0.429943	A	0.290773	A
1417555_at	4.9975	P	3.58635	P	3.98372	P	3.81712	P	2.79517	P	2.45153	P	4.0808	P	3.85573	P	4.16331	P	1.66434	P	3.75433	P	3.006	P	3.06809	P	2.58394	P	3.0089	P
1417556_at	615.581	P	597.225	P	541.135	P	568.747	P	554.251	P	585.662	P	564.112	P	582.269	P	547.875	P	490.53	P	614.482	P	546.221	P	612.725	P	612.416	P	580.148	P
1417557_at	16.6338	P	18.3233	P	17.7975	P	19.7331	P	16.0917	P	23.5367	P	20.6789	P	22.4978	P	15.6906	P	12.8986	P	14.9069	P	16.5609	P	19.8301	P	16.309	P	16.2886	P
1417558_at	5.30567	P	4.39801	P	5.62068	P	4.81349	P	4.30655	P	5.35766	P	5.47283	P	5.80733	P	7.5486	P	2.68173	P	4.2069	P	4.44992	P	3.90483	P	3.8233	P	4.04138	P
1417559_at	42.3859	P	31.3675	P	30.6002	P	47.2676	P	33.8362	P	33.7294	P	49.3395	P	43.482	P	48.0957	P	45.2032	P	37.1068	P	46.816	P	52.5798	P	54.6888	P	46.12	P
1417560_at	57.5451	P	50.1326	P	45.1838	P	63.7782	P	50.9327	P	56.5692	P	54.8505	P	56.5871	P	58.9355	P	47.9139	P	48.3671	P	56.859	P	63.8154	P	51.3851	P	44.829	P
1417561_at	384.182	P	361.101	P	378.171	P	401.684	P	350.325	P	395.931	P	407.202	P	404.858	P	374.093	P	364.829	P	389.971	P	407.38	P	404.914	P	392.737	P	369.896	P
1417562_at	18.7635	P	15.5526	P	23.9984	P	24.7903	P	14.3143	P	18.1958	P	23.611	P	19.9133	P	15.9812	P	13.4618	P	16.4409	P	15.6787	P	16.7766	P	19.7623	P	16.6978	P
1417563_at	3.04725	A	2.80952	A	2.59363	A	2.62462	A	2.21907	A	2.01044	A	4.06004	A	3.21464	A	6.89591	A	1.35916	A	2.74684	A	3.18361	M	3.10066	A	1.55268	A	1.85431	A
1417564_at	11.6223	P	7.50291	P	7.79921	P	10.3399	P	8.53225	P	10.3951	P	9.68617	P	10.9993	P	11.1151	P	6.87407	P	9.77857	P	10.0682	P	10.9881	P	10.4757	P	10.403	P
1417565_at	7.12344	P	8.41288	P	7.3402	P	9.95056	P	7.1986	P	8.60851	P	10.4801	P	11.3733	P	8.35835	P	6.89326	P	8.1094	P	8.50342	P	16.9001	P	11.8762	P	10.9426	P
1417566_at	7.26919	P	7.79467	P	7.55661	P	9.66813	P	5.67904	P	8.8476	P	12.9195	P	12.832	P	8.76417	A	6.29832	P	8.24058	P	8.5334	P	19.0997	P	13.7659	P	11.2406	P
1417567_at	0.227217	A	0.655037	A	0.648422	A	0.663826	A	0.385187	A	0.42106	A	0.957372	A	0.577445	A	0.512252	A	0.660863	A	0.383172	A	1.22865	A	0.507895	A	1.27255	A	2.1587	A
1417568_at	6.86242	P	6.60901	P	9.29983	P	8.88729	P	8.75308	P	5.1289	P	8.94786	P	8.40982	P	10.0589	P	4.80166	P	6.79633	P	8.44947	P	5.09729	P	7.41613	P	8.49484	P
1417569_at	5.24522	P	3.43241	P	6.99256	P	5.38403	P	3.20642	P	4.87586	P	6.37326	P	5.8244	P	6.51464	P	3.50794	P	3.34992	P	4.40334	P	6.50487	P	3.58085	P	4.35364	P
1417570_at	4.24945	P	3.35821	M	2.94971	P	3.4386	P	2.89454	P	3.38337	P	4.09464	P	4.06295	P	4.34488	A	1.44669	P	3.28077	P	2.43641	P	3.13323	P	2.74445	P	2.34677	A
1417571_at	8.4793	A	2.89363	A	7.1172	A	6.58837	A	3.94725	A	4.23382	A	6.57529	A	5.64792	A	7.5572	A	2.04519	A	2.59253	A	4.05474	A	5.59404	A	3.556	M	4.06537	A
1417572_at	1.6145	A	1.83102	A	1.22564	A	1.49246	A	0.767091	A	1.14431	A	1.74806	A	2.41796	A	1.47457	A	0.736925	A	2.00724	A	1.17922	A	1.96157	A	0.293911	A	0.412013	A
1417573_at	36.6546	P	39.1768	P	36.3686	P	38.8404	P	35.1235	P	32.865	P	44.3877	P	38.3754	P	37.7091	P	30.6379	P	35.8889	P	39.871	P	39.5293	P	35.3196	P	39.2241	P
1417574_at	49.9037	P	51.6301	P	53.4121	P	45.6303	P	49.0586	P	40.6135	P	51.2261	P	50.9305	P	43.8242	P	53.1538	P	39.2433	P	41.4142	P	29.3984	P	28.2701	P	39.3798	P
1417575_at	0.192658	A	0.107504	A	0.248661	A	0.260244	A	0.14088	A	0.171503	A	0.282838	A	0.213354	A	0.285179	A	0.0856369	A	0.158096	A	0.208524	A	0.203363	A	0.159262	A	0.192856	A
1417576_a_at	1.59668	A	1.23372	A	0.275386	A	1.22841	A	1.04418	A	1.57466	A	2.83669	A	1.10809	A	1.0319	A	0.682467	A	1.31141	A	0.982473	A	1.50725	A	1.38811	A	1.66202	A
1417577_at	0.476734	A	0.455408	A	0.322122	A	1.46852	A	0.309414	A	0.281752	A	1.12982	A	0.319406	A	0.722713	A	0.413235	A	0.820311	A	0.254428	A	0.203363	A	0.205893	A	0.641114	A
1417578_a_at	9.01528	P	5.27084	P	7.31397	P	8.44502	P	5.88321	P	7.54034	P	8.27235	P	9.10129	P	4.72568	P	4.36848	P	6.5833	P	9.41676	P	7.14548	P	6.61573	P	6.29675	P
1417579_x_at	7.43321	A	3.7406	A	4.84532	A	7.35325	P	5.3866	A	7.34532	P	8.85533	M	7.77307	A	8.13411	P	4.51218	P	6.35281	A	8.86945	P	7.25243	A	7.44768	P	6.88838	P
1417580_s_at	233.373	P	182.545	P	239.797	P	139.753	P	105.225	P	230.176	P	267.954	P	269.853	P	186.175	P	127.644	P	313.834	P	245.419	P	259.311	P	240.355	P	244.822	P
1417581_at	3.85809	A	2.87785	A	3.6546	A	3.78223	A	2.46781	A	3.86437	A	3.99771	A	2.8026	A	1.49907	A	2.38145	A	3.64439	A	3.03462	A	4.0361	A	2.83714	A	3.19907	A
1417582_s_at	3.55144	P	1.61025	P	2.11842	P	2.7363	P	1.57256	P	2.28668	P	2.46762	P	2.70368	P	2.47974	P	1.37118	P	1.99028	P	2.10868	P	2.82095	P	1.93194	P	1.73186	P
1417583_a_at	22.113	P	19.3568	P	19.0633	P	18.1277	P	13.2043	P	15.9391	P	19.5006	P	21.579	P	16.5275	P	14.8745	P	17.0903	P	19.6677	P	19.4786	P	19.3694	P	17.3091	P
1417584_at	3.03525	A	3.1572	A	2.17124	A	3.86363	A	1.96714	A	4.60342	A	4.07388	P	2.94207	A	2.03282	A	1.65814	A	3.54035	A	2.26663	A	3.71473	A	3.32013	A	2.80138	A
1417585_at	4.00253	P	3.18362	M	5.96216	P	5.71167	P	4.64059	P	4.28244	P	5.85294	P	5.43137	P	4.05365	P	1.42851	A	4.35818	M	2.98884	A	4.27271	P	3.42561	P	4.02339	P
1417586_at	0.129555	A	0.125615	A	0.141576	A	0.184112	A	0.125498	A	0.123667	A	0.26662	A	0.200785	A	0.19271	A	0.0458334	A	0.199364	A	0.0548102	A	0.0965524	A	0.107158	A	1.44155	A
1417587_at	1.44242	A	0.699277	A	0.388823	A	0.626988	A	0.61562	A	0.512459	A	0.307064	A	0.577445	A	1.56447	A	0.365985	A	1.00137	A	0.259552	A	0.6378	A	0.879041	M	0.674909	A
1417588_at	4.55086	A	1.82073	A	4.14164	A	2.04614	A	1.75458	A	1.61338	A	2.51748	A	3.18567	A	1.39706	A	0.87851	A	3.29229	A	1.38851	A	1.9937	P	1.4612	A	0.856083	A
1417589_at	0.74006	A	0.542632	A	1.19914	A	0.877566	A	0.230419	A	0.0854622	A	0.339192	A	0.0538833	A	0.907009	A	0.0301094	A	0.314391	A	0.383753	A	0.0558531	A	0.0784334	A	0.128493	A
1417590_at	178.721	P	170.13	P	169.951	P	177.383	P	170.503	P	183.838	P	187.059	P	184.11	P	179.79	P	128.241	P	168.899	P	178.632	P	174.429	P	182.59	P	163.518	P
1417591_at	5.08207	A	4.98448	A	6.35605	A	6.63411	M	3.62841	A	4.19978	A	5.1799	A	4.93458	A	3.72523	A	3.62263	P	3.18866	A	5.92142	P	5.52773	P	4.5838	A	4.40776	A
1417592_at	14.3793	P	12.0277	P	15.9696	P	10.5372	P	9.62489	P	10.5318	P	13.3007	P	12.5429	P	12.3666	P	6.93552	P	13.2392	P	8.75537	P	11.8559	P	9.06034	P	11.0978	P
1417593_at	12.0322	P	10.9338	P	15.4406	P	12.3308	P	8.88838	P	12.7208	P	13.5265	P	14.3579	P	11.2239	P	8.22449	P	9.92268	P	9.62765	P	11.8966	P	9.57395	P	11.0357	P
1417594_at	5.31172	P	5.70445	P	5.49587	P	6.69127	P	6.49283	P	6.80427	P	8.21924	P	6.94238	P	6.71161	P	4.38999	P	5.78682	P	5.69158	P	5.79977	P	6.04347	P	5.81632	P
1417595_at	0.360345	A	0.416883	A	0.548661	A	0.55311	A	0.277711	A	0.372993	A	1.65336	A	0.601811	A	0.516201	A	0.18263	A	0.415082	A	0.342117	A	0.397348	A	0.335192	A	0.155201	A
1417596_at	0.869351	A	0.733777	A	0.235292	A	1.92751	A	1.06499	A	0.960792	A	2.13842	A	1.6546	A	1.47457	A	0.385774	A	1.25026	A	0.87391	A	1.61569	A	0.800746	A	0.060078	A
1417597_at	0.916439	A	0.659945	A	1.23889	A	1.15611	A	0.758872	A	0.816026	A	1.84971	A	0.74743	A	1.8516	A	0.310009	A	0.678704	A	0.782101	A	0.706182	A	0.489397	A	0.674909	A
1417598_a_at	17.3535	P	17.0124	P	15.31	P	15.0092	P	11.5368	P	14.1681	P	14.6075	P	15.8624	P	12.0872	P	11.0624	P	15.3708	P	14.4977	P	13.9856	P	15.7317	P	13.4532	P
1417599_at	1.25882	A	1.3858	A	2.00613	A	0.266555	A	1.05666	A	1.2893	A	2.66673	A	1.2513	A	1.4909	A	0.0896067	A	1.20032	A	0.562777	A	1.55188	A	0.8188	A	1.66202	A
1417600_at	3.34122	P	2.53175	P	3.02222	P	3.93916	P	2.4721	P	4.02963	P	2.85789	P	0.692932	A	4.05365	A	2.11889	P	3.47106	P	5.01634	P	3.72783	P	0.79473	A	0.596149	A
1417601_at	2.78962	A	2.59976	A	4.40477	P	3.01195	A	2.04814	A	1.8506	A	1.90042	A	0.898221	A	3.33905	P	1.09888	P	2.44996	A	1.11346	A	2.33516	M	1.2361	A	2.1587	P
1417602_at	2.17402	A	3.53323	A	1.95328	A	5.45881	P	2.57962	A	2.73772	P	3.45506	P	3.22043	P	4.2604	M	1.97508	P	5.60449	M	4.08374	P	8.88222	P	8.23736	P	6.15674	P
1417603_at	0.209927	A	1.22361	A	0.181773	A	1.28856	A	0.453474	A	1.1878	A	1.77714	A	1.76083	A	1.98334	A	0.492085	A	1.07306	A	1.22315	A	2.75602	A	2.5346	A	1.02716	A
1417604_at	4.21932	P	3.7406	P	3.50974	P	3.16411	P	2.75201	P	3.35909	P	3.69914	P	3.79812	P	3.13812	P	2.31619	P	3.73696	P	3.04607	P	4.0361	P	2.39285	P	1.77847	P
[truncated: 43,102 more rows]
