# Supplementary material for: "Per cell" normalization method for mRNA measurement by quantitative PCR and microarrays
Source: BMC Genomics. 2006 Mar 29;7:64. doi: 10.1186/1471-2164-7-64 (PMC1448209; doi:10.1186/1471-2164-7-64)
Supplement: Additional File 10 — (second quarter of a data set consisting of 2 hr, 4 hr, 8 hr, and 24 hr data, divided because of the upload file size limitation)]: an Excel spreadsheet file containing 4 hr Percellome data (15 sample data) of the 60 samples of the TCDD study (cf. Figure 5), of which corresponding raw data is listed in Additional file 6. [file 1471-2164-7-64-S10.zip › TCDD_study_Percellome_dataPart2of4.xls]

## Sheet: KannoAdditionalFile6
	Dose000-Time04-1_Signal	Dose000-Time04-1_Detection	Dose000-Time04-2_Signal	Dose000-Time04-2_Detection	Dose000-Time04-3_Signal	Dose000-Time04-3_Detection	Dose001-Time04-1_Signal	Dose001-Time04-1_Detection	Dose001-Time04-2_Signal	Dose001-Time04-2_Detection	Dose001-Time04-3_Signal	Dose001-Time04-3_Detection	Dose003-Time04-1_Signal	Dose003-Time04-1_Detection	Dose003-Time04-2_Signal	Dose003-Time04-2_Detection	Dose003-Time04-3_Signal	Dose003-Time04-3_Detection	Dose010-Time04-1_Signal	Dose010-Time04-1_Detection	Dose010-Time04-2_Signal	Dose010-Time04-2_Detection	Dose010-Time04-3_Signal	Dose010-Time04-3_Detection	Dose030-Time04-1_Signal	Dose030-Time04-1_Detection	Dose030-Time04-2_Signal	Dose030-Time04-2_Detection	Dose030-Time04-3_Signal	Dose030-Time04-3_Detection	Descriptions
AFFX-BioB-5_at	3.22255	P	6.55773	P	6.82086	P	8.84319	P	8.34133	P	7.88033	P	6.69336	P	7.43928	P	8.32156	P	6.89078	P	9.0235	P	8.64054	P	9.90307	P	7.61881	P	10.0128	P
AFFX-BioB-M_at	7.03463	P	12.8196	P	13.4358	P	13.0223	P	14.0606	P	14.2391	P	12.6397	P	10.7239	P	12.3455	P	12.6389	P	18.9494	P	18.2711	P	11.6882	P	12.5836	P	12.8132	P
AFFX-BioB-3_at	3.89917	P	4.97903	P	6.58828	P	5.98052	P	6.85978	P	5.76848	P	6.02598	P	6.54503	P	7.71273	P	6.91613	P	11.0452	P	8.21407	P	6.90942	P	3.7649	P	6.74639	P
AFFX-BioC-5_at	12.2437	P	18.3192	P	21.5526	P	23.6739	P	22.6523	P	20.3738	P	16.6437	P	17.587	P	21.1306	P	18.0962	P	26.2312	P	22.08	P	20.9073	P	16.5489	P	24.8331	P
AFFX-BioC-3_at	10.8853	P	20.9799	P	16.4931	P	16.8747	P	24.8203	P	17.8856	P	18.8786	P	13.6968	P	21.824	P	17.734	P	23.7987	P	22.5339	P	15.5627	P	15.8552	P	18.8304	P
AFFX-BioDn-5_at	19.7046	P	27.8443	P	31.4089	P	32.3158	P	31.9733	P	30.5673	P	26.2835	P	25.8705	P	25.666	P	28.609	P	36.5416	P	31.7755	P	31.0172	P	29.8228	P	39.2312	P
AFFX-BioDn-3_at	104.18	P	124.37	P	131.323	P	144.535	P	158.266	P	125.434	P	116.821	P	116.687	P	130.036	P	126.612	P	169.829	P	138.755	P	126.248	P	111.294	P	138.61	P
AFFX-CreX-5_at	228.551	P	282.972	P	316.071	P	379.915	P	400.618	P	282.079	P	285.202	P	303.233	P	269.862	P	303.842	P	315.354	P	297.161	P	307.714	P	295.361	P	372.66	P
AFFX-CreX-3_at	302.818	P	333.356	P	355.46	P	374.384	P	435.258	P	334.613	P	330.064	P	336.067	P	350.681	P	362.917	P	408.858	P	344.895	P	337.966	P	308.159	P	384.781	P
AFFX-DapX-5_at	8.3382	P	8.32856	P	9.72149	P	8.7627	P	9.05994	P	10.0445	P	9.40132	P	9.74894	P	6.8507	P	9.48746	P	7.06057	P	8.27915	P	8.59851	P	9.98186	P	12.7125	P
AFFX-DapX-M_at	17.9462	P	15.948	P	17.0069	P	17.1639	P	16.7434	P	16.8272	P	15.301	P	16.54	P	15.8958	P	15.1484	P	17.42	P	16.7747	P	15.9918	P	15.66	P	15.9475	P
AFFX-DapX-3_at	14.4734	P	13.9783	P	16.4931	P	18.4072	P	14.835	P	14.8187	P	14.1648	P	14.2895	P	14.1147	P	15.24	P	15.0335	P	15.1399	P	16.7159	P	14.9401	P	15.7526	P
AFFX-LysX-5_at	146.474	P	131.716	P	139.445	P	148.67	P	144.851	P	132.644	P	139.453	P	143.578	P	128.402	P	141.222	P	127.741	P	126.776	P	138.992	P	141.987	P	142.605	P
AFFX-LysX-M_at	190.298	P	177.633	P	172.786	P	175.221	P	176.715	P	174.884	P	173.687	P	171.976	P	172.49	P	183.568	P	176.975	P	167.331	P	165.288	P	180.4	P	170.347	P
AFFX-LysX-3_at	256.233	P	245.76	P	240.896	P	240.411	P	253.882	P	229.402	P	249.154	P	256.034	P	227.566	P	247.043	P	230.43	P	244.796	P	234.896	P	244.572	P	246.194	P
AFFX-PheX-5_at	48.5358	P	47.046	P	47.3866	P	47.8468	P	45.0785	P	46.6398	P	46.8306	P	47.911	P	42.7892	P	45.8224	P	45.3034	P	44.8012	P	48.0436	P	46.9918	P	41.3674	P
AFFX-PheX-M_at	62.6569	P	55.8292	P	57.2414	P	55.6177	P	52.1355	P	57.7987	P	55.1114	P	54.9376	P	54.0061	P	57.8493	P	51.5967	P	54.8756	P	54.6516	P	52.7236	P	48.7171	P
AFFX-PheX-3_at	53.6127	P	53.6793	P	53.8482	P	47.874	P	44.4528	P	53.7669	P	51.461	P	49.9121	P	53.0974	P	45.2754	P	50.5637	P	50.1122	P	53.0197	P	52.269	P	47.6462	P
AFFX-ThrX-5_at	228.802	P	226.003	P	224.929	P	221.776	P	239.287	P	225.296	P	210.708	P	231.507	P	214.749	P	246.78	P	210.135	P	211.501	P	240.549	P	227.347	P	228.201	P
AFFX-ThrX-M_at	283.225	P	281.033	P	281.305	P	290.361	P	288.897	P	263.625	P	275.176	P	280.373	P	264.518	P	284.619	P	269.59	P	270.959	P	276.185	P	263.929	P	271.948	P
AFFX-ThrX-3_at	332.214	P	345.541	P	336.082	P	347.331	P	365.089	P	358.313	P	348.142	P	345.597	P	367.163	P	366.776	P	366.925	P	351.616	P	344.009	P	345.669	P	355.527	P
AFFX-TrpnX-5_at	3.44597	P	4.53134	P	4.49065	P	4.84201	P	3.89201	P	4.87965	P	3.6985	P	3.51164	P	4.80897	P	4.71385	P	3.64069	P	4.20599	P	5.01688	P	4.65754	P	6.1198	P
AFFX-TrpnX-M_at	3.20148	M	2.94585	A	3.54901	A	2.79363	A	3.26783	A	4.26859	A	3.29835	A	2.68478	A	3.02339	A	2.19551	A	4.3278	A	3.8026	A	3.68015	A	3.19593	A	3.03885	A
AFFX-TrpnX-3_at	5.76832	P	5.97957	P	5.299	P	5.17792	P	6.23339	P	5.81777	P	6.02598	P	6.03742	P	6.08457	P	6.09425	P	5.92824	P	5.83448	P	5.32019	P	5.77133	P	5.79974	P
AFFX-r2-Ec-bioB-5_at	5.06327	P	8.08478	P	8.65352	P	10.1427	P	10.3044	P	10.0689	P	8.68889	P	7.27263	P	10.6199	P	9.19878	P	15.1954	P	10.0112	P	10.0177	P	8.07713	P	13.3817	P
AFFX-r2-Ec-bioB-M_at	9.8642	P	12.8325	P	14.0846	P	13.6498	P	15.9646	P	13.1672	P	14.2346	P	10.8	P	16.7289	P	13.4777	P	23.8988	P	16.6106	P	13.5343	P	11.3983	P	14.6205	P
AFFX-r2-Ec-bioB-3_at	5.59219	P	10.3504	P	12.1389	P	8.5091	P	14.3967	P	12.1741	P	11.6367	P	10.8585	P	11.2575	P	10.9683	P	17.5554	P	13.251	P	11.3182	P	9.12178	P	12.087	P
AFFX-r2-Ec-bioC-5_at	14.4701	P	23.215	P	24.3549	P	24.1193	P	24.2755	P	23.0146	P	20.7175	P	17.9346	P	27.6028	P	22.3112	P	34.1873	P	22.8175	P	20.8752	P	21.1349	P	26.7155	P
AFFX-r2-Ec-bioC-3_at	28.3249	P	35.3718	P	32.1378	P	35.1808	P	42.7013	P	36.1705	P	31.5429	P	29.7472	P	38.7969	P	36.8193	P	43.9395	P	40.0528	P	36.6867	P	30.7156	P	37.8128	P
AFFX-r2-Ec-bioD-5_at	96.0982	P	121.922	P	125.743	P	127.971	P	154.528	P	125.465	P	113.9	P	111.268	P	128.248	P	121.629	P	149.632	P	131.751	P	117.009	P	112.545	P	140.891	P
AFFX-r2-Ec-bioD-3_at	125.375	P	154.964	P	135.844	P	190.712	P	191.645	P	141.89	P	190.853	P	137.634	P	178.184	P	149.92	P	218.394	P	145.526	P	138.177	P	139.418	P	189.052	P
AFFX-r2-P1-cre-5_at	361.37	P	408.263	P	442.26	P	423.484	P	533.597	P	419.293	P	400.879	P	397.905	P	447.245	P	429.326	P	498.996	P	424.03	P	389.54	P	387.486	P	436.384	P
AFFX-r2-P1-cre-3_at	472.191	P	537.693	P	514.563	P	520.552	P	631.45	P	484.829	P	494.623	P	474.786	P	543.644	P	524.525	P	607.426	P	519.145	P	494.959	P	479.488	P	562.966	P
AFFX-r2-Bs-dap-5_at	10.763	P	11.9483	P	12.5459	P	9.95559	P	9.88107	P	12.4003	P	13.3794	P	11.8089	P	11.5236	P	12.8208	P	13.2134	P	12.7636	P	11.8414	P	10.5961	P	9.23921	P
AFFX-r2-Bs-dap-M_at	15.2454	P	13.0702	P	15.6849	P	14.7693	P	12.7664	P	14.5129	P	11.3093	P	12.8515	P	13.2548	P	15.4952	P	13.1705	P	13.5805	P	14.4233	P	13.3682	P	15.7887	P
AFFX-r2-Bs-dap-3_at	15.874	P	14.1784	P	16.7424	P	16.939	P	14.2403	P	16.747	P	14.3297	P	14.4616	P	12.9893	P	15.7834	P	13.6672	P	13.7523	P	18.5503	P	15.6398	P	14.7574	P
AFFX-r2-Bs-lys-5_at	234.917	P	196.809	P	217.501	P	237.146	P	223.74	P	203.292	P	205.369	P	225.586	P	181.155	P	211.428	P	183.97	P	203.646	P	222.9	P	204.837	P	212.005	P
AFFX-r2-Bs-lys-M_at	235.667	P	206.213	P	210.189	P	218.503	P	211.333	P	202.67	P	203.899	P	211.801	P	173.594	P	223.224	P	184.496	P	210.904	P	203.689	P	215.382	P	217.539	P
AFFX-r2-Bs-lys-3_at	212.462	P	194.557	P	177.932	P	208.175	P	198.386	P	178.624	P	194.346	P	193.707	P	165.237	P	204.385	P	178.005	P	179.255	P	189.067	P	195.538	P	199.467	P
AFFX-r2-Bs-phe-5_at	67.4573	P	63.9184	P	63.0554	P	64.6136	P	56.4376	P	61.4034	P	62.6543	P	60.1377	P	54.2725	P	57.2488	P	53.2007	P	58.0444	P	61.5754	P	62.3418	P	57.6054	P
AFFX-r2-Bs-phe-M_at	96.4617	P	89.3919	P	97.6782	P	92.4371	P	84.4975	P	85.5354	P	88.9465	P	91.7065	P	80.3384	P	95.8554	P	85.6911	P	89.3228	P	81.4722	P	88.6813	P	83.591	P
AFFX-r2-Bs-phe-3_at	130.467	P	95.1866	P	100.849	P	91.6527	P	89.9961	P	92.7428	P	83.3327	P	98.7684	P	81.178	P	101.442	P	85.8804	P	95.6064	P	91.7187	P	87.5892	P	85.5807	P
AFFX-r2-Bs-thr-3_s_at	383.929	P	412.648	P	391.515	P	391.696	P	428.289	P	401.782	P	385.661	P	389.532	P	392.403	P	415.176	P	401.226	P	391.735	P	369.454	P	400.127	P	410.162	P
AFFX-r2-Bs-thr-M_s_at	405.935	P	390.429	P	370.397	P	407.354	P	414.766	P	388.006	P	388.775	P	378.135	P	395.543	P	410.768	P	401.013	P	388.55	P	359.147	P	386.942	P	369.613	P
AFFX-r2-Bs-thr-5_s_at	320.131	P	309.881	P	311.597	P	316.516	P	332.772	P	326.056	P	314.81	P	310.861	P	302.837	P	321.346	P	301.693	P	314.625	P	300.112	P	315.028	P	316.969	P
AFFX-b-ActinMur/M12481_5_at	161.494	P	181.446	P	168.325	P	166.441	P	189.412	P	149.486	P	165.782	P	167.288	P	191.182	P	172.546	P	182.217	P	166.22	P	151.811	P	159.303	P	181.592	P
AFFX-b-ActinMur/M12481_M_at	200.538	P	223.816	P	186.173	P	189.696	P	233.934	P	190.138	P	208.787	P	205.426	P	221.083	P	198.853	P	205.912	P	184.625	P	191.489	P	201.706	P	210.453	P
AFFX-b-ActinMur/M12481_3_at	235.985	P	249.83	P	216.53	P	225.505	P	262.42	P	226.364	P	242.051	P	229.63	P	241.939	P	225.805	P	232.482	P	214.039	P	236.531	P	235.347	P	242.084	P
AFFX-GapdhMur/M32599_5_at	367.861	P	361.641	P	388.598	P	384.984	P	409.969	P	354.886	P	365.244	P	357.853	P	363.618	P	360.39	P	366.555	P	364.07	P	379.925	P	371.127	P	385.856	P
AFFX-GapdhMur/M32599_M_at	295.18	P	301.102	P	318.729	P	303.268	P	334.684	P	301.635	P	288.349	P	299.094	P	313.201	P	279.49	P	309.213	P	300.491	P	299.083	P	315.941	P	311.706	P
AFFX-GapdhMur/M32599_3_at	261.836	P	249.4	P	267.765	P	245.875	P	282.468	P	263.421	P	254.963	P	256.477	P	282.041	P	249.379	P	252.277	P	262.338	P	263.058	P	248.843	P	260.634	P
AFFX-TransRecMur/X57349_5_at	0.734802	M	0.470443	A	0.835348	A	1.12408	A	0.261601	A	0.832522	A	0.428157	A	1.04643	M	0.929826	A	0.333815	A	0.781787	A	1.47924	A	0.817929	A	0.163381	A	0.941021	A
AFFX-TransRecMur/X57349_M_at	0.382517	A	0.108879	A	0.108208	A	0.223321	A	0.400015	A	0.357149	A	0.11583	A	0.540716	A	0.151416	A	0.401392	A	0.427611	A	0.696435	A	0.295417	A	0.144895	A	0.322174	A
AFFX-TransRecMur/X57349_3_at	2.9584	P	2.3269	P	2.11806	P	3.98445	P	2.33838	P	2.6063	P	2.09016	P	3.65043	P	2.95724	P	1.86974	P	2.64463	P	4.40374	P	3.29653	P	4.48662	P	5.18882	P
AFFX-PyruCarbMur/L09192_5_at	9.58233	P	10.9345	P	11.9505	P	12.725	P	13.9122	P	13.0623	P	10.9192	P	10.8468	P	12.1602	P	11.9449	P	12.6901	P	13.0503	P	11.7393	P	13.9455	P	13.6552	P
AFFX-PyruCarbMur/L09192_MA_at	10.5155	P	12.993	P	14.1147	P	12.0307	P	16.893	P	17.8696	P	14.3487	P	15.0557	P	13.5201	P	14.7757	P	16.7591	P	15.1113	P	11.9372	P	17.2566	P	18.2591	P
AFFX-PyruCarbMur/L09192_MB_at	22.7422	P	20.6032	P	24.658	P	26.5705	P	24.9165	P	25.4342	P	21.8093	P	22.7549	P	27.0712	P	23.1556	P	25.5991	P	23.5049	P	22.7464	P	22.8148	P	23.635	P
AFFX-PyruCarbMur/L09192_3_at	49.9425	P	54.19	P	60.8651	P	58.3828	P	54.916	P	56.0493	P	51.5931	P	52.1442	P	49.3416	P	51.6156	P	55.3737	P	54.1787	P	58.6589	P	57.5289	P	64.3772	P
AFFX-18SRNAMur/X00686_5_at	9.96923	P	8.26601	P	11.4004	P	9.14075	P	15.3287	P	10.4015	P	5.51466	P	3.25696	P	11.6607	P	12.6519	P	5.80383	P	10.2057	P	83.5242	P	22.3878	P	29.8376	P
AFFX-18SRNAMur/X00686_M_at	5.81241	P	4.36263	P	7.87198	P	5.85337	A	7.43564	P	4.43392	P	3.24995	M	2.9592	A	7.8102	P	7.7547	P	4.71436	A	6.88114	P	26.417	P	10.4358	P	19.7495	P
AFFX-18SRNAMur/X00686_3_at	6.10599	P	7.00886	P	8.05229	P	8.58328	P	9.8042	P	6.85895	P	4.50894	P	3.58933	P	9.85224	P	9.12186	P	6.6193	P	7.47573	P	28.1773	P	15.7205	P	22.9964	P
AFFX-MUR_b2_at	13.6844	P	13.2438	P	17.8911	P	15.4523	P	18.9626	P	17.1802	P	13.8923	P	16.2653	P	14.7249	P	13.0028	P	16.8948	P	16.2182	P	14.6792	P	15.263	P	18.8449	P
AFFX-MURINE_b1_at	10.5122	P	10.9981	P	14.9374	P	11.2382	P	14.0137	P	15.6951	P	13.8923	P	11.3098	P	11.8863	P	10.7488	P	13.5303	P	12.6273	P	11.8031	P	11.1107	P	8.6668	P
AFFX-MURINE_B2_at	430.97	P	464.999	P	453.766	P	499.488	P	545.724	P	474.115	P	462.749	P	467.61	P	446.267	P	474.974	P	458.704	P	456.691	P	460.838	P	481.291	P	516.597	P
1415670_at	14.0819	P	17.8146	P	19.517	P	17.8268	P	15.729	P	18.3422	P	15.9433	P	13.9812	P	19.4393	P	12.9508	P	17.1151	P	17.858	P	17.325	P	19.4169	P	19.6988	P
1415671_at	40.8621	P	41.3562	P	45.7266	P	43.6551	P	52.5169	P	42.5487	P	43.5349	P	43.3578	P	49.8358	P	44.9404	P	43.5819	P	48.7017	P	44.2474	P	51.7525	P	55.8039	P
1415672_at	65.4595	P	57.5906	P	63.292	P	65.154	P	59.3612	P	62.4246	P	56.6811	P	58.5817	P	51.5455	P	53.5549	P	49.5299	P	60.1249	P	59.108	P	63.3371	P	67.6565	P
1415673_at	2.86876	P	2.92234	P	3.39971	P	4.4478	P	2.91766	P	3.57259	P	3.28625	P	2.71764	P	3.24645	P	2.48066	P	3.05757	P	4.16202	P	2.71274	P	3.01973	P	3.63823	A
1415674_a_at	13.1502	P	15.701	P	14.8393	P	14.2535	P	15.3601	P	18.4222	P	11.914	P	14.8476	P	15.9439	P	16.5704	P	15.9271	P	15.7614	P	15.8317	P	18.5454	P	23.3012	P
1415675_at	7.66338	P	7.71683	P	8.24014	P	15.7145	P	8.79971	P	10.4582	P	6.14323	P	10.4257	P	9.54486	P	9.09622	P	10.8032	P	11.0045	P	11.5861	P	11.3448	P	13.137	P
1415676_a_at	57.7567	P	67.7704	P	68.1937	P	75.0842	P	70.303	P	71.2734	P	67.3461	P	70.6335	P	72.7741	P	70.2011	P	67.7791	P	75.5518	P	72.5788	P	80.7433	P	83.384	P
1415677_at	22.7282	P	30.258	P	20.8108	P	38.5837	P	36.2182	P	27.6185	P	29.5419	P	29.4953	P	25.8726	P	29.314	P	32.1553	P	27.3814	P	36.0138	P	35.2486	P	47.2575	P
1415678_at	40.6097	P	38.0931	P	37.692	P	35.3348	P	44.1154	P	45.086	P	39.8211	P	42.2199	P	43.0881	P	44.633	P	40.5376	P	38.6571	P	44.9285	P	44.347	P	50.192	P
1415679_at	64.4396	P	71.2085	P	62.0022	P	78.9669	P	80.3334	P	68.7311	P	70.2797	P	76.537	P	76.737	P	61.6236	P	74.3794	P	76.7358	P	75.7769	P	77.543	P	93.2643	P
1415680_at	9.71335	P	14.243	P	10.9259	P	11.6907	P	10.7439	P	12.9897	P	11.0576	P	10.9874	P	13.9862	P	9.62229	P	11.494	P	12.4767	P	11.8733	P	16.2861	P	12.0295	P
1415681_at	17.8981	P	22.8294	P	19.9331	P	14.5973	P	19.4221	P	19.4465	P	20.5058	P	19.9911	P	23.8857	P	20.6858	P	24.1242	P	21.3349	P	19.1087	P	22.9776	P	25.3126	P
1415682_at	12.862	P	15.714	P	16.5686	P	13.6498	P	13.0855	P	17.565	P	15.9115	P	13.1941	P	16.6569	P	13.3475	P	14.7693	P	15.1828	P	14.129	P	16.5691	P	18.5483	P
1415683_at	29.7578	P	29.9269	P	31.8796	P	29.2597	P	36.9361	P	35.1605	P	31.0878	P	31.7226	P	36.9911	P	30.1138	P	32.7647	P	32.0361	P	33.188	P	36.4658	P	35.9863	P
1415684_at	22.1865	P	21.5424	P	23.6427	P	21.8776	P	22.3411	P	23.166	P	20.6597	P	19.5573	P	22.3497	P	16.7214	P	20.4817	P	20.6391	P	29.0096	P	22.5098	P	25.0511	P
1415685_at	15.1742	P	16.8275	P	14.1374	P	12.5228	P	17.6659	P	17.8535	P	14.3487	P	17.2037	P	18.5926	P	16.3342	P	16.6743	P	16.7961	P	19.083	P	19.6669	P	22.0607	P
1415686_at	27.3088	P	36.1022	P	28.3884	P	38.3953	P	35.1588	P	37.1406	P	28.1412	P	35.2138	P	34.9548	P	33.6793	P	31.9576	P	31.9445	P	39.3734	P	37.6289	P	44.3403	P
1415687_a_at	76.8362	P	78.3719	P	79.8783	P	81.8773	P	84.8111	P	83.1042	P	76.0916	P	79.1236	P	81.1625	P	79.8071	P	75.3235	P	73.8549	P	84.289	P	84.8843	P	87.6523	P
1415688_at	45.872	P	43.5287	P	46.7774	P	46.6353	P	41.7734	P	46.6319	P	46.1919	P	43.1389	P	46.6253	P	41.7741	P	43.9882	P	46.0531	P	42.4059	P	50.6097	P	52.5709	P
1415689_s_at	13.2039	P	15.4087	P	14.794	P	12.8578	P	14.8976	P	13.8525	P	13.962	P	13.6613	P	15.6233	P	12.3339	P	13.3762	P	14.2104	P	14.3337	P	16.4748	P	18.6858	P
1415690_at	44.3125	P	49.1028	P	49.809	P	44.6043	P	50.9092	P	49.509	P	50.4308	P	44.4408	P	59.6954	P	42.3126	P	52.4675	P	52.5542	P	48.55	P	50.7405	P	47.6902	P
1415691_at	24.0112	P	31.4625	P	23.6579	P	27.1902	P	27.1337	P	21.9384	P	18.1241	P	18.2706	P	26.4442	P	20.8846	P	24.3661	P	28.5888	P	29.997	P	35.8229	P	26.65	P
1415692_s_at	155.895	P	142.57	P	154.418	P	159.392	P	151.317	P	127.199	P	153.954	P	160.899	P	138.183	P	140.7	P	137.687	P	148.602	P	143.873	P	159.008	P	168.06	P
1415693_at	23.5128	P	26.5281	P	28.487	P	28.3661	P	30.5719	P	27.5788	P	25.9538	P	30.036	P	31.5954	P	31.0828	P	33.3406	P	33.3806	P	34.4292	P	38.7585	P	40.5039	P
1415694_at	3.68877	P	4.1943	P	5.65109	P	5.57539	P	4.35022	P	3.95407	P	4.00257	P	4.73547	P	4.30032	P	4.14115	P	5.00111	P	5.71068	P	4.7643	P	4.49319	P	8.23071	P
1415695_at	59.5699	P	63.3249	P	65.147	P	69.1388	P	67.3564	P	62.6428	P	64.0773	P	59.477	P	67.8791	P	60.1362	P	60.3573	P	62.7253	P	66.9049	P	68.2277	P	82.9995	P
1415696_at	34.3149	P	39.4513	P	35.8981	P	37.8775	P	38.6109	P	40.6691	P	33.7826	P	36.0567	P	42.5846	P	33.3686	P	39.1504	P	42.0921	P	38.2078	P	44.6011	P	44.3623	P
1415697_at	16.4704	P	19.9565	P	21.1438	P	17.389	P	18.8834	P	21.0526	P	19.4803	P	16.6714	P	22.3736	P	15.7376	P	18.7891	P	20.3833	P	15.0056	P	18.8696	P	23.4391	P
1415698_at	2.04327	M	3.829	P	2.57206	A	3.91934	A	3.31904	A	4.84666	P	3.43763	A	2.92071	A	2.31902	A	2.33487	A	4.11138	A	2.77912	A	3.49142	A	4.77595	A	4.4373	A
1415699_a_at	30.5442	P	29.8729	P	37.3195	P	28.4719	P	34.1008	P	32.8854	P	36.6541	P	32.7342	P	37.9533	P	32.053	P	37.4012	P	33.6479	P	34.8624	P	37.581	P	37.4255	P
1415700_a_at	119.774	P	97.4321	P	115.833	P	119.062	P	130.169	P	123.7	P	110.149	P	125.968	P	127.97	P	101.922	P	106.664	P	131.401	P	122.13	P	128.984	P	134.037	P
1415701_x_at	227.257	P	247.721	P	215.898	P	245.009	P	264.472	P	244.054	P	241.579	P	251.254	P	254.051	P	265.03	P	232.67	P	241.588	P	227.637	P	255.337	P	265.877	P
1415702_a_at	24.412	P	26.1728	P	26.3711	P	25.9976	P	24.1073	P	26.2766	P	30.3665	P	29.2743	P	26.7141	P	26.4716	P	29.7458	P	28.137	P	28.4031	P	29.1211	P	32.8332	P
1415703_at	18.686	P	20.96	P	20.5535	P	20.3166	P	21.6236	P	21.0846	P	21.4173	P	21.8217	P	24.0924	P	19.2109	P	20.8598	P	20.9373	P	21.3251	P	22.1439	P	24.5426	P
1415704_a_at	29.8828	P	33.1316	P	32.5403	P	36.776	P	35.998	P	33.4703	P	28.2708	P	33.1417	P	38.4658	P	33.5239	P	35.558	P	35.6518	P	34.1511	P	38.4504	P	47.4408	P
1415705_at	11.1202	P	12.0762	P	11.1142	P	11.5083	P	11.6331	P	14.0217	P	9.83337	P	10.8761	P	13.2628	P	9.51955	P	13.6587	P	12.4122	P	12.6396	P	12.1079	P	12.5183	P
1415706_at	69.4597	P	60.2917	P	69.706	P	68.5618	P	68.0108	P	62.0816	P	65.6079	P	66.7768	P	69.6258	P	61.7204	P	69.7223	P	66.6497	P	61.393	P	74.9902	P	70.7464	P
1415707_at	10.6078	P	9.83779	P	12.4102	P	8.17575	P	12.8909	P	12.0206	P	10.6302	P	10.9054	P	15.6474	P	9.71866	P	12.9047	P	10.3785	P	11.8095	P	11.8601	P	11.6056	P
1415708_at	10.2223	P	12.5822	P	12.0937	P	9.3705	P	12.7042	P	13.5946	P	12.943	P	10.9229	P	13.3352	P	11.1039	P	13.0676	P	12.9356	P	12.7099	P	14.3755	P	14.4259	P
1415709_s_at	11.054	P	12.1914	P	13.994	P	14.8713	P	12.4166	P	12.5134	P	12.981	P	11.7972	P	14.444	P	14.0577	P	13.6587	P	13.0073	P	13.1827	P	13.8717	P	14.1666	P
1415710_at	11.1732	P	11.3419	P	11.8826	P	11.848	P	12.2535	P	11.7052	P	10.6867	P	9.46373	P	15.0459	P	8.85284	P	14.7778	P	13.8167	P	13.7133	P	13.2609	P	14.0729	P
1415711_at	25.9421	P	33.1792	P	30.8927	P	36.4674	P	30.0056	P	36.0522	P	36.0858	P	29.3602	P	40.4671	P	37.3414	P	41.377	P	33.1202	P	32.4254	P	30.8656	P	35.8329	P
1415712_at	7.36132	P	8.93672	P	8.89411	P	8.91753	P	11.2074	P	11.4059	P	7.93476	P	7.69246	P	11.58	P	8.5458	P	9.31097	P	9.29031	P	9.88396	P	10.3156	M	12.1086	P
1415713_a_at	6.91961	P	7.80404	P	9.93219	P	7.08862	P	10.2427	P	14.9313	P	8.94491	P	9.52772	P	12.0394	P	8.2775	P	12.3292	P	12.3046	P	7.42329	P	10.6162	P	11.0169	P
1415714_a_at	19.421	P	16.7297	P	14.4694	P	18.4136	P	16.6568	P	19.5665	P	21.2118	P	18.2886	P	22.4452	P	20.8316	P	17.8431	P	17.0171	P	16.3314	P	17.3105	P	23.3738	P
1415715_at	6.17244	P	7.29404	P	6.49076	P	9.23386	P	5.82736	P	8.39397	P	7.27598	P	7.13485	P	7.78584	P	8.30942	P	8.00089	P	8.92944	P	7.58833	P	7.32019	P	9.09606	P
1415716_a_at	79.9596	P	96.7002	P	78.1274	P	83.4015	P	94.3855	P	102.945	P	86.8635	P	85.5106	P	97.6598	P	90.0853	P	100.674	P	97.102	P	83.4131	P	95.6296	P	111.51	P
1415717_at	6.95474	P	8.44748	P	9.50331	P	9.4513	P	9.16719	P	9.41921	P	8.81999	P	8.87718	P	8.37834	P	8.45633	P	9.17164	P	9.26145	P	5.97806	P	12.282	P	11.2107	P
1415718_at	13.644	P	17.9521	P	16.4478	P	16.3934	P	16.8852	P	18.8625	P	15.9624	P	16.6654	P	18.9601	P	16.7609	P	18.3079	P	18.4918	P	15.6139	P	17.8097	P	19.8943	P
1415719_s_at	25.776	P	28.6386	P	36.3314	P	28.3859	P	29.7308	P	30.8048	P	26.0055	P	31.1312	P	34.9864	P	28.1864	P	33.1679	P	29.8163	P	30.8299	P	25.4819	P	32.1404	P
1415720_s_at	3.08126	P	3.24656	P	4.38595	P	6.74655	P	3.90675	P	6.1133	P	2.56291	P	3.46174	P	5.61913	P	3.74461	P	4.56171	P	3.01531	P	2.66259	P	4.0205	P	5.25271	P
1415721_a_at	20.2449	P	21.496	P	18.5262	P	25.4122	P	21.3209	P	20.7093	P	22.0985	P	21.4707	P	26.214	P	26.9468	P	26.3476	P	26.6466	P	22.7722	P	23.6218	P	33.249	P
1415722_a_at	9.46452	P	10.5851	P	12.3424	P	10.7993	P	10.1119	P	10.3852	P	12.785	P	9.28932	P	12.0636	P	8.96169	P	12.5956	P	11.2848	P	11.5351	P	11.2178	P	9.28932	P
1415723_at	97.1966	P	84.8556	P	70.9817	P	80.4108	P	81.9066	P	86.4022	P	76.4996	P	76.4085	P	85.102	P	87.6128	P	70.6134	P	83.9359	P	75.6072	P	93.31	P	95.4201	P
1415724_a_at	64.9513	P	49.3811	P	51.7063	P	53.5798	P	61.6062	P	58.4623	P	58.3981	P	57.852	P	54.8833	P	59.7352	P	51.2094	P	59.6171	P	61.5819	P	62.9085	P	60.8869	P
1415725_at	4.25792	P	4.65209	P	5.92838	P	6.4602	P	3.14361	P	4.81367	P	4.74751	P	4.46578	P	5.12022	P	5.38345	P	5.42097	P	5.47022	P	5.18115	P	6.8495	P	6.45434	P
1415726_at	20.9879	P	21.2114	P	23.6806	P	20.8297	P	20.6288	P	24.7423	P	20.8202	P	18.9856	P	23.9493	P	19.3827	P	22.0173	P	19.694	P	21.4537	P	22.1304	P	22.3726	P
1415727_at	40.5293	P	40.1659	P	43.5951	P	44.0075	P	40.9858	P	46.7104	P	38.5442	P	39.2134	P	45.9654	P	40.1606	P	38.8973	P	41.6858	P	44.2215	P	41.7121	P	47.5875	P
1415728_at	7.79863	P	11.9291	P	10.0902	P	10.5802	P	9.95028	P	11.0821	P	8.73883	P	11.1573	P	10.3534	P	11.1943	P	11.5027	P	11.9816	P	9.88396	P	11.3917	P	17.4351	P
1415729_at	20.9566	P	21.1717	P	18.927	P	19.8366	P	21.8307	P	20.6853	P	21.4109	P	18.5829	P	22.3099	P	20.0438	P	25.3743	P	26.6042	P	26.5975	P	30.8315	P	32.8186	P
1415730_at	7.37737	P	10.3124	P	10.03	P	11.7914	P	6.4972	P	8.4347	P	6.6191	P	7.70974	P	7.94013	P	8.44355	P	7.31595	P	7.67855	P	7.75341	P	10.683	P	14.0801	P
1415731_at	5.36323	P	7.64211	P	7.14358	P	5.26811	P	5.52742	P	6.96532	P	7.15809	P	6.91697	P	6.99722	P	6.8591	P	9.32838	P	8.88612	P	6.8904	P	8.68233	P	6.41162	P
1415732_at	18.5275	P	28.3288	P	22.8777	P	30.1282	P	25.3095	P	28.7845	P	20.9486	P	24.3042	P	21.4017	P	24.2278	P	28.4798	P	24.7936	P	30.2294	P	36.3495	P	34.5917	P
1415733_a_at	19.4383	P	15.7204	P	13.5414	P	5.19595	P	18.638	P	16.418	P	15.5298	P	13.7383	P	26.7141	P	10.7875	P	24.3494	P	20.5752	P	14.1354	P	17.5466	P	14.8439	P
1415734_at	69.3339	P	73.1237	P	70.2178	P	66.6866	P	76.5587	P	69.6565	P	72.8832	P	71.7098	P	81.6289	P	71.1267	P	75.5059	P	73.6609	P	71.9003	P	76.5716	P	85.159	P
1415735_at	23.2148	P	27.5687	P	37.0687	P	37.5079	P	28.8182	P	29.6485	P	27.4546	P	29.8332	P	29.228	P	27.4357	P	27.0785	P	34.5341	P	32.9423	P	32.2913	P	35.2414	P
1415736_at	32.4955	P	33.1248	P	35.1154	P	35.8238	P	35.5009	P	37.8579	P	36.6476	P	36.249	P	36.4073	P	31.6755	P	35.6155	P	36.4738	P	35.7227	P	36.3769	P	38.3464	P
1415737_at	16.7778	P	20.5636	P	22.4687	P	21.5128	P	22.6922	P	19.1026	P	17.6834	P	21.5191	P	20.1577	P	15.731	P	17.1151	P	21.8743	P	19.8986	P	20.722	P	24.6298	P
1415738_at	19.9781	P	20.3061	P	23.3473	P	19.0856	P	21.2891	P	22.7278	P	24.0431	P	22.2274	P	22.8035	P	23.2088	P	24.8246	P	24.8715	P	20.7916	P	21.4192	P	24.1868	P
1415739_at	8.14726	P	9.32046	P	10.316	P	8.95471	P	9.98105	P	12.4973	P	9.90231	P	10.6888	P	12.1522	P	10.6327	P	13.7015	P	13.2366	P	7.95664	P	10.977	P	11.5985	P
1415740_at	25.2854	P	23.0089	P	30.2854	P	24.021	P	27.0854	P	26.8644	P	25.5403	P	25.2361	P	30.0122	P	28.3608	P	28.4301	P	27.9252	P	27.2809	P	33.322	P	28.4396	P
1415741_at	9.59215	P	10.6105	P	10.2257	P	8.89894	P	9.88876	P	12.3277	P	7.90364	P	9.19637	P	11.701	P	8.26473	P	11.1575	P	11.6513	P	10.6103	P	11.3114	P	10.5649	P
1415742_at	17.0035	P	19.4361	P	22.2794	P	23.615	P	23.8272	P	19.9423	P	20.679	P	20.0876	P	22.3178	P	18.6565	P	21.8246	P	20.6391	P	19.7958	P	20.9589	P	24.3901	P
1415743_at	4.32872	P	6.18832	P	6.6858	A	10.9308	P	6.27858	P	7.36595	P	7.69217	P	6.94562	P	5.61095	P	7.71014	P	8.22862	P	7.48298	P	7.57563	P	7.38653	P	11.5195	P
1415744_at	31.8847	P	32.1946	P	33.8315	P	36.5345	P	32.8576	P	34.4104	P	32.2716	P	30.6388	P	39.5376	P	27.4022	P	34.6144	P	33.0991	P	30.7137	P	29.1824	P	35.3728	P
1415745_a_at	9.42855	P	11.8972	P	15.7378	P	9.6877	P	11.1379	P	11.6163	P	12.6524	P	10.4315	P	10.0059	P	12.3598	P	11.5113	P	12.8711	P	14.9544	P	14.0261	P	16.5971	P
1415746_at	8.40301	P	11.6928	P	10.9862	P	9.78733	P	10.8056	P	13.4092	P	10.2096	P	10.0637	P	11.6042	P	9.60945	P	10.3704	P	10.8606	P	9.20279	P	9.67499	P	14.0153	P
1415747_s_at	52.8696	P	43.964	P	48.3768	P	43.357	P	46.3146	P	45.4156	P	48.9528	P	42.1699	P	53.6458	P	42.4148	P	49.3521	P	48.6877	P	40.1831	P	47.5348	P	50.9775	P
1415748_a_at	11.3953	P	13.4433	P	14.7638	P	15.1329	P	15.3523	P	13.7638	P	10.9444	P	12.1207	P	15.7195	P	11.3689	P	14.6925	P	16.5464	P	13.3936	P	15.2361	P	16.691	P
1415749_a_at	16.8632	P	19.66	P	22.5899	P	20.1609	P	22.1895	P	21.0047	P	18.3414	P	17.6888	P	19.2636	P	20.6726	P	20.3472	P	23.0018	P	18.608	P	22.7674	P	22.5539	P
1415750_at	1.90117	P	3.15203	P	3.11617	P	3.17815	A	3.90675	P	4.16105	P	3.66206	P	3.30118	P	3.94689	P	3.07935	P	4.15651	P	3.43515	P	3.3091	M	3.42461	A	2.89806	A
1415751_at	34.4449	P	36.2251	P	32.4947	P	31.4903	P	32.5411	P	32.9012	P	37.1639	P	36.0195	P	34.7415	P	39.8069	P	36.8036	P	33.3665	P	37.8259	P	46.4901	P	46.8762	P
1415752_at	50.7196	P	47.1432	P	49.9385	P	52.9836	P	54.2431	P	48.1219	P	48.6099	P	51.2735	P	55.541	P	40.7662	P	51.0642	P	51.2079	P	52.4802	P	55.632	P	56.3847	P
1415753_at	22.5709	P	21.4695	P	27.7361	P	22.3667	P	28.5035	P	32.4427	P	23.4695	P	23.7082	P	28.5226	P	25.0683	P	27.9827	P	29.4214	P	34.0477	P	26.0934	P	30.8866	P
1415754_at	15.2013	P	19.265	P	20.3568	P	19.9793	P	20.7322	P	21.1884	P	20.0826	P	19.5151	P	19.7267	P	19.4818	P	21.8246	P	25.4375	P	21.518	P	21.7646	P	31.5207	P
1415755_a_at	14.092	P	14.2495	P	20.1903	P	17.5177	P	15.3523	P	16.5464	P	15.7969	P	12.2561	P	18.3449	P	15.5018	P	16.6234	P	19.5091	P	17.0364	P	13.1804	P	15.0458	P
1415756_a_at	8.102	P	10.4709	P	7.84194	P	8.80603	A	9.95028	P	12.5861	P	9.38255	P	7.60035	P	10.216	P	8.41161	P	8.8927	P	11.3567	P	7.29002	P	7.74496	P	9.68319	P
1415757_at	16.8803	P	15.2205	P	14.7864	P	14.5654	P	17.6817	P	19.1666	P	15.4408	P	16.6355	P	23.4084	P	16.1374	P	17.9107	P	18.6626	P	14.6664	P	20.2823	P	17.4929	P
1415758_at	7.2523	P	6.6256	P	7.00848	P	6.37505	P	7.37493	P	7.88033	P	7.60514	P	5.79857	P	6.27219	P	6.82742	P	7.74655	P	6.80856	P	7.3979	P	7.53915	P	8.54523	P
1415759_a_at	26.9613	P	21.3901	P	23.2791	P	20.0441	P	26.0642	P	27.7375	P	26.0637	P	28.3172	P	29.7825	P	18.9469	P	27.3607	P	21.1646	P	22.0903	P	22.5234	P	26.6936	P
1415760_s_at	78.4005	P	82.191	P	77.2941	P	94.0848	P	89.2569	P	74.3417	P	68.9191	P	62.0075	P	88.3163	P	57.7941	P	77.3131	P	76.2858	P	91.5551	P	93.5468	P	98.7775	P
1415761_at	12.8051	P	18.1749	P	17.5586	P	18.0072	P	17.2714	P	19.0626	P	17.0772	P	18.0066	P	19.3994	P	18.1753	P	19.5815	P	18.5131	P	17.6072	P	17.9919	P	23.1851	P
1415762_x_at	12.0236	P	22.1057	P	19.3279	P	16.2716	P	16.2083	P	21.7869	P	17.6706	P	19.461	P	21.6567	P	19.4752	P	18.9072	P	20.0849	P	18.3	P	18.3226	P	22.1985	P
1415763_a_at	18.9169	P	21.3239	P	21.5374	P	18.9368	P	21.0344	P	17.6933	P	20.7111	P	21.1562	P	24.4661	P	22.69	P	21.6821	P	18.5487	P	20.7916	P	23.3912	P	26.1411	P
1415764_at	36.6097	P	37.3124	P	35.047	P	39.2434	P	35.1506	P	42.305	P	38.3675	P	34.6256	P	40.8451	P	39.3242	P	33.76	P	40.9921	P	33.4142	P	40.7728	P	39.9479	P
1415765_at	6.61041	P	10.4519	P	11.6114	P	14.9862	P	7.14745	P	9.90654	P	8.91367	P	8.39654	P	9.54486	P	7.49383	P	8.14982	P	11.7303	P	10.7251	P	10.4224	P	13.9649	P
1415766_at	11.1632	P	14.0041	P	13.1567	P	11.7347	P	15.9253	P	13.1833	P	12.1347	P	12.0442	P	17.0411	P	10.42	P	14.7607	P	15.6257	P	14.0395	P	15.8956	P	17.3772	P
1415767_at	18.6618	P	27.4746	P	21	P	26.577	P	21.5439	P	23.8669	P	22.774	P	21.5735	P	30.8673	P	21.9525	P	20.8682	P	20.8024	P	20.7338	P	27.7664	P	31.8415	P
1415768_a_at	37.0053	P	36.8403	P	44.4552	P	33.957	P	32.6628	P	39.6459	P	28.997	P	36.2056	P	31.0573	P	36.982	P	32.7647	P	33.3102	P	37.7029	P	33.3562	P	47.0375	P
1415769_at	17.9428	P	14.7928	P	19.0934	P	17.0289	P	14.9446	P	17.573	P	15.3264	P	14.3785	P	16.0241	P	11.2008	P	16.8948	P	15.0399	P	15.1785	P	14.0396	P	16.5322	P
1415770_at	2.61298	A	4.00841	P	2.86265	A	4.32872	A	3.951	P	5.41498	P	3.75317	P	3.41741	P	4.70241	P	3.17143	P	2.57093	A	4.43302	P	3.44111	P	5.07879	A	6.41874	A
1415771_at	30.1758	P	34.3153	P	35.3662	P	33.9036	P	33.1987	P	33.7469	P	33.0463	P	37.4471	P	39.5928	P	31.1568	P	34.2119	P	34.1614	P	34.2481	P	36.6163	P	41.5723	P
1415772_at	1.17615	P	2.07848	P	2.02883	P	1.7048	A	1.68033	P	2.06991	P	1.91743	P	1.36254	P	2.42698	P	1.82767	P	2.10803	A	2.50553	P	1.63116	A	2.16786	P	4.26032	A
1415773_at	19.5351	P	24.0475	P	20.6292	P	26.4123	P	25.3015	P	22.6002	P	22.9092	P	23.3558	P	23.6789	P	23.0624	P	22.8293	P	24.4326	P	21.3637	P	26.6101	P	33.6648	P
1415774_at	1.54815	A	1.50231	A	0.599339	A	1.02507	A	1.6236	A	1.01218	A	1.59716	A	0.678402	A	0.598963	A	1.82166	A	0.713609	A	1.40442	A	0.663643	A	2.0966	A	1.15591	A
1415775_at	37.0961	P	33.1112	P	39.4257	P	37.6087	P	45.2762	P	41.2355	P	44.8957	P	35.1643	P	45.2425	P	36.3245	P	40.4479	P	42.1832	P	41.8549	P	41.7121	P	38.4122	P
1415776_at	60.2218	P	63.6852	P	57.4397	P	63.3051	P	69.0179	P	60.6625	P	71.8615	P	67.5115	P	71.699	P	65.872	P	61.1901	P	64.0942	P	79.5057	P	76.8144	P	94.5236	P
1415777_at	0.118722	A	0.781008	A	0.739398	A	0.31488	A	0.540675	A	0.703679	A	0.16507	A	0.188178	A	0.11636	A	0.124176	A	0.23562	A	1.05915	A	0.454541	A	0.601757	A	0.892591	A
1415778_at	63.054	P	55.3736	P	57.9431	P	62.3991	P	63.0186	P	52.265	P	60.9666	P	59.7565	P	74.6042	P	50.2694	P	62.1184	P	65.1778	P	55.6531	P	68.6777	P	65.9613	P
1415779_s_at	66.2832	P	45.223	P	52.2703	P	45.3237	P	58.3526	P	56.9163	P	81.0596	P	66.6107	P	78.1219	P	42.3194	P	52.4836	P	61.5158	P	65.4449	P	39.7997	P	84.804	P
1415780_a_at	1.43744	A	1.21052	A	1.3014	A	0.866706	A	1.51041	A	1.80903	A	1.58533	A	1.10408	A	0.376522	A	0.537873	A	1.48973	A	1.12685	A	0.332061	A	1.53469	A	0.575421	A
1415781_a_at	113.841	P	86.0423	P	96.4682	P	87.4899	P	90.336	P	94.5272	P	99.0202	P	88.0201	P	116.908	P	90.3031	P	117.659	P	115.091	P	98.9134	P	97.5807	P	100.92	P
1415782_at	49.0068	P	44.8631	P	47.836	P	44.7943	P	45.82	P	46.4201	P	43.3772	P	45.6693	P	51.6866	P	45.2617	P	43.3381	P	58.0096	P	46.4078	P	50.2036	P	52.1229	P
1415783_at	65.2319	P	62.6258	P	67.3689	P	64.9669	P	65.1775	P	70.0686	P	58.6236	P	64.8428	P	65.6009	P	62.8629	P	54.9796	P	61.2307	P	66.416	P	70.6098	P	70.68	P
1415784_at	11.203	P	11.8205	P	15.0657	P	12.2009	P	11.6796	P	14.9152	P	14.2662	P	13.0582	P	12.5467	P	11.2331	P	13.3076	P	14.2819	P	13.579	P	17.1622	P	15.9475	P
1415785_a_at	36.5045	P	38.5455	P	39.3421	P	47.6084	P	46.4383	P	40.968	P	42.379	P	44.5849	P	44.7159	P	41.2564	P	41.6865	P	42.7924	P	44.1955	P	47.0468	P	51.1243	P
1415786_at	1.07614	A	1.38402	A	2.03626	A	0.688488	A	1.31327	A	0.357149	A	0.337765	A	0.704056	A	0.462307	A	0.469432	A	0.477411	A	0.329791	A	1.34486	A	1.20704	A	2.84881	A
1415787_at	35.1352	P	33.2607	P	33.0263	P	32.7623	P	36.2263	P	30.9473	P	33.0398	P	36.1063	P	36.7229	P	27.074	P	37.2948	P	32.7331	P	30.1649	P	34.0596	P	34.3362	P
1415788_at	18.9721	P	19.4032	P	22.9837	P	22.2166	P	19.0893	P	20.1421	P	18.1816	P	19.8886	P	23.0025	P	18.5576	P	19.9266	P	23.3986	P	19.1472	P	24.599	P	23.1125	P
1415789_a_at	13.8898	P	9.79356	P	15.3073	P	11.8103	P	13.2102	P	12.36	P	10.3853	P	11.9912	P	14.5644	P	10.8521	P	13.1619	P	14.0816	P	9.40644	P	10.4291	P	14.4475	P
1415790_at	5.907	P	6.44678	P	5.77848	P	6.30818	P	6.79929	P	7.43131	P	7.53679	P	7.0488	P	9.06725	P	6.7261	P	9.81527	P	8.15621	P	7.58198	P	8.52264	P	9.9053	P
1415791_at	7.70844	P	7.67946	P	10.8205	P	7.80011	P	8.80736	P	12.4973	P	9.33876	P	7.76159	P	11.3462	P	8.87205	P	9.85001	P	9.49228	P	10.0241	P	9.20839	P	12.5471	P
1415792_at	5.92908	P	6.36671	P	6.78334	P	5.54522	P	9.28217	P	9.34606	P	5.81019	P	7.14633	P	11.0235	P	5.40227	P	8.35112	P	9.3336	P	7.90583	P	5.28967	P	7.13844	P
1415793_at	68.6331	P	55.6609	P	52.095	P	62.7724	P	63.6626	P	61.3254	P	53.9731	P	60.4365	P	63.3914	P	49.2607	P	56.0007	P	58.9561	P	59.2316	P	60.8564	P	64.7971	P
1415794_a_at	19.4037	P	24.5277	P	27.4099	P	28.4719	P	23.3313	P	20.9489	P	20.833	P	22.4335	P	18.177	P	22.4042	P	20.1454	P	23.5474	P	20.9716	P	25.5906	P	29.7356	P
1415795_at	5.97327	P	8.17224	P	8.99938	P	8.6575	P	7.64072	P	9.30542	P	7.62379	P	6.9227	P	9.02676	P	7.36035	P	8.27238	P	8.10557	P	7.62007	P	10.2756	P	10.8734	P
1415796_at	61.5875	P	46.7823	P	56.0288	P	47.7106	P	54.8661	P	61.8244	P	53.7813	P	50.7942	P	59.1481	P	50.2419	P	55.7274	P	52.9866	P	48.3552	P	50.0109	P	68.4012	P
1415797_at	0.190235	A	0.177511	A	0.393417	A	1.39041	A	0.567672	A	0.12787	A	0.326517	A	0.419723	A	0.385115	A	0.890566	A	0.215072	A	0.4373	A	1.65609	A	0.58911	A	0.43142	A
1415798_at	0.217036	A	0.0944621	A	0.739398	A	1.58087	A	1.21519	A	1.22514	A	0.610688	A	0.107224	A	0.904466	A	0.739381	A	1.09041	A	1.38945	A	1.50038	A	1.39959	A	2.04163	A
1415799_at	19.8396	P	26.4141	P	22.9837	P	26.6166	P	26.3937	P	26.4673	P	22.98	P	24.2799	P	24.0686	P	23.8013	P	22.0927	P	24.2273	P	25.5084	P	30.5384	P	31.7613	P
1415800_at	2.18614	P	2.28635	P	2.81047	P	4.13265	P	2.79409	P	3.16522	P	2.10805	P	2.85477	P	2.74206	P	3.41133	P	3.53169	P	2.89726	P	3.22113	P	3.55542	P	3.68766	P
1415801_at	0.229305	A	0.884566	A	2.02139	A	1.33467	A	0.676218	A	1.69095	A	0.980703	A	1.47938	A	0.393706	A	1.17232	A	0.907721	A	0.490852	A	0.583581	A	2.14842	A	1.33661	A
1415802_at	22.7632	P	27.4007	P	29.2609	P	21.3956	P	23.1715	P	24.9173	P	20.2621	P	20.3288	P	24.0924	P	22.6634	P	23.1387	P	18.15	P	24.2332	P	20.6273	P	25.9739	P
1415803_at	1.29365	A	2.15341	A	1.91734	A	0.769209	A	2.48987	A	2.28815	A	1.27306	A	1.82709	P	2.03621	A	2.95675	A	2.62622	A	2.05316	A	2.34942	A	2.2781	A	4.48688	A
1415804_at	0.716	A	1.3784	A	0.525721	A	0.948431	A	0.507015	A	1.09747	A	0.467904	A	2.06972	A	3.25471	A	0.435359	A	0.337289	A	1.90443	A	0.756168	A	0.779297	A	1.1004	A
1415805_at	0.832065	A	2.04971	A	0.709893	A	2.07384	A	1.50335	A	1.02925	A	1.01565	A	1.0412	A	2.60948	A	1.01345	A	2.40475	A	1.84488	A	2.28684	A	1.82491	A	4.47979	A
1415806_at	1.25719	A	0.77558	A	3.40717	A	1.80659	A	2.07256	A	2.41385	A	2.23345	A	1.63408	A	2.23591	A	1.98412	A	1.27174	A	1.8821	A	1.8307	A	3.16981	A	0.913342	A
1415807_s_at	10.6012	P	9.11275	P	11.4456	P	8.94232	P	9.12122	P	9.45984	P	11.6682	P	10.268	P	11.4026	P	7.55742	P	14.4194	P	13.1936	P	11.4649	P	11.3248	P	14.1305	P
1415808_at	0.0549371	A	0.0801766	A	0.130032	A	0.0807682	A	0.107701	A	0.100995	A	0.0941458	A	0.0249993	A	0.0722474	A	0.039528	A	0.245863	A	0.0568876	A	0.149481	A	0.151052	A	0.376738	A
1415809_at	0.496215	A	1.14374	A	0.320056	A	1.58649	A	0.171081	A	0.617498	A	0.320897	A	0.159365	A	0.221099	A	0.162125	A	0.204765	A	0.174904	A	0.246644	A	0.608082	A	0.768242	A
1415810_at	0.433916	A	0.678269	A	0.511007	A	0.104724	A	0.281204	A	0.172397	A	0.411158	A	0.37974	A	0.59044	A	0.733589	A	0.936668	A	0.559539	A	0.916862	A	1.05981	A	0.671729	A
1415811_at	0.0909405	A	0.278333	A	0.909213	A	0.356091	A	0.216125	A	0.234318	A	0.143118	A	0.34492	A	0.255777	A	0.843928	A	0.397608	A	0.283515	A	0.762341	A	0.349969	A	0.342621	A
1415812_at	4.57568	P	5.88149	P	5.22411	P	5.57539	P	5.46003	P	7.39046	P	4.86388	P	4.30321	P	6.22325	P	5.8989	P	6.58394	P	6.78679	P	5.53516	P	7.44624	P	7.18837	P
1415813_at	14.2404	P	19.048	P	17.2336	P	17.2668	P	15.7447	P	17.4688	P	14.5961	P	15.514	P	18.3449	P	15.6982	P	17.8684	P	17.345	P	16.748	P	18.4036	P	17.6735	P
1415814_at	13.1536	P	13.3918	P	13.4056	P	14.712	P	15.3523	P	14.4887	P	14.7167	P	11.8266	P	16.3846	P	14.4753	P	13.864	P	12.907	P	14.2825	P	15.5927	P	14.4331	P
1415815_at	0.0886521	A	1.86613	A	1.2051	A	1.52471	A	0.86803	A	1.39491	A	0.343394	A	0.394711	A	1.22483	A	0.328207	A	0.536869	A	0.167103	A	0.620517	A	0.715791	A	1.70603	A
1415816_at	19.5144	P	20.7287	P	20.0617	P	23.9817	P	20.9628	P	18.5824	P	21.0962	P	15.6212	P	24.7523	P	19.3034	P	23.8738	P	23.2285	P	19.5068	P	22.2591	P	24.9058	P
1415817_s_at	15.0725	P	20.0159	P	16.9993	P	16.3165	P	19.6918	P	21.6752	P	18.6611	P	14.9546	P	21.8081	P	19.3761	P	18.3248	P	17.9364	P	14.5896	P	26.5353	P	13.7056	P
1415818_at	18.6446	P	20.0752	P	19.3052	P	26.0568	P	19.8663	P	22.919	P	18.6483	P	18.4447	P	23.289	P	18.0303	P	21.4641	P	20.5609	P	18.6209	P	18.5319	P	18.0566	P
1415819_a_at	18.4793	P	21.9466	P	24.5595	P	22.3145	P	21.1936	P	22.082	P	19.8903	P	20.0393	P	25.9361	P	18.3993	P	22.8377	P	21.6614	P	22.3926	P	22.5708	P	27.3264	P
1415820_x_at	26.1577	P	25.6371	P	27.956	P	30.1282	P	26.3133	P	26.9279	P	24.1398	P	25.4068	P	21.8798	P	25.2085	P	24.6163	P	26.0316	P	29.6549	P	32.0047	P	36.5852	P
1415821_at	38.0013	P	37.9013	P	39.8897	P	42.1117	P	41.6585	P	42.0848	P	39.2185	P	38.4728	P	40.16	P	38.0607	P	36.8036	P	37.4289	P	36.3891	P	39.4503	P	43.5272	P
1415822_at	1.88671	A	3.02233	P	1.76133	A	3.93709	M	2.70701	A	3.0403	P	2.66502	A	2.9372	M	3.08125	A	2.51716	A	3.81297	P	2.65348	A	3.0076	A	2.69397	A	4.52229	A
1415823_at	0.813081	A	1.55884	A	2.84774	A	1.89165	A	2.91039	A	1.67407	A	1.65632	A	1.97789	A	1.85282	A	0.497904	A	2.81931	A	1.53158	A	2.61872	A	1.42531	A	3.9491	A
1415824_at	1.40633	P	1.63819	M	1.7242	P	3.20154	P	1.63068	P	2.44734	P	2.21552	P	2.06972	P	1.70253	P	2.17131	P	2.30295	P	2.12744	P	1.69972	A	3.1176	P	4.08345	A
1415825_s_at	11.2196	P	14.1203	P	10.2558	P	15.0946	P	12.2069	P	14.2311	P	12.5702	P	8.94677	P	11.0639	P	9.46178	P	9.5024	P	9.75183	P	13.5343	P	12.6372	P	15.1972	P
1415826_at	18.0562	P	15.0519	P	17.2487	P	17.7431	P	18.6617	P	19.0146	P	16.3571	P	16.5997	P	18.4887	P	15.3381	P	16.988	P	17.5517	P	18.8904	P	17.4184	P	19.0764	P
1415827_a_at	124.609	P	103.191	P	114.606	P	124.209	P	122.446	P	101.079	P	122.257	P	130.363	P	132.878	P	110.574	P	118.367	P	130.134	P	114.338	P	131.892	P	137.821	P
1415828_a_at	97.2631	P	73.9292	P	88.8054	P	85.7082	P	91.7048	P	77.0425	P	96.8153	P	90.4812	P	107.837	P	83.6432	P	98.1754	P	101.655	P	79.5318	P	106.566	P	101.269	P
1415829_at	9.71663	P	8.98699	P	8.90915	P	10.9058	P	8.45582	P	10.9282	P	9.12614	P	8.07876	P	10.4422	P	6.5679	P	10.6475	P	9.36245	P	8.92921	P	11.2913	P	10.0056	P
1415830_at	4.01542	P	5.22812	P	5.21662	P	4.51337	P	6.10543	P	7.74976	P	4.92516	P	4.58929	P	6.17431	P	4.38356	P	5.73269	P	6.14011	P	6.09835	P	7.64536	P	6.02731	P
1415831_at	53.7733	P	52.1278	P	49.588	P	53.333	P	52.8818	P	54.0015	P	54.3172	P	47.8607	P	60.6804	P	51.8699	P	59.1954	P	55.5584	P	51.1611	P	56.8941	P	52.6517	P
1415832_at	0.13281	A	0.0896848	A	0.320056	A	0.143685	A	0.380086	A	0.2871	A	0.388527	A	0.029393	A	0.385115	A	0.060309	A	0.830323	M	0.268058	A	0.089127	A	0.114188	A	0.105638	A
1415833_x_at	193.66	P	225.233	P	204.019	P	200.046	P	224.679	P	228.917	P	215.304	P	213.671	P	229.937	P	224.142	P	220.444	P	217.431	P	212.994	P	226.745	P	236.324	P
1415834_at	15.2013	P	17.3435	P	19.222	P	15.2032	P	13.1323	P	16.418	P	21.3595	P	26.8418	P	11.7251	P	15.8686	P	22.3607	P	21.5195	P	13.6813	P	16.5623	P	17.5868	P
1415835_at	0.601367	A	0.491541	A	0.268778	A	1.76131	A	0.758157	A	1.31857	A	0.242578	A	0.188178	A	0.247116	A	0.612415	A	0.367504	A	1.37447	A	1.15233	A	1.41888	A	1.23926	A
1415836_at	0.649166	A	1.30549	A	0.378735	A	1.47427	A	0.507015	A	0.522389	A	1.27306	A	0.202666	A	2.45188	A	1.16052	A	0.507178	A	1.3445	A	0.565123	A	0.728484	A	2.84881	A
1415837_at	0.10476	A	0.142946	A	0.151885	A	1.53593	A	0.307439	A	0.608866	A	0.0887482	A	0.449831	A	0.547793	A	0.211442	A	1.23367	A	0.283515	A	0.817929	A	0.772942	A	0.506773	A
1415838_at	63.1258	P	62.1247	P	57.5312	P	66.0761	P	68.4891	P	54.9787	P	55.3895	P	59.5722	P	65.7882	P	45.8839	P	55.3174	P	48.2337	P	63.0473	P	70.4367	P	71.9416	P
1415839_a_at	46.0898	P	56.6288	P	49.5728	P	56.2911	P	54.7415	P	64.3725	P	54.1782	P	56.7424	P	53.0817	P	58.678	P	54.6015	P	54.2624	P	53.7673	P	63.0536	P	70.8054	P
1415840_at	181.852	P	176.709	P	166.749	P	178.741	P	221.147	P	237.661	P	146.735	P	136.219	P	174.928	P	149.805	P	162.547	P	207.239	P	245.231	P	214.802	P	208.039	P
1415841_at	13.0865	P	16.5992	P	15.7302	P	20.9272	P	14.8036	P	16.418	P	14.7992	P	15.0319	P	16.6008	P	14.3447	P	13.1276	P	14.5823	P	15.5051	P	19.0587	P	21.5895	P
1415842_at	5.32253	P	4.85173	P	5.54619	P	10.1864	P	5.42261	A	5.17629	A	4.67406	P	4.11858	P	5.15296	P	4.0977	P	6.42472	P	4.75487	P	7.04895	P	6.50516	P	9.80498	P
1415843_at	0.946646	A	1.58149	A	1.04968	A	1.05252	A	1.60235	A	0.935275	A	1.37887	A	1.21453	A	1.99456	A	1.3736	A	2.29369	A	3.82462	A	3.99495	A	2.56386	A	0.699285	A
1415844_at	0.0418462	A	0.0161896	A	0.0357649	A	0.133882	A	0.145573	A	0.118927	A	0.0566076	A	0.0931922	A	0.0365864	A	0.086695	A	0.163294	A	0.167103	A	0.191917	A	0.231478	A	0.0722196	A
1415845_at	0.799542	A	1.64386	P	1.48672	A	1.35138	A	1.89381	M	1.21664	P	1.19096	A	1.18819	P	1.49337	A	1.21956	A	1.50861	A	2.18683	P	1.32	A	1.46389	A	2.97548	P
1415846_a_at	0.0978317	A	0.24781	A	0.0719132	A	0.158461	A	0.0340789	A	0.118927	A	0.0672691	A	0.0746432	A	0.08994	A	0.0498746	A	0.121343	A	0.0568876	A	0.14343	A	0.0654091	A	0.193183	A
1415847_at	2.12482	A	1.8833	A	0.960947	A	2.44663	A	1.95808	A	0.565664	A	0.847104	A	2.98671	A	1.76936	A	0.739381	A	1.11913	A	0.961193	A	2.70648	A	3.2743	A	1.97164	A
1415848_at	1.61374	A	0.24781	A	0.430138	A	0.528697	A	0.513739	A	2.21266	A	0.292847	A	2.16717	A	0.513631	A	0.23905	A	3.32236	A	0.421977	A	2.65006	A	3.94182	A	3.54646	A
1415849_s_at	9.75924	P	13.0702	P	13.398	P	14.0055	M	10.0811	P	12.1418	P	13.7466	P	13.8923	P	13.0376	P	9.32703	P	10.6734	P	11.9959	P	10.7761	P	18.3496	P	16.2578	P
1415850_at	1.87515	A	2.86948	A	3.49675	A	0.371617	A	4.68418	A	4.91263	A	1.49674	A	0.973285	A	4.04558	A	3.196	A	4.13846	A	2.43148	A	2.88209	A	3.47038	A	3.73004	A
1415851_a_at	9.33703	P	18.0569	P	17.9441	P	14.6801	A	20.6447	P	15.5344	P	22.8384	P	11.0342	P	20.2454	P	19.7462	P	15.9271	P	28.2853	P	21.7109	A	19.8021	P	14.2674	A
1415852_at	13.053	P	16.4037	P	17.5359	P	17.537	P	15.6819	P	18.2861	P	17.2239	P	16.54	P	21.1625	P	19.0591	P	19.6825	P	18.5558	P	17.8637	P	18.7278	P	20.7851	P
1415853_at	4.31948	A	7.03364	A	8.74374	A	6.84419	A	8.60094	A	8.73601	A	9.00114	A	6.62506	A	4.81717	A	6.4541	A	8.8927	A	7.47573	A	9.91581	A	11.2913	A	13.0938	A
1415854_at	0.326587	A	0.955848	A	0.968339	A	1.30129	A	0.581192	A	1.46269	A	0.893502	A	1.0046	A	0.988952	A	0.733589	A	1.31926	A	1.23202	A	0.904488	A	0.881111	A	1.24621	A
1415855_at	4.06445	P	3.47766	P	5.52372	P	3.93118	P	5.52742	P	6.24454	P	6.83577	P	5.84971	P	7.13555	P	6.32774	P	6.1235	P	6.52536	P	3.71791	P	5.81755	P	6.36178	P
1415856_at	1.757	M	2.39072	P	2.21475	P	1.82925	A	2.23763	A	2.94028	A	2.06034	M	1.75727	P	1.03114	A	1.68372	A	2.81013	A	1.25453	A	2.6814	P	2.85025	A	4.35942	A
1415857_at	0.0840892	A	0.152775	A	0.202963	A	0.213264	A	0.171081	A	0.260739	A	0.203706	A	0.135543	A	0.221099	A	0.151242	A	0.225356	A	0.213813	A	0.161592	A	0.206664	A	0.240591	A
1415858_at	41.5065	P	43.7982	P	52.1103	P	52.1483	P	55.531	P	52.6249	P	54.3238	P	48.7412	P	55.267	P	48.5887	P	51.5241	P	53.0842	P	42.6911	P	46.9437	P	52.828	P
1415859_at	10.7828	P	11.9611	P	14.9525	P	16.9004	P	14.6549	P	14.4243	P	13.6263	P	13.2059	P	14.8613	P	12.2301	P	13.6844	P	12.0318	P	12.9143	P	13.7978	P	16.1784	P
1415860_at	38.2379	P	39.1355	P	34.462	P	42.3214	P	35.2565	P	38.2519	P	34.8781	P	38.7528	P	41.1679	P	30.9818	P	32.8058	P	39.5409	P	32.4383	P	45.8648	P	41.8871	P
1415861_at	0.924735	A	0.133157	A	1.1903	A	2.77622	A	1.50335	A	1.51348	A	1.27893	A	0.545788	A	1.29206	A	0.884731	A	1.02328	A	0.961193	A	0.313732	A	0.551203	A	0.376738	A
1415862_at	0.281362	A	3.31757	A	2.05857	P	3.71259	P	1.44691	A	1.39491	A	1.31418	A	0.838151	A	0.367924	A	0.532156	A	1.60288	M	2.48332	A	2.95739	P	2.10955	A	2.82067	P
1415863_at	81.4747	P	76.1843	P	88.1856	P	95.4509	P	84.6755	P	81.5936	P	82.0584	P	86.8813	P	72.369	P	84.7155	P	75.03	P	82.8646	P	89.5335	P	94.2015	P	105.156	P
1415864_at	1.95328	P	3.19337	P	2.51248	P	1.3291	A	3.50957	P	3.448	P	2.68907	P	2.33004	P	2.48508	P	2.46242	P	4.03913	P	4.24995	P	2.8319	A	3.60776	A	3.71591	A
1415865_s_at	3.51565	P	2.72882	P	4.31116	P	2.70664	A	3.6785	P	2.63974	P	3.7228	P	3.47283	P	2.61777	P	3.23902	P	4.64255	P	3.43515	P	3.33424	P	3.05235	P	4.86248	P
1415866_at	2.56856	P	3.38273	P	4.23639	P	3.10803	P	4.30578	P	3.29004	P	3.2923	P	3.50609	P	2.06119	P	3.04255	P	3.9216	P	4.47693	P	3.61093	P	5.42815	P	7.26682	P
1415867_at	41.8913	P	37.5999	P	38.2851	P	56.1743	P	42.266	P	45.1174	P	41.2043	P	43.3078	P	49.4279	P	43.9705	P	41.5562	P	43.6536	P	42.6263	P	45.3428	P	54.9072	P
1415868_at	0.0772804	A	0.16759	A	0.159174	A	0.198229	A	0.0521102	A	0.145716	A	0.176082	A	0.168944	A	0.238449	A	0.151242	A	0.194436	A	0.0886229	A	0.131336	A	0.101947	A	0.125769	A
1415869_a_at	14.1527	P	14.1784	P	15.4659	P	13.4658	P	15.7604	P	17.549	P	16.8222	P	15.0438	P	16.4166	P	17.4905	P	18.0206	P	17.3308	P	14.6024	P	19.9847	P	18.3386	P
1415870_at	27.2521	P	20.623	P	30.7029	P	23.6739	P	25.7028	P	31.5884	P	27.8043	P	27.729	P	35.1206	P	25.8297	P	30.0681	P	27.897	P	25.6888	P	29.5298	P	27.2245	P
1415871_at	3.06325	P	4.59169	P	4.86476	P	4.22171	P	4.89998	P	7.25971	P	6.35939	P	5.35059	P	5.48835	P	5.06385	P	5.36746	P	6.37277	P	5.32651	P	4.29611	P	6.06999	P
1415872_at	17.267	P	24.1942	P	22.5445	P	25.3071	P	21.5837	P	24.3285	P	22.3944	P	21.2892	P	26.5871	P	21.8994	P	26.2728	P	24.9352	P	24.6389	P	29.5502	P	30.5952	P
1415873_a_at	9.13136	P	13.8686	P	14.4468	P	20.7387	P	11.7803	P	12.7879	P	11.2841	P	17.4552	P	19.5271	P	12.4507	P	13.0333	P	11.3352	P	13.4064	P	13.7441	P	19.3659	P
1415874_at	3.40059	A	3.97249	A	5.56867	A	4.96783	A	3.53892	A	4.35954	A	5.39168	A	3.64487	A	4.66141	A	4.54547	A	5.90159	A	6.61979	P	6.57344	A	5.06562	A	7.94493	A
1415875_at	0.472779	A	0.177511	A	0.342052	A	1.41833	A	0.730797	A	1.58959	A	0.685378	A	0.864062	A	1.17436	A	1.07806	A	0.37755	A	1.56147	A	0.246644	A	1.29683	A	1.3227	A
1415876_a_at	120.239	P	133.894	P	125.782	P	124.963	P	139.611	P	147.452	P	128.162	P	130.172	P	147.66	P	135.223	P	131.674	P	141.518	P	140.965	P	137.537	P	148.853	P
1415877_at	0.0332861	A	0.162643	A	0.166467	A	0.381988	A	0.126573	A	0.216668	A	0.154081	A	0.140293	A	0.299001	A	0.14039	A	0.215072	A	0.643266	A	0.173714	A	0.212862	A	0.424579	A
1415878_at	1.47428	P	4.0863	P	3.63862	P	2.67768	P	2.85948	P	3.04863	A	4.07566	P	2.47165	P	2.39377	P	1.84569	P	2.85602	P	2.33516	P	2.48716	P	1.76034	A	2.91213	P
1415879_a_at	124.446	P	140.228	P	125.889	P	130.664	P	144.243	P	143.168	P	128.761	P	127.977	P	148.843	P	146.006	P	139.863	P	138.577	P	140.998	P	142.85	P	161.286	P
1415880_a_at	199.249	P	205.44	P	206.5	P	214.165	P	225.273	P	210.101	P	208.49	P	208.4	P	213.138	P	209.821	P	202.893	P	199.183	P	205.565	P	207.135	P	225.101	P
1415881_at	124.936	P	123.208	P	117.021	P	127.243	P	133.99	P	117.108	P	113.663	P	113.979	P	127.153	P	116.597	P	113.114	P	112.954	P	121.585	P	140.442	P	131.446	P
1415882_at	103.099	P	96.8089	P	99.8533	P	93.5755	P	106.983	P	100.524	P	103.421	P	98.9767	P	115.835	P	94.9396	P	97.0543	P	99.1482	P	102.267	P	108.255	P	107.063	P
1415883_a_at	0.234227	A	0.042906	A	0.0791628	A	0.366438	A	0.0581901	A	0.57431	A	0.610688	A	0.188178	A	0.08994	A	0.463746	A	0.121343	A	0.283515	A	0.307626	A	1.12378	A	1.23926	A
1415884_at	3.19847	A	4.76092	A	4.06446	A	3.98445	A	4.32059	A	3.72196	A	2.83348	A	2.24854	A	3.74114	A	3.04868	A	5.14421	A	3.63366	A	2.91974	A	5.09197	A	4.72069	A
1415885_at	0.707954	A	0.113711	A	0.188358	A	0.893902	A	0.9094	A	0.695072	A	1.23786	A	0.34492	A	0.684067	A	0.283487	A	1.27174	A	0.198268	A	0.319841	A	1.05342	A	0.41774	A
1415886_at	1.92142	A	0.42842	A	2.50503	A	2.53314	A	2.72877	A	2.78175	A	1.47904	A	1.35194	A	1.04801	A	1.77963	A	1.78133	A	1.65853	A	1.59378	A	0.715791	A	1.16286	A
1415887_at	60.1163	P	46.5118	P	56.6389	P	57.7975	P	52.7823	P	53.4462	P	50.0744	P	45.4436	P	72.3067	P	40.3171	P	63.8373	P	55.3007	P	52.2203	P	63.109	P	69.1164	P
1415888_at	19.4763	P	19.1072	P	20.8108	P	21.0768	P	21.8706	P	23.166	P	23.2827	P	21.6522	P	24.8239	P	20.2025	P	23.2139	P	24.5742	P	21.1451	P	25.8488	P	26.7882	P
1415889_a_at	205.885	P	178.385	P	194.718	P	238.808	P	241.695	P	170.365	P	217.745	P	224.252	P	177.548	P	184.639	P	168.092	P	198.402	P	172.084	P	226.313	P	252.529	P
1415890_at	11.5912	P	7.63589	P	11.5963	P	10.8995	M	10.4508	M	13.4656	P	14.1585	P	10.3965	A	13.705	P	8.92967	M	11.3474	P	12.2256	P	11.65	P	12.3289	A	18.5918	A
1415891_at	122.757	P	101.86	P	81.7748	P	106.903	P	111.569	P	110.855	P	95.3531	P	101.243	P	101.679	P	115.979	P	95.1085	P	98.5626	P	96.1041	P	114.53	P	105.059	P
1415892_at	6.31183	P	8.2285	P	6.61078	P	9.94936	P	9.97336	P	7.08802	P	7.01547	P	7.7443	P	10.2645	P	7.44932	P	8.42109	P	5.9655	P	9.07553	P	6.78988	P	8.53093	P
1415893_at	3.61883	P	5.27072	P	5.22411	P	4.48356	P	4.49851	P	7.38229	P	4.14269	P	3.99571	P	4.50555	P	3.48528	P	4.48979	P	5.28062	P	4.63175	P	4.71674	P	4.91212	P
1415894_at	13.1167	P	15.3049	P	14.9978	P	13.9928	P	17.7132	P	14.6738	P	14.1648	P	13.0582	P	15.2865	P	11.8801	P	13.0162	P	20.5396	P	19.083	P	22.022	P	23.7149	P
1415895_at	44.8466	A	38.0657	A	32.3201	A	45.1744	A	35.4194	A	29.2602	A	41.0732	A	35.2262	A	34.2439	A	41.3382	A	44.3212	A	44.5913	A	56.349	A	58.7987	A	65.055	A
1415896_x_at	3.39455	A	6.72438	A	4.4383	A	5.55126	A	4.328	A	4.67341	A	3.90518	A	4.06271	A	4.41527	A	3.53462	A	4.95636	A	5.01058	A	5.05478	A	5.3622	A	6.5398	A
1415897_a_at	373.087	P	406.147	P	400.162	P	413.111	P	454.395	P	413.448	P	401.859	P	398.712	P	398.388	P	402.21	P	399.459	P	399.311	P	394.628	P	409.551	P	432.747	P
1415898_at	3.04526	P	4.30848	P	3.45196	P	2.171	A	3.79623	P	3.04863	P	2.82746	P	2.42803	P	3.29598	P	2.4381	P	3.31325	P	4.87179	P	3.0076	P	4.12545	P	2.79957	P
1415899_at	5.07574	P	4.38671	P	4.5879	P	7.64645	M	3.84042	P	7.30875	P	5.84716	P	6.31665	P	5.64364	P	5.10141	P	5.60809	P	3.47193	A	3.15203	A	4.56549	A	3.77243	A
1415900_a_at	0.916528	A	1.55884	A	0.283422	A	3.00885	A	1.43281	A	1.6065	A	1.76892	P	1.79485	A	2.41868	A	1.29057	A	3.37702	A	1.44184	A	3.12691	A	3.4573	A	2.45525	A
1415901_at	10.0349	A	9.40866	A	11.2874	A	13.5039	A	11.8811	A	12.473	A	11.3659	A	11.5445	A	14.6768	P	11.44	M	12.9475	M	11.1842	A	7.26464	A	11.1776	A	11.2322	A
1415902_at	1.03743	A	0.273231	A	0.658283	A	0.693853	A	0.419988	A	0.643379	A	0.326517	A	0.325097	A	1.58546	A	0.167578	A	0.664733	A	0.551915	A	0.712971	A	0.481837	A	0.547947	A
1415903_at	3.62187	P	6.21291	P	5.62111	P	6.24743	P	5.96256	P	7.39863	P	4.6863	P	5.96913	P	5.34115	P	5.32072	P	7.46547	P	6.24919	P	6.94747	P	6.96215	P	7.29536	P
1415904_at	9.64127	P	12.1658	P	13.1793	P	10.5739	P	15.8861	P	12.2792	P	10.7747	P	7.80192	P	18.3609	P	10.6585	P	9.45891	P	11.2202	P	10.075	P	11.405	P	16.821	P
1415905_at	0.457203	A	1.22724	A	0.864888	A	0.656344	A	0.0704342	A	1.25064	A	1.53806	A	0.931603	A	1.27526	A	0.890566	A	1.01367	A	0.551915	A	1.38838	A	0.169552	A	2.16069	A
1415906_at	92.3298	P	123.524	P	105.316	P	97.8956	P	128.01	P	121.181	P	97.5906	P	81.1597	P	81.59	P	89.6355	P	83.0396	P	86.05	P	83.8641	P	90.7619	P	119.558	P
1415907_at	8.25078	P	13.5592	P	13.2019	P	14.6737	A	12.5798	P	12.7234	P	11.3596	P	12.7512	P	15.1101	P	10.7359	P	14.3084	P	15.6186	P	16.0943	P	14.5905	P	13.72	A
1415908_at	16.8974	P	16.4298	P	15.5188	P	16.0281	P	18.1872	P	18.1019	P	17.4217	P	14.4141	P	17.5453	P	11.8607	P	14.1803	P	16.4323	P	18.6594	P	19.4777	P	22.8296	P
1415909_at	12.4874	P	10.0338	P	12.5308	P	15.2798	P	10.2119	P	10.831	P	11.8636	P	10.5601	P	14.5403	P	10.9683	P	12.6214	P	16.4965	P	10.9163	P	14.1739	P	15.0386	P
1415910_s_at	3.80453	A	9.98319	A	6.85088	A	6.24136	A	7.91454	A	11.592	A	5.39783	A	4.44334	A	11.4349	A	7.1381	A	11.3992	A	6.51083	A	10.2598	A	10.0953	A	9.86947	A
1415911_at	4.85473	P	6.2621	P	6.23576	P	7.15592	P	7.04898	P	7.63548	P	7.1767	P	5.82698	P	7.63962	P	5.81706	P	5.12634	P	7.82335	P	8.72569	P	9.17508	P	10.8088	P
1415912_a_at	70.5655	P	79.8824	P	72.2271	P	67.8392	P	74.4596	P	80.4545	P	77.9584	P	83.1014	P	97.2105	P	83.6713	P	75.7438	P	83.9704	P	74.2625	P	84.4533	P	78.7568	P
1415913_at	0.349385	A	1.59848	A	1.80589	A	1.21804	A	0.964692	A	0.995098	A	0.433828	A	1.74118	A	1.91121	A	0.407046	A	2.40475	A	0.658466	A	1.20819	A	0.620735	A	0.858023	A
1415914_at	59.3402	P	51.5973	P	51.051	P	48.3305	P	50.3297	P	54.3846	P	50.6289	P	53.3314	P	70.0468	P	63.05	P	56.3623	P	64.379	P	46.5052	P	54.0327	P	54.8852	P
1415915_at	19.8465	P	21.8604	P	22.5217	P	22.6735	P	22.357	P	22.8234	P	23.3922	P	21.9306	P	30.7882	P	18.3532	P	23.5565	P	20.1702	P	21.7623	P	26.3041	P	27.5373	P
1415916_a_at	60.8289	P	57.0219	P	66.1319	P	66.2426	P	69.4378	P	70.3718	P	56.8865	P	63.606	P	67.3565	P	52.468	P	66.36	P	56.0182	P	91.0382	P	60.7804	P	63.5375	P
1415917_at	48.5061	P	50.851	P	54.3132	P	50.7805	P	57.0284	P	64.0453	P	53.5167	P	54.6212	P	62.1573	P	44.2368	P	48.9883	P	52.2334	P	65.5557	P	60.3453	P	60.4968	P
1415918_a_at	88.4993	P	91.9614	P	91.9741	P	89.1114	P	99.3645	P	95.6778	P	88.0996	P	92.4784	P	102.345	P	77.4377	P	89.9292	P	92.9864	P	95.7441	P	91.9801	P	101.261	P
1415919_at	2.14524	A	2.98114	A	3.12363	A	4.80011	A	3.14361	A	4.01205	P	2.80338	A	2.52075	A	2.60948	A	2.95675	A	4.90263	A	3.31004	A	3.13947	A	3.12412	A	3.27136	A
1415920_at	20.7724	P	29.8054	P	26.1891	P	27.2298	P	25.6225	P	28.6894	P	23.5017	P	24.3164	P	25.8408	P	25.823	P	26.6052	P	26.0528	P	26.0175	P	24.3207	P	32.4321	P
1415921_a_at	1.29927	A	0.890037	A	0.584609	A	2.69505	A	1.41168	A	2.13712	A	1.05648	A	2.52075	M	1.32565	A	2.70608	A	4.38183	M	3.34685	A	3.15203	A	4.57207	A	5.25981	A
1415922_s_at	7.47047	P	13.8621	P	10.1655	M	14.916	P	7.70153	P	12.3357	P	7.69217	P	8.07299	P	10.0948	P	9.51313	P	11.5285	P	12.4839	P	12.0585	P	14.1672	A	17.8181	A
1415923_at	0.273877	A	0.0849227	A	0.569883	A	0.203234	A	0.183901	A	0.181269	A	1.06815	A	0.525514	A	0.107567	A	0.745174	A	0.625518	A	1.15692	A	1.25787	A	0.58911	A	1.04492	A
1415924_at	0.385075	A	0.360667	A	0.159174	A	0.0951	A	0.621838	A	0.118927	A	0.599223	A	0.0382721	A	0.836771	A	0.931455	A	1.29076	A	0.900819	A	1.11511	A	0.268793	A	1.31574	A
1415925_a_at	3.07525	P	2.8871	P	4.43082	P	3.97261	P	3.53158	P	3.54767	P	3.74102	P	3.29013	P	3.8317	P	3.82502	P	4.08429	P	3.05955	P	5.85148	P	8.08377	A	7.01723	M
1415926_at	4.28869	P	5.03971	P	5.81595	P	5.47888	M	4.92978	P	6.46588	P	5.87182	M	5.64527	P	4.56298	M	4.23432	P	5.26035	M	5.36085	P	4.07685	A	6.98865	P	7.50227	P
1415927_at	1.30208	A	0.329644	A	1.82818	A	1.76696	A	0.446686	A	2.20427	A	1.26132	A	2.90971	A	0.419455	A	1.77363	A	0.556621	A	0.938562	A	1.37595	A	0.601757	A	1.97164	A
1415928_a_at	51.1811	P	65.3826	P	61.468	P	79.2962	P	68.2541	P	68.5211	P	54.1848	P	63.3193	P	57.4663	P	64.4916	P	56.1614	P	50.7752	P	67.6741	P	76.863	P	79.0523	P
1415929_at	50.5894	P	53.5254	P	61.0025	P	68.0892	P	59.0193	P	67.3075	P	50.1206	P	56.4065	P	54.0296	P	52.4886	P	50.3053	P	47.6118	P	64.2655	P	70.6167	P	57.4436	P
1415930_a_at	45.562	P	67.1605	P	76.1398	P	71.3241	P	60.3372	P	73.9923	P	58.345	P	61.9821	P	63.7663	P	66.6703	P	62.1344	P	60.7578	P	57.9886	P	81.667	P	72.0744	P
1415931_at	0.236691	A	1.88902	A	0.887049	A	2.81105	A	0.281204	A	0.426894	A	0.405496	A	0.591535	A	0.393706	A	0.200438	A	0.487342	A	1.59134	A	0.830288	A	3.94182	A	2.86991	A
1415932_x_at	8.54246	P	5.39865	P	6.94843	P	3.21324	P	10.135	P	6.30194	P	8.20874	P	4.26961	P	6.36188	P	7.27142	P	8.47355	P	7.25831	P	5.73758	P	12.128	P	8.00207	P
1415933_a_at	240.689	P	250.505	P	246.163	P	261.811	P	275.277	P	242.579	P	245.202	P	243.929	P	239.608	P	251.51	P	247.306	P	262.859	P	246.522	P	266.892	P	276.396	P
1415934_at	6.26428	P	6.02252	P	6.18327	P	7.45002	P	6.45194	P	7.48849	P	6.62529	P	7.41628	P	11.0881	P	7.23332	P	8.48229	P	9.22538	P	8.09005	P	6.90913	P	9.91963	P
1415935_at	1.53393	A	2.61193	A	2.10318	A	1.8576	A	3.15821	A	3.68048	A	0.910921	A	2.46074	A	3.51045	A	2.14711	A	2.38626	A	3.08167	A	2.32438	A	3.5685	A	3.15155	A
1415936_at	25.2819	P	26.0054	P	22.0977	P	19.3314	P	24.1714	P	19.2146	P	25.8052	P	26.9335	P	21.298	P	17.9249	P	29.8284	P	27.5862	P	19.5261	P	19.302	P	33.4532	P
1415937_s_at	15.0555	P	15.9285	P	15.0582	P	15.6505	P	17.6896	P	15.6067	P	12.1347	P	12.5625	P	14.8293	P	14.0055	P	14.5474	P	16.2682	P	13.8284	P	17.2701	P	17.2183	P
1415938_at	0.577575	A	0.0567176	A	0.349386	A	0.460251	A	0.164687	A	0.269532	A	0.192641	A	0.116628	A	0.316258	A	0.134976	A	0.204765	A	0.143655	A	0.32595	A	0.293726	A	0.220254	A
1415939_at	0.921999	A	0.350307	A	0.813197	A	0.893902	A	0.628624	A	3.72196	A	0.6279	A	0.315206	A	0.63303	A	0.984132	A	0.86906	A	2.20167	A	0.522085	A	3.43115	A	1.00334	A
1415940_at	4.55403	P	4.74277	P	5.15672	P	7.16204	P	4.68418	P	6.37572	P	4.39285	P	5.47517	P	5.75802	P	5.53412	P	6.71649	P	8.29361	P	9.97313	P	10.3223	P	10.9882	P
1415941_s_at	2.00259	P	1.96927	P	2.67634	P	2.6661	P	1.68742	P	2.12872	P	1.68001	P	2.43893	P	3.06472	P	1.61791	P	2.22879	P	3.17748	P	1.80574	P	2.48586	P	2.49036	P
1415942_at	244.728	P	258.805	P	243.363	P	278.321	P	274.25	P	262.538	P	257.967	P	255.612	P	268.836	P	268.642	P	250.285	P	254.28	P	242.423	P	280.561	P	300.647	P
1415943_at	56.5853	P	57.3027	P	64.8416	P	47.9013	P	58.5692	P	62.6974	P	56.3829	P	48.6279	P	51.0515	P	43.0082	P	50.2892	P	55.5654	P	64.1417	P	48.0092	P	59.4297	P
1415944_at	25.6136	P	25.4097	P	29.868	P	18.9756	P	24.4276	P	19.2706	P	24.501	P	20.7454	P	24.0288	P	15.3905	P	24.808	P	29.0475	P	27.2357	P	20.2282	P	23.6205	P
1415945_at	0.902863	A	0.873629	A	1.73162	A	4.99181	M	0.547419	A	1.48809	P	0.823935	A	1.15135	A	1.10701	A	1.25504	A	1.68752	A	1.4568	A	2.42453	M	1.75388	M	2.89806	P
1415946_at	10.9514	P	12.3515	P	10.4892	P	10.1178	A	12.6031	P	13.385	P	11.1645	P	11.5034	P	16.785	P	11.3559	P	12.63	P	12.4839	P	11.2416	P	14.2613	P	13.8496	P
1415947_at	169.029	P	176.972	P	197.312	P	181.977	P	213.542	P	191.287	P	186.522	P	201.087	P	185.787	P	202.126	P	202.24	P	187.217	P	216.677	P	224.451	P	243.707	P
1415948_at	96.3405	P	99.5865	P	134.04	P	109.605	P	118.029	P	115.04	P	120.105	P	130.369	P	120.798	P	123.82	P	124.539	P	118.785	P	150.54	P	140.014	P	159.785	P
1415949_at	0.111724	A	0.0520885	A	0.628806	A	0.640305	A	0.190327	A	0.470354	A	0.225892	A	0.246418	A	0.946726	A	0.0498746	A	0.596034	A	0.0727894	A	0.534377	A	0.324949	A	1.07959	A
1415950_a_at	58.8584	P	59.0669	P	64.9561	P	59.0305	P	75.2011	P	73.1613	P	57.8477	P	52.9334	P	78.9853	P	51.8699	P	69.8258	P	64.9763	P	72.5071	P	83.4595	P	67.1995	P
1415951_at	0.63586	A	0.397063	A	2.66144	A	0.921144	A	0.327182	A	2.27977	A	2.22747	A	0.429748	A	2.02788	A	0.23905	A	0.762335	A	2.23877	A	0.92305	A	2.06421	A	1.23926	A
1415952_at	2.92551	A	6.39134	A	7.87198	A	5.503	A	5.1386	A	7.94559	A	5.65005	A	6.29953	A	7.02977	A	5.4211	A	6.70765	A	6.83034	A	4.94741	A	6.35959	A	9.37523	A
1415953_s_at	6.3594	P	4.71253	P	7.55653	P	9.0043	P	7.54954	P	7.0553	P	5.33636	P	5.11315	P	4.94826	M	5.4776	P	5.85716	P	5.87088	P	7.3979	P	8.71561	P	8.59528	P
1415954_at	0.114053	A	0.113711	A	1.1977	A	0.667049	A	0.0581901	A	0.0466954	A	0.121273	A	0.0746432	A	0.107567	A	0.424024	A	0.184082	A	0.127983	A	0.119257	A	0.728484	A	1.30183	A
1415955_x_at	2.50351	A	8.09103	A	8.10488	A	8.63894	A	4.39468	A	8.21468	A	4.18537	A	6.42508	A	7.60711	A	5.22668	A	6.05253	A	6.3655	A	6.09202	A	9.96851	A	7.05288	A
1415956_a_at	5.84708	A	9.10017	A	11.2648	A	10.6302	A	9.35886	A	8.68716	A	9.05738	A	8.85399	A	11.1365	A	7.96493	A	10.3011	A	9.36245	A	8.6621	A	10.8634	A	14.1449	A
1415957_a_at	4.54784	P	4.91838	P	5.62861	P	6.86861	P	6.03022	P	6.52323	P	7.1705	P	6.29953	P	8.04566	P	6.31511	P	6.79596	P	6.1692	P	7.35983	P	6.47207	P	7.8378	P
1415958_at	3.2346	A	4.50119	A	5.14174	A	3.97261	A	4.328	A	3.96235	A	3.82003	A	4.87623	A	5.92133	A	2.98126	A	5.31392	A	4.11071	A	4.49295	A	5.2633	A	4.24617	A
1415959_at	0.0682739	A	0.113711	A	0.254141	A	0.253642	A	0.209662	A	0.278319	A	0.16507	A	0.0931922	A	0.195024	A	0.178505	A	0.163294	A	0.260323	A	0.222301	A	0.163381	A	0.308553	A
1415960_at	1.31613	A	3.217	A	2.92229	A	4.19795	A	2.12991	A	3.26509	A	2.46092	A	1.8755	A	2.02788	A	0.294642	A	3.02097	A	2.32775	A	3.21485	A	3.58159	A	0.186423	A
1415961_at	13.1737	P	18.1552	P	17.3998	P	19.5515	P	17.3739	P	21.0606	P	13.43	P	14.806	P	16.841	P	17.6484	P	17.31	P	17.5374	P	19.2178	P	18.7413	P	22.1115	P
1415962_at	42.9738	P	40.6954	P	46.5261	P	47.2749	P	42.1838	P	44.5128	P	45.0798	P	42.4511	P	46.4053	P	45.3505	P	41.9796	P	45.7314	P	43.5211	P	41.9179	P	50.7205	P
1415963_at	31.2282	P	30.6028	P	30.5207	P	34.5586	P	34.0114	P	32.6641	P	30.1327	P	29.7779	P	34.0859	P	31.2309	P	32.9293	P	32.2403	P	30.3973	P	34.5242	P	41.9676	P
1415964_at	394.811	P	409.882	P	409.739	P	398.155	P	446.882	P	419.599	P	389.438	P	375.068	P	406.694	P	439.891	P	389.151	P	401.034	P	396.047	P	416.1	P	416.227	P
1415965_at	261.54	P	215.581	P	208.849	P	226.828	P	275.697	P	276.197	P	177.066	P	151.612	P	206.96	P	203.709	P	148.109	P	212.051	P	246.442	P	216.89	P	216.264	P
1415966_a_at	53.0413	P	60.6862	P	63.0554	P	53.6757	P	62.8765	P	59.0398	P	57.3372	P	61.7593	P	66.1471	P	51.7874	P	58.0966	P	60.4588	P	57.7803	P	65.4045	P	70.9013	P
1415967_at	62.6039	P	64.675	P	77.9363	P	78.9179	P	68.6989	P	71.6775	P	66.8065	P	64.4985	P	76.1922	P	57.0418	P	69.0775	P	69.2866	P	63.5424	P	75.9403	P	76.681	P
1415968_a_at	5.76517	P	5.67338	P	6.04832	P	4.82405	P	6.05278	P	7.28423	P	6.56342	P	4.80864	P	3.89753	P	6.0186	P	8.91887	P	6.598	P	6.244	P	6.69053	P	9.71901	P
1415969_s_at	0.0440086	A	0.152775	A	0.0936766	A	0.428848	A	0.380086	A	0.181269	A	0.0726207	A	0.065448	A	0.08994	A	0.0708169	A	0.131884	A	0.283515	A	0.30152	A	0.324949	A	0.506773	A
1415970_at	223.337	P	227.558	P	225.962	P	219.2	P	246.922	P	238.645	P	238.096	P	229.216	P	251.555	P	235.227	P	247.291	P	245.818	P	240.907	P	242.465	P	232.727	P
1415971_at	6.58178	P	8.17849	P	8.90163	P	6.44803	P	6.54247	P	9.65482	P	7.79166	P	5.11315	P	7.79396	P	6.44146	P	7.10463	P	7.454	P	7.65182	P	7.64536	P	6.38314	P
1415972_at	3.45506	P	4.30848	P	4.31864	P	4.26925	P	3.76679	P	5.11864	P	3.78964	P	3.01974	P	4.34138	P	2.67557	P	3.08501	P	2.99318	P	4.14617	P	4.68385	P	5.38762	P
1415973_at	5.15999	P	8.07854	P	7.79687	P	9.18419	P	7.13987	P	9.63045	P	9.14489	P	6.40224	P	6.28849	P	6.04382	P	6.22102	P	6.4527	P	7.18851	P	6.31328	P	8.25929	P
1415974_at	13.1201	P	21.2577	P	16.9918	P	13.7831	P	19.4776	P	16.1289	P	18.9809	P	20.5582	P	20.1018	P	19.1911	P	20.717	P	19.0753	P	20.1876	P	21.3718	P	28.5561	P
1415975_at	17.7814	P	19.219	P	19.2295	P	18.2458	P	22.7641	P	20.174	P	16.5418	P	15.7285	P	22.501	P	19.0789	P	20.4061	P	18.5914	P	19.3077	P	20.0456	P	20.5533	P
1415976_a_at	11.4949	P	11.4694	P	16.2891	P	11.1754	P	14.3263	P	14.1908	P	12.6966	P	11.8207	P	17.0972	P	10.8521	P	17.4708	P	16.2682	P	15.5499	P	12.2485	P	11.1533	P
1415977_at	0.683857	A	0.192454	A	0.481588	A	0.428848	A	0.460062	A	0.225497	A	0.2593	A	0.231789	A	0.255777	A	0.266788	A	1.09999	A	1.35949	A	0.161592	A	0.387562	A	0.568551	A
1415978_at	0.14464	A	0.470443	A	0.166467	A	0.624289	A	0.145573	A	0.163514	A	0.559148	A	0.065448	A	0.811359	A	0.113413	A	0.131884	A	0.112272	A	0.47295	A	0.608082	A	1.08652	A
1415979_x_at	162.596	P	170.264	P	156.939	P	169.226	P	178.897	P	171.493	P	166.502	P	168.409	P	167.338	P	174.985	P	157.339	P	171.333	P	170.416	P	189.572	P	193.035	P
1415980_at	91.0801	P	84.6543	P	93.0458	P	81.5404	P	85.9131	P	94.0097	P	94.6727	P	89.328	P	92.1566	P	92.3634	P	83.7028	P	95.7098	P	92.1506	P	103.076	P	96.9393	P
1415981_at	19.5731	P	21.8405	P	25.6205	P	22.1057	P	21.6076	P	24.0341	P	22.0343	P	24.9253	P	21.9355	P	19.6801	P	22.938	P	20.4189	P	22.785	P	19.3695	P	24.194	P
1415982_at	9.18029	P	12.4412	P	11.0163	P	14.9096	P	11.1688	P	14.07	P	10.9192	P	8.77284	P	10.0139	P	10.5231	P	13.1105	P	12.3763	P	14.564	P	13.2743	P	15.2044	P
1415983_at	25.1867	P	29.8797	P	26.3028	P	28.3065	P	26.2972	P	29.284	P	26.3676	P	27.0375	P	27.7693	P	28.9245	P	26.3725	P	28.0241	P	30.6168	P	32.0388	P	32.0894	P
1415984_at	188.134	P	175.147	P	203.527	P	206.762	P	208.031	P	214.229	P	176.853	P	215.022	P	188.902	P	208.876	P	166.615	P	158.586	P	217.867	P	204.738	P	241.115	P
1415985_at	13.8291	P	17.5266	P	20.72	P	16.8233	P	16.6804	P	19.8064	P	16.5991	P	16.5041	P	17.4573	P	14.2925	P	19.5225	P	9.88876	P	18.7107	P	22.4488	P	26.4828	P
1415986_at	12.9156	P	15.857	P	17.1504	P	16.9454	P	20.6845	P	15.5585	P	15.0087	P	17.7188	P	17.6653	P	16.7806	P	20.3724	P	15.947	P	14.2889	P	18.6062	P	22.3653	P
1415987_at	49.6936	P	41.4595	P	47.5846	P	40.2545	P	49.2377	P	46.8516	P	48.155	P	46.2277	P	59.1168	P	43.4721	P	52.5481	P	50.2727	P	43.32	P	54.3428	P	46.8762	P
1415988_at	11.4816	P	9.0813	P	10.2107	P	7.5482	P	10.5664	P	14.8026	P	11.1519	P	8.17115	P	15.5752	P	10.2525	P	14.1547	P	11.407	P	9.61651	P	10.8901	P	12.0223	P
1415989_at	3.71007	P	6.42214	P	7.67669	P	11.2068	P	5.78983	P	7.61099	P	4.82099	P	5.11315	P	4.84175	P	6.18256	P	5.73269	P	6.51083	P	5.9211	P	8.52929	P	8.1521	P
1415990_at	54.3341	P	58.2301	P	61.7656	P	49.9267	P	57.8944	P	61.2552	P	54.6547	P	61.0023	P	70.53	P	55.9935	P	61.6223	P	58.4342	P	59.7914	P	66.2762	P	62.1089	P
1415991_a_at	53.5716	P	58.0262	P	63.4523	P	62.5512	P	62.2078	P	67.0818	P	50.411	P	55.1654	P	57.8341	P	57.6077	P	60.974	P	57.578	P	54.5345	P	74.2205	P	76.873	P
1415992_at	6.42923	P	8.3098	P	8.56332	P	7.98473	P	9.34352	P	7.53749	P	8.45806	P	8.12495	P	7.31449	P	6.79575	P	8.83163	P	9.26867	P	9.40644	P	9.61498	P	12.9787	P
1415993_at	11.8439	P	1.94058	A	5.4488	P	6.0957	P	4.79575	P	16.2092	P	3.83828	P	5.41286	P	4.49735	P	2.6085	A	4.53475	P	7.33805	P	5.25698	P	7.14775	P	3.49001	A
1415994_at	425.993	P	463.36	P	428.759	P	408.837	P	532.363	P	460.218	P	445.295	P	446.438	P	440.626	P	478.378	P	438.573	P	456.15	P	429.368	P	443.446	P	490.87	P
1415995_at	9.67403	P	13.4304	P	12.7043	P	13.7514	P	19.2874	P	21.4517	P	17.677	P	14.0641	P	19.9262	P	23.5682	P	17.1914	P	12.8926	P	17.62	P	20.5935	P	25.7486	P
1415996_at	41.6384	P	54.7291	P	82.3484	P	78.5396	P	52.1935	P	70.9703	P	67.4861	P	50.5106	P	33.2798	P	70.5282	P	63.0861	P	28.8711	P	98.9527	P	75.6144	P	55.4658	P
1415997_at	34.8894	P	29.9607	P	42.6285	P	42.3755	P	43.5232	P	39.1656	P	36.5104	P	26.4506	P	27.8407	P	30.8	P	37.2048	P	18.4918	P	48.498	P	45.9679	P	46.1138	P
1415998_at	63.1221	P	64.6184	P	66.5671	P	69.9526	P	71.6145	P	75.1568	P	62.2289	P	61.8803	P	65.1482	P	67.0939	P	63.4538	P	69.8762	P	74.1711	P	76.3149	P	78.5794	P
1415999_at	0.426175	A	0.555152	A	0.887049	A	1.03056	A	1.91522	A	0.74668	A	1.17339	A	0.617025	A	0.607483	A	0.532156	A	0.605869	A	1.31453	A	0.632835	A	0.772942	A	3.17269	A
1416000_a_at	340.937	P	361.358	P	363.11	P	385.926	P	404.682	P	359.348	P	362.629	P	369.214	P	351.808	P	389.112	P	340.783	P	358.952	P	371.598	P	401.773	P	412.062	P
1416001_a_at	23.313	A	10.3061	A	20.3341	A	17.7108	A	16.9797	A	12.9736	A	21.4751	A	16.8328	A	21.8399	A	16.426	A	16.7591	A	16.6962	A	19.5774	A	26.209	A	22.3581	A
1416002_x_at	0.745563	A	1.69501	A	0.364058	A	0.418408	A	2.5911	A	1.91853	A	1.37887	A	0.424734	A	2.84969	A	2.12898	A	2.68145	A	0.666063	A	0.228384	A	0.684077	A	0.383568	A
1416003_at	0.392757	P	0.207467	A	0.130032	A	0.581694	A	0.649002	A	0.591594	A	0.582037	A	0.251304	A	0.752006	A	0.612415	A	0.517084	A	0.182698	A	0.0293104	A	0.293726	A	0.527354	A
1416004_at	15.2047	P	16.6253	P	19.343	P	19.7524	P	19.5411	P	19.5185	P	16.5099	P	16.8388	P	17.9452	P	17.3458	P	16.6319	P	19.829	P	14.596	P	17.9244	P	18.5556	P
1416005_at	26.5327	P	32.887	P	36.1718	P	28.247	P	32.2409	P	33.9207	P	32.0894	P	30.768	P	35.4128	P	29.0655	P	30.2498	P	32.029	P	30.6814	P	33.2264	P	32.8405	P
1416006_at	2.18029	P	3.65605	P	2.95211	A	3.2542	A	3.06335	A	3.62239	P	3.3044	A	2.64099	P	4.1771	P	3.18371	P	3.15813	M	3.64836	A	5.33915	M	4.46033	P	6.05577	A
1416007_at	0.390195	A	0.10406	A	0.628806	A	0.233404	A	0.064299	A	0.703679	A	0.121273	A	0.591535	A	0.142667	A	0.205937	A	0.41762	A	0.483209	A	0.805572	A	0.231478	A	1.10733	A
1416008_at	0.514503	A	0.465178	A	0.217576	A	0.183258	A	0.0400503	A	0.755274	A	0.587764	A	0.596629	A	0.598963	A	0.635427	A	0.596034	A	0.104401	A	0.17978	A	0.772942	A	0.34944	A
1416009_at	4.15649	P	4.9487	P	6.15328	P	6.80756	P	6.45194	P	5.2504	P	6.46447	P	6.43079	P	7.98072	P	4.74506	P	7.06057	P	6.37277	P	6.7002	P	7.28702	P	9.9053	P
1416010_a_at	4.63448	P	5.54507	P	6.17578	P	4.89591	P	5.79733	P	6.98987	P	5.27492	P	4.63987	P	7.66399	P	4.29648	P	4.97426	P	5.67426	P	6.25033	P	6.72365	P	7.1955	P
1416011_x_at	5.5545	P	3.80512	A	6.59578	M	4.29898	A	7.61792	A	5.09393	P	6.79242	P	6.2311	P	8.44322	P	4.05427	P	9.16293	P	8.79224	P	4.96004	P	6.64418	A	5.62915	M
1416012_at	0.261435	A	0.309057	A	0.371396	A	0.512855	A	0.453372	A	0.720886	A	0.467904	A	0.241537	A	0.777454	A	0.167578	A	0.859383	A	0.704024	A	0.368755	A	0.22527	A	1.04492	A
1416013_at	5.11317	P	5.34989	M	6.8884	A	6.36289	A	7.41287	P	8.83368	P	6.84197	P	5.29967	A	7.36327	M	6.61851	P	7.95707	P	7.71476	P	7.04261	A	6.69053	A	8.44514	A
1416014_at	11.2693	P	21.8736	P	13.1869	P	14.8012	P	17.4528	P	11.778	P	11.5233	P	24.292	P	16.1363	P	22.6833	P	13.4447	P	17.0884	P	21.113	P	32.1616	P	19.0547	P
1416015_s_at	26.1824	P	23.7076	P	26.9473	P	27.4806	P	29.1734	P	26.0383	P	27.9469	P	26.6828	P	30.804	P	24.3211	P	27.0619	P	29.7035	P	24.8063	P	31.8341	P	32.1842	P
1416016_at	4.50148	P	5.53896	P	6.15328	P	3.88977	A	6.97327	P	8.07609	P	5.52082	P	5.69067	P	6.94025	P	4.87622	P	7.79043	P	6.03826	P	5.14323	M	3.56196	A	5.18882	A
1416017_at	6.79835	A	5.51454	A	8.1124	A	5.55729	A	7.45841	A	6.20353	A	7.43119	A	8.08454	A	10.0948	A	4.94499	A	10.8118	A	8.09111	A	6.82699	A	7.13449	A	10.1992	A
1416018_at	8.73734	P	11.3037	P	10.0601	P	11.9614	P	9.07526	P	12.4003	P	10.2033	P	11.5387	P	9.47204	P	11.3947	P	8.7007	P	12.3476	P	13.9627	P	16.5826	P	21.5025	P
1416019_at	4.37186	P	6.69968	P	6.54326	P	6.70386	P	6.03022	P	7.12073	P	6.23584	P	6.57932	P	6.43525	P	5.79818	P	8.61336	P	7.17131	P	6.4277	P	8.77551	P	8.75978	P
1416020_a_at	83.6953	P	84.4603	P	98.7733	P	77.6435	P	85.4722	P	103.061	P	85.7151	P	86.1376	P	112.127	P	84.0497	P	93.4359	P	95.5582	P	95.0697	P	90.7341	P	83.0956	P
1416021_a_at	22.5778	P	37.4014	P	9.99239	P	17.6207	P	17.4134	P	18.3101	P	33.4242	P	20.172	P	31.3105	P	46.1233	P	24.1909	P	30.1125	P	13.7581	P	49.433	P	42.0115	P
1416022_at	13.0496	P	14.1267	P	4.80489	A	10.5739	P	13.1634	P	10.2149	P	13.3098	P	11.3274	P	10.8782	P	16.2554	P	11.2179	P	13.7237	P	6.49106	A	23.3844	P	31.477	P
1416023_at	1.24879	A	1.36156	A	2.01396	A	2.234	A	2.15861	A	2.62303	P	1.39653	A	1.41559	P	2.5929	A	1.24321	A	1.7063	A	1.95651	P	2.8319	P	3.65358	A	3.72298	A
1416024_x_at	78.039	P	75.2846	P	86.4104	P	95.5217	P	82.5074	P	79.3537	P	100.268	P	90.4488	P	89.2398	P	69.7211	P	76.8219	P	84.4818	P	65.9402	P	99.2886	P	100.112	P
1416025_at	367.814	P	421.909	P	416.754	P	430.634	P	482.843	P	437.922	P	410.933	P	405.687	P	413.806	P	426.595	P	413.792	P	394.297	P	392.084	P	434.372	P	433.027	P
1416026_a_at	69.0329	P	93.9637	P	86.9307	P	85.7575	P	91.5687	P	108.815	P	91.9394	P	86.5967	P	103.103	P	104.438	P	92.1471	P	104.869	P	96.6738	P	86.7337	P	97.3617	P
1416027_at	52.3025	P	55.1213	P	59.24	P	54.0254	P	57.5695	P	60.3428	P	49.7444	P	52.5924	P	61.0633	P	56.1038	P	59.7484	P	56.9514	P	61.6014	P	60.1036	P	59.6799	P
1416028_a_at	1.78576	P	1.89475	P	2.66889	P	2.45239	P	2.10123	P	2.59794	P	1.66224	P	0.99938	P	4.47273	P	2.11085	P	2.66304	P	2.38704	P	1.63739	P	2.29756	P	3.77243	P
1416029_at	9.83795	P	14.4886	P	14.7185	P	16.8298	P	11.2616	P	12.5215	P	11.5737	P	13.2887	P	9.91692	P	13.8164	P	14.1803	P	8.81391	P	8.59216	P	11.9672	P	9.51845	P
1416030_a_at	3.72225	P	8.69817	P	8.84148	P	7.70789	A	8.00591	P	5.48901	P	4.81487	P	5.5035	P	8.68645	P	5.25175	P	7.77288	P	7.36704	P	8.20442	P	8.79548	P	13.0578	P
1416031_s_at	4.85162	P	6.73056	P	6.8959	P	5.79892	P	6.39162	P	5.9902	P	5.11529	P	6.13992	P	7.66399	P	6.59953	P	6.53088	P	6.26373	P	6.21233	P	9.30167	P	9.42536	P
1416032_at	10.2223	P	11.3547	P	10.9259	P	12.3713	A	12.8754	P	8.79299	M	9.74566	A	9.60337	P	9.2373	P	6.5679	P	13.059	P	10.1697	A	10.1005	P	13.4152	P	15.7887	P
1416033_at	1.73976	P	1.53056	A	1.97679	P	1.61461	A	2.15861	A	2.01948	A	2.19162	P	1.64477	P	1.85282	A	1.51046	A	2.78258	P	1.83743	A	1.74337	A	2.23918	A	3.25021	A
1416034_at	1.53677	A	1.34472	A	1.39033	A	2.22254	A	2.23044	P	2.58122	P	2.09612	P	1.06214	P	1.48499	A	1.23138	A	1.95899	A	1.21701	A	1.7995	A	1.61199	A	2.68004	A
1416035_at	7.3068	P	7.02744	P	8.9317	P	7.51137	P	7.39769	P	7.78241	P	6.05682	P	6.83677	P	7.55023	P	5.33326	P	6.38932	P	9.61486	P	10.5848	P	9.22171	P	9.69752	P
1416036_at	18.6446	P	21.6483	P	22.9761	P	18.9498	P	23.7552	P	22.656	P	21.1476	P	22.8944	P	23.5038	P	20.1628	P	23.6567	P	20.497	P	17.4083	P	22.2591	P	24.4554	P
1416037_a_at	31.7842	P	33.5803	P	36.9926	P	39.2771	P	34.5808	P	37.2667	P	36.1119	P	37.9629	P	43.6308	P	37.0227	P	38.4806	P	39.4778	P	35.2699	P	35.5289	P	39.3116	P
1416038_at	14.6864	P	15.24	P	17.997	P	16.496	P	21.3767	P	18.7665	P	17.5621	P	17.3294	P	19.7746	P	16.0784	P	19.6236	P	19.2602	P	16.2994	P	15.3302	P	18.7581	P
1416039_x_at	4.18413	P	4.62188	P	5.18667	P	4.23953	A	4.7511	P	5.01978	P	4.66794	P	4.21364	P	4.49735	P	3.17757	P	5.76826	P	3.4425	P	2.18676	P	4.99976	P	4.24617	P
1416040_at	0.123404	A	0.0474839	A	0.188358	A	0.693853	A	0.183901	A	0.435593	A	0.315281	A	0.154586	A	0.281726	A	0.129572	A	0.357445	A	0.213813	A	0.089127	A	0.0714763	A	0.397231	A
1416041_at	9.08244	P	7.08319	P	9.36038	P	5.20797	P	7.86126	P	8.17393	P	6.50776	P	8.13072	P	7.83457	P	7.49383	P	5.14421	P	12.9787	P	11.65	P	11.5455	P	12.4249	P
1416042_s_at	4.18413	P	4.50722	A	4.87973	A	3.70669	A	3.0269	A	5.76848	M	4.7965	A	4.19126	A	5.64364	P	5.10141	M	4.68744	P	4.24262	A	3.78085	A	4.50633	A	5.06818	A
1416043_at	0.0571441	A	0.257961	A	0.312726	A	0.26888	A	0.126573	A	0.383336	A	0.382876	A	0.029393	A	0.0633716	A	0.486507	A	0.497265	A	0.104401	A	0.14343	A	0.0654091	A	0.816567	A
1416044_at	7.9373	P	11.6992	P	10.3386	P	12.0559	P	11.8966	P	10.4987	P	9.80204	P	9.25446	P	13.11	P	11.0328	P	13.419	P	12.1323	P	10.1642	P	11.1843	P	12.1805	P
1416045_a_at	6.62632	A	10.268	P	8.92418	A	13.4405	A	8.82266	A	11.7133	A	8.79502	P	8.70331	P	8.84043	P	7.47475	P	9.3893	P	10.1625	P	10.8526	A	6.98865	M	14.1305	A
1416046_a_at	1.87515	P	3.27022	P	4.65523	P	3.57708	P	2.4971	P	5.47257	P	3.7471	P	2.32461	P	3.91399	P	2.75492	P	2.78258	P	3.47193	P	4.06425	P	3.94182	P	6.77489	P
1416047_at	0.251515	A	0.237685	A	0.739398	A	0.153527	A	0.287753	A	0.243132	A	0.203706	A	0.18336	A	0.522175	A	0.954853	A	1.22414	A	0.704024	A	0.72531	A	0.709446	A	0.363086	A
1416048_at	5.20371	P	7.90379	P	9.32277	P	10.2177	P	8.79971	P	9.36232	P	7.26357	P	7.17502	P	10.2241	P	7.44932	P	8.14982	P	9.38409	P	8.53494	P	10.1153	P	11.462	P
1416049_at	42.0013	P	32.215	P	60.1174	P	27.2562	P	45.1856	P	43.0988	P	41.4799	P	33.4382	P	43.4578	P	31.0289	P	40.9126	P	32.2544	P	37.7482	P	37.6769	P	28.8036	P
1416050_a_at	64.3904	P	75.6415	P	79.0678	P	67.353	P	73.5247	P	67.1363	P	77.443	P	73.159	P	69.5323	P	79.3036	P	79.0789	P	70.2437	P	62.9756	P	72.0717	P	84.9815	P
1416051_at	24.5492	P	33.4783	P	27.2355	P	30.2477	P	32.9388	P	33.5177	P	27.4417	P	27.374	P	37.8351	P	34.8554	P	30.9269	P	31.9023	P	28.216	P	32.0866	P	33.5627	P
1416052_at	17.5858	P	19.0152	P	20.2584	P	22.5755	P	20.4619	P	19.1506	P	15.6761	P	17.6049	P	20.5326	P	17.1222	P	20.0276	P	20.0565	P	16.6775	P	19.8562	P	23.2649	P
1416053_at	0.0107745	A	0.0613694	A	0.246824	A	0.163404	A	0.190327	A	0.1368	A	0.0726207	A	0.37974	A	0.177605	A	0.0292905	A	0.121343	A	0.159295	A	0.21622	A	0.219064	A	0.335803	A
1416054_at	107.21	P	129.075	P	106.841	P	110.555	P	129.987	P	126.278	P	122.291	P	119.024	P	137.036	P	128.821	P	118.942	P	116.615	P	113.735	P	126.525	P	138.342	P
1416055_at	0.166118	A	0.840869	P	0.783671	A	0.299502	A	0.446686	A	0.712284	A	0.84131	A	0.750346	P	0.445176	A	0.412702	P	0.742862	A	0.612846	A	0.344287	A	1.27758	A	0.941021	A
1416056_a_at	115.453	P	121.885	P	122.237	P	119.628	P	133.939	P	139.126	P	121.958	P	137.72	P	129.489	P	125.351	P	122.072	P	132.031	P	124.435	P	136.857	P	150.054	P
1416057_at	121.01	P	118.831	P	101.431	P	123.9	P	140.703	P	135.059	P	122.977	P	139.38	P	142.769	P	140.7	P	135.161	P	121.626	P	142.781	P	139.663	P	151.449	P
1416058_s_at	194.258	P	196.333	P	193.263	P	195.169	P	198.13	P	206.504	P	194.174	P	195.731	P	199.173	P	203.361	P	177.089	P	204.624	P	212.597	P	196.986	P	221.942	P
1416059_at	37.3541	P	35.2081	P	36.3314	P	42.362	P	32.4518	P	37.2509	P	30.9838	P	39.5123	P	46.2404	P	25.5491	P	38.9218	P	46.5914	P	37.088	P	54.3773	P	53.7021	P
1416060_at	20.5919	P	24.5544	P	23.12	P	27.7646	P	23.1315	P	29.6089	P	22.626	P	22.6457	P	20.3332	P	25.4355	P	24.0407	P	19.1322	P	23.1003	P	28.5491	P	30.7117	P
1416061_at	23.6777	P	25.8714	P	25.4007	P	31.2575	P	24.3556	P	31.4143	P	24.2107	P	25.4983	P	27.9121	P	25.3287	P	25.5159	P	25.4941	P	27.139	P	31.5408	P	31.754	P
1416062_at	4.82677	A	5.47183	A	5.39637	M	5.84127	A	6.55002	A	8.44285	M	5.80403	A	6.35659	P	4.80897	A	7.04928	A	6.0614	A	6.25646	A	6.16167	A	9.57497	A	10.6509	A
1416063_x_at	0.109399	A	0.528591	A	0.115479	A	0.289274	A	0.0460624	A	0.339668	A	0.0887482	A	0.0249993	A	0.0722474	A	0.233518	A	0.733117	A	0.229337	A	0.204064	A	0.22527	A	0.664843	A
1416064_a_at	223.708	P	154.151	P	144.322	P	218.896	P	194.363	P	141.354	P	159.518	P	237.409	P	229.724	P	123.657	P	242.655	P	235.833	P	169.46	P	228.863	P	278.579	P
1416065_a_at	0.354467	P	0.61385	P	0.739398	A	0.460251	A	1.22918	P	0.883931	P	1.00983	P	0.688658	P	1.13227	P	0.978274	P	0.975203	A	0.847927	P	1.20819	M	1.62488	P	1.77587	P
1416066_at	5.46664	P	8.25351	P	6.6783	P	7.73863	P	5.24315	P	7.21066	P	4.87613	P	5.59988	P	5.80702	P	5.8989	P	8.26363	P	6.17647	P	6.9665	P	7.57898	P	8.62389	A
1416067_at	4.11658	P	4.45899	P	5.81595	P	6.49063	P	5.53491	P	5.45611	P	3.8018	P	4.1074	P	5.94582	P	5.396	P	5.87493	P	6.56168	P	4.82111	P	6.59784	P	4.83412	P
1416068_at	8.34144	P	10.4138	P	11.9505	P	10.9747	P	11.9509	P	13.8122	P	11.6745	P	13.5725	P	13.8255	P	10.9102	P	14.7948	P	11.5507	P	12.7674	P	11.666	P	12.6766	P
1416069_at	1.64517	A	1.64386	A	1.31621	A	1.81791	A	1.78693	A	3.30668	A	1.5676	A	1.6127	A	2.21928	A	2.29242	M	2.14522	A	2.016	A	1.2144	A	3.30696	A	2.34999	A
1416070_a_at	3.79843	P	6.2375	P	5.34394	P	8.77508	P	4.68418	P	4.80542	P	5.2995	P	5.14139	P	4.71061	P	4.74506	P	6.64581	P	5.88544	P	7.07432	P	9.44164	P	11.8211	P
1416071_at	8.62687	P	10.0148	P	8.18754	P	12.5165	P	8.34896	P	10.5474	P	10.8438	P	8.75545	P	9.94118	P	8.15624	P	10.2317	P	12.6919	P	11.382	P	12.215	P	15.9114	P
1416072_at	0.954873	A	0.444151	A	0.983125	A	1.00862	A	0.533935	A	0.935275	A	1.13828	A	0.540716	A	1.31725	A	0.317003	A	1.58405	A	0.237091	A	1.55018	A	0.425225	A	0.404066	A
1416073_a_at	6.54679	A	6.21291	A	6.72332	A	5.91995	A	6.943	A	6.15432	A	5.72394	A	4.89314	A	7.53398	A	7.12541	A	8.63083	A	8.30084	A	6.74458	A	7.38653	A	8.50948	A
1416074_a_at	146.147	P	177.581	P	164.534	P	173.434	P	187.049	P	201.128	P	170.405	P	179.49	P	214.184	P	187.302	P	182.118	P	198.293	P	176.694	P	192.579	P	222.265	P
1416075_at	4.62519	P	5.67338	P	6.97846	P	6.13816	A	6.71615	P	5.23393	P	5.05393	P	5.45817	M	7.92389	P	6.06273	P	5.31392	P	5.3098	A	6.16167	A	7.44624	P	4.27447	P
1416076_at	0.0593578	A	0.423184	A	0.10094	A	0.320016	A	0.587958	A	0.712284	A	0.377227	A	0.424734	A	0.142667	A	0.124176	A	0.31708	A	0.198268	A	0.0711062	A	0.406385	A	0.152683	A
1416077_at	0.815791	A	1.22167	A	0.901825	A	0.650996	A	0.703484	A	0.841095	A	1.34945	A	0.404707	A	1.17436	A	1.10159	A	0.586192	A	1.68837	A	2.34316	A	3.01321	A	0.858023	A
1416078_s_at	19.4556	P	19.3637	P	23.0216	P	20.7127	P	19.3904	P	23.5563	P	25.269	P	20.8964	P	22.0391	P	17.5168	P	26.1564	P	26.272	P	21.8524	P	22.6657	P	25.3053	P
1416079_a_at	10.0415	P	11.9291	P	13.8582	P	14.5909	P	13.6	P	14.8428	P	11.0765	P	15.1747	P	15.0459	P	12.6	P	15.604	P	16.8246	P	14.66	P	15.5725	P	19.1922	P
1416080_at	1.27401	A	0.608499	A	1.98422	A	1.26795	A	1.08961	A	1.06337	A	0.835517	A	0.786444	A	1.40956	A	0.896403	A	2.36776	A	1.46429	A	0.577428	A	2.0189	A	2.58166	A
1416081_at	1.62231	P	2.89297	P	1.76876	P	1.41275	A	2.69251	P	2.01948	P	2.42496	P	1.02028	A	2.71721	M	2.58413	P	2.45096	P	2.11259	M	1.49415	A	2.51836	P	3.89255	P
1416082_at	179.888	P	154.643	P	159.768	P	177.758	P	160.368	P	138.49	P	152.948	P	160.32	P	156.51	P	139.834	P	154.852	P	155.651	P	147.506	P	156.771	P	180.358	P
1416083_at	36.9	P	34.3357	P	36.8482	P	30.7789	P	32.5086	P	34.442	P	34.4998	P	34.8546	P	31.9514	P	28.6493	P	35.1971	P	30.5918	P	36.745	P	37.2868	P	38.924	P
1416084_at	4.3164	P	6.2498	P	2.31892	A	5.9139	A	4.72879	M	5.08569	A	2.48491	A	3.60599	P	2.26085	A	4.72009	M	5.86605	A	5.7471	A	4.50556	A	11.0172	A	10.1848	A
1416085_s_at	43.2898	P	45.0015	P	42.2176	P	36.5412	P	42.6684	P	42.2971	P	40.6207	P	42.0762	P	33.4221	P	39.8205	P	38.2517	P	35.0474	P	47.2645	P	43.0841	P	45.8352	P
1416086_at	4.93558	P	7.94122	P	10.1053	P	7.99089	P	5.75231	P	9.87407	P	5.7301	P	7.08322	P	8.64592	P	5.37717	P	7.91323	P	4.30122	P	4.89057	P	7.73168	P	6.43298	P
1416087_at	8.22166	P	7.94746	P	9.92466	P	9.73751	P	10.4816	P	9.41108	P	8.38947	P	8.41967	P	11.2817	P	7.22062	P	9.13679	P	10.2777	P	12.5182	P	10.6095	P	13.3961	P
1416088_a_at	68.1116	P	89.0386	P	86.0661	P	93.3209	P	89.7667	P	96.5502	P	87.7032	P	90.533	P	95.5213	P	92.877	P	87.6853	P	96.3439	P	94.6246	P	87.7422	P	108.325	P
1416089_at	105.112	P	124.362	P	116.6	P	113.377	P	126.37	P	140.198	P	121.904	P	111.877	P	142.823	P	127.246	P	126.462	P	122.517	P	109.832	P	130.371	P	138.342	P
1416090_at	104.907	P	91.2175	P	117.152	P	104.723	P	98.4941	P	108.731	P	99.3979	P	93.8282	P	119.247	P	89.8955	P	112.772	P	109.766	P	105.642	P	114.132	P	101.973	P
1416091_at	3.19546	P	3.06357	P	3.57888	P	3.48885	A	3.56829	P	3.82977	P	1.82234	P	3.56157	P	4.16888	P	5.07011	P	4.30077	P	4.35981	P	5.00425	P	3.12412	P	5.32371	P
1416092_a_at	5.42588	P	6.09004	P	7.05351	P	5.38849	P	6.50474	P	5.92452	P	5.32407	P	5.36757	P	6.29665	P	5.74784	P	8.10603	P	6.52536	P	8.68117	P	7.00854	P	6.74639	P
1416093_a_at	16.2896	P	17.8604	P	17.3923	P	18.3039	P	22.1018	P	18.7024	P	21.1155	P	24.6207	P	29.9251	P	21.0105	P	26.3891	P	23.3561	P	19.9307	P	21.7646	P	24.1722	P
1416094_at	49.1441	P	45.9157	P	53.8329	P	49.2851	P	47.7586	P	49.7675	P	40.7715	P	49.0117	P	47.0416	P	45.2138	P	41.8005	P	46.913	P	49.011	P	54.653	P	57.701	P
1416095_x_at	21.3532	P	20.3853	P	24.8247	P	24.8408	P	21.9104	P	20.7812	P	18.9169	P	22.4214	P	28.0152	P	18.2148	P	25.4077	P	21.8955	P	21.7816	P	22.3811	P	29.153	P
1416096_at	5.76832	P	8.3098	P	9.68387	P	7.34578	P	7.13987	P	9.50047	P	7.46845	P	6.48219	P	9.77137	P	6.79575	P	6.29191	P	7.91021	P	7.88678	P	8.24996	P	10.7227	P
1416097_at	0.611964	A	0.133157	A	1.30881	A	0.491775	A	0.426656	A	0.269532	A	1.37887	A	0.14505	A	0.802885	A	0.0920151	A	0.347374	A	0.298955	A	0.338174	A	2.87631	A	2.07664	A
1416098_at	1.01261	A	1.58715	A	1.47189	A	1.81225	A	2.09406	A	1.00364	A	0.67387	A	2.3899	A	2.03621	A	1.30834	A	2.7642	A	1.05915	A	2.09299	A	3.13718	A	3.29251	A
1416099_at	131.799	P	142.496	P	120.994	P	131.998	P	138.883	P	152.459	P	127.571	P	150.244	P	162.728	P	149.769	P	138.667	P	142.962	P	152.456	P	145.498	P	153.635	P
1416100_at	34.1633	P	36.5327	P	38.2775	P	40.7875	P	34.4262	P	39.5042	P	37.3143	P	33.5989	P	45.4861	P	35.3291	P	39.1994	P	42.6734	P	38.0266	P	39.5531	P	43.7836	P
1416101_a_at	41.6714	P	42.5209	P	58.767	P	28.4057	P	42.4302	P	43.3267	P	49.9556	P	56.9135	P	56.363	P	32.026	P	47.9691	P	46.0042	P	41.1096	P	46.3939	P	45.7766	P
1416102_at	16.5865	P	18.7589	P	20.9395	P	15.7529	P	18.8834	P	19.3826	P	17.0453	P	17.7667	P	21.2183	P	17.0762	P	17.2253	P	19.2744	P	16.9659	P	20.0388	P	21.894	P
1416103_at	6.27062	P	11.9483	P	11.0087	P	11.4706	P	9.2515	P	10.4663	P	11.9077	P	9.28351	P	10.5553	P	9.01934	P	10.1364	P	10.652	P	10.005	P	11.0573	P	13.4824	P
1416104_at	14.0009	P	17.4677	P	17.2336	P	23.4972	P	18.9547	P	20.7333	P	17.7409	P	18.0786	P	16.801	P	15.862	P	18.2319	P	17.3593	P	22.3797	P	21.1619	P	22.2928	P
1416105_at	64.451	P	61.6873	P	67.5064	P	65.2719	P	57.6195	P	68.49	P	59.8976	P	72.2739	P	66.4125	P	66.9758	P	59.0431	P	54.0951	P	66.3769	P	68.0962	P	80.5303	P
1416106_at	15.2352	P	20.1609	P	20.2508	P	26.8011	P	18.4007	P	20.19	P	18.757	P	23.6231	P	22.915	P	19.0063	P	21.615	P	24.1707	P	23.8855	P	25.0947	P	34.6355	P
1416107_at	1.29365	A	1.46846	A	0.879661	A	0.677764	A	1.2082	A	1.87643	A	0.343394	A	0.796773	A	0.487982	A	1.96002	A	3.13072	A	1.24703	A	0.552822	A	3.7649	A	2.09064	A
1416108_a_at	11.5214	P	11.6417	P	12.0409	P	13.5546	P	9.20551	P	10.5069	P	6.26054	P	15.2461	P	16.817	P	7.65922	P	15.5189	P	15.047	P	10.8271	P	11.4853	P	14.0801	P
1416109_at	38.6203	P	42.7486	P	43.3058	P	44.4958	P	43.9097	P	45.1017	P	37.5301	P	39.2632	P	45.9968	P	39.2426	P	38.8728	P	43.6185	P	48.3877	P	47.0811	P	46.9862	P
1416110_at	6.44828	P	6.22521	P	8.45809	P	7.81856	P	6.51983	P	8.49987	P	8.15267	P	6.50504	P	9.65004	P	7.38576	P	9.64151	P	10.6088	P	9.00555	P	9.23504	P	9.79065	P
1416111_at	1.64803	A	1.50796	A	1.59801	A	2.10239	A	1.0618	A	2.18749	P	1.49674	A	1.3043	A	1.376	A	0.978274	A	2.89272	A	2.16456	A	1.64986	A	1.10458	A	3.80068	A
1416112_at	92.9142	P	103.241	P	113.134	P	105.25	P	126.413	P	119.721	P	97.9142	P	99.4714	P	125.025	P	105.166	P	106.813	P	113.174	P	110.776	P	110.84	P	116.176	P
1416113_at	35.852	P	37.4493	P	37.3423	P	32.8824	P	44.3293	P	48.4668	P	39.2578	P	45.0361	P	46.2875	P	42.8581	P	49.0125	P	46.4027	P	42.4383	P	38.5531	P	45.073	P
1416114_at	0.369747	A	0.273231	A	1.3014	A	0.807047	A	1.05485	A	1.53886	A	0.71994	A	0.566098	A	0.904466	A	1.58804	A	0.397608	A	0.643266	A	1.71843	A	0.206664	A	1.92267	A
1416115_at	5.77776	P	7.97866	P	7.11356	P	9.27732	P	6.51229	P	6.53142	P	6.30378	P	7.96912	P	7.33075	P	5.5404	P	8.68323	P	7.1423	P	7.59468	P	7.01517	P	9.40388	M
1416116_at	1.98808	P	1.80327	P	3.36985	P	1.75	A	2.95405	P	3.3732	P	1.49674	P	2.00488	P	2.75862	P	1.4628	A	2.89272	P	1.69583	A	3.08295	P	3.47692	A	1.32965	A
1416117_at	2.12482	A	2.15918	A	1.95449	A	0.877579	A	1.41873	A	2.94861	A	1.59125	A	1.94014	A	0.513631	A	1.58804	A	1.67812	A	2.016	A	2.56859	A	1.6829	A	1.30183	A
1416118_at	0.349385	A	0.407499	A	0.0357649	A	0.823294	A	0.950855	A	0.444289	A	0.0354906	A	0.0608731	A	0.879092	A	0.600922	A	0.703846	A	0.696435	A	0.101166	A	0.772942	A	0.913342	A
1416119_at	155.097	P	145.59	P	155.778	P	152.091	P	164.749	P	147.475	P	144.714	P	146.13	P	164.071	P	168.926	P	161.896	P	159.685	P	152.752	P	153.389	P	164.28	P
1416120_at	3.40362	A	3.71564	A	7.70673	A	6.06538	A	4.60244	A	5.3327	A	2.73718	A	3.16307	A	3.38675	A	2.6146	A	3.42255	A	4.17668	A	4.56234	A	1.87661	A	4.88375	A
1416121_at	1.12884	A	0.950353	A	1.41257	A	1.98263	A	1.16628	A	2.6481	A	1.42598	A	2.41714	A	1.42633	A	0.305814	A	2.33073	A	2.00856	A	0.51594	A	0.243904	A	2.26583	A
1416122_at	6.0807	P	6.46526	P	6.40075	A	7.89239	A	6.97327	P	8.62203	P	6.09385	P	6.47647	M	6.26403	P	5.86112	M	7.60607	M	9.1893	P	7.78516	M	8.8088	A	11.3543	A
1416123_at	0.0207732	A	0.678269	A	0.909213	A	0.218289	A	1.1314	A	0.892493	A	0.71994	A	0.424734	A	0.819831	A	0.0760951	A	0.357445	A	0.198268	A	0.107192	A	1.15579	A	1.10733	A
1416124_at	0.187812	A	0.94486	A	0.569883	A	0.350925	A	1.08266	A	1.44575	A	0.083361	A	0.130802	A	0.350718	A	0.233518	A	0.11076	A	0.322087	A	0.848831	A	0.0593526	A	0.233809	A
1416125_at	36.0947	P	34.0021	P	40.27	P	50.5686	P	27.3752	P	37.448	P	27.6424	P	49.3957	P	32.2361	P	18.8677	P	35.4268	P	26.9999	P	23.081	P	26.6033	P	33.2927	P
1416126_at	2.70794	P	2.4779	P	3.51915	M	3.68311	P	4.23175	P	3.74685	P	4.06957	P	3.98455	P	4.29211	P	2.85882	P	4.39083	P	4.97406	P	4.96004	P	5.06562	P	6.48282	P
1416127_a_at	22.7912	P	16.5666	P	23.0594	P	19.9274	P	23.5872	P	22.3372	P	25.1915	P	25.041	P	24.3389	P	20.1231	P	23.0467	P	20.2839	P	21.8009	P	19.9644	P	21.0025	P
1416128_at	3.11728	P	4.99723	P	8.5107	P	6.18671	P	7.2384	P	9.51672	P	6.7367	P	4.48261	P	6.40264	P	6.22042	P	4.70539	P	4.4623	P	6.57344	P	12.128	P	9.9053	P
1416129_at	235.152	P	145.196	P	302.712	P	301.175	P	259.201	P	249.369	P	174.49	P	152.137	P	274.741	P	255.539	P	216.518	P	261.527	P	288.099	P	289.646	P	259.401	P
1416130_at	11.4583	P	11.3483	P	10.4365	P	10.2239	P	11.2848	P	11.8912	P	12.2925	P	10.2621	P	11.846	P	12.7883	P	11.0366	P	12.7277	P	10.2152	P	12.6305	P	13.3961	P
1416131_s_at	12.474	P	12.3003	P	15.8888	P	14.2853	P	12.3545	P	13.3285	P	10.8564	P	13.3951	P	12.3213	P	10.8327	P	12.3378	P	12.4695	P	13.8987	P	11.6727	P	11.1102	P
1416132_at	4.92002	P	6.38518	P	7.32376	P	4.52529	P	4.87763	P	7.70895	P	5.9458	P	6.77952	P	7.26569	P	5.5404	P	7.52699	P	6.88114	P	7.85502	P	5.76472	P	8.57383	P
1416133_at	23.9867	P	25.597	P	27.8271	P	24.3881	P	28.2938	P	25.132	P	20.8138	P	22.6275	P	28.1896	P	23.8546	P	25.882	P	22.4346	P	26.4106	P	30.5656	P	26.3955	P
1416134_at	0.278865	A	0.108879	A	0.188358	A	0.223321	A	0.360205	A	0.190132	A	0.656619	A	0.102536	A	0.142667	A	0.345042	A	0.266295	A	0.182698	A	0.155535	A	0.722137	A	1.17674	A
1416135_at	11.7407	P	15.3892	P	13.6696	P	17.9106	P	15.6976	P	16.1128	P	14.8246	P	13.3182	P	15.3988	P	12.7753	P	15.0165	P	16.2468	P	16.4339	P	16.5287	P	18.0711	P
1416136_at	4.48294	A	4.57358	A	4.67768	A	4.10298	A	4.87763	A	4.60737	A	3.66206	A	4.46016	A	4.19353	A	3.94888	A	5.6348	A	4.63788	A	4.95372	A	7.08145	A	5.16043	A
1416137_at	9.75268	P	8.84879	P	11.408	P	9.5819	P	13.1556	P	13.0946	P	12.3998	P	7.84803	P	12.8043	P	8.74405	P	11.8043	P	10.5872	P	13.1188	P	13.1066	P	13.2449	P
1416138_at	33.2368	P	36.813	P	38.6729	P	44.1363	P	38.4801	P	44.0416	P	39.8932	P	42.3574	P	43.5286	P	42.5376	P	40.4805	P	42.3793	P	36.9779	P	40.2588	P	50.0746	P
1416139_at	2.10732	P	4.42284	M	3.81787	P	3.7775	P	3.15091	P	2.89024	M	2.40099	P	3.23486	P	2.24423	M	3.3559	P	3.99394	A	3.69978	A	5.14323	A	4.57207	M	6.12691	P
1416140_a_at	10.2322	P	12.3707	P	11.5436	P	9.93065	P	11.4473	P	11.0416	P	11.5737	P	9.38232	P	13.1181	P	10.0723	P	13.6672	P	11.4861	P	10.3299	P	10.9102	P	11.7134	P
1416141_a_at	288.041	P	308.017	P	311.017	P	278.546	P	309.263	P	316.404	P	296.833	P	308.984	P	313.679	P	332.523	P	309.443	P	305.659	P	308	P	324.34	P	341.736	P
1416142_at	8.11816	P	9.22601	P	8.88659	P	11.6781	P	8.04399	P	10.0364	P	10.5736	P	8.79602	P	11.2091	P	5.76672	P	11.5285	P	7.20031	P	10.3936	P	9.65499	P	12.9067	P
1416143_at	152.48	P	138.546	P	160.629	P	143.578	P	154.633	P	158.83	P	150.35	P	146.004	P	164.807	P	156.231	P	149.286	P	158.532	P	154.662	P	169.166	P	170.19	P
1416144_a_at	41.0744	P	34.5401	P	41.1068	P	49.1623	P	35.2809	P	35.3499	P	42.9634	P	48.6028	P	41.7741	P	34.0712	P	39.1831	P	43.8145	P	39.3864	P	41.2527	P	57.1494	P
1416145_at	33.2368	P	34.7513	P	38.1254	P	39.2098	P	35.892	P	38.11	P	33.8217	P	35.629	P	41.1286	P	40.7254	P	36.7873	P	42.6734	P	34.8883	P	40.2725	P	45.5714	P
1416146_at	21.0749	P	26.9977	P	27.1445	P	28.6505	P	24.9245	P	27.6106	P	23.8432	P	22.6154	P	27.2299	P	21.7666	P	24.0992	P	26.1235	P	22.354	P	29.0598	P	39.0483	P
1416147_at	14.9098	P	14.9288	A	16.8557	P	17.7302	A	15.5563	P	14.1264	M	14.4248	P	11.5269	P	15.96	P	14.012	A	16.0631	P	13.7094	M	14.6408	A	18.1134	M	17.6518	A
1416148_at	11.5546	M	16.2799	P	14.1147	M	15.6313	A	14.835	A	15.0198	A	12.078	P	16.4981	M	11.9991	P	13.849	P	13.2134	M	16.4751	A	16.1968	A	16.2592	A	17.7964	A
1416149_at	6.41336	M	5.28899	A	4.35603	A	4.72235	A	6.0227	A	6.40851	A	4.38675	A	2.79988	A	5.84785	P	2.92614	A	3.87635	A	5.14928	A	4.70749	A	7.04168	M	4.50104	A
1416150_a_at	14.7203	P	17.0168	P	18.8514	P	19.1438	P	16.3184	P	17.5971	P	21.7321	P	18.0726	P	22.4851	P	15.6786	P	23.5231	P	19.1108	P	18.9097	P	19.302	P	28.0757	P
1416151_at	2.70497	P	2.41395	P	3.25792	P	3.3245	P	2.87402	P	2.91526	P	3.24995	P	3.12997	P	3.99624	P	3.6025	P	4.38183	P	4.3232	P	4.46141	P	5.33582	P	4.78449	P
1416152_a_at	7.64729	P	6.94077	P	7.98467	P	7.07027	P	8.67737	P	7.28423	P	8.85122	P	7.07175	P	9.22111	P	5.9934	P	9.398	P	9.60044	P	8.44594	P	10.122	P	8.85993	P
1416153_at	57.3059	P	46.1444	P	61.1703	P	51.6898	P	55.0655	P	53.4775	P	52.8554	P	46.9873	P	61.3916	P	41.9513	P	46.9976	P	53.9069	P	65.269	P	57.6876	P	55.5467	P
1416154_at	1.89828	A	0.879097	A	2.50503	A	1.20696	A	1.1105	A	1.5304	A	0.928351	A	2.06432	A	1.97789	A	0.995854	A	2.58936	A	1.90443	A	1.04071	A	2.85676	A	2.65192	A
1416155_at	6.23893	P	8.96814	P	6.78334	P	6.2778	P	7.30665	P	8.13316	P	8.31467	P	6.59647	P	8.38645	P	8.53302	P	9.04093	P	7.96087	P	7.00455	P	7.52588	P	9.01018	P
1416156_at	19.7634	P	21.6086	P	20.2281	P	15.0883	P	21.6395	P	19.1746	P	20.5186	P	18.8774	P	21.2343	P	20.0239	P	23.0467	P	24.1636	P	24.8063	P	25.6314	P	27.8938	P
1416157_at	2.03455	P	4.06832	P	3.915	P	5.25006	P	3.70792	P	3.71367	P	3.40734	P	3.36758	P	3.94689	M	2.82213	P	3.36791	P	3.62631	P	4.70118	P	4.36836	P	4.2674	P
1416158_at	5.5545	P	7.69814	P	6.21327	P	5.6418	P	9.09058	P	7.86401	P	7.53679	P	8.74386	P	9.09155	P	7.34129	P	10.1971	P	9.36967	P	10.0687	P	8.01732	P	11.9289	P
1416159_at	11.6942	P	12.8325	P	10.2483	P	11.7977	M	12.2069	P	14.529	P	14.6532	P	14.8179	P	12.3777	P	9.76364	P	17.4962	P	16.7176	P	17.1198	P	11.9806	P	18.6135	P
1416160_at	1.72253	A	1.69501	A	1.87275	A	0.361262	A	1.9295	A	1.88485	A	1.55578	A	1.38375	A	2.32733	A	1.25504	A	2.3585	A	2.77912	A	1.00354	A	2.45338	A	2.59571	A
1416161_at	27.2556	P	31.3135	P	31.4772	P	29.6573	P	28.5761	P	30.7494	P	28.8154	P	25.5532	P	27.579	P	27.074	P	24.4078	P	26.0528	P	26.1721	P	29.5638	P	36.1469	P
1416162_at	6.6486	A	8.3098	M	7.98467	P	13.5483	A	7.94499	P	6.95714	M	6.45211	M	7.26689	M	8.93765	P	7.49383	P	7.24554	M	7.1423	M	6.80163	A	7.87779	A	9.35376	A
1416163_at	8.95535	P	7.09558	P	8.58587	P	6.39937	M	7.29148	P	8.03531	P	6.79242	P	7.92875	P	8.95386	P	5.96189	P	7.87815	P	9.57881	P	9.97313	P	8.98857	P	7.03862	P
1416164_at	1.92431	A	2.40814	A	2.61675	A	4.18013	A	2.29518	A	3.23181	A	2.01863	A	1.43153	A	2.52656	A	2.37736	A	3.71327	A	3.3174	A	2.91974	A	4.57207	A	5.58652	A
1416165_at	1.87515	A	1.36156	A	2.57206	A	1.93143	A	2.4971	A	3.58089	A	0.748782	A	2.24311	A	2.91588	A	3.00577	A	2.54327	A	3.22904	A	0.749995	A	2.73953	A	3.68766	A
1416166_a_at	46.596	P	41.549	P	46.4575	P	33.8768	P	41.1581	P	31.5884	P	31.9722	P	34.9909	P	27.8249	P	29.9121	P	28.339	P	37.3025	P	30.7912	P	38.0123	P	51.117	P
1416167_at	66.4692	P	73.0525	P	71.0811	P	60.3477	P	80.4518	P	79.7568	P	66.6467	P	81.424	P	86.228	P	77.4446	P	68.7032	P	72.9403	P	70.7326	P	75.6421	P	80.7964	P
1416168_at	262.047	P	248.281	P	268.02	P	240.329	P	275.876	P	252.612	P	247.543	P	254.052	P	254.546	P	247.819	P	242.377	P	253.814	P	245.681	P	259.824	P	270.105	P
1416169_at	0.721368	A	1.59282	A	2.73595	A	0.533984	A	0.992393	A	0.995098	A	0.137646	A	0.673277	A	0.802885	A	0.322603	A	1.00406	A	0.893267	A	1.0903	A	0.728484	A	2.33596	A
1416170_at	33.2043	P	46.179	P	47.9198	P	49.1009	P	49.0062	P	51.9128	P	50.5035	P	48.8293	P	46.1304	P	52.1998	P	47.3539	P	55.6908	P	52.2658	P	63.5168	P	62.6758	P
1416171_at	7.81152	P	7.3437	P	10.1504	P	9.34565	P	11.3544	P	11.6244	P	10.0528	P	9.63248	P	11.9911	P	11.8283	P	12.7244	P	10.9398	P	14.1226	P	13.8247	P	14.8295	P
1416172_at	2.73172	P	3.78721	P	4.96955	P	5.0518	P	4.37245	P	4.40087	P	4.22196	P	3.61154	P	3.56815	P	3.30667	P	4.97426	P	5.39002	P	5.03583	P	4.25015	P	4.70651	P
1416173_at	1.41764	A	1.65522	P	2.5944	A	3.28934	P	2.2592	P	3.24845	P	2.28726	A	2.0481	P	2.46018	A	2.19551	P	2.77339	P	2.39445	P	1.99926	A	4.07297	A	6.13403	M
1416174_at	8.12463	P	8.34108	P	9.14978	P	8.77508	P	10.366	P	9.58984	P	8.27104	P	8.70331	P	8.38645	P	6.5679	P	8.07975	P	9.12435	P	9.03736	P	9.2417	P	11.814	P
1416175_a_at	54.3752	P	51.3322	P	51.0586	P	52.7781	P	58.1193	P	52.0693	P	51.5469	P	52.2767	P	51.2711	P	46.3354	P	52.3627	P	51.8846	P	53.3642	P	55.2804	P	58.0393	P
1416176_at	53.3325	P	53.6024	P	50.2128	P	53.4495	P	54.5089	P	53.6887	P	52.8885	P	55.5072	P	55.9559	P	51.1965	P	52.0886	P	53.4677	P	52.2658	P	56.2596	P	54.1797	P
1416177_at	4.82987	P	6.18218	P	7.58657	P	8.28062	P	6.4444	P	7.47215	P	7.78544	P	7.73278	P	8.17552	P	6.80842	P	6.63697	P	8.37314	P	6.94113	P	11.1375	P	9.40388	P
1416178_a_at	11.3323	P	12.1786	P	14.7789	P	22.5755	P	14.256	P	14.7463	P	14.7675	P	18.685	P	17.8492	P	12.6519	P	17.1575	P	14.4035	P	9.64835	P	11.1375	P	19.8074	P
1416179_a_at	80.4143	P	91.1236	P	79.6336	P	82.8605	P	83.625	P	75.2655	P	80.9591	P	77.8491	P	68.0663	P	78.4508	P	67.6755	P	77.5249	P	77.6378	P	88.3195	P	90.9019	P
1416180_a_at	15.3234	P	17.5528	P	16.5913	P	15.8552	P	14.7332	P	20.2619	P	17.192	P	14.3013	P	18.3449	P	15.0764	P	15.621	P	15.8042	P	17.6007	P	16.9128	P	18.4109	P
1416181_at	21.4925	P	23.2683	P	23.2943	P	18.4265	P	23.4992	P	16.8112	P	22.0278	P	18.8894	P	24.6092	P	20.56	P	29.2248	P	22.0303	P	18.6594	P	25.9915	P	29.9395	P
1416182_at	9.31416	P	10.8455	A	11.2347	M	13.2693	A	10.9678	P	11.2521	A	10.0402	M	11.2101	M	13.9701	P	10.7811	A	12.4668	P	13.2295	A	11.8223	A	11.298	A	15.7021	A
1416183_a_at	7.35491	A	8.64173	A	10.9862	A	11.4518	A	11.3776	A	9.3867	A	7.84143	A	7.81344	A	9.04296	A	7.6274	A	11.2438	A	9.0233	A	11.0311	A	10.0953	A	13.2161	A
1416184_s_at	13.3046	P	15.883	P	14.9223	P	11.4643	P	18.3691	P	16.3778	P	11.6745	P	15.6331	P	12.2488	P	15.8883	P	14.5133	P	11.6082	P	14.8072	P	22.354	P	20.0464	P
1416185_a_at	191.567	P	185.926	P	177.978	P	178.205	P	198.122	P	184.996	P	172.437	P	183.188	P	164.876	P	174.039	P	157.531	P	178.717	P	184.09	P	193.857	P	192.263	P
1416186_at	14.1493	P	12.1274	P	14.3789	P	8.70699	P	11.5711	P	12.3519	P	11.706	P	10.4549	P	12.5709	P	10.6908	P	13.6844	P	12.9787	P	14.9992	P	14.9334	P	16.4166	P
1416187_s_at	22.5079	P	20.4579	P	22.0598	P	17.1318	P	23.2594	P	18.6064	P	19.1089	P	17.3354	P	17.7052	P	19.5479	P	20.0613	P	21.0439	P	21.8073	P	24.4429	P	27.3773	P
1416188_at	22.6058	P	26.2331	P	32.2441	P	32.9024	P	25.9678	P	26.8088	P	19.7365	P	26.7623	P	19.615	P	20.7455	P	24.2243	P	25.6639	P	25.5471	P	30.9474	P	31.0178	P
1416189_a_at	46.5738	P	50.8858	P	54.542	P	50.6233	P	45.2515	P	42.305	P	54.9591	P	51.0023	P	58.7258	P	40.3102	P	53.9094	P	59.8119	P	48.6604	P	62.9707	P	59.1943	P
1416190_a_at	7.70522	P	8.46001	P	8.6009	P	14.1899	P	9.12888	P	8.80113	P	9.48267	P	10.3556	P	11.5075	P	8.5458	P	12.3894	P	9.79507	P	8.98646	P	8.8554	P	9.36807	P
1416191_at	32.4667	P	30.4405	P	33.2846	P	35.9377	P	34.1171	P	32.3003	P	30.6849	P	33.8647	P	36.1469	P	30.9145	P	36.2139	P	34.2739	P	34.08	P	40.1355	P	39.904	P
1416192_at	2.58928	P	2.95173	P	3.35493	P	5.20196	P	3.20934	A	3.14858	P	3.32256	P	2.25397	P	4.25925	P	3.03642	P	4.66051	P	2.54253	P	3.07667	P	4.13202	P	4.96177	P
1416193_at	2.82103	M	4.73672	M	3.92995	A	3.90751	A	4.11344	A	5.43966	P	5.01713	A	3.29565	A	1.8111	A	4.45203	P	3.30413	M	4.82065	P	5.70595	A	5.40177	A	5.81396	A
1416194_at	8.94558	P	9.64833	P	12.8023	P	9.49482	P	12.8131	P	13.4172	P	10.4606	P	8.90037	P	10.8621	P	10.9553	P	11.3733	P	11.6369	P	10.553	P	13.6233	P	11.1461	P
1416195_at	5.54508	A	6.5639	A	7.88701	A	7.03969	A	6.23339	A	7.45582	A	4.24636	A	5.99189	A	7.89141	A	6.77675	A	8.08851	A	7.17131	A	6.282	A	6.45222	A	10.0056	A
1416196_at	0.0527368	A	0.10406	A	0.0574317	A	0.183258	A	0.0460624	A	0.0466954	A	0.083361	A	0.0427506	A	0.160154	A	0.0498746	A	0.0894552	A	0.0568876	A	0.0711062	A	0.114188	A	0.0922486	A
1416197_at	25.4512	P	24.8816	P	32.4567	P	28.247	P	29.1976	P	29.6564	P	25.8634	P	23.8176	P	26.2061	P	25.3421	P	27.0868	P	31.6206	P	24.8192	P	29.3186	P	28.8181	P
1416198_at	7.27153	P	9.19454	P	9.96981	P	9.5819	P	9.15187	P	10.8958	P	9.83964	P	9.81884	P	9.58532	P	8.94888	P	11.7009	P	10.0473	P	8.22349	P	11.5656	P	11.6703	P
1416199_at	2.70794	P	7.27542	P	6.58828	P	1.20696	A	4.55789	P	6.67067	P	3.01433	P	3.95107	P	4.40706	P	2.91389	P	4.56171	P	5.01058	M	4.51187	P	3.45076	A	5.20302	M
1416200_at	0.957616	A	0.819071	A	1.0127	A	0.937511	A	1.23618	A	1.79218	P	1.34357	A	1.07786	A	1.23324	A	1.6538	A	1.95899	M	2.77173	M	2.8319	A	1.63132	A	1.60832	A
1416201_at	10.219	P	10.9599	P	13.2849	P	11.8669	A	12.0672	M	14.2311	P	12.1347	P	10.1454	P	16.4807	P	13.341	P	14.1119	P	12.0605	M	12.4288	P	11.7128	M	11.814	A
1416202_at	48.1392	P	55.4577	P	56.3339	P	59.0718	P	59.87	P	60.8965	P	51.6328	P	59.3309	P	60.9774	P	53.2866	P	55.4139	P	61.3837	P	60.5205	P	60.8219	P	67.9735	P
1416203_at	21.0401	P	26.9575	P	25.0218	P	26.4189	P	26.1044	P	26.8008	P	23.2118	P	19.5272	P	23.9095	P	22.2979	P	22.8628	P	24.4114	P	20.239	P	22.8691	P	20.3505	P
1416204_at	17.5755	P	19.7259	P	17.2336	P	19.9079	P	18.7963	P	20.8131	P	18.2711	P	16.9584	P	21.4415	P	19.4488	P	20.8682	P	19.5375	P	18.1396	P	20.8167	P	25.5742	P
1416205_at	5.23183	P	6.78616	P	9.58606	P	6.75875	P	5.77482	P	6.51504	P	5.54543	P	5.76448	P	6.48415	P	4.45203	P	6.9636	P	5.44106	P	3.68015	P	3.7125	P	5.12495	M
1416206_at	0.807663	A	1.49667	A	0.23951	A	2.12525	A	0.937028	A	2.88189	A	0.148596	A	0.226922	A	1.14911	A	0.577963	A	2.63543	A	1.91931	A	0.393243	A	0.231478	A	0.961788	A
1416207_at	15.772	P	16.7884	P	16.9691	P	15.6761	P	14.8428	P	16.6748	P	14.2726	P	12.6273	P	17.5213	P	12.1458	P	12.8618	P	15.2114	P	14.7624	P	12.5501	P	16.7921	P
1416208_at	15.0725	P	16.6579	P	16.3042	P	16.0986	P	15.7683	P	16.4902	P	15.0786	P	13.5075	P	19.6309	P	14.2533	P	16.3603	P	15.9684	P	14.4105	P	18.8088	P	19.4672	P
1416209_at	228.439	P	242.581	P	260.172	P	238.748	P	267.131	P	252.037	P	237.985	P	245.574	P	251.113	P	245.141	P	237.36	P	234.519	P	233.208	P	235.659	P	241.994	P
1416210_at	24.7428	P	29.1508	P	23.6124	P	27.1639	P	29.2541	P	30.8286	P	31.1073	P	31.4515	P	32.5129	P	31.7833	P	27.6427	P	31.7614	P	29.0289	P	33.3903	P	34.8545	P
1416211_a_at	0.0818147	A	0.10406	A	0.254141	A	0.31488	A	0.248568	A	0.686462	A	0.137646	A	0.0838931	A	0.151416	A	0.250131	A	0.173702	A	0.375939	A	0.509796	A	0.444081	A	0.499916	A
1416212_at	12.6278	P	16.6905	P	17.0598	P	16.6949	P	18.2109	P	17.1962	P	15.4154	P	14.3013	P	18.4408	P	14.9588	P	18.9831	P	17.8794	P	19.3912	P	19.0858	P	20.3722	P
1416213_x_at	28.9052	P	28.2278	P	30.1716	P	27.4014	P	32.0138	P	28.4991	P	28.5171	P	29.8762	P	34.9074	P	26.8464	P	32.8058	P	29.8798	P	29.6162	P	31.6499	P	36.6656	P
1416214_at	3.30092	P	3.19337	P	4.85728	P	5.09983	P	3.96576	P	4.79718	P	2.8094	P	3.52828	P	1.87785	A	3.36822	P	3.43165	M	4.2353	P	4.9032	P	4.72332	P	5.88507	P
1416215_at	8.94558	P	13.1987	P	16.0323	P	12.7503	P	13.5298	P	13.9089	P	13.6579	P	10.8936	P	13.7612	P	11.5629	P	13.1105	P	11.8667	P	11.2671	P	12.1548	P	16.2434	P
1416216_at	5.15999	P	7.51769	P	7.9997	P	6.72825	P	6.77661	P	8.8174	P	6.55724	P	5.49217	P	6.42709	P	6.51099	P	6.0259	P	9.25424	P	6.5671	P	10.2355	P	8.73117	P
1416217_a_at	171.748	P	179.603	P	179.594	P	172.373	P	188.911	P	200.224	P	176.372	P	169.972	P	194.448	P	189.365	P	178.074	P	190.305	P	191.08	P	191.153	P	199.61	P
1416218_x_at	5.71795	P	6.04706	P	6.61828	P	6.67947	P	7.2839	P	5.88347	P	3.97822	P	6.72801	M	5.40658	P	9.30138	P	9.86737	P	4.4257	P	6.19967	P	9.53497	P	4.94758	P
1416219_at	156.601	P	150.831	P	148.048	P	134.884	P	174.105	P	179.98	P	148.04	P	152.337	P	178.36	P	173.39	P	165.382	P	161.827	P	146.676	P	151.547	P	180.896	P
1416220_at	67.7654	P	67.5718	P	67.8806	P	67.3947	P	69.9838	P	67.9688	P	68.0791	P	70.8641	P	73.1713	P	64.873	P	67.3886	P	65.6222	P	66.3899	P	71.0324	P	78.2544	P
1416221_at	0.107078	A	0.846324	A	1.3014	A	0.736861	A	0.916303	A	1.25913	A	1.08567	A	1.49003	M	1.09016	A	0.733589	A	0.46747	A	0.749524	A	1.27029	A	1.81199	A	0.125769	A
1416222_at	38.0959	P	19.7456	P	23.923	P	25.7673	P	31.6247	P	46.8908	P	22.195	P	21.9609	P	26.7459	P	16.7149	P	20.6498	P	26.2508	P	33.2784	P	41.0196	P	19.3442	P
1416223_at	6.38796	A	6.58858	A	7.56404	A	7.91701	A	10.5433	A	9.15095	A	7.69838	A	8.5759	A	8.427	A	6.08164	A	8.34238	A	8.53216	A	8.99282	A	9.47497	A	10.6796	A
1416224_at	2.32091	A	3.31757	A	3.95983	A	6.10783	A	3.41425	A	4.5826	A	3.72887	A	3.19619	A	3.08125	M	3.86835	A	3.08501	A	2.87512	A	2.56232	A	2.64191	A	4.98305	A
1416225_at	345.525	P	358.834	P	343.697	P	347.057	P	386.51	P	353.611	P	364.626	P	348.203	P	373.668	P	368.315	P	387.448	P	348.84	P	345.858	P	361.748	P	374.754	P
1416226_at	10.8423	P	10.5343	P	9.81931	P	13.7768	P	10.4816	P	13.651	P	11.7375	P	9.25446	P	9.35064	P	9.77649	P	13.299	P	9.36967	P	10.177	P	11.2378	P	11.6559	P
1416227_at	0.219486	A	0.133157	A	0.298071	A	0.544566	A	0.145573	A	0.243132	A	0.298451	A	0.0838931	A	0.513631	A	0.15668	A	0.596034	A	0.190486	A	0.485229	A	0.243904	A	0.342621	A
1416228_at	8.25402	P	10.1161	P	8.02224	P	11.4518	P	7.77757	P	9.46797	P	11.0199	P	8.5759	P	13.8094	P	7.62104	P	11.8043	P	11.6872	P	10.4892	P	11.3582	P	12.202	P
1416229_at	16.0613	P	16.2343	P	15.4659	P	17.1318	P	15.1641	P	17.2203	P	14.8436	P	14.0404	P	17.6173	P	14.2729	P	12.5441	P	17.0171	P	14.564	P	15.734	P	17.5145	P
1416230_at	12.5609	P	15.8765	P	17.4452	P	17.5756	P	14.3185	P	19.5985	P	14.704	P	13.6554	P	14.5082	P	12.7039	P	13.0848	P	13.4014	P	14.756	P	14.846	P	15.7959	P
1416231_at	2.04036	A	2.28635	A	2.185	A	3.10803	A	2.94678	A	2.07832	A	2.5209	A	2.53167	A	2.34394	A	2.02633	M	1.80007	A	2.96367	A	2.33064	A	4.26985	A	3.44767	A
1416232_at	0.0418462	A	0.0520885	A	0.0864174	A	0.124118	A	0.0340789	A	0.513725	A	0.0147915	A	0.0608731	A	0.0811027	A	0.0242228	A	0.427611	A	0.0886229	A	0.197989	A	0.0412593	A	0.105638	A
1416233_at	86.0792	P	94.8753	P	97.2034	P	96.1663	P	93.2702	P	93.4381	P	93.2115	P	90.1507	P	96.3659	P	94.7776	P	93.6322	P	98.4386	P	99.1165	P	98.7797	P	106.885	P
1416234_at	35.3487	P	26.4745	P	26.4014	P	31.4437	P	35.7861	P	27.7375	P	32.7142	P	30.8357	P	45.156	P	23.9879	P	37.5812	P	35.2934	P	32.4448	P	35.5836	P	33.4168	P
1416235_at	20.0127	P	19.2519	P	20.1146	P	19.5645	P	19.5331	P	18.0298	P	19.0257	P	16.54	P	23.4243	P	15.469	P	24.4245	P	18.5558	P	17.9856	P	25.6789	P	26.6573	P
1416236_a_at	18.9445	P	15.5191	P	21.4012	P	17.9879	P	19.2002	P	20.8211	P	21.5715	P	19.4068	P	18.2969	P	17.2932	P	19.8425	P	22.9521	P	19.3912	P	21.7849	P	29.0147	P
1416237_at	14.5545	P	9.61046	P	18.4506	P	13.32	P	13.1712	P	18.2381	P	17.2431	P	14.1353	P	13.8255	P	11.9643	P	15.9951	P	18.5843	P	16.8057	P	17.0543	P	15.2766	P
1416238_at	1.39503	A	1.84326	P	1.95449	P	2.10811	A	2.30238	P	2.38872	P	2.2753	P	0.957644	A	2.07784	P	2.24394	P	2.414	P	2.79389	P	1.2206	A	1.896	P	1.66414	A
1416239_at	371.271	P	370.939	P	395.192	P	417.003	P	423.493	P	409.037	P	377.141	P	352.885	P	416.385	P	364.657	P	374.084	P	399.928	P	378.387	P	396.146	P	385.508	P
1416240_at	164.839	P	145.174	P	147.948	P	155.161	P	168.454	P	141.982	P	151.307	P	150.902	P	157.816	P	142.403	P	148.478	P	139.439	P	143.117	P	162.336	P	163.205	P
1416241_at	16.7538	P	15.5775	P	21.3179	P	19.008	P	17.1925	P	16.6828	P	17.0007	P	17.1438	P	20.9313	P	15.312	P	20.8346	P	22.3921	P	17.6841	P	16.9802	P	19.8726	P
1416242_at	2.11024	P	2.29214	P	3.10871	P	2.57934	A	2.20888	P	2.9903	P	2.42496	P	2.42803	A	1.82779	A	1.64782	P	2.36776	M	2.14229	A	2.20552	M	6.74352	A	5.46574	A
1416243_a_at	67.8262	P	82.6287	P	76.8966	P	74.6371	P	83.0238	P	95.6932	P	78.8489	P	85.7497	P	88.6966	P	92.286	P	79.8543	P	85.5872	P	86.7277	P	87.1788	P	101.143	P
1416244_a_at	98.9967	P	97.3524	P	99.501	P	91.2007	P	99.0402	P	96.5811	P	96.6468	P	85	P	97.6443	P	92.6448	P	90.2833	P	94.8757	P	118.447	P	107.417	P	113.872	P
1416245_at	40.0797	P	39.7467	P	41.2741	P	41.625	P	48.1303	P	48.5216	P	37.1966	P	39.936	P	47.6148	P	38.6175	P	46.7465	P	48.08	P	40.7986	P	41.5476	P	44.8605	P
1416246_a_at	1.38939	A	2.507	A	2.30404	A	0.465496	A	1.32731	A	2.6481	P	1.88175	A	1.24618	A	2.87451	A	2.21367	A	2.55249	A	2.0903	A	2.01176	A	1.46389	A	1.91568	A
1416247_at	20.2727	P	19.4361	P	25.0597	P	28.538	P	23.6112	P	23.7475	P	20.7688	P	19.0397	P	25.4834	P	17.6616	P	22.5867	P	22.7891	P	23.2741	P	25.4275	P	24.4845	P
1416248_at	77.9391	P	72.8174	P	70.8366	P	74.6581	P	74.9567	P	75.2888	P	79.4784	P	70.8385	P	92.9864	P	70.382	P	70.9554	P	73.2937	P	79.4535	P	72.0162	P	78.3357	P
1416249_at	26.3452	P	27.3536	P	27.2658	P	30.573	P	24.5078	P	29.062	P	28.4718	P	23.1493	P	28.5781	P	26.1239	P	30.5884	P	29.372	P	28.4289	P	30.3611	P	31.5863	P
1416250_at	3.94503	P	4.88202	P	5.77098	P	7.04581	P	6.07534	P	6.59696	P	4.44783	P	3.78948	P	5.17752	P	2.88329	P	4.57968	P	4.84257	P	3.94456	P	4.55892	P	6.87466	P
1416251_at	0.281362	A	1.40088	A	1.12367	A	0.801635	A	0.346979	A	0.374611	A	0.143118	A	0.364797	A	0.607483	A	0.424024	A	0.536869	A	1.44184	A	0.904488	A	0.728484	A	0.363086	A
1416252_at	14.6661	P	14.3399	P	13.6621	P	19.4156	P	15.4386	P	16.8353	P	15.0342	P	17.7188	P	16.5287	P	13.302	P	20.7086	P	20.0778	P	14.8776	P	20.2417	P	24.8041	P
1416253_at	2.66933	A	2.82255	A	5.01447	A	3.74799	A	3.01961	A	4.1114	A	2.69508	A	2.38446	A	2.8083	A	3.23902	A	2.58936	A	2.49812	A	3.06411	A	3.1437	A	4.63565	A
1416254_a_at	4.42121	P	3.80512	P	5.42633	P	6.39329	P	4.09866	P	6.53142	P	3.81395	P	4.09064	P	7.58274	P	5.60323	P	7.90446	P	6.21283	P	4.6002	P	2.24566	A	7.9235	P
1416255_at	1.44877	A	2.76395	A	2.81793	A	2.29136	A	2.04391	A	2.12032	A	1.53806	A	1.94553	A	3.1143	A	2.74271	A	4.07526	A	2.46111	A	3.15203	A	2.36246	A	3.19383	A
1416256_a_at	22.9137	P	24.2675	P	23.0292	P	25.3596	P	24.1553	P	24.3285	P	24.559	P	20.987	P	27.2061	P	25.3554	P	21.6653	P	25.388	P	18.9546	P	28.3993	P	27.6392	P
1416257_at	15.2793	P	17.5724	P	15.0355	P	12.8325	P	16.7198	P	19.7984	P	14.7928	P	15.5795	P	16	P	13.5949	P	16.9795	P	13.6234	P	15.313	P	15.3572	P	16.2939	P
1416258_at	4.84541	A	4.33856	A	5.14923	A	4.65064	A	4.9894	A	6.58058	A	3.8626	A	4.07388	A	4.15244	A	3.95507	A	5.23356	A	3.85398	A	4.53711	A	2.46637	A	4.42314	A
1416259_at	4.67785	P	4.39875	P	7.45891	P	4.53126	P	5.05651	P	6.32654	P	6.51394	P	5.4695	P	6.76928	P	4.31513	P	7.09582	P	6.94645	P	8.55401	P	6.65743	P	7.74497	P
1416260_a_at	4.72745	P	10.1224	P	10.6473	P	8.60183	P	10.8443	P	8.00269	P	8.54538	P	9.24865	P	10.9347	P	8.92967	P	5.17103	P	7.64958	P	6.98552	P	13.006	P	13.576	P
1416261_at	34.7737	P	27.4947	P	28.8436	P	33.2359	P	35.6231	P	37.0381	P	31.725	P	28.9919	P	36.3442	P	29.8516	P	31.0094	P	34.2177	P	43.3265	P	36.8967	P	36.5633	P
1416262_at	30.419	P	28.4904	P	34.7127	P	31.9495	P	30.5961	P	32.6166	P	30.7368	P	22.7974	P	34.4493	P	29.4752	P	27.4851	P	28.4194	P	44.6236	P	35.4332	P	31.251	P
1416263_at	1.4601	A	2.17072	A	1.7539	A	1.30129	A	1.86528	A	2.44734	A	1.16754	P	1.15661	A	1.376	A	1.03692	M	1.71569	A	1.73311	A	1.59378	A	2.45987	A	3.08815	A
1416264_at	0.2097	A	0.397063	A	0.533079	A	0.850412	A	0.466757	A	0.374611	A	0.132181	A	0.285627	A	0.402292	A	0.211442	A	0.52698	A	0.391297	A	0.485229	A	0.608082	A	0.602915	A
1416265_at	2.67823	P	4.36263	P	2.57206	P	3.14892	A	4.30578	P	5.0445	P	2.59893	A	2.81634	P	4.48914	P	2.74881	P	3.58621	M	3.79525	P	3.33424	P	2.69397	M	6.58253	P
1416266_at	0.364648	A	0.770153	A	1.32363	A	0.790818	A	0.717135	A	1.1656	A	0.754555	A	0.116628	A	1.48499	A	0.595179	A	1.11913	A	1.0742	A	0.966379	A	0.976767	A	0.795851	A
1416267_at	3.9848	P	3.51329	P	4.92464	P	4.00814	P	4.29837	P	4.23551	P	4.81487	P	4.99462	P	4.25104	P	3.57164	P	3.41344	P	5.97277	P	4.4551	P	4.10577	P	5.05399	P
1416268_at	6.61041	P	7.9849	P	9.37543	P	8.62657	P	7.83082	P	10.6122	P	10.0402	P	6.7509	P	10.8621	P	7.99043	P	9.70234	P	9.54997	P	8.48408	P	8.18347	P	11.5697	P
1416269_at	135.285	P	133.038	P	149.431	P	143.006	P	152.465	P	148.048	P	135.868	P	144.718	P	150.519	P	141.236	P	139.964	P	150.426	P	151.152	P	147.008	P	157.202	P
1416270_at	16.853	P	16.5797	P	18.8514	P	13.8784	P	16.4128	P	18.0138	P	15.5489	P	16.7252	P	18.3209	P	19.1779	P	18.3164	P	17.0884	P	15.742	P	21.8255	P	17.5218	P
1416271_at	34.2319	P	41.3631	P	40.2776	P	40.241	P	39.7157	P	43.1145	P	37.2424	P	41.6015	P	41.6009	P	40.0585	P	43.1592	P	35.0403	P	48.2708	P	46.7237	P	54.8484	P
1416272_at	10.6705	P	6.86653	P	13.4433	P	8.44114	P	14.3732	P	12.6507	P	9.54527	P	8.43703	P	13.2146	P	11.1362	P	11.5113	P	12.0462	P	9.15824	P	10.1287	P	10.6725	P
1416273_at	7.34528	M	6.82325	P	7.00848	P	7.64645	A	9.88876	P	10.6609	P	15.5298	P	14.6634	P	17.4653	P	12.5091	P	18.7301	P	17.5659	P	19.4233	P	17.8569	P	20.3795	P
1416274_at	4.10124	P	3.9306	P	5.56867	P	6.95412	P	4.93723	P	4.53305	P	3.256	P	3.75608	P	4.2264	P	4.92623	P	6.21216	P	5.20037	P	5.31387	P	6.33974	P	11.0958	P
1416275_at	1.61945	A	0.61385	A	0.606704	A	0.81246	A	0.737633	A	1.04631	A	0.50776	A	0.596629	A	0.479426	A	0.589438	A	1.86558	A	1.30703	A	0.984956	A	0.811088	A	1.33661	A
1416276_a_at	177.495	P	189.529	P	171.271	P	182.102	P	194.909	P	202.343	P	185.662	P	186.978	P	201.726	P	195.43	P	162.57	P	193.032	P	191.767	P	200.999	P	200.044	P
1416277_a_at	226.464	P	241.372	P	228.198	P	207.339	P	243.525	P	250.624	P	236.466	P	215.846	P	256.577	P	255.195	P	221.956	P	225.284	P	210.641	P	234.9	P	233.403	P
1416278_a_at	89.7385	P	106.11	P	103.415	P	91.7375	P	109.596	P	86.8046	P	92.6056	P	97.1745	P	106.244	P	102.487	P	102.365	P	108.171	P	91.5551	P	108.346	P	122.011	P
1416279_at	16.9692	P	18.5291	P	13.8658	P	20.3166	P	19.7949	P	17.8135	P	17.875	P	17.1738	P	20.9473	P	15.5804	P	20.3472	P	18.9401	P	18.7813	P	20.1673	P	18.693	P
1416280_at	18.81	P	16.1107	P	21.5602	P	19.7589	P	18.9784	P	22.5763	P	17.3579	P	18.2106	P	19.1998	P	17.0499	P	19.8004	P	21.6543	P	20.4318	P	20.1943	P	24.0633	P
1416281_at	14.7101	P	26.4208	P	22.5975	P	25.7475	P	24.4196	P	18.3262	P	16.1788	P	21.8822	P	23.0821	P	24.2278	P	17.293	P	21.3775	P	18.7813	P	26.9773	P	24.2666	P
1416282_at	37.7285	P	41.7281	P	37.8441	P	43.3164	P	43.1779	P	41.4243	P	42.1689	P	38.7404	P	37.906	P	35.979	P	37.9165	P	38.7553	P	35.4445	P	42.7822	P	47.5288	P
1416283_at	3.66139	P	6.0839	P	6.96345	P	6.08963	M	6.73883	P	5.16806	P	6.55105	P	4.09622	P	6.31296	P	5.00753	P	8.35987	P	3.94938	P	5.64269	P	7.24722	P	8.96725	P
1416284_at	24.6653	P	24.2075	P	22.3854	P	26.0173	P	24.8203	P	28.6022	P	23.811	P	26.1879	P	22.9866	P	24.0945	P	24.0574	P	24.0432	P	23.6667	P	28.2019	P	30.8356	P
1416285_at	72.1389	P	75.7843	P	89.3794	P	72.6065	P	82.1181	P	84.9704	P	86.5679	P	84.2184	P	89.2398	P	73.3697	P	74.5063	P	93.4761	P	81.6029	P	77.0226	P	74.1114	P
1416286_at	0.0549371	A	0.123411	A	0.10094	A	0.213264	A	0.190327	A	0.163514	A	0.203706	A	0.0931922	A	0.238449	A	0.515018	A	0.31708	A	0.190486	A	0.131336	A	0.219064	A	0.315362	A
1416287_at	1.757	A	2.3617	A	3.95983	A	2.70085	A	1.66613	A	4.91263	A	2.96004	A	3.83959	A	1.27526	A	3.6025	A	3.13985	A	3.94938	A	3.73679	A	3.44422	A	6.8319	A
1416288_at	97.1692	P	80.685	P	83.3963	P	107.58	P	84.6416	P	77.5468	P	82.0249	P	82.0883	P	106.654	P	66.9133	P	89.2366	P	103.589	P	73.2444	P	104.025	P	104.162	P
1416289_at	11.9637	P	12.7619	P	16.3496	P	11.6466	P	15.3444	P	17.4368	P	15.1612	P	14.2183	P	16.0561	P	13.0223	P	16.6658	P	16.6606	P	16.12	P	13.7978	P	16.2217	P
1416290_a_at	46.8326	P	27.9385	P	26.1133	P	32.0361	P	26.4419	P	33.8733	P	34.8194	P	34.8051	P	26.9601	P	20.8051	P	33.1103	P	29.4496	P	28.6805	P	33.6225	P	33.5262	P
1416291_at	25.7231	P	26.6421	P	31.6367	P	33.5763	P	31.5436	P	30.9315	P	30.9838	P	29.7718	P	35.4049	P	29.4954	P	31.834	P	32.015	P	30.7524	P	32.612	P	35.1319	P
1416292_at	61.6744	P	65.8498	P	69.6602	P	69.9039	P	71.8584	P	78.8342	P	63.3324	P	60.3602	P	72.0807	P	60.5096	P	61.7424	P	71.2699	P	72.3766	P	75.1705	P	70.1047	P
1416293_at	1.20684	A	0.950353	A	0.628806	A	0.565765	A	0.847378	A	1.32706	A	1.32006	A	0.389718	A	0.607483	A	1.34986	A	2.10803	A	2.34999	A	0.953997	A	1.32893	A	1.62925	A
1416294_at	14.6391	P	15.1816	P	16.2438	P	16.2267	P	14.6627	P	19.0146	P	12.1726	P	16.4324	P	15.7917	P	16.7149	P	18.3839	P	16.4751	P	22.6306	P	16.2861	P	16.756	P
1416295_a_at	2.76146	P	3.95453	P	3.31761	P	3.89568	P	4.12822	P	5.29978	P	2.89373	P	1.87011	P	2.67578	P	2.98738	P	1.98697	P	2.49812	P	1.86814	P	3.09149	P	2.16069	P
1416296_at	2.16276	A	5.31334	A	0.562521	A	1.19036	A	2.96134	A	2.23783	A	0.731473	A	2.67383	A	2.67578	A	3.11617	A	3.14899	A	3.56751	A	1.67479	A	2.41441	A	1.32965	A
1416297_s_at	1.78864	A	2.44882	A	2.31148	A	2.34306	A	3.28977	A	2.17909	A	2.64699	A	2.01568	A	1.78605	A	1.79164	A	3.25854	A	3.35421	A	3.5669	A	3.26777	A	5.44444	A
1416298_at	0.753641	A	2.58859	A	3.48928	A	1.93711	A	2.99775	A	3.1569	A	2.46092	A	1.90242	A	2.03621	A	1.80965	A	3.53169	A	2.15714	A	1.81822	A	2.2781	A	5.50126	A
1416299_at	0.109399	A	0.152775	A	0.0719132	A	0.284168	A	0.0581901	A	0.163514	A	0.159573	A	0.0838931	A	0.505084	A	0.086695	A	0.86906	A	0.174904	A	0.252735	A	0.3187	A	0.186423	A
1416300_a_at	234.846	P	205.773	P	207.316	P	199.684	P	219.616	P	232.385	P	214.578	P	203.815	P	218.969	P	200.167	P	202.771	P	209.058	P	221.511	P	235.134	P	241.679	P
1416301_a_at	0.0248932	A	0.0383572	A	0.0357649	A	0.061885	A	0.0460624	A	0.0920025	A	0.21479	A	0.130802	A	0.0365864	A	0.162125	A	0.11076	A	0.0886229	A	0.113223	A	0.0472762	A	0.09894	A
1416302_at	0.2097	A	0.113711	A	0.0864174	A	1.24575	A	0.064299	A	0.234318	A	0.198171	A	0.0608731	A	0.229777	A	0.378811	A	0.703846	A	0.104401	A	0.59589	A	0.219064	A	0.125769	A
1416303_at	33.352	P	35.058	P	38.2699	P	42.2808	P	36.4955	P	40.6219	P	33.0203	P	31.6918	P	37.4723	P	31.0491	P	31.5537	P	27.4238	P	38.6611	P	37.8	P	41.4991	P
1416304_at	26.9613	P	31.1442	P	34.6215	P	34.5251	P	33.2718	P	38.1258	P	26.3934	P	21.392	P	29.7271	P	29.4685	P	23.7235	P	23.7599	P	30.4167	P	30.0681	P	29.8011	P
1416305_at	0.802248	A	0.459916	A	0.400759	A	0.512855	A	0.689845	A	1.66562	A	0.416822	A	0.530579	A	1.08173	A	0.311406	A	0.684302	A	1.06667	A	0.737651	A	1.13658	A	1.90169	A
1416306_at	0.0909405	A	0.0613694	A	0.0719132	A	0.143685	A	0.101443	A	0.100995	A	0.0513001	A	0.0338185	A	0.133909	A	0.532156	A	0.0679191	A	0.0807138	A	0.161592	A	0.108064	A	0.145947	A
1416307_at	14.0819	P	13.8428	P	18.065	P	16.0922	P	15.8625	P	18.222	P	14.9262	P	15.2758	P	15.2946	P	14.025	P	16.7846	P	17.1241	P	18.1203	P	18.3699	P	20.3722	P
1416308_at	82.5477	P	60.1156	P	83.3427	P	88.23	P	89.9961	P	88.6922	P	113.317	P	85.5041	P	108.889	P	110.822	P	109.646	P	131.312	P	149.197	P	168.982	P	165.035	P
1416309_at	0.788723	A	0.764729	A	2.21475	A	1.00862	A	0.366827	A	1.34403	A	0.754555	A	1.27786	A	1.17436	A	0.44103	A	1.48973	A	1.1494	A	1.89935	P	2.21324	A	1.51767	A
1416310_at	1.3781	A	0.496824	A	0.217576	A	0.33545	A	1.72293	A	1.01218	A	1.00983	A	0.683529	A	0.487982	A	0.972416	A	1.04248	A	0.991352	A	1.46304	A	0.906601	A	1.62925	A
1416311_s_at	0.488393	A	0.678269	A	0.717268	A	0.330301	A	0.957773	A	0.789627	A	0.685378	A	0.596629	A	0.912921	A	0.560767	A	0.936668	A	0.863046	A	0.787041	A	0.855635	A	1.23231	A
1416312_at	15.3506	P	14.8252	P	15.6245	P	15.101	P	17.5869	P	16.7871	P	15.0532	P	15.9073	P	19.4313	P	12.7429	P	16.3094	P	17.1312	P	14.065	P	18.5927	P	20.4302	P
1416313_at	1.1873	A	1.24399	A	2.0437	A	1.90301	A	2.03675	A	1.78375	A	1.19682	A	1.51133	A	0.768973	A	1.70768	A	1.54635	A	1.94907	A	1.98053	A	2.09012	A	2.81363	A
1416314_at	0.236691	A	1.62116	A	1.33104	A	1.31797	A	0.703484	A	1.64874	A	1.11489	A	1.60201	A	1.00583	A	1.27872	A	0.576343	A	3.33213	A	0.491369	A	2.21324	A	4.55063	A
1416315_at	11.1301	P	13.4304	P	14.5373	P	12.8957	P	13.1167	P	13.6268	P	12.5639	P	13.3123	P	13.9862	P	12.1653	P	14.6157	P	13.516	P	15.8061	P	21.4666	P	20.365	P
1416316_at	283.535	P	313.743	P	287.42	P	306.344	P	345.314	P	302.425	P	305.345	P	320.308	P	328.581	P	314.906	P	330.601	P	301.023	P	281.763	P	336.068	P	351.652	P
1416317_a_at	6.04276	P	5.32552	P	6.97095	P	5.94418	P	6.1581	P	6.39212	P	5.82867	P	4.64549	P	6.02744	P	4.95749	P	6.67232	P	7.67131	P	7.63277	P	7.58562	P	6.67514	P
1416318_at	5.25684	P	3.61438	P	3.05651	P	5.20797	P	4.28356	P	3.24845	P	1.94122	P	4.84807	P	6.64711	P	3.52228	P	3.83108	P	4.14736	P	6.50373	P	4.32895	P	3.09519	P
1416319_at	180.039	P	146.533	P	170.594	P	132.676	P	161.563	P	153.896	P	133.872	P	143.571	P	176.613	P	158.61	P	162.938	P	141.019	P	182.526	P	160.077	P	154.679	P
1416320_at	4.03993	P	5.66115	P	5.95087	P	6.77705	P	6.22586	P	6.1133	P	5.07233	P	4.84243	P	6.38633	P	5.89261	P	7.62364	P	6.15465	P	7.21388	P	7.14775	P	7.88065	P
1416321_s_at	12.785	P	15.1621	P	16.7424	P	16.9325	P	15.023	P	19.1426	P	19.4226	P	13.2236	P	16.873	P	16.7937	P	18.0375	P	17.9934	P	16.4339	P	16.3872	P	16.4455	P
1416322_at	0.214588	A	0.257961	A	0.356722	A	0.613625	A	0.281204	A	0.304645	A	0.287247	A	0.212353	A	0.316258	A	0.189459	A	0.276484	A	0.559539	A	0.387119	A	0.381291	A	0.438263	A
1416323_at	3.47928	P	5.36208	P	4.59538	P	5.22	P	5.19086	P	5.65344	P	6.56342	P	4.33122	P	4.98102	P	4.90122	P	6.44242	P	5.64512	P	5.16219	M	5.7185	P	7.3667	P
1416324_s_at	2.96139	P	4.05034	P	4.95458	P	3.23079	P	4.37245	P	5.37385	P	4.34401	P	4.37605	P	4.36601	P	4.50809	P	4.30978	P	3.37629	P	4.57496	P	3.79765	P	5.97041	P
1416325_at	0.622576	A	0.840869	P	0.717268	A	2.171	A	0.861144	A	1.56423	P	1.05648	A	1.30959	A	0.828302	A	1.01345	P	0.810924	A	2.05316	P	0.295417	A	1.99948	A	1.63623	A
1416326_at	4.36261	A	9.42757	P	5.82344	A	8.78127	A	7.34458	A	12.0448	A	6.47684	A	6.25391	A	6.55749	A	6.61218	A	9.31097	A	8.25746	A	7.36617	A	6.4456	A	7.73069	A
1416327_at	51.047	P	48.4352	P	55.0909	P	42.3079	P	52.633	P	44.7484	P	52.505	P	47.0502	P	53.4029	P	49.2744	P	51.4595	P	58.8726	P	43.8064	P	58.5916	P	52.402	P
1416328_a_at	35.526	P	35.5765	P	41.6622	P	28.9219	P	39.642	P	39.8899	P	35.3937	P	37.9691	P	41.0813	P	31.4936	P	38.1128	P	37.9132	P	32.923	P	35.2623	P	29.5098	P
1416329_at	21.214	P	25.8513	P	27.0611	P	20.6737	P	23.3073	P	25.7998	P	25.3788	P	24.4016	P	26.5792	P	22.7166	P	25.0662	P	23.6253	P	27.3969	P	20.634	P	25.7849	P
1416330_at	96.1959	P	107.203	P	98.6278	P	101.757	P	103.517	P	99.9532	P	98.5953	P	96.4203	P	114.368	P	109.88	P	99.6564	P	96.1234	P	94.4151	P	113.502	P	103.657	P
1416331_a_at	11.0639	P	13.7783	P	14.8393	P	13.8085	P	9.88107	P	12.6749	P	10.9695	P	11.5739	P	14.3557	P	11.162	P	11.7009	P	12.405	P	15.5371	P	17.6073	P	21.8577	P
1416332_at	2.94943	P	3.88277	P	3.39971	P	2.09668	A	3.17282	P	4.70642	P	3.67421	P	3.27354	P	2.9407	A	3.23287	P	3.25854	A	2.83082	P	4.8148	P	3.75835	P	3.83601	P
1416333_at	2.6723	P	5.40474	P	3.63115	M	6.19278	P	3.93625	P	4.40913	P	3.03244	P	3.46728	P	2.6675	A	3.69515	P	3.7042	P	3.7512	P	4.9032	P	4.75621	M	7.23829	P
1416334_at	0.606664	A	1.13263	A	0.437485	A	0.915692	A	2.10123	A	1.83432	A	0.696893	A	0.374756	A	2.73378	A	1.81565	A	1.13825	A	1.71074	A	2.93856	A	1.82491	A	1.05185	A
1416335_at	98.1824	P	108.187	P	102.611	P	96.6693	P	109.69	P	106.004	P	103.367	P	105.182	P	107.025	P	111.269	P	101.59	P	125.213	P	109.314	P	105.323	P	119.654	P
1416336_s_at	5.04145	P	8.55397	P	7.97716	P	8.41643	P	8.57802	P	8.972	P	7.50572	P	6.09435	P	7.69649	P	5.62837	P	9.03222	P	9.54997	P	8.35059	P	10.329	P	12.1445	P
1416337_at	109.774	P	113.242	P	103.699	P	122.283	P	126.654	P	114.525	P	104.299	P	108.834	P	108.641	P	115.88	P	107.945	P	111.085	P	130.308	P	123.926	P	131.483	P
1416338_at	3.2075	P	3.01645	P	3.07888	P	3.33623	P	4.43917	P	4.64865	P	3.05055	P	4.38726	P	4.36601	P	3.95507	P	5.35853	P	4.57205	P	3.71161	P	4.0205	P	5.58652	P
1416339_a_at	21.3149	P	27.7233	P	29.1851	P	28.1545	P	20.9787	P	29.7436	P	24.5268	P	24.6329	P	29.5053	P	25.7161	P	30.7535	P	30.049	P	25.9723	P	24.4225	P	23.6496	P
1416340_a_at	55.4158	P	58.8629	P	67.0635	P	54.5399	P	59.6698	P	68.7544	P	61.4382	P	58.8546	P	63.1181	P	62.7175	P	51.2578	P	52.1567	P	57.6762	P	63.2265	P	63.7584	P
1416341_at	4.38419	P	7.13897	P	4.93961	P	9.14696	P	7.06412	P	10.0445	P	7.08367	P	6.64793	P	7.56648	P	8.13072	P	9.54588	P	7.56267	P	9.1837	P	9.64832	P	7.56651	P
1416342_at	0.87558	A	0.950353	A	1.96936	A	1.87462	A	1.0618	A	1.25913	A	1.39064	A	1.68223	A	0.324879	A	0.820648	A	0.878732	A	1.74802	A	1.64363	A	0.99592	A	0.947942	A
1416343_a_at	171.368	P	195.502	P	192.4	P	202.386	P	209.584	P	195.308	P	175.156	P	192.874	P	171.065	P	213.603	P	170.38	P	177.886	P	196.482	P	218.284	P	213.819	P
1416344_at	189.804	P	181.13	P	208.448	P	182.036	P	202.844	P	182.119	P	176.881	P	192.565	P	192.521	P	183.879	P	190.756	P	193.195	P	194.534	P	204.71	P	201.355	P
1416345_at	37.6739	P	35.3922	P	32.0315	P	24.3815	P	32.8008	P	38.0943	P	33.8738	P	37.5279	P	38.8441	P	32.3968	P	33.5873	P	39.5269	P	35.8003	P	37.5742	P	38.924	P
1416346_at	13.2576	P	16.332	P	16.3647	P	15.3181	P	14.2247	P	17.5089	P	14.7611	P	15.1033	P	18.0571	P	12.7948	P	17.293	P	17.2809	P	16.6262	P	16.0706	P	17.7458	P
1416347_at	5.10381	P	6.20676	P	7.90203	P	8.7627	P	6.52738	P	7.82321	P	6.26054	P	6.08296	P	9.09155	P	6.58056	P	8.01842	P	9.26867	P	8.07735	P	7.4197	P	9.62589	P
1416348_at	0.46239	A	0.802745	A	0.923992	A	1.54716	A	0.426656	A	1.10599	A	0.143118	A	1.37845	A	2.18602	A	1.27872	A	2.44172	A	1.13437	A	0.454541	A	2.1549	A	0.520493	A
1416349_at	16.218	P	15.2011	P	18.5791	P	19.5451	P	17.0112	P	17.084	P	19.397	P	18.4748	P	22.4691	P	17.4971	P	21.1956	P	24.3123	P	18.7107	P	20.6137	P	19.3948	P
1416350_at	1.33301	P	2.23427	A	2.0437	A	2.59668	A	1.28521	P	2.06991	A	2.44294	M	2.26483	P	2.43528	P	2.82825	P	2.11733	M	2.9194	P	2.36193	P	2.55086	A	3.61705	A
1416351_at	23.2113	P	24.4076	P	26.3635	P	27.2034	P	23.7952	P	27.6264	P	19.6596	P	24.5903	P	24.3469	P	19.4752	P	23.7569	P	26.0387	P	21.1709	P	27.7868	P	30.311	P
1416352_s_at	53.5305	P	52.1627	P	56.8525	P	59.9544	P	61.2137	P	65.2992	P	48.1154	P	55.3426	P	55.5489	P	52.5574	P	52.9832	P	54.5899	P	52.0903	P	59.5167	P	63.7584	P
1416353_at	6.61996	P	7.62967	P	7.79687	P	9.05391	P	5.60234	P	10.1013	P	7.87253	P	8.24047	P	9.62577	P	7.37305	P	9.78922	P	8.48879	P	8.82744	P	7.84458	P	9.73334	P
1416354_at	4.35337	A	4.55548	A	5.05938	A	4.14452	A	4.92978	A	5.89989	A	4.63735	A	3.65599	A	7.5421	A	3.77553	A	5.39422	A	7.35254	A	5.94641	M	3.75835	A	4.72069	A
1416355_at	0.619922	A	1.33351	P	0.599339	A	3.67132	A	1.36244	A	1.22514	A	0.610688	A	1.59133	M	0.828302	A	1.3202	P	0.566486	A	0.726781	A	2.09299	A	1.1622	A	2.39911	A
1416356_at	5.77776	P	6.92221	P	7.20364	P	5.08782	P	8.37949	P	7.43948	P	6.21731	P	5.40154	P	7.35514	P	5.25175	P	6.86657	P	5.76166	P	5.30755	P	7.89108	P	7.8378	P
1416357_a_at	1.76275	A	0.43366	A	2.23707	A	1.65404	A	1.77269	A	3.97892	A	2.62897	A	1.70901	A	2.48508	A	2.59632	A	3.07587	A	0.726781	A	0.638995	A	0.652392	A	0.830382	A
1416358_at	1.47144	A	2.18804	A	2.49014	A	2.47545	A	1.85815	A	0.479035	A	2.20954	A	0.419723	A	1.62729	A	1.55818	A	2.4879	A	2.13486	A	2.40575	A	3.07844	A	2.81363	A
1416359_at	9.30762	P	10.9663	P	10.0074	P	8.40408	P	9.32818	P	11.4626	P	10.8627	P	10.0812	P	10.4665	P	9.90506	P	9.67627	P	12.0103	P	8.06464	P	10.1821	P	12.8708	P
1416360_at	3.68573	P	4.65813	P	5.74101	A	6.67337	P	4.32059	P	4.40913	P	4.0452	P	4.0292	P	4.65321	P	4.41468	P	5.07269	P	6.34369	P	4.51187	P	6.35297	P	6.89604	M
1416361_a_at	0.902863	A	0.879097	A	1.23473	P	1.23466	A	1.13837	A	0.617498	A	0.91673	A	0.530579	A	0.385115	A	0.572229	A	1.07125	A	0.794971	A	0.620517	A	1.08539	A	1.1698	A
1416362_a_at	12.8319	P	13.083	P	12.9606	P	15.3565	P	15.0152	P	16.3136	P	16.7202	P	13.5489	P	16.2324	P	14.1751	P	17.0728	P	20.916	P	11.8478	P	16.6365	P	17.4134	P
1416363_at	0.185391	A	0.423184	A	0.938773	A	1.94849	A	1.11747	A	1.37796	A	1.55578	A	1.15135	A	1.1996	A	1.57012	A	0.52698	A	1.43436	P	1.61247	A	1.02147	A	1.1004	A
1416364_at	88.9847	P	90.2936	P	87.0837	P	114.75	P	98.059	P	94.1565	P	105.529	P	91.9918	P	107.002	P	102.445	P	89.0556	P	111.402	P	96.4643	P	112.538	P	128.357	P
1416365_at	68.7016	P	64.3851	P	68.4534	P	82.2705	P	69.0683	P	77.5313	P	79.7597	P	72.2483	P	83.0744	P	73.1118	P	68.5121	P	76.5073	P	63.1841	P	81.8754	P	88.0446	P
1416366_at	97.8655	P	120.431	P	134.485	P	103.556	P	112.582	P	119.867	P	119.826	P	108.507	P	113.271	P	115.085	P	115.979	P	128.667	P	127.305	P	118.257	P	122.152	P
1416367_at	26.4584	P	30.4202	P	32.2441	P	27.474	P	29.1653	P	30.9077	P	25.8569	P	28.2253	P	29.3072	P	28.1395	P	25.416	P	31.0781	P	30.1003	P	29.4344	P	35.0808	P
1416368_at	19.2034	P	18.8312	P	29.6707	P	24.5061	P	22.7801	P	33.2174	P	19.0449	P	17.1977	P	25.3562	P	25.5224	P	18.5106	P	26.6819	P	20.2005	P	19.079	P	28.6289	P
1416369_at	24.4929	P	25.9049	P	26.2952	P	22.2297	P	24.9165	P	23.3891	P	22.581	P	26.0475	P	20.716	P	22.5836	P	21.8497	P	24.5672	P	24.9222	P	29.4957	P	31.3968	P
1416370_at	4.07364	P	5.07615	P	5.46378	P	4.69844	P	4.09866	P	5.10217	P	7.11468	P	5.5205	P	5.52922	P	6.34669	P	7.09582	P	8.06217	P	4.73905	P	4.8615	P	6.48994	P
1416371_at	2.86279	A	3.15794	A	4.11678	A	5.86547	A	6.27104	A	3.63899	A	2.4969	A	2.6027	A	2.70892	M	3.73842	A	4.35482	A	6.21283	A	4.64438	A	5.65909	A	3.22202	A
1416372_at	24.2643	P	25.8045	P	23.3927	P	26.7879	P	26.7073	P	25.0525	P	25.8311	P	24.7425	P	27.1585	P	25.0349	P	23.9823	P	27.0211	P	23.6473	P	23.5472	P	27.661	P
1416373_at	37.4849	P	38.4015	P	34.9331	P	38.2473	P	36.3813	P	40.7871	P	35.7005	P	37.7267	P	43.9611	P	39.2086	P	38.546	P	38.2992	P	38.2596	P	45.7137	P	42.3409	P
1416374_at	22.5674	P	22.5637	P	37.54	P	22.5233	P	28.0761	P	29.3157	P	18.9937	P	17.563	P	26.087	P	19.8123	P	21.5144	P	23.3065	P	24.7226	P	30.1976	P	22.4959	P
1416375_at	6.8462	P	6.97172	P	8.64601	P	7.63417	P	6.69349	P	6.81803	P	7.65487	P	5.88382	P	7.67211	P	5.26429	P	6.95478	P	8.52493	P	7.42964	P	11.2044	P	7.03149	A
1416376_at	11.0738	P	10.0148	P	11.4155	P	8.6575	P	10.713	P	14.8509	P	9.35127	P	9.39395	P	12.4099	P	7.18888	P	9.41541	P	14.6824	P	11.8542	P	12.7378	P	9.69036	P
1416377_at	2.73172	P	3.15794	P	2.79557	P	3.10803	P	2.09406	P	2.65646	P	1.92933	P	2.78342	P	2.77518	P	2.17131	P	2.20095	P	2.41667	P	2.91974	P	3.13065	P	4.34526	P
1416378_at	4.63138	P	6.09617	P	7.42136	P	4.4478	A	7.09442	P	6.53142	P	6.33467	P	4.81427	P	6.7367	P	5.76672	P	5.1889	P	7.83059	P	7.29637	P	7.01517	P	7.56651	P
1416379_at	0.826637	A	0.549833	A	0.813197	A	2.1424	A	0.689845	A	0.763865	A	0.668118	A	1.13033	A	0.385115	A	1.34392	A	1.16691	A	0.33749	A	0.503652	A	2.1549	A	2.67301	A
1416380_at	1.47995	A	2.24584	M	2.89992	A	3.94301	A	3.26052	P	2.7233	P	3.05055	A	2.65193	P	2.06952	A	1.68971	P	3.30413	P	3.70713	A	1.76831	P	2.8307	P	2.96844	A
1416381_a_at	82.6211	P	96.4901	P	102.251	P	95.3164	P	105.844	P	94.7666	P	87.1993	P	80.5473	P	102.786	P	87.1987	P	90.2912	P	94.5034	P	89.6709	P	103.634	P	95.7536	P
1416382_at	56.2327	P	69.3745	P	62.2921	P	62.2815	P	57.2615	P	74.3417	P	57.3372	P	76.9035	P	61.7041	P	61.6097	P	47.4592	P	48.555	P	60.8265	P	55.1494	P	67.6639	P
1416383_a_at	81.4129	P	86.9492	P	100.749	P	88.089	P	102.593	P	90.6407	P	98.5009	P	105.234	P	95.2578	P	100.143	P	107.742	P	95.2066	P	111.249	P	95.9222	P	117.201	P
1416384_a_at	40.9097	P	45.1123	P	45.3383	P	39.6679	P	46.1827	P	48.7019	P	45.7641	P	45.7572	P	56.4882	P	48.9383	P	53.7403	P	53.879	P	44.2085	P	43.7155	P	47.2355	P
1416385_a_at	59.6604	P	58.1527	P	59.7587	P	63.3397	P	68.5898	P	62.8922	P	55.7669	P	61.6321	P	59.0464	P	55.8418	P	55.4541	P	58.8587	P	63.8746	P	65.3423	P	66.8457	P
1416386_a_at	23.9972	P	24.9818	P	25.8252	P	24.1979	P	26.9406	P	26.1495	P	21.6293	P	21.507	P	25.8011	P	22.6235	P	26.8876	P	25.2182	P	24.6517	P	26.8481	P	25.8213	P
1416387_at	13.7147	P	14.5663	P	15.632	P	15.6953	P	17.0979	P	13.8686	P	13.3225	P	13.543	P	16.5448	P	13.3736	P	16.2075	P	14.4107	P	11.9818	P	15.7811	P	16.4744	P
1416388_at	0.100137	A	0.207467	A	0.276099	A	0.640305	A	2.00813	A	1.96902	A	1.78672	A	1.46342	A	2.71721	A	0.183978	A	2.33073	A	2.98581	A	0.222301	A	0.231478	A	1.06572	A
1416389_a_at	12.1103	P	13.2695	P	16.1607	P	13.32	P	13.8263	P	12.57	P	14.2789	P	12.7512	P	17.0091	P	15.1026	P	18.8819	P	17.5446	P	19.4554	P	16.8252	P	18.5918	P
1416390_at	2.15692	P	2.37911	P	3.61621	P	3.16645	P	2.07256	P	3.04863	P	2.10208	P	2.22682	P	2.42698	P	2.66337	P	2.46944	P	2.97843	P	2.80054	P	2.87631	P	2.75034	P
1416391_at	1.92721	A	2.57693	A	3.36239	A	3.23079	A	2.44655	A	3.1569	A	3.12905	A	2.31917	A	3.94689	P	3.36822	A	3.23116	A	4.2646	A	3.34681	A	3.3331	A	3.96324	A
1416392_a_at	146.704	P	140.717	P	133.526	P	145.369	P	145.181	P	141.805	P	143.451	P	147.954	P	146.114	P	144.279	P	145.437	P	144.904	P	145.176	P	154.725	P	148.719	P
1416393_at	25.1761	P	32.4796	P	29.5265	P	28.7763	P	25.767	P	33.2174	P	31.2568	P	26.2612	P	33.3826	P	31.406	P	31.7268	P	34.8787	P	27.0745	P	31.1043	P	33.2855	P
1416394_at	34.3366	P	34.6082	P	36.795	P	34.1641	P	29.5288	P	36.0838	P	29.1461	P	33.636	P	35.1048	P	36.2839	P	35.0248	P	36.242	P	38.4927	P	37.1773	P	39.5237	P
1416395_at	8.51001	P	5.78962	P	10.9636	P	9.39536	P	11.9974	P	11.3007	P	9.87724	P	11.5445	P	13.4477	P	10.2525	P	14.6669	P	12.3978	P	10.5593	P	10.6228	P	11.5195	P
1416396_at	2.36499	A	2.30373	A	3.13855	A	3.63007	A	1.93665	A	2.5394	A	2.32914	A	2.50438	A	2.50167	A	3.18986	A	4.0572	A	1.80764	A	3.47884	A	4.49976	A	4.09759	A
1416397_at	1.08168	P	0.851781	P	2.25939	P	2.97971	P	2.03675	P	1.54732	P	0.714176	P	2.31373	P	1.59383	P	1.65978	P	2.51559	P	2.77912	P	3.04527	P	2.89586	P	2.06964	P
1416398_at	1.09276	A	0.928392	A	1.79846	A	2.08526	A	1.03401	A	1.14857	A	1.17339	A	1.15135	A	1.45986	A	1.47471	P	1.80943	A	0.832804	P	1.45059	A	1.72806	A	2.44823	P
1416399_a_at	16.4295	P	26.1125	P	23.726	P	22.556	P	20.9628	P	23.2457	P	18.8658	P	23.5745	P	25.539	P	20.5335	P	25.1995	P	21.7324	P	24.2718	P	24.6398	P	28.6653	P
1416400_at	4.23024	P	6.0839	P	6.49826	P	2.95642	A	4.09127	M	6.556	P	5.71779	P	4.26401	P	7.20063	P	5.16403	P	7.0165	P	6.4091	P	6.02871	P	5.30945	P	6.36178	A
1416401_at	48.4765	P	54.491	P	48.3235	P	47.2681	P	52.9897	P	54.236	P	46.9426	P	45.8763	P	45.9261	P	48.9726	P	46.0414	P	50.4961	P	51.4925	P	50.0316	P	54.2017	P
1416402_at	12.247	P	11.4439	P	10.6623	P	12.586	P	12.3079	P	10.7419	P	11.6115	P	10.3497	P	10.1594	P	11.1814	P	14.2743	P	13.6019	P	10.2343	P	13.5092	P	15.5723	P
1416403_at	6.51182	P	5.60004	P	5.62111	P	6.06538	P	6.66327	P	6.91624	P	6.29143	P	5.48084	P	6.10905	P	6.75143	P	7.36874	P	7.76544	P	7.53119	P	6.5846	P	8.04493	P
1416404_s_at	165.857	P	186.355	P	157.8	P	151.939	P	185.573	P	181.982	P	181.445	P	180.367	P	188.321	P	189.285	P	182.674	P	183.931	P	163.074	P	177.234	P	199.393	P
1416405_at	23.4392	P	30.9343	P	32.1758	P	29.6308	P	29.5045	P	31.3668	P	32.571	P	24.0548	P	26.2378	P	26.2509	P	24.5579	P	29.9644	P	30.7137	P	52.9716	P	46.4656	P
1416406_at	6.30866	A	10.192	A	3.22807	A	0.986708	A	10.1889	A	4.21069	A	4.18537	A	4.39286	A	6.58193	A	10.2332	A	6.11463	A	4.94485	A	12.4288	A	9.64165	A	7.18837	A
1416407_at	9.19335	P	8.98071	P	8.83396	P	10.3301	P	8.31844	P	10.4096	P	7.55543	P	9.08024	P	7.37953	P	7.65922	P	8.73562	P	8.58997	P	7.88042	P	9.38831	P	11.8643	P
1416408_at	304.145	P	321.29	P	348.546	P	339.66	P	363.677	P	343	P	317.791	P	306.441	P	302.988	P	324.105	P	303.14	P	312.565	P	324.978	P	326.879	P	349.748	P
1416409_at	305.494	P	297.846	P	314.255	P	306.563	P	357.289	P	338.068	P	297.594	P	283.493	P	295.114	P	305.267	P	289.909	P	283.462	P	307.993	P	306.214	P	323.291	P
1416410_at	1.48846	A	1.18267	A	2.61675	A	1.2125	A	1.65904	A	1.22514	A	1.17925	A	1.17766	A	0.845238	A	1.43899	A	1.51805	A	1.81509	A	2.6814	A	2.21324	A	3.09519	M
1416411_at	26.1789	P	27.226	P	41.084	P	27.758	P	28.5922	P	32.324	P	19.2882	P	22.3305	P	27.6662	P	19.4223	P	23.2808	P	24.6025	P	37.6899	P	33.1035	P	23.5189	P
1416412_at	2.34735	P	3.28205	P	2.81047	P	3.2425	P	2.23763	P	4.37607	P	3.97213	P	3.21828	P	3.02339	P	3.57164	P	3.9849	P	4.10338	P	3.06411	M	5.57989	M	4.41606	M
1416413_at	0.118722	A	0.646011	A	0.364058	A	0.449769	A	0.0400503	A	0.225497	A	0.0726207	A	0.126069	A	0.264432	A	0.345042	A	0.173702	A	0.0568876	A	0.546673	A	0.684077	A	1.11427	A
1416414_at	1.18451	A	1.21052	A	1.43481	A	0.742247	A	1.1105	A	2.38872	A	0.800787	A	0.853693	A	1.72759	A	0.328207	A	0.733117	A	0.521401	A	1.23302	A	1.83137	A	0.816567	A
1416415_a_at	59.4005	P	58.9402	P	58.9424	P	50.3842	P	59.4529	P	59.5002	P	58.9155	P	61.3649	P	63.2743	P	62.7244	P	57.5669	P	54.1299	P	57.0646	P	59.3372	P	69.6843	P
1416416_x_at	247.71	P	292.857	P	315.885	P	333.951	P	320.747	P	327.762	P	289.55	P	341.556	P	290.818	P	313.376	P	277.423	P	291.389	P	317.437	P	319.591	P	370.248	P
1416417_a_at	66.3591	P	57.085	P	77.8904	P	61.2382	P	63.4284	P	69.1977	P	62.1558	P	62.4277	P	69.0722	P	62.8283	P	59.4439	P	67.087	P	69.1412	P	61.5127	P	69.4483	P
1416418_at	36.6097	P	54.0501	P	58.1567	P	61.3142	P	64.5412	P	64.2089	P	49.7576	P	67.0962	P	51.0672	P	52.9151	P	49.6187	P	50.3914	P	48.3098	P	56.901	P	66.8973	P
1416419_s_at	99.8389	P	142.904	P	123.518	P	133.275	P	136.596	P	137.319	P	120.084	P	129.216	P	117.371	P	139.884	P	112.6	P	114.315	P	102.713	P	135.672	P	138.201	P
1416420_a_at	230.498	P	205.796	P	183.18	P	212.521	P	228.347	P	213.296	P	221.447	P	212.152	P	242.891	P	222.036	P	214.119	P	204.611	P	205.955	P	238.324	P	230.077	P
1416421_a_at	2.91057	P	4.13428	P	5.77098	P	4.97982	P	5.44506	P	3.53937	P	4.85162	P	3.88417	P	4.46452	P	3.89312	P	5.24249	P	4.38178	P	4.36681	P	5.66569	P	6.19095	P
1416422_a_at	5.38202	P	4.36263	P	4.96206	P	5.62972	P	5.22074	P	6.24454	P	4.96807	P	5.29401	P	6.04377	P	3.65808	P	6.22988	P	5.71796	P	6.92211	P	6.10829	P	7.93064	P
1416423_x_at	3.88389	P	3.98446	P	5.25407	P	4.54916	P	6.39162	P	7.52116	P	3.38311	P	5.27139	P	5.77435	P	4.12253	P	7.20152	P	4.89371	P	5.21906	P	5.42815	P	5.92062	P
1416424_at	8.21518	M	10.0718	A	9.52588	P	8.76888	A	13.1401	P	12.9655	P	7.67352	A	9.42884	A	9.21301	P	12.3144	P	12.3378	P	11.0404	A	12.0521	A	10.7498	A	9.64021	A
1416425_at	31.5474	P	26.9239	P	28.2519	P	26.8077	P	30.2887	P	33.8022	P	25.198	P	26.5056	P	30.3052	P	31.1905	P	25.2994	P	29.7881	P	32.2186	P	29.2777	P	32.8843	P
1416426_at	34.1309	P	33.8592	P	40.734	P	37.3467	P	38.0795	P	35.6103	P	34.9173	P	35.2882	P	40.853	P	36.5549	P	37.941	P	39.8284	P	31.9215	P	32.8714	P	39.0776	P
1416427_at	86.8659	P	79.6031	P	76.1704	P	84.2098	P	94.3514	P	76.8408	P	71.8214	P	76.6335	P	89.8528	P	78.5905	P	77.1626	P	72.2473	P	74.5758	P	78.827	P	82.615	P
1416428_at	10.1434	P	12.4092	P	12.5987	P	10.9559	P	9.95798	P	11.2359	P	10.6239	P	10.1279	P	12.1361	P	11.8607	P	12.2863	P	12.1251	P	9.22824	P	14.2142	P	14.9016	P
1416429_a_at	311.904	P	306.51	P	287.597	P	336.269	P	359.514	P	289.51	P	302.031	P	306.861	P	240.88	P	307.976	P	286.943	P	302.027	P	325.144	P	338.087	P	364.05	P
1416430_at	291.264	P	316.582	P	298.062	P	318.865	P	355.462	P	319.705	P	312.85	P	300.219	P	309.085	P	309.978	P	335.204	P	306.778	P	314.289	P	326.158	P	349.764	P
1416431_at	0.100137	A	0.608499	A	0.356722	A	0.850412	A	0.94394	A	1.91853	A	1.40242	A	0.952433	A	1.18278	A	0.390095	A	1.04248	A	0.953651	A	0.651318	A	0.601757	A	0.46565	A
1416432_at	1.12606	A	1.98649	P	2.4678	P	5.0158	P	2.21607	A	2.83183	P	1.20268	A	3.03076	P	2.38547	P	2.4138	P	1.64993	A	2.26844	P	2.04299	A	4.4012	P	2.60273	A
1416433_at	1.0071	A	1.96927	A	1.7539	A	0.544566	A	2.47543	A	2.15391	A	1.24372	A	1.56464	A	1.81944	A	1.30242	A	1.57463	A	1.83743	A	1.78079	A	1.93479	A	2.27985	A
1416434_at	0.96585	A	1.68363	A	1.67223	A	1.38484	A	2.1084	A	1.52194	A	1.8164	A	1.82171	A	0.853704	A	1.40925	P	1.08083	A	1.57641	A	1.78703	A	3.08497	A	2.30089	A
1416435_at	22.4904	P	28.78	P	33.2618	P	44.0143	P	36.5934	P	37.653	P	31.5689	P	33.7596	P	35.8785	P	32.6127	P	33.0445	P	32.1276	P	34.0412	P	30.5179	P	44.7653	P
1416436_a_at	8.83165	P	8.59784	P	9.83436	P	10.3051	A	10.158	P	10.1419	P	7.12708	P	7.51404	P	10.119	P	7.65285	P	11.1575	P	11.8021	P	9.72476	M	10.1354	P	12.5687	A
1416437_a_at	1.92142	P	2.38491	P	3.44449	P	3.63007	P	2.67801	P	2.58958	P	2.13788	P	2.41169	P	2.89934	P	2.00823	P	2.58015	P	2.82343	P	4.27223	P	4.48005	P	5.50837	P
1416438_at	11.3422	P	13.5141	P	15.7302	P	13.3263	P	17.5001	P	19.5105	P	15.4281	P	13.3833	P	16.6329	P	15.0437	P	18.1981	P	16.6178	P	16.184	P	14.1	P	22.1188	P
1416439_at	12.3304	P	14.9158	P	17.8533	P	14.4954	P	15.7447	P	19.9263	P	14.0127	P	15.3889	P	17.2012	P	15.4298	P	17.1321	P	17.7013	P	18.5759	P	15.5859	P	17.9121	P
1416440_at	124.071	P	131.295	P	131.983	P	118.868	P	144.391	P	124.828	P	127.781	P	130.587	P	128.864	P	128.365	P	118.608	P	125.706	P	121.571	P	138.779	P	143.656	P
1416441_at	32.7688	P	34.1859	P	40.2548	P	33.4895	P	33.8244	P	35.8865	P	32.0763	P	31.1497	P	33.7698	P	31.8036	P	32.4189	P	36.1366	P	35.1341	P	41.9796	P	35.8913	P
1416442_at	7.00906	P	8.44748	P	8.9693	P	9.40157	P	9.19785	P	10.3203	P	10.4543	P	9.28932	P	12.8767	P	9.08341	P	9.14551	P	10.4505	P	6.38335	P	7.28039	P	9.48264	P
1416443_a_at	9.21946	P	7.82274	P	11.5662	P	7.92316	P	10.5125	P	9.30542	P	10.1343	P	9.08604	P	12.8526	P	7.70377	P	10.1104	P	10.5297	P	11.0566	P	12.9926	A	13.1945	A
1416444_at	125.881	P	130.019	P	125.582	P	124.805	P	144.191	P	115.54	P	134.185	P	126.889	P	113.773	P	128.6	P	107.835	P	124.074	P	120.363	P	135.482	P	169.899	P
1416445_at	9.64782	P	18.129	P	16.1532	P	20.6802	P	17.4922	P	15.8397	P	15.39	P	19.8826	P	22.5328	P	12.2496	P	22.0006	P	17.8651	P	18.6465	P	20.8844	P	22.0463	P
1416446_at	32.589	P	29.1036	P	33.482	P	31.3041	P	30.7337	P	29.9258	P	33.4437	P	28.0966	P	34.9627	P	32.2215	P	25.9069	P	34.4357	P	26.475	P	35.7682	P	38.2002	P
1416447_at	63.3075	P	61.779	P	54.5801	P	64.295	P	65.4539	P	52.8674	P	56.3432	P	61.0468	P	61.1024	P	60.7033	P	49.1338	P	56.4918	P	50.5244	P	70.8938	P	69.7654	P
1416448_at	8.1699	P	6.9284	P	8.98434	P	8.00936	A	8.25742	P	9.1916	P	8.91992	P	7.11764	P	11.1929	P	6.82742	P	12.2089	P	10.4865	P	8.06464	P	9.5683	P	10.6007	P
1416449_x_at	2.55376	A	2.6645	A	3.92247	P	2.30284	A	4.47625	A	5.17629	A	2.92386	A	3.92319	A	3.80701	A	2.76714	A	2.94771	A	4.1327	A	4.87794	M	4.83517	A	5.01142	A
1416450_at	1.56524	A	1.82611	A	2.37847	A	1.06351	A	2.66352	A	1.68251	A	1.72148	A	2.03188	P	1.376	A	1.90583	P	2.72744	A	2.86773	A	2.45584	M	3.04582	A	2.46929	A
1416451_s_at	3.40967	P	3.18746	P	2.96702	P	3.70669	A	3.76679	P	3.36489	A	2.81542	P	2.9317	P	3.79054	P	2.90165	P	4.08429	P	2.80127	A	3.48513	A	4.41434	P	2.27985	A
1416452_at	267.862	P	224.982	P	274.133	P	280.073	P	318.461	P	303.765	P	260.193	P	214.042	P	232.232	P	207.415	P	175.539	P	233.496	P	295.591	P	267.453	P	247.779	P
1416453_x_at	69.1929	P	80.212	P	61.2009	P	64.5512	P	80.2151	P	73.4021	P	66.2138	P	62.9562	P	71.2626	P	84.4772	P	66.6232	P	69.682	P	68.5478	P	68.5808	P	87.1418	P
1416454_s_at	7.05382	A	12.871	A	8.73622	A	13.6562	A	9.44324	A	10.6365	A	6.86675	A	7.07175	A	7.78584	A	7.97131	A	9.86737	A	11.8883	A	9.43826	A	13.1066	A	16.3805	A
1416455_a_at	0.0909405	A	0.813627	A	0.159174	A	0.294385	A	1.12443	A	0.400771	A	0.714176	A	0.116628	A	1.1407	A	1.06042	A	1.45193	A	0.893267	A	0.916862	A	0.268793	A	0.179667	A
1416456_a_at	0.114053	A	0.133157	A	0.115479	A	1.2125	A	0.333775	A	0.357149	A	0.192641	A	0.300399	A	0.307632	A	0.261231	A	0.566486	A	0.275789	A	0.460676	A	0.126454	A	0.913342	A
1416457_at	3.65531	A	3.90668	A	5.14923	A	5.84127	A	3.27514	P	6.74436	P	4.5395	A	4.47139	M	4.53837	A	5.17656	A	5.46555	A	3.35421	A	3.94456	A	5.73171	A	6.5398	A
1416458_at	1.11217	A	2.78738	A	3.39224	A	2.1939	A	4.63959	A	3.1569	A	1.8877	A	3.34544	A	4.00447	A	2.35308	A	4.14748	A	2.8825	A	3.34681	A	4.30268	A	3.03181	A
1416459_at	2.15692	A	2.24584	P	2.066	A	1.03604	A	2.45377	P	3.05696	P	1.94718	A	2.18343	A	3.30423	P	1.99015	P	2.59858	M	2.71262	M	2.70021	A	3.12412	P	2.7644	A
1416460_at	1.82898	A	1.64954	A	2.78066	A	1.42951	A	0.950855	A	2.69824	A	1.18511	A	1.39436	A	0.470868	A	1.98412	A	0.849701	A	2.97843	A	4.21549	A	2.34948	A	2.9614	A
1416461_at	85.1924	P	78.6796	P	80.383	P	75.8738	P	84.9551	P	80.2374	P	75.3091	P	72.4022	P	81.2946	P	68.2749	P	68.6873	P	71.2976	P	76.482	P	80.5002	P	76.8583	P
1416462_at	81.7795	P	66.041	P	70.2254	P	65.3481	P	70.6644	P	71.3666	P	66.9797	P	59.5849	P	83.0122	P	62.7591	P	61.8784	P	65.7194	P	67.0027	P	71.5658	P	62.6979	P
1416463_at	2.81805	P	2.8871	P	3.92247	P	4.11485	P	3.65645	P	4.26859	P	3.41945	P	2.88224	P	3.73291	P	2.49282	P	3.55895	P	4.07406	P	4.48033	P	3.49	P	3.39124	P
1416464_at	0.41587	A	1.74054	A	0.606704	A	1.99971	A	0.547419	A	2.35521	A	0.304057	A	0.596629	A	1.13227	A	0.572229	A	1.98697	A	0.559539	A	2.0305	A	0.45666	A	0.954865	A
1416465_a_at	56.4165	P	49.2559	P	53.7034	P	50.4183	P	48.1137	P	50.7229	P	56.5817	P	52.6682	P	48.6196	P	44.8311	P	45.8306	P	48.6528	P	56.6288	P	58.5088	P	56.7818	P
1416466_at	76.3716	P	73.5584	P	77.7451	P	76.1045	P	77.259	P	70.7682	P	74.6339	P	70.6719	P	72.1431	P	69.6863	P	62.4384	P	69.0369	P	71.1435	P	81.4031	P	79.0449	P
1416467_at	29.7328	P	28.7127	P	34.2265	P	22.0797	P	19.4855	P	24.5116	P	24.3655	P	22.8884	P	26.4919	P	17.6353	P	27.2777	P	22.3282	P	21.698	P	28.7465	P	36.5414	P
1416468_at	287.795	P	240.247	P	252.797	P	268.546	P	277.459	P	267.075	P	240.913	P	258.112	P	246.843	P	218.51	P	216.087	P	245.567	P	268.083	P	264.426	P	270.3	P
1416469_at	3.03327	A	4.21232	A	3.41464	A	4.24547	A	2.69251	A	3.82147	A	3.42551	A	2.30286	A	4.2839	A	3.59015	A	5.93712	A	4.06672	A	1.38838	A	3.32003	A	5.0398	A
1416470_a_at	25.3948	P	21.993	P	22.961	P	25.156	P	22.1975	P	19.1026	P	25.9926	P	27.2026	P	29.5607	P	22.3444	P	29.1255	P	27.1412	P	20.2005	P	24.6601	P	21.3431	P
1416471_at	28.6488	P	39.8497	P	35.7385	P	31.1711	P	34.654	P	34.0471	P	30.5874	P	30.7926	P	39.3958	P	29.9323	P	26.954	P	28.1088	P	28.287	P	31.9842	P	39.18	P
1416472_at	38.9665	P	38.285	P	39.7908	P	42.7544	P	41.7159	P	46.428	P	39.0483	P	38.0189	P	42.8678	P	37.8164	P	38.1618	P	39.6461	P	42.931	P	46.1121	P	48.0496	P
1416473_a_at	0.673168	A	0.884566	A	1.57574	A	1.62024	A	1.70872	A	1.47116	A	1.06231	A	1.21453	A	0.607483	A	1.67175	A	2.07082	A	2.17941	A	2.71901	A	2.44688	A	4.74195	A
1416474_at	0.283861	A	0.592464	A	0.621438	A	1.44629	A	0.547419	A	0.832522	A	0.743011	A	0.750346	A	0.573389	A	0.0708169	A	0.791505	A	0.635664	A	0.185847	A	0.855635	A	1.06572	A
1416475_at	10.8093	P	11.7886	P	12.3499	P	14.3871	P	12.7664	P	13.0704	P	11.851	P	11.8442	P	11.572	P	14.9326	P	12.2776	P	11.5291	P	14.2314	P	17.3173	P	17.1822	P
1416476_a_at	65.3419	P	63.4026	P	60.0792	P	67.8461	P	69.1775	P	57.6035	P	60.4486	P	64.5558	P	52.2902	P	65.0325	P	60.5816	P	66.7816	P	65.7447	P	60.2693	P	84.7152	P
1416477_at	25.2854	P	25.2826	P	26.0678	P	32.3025	P	26.4419	P	31.2402	P	30.0093	P	26.5117	P	29.3706	P	27.5362	P	29.9111	P	28.4053	P	26.1592	P	34.449	P	32.9937	P
1416478_a_at	108.357	P	111.173	P	121.117	P	106.219	P	107.317	P	119.452	P	101.409	P	99.224	P	117.225	P	99.8252	P	108.546	P	109.615	P	106.724	P	112.699	P	111.421	P
1416479_a_at	57.2421	P	52.2186	P	61.0406	P	51.047	P	68.5898	P	67.8677	P	52.9414	P	52.5735	P	68.62	P	55.6901	P	62.2304	P	62.0094	P	65.3081	P	59.3165	P	59.0839	P
1416480_a_at	55.9178	P	52.47	P	55.4798	P	55.6864	P	58.8943	P	49.5795	P	51.6526	P	61.7212	P	56.7621	P	49.4047	P	58.0164	P	63.1145	P	60.7289	P	63.8279	P	65.475	P
1416481_s_at	4.5633	P	5.25855	P	5.11179	P	3.86612	P	4.8404	P	5.31625	P	4.64347	P	3.98455	P	6.56564	P	4.01706	P	6.97242	P	6.14738	P	5.83249	P	5.5271	P	6.6039	P
1416482_at	0.651829	A	1.88902	A	2.45291	A	0.910242	A	0.86803	A	1.63184	A	1.16168	A	0.869249	A	1.30046	A	0.395742	A	0.477411	A	2.05316	A	1.60624	A	2.89586	A	3.05998	A
1416483_at	3.52171	A	5.31334	P	4.6702	A	4.00222	A	3.64175	A	5.7274	M	4.87	A	4.92132	A	4.27568	A	4.74506	P	6.1501	A	3.11853	A	3.69273	A	3.20899	A	4.35942	A
1416484_at	2.6278	P	5.93052	P	2.91483	P	3.63007	P	4.00265	P	5.52191	P	3.48006	P	2.61364	P	4.16066	P	3.26976	P	2.82849	P	3.78791	P	2.79426	P	5.40836	P	5.62915	P
1416485_at	73.5158	P	74.0361	P	80.2836	P	76.3213	P	80.0207	P	82.0662	P	73.5512	P	78.1451	P	88.6655	P	74.276	P	72.0207	P	80.251	P	79.8846	P	92.5789	P	83.5836	P
1416486_at	10.8588	P	12.057	P	12.938	P	12.2892	P	14.1075	P	14.706	P	14.2219	P	11.5093	P	15.7195	P	12.8013	P	16.3943	P	15.3114	P	17.5558	P	19.0587	P	17.8904	P
1416487_a_at	3.19546	P	1.94632	M	4.04204	P	4.82405	P	3.70792	P	5.9902	P	4.8455	P	4.50506	P	6.22325	P	4.47694	P	5.15315	P	4.63788	P	4.8148	P	4.57864	P	3.58882	A
1416488_at	6.64224	P	10.3377	P	14.8997	P	9.79979	P	11.1379	P	10.8715	P	7.61757	P	6.49361	P	6.96467	P	6.40355	P	7.45668	P	7.41052	P	6.7319	P	8.74223	P	9.36807	P
1416489_at	9.43509	P	8.92416	P	12.4479	P	13.1806	P	14.0293	P	12.57	P	10.5046	P	9.551	P	13.9219	P	8.78244	P	11.8904	P	12.7779	P	10.0814	P	9.26835	P	9.46832	P
1416490_at	0.441668	A	0.85724	A	0.673026	A	0.0572112	A	0.5272	A	0.720886	A	0.467904	A	0.0249993	A	0.11636	A	0.612415	A	0.556621	A	0.213813	A	0.682136	A	1.63132	A	0.878762	A
1416491_at	1.71679	A	1.65522	A	2.31148	A	1.11305	A	1.74425	A	1.39491	A	2.76726	A	0.530579	A	0.616001	A	0.452383	A	3.38613	A	2.6313	A	2.75664	A	3.48346	A	5.57941	A
1416492_at	2.19491	A	2.98114	A	3.75065	A	4.33467	A	4.20216	A	3.42307	A	2.67705	A	3.25143	A	3.89753	A	2.41987	A	2.87437	A	2.94892	A	3.76826	A	6.30667	A	6.14826	A
1416493_at	50.1469	P	47.518	P	51.9121	P	43.8923	P	52.7823	P	50.9265	P	47.9309	P	48.6279	P	54.1785	P	49.7546	P	53.1444	P	53.9766	P	52.4023	P	51.1879	P	58.032	P
1416494_at	62.5208	P	70.2201	P	67.2849	P	68.117	P	71.3033	P	69.7498	P	61.1194	P	63.5869	P	75.9042	P	67.2397	P	69.4039	P	72.4621	P	68.9325	P	71.552	P	76.0016	P
1416495_s_at	32.2942	P	34.4651	P	33.9834	P	34.9198	P	38.5128	P	39.7089	P	31.4454	P	31.5686	P	37.8666	P	35.2479	P	34.2694	P	40.5365	P	37.3663	P	35.2897	P	39.1507	P
1416496_at	83.3667	P	89.3919	P	96.897	P	99.0164	P	109.673	P	98.796	P	91.7846	P	95.8548	P	90.07	P	85.6692	P	86.6688	P	92.9933	P	94.4151	P	103.892	P	116.332	P
1416497_at	11.9537	P	11.4439	A	12.5686	P	18.0782	P	14.8036	P	10.0689	A	16.1915	P	15.9252	P	17.0251	P	9.86648	A	15.1528	P	14.2676	P	12.4033	P	13.3749	A	19.3442	A
1416498_at	2.68417	A	3.45391	A	1.25695	A	2.45239	A	3.53892	A	3.17355	A	2.58092	A	2.69573	A	3.60111	M	2.51716	A	2.57093	A	2.47592	A	2.12424	A	2.9806	A	3.23612	A
1416499_a_at	14.4396	P	16.7884	P	13.1039	P	13.32	P	13.2335	P	18.0939	P	14.7865	P	14.0108	P	16.8891	P	12.0745	P	19.6994	P	12.7564	P	16.78	P	22.0626	P	23.7294	P
1416500_at	42.2214	P	36.0134	P	39.9886	P	36.1455	P	38.8727	P	41.9512	P	39.153	P	36.795	P	40.9081	P	32.8758	P	36.5334	P	39.6601	P	38.4992	P	40.2862	P	40.204	P
1416501_at	1.57664	A	2.75809	A	2.38591	A	0.683125	A	3.12171	A	3.14025	A	3.27415	A	3.17963	A	4.98102	A	3.55313	A	4.12943	A	4.95215	P	5.79453	M	5.57989	P	5.70733	A
1416502_a_at	22.3297	P	23.1818	P	23.5745	P	26.9198	P	26.008	P	25.4898	P	21.8157	P	27.7719	P	31.5954	P	22.092	P	31.8752	P	28.991	P	25.9208	P	24.1035	P	29.8303	P
1416503_at	1.84628	A	1.2943	A	2.03626	A	1.63714	A	1.60235	A	1.25913	A	1.27893	A	1.27786	A	2.48508	A	1.06042	A	2.30295	A	1.68837	A	1.9493	A	1.12378	A	2.89806	A
1416504_at	4.80503	P	6.40366	P	8.39796	P	8.10178	P	7.70153	P	11.1307	P	5.69315	P	5.35625	P	5.03835	P	6.9922	P	7.78166	P	6.08191	P	4.80849	P	6.06863	P	5.24561	P
1416505_at	2.86279	P	3.87082	P	3.04159	P	5.25608	A	4.25396	P	4.9456	P	5.40397	P	3.27907	P	3.92221	P	4.34623	P	4.37282	P	5.79807	P	5.71227	A	4.36179	P	7.03149	A
1416506_at	63.0086	P	74.2001	P	70.2025	P	79.6396	P	77.183	P	72.703	P	77.9183	P	71.7611	P	76.5035	P	69.9298	P	66.7109	P	72.4067	P	69.6825	P	83.8765	P	85.699	P
1416507_at	0.519737	A	0.922907	A	0.378735	A	0.539273	A	1.20121	P	1.14006	A	0.490666	A	0.957644	M	1.16595	P	0.96656	A	1.28125	A	1.352	M	1.5751	P	1.25834	P	0.878762	A
1416508_at	22.197	P	23.8875	P	25.3325	P	30.8786	P	24.8844	P	25.4501	P	23.6757	P	21.8701	P	24.8397	P	20.5203	P	26.2478	P	29.2168	P	21.8845	P	24.0832	P	29.1093	P
1416509_at	37.4304	P	34.2812	P	38.2014	P	37.2929	P	39.2	P	42.8238	P	37.504	P	45.2241	P	41.5222	P	39.3377	P	34.7457	P	37.0146	P	43.5081	P	42.3088	P	43.6517	P
1416510_at	15.517	P	17.5462	P	15.0733	P	15.7785	P	18.5826	P	18.9586	P	17.8878	P	17.0182	P	21.6248	P	15.5083	P	18.6203	P	19.7437	P	15.2873	P	16.751	P	20.8213	P
1416511_a_at	6.90364	P	7.54256	P	10.3838	P	10.2301	P	7.32182	P	9.11028	P	7.18911	P	7.1865	P	7.10301	P	7.22062	P	7.47426	P	6.70693	P	5.7882	M	7.10797	A	6.68938	P
1416512_at	12.7716	P	10.2744	P	11.8751	P	9.14696	P	11.6641	P	10.5312	P	11.6367	P	11.5622	P	14.2352	P	10.0787	P	14.3084	P	12.0749	P	11.5096	P	12.128	P	12.5831	P
1416513_at	1.04572	A	1.83183	A	1.03489	A	1.06351	A	1.53867	A	1.36948	A	1.72741	P	0.32015	A	1.32565	P	1.26688	P	1.03288	A	1.26203	A	0.71914	A	3.18287	A	0.458801	A
1416514_a_at	2.35617	P	1.92912	P	2.75831	A	2.8924	A	2.93222	P	2.74	A	2.29922	A	1.26201	A	2.90761	A	2.62679	P	1.64993	A	2.47592	A	2.91346	P	2.36246	A	2.4342	A
1416515_at	0.35701	A	1.42339	A	2.67634	A	0.855841	A	0.587958	A	1.62339	A	1.70963	A	0.510333	A	2.52656	A	0.463746	A	0.810924	A	1.4568	A	1.84318	A	2.30405	A	1.16286	A
1416516_at	0.253992	A	0.212486	A	0.0719132	A	0.434073	A	0.064299	A	0.0649	A	0.0672691	A	0.0472518	A	0.0811027	A	0.227991	A	0.43759	A	0.0886229	A	0.460676	A	0.132595	A	0.424579	A
1416517_at	6.01749	P	6.39134	P	8.08986	P	8.45967	P	7.3901	P	7.21884	P	5.63158	P	6.44221	P	8.14306	P	5.25802	P	9.05837	P	7.019	P	8.7702	P	8.3098	P	12.317	P
1416518_at	1.85783	A	1.55884	A	0.636174	A	0.284168	A	0.171081	A	0.374611	A	0.599223	A	1.1461	A	1.63565	A	0.469432	A	1.67812	A	0.190486	A	0.197989	A	2.07717	A	0.575421	A
1416519_at	148.032	P	183.651	P	154.149	P	161.521	P	181.686	P	183.657	P	161.231	P	175.935	P	183.529	P	188.083	P	180.089	P	193.658	P	173.627	P	153.803	P	213.519	P
1416520_x_at	46.6625	P	57.5836	P	56.1813	P	48.4259	P	61.5812	P	67.751	P	54.5422	P	63.4722	P	67.4735	P	64.6441	P	61.9664	P	69.3213	P	60.9698	P	55.7492	P	69.9572	P
1416521_at	19.3623	P	18.2733	P	22.2491	P	16.6885	P	23.4113	P	19.8383	P	21.1732	P	15.9908	P	19.4393	P	15.7441	P	19.9014	P	20.9729	P	17.7611	P	26.8548	P	23.7657	P
1416522_a_at	60.4518	P	60.7073	P	61.3306	P	61.5421	P	69.8242	P	72.602	P	61.1526	P	60.6081	P	70.4599	P	60.6618	P	64.109	P	61.4254	P	53.3837	P	60.9669	P	78.0918	P
1416523_at	0.780616	A	1.38964	A	1.65738	A	4.24547	A	0.567672	A	1.03778	A	0.708414	A	1.73045	A	0.273082	A	1.64782	A	2.44172	A	0.900819	A	0.892116	A	1.94773	A	3.00364	A
1416524_at	33.8567	P	32.9821	P	40.3993	P	33.2426	P	34.1415	P	36.486	P	34.4737	P	33.0553	P	40.4907	P	35.0043	P	34.2448	P	35.202	P	35.0823	P	36.671	P	35.2341	P
1416525_at	29.3759	P	30.9682	P	34.9103	P	31.3107	P	35.729	P	32.585	P	35.1195	P	38.2303	P	29.3231	P	33.7401	P	33.538	P	33.4017	P	33.5628	P	35.0983	P	36.9725	P
1416526_a_at	73.3628	P	74.2358	P	90.8948	P	80.495	P	79.3446	P	79.5398	P	75.6368	P	73.0756	P	89.1544	P	79.5064	P	87.3307	P	83.9152	P	88.8728	P	93.4633	P	97.4877	P
1416527_at	8.1117	P	11.0617	P	15.8812	P	9.4513	P	15.3366	P	15.5505	P	12.1537	P	10.4257	P	13.4236	P	12.6519	P	12.2776	P	12.405	P	14.7432	P	14.5368	P	16.9438	P
1416528_at	6.26111	P	7.87885	P	9.48826	P	10.3113	P	7.90693	P	11.1307	P	6.91011	P	7.2554	P	9.53677	P	7.55106	P	7.21033	P	6.83034	P	8.65574	P	9.12178	P	11.182	P
1416529_at	0.832065	A	0.491541	A	0.990518	A	0.959359	A	1.18723	A	0.426894	A	0.50776	A	0.642565	A	0.556327	A	0.520728	A	0.204765	A	0.658466	A	0.167652	A	0.862003	A	1.21842	A
1416530_a_at	72.938	P	64.0245	P	96.5371	P	80.3127	P	79.3277	P	76.996	P	72.9233	P	66.5788	P	75.2582	P	60.641	P	67.9465	P	66.7886	P	72.4157	P	80.5627	P	74.6725	P
1416531_at	77.1358	P	64.9297	P	83.7328	P	72.9412	P	79.8347	P	81.6556	P	75.2957	P	82.5786	P	80.2995	P	76.8999	P	77.6221	P	75.1363	P	67.4851	P	85.4196	P	83.1547	P
1416532_at	3.78014	P	4.64605	P	4.61782	P	5.49094	P	3.70057	P	6.81803	P	5.1337	P	3.32884	P	5.83152	P	5.25802	P	6.56625	P	5.84176	P	3.91307	P	5.04586	P	5.92774	P
1416533_at	12.3605	P	11.8844	P	12.169	P	13.2757	P	13.4518	P	15.5505	P	10.8878	P	10.6069	P	13.3271	P	11.343	P	11.7009	P	11.5651	P	10.8207	P	12.282	P	15.1107	P
1416534_at	16.0851	P	17.5593	P	17.5661	P	19.6293	P	17.5396	P	19.5185	P	17.4026	P	18.0306	P	19.9023	P	19.5809	P	18.9663	P	20.5183	P	20.4382	P	24.5583	P	28.0903	P
1416535_at	2.07237	A	3.10483	A	2.52737	A	5.27412	A	2.50432	A	4.1445	A	3.06262	A	2.29199	A	3.3785	A	2.23789	A	4.28275	A	4.27193	A	6.54175	A	4.51948	A	3.89962	A
1416536_at	2.07237	P	2.21693	P	3.63115	P	2.51005	P	3.16551	P	2.81514	P	2.32914	P	2.41169	P	3.95512	P	2.52933	P	4.12041	P	2.74957	P	3.17715	P	3.03278	P	2.48333	P
1416537_at	13.5499	P	11.4949	P	15.1865	P	11.6466	P	13.4362	P	13.6349	P	13.1074	P	12.7335	P	17.5533	P	13.1459	P	14.1888	P	17.9578	P	14.82	P	14.5569	P	16.6188	P
1416538_at	7.79219	P	9.9326	P	8.60842	P	10.3926	P	8.03638	P	14.3841	P	6.49539	P	8.19425	P	6.7367	P	8.96169	P	7.46547	P	11.8021	P	10.1388	P	8.72227	P	12.6262	P
1416539_at	9.49069	P	8.04107	P	10.5795	P	11.0374	P	12.2225	P	14.4485	P	8.92617	P	10.2797	P	10.0948	P	7.41754	P	11.4337	P	10.5513	P	10.4382	P	11.8601	P	11.814	P
1416540_at	16.5694	P	22.3844	P	21.4012	P	22.2427	P	20.1918	P	22.3531	P	19.1537	P	17.7727	P	18.3609	P	19.0063	P	20.2968	P	20.0281	P	22.0389	P	24.3207	P	34.1392	P
1416541_at	3.91139	A	4.0923	A	5.42633	A	4.59093	A	6.33132	A	7.45582	A	3.92952	A	5.15269	A	6.00296	P	6.1384	M	5.51011	A	7.25831	M	3.27768	A	6.5184	A	4.04101	A
1416542_at	3.34318	P	5.36817	P	4.2663	P	3.36555	A	4.67675	P	3.81318	P	4.03911	P	5.79289	P	5.24298	P	5.08889	P	5.88382	P	5.09819	P	5.20011	P	5.99593	P	6.03442	P
1416543_at	33.7413	P	38.0451	P	31.8417	P	55.3979	P	55.3149	P	61.2396	P	91.8654	P	89.0041	P	77.8263	P	101.752	P	118.18	P	115.53	P	128.501	P	134.353	P	132.242	P
1416544_at	2.47989	P	2.6645	P	3.39971	P	3.26006	P	2.89584	P	2.94861	P	2.653	P	3.1024	P	3.60935	P	3.48528	P	3.06672	P	2.66827	P	3.06411	P	3.33964	P	3.65236	P
1416545_at	10.9018	P	7.99738	P	13.1341	P	11.502	A	9.35119	P	11.0092	P	8.83248	P	9.04541	P	9.94118	P	10.8327	P	11.9077	P	7.86679	P	10.298	P	11.1174	P	9.50413	P
1416546_a_at	157.859	P	190.525	P	143.547	P	170.66	P	189.025	P	164.874	P	168.402	P	175.072	P	193.614	P	177.606	P	167.595	P	174.324	P	152.021	P	180.216	P	216.992	P
1416547_at	50.7159	P	50.0078	P	53.9702	P	54.046	P	61.8401	P	53.6261	P	58.6369	P	52.081	P	61.54	P	52.1036	P	60.077	P	57.021	P	55.1133	P	59.6617	P	58.3409	P
1416548_at	7.1018	P	6.1146	P	7.34628	P	6.33857	P	7.64832	P	7.63548	P	6.88533	P	7.96335	P	9.33445	P	5.48388	P	9.12808	P	8.55384	P	7.06798	P	7.37326	M	8.10209	P
1416549_at	6.34989	P	7.74174	P	8.2702	P	5.74451	P	8.28793	P	7.7416	P	4.85775	P	6.58504	P	9.93309	P	4.70761	P	9.55457	P	6.91742	P	6.47839	P	7.88444	P	8.93863	P
1416550_at	5.44469	A	5.93665	A	6.29575	A	4.11485	A	5.0416	A	4.47523	A	6.06917	A	5.6169	A	7.66399	A	4.02326	A	7.13106	A	5.57226	A	5.34548	A	4.92074	A	7.44519	A
1416551_at	24.8061	P	24.8482	P	25.0748	P	27.7712	P	23.3953	P	24.5275	P	20.7817	P	28.0169	P	27.4997	P	21.541	P	25.7073	P	24.6025	P	21.653	P	24.3479	P	29.6555	P
1416552_at	1.56524	A	2.71712	A	2.185	A	2.90404	A	2.10123	P	3.32331	A	2.29922	A	1.49535	A	2.84969	M	2.15921	A	2.51559	A	2.30551	A	1.48171	A	1.61199	A	2.77143	A
1416553_at	10.9183	P	11.6481	P	11.4381	P	12.2198	P	11.9586	P	12.1014	P	9.07613	P	10.5426	P	14.757	P	8.89125	P	13.0162	P	10.2561	P	12.531	P	10.4024	P	10.3999	P
1416554_at	17.7059	P	21.5225	P	24.7035	P	19.8366	P	21.305	P	22.2494	P	22.5938	P	16.5519	P	24.641	P	13.276	P	20.759	P	18.2141	P	19.4169	P	21.7172	P	20.5895	P
1416555_at	97.9594	P	91.2175	P	104.381	P	103.307	P	101.346	P	102.737	P	96.3031	P	95.8353	P	105.749	P	82.9216	P	92.6894	P	85.753	P	96.1565	P	102.287	P	103.361	P
1416556_at	145.772	P	139.902	P	134.7	P	135.318	P	145.971	P	130.766	P	143.233	P	127.944	P	143.808	P	129.47	P	141.09	P	139.535	P	141.821	P	145.315	P	151.963	P
1416557_a_at	4.75226	P	4.91232	P	7.25619	P	4.53126	P	6.18821	P	5.62879	P	5.37324	P	5.30532	P	6.16615	P	4.32757	P	6.14123	P	6.44544	P	6.54809	P	6.42575	P	6.04154	P
1416558_at	0.0375474	A	0.252883	A	0.327386	A	0.133882	A	0.57443	A	0.109969	A	0.0407395	A	0.424734	A	0.12514	A	0.11879	A	0.586192	A	0.213813	A	0.700635	A	0.206664	A	0.186423	A
1416559_at	3.22255	A	3.67988	A	1.96193	A	5.25006	A	2.50432	A	7.03077	A	3.54676	A	3.00323	A	3.58463	P	4.1722	A	4.28275	A	4.82795	A	5.50986	A	7.26049	A	5.77131	A
1416560_at	1.74838	A	3.14023	P	3.66849	A	3.92526	A	2.80135	P	4.46697	P	3.7228	P	2.71764	M	3.98802	P	3.17143	P	3.74954	A	3.10378	P	3.88788	A	2.85025	P	4.61439	A
1416561_at	0.268895	A	0.222545	A	0.415446	A	1.03056	A	0.0222868	A	0.470354	A	0.349026	A	0.424734	A	0.453743	A	0.384452	A	0.0237251	A	0.704024	A	1.00354	A	0.525958	A	1.24621	A
1416562_at	1.67093	A	1.25516	A	2.43058	A	2.68926	A	0.307439	A	2.01107	A	1.47314	A	2.46619	A	0.168884	A	1.10748	A	2.57093	A	1.55399	A	2.36819	A	3.0393	A	5.80685	A
1416563_at	3.2979	A	5.46573	A	2.27427	A	4.848	A	4.29097	A	5.89168	A	3.60743	A	4.65673	A	6.10905	A	4.16599	A	5.74158	A	5.05439	A	5.59208	A	4.21733	A	5.80685	A
1416564_at	2.03746	P	2.92822	P	2.81793	P	2.76462	P	3.28977	P	3.29004	P	1.93528	P	2.09136	P	2.28579	A	3.52845	P	2.77339	P	3.99339	P	1.11511	P	3.7125	P	3.98445	P
1416565_at	153.711	P	140.761	P	156.962	P	145.231	P	156.166	P	166.911	P	143.806	P	146.05	P	167.469	P	147.109	P	150.409	P	155.678	P	160.794	P	161.914	P	156.172	P
1416566_at	27.6105	P	29.8121	P	32.5555	P	34.8663	P	33.6537	P	33.4703	P	29.0099	P	27.1415	P	30.9465	P	34.5308	P	27.6427	P	30.0631	P	28.5708	P	31.3907	P	39.9479	P
1416567_s_at	61.21	P	67.4796	P	69.1179	P	60.748	P	69.0683	P	75.0326	P	61.8701	P	74.1665	P	77.4528	P	67.0522	P	77.123	P	77.3519	P	78.4019	P	72.2311	P	74.8497	P
1416568_a_at	6.57224	P	5.61837	P	8.38293	P	8.64513	P	7.93738	P	7.46398	P	6.79242	P	6.30524	P	8.07002	P	6.49203	P	9.485	P	8.53938	P	7.963	P	7.79145	P	8.19497	P
1416569_at	5.15374	P	6.79852	P	7.35379	P	7.33353	P	6.08286	P	6.56419	P	7.90364	P	5.51484	P	8.40267	P	5.88631	P	7.75533	P	8.56106	P	6.69386	P	7.87115	P	8.86708	P
1416570_s_at	26.6389	P	29.6771	P	34.3632	P	30.6129	P	27.6974	P	33.7864	P	23.0959	P	29.8209	P	27.7614	P	27.3151	P	29.0841	P	32.6768	P	35.1082	P	33.0011	P	36.5122	P
1416571_at	0.675839	A	1.0109	A	1.48672	A	0.758418	A	1.42577	A	1.42881	A	2.0663	A	1.23035	A	1.55199	A	1.06042	A	3.04843	A	1.82254	A	0.289314	A	1.12378	A	2.67301	A
1416572_at	0.938425	A	2.44882	A	1.16068	A	0.861273	A	0.971614	A	2.5394	A	2.11402	M	1.37845	A	2.2276	A	1.88778	A	1.51805	A	2.19425	A	2.46837	A	0.627064	A	2.04863	A
1416573_at	0.985084	A	0.0992539	A	1.04228	A	0.55516	A	1.12443	A	1.20813	A	0.242578	A	1.10933	A	0.607483	A	2.56586	A	2.33073	A	2.46111	A	0.49751	A	0.437794	A	0.726856	A
1416574_at	8.73409	P	6.89127	P	8.63097	P	8.44731	A	10.8829	P	10.7176	P	8.20874	P	7.28986	P	9.09965	P	6.82742	P	10.2751	M	9.65091	P	7.36617	P	8.24331	P	7.45232	A
1416575_at	1.3781	M	1.40088	A	1.41257	A	2.234	A	1.32029	A	1.66562	A	0.78344	A	0.853693	A	2.44358	P	1.33206	A	1.8188	A	1.1494	A	1.53773	A	1.38674	A	0.678617	A
1416576_at	3.45203	A	4.70648	A	9.68387	A	11.848	A	9.32818	P	8.04347	A	4.52116	A	6.15132	A	7.89953	P	8.9809	P	7.93954	P	5.45564	A	7.4106	A	7.71176	A	10.6366	A
1416577_a_at	51.9521	P	53.8892	P	51.7597	P	62.6203	P	61.8652	P	57.4239	P	56.8335	P	56.6727	P	61.962	P	56.8417	P	61.4383	P	58.6778	P	61.0414	P	63.0398	P	75.1303	P
1416578_at	7.49938	P	5.11259	P	9.39799	P	14.9096	P	8.47873	P	6.99805	P	8.18382	P	6.81959	P	7.78584	P	6.13209	P	7.54457	P	8.23576	P	6.92845	P	4.96025	P	7.58792	M
1416579_a_at	0.256472	A	0.355485	A	0.474235	A	1.7896	A	0.314014	A	1.51348	A	0.298451	A	0.300399	A	0.316258	A	0.216953	A	0.645139	A	3.89068	A	0.30152	A	1.13658	A	0.913342	A
1416580_a_at	15.1572	P	22.318	P	21.053	P	18.8528	P	20.8196	P	24.2171	P	20.8844	P	21.9246	P	22.1028	P	20.6262	P	21.2795	P	22.1935	P	18.5631	P	18.8426	P	27.6392	P
1416581_at	19.086	P	24.9751	P	19.1615	P	23.3532	P	20.6606	P	20.9648	P	19.8903	P	20.9568	P	20.1736	P	20.229	P	21.8413	P	21.2427	P	20.6503	P	24.3682	P	27.1882	P
1416582_a_at	9.30109	A	10.1414	A	6.58077	A	5.14788	A	11.2848	A	11.5758	A	8.66393	A	12.0147	A	11.2978	A	11.7312	A	10.7253	A	12.7492	A	14.2505	A	8.42286	A	16.1351	A
1416583_at	2.02583	A	3.08714	A	2.31148	A	1.00314	A	2.34558	A	3.41476	A	2.25736	A	2.43893	A	3.05646	A	2.6146	A	3.83108	A	2.96367	A	3.54803	A	3.42461	A	3.99152	A
1416584_at	1.50834	P	2.19382	A	1.26435	A	0.834135	A	4.35763	P	3.95407	P	2.41897	P	2.4008	P	3.89753	P	1.9299	A	3.93969	A	3.09641	A	3.70532	A	4.42748	P	5.25981	P
1416585_at	3.99705	P	5.41084	P	6.98596	P	7.28451	P	5.28799	P	5.57946	P	6.55724	P	4.46016	P	7.06232	P	4.68265	P	6.70765	P	5.60869	P	6.86504	P	6.64418	P	7.75211	P
1416586_at	2.22709	A	3.15203	A	3.33254	A	3.18399	A	3.23127	A	3.88778	A	3.48612	A	3.30118	A	3.48572	A	2.09877	A	3.3497	A	2.9194	A	4.88426	A	4.98658	A	5.54389	A
1416587_a_at	3.03327	A	5.17946	A	3.77305	A	2.61981	A	3.61236	A	2.10352	A	2.67705	A	3.21828	A	4.77619	A	4.40846	A	4.26473	A	5.02518	A	4.29745	A	3.2939	A	2.93325	A
1416588_at	2.74064	A	1.08273	A	2.7434	A	4.2752	A	2.81588	A	0.557015	A	3.9417	A	2.52621	A	2.29409	A	3.04868	A	3.81297	A	4.30855	A	5.00425	A	3.51616	A	2.49738	A
1416589_at	13.7315	P	9.86307	P	8.29274	P	16.9454	P	19.4855	P	16.5143	P	12.4376	P	9.75476	P	16.2484	P	14.1294	P	14.7778	P	16.3039	P	13.5407	P	22.0965	P	7.93064	P
1416590_a_at	1.80016	A	1.64954	P	1.47189	A	3.97853	A	0.833623	A	2.53104	A	2.22149	A	1.20399	A	3.42799	A	2.2803	A	2.26588	A	2.30551	A	0.780865	A	3.01321	A	2.19573	A
1416591_at	2.94943	P	2.16495	P	3.12363	P	3.33623	P	2.55493	P	3.66389	P	2.5329	P	2.82183	P	4.55478	P	2.29242	P	1.94032	P	3.81728	P	4.68224	P	3.778	P	4.79867	P
1416592_at	12.0137	P	12.9673	P	13.2547	P	11.3826	P	11.2384	P	13.0462	P	11.4037	P	11.8207	P	14.4921	P	12.3988	P	13.7357	P	13.8167	P	14.8648	P	14.6712	P	12.6622	P
1416593_at	15.772	P	13.9847	P	16.4931	P	15.1266	P	14.9916	P	14.529	P	12.7155	P	17.4252	P	15.0058	P	13.4712	P	16.8948	P	14.2962	P	16.2225	P	14.7586	P	14.0081	P
1416594_at	0.166118	A	0.172546	A	0.268778	A	0.371617	A	0.190327	A	0.41819	A	0.292847	A	0.188178	A	0.168884	A	0.205937	A	0.245863	A	0.275789	A	0.30152	A	0.287489	A	0.369911	A
1416595_at	14.7406	P	16.293	P	18.8287	P	17.0418	P	18.9863	P	19.6865	P	18.5396	P	17.3055	P	22.1665	P	15.9145	P	20.3388	P	19.3171	P	20.1427	P	20.6814	P	20.2853	P
1416596_at	0.436499	A	0.407499	A	0.518363	A	0.975763	A	1.46806	A	0.513725	A	0.326517	A	0.335001	A	0.598963	A	0.595179	A	0.327191	A	0.260323	A	0.528231	A	1.2391	A	0.9341	A
1416597_at	1.5055	A	2.41976	A	1.57574	A	1.35138	A	3.47289	A	1.91011	A	2.38901	P	2.46074	A	2.28579	A	1.66576	A	3.67699	A	3.4425	A	2.46837	A	2.19379	A	3.72298	A
1416598_at	1.5567	A	2.90471	A	2.08831	A	2.18245	A	2.14426	A	2.47246	A	1.63265	A	1.31488	A	2.91588	A	2.31061	A	2.28442	A	2.06802	A	2.23054	A	2.50536	A	4.50104	A
1416599_at	6.06489	A	8.45375	A	6.86589	A	5.58143	A	6.87491	M	8.70345	P	5.03553	A	8.2578	A	6.06825	P	4.37112	A	9.36319	P	7.05527	A	3.93197	A	15.0948	A	10.02	A
1416600_a_at	10.2783	P	6.12688	P	6.28826	P	13.1806	P	6.39162	P	8.89878	P	9.31373	P	9.69652	P	17.0251	P	4.74506	P	12.1916	P	17.4947	P	10.6231	P	10.0152	P	9.69036	P
1416601_a_at	4.75226	P	5.11259	P	6.29575	P	7.09474	P	5.19833	P	6.23634	P	5.13984	P	5.935	P	8.71077	P	4.15357	P	6.60162	P	10.1697	P	5.55413	P	9.35499	P	10.02	P
1416602_a_at	1.07337	A	1.45155	A	1.86532	A	1.8576	A	1.25018	A	1.76688	A	0.547715	A	1.84859	A	1.12385	A	0.838106	A	1.09999	A	1.99369	A	1.94305	A	1.77971	A	0.46565	A
1416603_at	30.9846	P	39.4925	P	39.0759	P	37.4138	P	37.9569	P	38.5827	P	33.5806	P	50.0443	P	35.7759	P	50.3449	P	32.9457	P	46.7942	P	42.9634	P	40.8003	P	45.0364	P
1416604_at	135.377	P	148.919	P	128.989	P	128.129	P	142.386	P	146.526	P	132.211	P	129.321	P	144.154	P	147.073	P	135.879	P	151.205	P	146.15	P	150.233	P	154.164	P
1416605_at	8.5522	P	10.2427	P	12.6289	P	15.2543	P	11.7106	P	11.6244	P	12.242	P	10.0695	P	12.6997	P	10.7617	P	12.4754	P	12.6847	P	11.8223	P	15.4177	P	15.2044	P
1416606_s_at	13.3819	P	14.5921	P	15.9266	P	16.5858	P	11.5634	P	17.7013	P	15.5044	P	15.508	P	15.1582	P	13.6861	P	12.9304	P	16.7961	P	15.0761	P	19.4169	P	16.5538	P
1416607_at	131.347	P	124.929	P	121.93	P	118.496	P	143.479	P	123.661	P	124.24	P	104.06	P	125.681	P	111.254	P	113.348	P	130.518	P	143.636	P	134.837	P	133.598	P
1416608_a_at	39.8715	P	31.1509	P	34.6215	P	29.9093	P	35.9817	P	37.5426	P	41.9851	P	36.0381	P	48.392	P	40.8683	P	42.2482	P	38.3624	P	36.6932	P	24.9793	P	30.5733	P
1416609_at	45.6099	P	43.5633	P	50.388	P	44.5772	P	50.2304	P	43.7352	P	45.8562	P	43.1514	P	52.2431	P	43.7657	P	40.9859	P	48.0031	P	46.4078	P	54.5014	P	43.7982	P
1416610_a_at	6.58814	P	7.72928	P	7.6091	P	8.72556	P	7.60272	P	7.30875	P	7.05887	P	6.67652	P	9.12394	P	7.06196	P	8.86653	P	10.9326	P	7.2583	P	8.53594	P	9.64738	P
1416611_at	13.2945	P	14.9418	P	16.1154	P	13.4595	P	14.7332	P	15.1324	P	14.6659	P	13.5252	P	17.3693	P	12.8533	P	18.046	P	13.4372	P	13.4384	P	21.5275	P	17.0305	P
1416612_at	1.02088	A	0.43366	A	0.754153	A	3.26592	A	1.85815	A	3.04863	A	1.67409	A	1.00983	A	3.09778	A	2.92614	A	4.09332	A	4.65982	A	3.66127	A	3.17634	A	2.58868	A
1416613_at	0.601367	A	0.629918	A	1.28658	A	2.07955	A	1.14535	A	1.70783	A	1.02148	A	0.962856	A	1.01427	A	1.62389	A	1.62171	A	1.50915	P	1.78079	A	2.57687	A	2.96844	A
1416614_at	3.77099	P	4.90626	P	4.61034	P	3.58296	P	4.16518	P	6.12971	P	5.57004	P	3.78391	P	5.60278	P	3.97986	P	3.77673	P	5.39731	P	4.859	P	5.20398	P	6.31195	P
1416615_at	29.9257	P	30.7516	P	33.8163	P	31.3706	P	32.2652	P	31.2164	P	31.8551	P	33.4321	P	35.5943	P	28.0992	P	34.6554	P	30.6905	P	30.3908	P	34.7907	P	33.0155	P
1416616_s_at	10.5716	P	13.1087	P	12.3876	P	11.9551	P	14.0528	P	15.2852	P	14.0634	P	13.0346	P	16.0241	P	13.1264	P	16.0971	P	14.5037	P	13.3872	P	16.6567	P	16.0052	P
1416617_at	0.246566	A	0.172546	A	0.474235	A	1.46867	A	0.320595	A	0.100995	A	0.0887482	A	0.197831	A	1.48499	A	0.227991	A	0.625518	A	1.04409	A	0.234468	A	0.3312	A	0.322174	A
1416618_at	4.71194	P	3.72756	P	4.46073	P	5.96841	P	6.27104	P	5.35739	P	4.6863	P	5.77016	P	6.05193	P	6.05012	P	9.05837	P	6.10374	P	7.79786	P	7.08145	P	9.46116	P
1416619_at	3.28282	P	3.89473	P	5.40386	P	5.13586	P	3.60501	P	4.83017	P	3.71065	P	4.47139	P	3.87285	P	2.26212	P	6.1767	P	3.29532	P	4.89689	P	2.70698	P	4.5648	P
1416620_at	3.61883	A	4.83961	A	4.74502	A	4.62078	A	6.30118	A	5.52191	A	5.45316	A	5.68499	A	7.5421	P	4.27161	A	5.99927	A	6.14011	A	5.50354	A	5.15126	A	3.9491	A
1416621_at	6.7569	P	8.53517	P	7.42136	P	9.36429	P	9.24384	P	8.05978	P	5.63158	P	8.1365	P	9.94118	P	4.98876	P	8.56968	P	8.79224	P	10.5466	P	8.7622	P	9.99846	P
1416622_at	5.01652	P	5.05185	P	6.25826	P	8.21892	P	5.37024	P	6.02303	P	5.9828	P	5.88382	P	6.12536	P	5.68495	P	5.91047	P	6.30735	P	5.56678	P	6.31328	P	7.9735	P
1416623_at	0.149393	A	0.273231	A	0.422792	A	0.173315	A	0.615055	A	0.339668	A	0.192641	A	0.202666	A	0.229777	A	0.878897	A	0.0679191	A	0.198268	A	0.185847	A	0.494436	A	0.851111	A
1416624_a_at	326.752	P	353.617	P	335.788	P	343.798	P	361.966	P	364.769	P	348.044	P	344.457	P	375.353	P	352.747	P	344.512	P	342.596	P	340.326	P	339.422	P	380.44	P
1416625_at	274.326	P	278.508	P	278.008	P	274.314	P	299.7	P	291.815	P	269.756	P	265.415	P	270.82	P	282.566	P	259.697	P	264.893	P	267.128	P	283.933	P	303.255	P
1416626_at	0.19266	A	0.770153	A	0.422792	A	0.320016	A	0.281204	A	0.198986	A	0.187116	A	0.827797	A	0.168884	A	0.277916	A	0.596034	A	0.190486	A	0.405494	A	0.753882	A	0.445107	A
1416627_at	2.02002	M	2.60026	M	2.34869	M	3.75979	A	3.29709	P	3.03197	M	2.47291	A	2.19428	A	2.25254	A	2.18341	A	4.16553	M	2.55733	A	1.7995	A	3.19593	P	3.04589	A
1416628_at	15.7788	P	19.9499	P	19.1539	P	19.1502	P	19.8584	P	18.9826	P	21.7	P	21.0233	P	24.0209	P	20.9774	P	23.2056	P	24.8786	P	20.5217	P	22.1507	P	21.662	P
1416629_at	2.154	A	3.96052	A	0.938773	A	1.00862	A	2.75054	A	3.3732	A	3.02037	A	2.9537	A	2.65092	A	2.70608	A	2.62622	A	4.1327	A	2.25556	A	4.58521	A	6.05577	A
1416630_at	10.7564	P	25.5635	P	24.5368	P	38.725	P	37.2136	P	35.5551	P	26.4711	P	20.5099	P	30.7169	P	22.0255	P	28.6868	P	29.6259	P	16.8441	P	27.467	P	32.8186	P
1416631_at	5.99538	P	5.87536	P	7.74429	P	9.3705	P	5.53491	P	5.82598	P	5.9088	P	4.76924	P	8.02131	P	5.50271	P	8.69197	P	8.67667	P	6.37702	P	8.43616	P	8.18783	P
1416632_at	23.9585	P	17.7098	P	31.2419	P	23.5953	P	23.9392	P	35.7524	P	23.7208	P	19.2743	P	26.5712	P	25.3955	P	31.5043	P	42.2812	P	49.1539	P	48.2293	P	40.8624	P
1416633_a_at	69.2463	P	63.2825	P	67.4224	P	63.0007	P	62.6006	P	65.8364	P	63.0133	P	63.434	P	60.5006	P	57.1591	P	50.7252	P	68.4056	P	65.6013	P	70.7622	P	68.2832	P
1416634_at	15.1504	P	17.0299	P	15.9945	P	16.772	P	17.4922	P	18.7024	P	16.5163	P	17.3534	P	19.3754	P	15.2596	P	18.1559	P	17.0884	P	19.6673	P	19.8157	P	19.185	P
1416635_at	17.1061	P	16.8471	P	22.9307	P	16.4832	P	16.2791	P	22.4408	P	19.9479	P	14.3844	P	19.2078	P	17.142	P	14.0008	P	17.5731	P	18.0177	P	18.3631	P	14.9881	P
1416636_at	66.5756	P	63.5651	P	61.7808	P	68.0823	P	57.1949	P	61.9413	P	62.7407	P	59.9916	P	64.4846	P	56.8831	P	57.4224	P	61.189	P	58.789	P	69.0308	P	66.3666	P
1416637_at	4.07058	P	4.60981	P	5.90589	P	5.0218	P	6.52738	P	5.96557	P	4.30738	P	5.15834	P	6.37818	P	6.06903	P	6.90186	P	6.3873	P	6.32634	P	5.47432	P	7.55937	P
1416638_at	1.04848	P	1.88902	P	1.79846	P	2.37755	A	0.985464	P	2.16231	P	1.83422	P	2.18343	P	3.51869	A	1.45684	P	3.24029	P	2.0903	P	1.72466	A	0.95762	P	3.41945	M
1416639_at	3.32506	P	3.43611	P	4.86476	P	2.8924	A	3.83306	P	4.21896	P	2.31119	P	3.37311	P	3.66702	P	3.12231	P	4.83094	P	5.87816	P	6.59879	P	5.83076	P	3.89962	A
1416640_at	0.151774	A	0.207467	A	0.166467	A	0.228359	A	0.248568	A	0.145716	A	0.209245	A	0.212353	A	0.107567	A	0.129572	A	0.266295	A	0.174904	A	0.222301	A	0.219064	A	0.768242	A
1416641_at	3.09326	P	4.99723	P	5.57616	P	6.39329	A	5.04906	P	4.92912	P	4.05738	A	4.78049	P	5.58644	P	4.60157	P	5.06374	A	4.65251	A	6.225	P	5.5271	P	8.73117	P
1416642_a_at	381.961	P	406.739	P	397.747	P	393.391	P	461.703	P	433.158	P	400.167	P	392.188	P	424.179	P	418.51	P	459.326	P	408.566	P	410.197	P	418.981	P	440.393	P
1416643_at	0.281362	A	1.81469	A	2.54227	A	2.41784	A	2.03675	A	2.33007	A	0.818146	A	0.637453	A	0.929826	A	1.24913	A	0.994444	A	1.53905	A	1.96803	A	2.14194	A	3.70885	A
1416644_a_at	0.130454	A	0.113711	A	0.290746	A	0.402777	A	0.216125	A	0.269532	A	0.209245	A	0.275799	A	0.264432	A	0.129572	A	0.487342	A	0.268058	A	0.338174	A	0.538578	A	0.41774	A
1416645_a_at	0.0505435	A	0.624559	A	0.452182	A	0.361262	A	0.0281547	A	1.17411	P	0.696893	A	0.540716	A	0.08994	A	0.134976	A	0.121343	A	0.658466	A	0.65748	P	0.728484	A	0.139216	A
1416646_at	0.0615778	A	0.646011	A	0.159174	A	0.481254	A	0.196762	A	0.452981	A	0.292847	A	0.642565	A	0.836771	A	0.0760951	A	0.31708	A	0.590012	A	1.63739	A	0.349969	A	0.233809	A
1416647_at	32.7472	P	45.7909	P	36.6886	P	38.3213	P	40.1989	P	46.3338	P	36.5757	P	42.8199	P	37.1489	P	35.1058	P	45.4494	P	36.811	P	42.7495	P	44.1479	P	48.9886	P
1416648_at	15.6767	P	17.3108	P	19.585	P	20.0506	P	19.9854	P	20.5575	P	16.6437	P	18.5889	P	20.6443	P	18.8743	P	22.3523	P	17.2595	P	17.3378	P	18.3294	P	23.8238	P
1416649_at	351.645	P	376.25	P	368.927	P	373.397	P	401.39	P	387.969	P	388.31	P	365.603	P	411.966	P	366.419	P	372.969	P	384.15	P	372.336	P	394.335	P	408.557	P
1416650_at	0.0207732	A	0.0849227	A	0.122754	A	0.0712913	A	0.0704342	A	0.0739577	A	0.061931	A	0.0382721	A	0.0544725	A	0.0343939	A	0.184082	A	0.0408972	A	0.089127	A	0.0412593	A	0.363086	A
1416651_at	5.81557	P	8.70444	P	8.2702	P	8.92992	P	9.50464	P	9.99582	P	7.90987	P	8.68593	P	9.50441	P	7.60195	P	11.4164	P	9.62928	P	8.99919	P	9.94182	P	12.8564	P
1416652_at	0.385075	P	0.571125	A	0.137313	A	0.512855	A	0.48016	A	1.24214	M	0.67387	P	0.571182	A	1.27526	P	0.908081	P	0.556621	A	0.810108	A	0.119257	A	1.22627	A	0.22703	A
1416653_at	7.38057	P	7.90379	P	11.7093	P	7.42549	P	9.50464	P	11.8023	P	9.75819	P	8.00951	P	8.21609	P	7.5765	P	9.77184	P	10.2849	P	9.39371	P	10.6496	P	10.2924	P
1416654_at	4.43355	A	5.81411	A	7.57906	A	6.99079	A	4.66188	A	7.12073	A	3.18344	A	6.79669	A	7.32262	A	4.06668	A	5.93712	A	8.84279	A	4.35419	A	8.19677	A	7.66644	A
1416655_at	28.7235	P	27.3201	P	30.2323	P	27.0385	P	29.0684	P	31.2244	P	31.5624	P	29.4032	P	35.6654	P	31.5475	P	28.6951	P	28.3418	P	29.3645	P	29.162	P	29.3351	P
1416656_at	4.21179	A	8.71699	P	7.44389	A	7.43775	A	6.64062	M	7.18614	P	6.37793	A	4.9777	M	7.3714	P	6.44778	M	6.63697	A	7.38153	A	6.99821	A	7.35999	A	7.21689	A
1416657_at	7.14981	P	11.1636	P	9.76664	A	14.7247	P	8.05923	P	9.17534	P	7.84143	P	11.662	P	9.38301	P	8.29027	P	10.0149	P	11.1195	P	9.80117	P	9.5683	M	8.64534	A
1416658_at	0.601367	A	0.496824	A	1.00531	A	0.592327	A	1.01319	A	1.14857	A	0.450856	A	0.627235	A	0.896009	A	1.26688	A	2.24734	A	1.50168	A	0.405494	A	0.868371	A	0.844201	A
1416659_at	44.6329	P	42.0589	P	50.1137	P	51.2111	P	45.9601	P	42.8002	P	44.3104	P	45.5251	P	41.5379	P	44.5032	P	39.6892	P	52.4915	P	41.9392	P	48.0161	P	56.9435	P
1416660_at	11.7141	P	13.8944	P	13.7601	P	15.7529	M	14.7488	P	17.2123	P	13.6706	P	14.1827	P	13.4719	P	13.0938	P	14.9227	P	13.8096	P	14.9672	P	16.5826	P	24.0488	P
1416661_at	2.28276	P	4.53738	P	4.61034	P	3.27763	A	3.96576	P	5.43144	P	2.73718	P	3.68934	P	3.1143	P	4.01086	P	3.82203	P	2.8382	P	3.70532	P	5.12491	P	4.83412	P
1416662_at	85.9126	P	77.4778	P	88.9891	P	87.4406	P	103.277	P	100.562	P	82.3333	P	79.5809	P	96.149	P	81.0733	P	82.1233	P	87.0929	P	99.5553	P	85.0164	P	92.0423	P
1416663_at	78.793	P	80.3195	P	82.9526	P	84.4559	P	88.7983	P	76.2666	P	81.864	P	80.3475	P	81.1081	P	83.1948	P	76.9883	P	83.9843	P	83.4523	P	92.5859	P	90.8575	P
1416664_at	2.23294	P	2.25741	A	2.08831	A	3.17815	A	2.87402	A	3.0153	A	2.00075	A	2.0535	A	3.13909	A	1.70169	A	3.05757	A	2.94892	A	2.81308	A	3.86972	P	3.65236	A
1416665_at	18.9169	P	18.9034	P	22.075	P	17.3311	P	19.0101	P	21.0926	P	17.2813	P	14.8298	P	22.3417	P	19.4686	P	18.8651	P	20.9303	P	22.1996	P	22.8894	P	19.9739	P
1416666_at	10.0612	P	6.95315	P	8.96178	P	10.0304	P	7.96022	P	5.94915	P	8.68265	P	10.0404	P	11.9669	P	8.67368	P	12.4925	P	9.31917	P	9.61015	P	9.34166	P	6.02731	P
1416667_at	129.052	P	108.559	P	118.816	P	118.094	P	133.307	P	125.572	P	110.575	P	105.678	P	127.762	P	101.767	P	107.937	P	113.284	P	123.988	P	127.75	P	112.825	P
1416668_at	24.9928	P	23.8009	P	29.2989	P	29.1802	P	26.6751	P	27.0073	P	25.4176	P	25.6569	P	25.7852	P	22.5703	P	23.7319	P	27.3178	P	28.8676	P	29.162	P	28.6143	P
1416669_s_at	146.426	P	118.728	P	124.071	P	125.05	P	124.282	P	128.128	P	126.252	P	121.067	P	143.192	P	129.114	P	131.194	P	149.189	P	123.055	P	142.19	P	145.206	P
1416670_at	0.509273	A	0.972343	A	0.776291	A	1.97124	A	0.547419	A	1.83432	A	0.547715	A	1.09359	A	1.97789	A	2.86494	A	0.723365	A	1.13437	A	0.830288	A	1.49606	A	2.25882	A
1416671_a_at	11.9903	P	12.5758	P	13.2925	P	15.5354	P	13.366	P	13.3608	P	11.7879	P	13.9871	P	14.0344	P	13.6731	P	14.0436	P	14.7825	P	12.7674	P	13.8045	P	17.0594	P
1416672_s_at	6.95474	A	7.00267	A	7.77433	A	8.6575	A	7.90693	A	8.29619	M	7.08987	A	6.28813	A	10.1998	P	6.58688	A	8.41235	A	7.80164	A	6.72556	A	7.8313	A	9.56859	A
1416673_at	2.052	P	1.84326	P	2.12549	A	1.33467	A	2.18733	P	2.23783	M	2.10805	A	0.325097	A	2.01122	P	1.51046	A	2.29369	M	1.352	A	1.22681	A	2.56386	A	2.49036	A
1416674_at	2.13357	A	1.5645	A	3.39971	A	4.26925	A	2.62006	A	2.32169	A	1.39653	A	2.05891	A	1.65238	A	1.84569	A	1.97765	A	3.6557	A	2.51221	A	3.65358	A	2.97548	A
1416675_s_at	0.180558	A	0.512693	A	2.19987	A	0.248573	A	0.419988	A	0.513725	A	0.33214	A	0.688658	A	0.445176	A	0.373175	A	0.605869	A	0.260323	A	1.55018	A	1.58621	A	0.520493	A
1416676_at	289.287	P	325.543	P	302.959	P	341.668	P	342.651	P	359.266	P	289.389	P	313.509	P	272.788	P	332.671	P	299.784	P	286.754	P	316.069	P	318.229	P	367.799	P
1416677_at	385.332	P	410.088	P	382.693	P	411.558	P	460.871	P	398.483	P	396.937	P	407.526	P	385.934	P	398.568	P	416.468	P	412.605	P	400.084	P	412.704	P	440.036	P
1416678_at	28.0688	P	29.0632	P	32.6694	P	26.2082	P	27.1337	P	31.802	P	28.2449	P	26.744	P	33.8884	P	25.4088	P	27.9661	P	31.9586	P	31.6695	P	30.2112	P	34.6209	P
1416679_at	297.719	P	246.066	P	239.731	P	228.754	P	268.113	P	252.166	P	236.744	P	248.124	P	254.135	P	241.308	P	263.847	P	248.923	P	290.694	P	271.134	P	283.314	P
1416680_at	14.2033	P	15.3243	P	19.1312	P	17.6658	P	15.3052	P	20.4856	P	15.4154	P	14.4972	P	15.1261	P	16.6361	P	16.4452	P	15.9541	P	16.998	P	18.4036	P	18.7509	P
1416681_at	4.87027	P	4.88808	P	6.25076	P	6.61243	P	5.80484	P	6.08868	P	5.93347	P	5.7077	P	5.77435	P	5.53412	P	5.31392	P	5.63783	P	5.11164	P	7.09471	P	6.53268	P
1416682_at	1.64803	P	2.58859	P	2.82538	P	3.37141	P	3.58297	P	3.7966	P	2.88167	P	2.5426	P	2.45188	P	2.03839	P	2.81013	P	2.80866	P	3.47255	P	3.44422	P	5.12495	P
1416683_at	20.2206	P	19.3901	P	20.7427	P	12.8325	P	19.7076	P	21.0047	P	21.2182	P	15.0795	P	23.3925	P	23.3885	P	25.9319	P	18.4135	P	15.915	P	21.7984	P	18.3314	P
1416684_at	15.551	P	16.0131	P	16.4553	P	18.504	P	17.4922	P	17.8856	P	18.0283	P	19.6778	P	18.9841	P	17.2735	P	16.0546	P	22.1084	P	17.652	P	21.5885	P	23.0835	P
1416685_s_at	13.7315	P	16.4167	P	12.6289	P	14.5718	P	15.6819	P	15.1806	P	15.1167	P	13.0641	P	14.9095	P	13.1524	P	15.7061	P	16.4109	P	15.0121	P	17.4657	P	18.2157	P
1416686_at	1.61659	A	0.988856	A	2.13293	A	2.49275	A	1.55988	A	1.49656	A	1.22026	A	1.11458	A	1.31725	A	0.919765	A	1.24319	A	1.53905	A	1.99302	A	1.62488	A	3.99152	A
1416687_at	0.187812	A	0.303923	A	0.166467	A	0.158461	A	0.0460624	A	0.600231	A	0.564868	A	0.121344	A	0.195024	A	0.641185	A	1.00406	A	0.182698	A	0.43614	A	0.665062	A	0.0855643	A
1416688_at	0.580215	A	0.592464	A	0.754153	A	0.948431	A	1.2782	A	0.703679	A	0.696893	A	0.576267	A	0.367924	A	0.492204	A	0.965576	A	1.08172	A	1.71219	A	1.20704	A	2.81363	A
1416689_at	3.33412	P	4.00242	P	5.08185	P	7.1804	M	3.72999	A	6.15432	P	3.39522	A	3.59488	A	6.35372	P	4.53301	P	4.12041	A	4.84987	A	5.45928	A	4.83517	A	4.44438	A
1416690_at	5.97643	P	5.97344	P	7.63163	P	5.66595	P	5.56487	P	7.16979	P	4.67406	P	3.26248	P	5.22662	P	6.37196	P	5.34069	P	7.25106	P	7.36617	P	8.48272	P	7.56651	P
1416691_at	5.21308	P	7.34991	P	6.76834	P	8.31764	P	6.46702	P	6.21174	P	4.28297	P	5.90656	P	7.33075	P	6.52364	P	7.98337	P	5.22226	P	4.87794	P	6.4059	P	9.0889	P
1416692_at	3.45203	A	4.13428	A	4.60286	A	4.60287	A	4.66188	A	5.12688	A	3.7471	A	4.39286	A	4.83356	A	3.76316	A	5.17996	A	5.11279	A	4.59389	A	5.91003	A	6.61815	A
1416693_at	0.0615778	A	0.0801766	A	0.151885	A	0.533984	A	0.0952015	A	0.172397	A	0.203706	A	0.111921	A	0.151416	A	0.0813881	A	0.327191	A	0.329791	A	0.149481	A	0.132595	A	0.260953	A
1416694_at	0.102447	A	1.13263	A	0.916602	A	1.31797	A	0.861144	A	0.978014	A	0.320897	A	0.750346	A	0.709558	A	0.838106	A	1.23367	A	1.70329	A	1.38838	A	2.80465	A	2.49036	A
1416695_at	23.2499	P	29.4071	P	27.8574	P	25.1363	P	32.6547	P	32.6799	P	29.0748	P	26.3956	P	35.468	P	30.7529	P	31.9164	P	29.3861	P	26.5846	P	31.5203	P	39.2238	P
1416696_at	18.0321	P	16.6384	P	20.1298	P	24.2897	P	19.018	P	19.0146	P	20.5764	P	19.7741	P	29.5291	P	16.7083	P	23.0635	P	20.7172	P	16.5236	P	18.1606	P	24.9784	P
1416697_at	24.2994	P	28.0932	P	29.6328	P	31.2442	P	29.6096	P	28.5467	P	25.4434	P	25.1081	P	29.5291	P	29.9188	P	27.0287	P	29.4214	P	31.6501	P	27.4874	P	33.1469	P
1416698_a_at	17.778	P	21.3967	P	12.5082	P	16.7335	P	12.2846	P	16.0245	P	9.03238	P	17.4312	P	19.3275	P	11.1297	P	16.5386	P	19.118	P	11.1906	P	14.4897	P	17.3267	P
1416699_at	125.064	P	129.547	P	140.543	P	143.079	P	140.478	P	135.526	P	145.929	P	148.485	P	152.555	P	136.066	P	140.218	P	136.927	P	142.735	P	159.768	P	177.426	P
1416700_at	3.26172	P	3.99643	P	5.5387	P	5.60557	P	5.32537	P	6.89169	P	5.77938	P	4.13535	P	7.67211	P	7.41118	P	6.82244	P	6.15465	P	4.15877	P	3.9746	P	3.71591	P
1416701_at	6.52454	P	6.76763	P	6.85838	P	8.76888	P	7.15503	P	6.95714	P	7.00927	P	6.70513	P	8.67024	P	8.11159	P	8.10603	P	6.98273	P	6.87772	P	8.2699	P	9.97696	P
1416702_at	0.780616	A	2.63529	A	1.04968	A	0.910242	A	1.87955	A	1.88485	A	0.78344	A	0.525514	A	1.69417	A	0.972416	A	1.51805	A	0.551915	A	1.52528	A	2.26512	A	4.06223	A
1416703_at	43.5141	P	40.7023	P	35.0166	P	42.68	P	36.5689	P	36.6675	P	41.6111	P	45.1238	P	37.4644	P	35.1125	P	44.1669	P	38.4606	P	31.5145	P	45.4458	P	39.5603	P
1416704_at	14.3484	P	15.7269	P	19.6456	P	23.9096	P	14.6314	P	16.9155	P	18.8274	P	17.0122	P	20.1896	P	16.2226	P	18.2319	P	18.5629	P	17.2416	P	19.9577	P	22.9094	P
1416705_at	11.1898	P	13.0059	P	13.1567	P	14.916	P	13.1401	P	11.2845	P	10.6176	P	12.0736	P	12.6272	P	12.3015	P	13.864	P	14.8183	P	14.6088	P	15.2361	P	20.1839	P
1416706_at	20.6092	P	18.4307	P	19.7742	P	15.1649	P	18.0134	P	15.4138	P	16.2552	P	16.1578	P	20.1656	P	14.4165	P	19.1012	P	20.7669	P	16.9788	P	22.9369	P	22.4886	P
1416707_a_at	0.829351	A	0.512693	A	0.444833	A	0.618956	A	0.999323	A	1.06337	A	0.78344	A	0.576267	A	0.624516	A	0.463746	A	0.723365	A	0.612846	A	0.824108	A	0.54489	A	1.07265	A
1416708_a_at	0.853801	A	1.54187	A	1.64996	A	1.82358	A	0.771854	A	1.14006	A	0.969061	A	0.354852	A	1.32565	A	1.20774	A	0.517084	A	1.21701	A	0.411621	A	1.896	A	1.5107	A
1416709_a_at	9.52668	P	12.2746	P	10.7904	P	10.1365	P	9.8042	P	12.4892	P	11.6997	P	10.4841	P	7.85893	P	10.665	P	8.94503	P	12.9356	P	11.3182	P	13.1066	P	13.828	P
1416710_at	0.349385	A	0.268135	A	0.650913	A	0.3768	A	0.235566	A	0.858235	A	0.0941458	A	0.280711	A	0.107567	A	0.200438	A	0.245863	A	0.421977	A	0.356519	A	0.243904	A	0.795851	A
1416711_at	0.214588	A	0.197451	A	0.364058	A	0.460251	A	0.751313	A	0.269532	A	0.298451	A	0.0249993	A	0.479426	A	0.0813881	A	0.131884	A	0.0568876	A	0.185847	A	0.563833	A	0.541081	A
1416712_at	21.3706	P	24.3676	P	26.8563	P	26.9396	P	22.2772	P	25.0286	P	23.8948	P	25.1142	P	27.6583	P	23.4884	P	25.8736	P	26.378	P	28.1128	P	32.5028	P	32.3154	P
1416713_at	2.22124	A	2.77566	A	2.14037	A	2.46392	A	2.16579	A	2.22105	A	2.395	A	1.95092	A	1.68582	A	1.44494	A	3.32236	A	1.54652	A	3.31539	A	4.05985	A	7.13131	A
1416714_at	3.49443	P	4.83961	P	4.54301	P	4.16826	P	4.21695	P	6.44129	P	3.2681	P	3.57268	P	4.30854	P	3.96747	P	3.93064	P	3.08167	P	4.10836	P	4.32895	P	5.40892	P
1416715_at	0.170921	A	0.640644	A	0.430138	A	0.325156	A	0.235566	A	0.892493	A	0.864494	A	1.14084	A	0.238449	A	0.55504	A	0.407619	A	0.529033	A	0.466813	A	1.38031	A	0.335803	A
1416716_at	2.51238	P	1.55318	A	3.8104	P	2.30859	A	2.55493	A	2.12872	A	1.8877	A	2.3518	A	2.60119	A	1.77363	A	3.17639	A	2.41667	A	2.39323	A	4.23046	A	4.39482	A
1416717_at	0.0863683	A	0.0707355	A	0.108208	A	0.213264	A	0.274663	A	0.109969	A	0.315281	A	0.164151	A	0.229777	A	0.211442	A	0.142387	A	0.283515	A	0.307626	A	0.243904	A	1.39228	A
1416718_at	2.03455	M	2.06121	A	2.32637	A	2.49851	A	3.33368	P	1.95219	A	1.80453	A	1.44216	A	1.28366	M	2.21367	M	2.98435	A	2.65348	A	2.81935	A	3.44422	A	2.72925	A
1416719_a_at	126.336	P	144.959	P	138.892	P	139.177	P	150.09	P	162.41	P	141.588	P	145.984	P	156.971	P	163.603	P	150.094	P	155.685	P	146.821	P	156.419	P	166.469	P
1416720_at	25.1268	P	29.5489	P	26.7047	P	30.9052	P	22.1018	P	28.6656	P	23.5081	P	25.2483	P	21.4813	P	25.8899	P	23.7486	P	26.9222	P	28.8611	P	30.9952	P	38.2733	P
1416721_s_at	23.1238	P	23.0887	P	21.6207	P	19.6811	P	20.2633	P	24.3683	P	23.6692	P	22.2396	P	27.3093	P	23.8613	P	22.6201	P	24.645	P	24.3941	P	20.3296	P	23.6205	P
1416722_at	5.9859	P	6.6688	P	6.0858	M	6.53934	A	6.369	P	8.42656	P	7.49951	P	6.80814	P	7.7371	P	5.82335	P	8.04471	P	8.61164	P	8.07099	P	9.17508	P	10.6653	P
1416723_at	4.19028	P	5.59393	M	5.43382	M	6.04719	P	5.81985	P	8.39397	P	7.13328	P	6.77952	P	7.81833	P	6.9922	P	8.8578	P	9.21095	P	8.75112	P	10.4692	P	9.53994	P
1416724_x_at	4.67475	P	5.94278	P	5.46378	P	5.56332	P	4.62473	P	6.66248	P	4.24636	P	6.11714	P	6.22325	P	6.44146	P	6.58394	P	5.78351	P	5.42766	P	4.59836	P	8.35935	P
1416725_at	0.428754	A	1.60982	A	1.27917	A	2.8459	A	2.07256	A	0.216668	A	0.77766	A	0.550862	A	0.997393	A	0.693101	A	1.55578	A	1.09677	A	1.13372	A	2.64842	A	2.25181	A
1416726_s_at	14.8794	P	17.2651	P	15.3224	P	16.6564	A	16.0196	P	16.442	P	15.7969	P	18.5589	P	24.9431	P	18.9403	P	15.8931	P	23.4128	P	14.1162	M	19.025	P	20.4447	P
1416727_a_at	331.849	P	378.797	P	374.428	P	394.166	P	431.609	P	381.836	P	386.929	P	384.641	P	373.2	P	389.201	P	396.727	P	390.616	P	401.529	P	400.399	P	446.441	P
1416728_at	57.7229	P	59.834	P	55.8763	P	55.4941	P	62.2078	P	57.0569	P	54.9922	P	53.698	P	66.1784	P	53.8785	P	61.6464	P	56.06	P	53.5073	P	50.1486	P	76.3708	P
1416729_at	374.379	P	389.295	P	364.564	P	388.676	P	419.475	P	380.204	P	363.676	P	378.1	P	383.283	P	381.31	P	379.931	P	353.564	P	354.231	P	374.187	P	400.715	P
1416730_at	73.9676	P	91.2392	P	79.1901	P	89.7111	P	86.7612	P	80.9195	P	82.1791	P	81.3531	P	72.9143	P	76.1737	P	61.7664	P	71.5957	P	69.9303	P	88.2082	P	82.541	P
1416731_at	15.891	P	17.8146	P	17.2563	P	19.7848	P	15.1876	P	17.116	P	15.3773	P	18.0426	P	19.3515	P	16.6689	P	16.131	P	18.9045	P	16.9723	P	19.356	P	23.0545	P
1416732_at	4.92935	P	5.3438	P	5.24658	P	5.28014	P	5.5424	P	6.35933	P	5.50236	P	5.4865	P	6.97281	P	5.42738	P	5.96376	P	6.45997	P	6.75725	P	7.33345	P	6.82477	P
1416733_at	13.782	P	16.5731	P	14.6807	P	16.0729	P	14.7488	P	15.1806	P	12.0212	P	15.2639	P	17.1452	P	15.3512	P	14.7948	P	16.4252	P	14.2122	P	19.9779	P	18.1217	P
1416734_at	2.01421	A	2.12457	A	3.36985	A	1.67659	A	2.43211	A	2.93194	A	2.56291	A	1.84859	A	2.25254	A	1.73765	A	3.08501	A	2.50553	A	2.01176	A	2.36246	A	3.18678	A
1416735_at	21.4821	P	22.5238	P	24.2488	P	22.8041	P	25.2934	P	30.5515	P	19.8262	P	19.5151	P	23.3606	P	20.1628	P	20.4985	P	23.7741	P	24.7161	P	27.5078	P	22.8223	P
1416736_at	5.88492	A	7.74174	A	7.82691	A	8.6142	P	7.87648	A	9.48422	A	6.80481	A	7.15207	A	7.59899	A	6.24567	A	7.73778	A	9.03773	A	6.187	A	9.70167	A	12.0295	A
1416737_at	0.39532	A	0.496824	A	0.430138	A	0.932054	A	0.594727	A	0.66062	A	0.806572	A	0.490125	A	0.768973	A	0.497904	A	1.71569	A	0.62806	A	0.780865	A	0.932104	A	1.09346	A
1416738_at	20.0855	P	20.3061	P	22.5747	P	20.0895	P	25.6947	P	27.182	P	23.2183	P	22.4456	P	19.4233	P	26.9936	P	29.4398	P	27.1624	P	32.3802	P	24.8163	P	31.5061	P
1416739_a_at	5.03522	P	6.69968	P	6.74583	P	6.78925	A	8.99868	P	9.00455	P	6.62529	P	4.61177	P	5.85602	P	7.22062	P	9.93683	P	8.42374	P	11.3437	P	7.25386	P	9.64021	P
1416740_at	2.27983	A	4.57962	P	3.13109	M	6.16244	P	3.38494	A	3.47292	A	2.76726	A	3.29013	P	2.7669	M	2.65727	P	4.44482	A	3.72916	P	4.56234	P	5.06562	P	4.72778	P
1416741_at	0.319014	A	0.922907	A	0.276099	A	0.581694	A	0.446686	A	0.557015	A	0.456536	A	0.7349	A	1.00583	A	0.902241	A	0.536869	A	0.612846	A	0.149481	A	0.741181	A	0.637309	A
1416742_at	11.0705	P	14.5404	P	15.6773	P	17.4083	P	13.5844	P	14.2875	P	12.0969	P	12.9755	P	15.9199	P	13.4777	P	13.4104	P	15.9113	P	17.4532	P	17.115	P	22.5757	P
1416743_at	12.1803	P	14.2624	P	14.0091	P	17.8139	P	12.8676	P	14.0458	P	11.2589	P	11.6914	P	15.5672	P	8.96809	P	12.5011	P	14.9612	P	12.4735	P	12.892	P	14.498	P
1416744_at	0.0863683	A	0.227585	A	0.232197	A	0.133882	A	0.287753	A	0.669237	A	0.0887482	A	0.154586	A	0.212414	A	0.183978	A	0.497265	A	0.931016	A	1.2144	A	0.488136	A	0.527354	A
1416745_x_at	1.40351	P	0.884566	A	2.4008	A	0.366438	A	2.52601	A	1.64029	A	0.354661	A	1.5593	P	0.221099	A	1.24321	M	0.946308	A	1.67345	A	1.89935	A	0.356229	A	2.30089	A
1416746_at	6.08386	P	7.91003	P	7.18112	P	11.345	P	6.98084	P	8.82554	P	6.11236	P	9.39395	P	8.99436	P	8.53302	P	11.744	P	11.407	P	8.91013	P	12.7176	P	15.5001	P
1416747_at	7.15941	P	9.51584	P	9.35286	P	12.0811	P	9.08292	P	9.40296	P	8.89494	P	9.48118	P	11.0719	P	9.32703	P	9.0235	P	9.62207	P	8.17265	P	9.08181	P	12.0583	M
1416748_a_at	1.51402	P	2.6061	P	3.20569	P	1.8803	P	2.02244	P	2.94861	P	1.50264	A	2.46619	P	3.51045	P	1.6957	M	2.98435	P	2.98581	P	2.65632	P	1.90246	A	3.22202	P
1416749_at	0.324061	A	0.334802	A	0.364058	A	0.844984	A	0.287753	A	0.487712	A	0.242578	A	0.197831	A	1.28366	A	0.378811	A	0.44756	A	0.329791	A	0.338174	A	0.337454	A	0.768242	A
1416750_at	30.9595	P	35.2967	P	31.2115	P	23.0721	P	34.9634	P	35.4604	P	33.5545	P	25.2849	P	37.7562	P	29.6164	P	31.0836	P	30.4297	P	31.6824	P	30.7429	P	31.5863	P
1416751_a_at	4.96047	P	7.15757	P	7.40634	P	7.19877	P	5.89494	P	8.67902	P	6.19261	P	6.43079	P	6.59008	P	6.36564	P	8.44732	P	6.42364	P	6.44671	P	8.8088	P	8.61674	P
1416752_at	0.147015	A	0.113711	A	0.496295	A	1.02507	A	0.294308	A	1.38644	A	0.21479	A	0.241537	A	0.264432	A	0.200438	A	0.46747	A	0.42964	A	0.632835	A	0.268793	A	1.99263	A
1416753_at	7.22346	A	8.56024	A	12.3726	A	3.53589	A	5.90246	A	6.80166	A	4.7965	A	9.16152	A	7.30635	A	9.89863	A	6.73415	A	6.09646	A	6.21866	A	8.40955	A	9.0889	A
1416754_at	0.10476	A	0.517989	A	0.188358	A	0.407983	A	0.171081	A	0.322167	A	0.354661	A	0.389718	A	0.470868	A	0.173038	A	0.801217	A	0.190486	A	0.997342	A	0.418943	A	0.49306	A
1416755_at	7.0858	P	10.0781	P	10.7226	P	10.5802	P	8.42528	P	10.6122	P	5.82867	P	10.5309	P	9.5125	P	8.91046	P	8.99735	P	11.9385	P	7.44233	P	13.8985	P	15.3703	P
1416756_at	10.7035	P	14.9094	P	13.119	P	21.6104	P	11.3776	P	11.8346	P	10.9758	P	12.5035	P	17.4733	P	15.168	P	16.5131	P	15.0613	P	9.80754	P	19.2209	P	20.7851	P
1416757_at	0.433916	P	0.748471	P	0.503651	A	0.899347	A	0.164687	A	0.190132	A	0.71994	P	0.135543	A	0.853704	A	1.08982	P	1.05207	A	0.54429	A	1.55018	P	1.09179	A	1.52464	A
1416758_at	4.32872	A	7.36855	A	9.84188	A	17.1125	A	9.2745	A	10.6447	A	7.35668	A	12.9755	A	7.28196	P	5.09515	A	5.25142	A	14.1531	A	12.365	A	18.9101	A	17.6302	A
1416759_at	0.454611	A	0.0707355	A	0.166467	A	0.133882	A	0.183901	A	0.0558142	A	0.0460101	A	0.0563145	A	0.142667	A	0.339427	A	0.245863	A	0.112272	A	0.0951442	A	0.0593526	A	0.186423	A
1416760_at	1.1344	A	4.25437	A	5.53121	A	2.30859	A	5.57986	A	3.97892	A	1.54987	A	5.01719	A	4.7434	A	3.18371	A	1.46138	A	4.95946	A	4.60651	A	4.34865	A	3.90668	A
1416761_at	1.96197	A	0.94486	A	1.40516	A	1.82358	A	1.14535	A	2.31331	A	1.56169	A	1.03074	A	0.419455	A	1.29057	A	1.09041	A	1.17195	A	1.28893	A	2.90889	A	2.8066	A
1416762_at	44.2094	P	35.6993	P	65.9716	P	32.5024	P	56.9119	P	54.1422	P	46.4026	P	37.6646	P	68.0117	P	32.8218	P	53.0316	P	40.7608	P	53.7218	P	46.2152	P	29.4079	P
1416763_at	22.6233	P	22.4442	P	21.6964	P	21.3695	P	25.2694	P	25.1082	P	23.637	P	23.5016	P	27.3648	P	21.5875	P	24.8746	P	23.0939	P	25.225	P	24.5244	P	25.5015	P
1416764_at	23.2674	P	29.9742	P	28.214	P	26.3662	P	28.4551	P	27.555	P	26.8074	P	26.249	P	32.9399	P	29.0319	P	29.1669	P	28.8852	P	28.6676	P	29.087	P	34.9786	P
1416765_s_at	21.4995	P	21.0659	P	23.2261	P	20.7777	P	24.2034	P	21.1804	P	21.3274	P	22.0154	P	25.2053	P	23.089	P	21.6989	P	25.0696	P	20.8688	P	23.6557	P	29.5317	P
1416766_at	170.972	P	181.092	P	178.948	P	190.823	P	198.095	P	190.663	P	174.353	P	174.029	P	194.532	P	187.186	P	185.548	P	183.264	P	190.314	P	181.02	P	194.547	P
1416767_a_at	47.3838	P	45.5554	P	54.2675	P	49.9813	P	53.5457	P	42.9338	P	51.0713	P	50.7816	P	51.9296	P	47.8759	P	45.7414	P	53.147	P	51.5314	P	54.0258	P	59.2826	P
1416768_at	54.2182	P	49.8197	P	48.6967	P	49.7423	P	60.0368	P	50.6525	P	52.049	P	55.0768	P	61.1806	P	54.2571	P	57.0692	P	58.4064	P	52.6817	P	58.1016	P	57.0979	P
1416769_s_at	20.4392	P	22.4242	P	24.0821	P	24.0669	P	22.82	P	22.7198	P	23.1024	P	24.9923	P	26.3172	P	24.4412	P	23.7569	P	27.1624	P	22.6757	P	26.3041	P	29.8376	P
1416770_at	8.90651	P	9.81251	P	10.2408	P	10.912	P	12.0595	P	13.022	P	10.825	P	10.5835	M	10.9186	P	9.88577	P	10.5696	M	10.9757	P	10.1515	A	10.9904	A	11.9361	M
1416771_at	18.8204	P	21.5159	P	21.2498	P	21.1418	P	20.3109	P	21.4278	P	22.626	P	22.4214	P	21.019	P	19.4752	P	21.3382	P	23.7387	P	23.4092	P	24.4022	P	27.1154	P
1416772_at	75.8765	P	67.8058	P	87.1296	P	77.4825	P	87.5249	P	83.9406	P	74.9548	P	69.7692	P	78.6197	P	79.1847	P	73.9508	P	72.3443	P	80.4987	P	81.8893	P	90.0061	P
1416773_at	12.2403	P	7.87885	P	5.26156	A	7.96626	A	7.54954	A	8.22283	M	8.42065	P	15.0498	P	6.89141	P	11.8672	P	12.999	P	14.1531	P	5.1306	A	10.9703	A	15.5939	A
1416774_at	3.12329	A	1.47974	A	0.23951	A	3.15476	A	2.1084	A	1.83432	A	3.03244	A	2.5153	A	2.40208	A	2.99964	A	2.56171	A	3.26587	A	1.01593	A	2.85676	A	5.31661	A
1416775_at	4.15342	P	5.74678	P	7.78935	P	6.99079	M	6.4444	M	7.96191	P	4.16708	P	6.01465	P	6.34557	P	6.25829	P	5.09952	M	5.25144	P	5.14955	A	7.30692	P	7.73783	A
1416776_at	0.908327	A	1.5645	A	0.857502	A	0.720716	A	0.171081	A	0.57431	A	1.23786	A	0.884818	A	0.896009	A	0.373175	A	1.71569	A	0.322087	A	2.18051	A	0.412663	A	1.86673	A
1416777_at	0.334173	A	0.683654	A	0.474235	A	0.581694	A	0.426656	A	0.452981	A	0.847104	A	0.241537	A	0.997393	A	0.589438	A	0.625518	A	1.08172	A	0.991149	A	0.275023	A	0.315362	A
1416778_at	11.784	P	11.6162	P	14.945	P	11.1378	P	12.712	P	16.6427	P	12.5892	P	10.303	P	14.741	P	9.73151	P	13.0419	P	14.103	P	10.5402	P	13.5427	P	12.0439	P
1416779_at	4.23946	P	5.62448	P	6.53576	P	4.00814	P	4.96704	P	7.58649	P	5.72394	P	4.21364	P	5.05473	P	5.64722	P	4.88471	P	4.93024	P	5.78187	P	6.6177	P	6.31907	P
1416780_at	7.97926	P	10.2744	P	14.1902	P	12.8578	P	11.9199	P	13.5946	P	10.6176	P	12.7571	P	11.0881	P	10.3234	P	13.0676	P	13.251	P	10.961	P	11.2311	P	15.8825	P
1416781_at	0.483184	A	0.480985	A	5.0519	A	0.560461	A	1.08961	A	1.49656	A	0.484972	A	3.30118	A	0.828302	A	0.646945	A	0.840014	A	5.25874	A	0.405494	A	2.32352	A	0.899508	A
1416782_s_at	2.01711	A	2.64113	A	4.19154	A	3.71259	A	3.17282	A	3.02363	A	1.68001	A	3.86745	A	2.89106	A	2.98126	A	3.12158	A	4.11071	A	3.48513	A	3.03278	A	5.78552	A
1416783_at	0.47018	A	0.334802	A	0.562521	A	0.397574	A	0.730797	A	0.695072	A	0.143118	A	0.657912	A	1.45986	A	0.11879	A	0.507178	A	0.291237	A	1.0779	A	0.23769	A	0.671729	A
1416784_at	0.334173	A	0.202455	A	0.246824	A	0.294385	A	0.0581901	A	0.772454	A	0.564868	A	0.339958	A	0.203723	A	0.345042	A	0.762335	A	0.734364	A	0.793217	A	0.582789	A	0.568551	A
1416785_at	2.23294	P	2.06121	P	3.20569	P	3.81294	A	2.79409	P	3.28173	A	1.78079	P	1.51133	A	1.87785	A	1.60596	P	3.23116	P	2.26844	P	4.13356	P	3.5685	P	5.17463	P
1416786_at	3.19847	A	3.56084	A	3.06396	A	4.85997	A	4.00265	P	4.97033	A	4.01475	A	4.18008	A	6.78557	P	4.14736	P	5.8305	P	5.64512	A	4.25332	A	4.65097	A	5.62915	A
1416787_at	2.93448	P	3.97847	P	5.99584	P	4.67454	P	3.72999	P	6.62972	P	4.43561	P	3.85073	P	4.38244	P	3.59633	P	5.07269	P	5.18577	P	4.33528	P	7.4197	M	9.09606	P
1416788_a_at	29.4508	P	32.3371	P	35.7309	P	34.7726	P	32.2003	P	33.2411	P	32.7989	P	31.8397	P	37.7089	P	30.8539	P	33.949	P	31.8741	P	36.3373	P	36.3905	P	35.1538	P
1416789_at	35.9244	P	40.7092	P	40.5362	P	38.9	P	38.9054	P	40.6533	P	40.6666	P	38.1557	P	41.6403	P	35.0246	P	39.1831	P	38.8535	P	39.4641	P	43.7292	P	43.5931	P
1416790_a_at	13.9066	P	13.2759	P	14.243	P	11.6592	P	13.1946	P	14.376	P	13.6516	P	12.9165	P	16.4887	P	11.6859	P	16.0971	P	15.6186	P	15.6011	P	16.1851	P	16.4094	P
1416791_a_at	3.46414	A	5.15514	A	5.83094	A	1.30685	A	5.19086	A	5.64522	A	5.011	A	4.90441	A	5.69266	A	4.78252	A	8.37736	A	3.42779	A	1.68725	A	6.4059	A	1.38532	A
1416792_at	24.0815	P	22.8826	P	23.3776	P	24.6504	P	19.8108	P	24.4559	P	23.3471	P	24.706	P	31.358	P	29.0722	P	22.21	P	29.6259	P	21.5309	P	23.0928	P	28.9637	P
1416793_at	51.4156	P	49.6874	P	61.0864	P	63.2567	P	59.1611	P	56.8695	P	60.1167	P	57.3446	P	63.2821	P	48.7601	P	55.2289	P	64.9555	P	57.3704	P	60.3729	P	70.2743	P
1416794_at	28.1364	P	25.8446	P	38.4752	P	30.5332	P	30.6285	P	33.6915	P	30.8083	P	27.3862	P	34.5441	P	26.7727	P	30.4811	P	34.2388	P	35.0241	P	32.5847	P	37.1697	P
1416795_at	9.23905	P	8.35359	P	12.6062	P	8.78127	P	8.25742	P	8.36953	P	9.40758	P	9.44047	P	10.5472	P	9.14749	P	12.0712	P	11.5938	P	10.8335	P	9.07515	P	11.778	P
1416796_at	1.46294	P	3.14613	P	2.63165	P	2.1939	A	3.37761	P	3.02363	P	1.20854	P	2.85477	P	3.16387	P	2.72439	P	2.89272	P	2.52773	P	3.64239	P	3.34617	P	5.32371	P
1416797_at	0.0440086	A	0.0520885	A	0.108208	A	0.345762	A	0.064299	A	0.304645	A	0.209245	A	0.0838931	A	0.098761	A	0.194945	A	0.121343	A	0.291237	A	0.307626	A	0.132595	A	0.410902	A
1416798_a_at	1.40068	A	1.39526	A	1.67965	A	1.87462	A	0.833623	A	1.12303	A	1.23786	A	1.5593	A	1.71088	A	0.452383	A	2.59858	A	3.04481	A	1.01593	A	1.04064	A	2.77143	A
1416799_at	16.8598	P	12.9031	P	16.478	P	13.358	P	14.0293	P	15.5424	P	14.1204	P	13.7738	P	14.0505	P	19.7396	P	13.3419	P	17.0456	P	14.9929	P	15.6061	P	16.7705	P
1416800_at	10.0448	P	10.0085	P	11.9881	P	11.4455	P	10.8906	P	11.9317	P	11.5548	P	10.642	P	11.58	P	14.149	P	10.1537	P	10.5441	P	10.1515	P	11.5857	P	10.7155	A
1416801_at	2.21831	A	1.38964	A	3.07888	A	0.915692	A	2.65627	A	2.86521	A	2.74921	A	2.02108	A	4.30854	M	2.53542	A	2.55249	A	2.0903	A	1.51283	A	2.28458	A	1.14203	A
1416802_a_at	1.40633	P	1.81469	A	3.63862	P	1.72739	A	1.48217	P	2.7901	P	1.8877	M	1.84322	P	2.36056	P	1.3736	P	1.56521	A	2.97843	P	3.74308	P	2.72651	P	3.37008	P
1416803_at	1.66807	P	2.86361	P	3.60128	P	4.07926	P	3.39226	P	4.18587	P	3.07469	P	2.03729	P	2.79174	P	3.5593	P	3.41344	P	4.75487	P	3.29025	P	2.2781	A	5.08237	P
1416804_at	0.543341	A	0.753888	A	0.0646694	A	0.439301	A	0.196762	A	0.539708	A	0.6279	A	0.399707	A	0.221099	A	0.537873	A	0.975203	A	0.322087	A	0.929238	A	0.576469	A	1.36444	A
1416805_at	0.799542	M	0.93388	A	0.217576	A	0.763813	A	1.08961	A	1.34403	A	0.553431	A	1.23035	A	0.963621	A	0.566497	A	1.36671	M	1.30703	M	0.540525	A	1.83783	A	1.13509	A
1416806_at	2.80613	A	7.42445	A	8.13494	A	9.34565	A	6.48965	A	7.43948	A	5.69315	A	3.87302	A	5.65998	A	5.27056	A	3.97586	A	7.07703	A	2.83817	A	8.12365	A	5.45154	A
1416807_at	64.4321	P	60.0945	P	67.1857	P	52.0798	P	64.1227	P	81.3612	P	73.5846	P	63.7653	P	67.0912	P	60.6065	P	67.9624	P	61.2516	P	73.8905	P	61.4505	P	70.2965	P
1416808_at	5.14126	P	6.66263	P	6.0933	P	4.66259	P	6.51983	P	9.28916	P	5.07847	P	5.53751	P	6.79371	P	6.40355	P	6.01703	P	6.67062	P	5.79453	P	8.56255	P	8.06636	P
1416809_at	385.206	P	405.333	P	406.921	P	404.366	P	448.042	P	395.169	P	408.661	P	363.58	P	402.53	P	402.875	P	403.677	P	392.285	P	392.75	P	395.101	P	426.898	P
1416810_at	12.9055	P	17.2716	P	19.2295	P	18.8593	P	16.0354	P	17.9257	P	18.1561	P	16.9644	P	17.0892	P	16.9251	P	20.6666	P	20.8379	P	23.5637	P	18.1066	P	26.0102	P
1416811_s_at	2.25345	P	3.5549	P	4.66271	P	4.77019	P	5.35528	P	4.44218	P	4.11222	P	3.35651	P	4.7188	P	3.89932	P	5.91935	P	3.72916	P	6.85236	P	5.30286	P	7.13131	P
1416812_at	3.01529	P	4.35661	P	3.82535	M	5.60557	A	3.59766	A	4.87965	P	3.78964	P	3.21276	P	3.99624	P	3.46678	P	3.9216	P	3.43515	A	3.83751	A	3.38539	A	3.92789	A
1416813_at	2.69011	P	3.61438	M	1.6945	A	1.396	A	3.09252	A	2.42222	A	2.96607	P	2.32461	A	2.79174	M	2.6146	A	3.40434	A	3.17748	A	3.0076	A	4.76937	A	3.45473	A
1416814_at	2.31798	M	2.80496	A	2.75831	A	2.79943	A	2.74328	A	2.58958	A	2.8877	A	2.3899	A	3.06472	P	3.16528	A	2.31221	P	3.53075	A	1.96803	A	3.67977	A	3.20792	A
1416815_s_at	14.6458	P	16.1497	P	16.3647	P	14.61	P	15.47	P	18.5103	P	15.4917	P	20.1479	P	17.2172	P	15.5476	P	17.6824	P	18.6412	P	18.8904	P	18.3294	P	19.7857	P
1416816_at	41.5468	P	45.4307	P	44.3943	P	42.6664	P	44.0249	P	40.5038	P	42.6088	P	39.2383	P	40.8924	P	39.9225	P	43.0861	P	39.4498	P	37.9942	P	46.1534	P	49.5389	P
1416817_at	4.01236	A	4.83961	A	6.83587	A	6.50281	A	3.70057	A	4.66516	A	3.70457	A	4.12976	A	3.64231	A	3.55313	A	6.01703	A	4.594	A	4.29745	A	5.59969	A	8.06636	A
1416818_at	6.31183	P	4.8275	P	7.29372	P	6.80146	A	4.95213	A	6.49865	A	7.07747	P	6.41937	A	7.24943	P	7.4239	P	7.60607	P	7.17131	P	5.55413	A	7.75824	A	4.86957	A
1416819_at	20.7759	P	26.0522	P	27.4706	P	26.6429	P	30.1269	P	27.7455	P	28.6014	P	25.9437	P	29.3389	P	27.4558	P	29.0759	P	30.8174	P	25.6502	P	27.9433	P	28.7526	P
1416820_at	0.116386	A	0.192454	A	0.224885	A	0.233404	A	0.120267	A	0.216668	A	0.181596	A	0.193002	A	0.203723	A	0.086695	A	0.215072	A	0.120132	A	0.228384	A	0.114188	A	0.363086	A
1416821_at	0.932947	A	0.278333	A	0.496295	A	1.6484	A	0.261601	A	2.21266	A	0.304057	A	0.434764	A	1.25845	A	1.89379	A	0.347374	A	0.452613	A	0.632835	A	1.42531	A	0.554814	A
1416822_at	0.0705174	A	0.0849227	A	0.130032	A	0.233404	A	0.0952015	A	0.1368	A	0.126723	A	0.0885368	A	0.11636	A	0.0760951	A	0.131884	A	0.127983	A	0.149481	A	0.144895	A	0.220254	A
1416823_a_at	32.0391	P	33.9477	P	26.4924	P	36.0315	P	25.9999	P	36.21	P	32.0829	P	31.045	P	26.5712	P	27.7774	P	30.6049	P	33.8871	P	29.4936	P	37.2799	P	41.543	P
1416824_at	10.1796	P	9.86307	P	15.4583	P	12.6049	P	11.9897	P	14.0217	P	11.3282	P	9.73729	P	14.0585	P	10.7295	P	12.8618	P	13.8812	P	13.7389	P	14.9939	P	14.7863	P
1416825_at	3.99092	A	4.60377	M	2.99685	A	5.0218	A	3.96576	A	2.21266	A	2.71914	A	0.864062	A	4.40706	A	3.47911	P	5.26928	P	3.75854	A	3.43483	A	4.29611	A	4.99723	A
1416826_a_at	10.4034	P	8.02859	M	11.1293	P	10.8494	M	11.1533	A	13.0704	P	10.4857	P	11.3743	P	14.9897	P	10.0273	P	9.81527	P	11.7087	P	9.22824	P	9.695	P	10.5792	A
1416827_at	2.32679	A	3.28205	A	4.84231	A	1.14615	A	2.30958	A	3.99548	A	2.79736	A	2.15091	A	3.46098	A	4.02946	P	2.4602	A	3.10378	A	3.29653	A	5.65249	A	2.85584	A
1416828_at	0.14464	A	0.123411	A	0.0574317	A	0.715339	A	0.151932	A	0.0649	A	0.0941458	A	0.0472518	A	0.0722474	A	0.322603	A	0.0237251	A	0.127983	A	0.125295	A	0.200469	A	0.383568	A
1416829_at	270.707	P	265.573	P	240.186	P	268.974	P	304.888	P	258.037	P	251.551	P	257.301	P	264.449	P	265.647	P	236.787	P	256.964	P	271.438	P	277.205	P	293.444	P
1416830_at	15.3676	P	15.3178	P	19.3959	P	18.1878	P	13.3972	P	19.9423	P	13.6453	P	16.9464	P	20.8277	P	14.7953	P	20.2631	P	15.0542	P	16.9275	P	19.0385	P	22.4524	P
1416831_at	8.00509	P	11.6545	P	8.89411	P	9.46373	P	9.40488	P	9.93089	P	8.37077	P	7.12338	P	8.94576	P	9.08981	P	9.72841	P	8.62609	P	8.99282	P	7.57898	P	9.56859	P
1416832_at	10.4496	P	13.6687	P	13.828	P	11.6278	P	11.3621	P	14.3519	P	12.0212	P	12.0206	P	12.9974	P	9.98867	P	13.3076	P	10.5009	P	11.918	P	11.0974	P	13.0578	P
1416833_at	164.574	P	157.932	P	88.0402	P	195.368	P	167.501	P	121.127	P	154.487	P	151.453	P	207.647	P	214.2	P	97.0621	P	161.882	P	107.852	P	229.387	P	157.239	P
1416834_x_at	44.7066	P	49.7362	P	48.1483	P	44.0821	P	46.6692	P	46.7731	P	47.687	P	44.3218	P	52.4313	P	43.5336	P	43.0047	P	46.4936	P	45.7978	P	52.4756	P	51.2638	P
1416835_s_at	13.0362	P	14.6827	P	14.3487	P	17.6464	P	16.1533	P	15.663	P	15.9433	P	20.7635	P	33.8567	P	19.7329	P	25.366	P	30.0279	P	19.2885	P	28.4265	P	26.0539	P
1416836_at	16.829	P	23.4746	P	26.4924	P	16.4639	P	25.775	P	25.132	P	21.5843	P	24.7243	P	26.4998	P	22.5836	P	21.1452	P	25.7982	P	25.4569	P	28.3585	P	28.003	P
1416837_at	8.10524	P	8.29103	P	9.81931	P	9.09112	P	9.78114	P	9.78476	P	8.91367	P	10.0287	P	9.96543	P	8.07332	P	10.7599	P	10.58	P	9.15188	P	9.27502	P	9.38956	P
1416838_at	65.5771	P	59.9818	P	63.8111	P	58.7755	P	67.0042	P	67.4709	P	59.1676	P	55.8491	P	69.4621	P	55.0975	P	58.8586	P	61.5436	P	65.4449	P	70.7484	P	56.0686	P
1416839_at	0.540715	A	1.23841	A	0.850117	A	0.512855	A	0.520467	A	0.841095	A	0.422488	A	0.7349	A	0.624516	A	0.543593	A	0.46747	A	0.151479	A	0.509796	A	1.23269	A	0.554814	A
1416840_at	21.6877	P	16.8797	P	19.5018	P	18.8076	P	19.9377	P	25.3865	P	23.4824	P	22.4335	P	22.5647	P	13.7578	P	20.8262	P	30.0631	P	9.94128	P	18.1269	P	17.6518	P
1416841_at	11.1964	P	14.8899	P	12.0334	P	17.6078	P	11.4086	P	13.1511	P	14.6723	P	12.1619	P	15.8478	P	12.1718	P	12.9218	P	15.5614	P	16.2481	P	16.2794	P	19.8943	P
1416842_at	8.1214	P	10.9154	A	9.21747	A	12.4091	A	10.4431	A	12.0448	A	7.96588	A	7.64064	A	10.0463	M	9.01934	A	10.3964	P	14.3105	M	12.1287	A	9.60164	A	13.2305	A
1416843_at	1.0071	A	1.62684	A	1.2051	A	1.2513	A	1.49629	A	2.29654	A	1.54987	A	0.561018	A	1.03114	A	1.0428	A	1.30977	A	1.20199	A	0.113223	A	1.62488	A	1.15591	A
1416844_at	1.97647	A	0.94486	A	1.64254	A	0.49704	A	0.785562	A	1.79218	A	0.800787	A	2.52621	A	0.221099	A	1.88778	A	1.47083	A	3.03743	A	2.07424	A	2.38843	A	0.968711	A
1416845_at	2.03455	A	1.49667	A	1.90247	A	1.69351	A	2.75054	A	2.06151	A	3.10489	A	2.24854	A	2.83313	A	2.35308	A	5.24249	A	3.15537	A	2.80681	A	1.83137	A	1.29488	A
1416846_a_at	1.38092	P	2.3675	P	3.28776	P	1.47987	A	2.4249	P	3.05696	P	2.3052	P	3.08586	P	3.55166	P	2.69998	P	2.24734	P	3.19221	P	3.99495	P	3.0393	P	3.85015	P
1416847_s_at	0.0638039	A	0.142946	A	0.0791628	A	0.193231	A	0.94394	A	0.0466954	A	0.445178	A	0.130802	A	0.667063	A	0.0446892	A	0.0460688	A	0.174904	A	0.107192	A	0.0775534	A	0.637309	A
1416848_at	13.3046	M	13.6301	A	15.5414	M	13.9991	A	15.7368	A	14.6899	A	12.4376	A	13.8034	A	15.6073	P	14.5145	M	16.4961	A	16.3609	M	16.9595	A	17.3645	A	18.1723	A
1416849_at	65.7972	P	85.9631	P	89.6855	P	85.3212	P	94.0023	P	88.1972	P	69.8528	P	77.4953	P	72.8208	P	77.8778	P	66.0329	P	58.5734	P	84.9885	P	77.6749	P	83.591	P
1416850_s_at	139.417	P	156.507	P	148.033	P	138.208	P	158.737	P	164.363	P	129.067	P	138.004	P	152.847	P	140.936	P	131.263	P	135.154	P	137.578	P	149.678	P	133.426	P
1416851_at	0.574936	A	1.33911	A	2.76576	A	0.597647	A	1.69452	A	1.52194	A	1.47314	A	0.265988	A	0.316258	A	2.18341	A	0.605869	A	1.30703	A	0.830288	A	4.51291	A	1.78984	A
1416852_a_at	2.55081	M	3.38866	P	2.8701	A	5.22	P	2.47543	A	4.18587	M	3.04451	A	2.64099	P	4.08669	P	2.49282	A	2.91105	P	4.17668	P	3.23369	A	3.99427	A	3.94203	A
1416853_at	2.94345	P	2.93997	P	4.07194	P	4.56109	P	4.32059	P	3.66389	P	3.256	P	3.20724	P	4.13601	P	2.55368	P	3.54078	P	4.25727	P	3.82492	P	3.56196	P	5.65047	P
1416854_at	4.6221	M	6.6935	P	5.57616	A	5.73242	A	6.34639	P	5.70275	A	5.28721	M	5.58854	P	3.96334	A	4.5704	A	7.37753	P	8.50325	P	6.59245	M	12.8853	P	11.2394	P
1416855_at	13.2912	P	13.1344	P	16.9313	P	9.6628	P	13.5532	P	15.5264	P	9.65797	P	13.6791	P	9.3992	P	6.54261	P	11.0538	P	13.8955	P	14.1418	P	8.27655	P	14.3106	P
1416856_at	14.6425	P	20.2665	P	21.7494	P	21.7081	P	18.1951	P	20.1021	P	20.7303	P	22.8156	P	24.1163	P	21.9857	P	23.6651	P	20.0423	P	21.8073	P	32.5165	P	26.4755	P
1416857_at	28.0937	P	31.8013	P	32.0011	P	32.0694	P	33.215	P	32.1738	P	30.1522	P	29.5752	P	35.9259	P	29.4618	P	32.8881	P	32.3811	P	30.7007	P	30.8111	P	34.9202	P
1416858_a_at	15.1131	P	17.5789	P	19.2976	P	16.9261	P	17.658	P	18.4463	P	17.4089	P	15.9073	P	14.6848	P	18.1621	P	19.1939	P	18.6839	P	16.0239	P	19.1263	P	20.5388	P
1416859_at	4.03073	P	3.94855	P	4.27378	P	9.0415	A	7.06412	P	7.59466	P	5.70547	P	3.10791	P	5.12022	P	4.4894	P	4.57069	P	3.88334	P	6.02871	P	8.07048	P	5.01852	P
1416860_s_at	8.69834	P	8.66681	P	9.0821	P	10.2988	P	8.64679	P	10.8796	P	8.12776	P	9.36488	P	10.0867	P	9.077	P	10.3011	P	8.56106	P	7.48041	P	8.52929	P	10.3927	P
1416861_at	6.21359	P	7.19477	P	11.1142	P	8.02784	P	8.76912	P	9.14281	P	7.63622	P	7.2554	P	6.81814	P	7.71014	P	8.09727	P	7.5844	P	8.98646	P	10.6897	P	11.5051	P
1416862_at	3.1263	P	3.5549	P	5.38139	P	3.67132	P	3.951	P	3.94578	P	3.7471	P	3.6949	P	3.40325	P	4.34623	P	4.03913	P	4.3232	P	3.58577	P	3.90249	A	6.93168	A
1416863_at	0.0571441	A	0.0754472	A	0.283422	A	0.228359	A	0.139227	A	0.163514	A	0.176082	A	0.0563145	A	0.12514	A	0.0655544	A	0.121343	A	0.159295	A	0.137381	A	0.126454	A	0.206712	A
1416864_at	2.18614	A	3.67392	P	4.28126	A	4.41206	A	2.54047	P	2.94861	M	3.58922	A	2.89872	P	4.06203	M	3.46062	P	3.81297	A	4.77679	P	3.04527	A	5.0261	P	5.16043	P
1416865_at	0.627887	A	1.13263	A	1.1977	A	0.371617	A	0.486867	A	1.61495	A	0.225892	A	0.770964	A	0.887551	A	0.652708	A	1.25271	A	0.772254	A	1.28893	A	1.10458	A	1.23231	A
1416866_at	18.4414	P	19.6073	P	22.1431	P	16.5024	P	17.808	P	18.5984	P	19.7237	P	16.9943	P	20.2295	P	15.384	P	19.1939	P	20.1844	P	19.616	P	23.5472	P	23.1851	P
1416867_at	12.0736	P	9.18825	P	13.8884	P	11.9488	P	11.7881	P	9.1916	P	10.4418	P	11.2101	P	14.4761	P	10.6327	P	14.7522	P	11.5291	P	13.8092	P	14.9401	P	14.6133	P
1416868_at	4.60043	P	4.50119	P	6.58828	P	3.68311	P	4.90743	P	6.21174	P	4.79037	P	5.45251	P	5.73351	P	5.83594	P	6.5751	P	5.73981	P	4.96004	P	6.03558	P	6.75351	P
1416869_x_at	0.251515	A	0.397063	A	0.356722	A	0.688488	A	0.594727	A	0.74668	A	0.326517	A	0.414715	A	0.641541	A	0.458063	A	0.497265	A	0.391297	A	0.423878	A	0.582789	A	0.968711	A
1416870_at	3.68268	P	3.29981	P	4.6702	P	5.503	P	3.32636	P	4.16932	P	4.00257	P	3.86188	P	4.51376	P	3.52228	A	4.51677	P	5.68154	P	6.00338	P	5.34241	M	4.7774	P
1416871_at	0.519737	A	1.64386	A	1.51639	A	3.2952	A	0.608275	A	0.901053	A	0.388527	A	2.06432	A	1.1996	A	0.809018	A	2.8652	A	1.11181	A	1.30757	A	3.1176	A	3.85015	A
1416872_at	3.03627	P	2.80496	P	2.43058	P	3.44772	P	3.30441	P	3.97064	P	2.29324	P	2.84379	P	3.51045	P	2.95675	P	3.27678	P	4.44034	P	3.43483	P	2.9806	P	3.42651	P
1416873_a_at	7.52509	P	7.10178	P	9.09714	P	8.77508	P	9.47394	P	9.45984	P	7.49951	P	7.78463	P	7.63962	P	9.16031	P	8.79672	P	9.13878	P	9.21551	P	9.315	P	9.67603	P
1416874_a_at	2.66933	P	4.29044	P	3.84776	P	3.58885	P	3.42157	P	3.08195	P	3.19553	P	3.06381	P	3.73291	P	2.95063	P	3.33147	P	3.6704	P	2.90719	P	5.56669	P	5.53678	P
1416875_at	1.84628	A	0.319341	A	0.540439	A	0.899347	A	0.533935	A	1.80903	A	1.05064	A	2.24311	A	0.811359	A	0.401392	A	0.256088	A	0.368256	A	0.81175	A	3.90249	A	1.03799	A
1416876_at	2.74659	P	3.46578	M	2.40824	A	3.09051	M	4.08388	P	2.5394	P	2.21552	A	2.16717	M	1.95289	M	1.99617	P	4.27374	P	1.65107	A	2.33064	P	2.98712	P	4.15418	P
1416877_a_at	48.3838	P	56.1097	P	51.6606	P	54.0254	P	53.9939	P	56.9788	P	47.351	P	56.8311	P	48.5097	P	50.9148	P	48.495	P	56.5684	P	54.0729	P	64.381	P	67.0816	P
1416878_at	2.55968	P	2.64113	P	1.62769	P	3.07884	P	1.64486	P	3.29836	P	2.09016	P	2.82732	P	3.47747	P	3.06708	P	4.82198	P	2.7865	A	4.04535	P	2.56386	P	4.45147	P
1416879_at	1.32738	A	1.08273	A	1.39774	A	1.40158	A	1.22918	A	2.22945	A	0.287247	A	1.31488	A	1.49337	A	1.63585	A	2.31221	P	1.22451	A	1.3946	A	2.25864	A	2.55356	A
1416880_at	28.2253	P	32.9685	P	31.1887	P	35.6764	P	33.9382	P	37.1563	P	29.7172	P	33.4939	P	29.3547	P	34.9772	P	30.9681	P	28.4123	P	27.1777	P	36.6573	P	38.9752	P
1416881_at	18.9411	P	19.8642	P	20.0465	P	26.4914	P	19.779	P	20.9169	P	18.2264	P	17.6709	P	20.9393	P	23.3552	P	18.3755	P	16.2182	P	15.8445	P	19.3763	P	21.1329	P
1416882_at	3.49443	P	4.54341	P	5.17169	P	9.64412	P	6.73883	P	5.57124	P	3.8322	P	3.77278	A	3.74114	P	6.10687	P	6.76947	P	5.89271	P	8.67482	P	8.9353	P	13.0866	P
1416883_at	32.2079	P	40.778	P	40.2928	P	39.9915	P	42.3563	P	39.8663	P	33.2027	P	36.2428	P	41.5458	P	39.2902	P	43.8663	P	42.5684	P	35.3346	P	39.1078	P	46.5756	P
1416884_at	19.2241	P	23.7409	P	23.9761	P	23.7263	P	25.0608	P	31.161	P	21.835	P	24.974	P	23.3606	P	26.3713	P	25.7322	P	26.7809	P	24.7355	P	22.4759	P	33.446	P
1416885_at	1.98227	P	2.4779	P	4.39342	P	3.12555	A	1.87241	P	3.10694	A	3.0083	P	2.42803	A	3.40325	P	2.3895	P	3.66791	A	2.80866	P	3.8627	P	3.56196	P	3.75123	A
1416886_at	1.21522	P	1.38964	A	1.82818	A	1.65967	A	1.72293	P	1.58114	A	0.992349	A	1.31488	A	1.98622	P	1.27872	P	1.49917	A	1.57641	M	1.99302	P	1.56044	M	2.27985	A
1416887_at	1.02088	A	2.07848	A	0.466883	A	0.981235	A	0.730797	A	0.986557	A	1.19682	A	0.96807	A	1.33404	A	0.250131	A	0.566486	A	1.6436	A	2.91974	A	0.938482	A	2.70112	A
1416888_at	5.81557	A	5.0215	P	5.83843	A	5.06381	M	6.27858	A	4.78893	A	5.25035	A	5.70202	A	8.86474	M	4.99502	A	6.72532	A	6.66336	A	5.14955	P	5.45453	M	8.32362	A
1416889_at	0.236691	A	0.0944621	A	0.276099	A	0.439301	A	0.190327	A	0.487712	A	0.148596	A	0.154586	A	0.229777	A	0.0760951	A	0.347374	A	0.190486	A	0.21622	A	0.306208	A	0.233809	A
1416890_at	5.35696	P	5.18554	P	5.55368	P	6.00476	P	6.10543	P	7.79057	P	6.1494	P	6.81387	P	6.85885	P	5.57181	P	7.922	P	8.05493	P	7.60102	P	8.56921	P	10.3425	P
1416891_at	23.4427	P	23.7076	P	25.7494	P	22.6017	P	28.1406	P	26.0462	P	27.1633	P	25.3763	P	26.9125	P	23.6015	P	29.1669	P	27.9605	P	26.2688	P	24.3139	P	31.6665	P
1416892_s_at	32.4919	P	33.3219	P	44.6759	P	34.1775	P	40.4776	P	34.5683	P	33.3004	P	33.012	P	34.9469	P	32.2754	P	35.5334	P	33.6831	P	38.3632	P	41.9385	P	42.275	P
1416893_at	9.52668	P	12.1466	P	18.0121	P	12.3208	P	18.4877	P	17.1241	P	12.6713	P	11.8442	P	17.7292	P	14.6581	P	18.2657	P	11.6513	P	17.9215	P	12.8517	P	12.619	P
1416894_at	6.63587	P	5.10044	P	8.73622	P	7.94163	P	9.34352	P	6.63791	P	7.45603	P	7.31284	P	9.16443	P	5.9997	P	10.1017	P	8.90056	P	8.31881	P	10.4826	P	7.63075	P
1416895_at	10.1829	P	10.4963	P	8.33783	P	7.40709	P	9.02931	P	11.1307	P	12.8545	P	12.2561	P	8.99436	P	6.33406	P	10.7859	P	11.5507	P	9.05008	P	7.28702	P	12.6837	P
1416896_at	3.63707	P	5.56339	P	4.55049	P	2.82847	A	4.23915	P	5.42321	A	3.99648	P	4.19126	P	5.77435	P	5.76672	P	6.81361	P	5.77623	P	3.71161	M	5.95628	P	7.88065	M
1416897_at	16.8017	P	19.219	P	19.7212	P	16.0537	P	23.1235	P	22.68	P	27.2345	P	21.6582	P	28.261	P	20.7587	P	29.1834	P	28.0805	P	23.3449	P	27.1201	P	26.1338	P
1416898_a_at	3.04226	A	7.54256	A	3.0938	A	7.75707	A	7.02626	A	5.64522	A	5.68084	A	2.65193	A	7.72086	A	8.85284	M	8.47355	A	9.06661	A	5.47825	A	7.05494	A	7.54509	A
1416899_at	1.35272	A	1.48538	A	1.74648	A	7.92316	A	1.58111	A	2.15391	A	1.29655	A	4.30321	A	2.6675	A	1.19593	A	5.93712	A	3.86132	A	4.75798	A	2.51836	A	8.45228	A
1416900_s_at	0.229305	A	0.152775	A	0.137313	A	0.218289	A	0.151932	A	0.2871	A	0.170573	A	0.149815	A	0.221099	A	0.367541	A	0.266295	A	0.360569	A	0.277114	A	0.163381	A	0.356262	A
1416901_at	30.5371	P	34.7649	P	32.3732	P	30.1548	P	34.0765	P	37.1484	P	27.5841	P	30.405	P	29.2121	P	30.2819	P	30.1094	P	31.5008	P	29.3774	P	32.6939	P	33.3876	P
1416902_a_at	96.1178	P	112.694	P	128.038	P	114.271	P	120.603	P	125.879	P	112.254	P	118.564	P	128.032	P	111.871	P	120.581	P	128.236	P	119.943	P	127.477	P	140.279	P
1416903_at	28.2751	P	25.8714	P	28.4643	P	21.7798	P	30.8551	P	31.4697	P	31.3218	P	29.6182	P	37.3619	P	29.2804	P	28.8359	P	30.3099	P	25.2701	P	28.91	P	25.894	P
1416904_at	86.5248	P	87.158	P	88.2774	P	94.0495	P	88.0851	P	83.8012	P	95.6158	P	87.4765	P	100.804	P	82.0743	P	72.855	P	92.5243	P	85.1061	P	101.234	P	110.136	P
1416905_at	0.271385	A	0.10406	A	0.246824	A	0.640305	A	0.30087	A	0.496387	A	0.276057	A	0.280711	A	0.316258	A	0.266788	A	0.276484	A	0.414311	A	0.620517	A	0.18809	A	0.706176	A
1416906_at	15.4864	P	18.2208	A	20.4551	A	23.3336	A	16.287	A	21.2602	A	18.0858	A	21.259	A	22.9866	P	20.4342	A	20.717	A	22.0587	A	27.7968	A	23.6761	A	30.996	A
1416907_at	7.00587	P	10.6232	P	10.9184	P	8.45967	P	8.82266	P	12.1741	P	8.80126	P	9.8946	P	10.4422	P	8.42438	P	10.4137	P	11.5866	P	10.7506	P	11.8333	P	10.7944	P
1416908_s_at	30.6552	P	29.016	P	36.6582	P	31.191	P	29.7146	P	33.2727	P	28.2449	P	27.4964	P	31.0494	P	26.3111	P	31.2734	P	32.0995	P	33.1427	P	37.2868	P	36.7021	P
1416909_at	12.7214	P	14.2689	P	11.9053	P	12.8641	P	14.1231	P	14.3116	P	13.2655	P	12.0559	P	16.6088	P	13.849	P	13.0076	P	14.4178	P	13.7836	P	18.5184	P	16.9438	P
1416910_at	23.2954	P	26.4007	P	30.9306	P	27.758	P	27.5604	P	31.802	P	28.0311	P	26.0963	P	32.7343	P	25.1818	P	30.8113	P	31.1415	P	29.642	P	28.3653	P	33.4897	P
1416911_a_at	7.16581	P	8.16599	P	7.86447	P	7.77552	P	7.51916	P	7.55383	P	6.69955	P	6.96854	P	7.85893	P	6.05012	P	7.50063	P	9.08826	P	6.34534	P	9.41497	P	9.9053	P
1416912_at	19.7876	P	19.0349	P	22.4687	P	20.7452	P	19.7394	P	20.3738	P	19.1281	P	19.0457	P	23.5277	P	16.6755	P	20.6162	P	21.8672	P	18.3577	P	23.0115	P	22.8586	P
1416913_at	351.822	P	344.548	P	346.93	P	330.548	P	370.523	P	363.172	P	359.438	P	390.512	P	339.506	P	365.266	P	344.505	P	350.003	P	358.129	P	331.216	P	401.215	P
1416914_s_at	6.15978	P	7.61722	P	8.12743	P	7.89239	P	8.93744	P	8.17393	P	6.97208	P	7.95182	P	10.2645	P	8.46911	P	8.59589	P	9.23981	P	8.76384	P	8.00403	P	9.99846	M
1416915_at	2.55968	P	3.67988	P	3.48182	P	2.05672	P	3.18743	P	2.47246	P	2.41897	P	2.54806	P	3.85639	P	3.09776	P	2.14522	P	2.58692	P	2.40575	P	1.71516	P	3.69473	P
1416916_at	3.13832	P	3.02822	A	4.60286	P	5.52109	P	4.40951	P	4.1445	P	3.70457	P	2.76149	P	3.07299	P	2.53542	P	5.86605	P	3.19221	A	4.51187	M	4.92733	P	5.91351	A
1416917_at	13.7517	P	12.6335	P	14.4091	P	19.7524	P	13.9903	P	13.6107	P	14.558	P	15.7821	P	18.7365	P	13.2499	P	18.3924	P	17.0955	P	15.7036	P	15.9023	P	18.6207	P
1416918_at	6.14079	P	6.9284	P	9.6312	P	6.01082	P	7.23082	P	7.83137	P	6.34703	P	5.20919	P	7.50147	P	6.21411	P	7.28075	P	8.33699	P	6.9665	P	6.823	P	9.80498	P
1416919_a_at	0.569661	A	1.11044	A	1.82818	A	1.21804	A	1.65195	A	1.67407	A	0.320897	A	1.63408	A	0.281726	A	1.61194	A	0.397608	A	0.80254	A	2.30561	A	2.26512	A	1.25316	A
1416920_at	5.43215	P	7.89132	P	7.6091	P	9.61301	P	6.29364	P	8.74415	P	8.5329	P	7.18076	P	9.60959	P	8.30304	P	9.30227	P	11.2489	P	9.70565	P	11.1442	P	12.5327	P
1416921_x_at	27.1386	P	33.0025	P	35.6702	P	32.3491	P	28.915	P	36.7857	P	29.1007	P	31.5378	P	35.0653	P	32.6936	P	33.4804	P	37.2955	P	32.8454	P	39.9367	P	45.5714	P
1416922_a_at	38.3726	P	41.487	P	50.7843	P	46.6625	P	43.6876	P	48.6392	P	41.1847	P	41.4766	P	37.7956	P	42.8172	P	36.3531	P	41.945	P	42.4318	P	48.0849	P	47.4702	P
1416923_a_at	19.5351	P	25.189	P	24.4989	P	25.57	P	27.021	P	26.1654	P	20.6854	P	22.7124	P	27.2775	P	19.1119	P	23.1053	P	21.3846	P	23.6023	P	24.9453	P	27.7847	P
1416924_at	30.6552	P	43.6462	P	42.2404	P	43.5535	P	41.1334	P	43.8609	P	32.584	P	41.4891	P	39.1673	P	45.1523	P	45.7008	P	45.074	P	42.8856	P	44.9101	P	40.3357	P
1416925_at	6.97391	P	5.80186	P	8.62345	P	7.78166	P	8.80736	P	8.76857	P	6.91631	P	5.62825	P	7.69649	P	4.57663	P	7.72022	P	5.84176	P	6.4277	P	8.7023	P	9.43968	P
1416926_at	17.1198	P	13.4111	P	19.8574	P	21.4216	P	15.4543	P	16.5223	P	19.3458	P	12.1913	P	14.5805	P	9.8922	P	11.563	P	14.3034	P	12.9271	P	16.4141	P	17.6085	P
1416927_at	4.9667	P	4.9487	A	6.52826	P	7.58504	P	4.26876	P	5.18453	P	5.2995	P	3.38972	P	4.58759	A	4.31513	P	5.03691	M	6.22737	P	5.88945	A	8.91532	P	7.82352	P
1416928_at	3.40059	P	4.32652	P	4.55049	P	4.85398	P	3.8036	P	4.66516	P	3.06262	P	4.40968	P	4.604	P	4.95124	P	3.9035	P	5.81263	P	4.80849	P	6.18762	P	7.43805	P
1416929_at	0.601367	A	1.08827	A	1.27917	A	0.512855	A	0.771854	A	0.772454	A	0.198171	A	0.495174	A	1.09858	A	0.543593	A	0.684302	A	1.16443	A	0.417749	A	0.874741	A	0.747545	A
1416930_at	0.753641	A	1.13819	A	1.62027	A	1.77828	A	1.73714	A	1.19963	A	1.29655	A	1.38375	A	0.410876	A	0.664239	A	0.984826	A	0.275789	A	1.64986	A	1.91539	A	4.40898	A
1416931_at	6.63905	P	6.15146	P	7.98467	P	7.05192	P	7.06412	P	8.6546	P	6.25437	P	6.68797	P	8.59728	P	4.81375	P	9.12808	P	7.17131	P	7.41694	P	7.37989	P	9.24637	P
1416932_at	5.56392	P	6.89746	P	6.92592	P	8.71937	M	6.82954	P	7.06348	P	6.46447	P	5.53184	P	8.53242	P	4.63275	M	7.61485	P	7.36704	P	7.75341	P	7.18754	P	7.68786	P
1416933_at	60.4065	P	39.163	P	51.371	P	81.4562	P	54.7747	P	91.8155	P	60.0569	P	75.8557	P	70.7093	P	65.4626	P	73.5776	P	75.3025	P	83.6027	P	89.1475	P	83.066	P
1416934_at	4.69024	P	7.13897	P	7.76682	P	6.34465	P	6.45948	P	5.94094	P	5.47776	P	7.30709	P	5.88051	P	5.45876	P	9.87606	P	7.53369	P	6.83333	P	5.20398	P	9.81931	P
1416935_at	0.331643	A	0.465178	A	0.488941	A	0.213264	A	0.248568	A	1.50502	A	0.159573	A	0.261089	A	0.281726	A	0.244588	A	0.367504	A	0.590012	A	0.411621	A	1.5025	A	2.03463	A
1416936_at	3.15334	A	2.19959	A	3.16839	A	2.72982	A	2.2592	A	4.33474	A	3.2681	A	2.70668	A	2.36056	A	2.23789	A	3.74047	A	2.80127	A	1.26408	A	2.35597	A	2.41314	A
1416937_at	115.889	P	120.321	P	130.095	P	126.056	P	137.245	P	124.805	P	114.198	P	122.743	P	136.321	P	122.219	P	135.586	P	125.528	P	120.678	P	130.042	P	141.189	P
1416938_at	28.4672	P	29.7919	P	35.237	P	27.4344	P	30.6204	P	35.7129	P	29.9379	P	32.1357	P	32.766	P	32.0395	P	31.8999	P	42.4913	P	32.6516	P	38.8955	P	37.3743	P
1416939_at	69.7189	P	61.6802	P	69.8817	P	64.1426	P	77.2421	P	71.0635	P	68.4257	P	72.4663	P	81.1625	P	57.2626	P	69.1173	P	64.1011	P	70.3542	P	65.121	P	73.3881	P
1416940_at	16.3101	P	14.3012	P	17.8685	P	19.8237	P	20.5016	P	19.3346	P	20.4096	P	15.1806	P	22.7796	P	13.9142	P	21.397	P	16.7889	P	16.6775	P	18.8561	P	19.0258	M
1416941_s_at	80.7072	P	88.9664	P	86.9613	P	88.378	P	94.2067	P	82.043	P	77.9785	P	86.752	P	85.9096	P	89.4809	P	83.1186	P	88.17	P	82.838	P	92.0706	P	105.542	P
1416942_at	10.7762	P	12.9352	P	13.1492	P	12.5923	P	12.5332	P	14.0781	P	13.196	P	10.8761	P	12.587	P	12.8598	P	11.7785	P	12.7779	P	11.2926	P	16.1178	P	16.5755	P
1416943_at	41.316	P	41.7557	P	43.3743	P	40.9766	P	43.1204	P	41.8018	P	39.1203	P	41.1958	P	44.8967	P	37.6128	P	42.1587	P	42.6104	P	39.2633	P	42.5558	P	47.2942	P
1416944_a_at	1.87227	P	1.94632	A	2.10318	P	2.44663	A	2.61282	M	3.17355	A	1.50264	A	2.17801	A	1.98622	M	1.24913	A	1.7063	A	1.98626	A	2.54353	A	2.93497	A	2.37805	A
1416945_at	0.154158	A	0.667506	A	0.82058	A	1.1793	A	0.765004	A	0.539708	A	1.20854	A	0.37974	A	0.912921	A	1.08982	A	1.48028	A	0.863046	A	1.52528	A	1.26475	A	1.21842	A
1416946_a_at	240.542	P	238.992	P	209.581	P	279.11	P	318.101	P	233.423	P	240.51	P	225.302	P	220.732	P	254.462	P	213.695	P	251.419	P	270.556	P	282.553	P	356.222	P
1416947_s_at	343.939	P	361.154	P	328.908	P	353.365	P	422.026	P	359.078	P	357.976	P	338.034	P	373.215	P	352.969	P	352.321	P	347.335	P	348.917	P	368.803	P	409.435	P
1416948_at	20.5259	P	25.403	P	24.0064	P	24.4799	P	26.2812	P	27.1026	P	23.8883	P	22.6033	P	28.4433	P	22.3311	P	28.604	P	28.5112	P	26.1592	P	30.0204	P	29.1385	P
1416949_s_at	13.5263	P	18.5225	P	16.6744	P	16.3806	P	17.3976	P	16.8112	P	14.4756	P	19.973	P	20.8516	P	15.7834	P	20.591	P	18.997	P	17.5302	P	18.8628	P	28.5488	P
1416950_at	0.87558	P	1.72346	P	1.80589	P	1.90301	M	1.42577	P	2.0363	P	1.92338	P	1.6127	P	2.00289	P	1.97809	P	2.78258	P	1.48672	P	1.58133	P	2.21973	P	2.15369	M
1416951_a_at	30.6659	P	23.5012	P	27.0308	P	32.6424	P	26.5545	P	25.4183	P	27.1892	P	27.0497	P	23.5675	P	23.1289	P	26.954	P	25.3739	P	29.642	P	34.6677	P	34.8472	P
1416952_at	20.2519	P	19.6271	P	24.5822	P	21.8254	P	20.5175	P	23.6917	P	19.5379	P	21.4707	P	25.4119	P	19.9181	P	24.7329	P	22.938	P	21.8652	P	21.8052	P	23.8092	P
1416953_at	1.55954	A	0.797308	A	5.17918	P	4.37633	A	1.20121	A	2.81514	A	2.7432	A	1.41028	A	3.46922	M	1.86974	A	4.12943	P	3.53811	A	3.80603	A	2.25864	A	0.342621	A
1416954_at	48.1837	P	47.0391	P	48.4606	P	47.5948	P	61.1219	P	59.9293	P	48.9462	P	42.8637	P	55.6976	P	46.178	P	45.4007	P	52.5821	P	46.5831	P	52.0555	P	54.8778	P
1416955_at	29.7614	P	26.0254	P	27.6147	P	29.8894	P	33.67	P	34.821	P	27.3057	P	24.2494	P	32.426	P	25.5959	P	26.8128	P	30.8526	P	29.9196	P	31.2339	P	35.9863	P
1416956_at	1.44311	A	1.26633	A	2.19244	A	2.32007	A	1.79404	A	0.952376	A	0.326517	A	0.369775	A	1.73595	A	1.67175	A	1.03288	A	0.885714	A	1.37595	A	1.50894	A	0.685505	A
1416957_at	0.767119	P	1.3784	P	1.27176	P	0.926598	A	1.29222	P	0.943826	P	0.714176	P	0.606823	A	1.3844	P	0.791585	P	1.56521	M	0.90837	A	1.14612	M	1.99301	P	1.69206	P
1416958_at	70.7449	P	55.682	P	55.9221	P	61.2658	P	63.763	P	64.5438	P	60.2959	P	58.8483	P	58.5302	P	63.8191	P	54.9635	P	59.1927	P	58.9322	P	65.453	P	63.3755	P
1416959_at	8.91302	P	8.61038	P	7.98467	P	9.46373	A	5.29547	P	10.6284	P	10.5799	P	8.01528	P	9.33445	P	7.38576	P	9.46761	P	7.48298	P	7.58833	A	8.8088	P	11.06	A
1416960_at	5.60475	M	8.74836	P	7.89452	P	6.5637	P	8.83796	A	5.23393	P	7.82276	P	6.12283	P	7.72086	P	7.1381	P	10.041	P	7.75096	P	7.93124	P	10.7164	M	10.7012	M
1416961_at	0.20482	A	0.303923	A	0.356722	A	0.512855	A	0.320595	A	0.600231	A	0.220338	A	0.315206	A	0.419455	A	0.227991	A	0.357445	A	0.452613	A	0.417749	A	0.469245	A	0.630428	A
1416962_at	0.19266	A	1.01641	A	1.47189	A	0.539273	A	0.314014	A	0.313408	A	0.28165	A	0.164151	A	1.28366	A	0.222469	A	3.08501	A	0.475564	A	0.374875	A	0.34371	A	0.486205	A
1416963_at	7.48653	P	8.8174	P	12.8324	P	12.2892	P	10.1426	P	13.03	P	8.23366	P	9.60919	P	11.6768	P	8.87845	P	10.8896	P	10.1337	P	12.1159	P	11.064	P	9.93396	P
1416964_at	6.05225	P	8.44122	P	10.3838	P	7.64645	A	9.43557	P	8.19023	P	10.0716	P	9.06282	P	11.4188	P	8.14348	P	11.5027	P	11.2345	P	8.80836	P	7.47942	P	10.6366	P
1416965_at	0.619922	A	0.753888	A	0.857502	A	1.20142	A	1.35541	A	1.51348	A	0.428157	A	1.04643	A	0.879092	A	0.345042	A	2.01494	A	1.10429	A	0.663643	A	0.513345	A	0.913342	A
1416966_at	0.646503	A	0.93388	A	1.61285	A	0.948431	A	1.32731	A	1.40339	A	1.49084	A	0.126069	A	1.43471	A	1.03105	A	2.12663	M	1.78529	P	2.36193	A	1.49606	P	2.45525	A
1416967_at	0.19266	A	0.0474839	A	0.108208	A	0.168355	A	0.0765937	A	0.479035	A	0.0302664	A	0.140293	A	0.479426	A	0.205937	A	0.121343	A	0.167103	A	0.0531414	A	0.0593526	A	0.43142	A
1416968_a_at	251.275	P	269.786	P	255.913	P	240.576	P	291.862	P	252.158	P	256.451	P	244.14	P	253.648	P	257.98	P	225.439	P	235.657	P	247.906	P	271.788	P	255.266	P
1416969_at	0.0909405	A	0.222545	A	0.393417	A	0.656344	A	0.486867	A	0.339668	A	0.220338	A	0.37974	A	0.255777	A	0.178505	A	0.41762	A	0.291237	A	0.608202	A	0.306208	A	0.906425	A
1416970_a_at	281.23	P	270.079	P	269.077	P	270.475	P	279.185	P	296.274	P	270.947	P	272.53	P	291.304	P	281.572	P	265.639	P	290.512	P	279.946	P	298.472	P	310.145	P
1416971_at	139.176	P	139.405	P	144.061	P	99.137	P	152.552	P	138.896	P	126.843	P	140.604	P	161.185	P	139.347	P	141.491	P	140.41	P	149.52	P	155.343	P	161.472	P
1416972_at	11.784	P	13.1216	P	14.7638	P	13.5737	P	12.0129	P	14.4002	P	15.7333	P	12.0912	P	17.6653	P	10.536	P	16.3603	P	15.4614	P	13.6174	P	18.0391	P	19.2284	P
1416973_at	22.5638	P	26.1862	P	25.7039	P	25.6555	P	25.5984	P	25.5693	P	23.4373	P	22.3002	P	29.1487	P	24.3678	P	28.0241	P	28.0452	P	26.3268	P	30.0204	P	32.5925	P
1416974_at	8.63986	P	8.21599	P	9.23251	P	9.0043	P	8.69266	P	10.5798	P	8.52666	P	8.78443	P	8.54864	P	6.88444	P	8.21111	P	9.93919	P	9.53375	P	10.3156	P	10.4931	P
1416975_at	2.0811	A	2.21693	P	1.16808	A	1.20696	A	2.03675	A	2.22945	P	1.44955	A	1.58065	A	2.29409	A	1.35579	A	2.52482	A	1.93419	A	1.91184	A	3.05887	A	2.35701	A
1416976_at	6.51182	A	10.5724	A	7.57906	A	8.78746	A	8.61623	A	11.1712	A	9.53275	A	7.89992	A	7.56648	A	7.32223	A	9.18035	A	9.31917	A	8.61759	A	11.4652	A	11.5195	A
1416977_at	0.908327	P	1.33911	P	1.62027	P	1.82925	A	0.992393	P	1.58959	P	2.10208	P	1.47406	P	0.887551	A	1.59401	P	1.28125	M	1.53158	P	1.61247	P	1.79908	P	1.91568	P
1416978_at	39.302	P	45.8949	P	43.9376	P	51.7377	P	49.767	P	46.5378	P	44.2644	P	47.2763	P	50.6673	P	51.0797	P	48.8347	P	45.7454	P	48.524	P	47.7067	P	54.1503	P
1416979_at	53.9079	P	52.6447	P	71.1498	P	65.3619	P	60.5792	P	70.947	P	60.5615	P	66.7768	P	63.3212	P	70.7996	P	69.5233	P	74.1736	P	81.8773	P	86.4973	P	71.2997	P
1416980_at	151.23	P	151.173	P	146.097	P	155.576	P	171.095	P	154.209	P	154.932	P	144.009	P	160.372	P	145.905	P	161.497	P	164.501	P	161.354	P	153.663	P	188.947	P
1416981_at	7.70844	P	9.60415	P	10.9862	P	12.346	P	11.0374	P	9.39483	A	8.35207	P	9.24284	P	6.90769	P	7.64013	P	10.3791	P	9.06661	P	8.05193	M	9.55497	P	11.2609	P
1416982_at	10.6738	P	18.5357	P	15.0053	P	17.9041	P	11.5015	P	12.4569	P	12.5892	P	15.5378	P	12.5145	P	11.7506	P	14.6498	P	13.165	P	14.4105	P	18.4914	P	15.0458	P
1416983_s_at	12.919	P	16.2995	P	13.9714	P	14.298	P	11.7958	P	11.5596	P	11.1519	P	10.2738	P	13.0537	P	10.7875	P	10.0323	P	9.54276	P	11.835	P	12.0141	P	14.3395	P
1416984_at	12.7348	P	15.0714	P	15.2016	P	16.2844	P	19.3191	P	15.5585	P	18.2775	P	16.6176	P	18.3849	P	18.8215	P	19.1602	P	21.3917	P	17.5366	P	16.8386	P	18.7075	P
1416985_at	2.64856	M	6.3975	P	4.56546	P	5.68407	P	4.47625	M	4.56609	P	4.14269	A	1.6127	M	5.51287	P	4.14115	M	4.56171	A	5.08359	P	3.79344	A	7.14112	A	4.51521	A
1416986_a_at	0.433916	A	1.21052	A	1.10147	A	1.58087	A	1.87241	A	1.96902	A	1.6504	A	1.0831	A	0.79441	A	1.25504	A	1.99629	A	1.81509	A	0.387119	A	1.11738	A	1.91568	A
1416987_at	2.01421	P	2.86361	P	4.44578	P	2.56779	P	2.14426	P	3.18187	P	2.36506	P	1.9671	P	2.36886	P	2.58413	P	4.11138	P	3.02268	P	2.79426	P	4.37492	P	4.04101	P
1416988_at	2.42976	A	2.96349	A	3.59381	A	2.88659	A	3.45823	P	2.68988	M	2.75523	A	2.65193	A	2.26916	M	2.19551	A	3.62253	M	3.5087	A	3.65498	A	4.26985	A	4.04101	A
1416989_at	21.214	P	12.3963	P	17.0522	P	13.5546	P	13.0155	P	18.5183	P	13.0884	P	13.9101	P	9.25349	P	11.0393	P	15.672	P	16.1754	P	17.3442	P	19.6805	P	14.6998	P
1416990_at	7.64085	P	10.8963	P	9.93219	P	8.3979	P	8.56274	P	9.51672	P	7.75435	P	8.69751	P	8.82422	P	7.12541	P	11.5458	P	11.6872	P	9.74386	P	10.8567	P	13.9001	P
1416991_at	5.62361	P	5.85698	P	6.20577	P	6.05931	P	7.32182	P	8.61389	P	5.21965	P	5.76448	P	8.281	P	5.82965	P	8.00089	P	6.33642	P	8.14088	P	7.08808	P	7.67358	P
1416992_at	2.21538	A	3.35903	A	2.89992	A	5.1659	A	1.8439	A	1.87643	A	2.43095	A	3.09688	A	1.61056	A	2.24394	A	2.99351	A	2.80866	A	4.07055	A	5.78453	A	3.1586	A
1416993_at	14.4565	P	14.159	P	18.1179	P	23.8703	P	20.4381	P	15.7674	P	14.5327	P	15.514	P	17.3853	P	14.1164	P	18.4093	P	19.3882	P	18.5246	P	18.2349	P	21.5098	P
1416994_at	4.44898	P	5.19162	M	3.83282	A	4.15639	A	5.10874	P	6.17893	P	4.03302	P	4.75798	P	5.43112	P	4.63898	P	5.12634	A	7.16406	P	6.51007	P	5.77793	A	9.38956	A
1416995_at	2.49761	A	5.7223	A	4.25882	A	3.22494	A	4.36504	A	5.20923	A	3.03244	A	3.70602	A	3.46098	A	2.41987	A	3.39524	A	3.67774	A	2.19301	A	2.23918	A	5.96329	A
1416996_at	4.56949	P	5.97344	P	8.64601	P	14.1771	P	6.65572	P	6.98987	P	6.13705	P	8.00951	P	9.89267	P	10.201	P	8.77054	P	8.68389	P	16.0111	P	13.8784	P	12.1948	P
1416997_a_at	3.55204	P	4.55548	P	4.98452	P	4.80609	P	3.46556	A	3.46462	P	3.99648	P	3.56713	P	3.98802	M	3.78171	P	5.0548	P	3.11116	P	4.73905	P	5.55349	P	7.15271	P
1416998_at	8.19577	P	10.2617	P	13.5489	P	15.2287	P	13.1167	P	13.5946	P	8.97615	P	9.8305	P	21.1466	P	13.4712	P	13.3076	P	10.8031	P	14.0203	P	15.0006	P	13.3313	P
1416999_at	11.1699	A	5.89987	A	13.3	A	8.90514	A	6.31625	A	11.0659	A	10.8187	A	13.1527	A	8.11871	A	8.58416	A	14.4109	A	16.5821	A	0.768515	A	5.57329	A	2.45525	A
1417000_at	3.69181	P	5.16122	P	5.70354	P	2.77042	P	5.12367	P	5.62057	P	4.52728	P	4.25282	P	5.82335	P	5.30191	P	8.04471	P	4.75487	A	4.20919	P	5.81095	A	6.29771	A
1417001_a_at	59.0654	P	48.1015	P	39.9505	P	57.5291	P	51.5719	P	57.1428	P	54.6414	P	47.8796	P	65.1169	P	37.7756	P	61.6304	P	40.0248	P	55.0873	P	43.3174	P	61.6082	P
1417002_at	20.6127	P	31.1509	P	25.09	P	28.7034	P	25.6787	P	32.15	P	27.0598	P	24.6146	P	31.7378	P	26.0637	P	30.6627	P	28.3841	P	33.5434	P	34.3329	P	38.4853	P
1417003_at	1.44311	A	2.7991	A	2.49014	A	0.817876	A	1.48217	A	2.06991	A	1.82828	A	2.76697	A	1.72759	A	1.47471	A	2.74582	A	2.26844	A	3.20856	A	3.59468	A	5.79263	A
1417004_at	12.9256	P	16.0781	P	15.7075	P	21.5518	P	15.8704	P	15.3013	P	16.2552	P	15.3949	P	16.9691	P	14.7561	P	14.5731	P	15.6043	P	12.7737	P	11.6928	P	17.4495	P
1417005_at	0.485788	A	0.624559	A	1.08667	A	1.2624	A	1.05485	A	1.56423	A	0.662368	A	1.43684	A	2.12778	A	1.35579	A	1.08083	A	1.2095	A	1.0717	A	1.56044	A	2.94733	A
1417006_at	12.2604	P	14.2689	P	14.0695	P	17.2796	P	16.5387	P	16.1128	P	12.3493	P	13.3892	P	16.3846	P	12.1134	P	18.3839	P	15.8899	P	13.4256	P	15.5321	P	13.5616	P
1417007_a_at	40.5549	P	44.2198	P	38.1026	P	35.8841	P	41.8555	P	45.1174	P	35.3414	P	38.9271	P	47.3321	P	42.9331	P	37.712	P	39.3796	P	44.2733	P	43.3174	P	45.2635	P
1417008_at	5.98906	P	8.15975	P	7.76682	P	7.13756	P	7.40528	P	9.28103	P	7.90364	P	8.94677	P	8.28911	P	6.61851	P	10.041	P	5.71796	P	9.97313	P	8.52929	P	13.3961	P
1417009_at	60.1087	P	68.9768	P	55.6399	P	63.5196	P	75.6563	P	64.3491	P	59.891	P	69.4684	P	67.0444	P	69.2343	P	61.3102	P	61.8356	P	63.4511	P	71.1779	P	75.8834	P
1417010_at	20.578	P	18.5685	P	20.5384	P	17.8783	P	18.9388	P	21.3001	P	17.8175	P	18.7631	P	19.5591	P	16.426	P	17.4454	P	22.3495	P	16.2865	P	20.0456	P	23.5624	P
1417011_at	40.1089	P	45.7355	P	38.7793	P	36.3735	P	37.6056	P	40.4723	P	39.5787	P	37.8075	P	38.6629	P	34.9637	P	37.941	P	36.0945	P	43.3784	P	40.8483	P	38.4342	P
1417012_at	31.9637	P	35.713	P	32.2897	P	31.6367	P	27.8585	P	32.3003	P	31.8031	P	29.9008	P	35.4049	P	28.3071	P	29.3985	P	22.8458	P	29.9906	P	33.3562	P	31.4697	P
1417013_at	52.269	P	53.7562	P	80.1306	P	82.7059	P	66.7611	P	76.8253	P	47.1138	P	47.9173	P	62.7822	P	47.554	P	56.8523	P	49.0509	P	52.0578	P	59.5236	P	56.3994	P
1417014_at	21.6458	P	22.2251	P	38.8706	P	38.4087	P	26.0803	P	33.9602	P	23.7337	P	21.507	P	26.0949	P	20.878	P	24.6496	P	21.9239	P	28.1063	P	29.305	P	26.5482	P
1417015_at	1.63945	P	5.95504	P	3.83282	P	3.18399	A	4.454	P	3.35657	P	4.31959	P	2.88773	P	4.30032	P	3.42365	P	4.13846	P	4.58668	P	2.73782	M	5.17762	P	5.10366	P
1417016_at	6.10599	P	8.56024	P	9.03698	P	12.0937	P	6.58776	P	8.85809	P	6.12471	P	8.09608	P	8.82422	P	7.78654	P	11.3215	P	7.72924	P	9.38734	P	8.82877	P	13.8784	P
1417017_at	4.33488	A	1.46846	A	10.5645	P	4.01999	A	3.15091	A	3.39813	A	3.72887	A	9.51609	P	4.84175	A	3.81265	A	10.2491	P	6.3655	A	20.8366	P	5.09856	A	2.77143	A
1417018_at	0.27637	A	0.710618	A	2.39335	A	0.624289	A	0.327182	A	2.33007	A	0.276057	A	0.135543	A	3.395	A	0.693101	A	1.24319	A	0.80254	A	0.423878	A	1.92186	A	0.996414	A
1417019_a_at	0.0311707	A	0.0849227	A	0.108208	A	0.143685	A	0.0521102	A	0.0920025	A	0.0407395	A	0.0608731	A	0.11636	A	0.0292905	A	0.0460688	A	0.0568876	A	0.089127	A	0.0897344	A	0.199946	A
1417020_at	0.938425	A	0.28344	A	0.268778	A	0.491775	A	0.216125	A	0.216668	A	0.16507	A	0.231789	A	0.462307	A	0.162125	A	0.397608	A	0.314381	A	1.15233	A	0.665062	A	0.541081	A
1417021_a_at	1.02088	A	0.721421	A	0.246824	A	0.709964	A	1.00626	A	2.84852	A	1.33769	A	1.24618	A	1.86951	A	0.11879	A	0.204765	A	1.80019	A	0.626676	A	1.09819	A	1.37836	A
1417022_at	1.53677	A	1.96353	A	1.82818	A	1.97124	A	1.74425	A	2.21266	A	1.73927	A	1.89165	A	2.16938	A	1.60596	A	1.68752	A	2.2981	A	2.19301	A	3.00017	A	3.10224	A
1417023_a_at	8.96838	P	11.0554	P	11.7169	P	10.2239	P	9.91952	P	13.4092	P	9.23868	P	7.61762	P	11.709	P	10.8004	P	12.6901	P	10.9829	P	11.5606	P	13.7038	P	14.7646	P
1417024_at	6.00169	P	6.81089	P	8.1124	P	10.1989	P	8.67737	P	8.58131	P	9.55779	P	8.78443	P	10.8298	P	7.28412	P	9.24132	P	11.4214	P	11.1523	P	12.2285	P	11.3112	P
1417025_at	16.0885	P	21.7809	P	19.6229	P	20.6348	P	16.6489	P	16.6427	P	11.7564	P	10.6011	P	15.078	P	14.8738	P	16.4198	P	14.0172	P	14.1994	P	16.6095	P	19.1488	P
1417026_at	6.91642	P	10.0211	P	8.49567	P	7.89239	P	7.69393	P	9.97148	P	7.60514	P	7.34731	P	10.9105	P	8.20091	P	9.0758	P	9.24702	P	8.84652	P	8.4162	P	11.3184	P
1417027_at	9.54304	P	10.3631	P	14.9148	P	10.5927	P	11.5092	P	12.3277	P	12.9557	P	9.028	P	11.983	P	9.16672	P	11.4078	P	12.4409	P	12.3905	P	13.7844	P	13.3961	P
1417028_a_at	3.70094	P	5.58171	P	7.65416	P	5.96841	P	6.4972	P	6.25274	P	4.75976	P	4.7411	P	6.32927	P	4.00466	P	5.34961	P	5.54311	P	5.50986	P	5.07221	P	7.15984	P
1417029_a_at	1.15108	A	2.07848	A	2.54971	M	1.34024	A	2.84495	P	2.89024	A	1.63857	A	0.864062	A	2.42698	A	2.32881	A	1.86558	A	1.95651	A	1.67479	A	2.49886	A	2.83474	A
1417030_at	0.673168	P	0.955848	A	0.525721	A	1.23466	A	1.12443	A	1.29311	P	0.963242	P	1.07262	A	1.06487	P	0.826465	P	1.14781	M	1.05915	A	1.0841	A	1.70226	A	1.65716	A
1417031_at	0.796836	P	0.565797	A	2.49014	P	1.45188	A	0.964692	P	1.14006	P	1.28481	P	0.745196	A	1.6022	M	1.30242	P	1.89362	P	1.77784	A	1.93057	A	1.31609	P	1.5595	A
1417032_at	8.81864	P	10.0022	P	12.8023	P	10.1552	M	9.11356	P	8.1087	A	7.47466	M	8.2058	P	14.8613	P	8.99371	P	12.4668	P	11.5938	A	4.19659	A	11.0305	P	12.0367	A
1417033_at	1.08999	A	0.972343	A	1.82075	A	3.96077	A	1.66613	A	2.66481	A	1.30243	A	1.11983	A	0.436605	A	1.63585	A	1.92165	A	2.49072	A	1.10891	A	1.67001	A	1.8877	A
1417034_at	4.00317	A	4.59169	A	5.02944	A	2.84009	A	4.94468	A	3.63899	A	4.00257	A	4.02362	A	6.89141	P	3.99226	A	5.91047	M	5.60869	A	2.93856	A	2.44688	A	1.6432	A
1417035_at	4.37186	A	5.80186	A	5.49375	A	6.78925	A	4.55789	A	6.556	A	3.14718	A	4.58367	A	5.63547	A	5.18282	A	6.25647	A	7.09153	A	5.28227	A	6.72365	A	7.10992	A
1417036_at	0.0571441	A	0.0801766	A	0.437485	A	0.198229	A	0.0581901	A	0.0649	A	0.11583	A	0.0338185	A	0.221099	A	0.11879	A	0.142387	A	0.167103	A	0.125295	A	0.250122	A	0.139216	A
1417037_at	1.97937	A	3.9306	P	3.22807	A	1.00314	A	3.37761	P	3.59749	M	3.21367	A	1.77874	A	4.20175	M	2.74271	A	1.92165	A	3.03006	A	2.63752	A	5.76472	P	4.85539	A
1417038_at	14.3586	M	16.1367	P	12.5384	P	14.9415	A	13.5688	P	17.3245	P	16.2934	P	11.8795	A	20.2135	M	12.3274	M	20.6078	P	16.4466	P	18.3898	A	12.7981	A	14.2746	A
1417039_a_at	3.89306	A	3.60843	A	4.99201	A	3.51825	A	3.97314	A	5.27509	A	4.08784	A	4.25282	A	3.08125	A	4.4209	A	4.37282	A	3.89802	A	3.91307	A	5.3556	A	4.72069	A
1417040_a_at	6.53726	P	12.9673	P	11.3628	M	9.56323	A	10.9524	P	10.0608	A	8.61401	P	6.13992	A	9.28588	P	8.46272	P	6.38046	A	6.79404	A	9.85849	M	9.39498	P	8.01636	A
1417041_at	7.72454	P	7.95994	P	9.24756	P	8.63894	A	10.6976	P	9.12655	P	6.76146	P	8.83659	P	7.7371	P	8.75685	P	9.77184	P	8.97276	P	9.57195	A	10.1554	P	14.8295	P
1417042_at	113.841	P	99.5574	P	120.795	P	97.3993	P	91.5517	P	103.793	P	99.2023	P	113.769	P	99.1005	P	73.1676	P	94.6767	P	94.338	P	105.557	P	125.74	P	95.2053	P
1417043_at	132.2	P	129.702	P	145.636	P	142.572	P	140.304	P	142.035	P	137.401	P	155.488	P	144.223	P	156.518	P	141.136	P	128.298	P	137.506	P	157.32	P	153.075	P
1417044_at	3.60365	M	5.23421	P	4.01962	A	5.22	A	3.70057	A	5.70275	P	3.86868	M	4.01804	A	5.45565	M	4.45203	A	5.66151	P	5.26603	M	4.8148	A	4.04017	A	5.02561	A
1417045_at	6.926	P	9.78725	P	8.18002	P	6.68557	P	6.90517	P	9.01268	P	8.50795	P	8.28669	P	8.44322	P	9.80863	P	10.3791	P	9.65812	P	6.19967	P	7.59225	P	11.8427	P
1417046_at	6.82386	P	9.42127	P	8.71367	P	9.0167	P	9.87338	P	10.2392	P	9.22617	P	7.70974	P	11.2897	P	8.3669	P	11.3992	P	10.0257	P	10.3745	P	10.3957	P	10.2995	P
1417047_at	0.118722	A	0.192454	A	0.144598	A	0.258715	A	0.235566	A	0.198986	A	0.170573	A	0.0746432	A	0.63303	A	0.11879	A	0.327191	A	0.221578	A	0.240555	A	0.356229	A	0.308553	A
1417048_at	0.454611	A	2.78152	A	3.87764	A	5.45477	A	2.33838	A	2.3971	A	1.57351	A	1.98868	A	2.81658	A	1.31427	A	2.53404	A	2.51293	A	4.79586	A	3.00669	A	4.51521	A
1417049_at	0.683857	A	0.928392	A	1.35327	A	0.565765	A	1.63068	A	1.95219	A	2.05438	A	2.03188	A	2.51826	A	1.3202	A	1.51805	A	1.62121	A	2.01176	A	1.94126	A	4.52229	A
1417050_at	0.313973	A	1.16597	P	1.0127	A	2.59668	A	1.33433	P	1.85117	A	0.743011	A	0.9004	A	0.402292	A	1.17232	A	1.07125	P	1.41939	P	1.87438	A	2.45987	P	0.954865	A
1417051_at	0.0418462	A	0.217512	A	1.25695	A	0.661695	A	0.294308	A	0.669237	A	0.10497	A	0.652794	A	0.743521	A	0.803205	A	0.327191	A	1.18697	A	0.0471684	A	1.04703	A	1.30879	M
1417052_at	35.0267	P	26.0522	P	38.0418	P	26.3201	P	34.8494	P	31.0977	P	29.4316	P	27.2271	P	40.8845	P	28.9648	P	31.2734	P	37.7728	P	32.4642	P	41.8013	P	30.5442	P
1417053_at	18.0149	P	22.7497	P	24.4155	P	25.0312	P	24.3636	P	28.6656	P	26.1219	P	24.8461	P	32.4418	P	23.1689	P	26.6716	P	30.1336	P	25.1283	P	22.9437	P	22.3798	P
1417054_a_at	23.7374	P	21.761	P	28.7905	P	22.7388	P	22.6044	P	25.3467	P	25.8828	P	24.4868	P	24.1958	P	24.788	P	24.1409	P	26.4134	P	23.7503	P	27.3581	P	34.1027	P
1417055_at	16.1703	P	19.6995	P	23.5669	P	21.1028	P	21.2572	P	27.7375	P	22.433	P	24.6816	P	27.1506	P	15.9997	P	19.4046	P	22.1296	P	21.7559	P	25.149	P	31.0397	P
1417056_at	47.4911	P	55.3876	P	54.7859	P	48.6509	P	64.8007	P	65.5951	P	51.4081	P	45.3871	P	63.1649	P	53.5136	P	57.2057	P	53.9557	P	60.5987	P	51.8627	P	60.8795	P
1417057_a_at	14.6256	P	18.1028	P	14.8242	P	20.4984	P	17.6185	P	15.6469	P	16.3825	P	15.514	P	18.0571	P	15.3709	P	16.9202	P	19.893	P	15.0185	P	20.4784	P	26.1774	P
1417058_a_at	18.5137	P	22.2384	P	20.7276	P	18.7753	P	21.114	P	22.1617	P	20.8523	P	19.3105	P	21.3459	P	18.9865	P	23.2306	P	25.6497	P	20.8559	P	26.073	P	21.923	P
1417059_at	24.859	P	23.6344	P	23.8776	P	27.0055	P	23.6832	P	26.5705	P	24.6494	P	25.7972	P	28.9902	P	24.4278	P	32.6988	P	28.9416	P	25.6888	P	21.0401	P	25.3925	P
1417060_at	4.68405	P	8.60411	P	7.9997	P	6.17457	P	3.50223	P	5.48079	A	6.82339	P	6.31665	P	5.58644	P	4.83873	P	7.10463	P	7.91021	P	6.39602	P	11.994	P	9.6617	P
1417061_at	77.1819	P	72.6108	P	78.3262	P	74.9235	P	82.2958	P	75.5449	P	75.269	P	80.5473	P	76.1377	P	89.3826	P	67.1096	P	67.7255	P	76.1556	P	92.551	P	83.5467	P
1417062_at	2.6278	A	3.31164	P	2.68379	P	3.9963	A	3.41425	A	3.95407	P	2.83348	P	3.06381	P	3.46922	P	2.53542	P	4.04816	P	3.6557	P	3.53545	A	3.62085	M	4.14711	M
1417063_at	13.883	P	18.9691	P	23.5215	P	19.9209	P	24.3556	P	27.0311	P	12.1473	P	11.4741	P	21.7842	P	18.9403	P	14.8801	P	18.5843	P	16.293	P	26.9841	P	28.0102	P
1417064_at	16.8872	P	23.1818	P	19.169	P	29.0742	P	18.7567	P	17.4769	P	21.3145	P	19.9248	P	25.3165	P	20.0107	P	19.7246	P	25.8124	P	21.8974	P	26.3925	P	30.1435	P
1417065_at	3.1744	P	4.80328	P	3.48182	P	6.9419	P	3.33368	P	7.63548	P	4.05738	P	3.74495	P	3.23819	P	4.28404	P	2.94771	P	2.33516	P	4.47402	P	7.78481	P	5.28821	P
1417066_at	34.0659	P	41.5077	P	52.5904	P	27.3948	P	42.4056	P	38.0943	P	37.6347	P	25.663	P	36.928	P	38.3119	P	30.5224	P	31.3388	P	43.7934	P	33.6908	P	26.9118	P
1417067_s_at	3.53687	P	5.31943	P	5.36641	P	4.00814	P	3.60501	P	4.06173	P	3.91127	P	4.14094	P	3.76584	P	5.17656	P	3.8854	P	3.14064	P	4.23441	P	5.28967	P	3.88548	P
1417068_a_at	9.55614	P	9.26378	P	11.0389	P	12.6681	P	10.235	P	13.7638	P	9.82084	P	11.7208	P	12.6916	P	10.5425	P	12.6901	P	12.7206	P	11.2735	P	15.1553	P	16.9077	P
1417069_a_at	4.02461	P	4.2003	P	4.46821	P	4.41801	P	3.4289	P	5.20923	P	4.43561	P	5.01719	P	5.36569	P	4.28404	P	5.64371	P	4.8791	P	4.47402	P	4.90099	P	3.93496	P
1417070_at	154.712	P	98.4836	P	111.041	P	95.3376	P	132.122	P	87.5938	P	108.119	P	94.8868	P	118.159	P	103.363	P	110.878	P	93.8277	P	89.4484	P	103.229	P	142.09	P
1417071_s_at	168.478	P	155.306	P	152.305	P	144.296	P	166.225	P	134.844	P	156.232	P	126.204	P	168.496	P	150.135	P	151.463	P	144.938	P	128.475	P	168.82	P	159.71	P
1417072_at	1.5909	A	1.8204	A	1.56091	A	1.56401	A	1.59526	A	2.27977	A	1.1032	A	1.43684	A	0.785933	A	1.21365	A	0.810924	A	1.06667	A	1.30757	A	2.53786	A	2.23078	A
1417073_a_at	6.46734	P	5.53286	P	7.07603	P	7.80011	P	7.39769	P	7.91296	P	6.16792	P	6.84823	P	5.95399	P	6.31511	P	6.87539	P	5.81991	P	7.06798	P	8.24996	P	10.9451	P
1417074_at	0.311455	A	1.52491	A	0.246824	A	1.8576	A	0.992393	A	1.58114	M	0.593492	A	0.0978588	A	0.445176	A	0.266788	A	1.04248	A	0.483209	A	1.73713	A	0.646058	A	1.72697	A
1417075_at	31.5438	P	34.077	P	34.0062	P	30.7258	P	32.1273	P	33.0119	P	31.3413	P	31.963	P	37.0385	P	32.4171	P	32.7071	P	37.3376	P	32.2122	P	33.4723	P	42.0627	P
1417076_at	0.102447	A	0.192454	A	1.17549	A	0.715339	A	1.1593	A	0.100995	A	0.298451	A	0.178548	A	1.30046	A	0.577963	A	0.791505	A	0.559539	A	0.848831	A	0.893854	A	0.404066	A
1417077_at	7.06341	P	6.4283	P	9.38295	P	7.88624	P	8.86856	P	10.4015	P	8.3209	P	6.89978	P	8.81612	P	6.006	P	8.15858	P	8.4382	P	8.60487	P	8.75554	P	8.95294	P
1417078_at	0.493607	A	0.182484	A	1.25695	A	2.40632	A	0.57443	A	1.36948	A	1.70963	A	0.310267	A	1.08173	A	0.756766	A	0.849701	A	0.42964	A	1.23302	A	0.488136	A	0.823474	A
1417079_s_at	0.921999	A	2.14187	P	2.15524	A	2.63138	A	2.00097	A	3.32331	P	1.70371	A	2.41169	A	1.96122	A	1.6957	M	2.03357	A	2.23135	A	2.08674	A	3.85006	A	2.98956	A
1417080_a_at	12.197	P	14.5857	P	13.7677	P	13.4722	A	15.6034	P	14.4485	P	13.0189	P	14.5981	P	14.749	P	12.9638	P	15.9781	P	14.8397	P	13.8348	P	16.3063	P	17.4351	P
1417081_a_at	21.0018	P	25.1756	P	28.4795	P	26.1753	P	28.8424	P	26.8008	P	22.105	P	24.3833	P	24.1322	P	23.3885	P	23.6651	P	27.4944	P	23.4478	P	27.1337	P	28.1994	P
1417082_at	22.1272	P	26.4677	P	25.3704	P	25.7344	P	28.5116	P	30.9631	P	26.2512	P	25.4922	P	24.0209	P	28.2334	P	28.3058	P	29.2168	P	27.829	P	26.5081	P	37.4255	P
1417083_at	83.6875	P	81.4879	P	82.7079	P	92.2604	P	84.9551	P	77.5623	P	80.0411	P	87.6771	P	100.192	P	76.3692	P	91.1407	P	92.8967	P	79.8846	P	91.0055	P	100.053	P
1417084_at	17.6029	P	20.7882	P	23.2109	P	23.5692	P	19.2636	P	21.3799	P	22.5166	P	20.9628	P	17.2092	P	21.7998	P	14.3511	P	20.1844	P	25.9659	P	25.9439	P	35.1392	P
1417085_at	350.557	P	355.708	P	332.232	P	311.912	P	400.19	P	335.822	P	339.608	P	360.207	P	347.526	P	348.167	P	359.729	P	354.055	P	341.861	P	370.326	P	393.685	P
1417086_at	14.5579	P	13.8686	P	19.1463	P	16.5987	P	16.7828	P	16.1691	P	13.943	P	12.7394	M	16.6008	P	11.8866	P	14.8375	M	14.1889	P	15.6524	P	16.1514	M	18.2229	A
1417087_at	9.70024	P	13.366	P	10.158	P	12.4596	P	12.5099	P	10.2879	P	10.9444	P	10.4082	P	12.4904	P	7.96493	P	13.5217	P	11.4932	P	13.4895	P	13.3749	P	14.9088	P
1417088_at	3.01828	A	2.68788	A	3.01922	A	3.2425	A	2.64903	A	4.42566	A	2.82144	A	2.17259	A	3.362	A	2.17131	A	4.12943	A	3.45722	A	3.88788	A	3.50308	A	1.97164	A
1417089_a_at	0.59872	A	0.808185	A	1.18289	A	1.7896	A	1.01319	A	1.47963	A	0.604955	A	0.0563145	A	1.0733	A	0.339427	A	0.674521	A	0.931016	A	0.626676	A	1.26475	A	1.45495	A
1417090_at	3.44597	P	3.81706	P	3.66102	P	4.13265	P	3.15821	P	3.33994	P	2.42496	P	2.67383	P	3.78231	P	3.59633	P	3.66791	P	4.28658	P	5.57943	P	4.25015	P	4.8483	P
1417091_at	42.258	P	41.246	P	39.3193	P	42.0103	P	41.2811	P	47.0712	P	39.1858	P	43.1952	P	41.3333	P	43.1719	P	38.2926	P	44.1085	P	46.2521	P	42.5901	P	45.2342	P
1417092_at	0.221937	A	1.3279	A	0.488941	A	0.481254	A	0.85426	A	0.295875	A	0.433828	A	0.535647	A	1.18278	A	0.629671	A	0.907721	A	0.322087	A	0.277114	A	0.206664	A	0.795851	A
1417093_a_at	2.11898	P	3.77528	P	3.70583	P	2.171	P	3.76679	P	4.63214	P	4.27077	P	3.27354	P	4.43169	P	3.6025	P	4.62459	P	3.82462	P	4.03905	P	4.46033	P	5.05399	P
1417094_at	7.57974	P	8.42244	P	10.015	P	9.61923	P	9.78114	P	10.7176	P	7.98455	P	8.74966	P	10.636	P	7.93944	P	8.09727	P	11.5076	P	9.87759	P	7.62545	P	12.0511	P
1417095_a_at	1.59661	P	2.61193	P	1.6945	P	3.45947	P	1.69452	P	3.70537	P	2.16773	P	3.44511	P	3.81524	P	3.32513	P	3.46804	P	3.05955	P	2.95739	P	1.52181	P	4.39482	P
1417096_at	4.52929	M	7.06461	P	5.36641	A	6.59415	A	6.18821	M	9.40296	P	6.24819	P	5.97482	M	6.12536	P	5.31445	P	6.86657	A	10.0257	M	7.963	M	7.77816	P	12.0511	M
1417097_at	3.34922	P	4.94263	P	5.59114	P	5.40656	P	5.26557	P	5.61235	P	4.62512	P	4.05154	P	5.93766	P	5.6158	P	6.00815	P	5.23685	P	4.66331	P	6.5184	P	6.29771	P
1417098_s_at	4.56021	P	5.67949	P	9.1573	P	6.96634	P	8.95274	P	9.22413	P	5.61312	P	7.11764	P	6.6634	P	6.54893	P	7.28955	P	6.75775	P	9.48282	P	8.44281	P	9.61872	P
1417099_at	12.4306	P	13.9718	A	15.4282	P	14.8331	A	14.4202	A	15.4781	M	15.3518	P	15.5199	P	14.3717	P	13.0353	P	16.4452	M	16.9102	P	15.9085	P	18.0594	A	20.6112	A
1417100_at	2.97636	A	3.98446	A	2.97448	A	6.61852	A	2.91039	A	4.12795	A	3.83828	A	3.88974	A	3.43624	A	2.31668	A	2.82849	A	4.16935	A	5.11164	A	2.76557	A	5.61494	A
1417101_at	1.31332	A	1.65522	A	2.6391	A	2.05102	A	1.98667	A	2.13712	A	2.04842	A	1.64477	A	2.83313	A	1.97206	A	2.43248	A	3.0743	A	3.93826	A	3.94182	A	3.93496	A
1417102_a_at	64.0646	P	76.9488	P	67.2086	P	70.8436	P	77.3349	P	71.4521	P	67.0197	P	70.6591	P	80.7038	P	73.8925	P	72.7199	P	73.2452	P	75.2285	P	79.1324	P	91.0204	P
1417103_at	164.587	P	146.206	P	172.317	P	173.09	P	185.213	P	175.562	P	154.166	P	163.472	P	153.922	P	142.553	P	148.824	P	172.552	P	179.174	P	171.145	P	183.028	P
1417104_at	1.89538	P	3.02822	P	3.83282	P	2.43511	A	2.79409	A	2.5394	P	2.68306	P	2.43348	A	3.51045	P	1.83968	P	4.17455	P	4.16935	P	2.3369	A	2.05126	A	3.5747	A
1417105_at	12.919	P	16.1237	P	19.7137	P	15.9321	P	16.46	P	19.7584	P	14.2028	P	15.8715	P	18.3369	P	15.6327	P	19.0422	P	17.5731	P	16.9531	P	17.324	P	20.5968	P
1417106_at	5.09445	P	6.03479	P	6.26576	P	6.61243	P	6.82954	P	6.17893	P	4.74139	P	6.97427	P	7.72086	P	6.79575	P	6.66348	P	5.52853	P	5.87679	P	7.34672	P	7.91636	P
1417107_at	4.46133	P	8.53517	P	5.83843	P	8.84938	P	7.72434	P	7.9048	P	7.81032	P	5.72473	P	6.7367	P	6.4857	P	7.06939	P	11.026	P	7.74706	P	8.94862	P	10.6007	P
1417108_at	17.4932	P	17.0625	P	21.7948	P	26.1226	P	19.5411	P	18.7745	P	15.3201	P	19.1721	P	22.4134	P	14.0446	P	19.4383	P	18.8761	P	20.7595	P	18.5522	P	20.5388	P
1417109_at	6.24527	P	8.66054	P	7.8194	P	6.1139	P	8.36422	P	8.46729	P	7.28219	P	6.28813	P	8.95386	P	7.71014	P	10.6821	P	6.57621	P	8.12182	P	5.7119	P	6.74639	P
1417110_at	66.9023	P	63.3885	P	72.9606	P	71.1639	P	73.3479	P	65.852	P	71.3741	P	76.0357	P	69.6414	P	66.712	P	62.3344	P	73.9588	P	76.9587	P	79.7781	P	85.3217	P
1417111_at	91.3292	P	85.6322	P	94.5157	P	87.2644	P	87.3721	P	93.3531	P	84.3323	P	88.3567	P	87.6099	P	90.4648	P	87.3623	P	82.5605	P	98.1602	P	100.369	P	109.038	P
1417112_at	4.3164	A	5.94278	A	6.61828	A	4.28114	A	6.05278	A	6.21174	A	5.29335	A	5.52617	A	7.65587	A	5.02004	A	5.91047	A	5.89999	A	5.82616	A	6.1744	A	6.95307	A
1417113_at	10.6705	P	9.51584	P	10.6172	P	9.29595	P	10.2659	P	10.0608	P	10.059	P	8.97578	P	10.0139	P	8.11797	P	10.3098	P	12.1682	P	10.1642	P	13.2206	P	11.1317	P
1417114_at	4.73055	P	5.1977	P	4.92464	P	4.94984	P	5.12367	P	6.40851	P	4.18537	P	4.7411	P	5.87235	P	5.29564	P	5.64371	P	4.73294	P	5.28859	P	5.32263	P	8.15925	P
1417115_at	1.24039	A	0.950353	A	0.827964	A	2.51005	A	1.75136	P	0.858235	A	0.593492	A	0.786444	A	0.802885	A	0.925609	A	1.15736	A	0.559539	A	1.78079	A	1.39959	A	0.788948	A
1417116_at	3.5915	P	4.96083	P	5.65858	P	6.8625	P	3.5536	P	5.23393	P	4.24026	P	4.75798	P	4.42348	P	4.77003	P	7.0782	P	8.52493	P	6.31367	P	5.38198	P	8.50233	P
1417117_at	0.13517	A	0.237685	A	0.342052	A	1.55277	A	0.287753	A	1.37796	A	0.405496	A	0.246418	A	0.151416	A	0.785778	A	0.536869	A	0.658466	A	1.82446	A	1.56044	A	0.561682	A
1417118_a_at	2.53306	A	2.11881	A	3.915	A	1.73869	A	5.31042	A	3.21517	A	4.09394	A	2.60817	A	4.30032	A	1.68971	A	2.22879	A	4.57937	A	4.48033	A	0.912975	A	3.45473	A
1417119_at	2.81209	P	3.07535	P	3.78799	P	3.038	A	3.12901	A	2.42222	A	2.66502	P	3.43403	M	3.8893	A	3.49761	P	5.04585	P	3.94204	P	4.74536	A	4.88783	A	3.52529	A
1417120_at	3.67356	A	6.28056	M	6.57327	A	8.18809	A	6.70104	A	8.56503	A	5.77938	P	5.06234	A	7.68024	A	6.02491	M	6.68999	M	6.24191	A	7.47407	A	5.65909	A	7.88779	A
1417121_at	1.23759	A	0.619203	A	1.79104	A	2.10239	A	1.36244	A	1.88485	A	1.44955	P	1.20399	A	0.87063	A	0.96656	A	0.713609	A	0.817674	A	2.39949	A	2.4274	A	3.4124	A
1417122_at	0.423597	A	0.555152	A	0.115479	A	0.163404	A	0.0952015	A	0.322167	A	0.0513001	A	0.84333	A	0.0633716	A	0.480813	A	0.0894552	A	0.0886229	A	0.14343	A	0.144895	A	0.220254	A
1417123_at	0.889214	A	1.93485	A	2.11806	A	1.08001	A	1.72293	A	2.36359	A	1.54987	A	2.10759	A	0.752006	A	1.39737	A	1.12869	A	0.206043	A	1.95554	A	2.64191	A	3.05998	A
1417124_at	85.1266	P	80.6921	P	78.3873	P	86.1165	P	88.7898	P	83.0578	P	88.8053	P	83.153	P	84.6592	P	78.5975	P	81.3726	P	86.2779	P	92.4451	P	100.837	P	89.6063	P
1417125_at	356.269	P	333.535	P	367.937	P	361.099	P	383.742	P	373.567	P	357.217	P	358.449	P	359.974	P	344.257	P	352.735	P	341.164	P	349.482	P	363.428	P	363.952	P
1417126_a_at	42.6434	P	61.6732	P	46.8764	P	56.4904	P	54.8827	P	66.8483	P	47.8386	P	44.3281	P	53.0504	P	57.5732	P	57.294	P	56.0948	P	57.4745	P	70.9562	P	73.4397	P
1417127_at	0.924735	A	2.6645	A	2.31148	M	1.98263	A	3.48756	A	1.96902	A	2.06034	A	1.74654	A	1.45148	A	1.52835	A	0.44756	A	3.2585	P	1.15233	M	3.7518	A	1.69904	A
1417128_at	1.27682	A	1.31669	A	1.68708	A	1.74435	A	1.34838	A	1.65718	A	1.22026	A	1.1461	A	1.45148	A	1.19593	A	2.23806	A	1.39693	A	1.3573	A	1.36104	A	2.3079	A
1417129_a_at	0.834779	A	1.57016	A	1.94706	A	1.15167	A	1.0757	A	1.91853	A	2.47891	A	1.86473	A	2.70064	A	1.91786	P	1.58405	P	2.93416	P	1.32	A	2.85676	A	2.1677	A
1417130_s_at	51.4566	P	63.0989	P	92.3874	P	71.5122	P	61.3056	P	58.3296	P	53.8408	P	49.4398	P	27.6821	P	49.343	P	59.5721	P	38.9026	P	97.99	P	77.4875	P	69.463	P
1417131_at	1.69958	A	2.12457	A	2.91483	A	4.16232	A	2.4971	A	3.00697	A	3.01433	A	2.09136	A	3.00685	A	2.75492	A	2.8652	A	3.11116	A	3.7242	A	2.53136	A	4.21078	A
1417132_at	1.99678	A	3.05178	A	2.08831	A	3.74209	A	2.01528	A	2.42222	A	2.29922	A	2.46619	A	3.85639	M	2.47458	A	3.51351	A	2.41667	A	2.11174	A	2.12251	A	4.67817	A
1417133_at	2.35323	P	4.41681	P	4.61782	P	5.19595	P	3.79623	P	4.64865	P	4.01475	P	3.48946	P	4.33317	P	2.66337	P	3.79485	P	4.18401	P	5.33283	P	4.65754	P	5.11785	P
1417134_at	3.9848	P	2.80496	P	4.18406	P	3.91343	A	3.99527	P	4.64039	P	4.00866	P	3.52828	A	3.61759	P	4.89497	P	4.61561	P	5.93639	P	3.52916	M	3.7125	A	3.27136	A
1417135_at	1.6366	P	2.65281	P	2.68379	P	3.59474	P	2.0296	P	3.12359	P	3.57102	P	1.95092	P	2.52656	P	2.66337	P	3.36791	P	3.148	P	2.4308	P	3.32657	A	3.44062	P
1417136_s_at	1.11773	A	0.966843	A	1.66481	P	1.42951	A	1.32731	A	2.5394	P	1.40831	P	1.05167	P	1.35922	P	1.58206	A	2.32147	P	3.22168	P	0.799394	A	1.81199	A	2.10465	A
1417137_at	0.0638039	A	0.123411	A	0.217576	A	0.330301	A	0.0827758	A	0.109969	A	0.0513001	A	0.102536	A	0.107567	A	0.108047	A	0.163294	A	0.143655	A	0.149481	A	0.18809	A	0.390398	A
1417138_s_at	7.74064	P	8.16599	P	9.5334	P	7.24775	A	9.15187	P	11.2521	P	8.98864	P	11.2101	P	11.9186	P	9.51313	P	10.9847	P	7.60613	P	8.71297	P	7.87115	P	12.0942	A
1417139_at	1.65948	P	2.85775	P	2.49758	P	2.99137	P	1.66613	P	1.96902	P	1.37887	P	2.26483	P	2.98205	P	2.60241	P	2.89272	P	2.74957	P	2.25556	P	2.6289	P	4.6073	P
1417140_a_at	5.80611	P	6.65646	P	6.23576	P	7.86778	P	6.28611	P	7.25153	P	5.60081	P	5.23746	P	7.02977	P	6.31511	P	6.78713	P	6.64884	P	7.47407	P	7.69848	P	8.32362	P
1417141_at	15.3234	P	18.5488	P	19.6834	P	18.4007	P	20.6288	P	18.3902	P	17.6196	P	15.7404	P	22.6841	P	17.2208	P	17.8008	P	15.3471	P	17.9664	P	20.3499	P	18.7147	P
1417142_at	4.96981	P	6.88509	P	5.48626	P	6.74655	P	5.53491	P	7.47215	P	6.26672	P	8.35028	P	7.33888	P	6.23935	P	6.89304	P	7.04801	P	6.77627	P	6.70378	P	8.53808	P
1417143_at	0.0505435	A	0.113711	A	0.108208	A	0.253642	A	0.113976	A	0.145716	A	0.143118	A	0.217204	A	0.151416	A	0.129572	A	0.225356	A	0.159295	A	0.210141	A	0.212862	A	0.260953	A
1417144_at	4.56949	P	6.58858	P	6.73082	P	7.24775	P	5.51993	P	5.62057	P	4.98033	P	5.82698	P	8.59728	P	4.80125	P	7.35994	P	5.92911	P	5.54781	P	5.59969	P	7.83066	P
1417145_at	3.96644	P	4.72462	P	5.30649	P	6.24136	P	4.95958	P	5.48079	P	4.35011	P	5.44118	P	4.50555	P	3.92409	P	5.47447	P	6.16192	P	5.15587	P	5.5205	P	9.36807	P
1417146_at	8.20548	P	8.31605	P	10.3913	P	8.28062	P	9.99644	P	12.8444	P	8.53914	P	10.7122	P	10.7168	P	11.9838	P	13.2476	P	11.9816	P	10.1834	P	11.5522	P	12.8276	P
1417147_at	1.69098	A	2.30373	A	2.48269	A	3.28349	A	2.38883	A	2.74	A	1.6504	A	2.06432	A	2.3024	A	2.88329	A	3.05757	A	3.25114	A	1.55018	A	2.11603	A	4.63565	A
1417148_at	0.0978317	A	0.133157	A	0.320056	A	0.223321	A	0.307439	A	0.251939	A	0.264882	A	0.126069	A	0.428032	A	0.129572	A	0.46747	A	0.298955	A	0.210141	A	0.231478	A	0.308553	A
1417149_at	1.90406	A	2.5303	A	4.12426	A	4.18607	A	3.15091	A	2.7233	A	2.5509	A	3.46728	A	3.56815	A	2.23789	A	3.17639	A	2.69784	A	2.41201	A	3.5685	A	3.23612	A
1417150_at	0.0727664	A	0.0944621	A	0.122754	A	0.428848	A	0.346979	A	0.163514	A	0.110396	A	0.154586	A	0.168884	A	0.0920151	A	0.204765	A	0.127983	A	0.338174	A	0.362491	A	0.267746	A
1417151_a_at	1.232	A	1.41776	A	2.65399	A	1.90301	A	2.07973	A	1.13155	A	0.702652	A	1.8755	A	1.34244	A	2.11085	P	2.33073	A	2.04572	A	0.935427	A	2.25864	A	3.05998	A
1417152_at	6.59132	P	7.82274	P	8.03726	P	9.43886	P	8.89917	P	8.46729	P	6.61291	P	6.89405	P	8.30533	P	6.53628	P	8.11479	P	7.74372	P	8.06464	P	8.20342	P	11.6272	P
1417153_at	0.815791	A	2.00372	A	3.48182	A	1.67095	A	1.72293	A	1.83432	A	2.11402	A	1.20926	A	2.34394	A	2.09273	A	2.50637	A	1.93419	A	0.602046	A	0.741181	A	2.39209	A
1417154_at	0.221937	A	0.252883	A	0.305398	A	0.444534	A	0.274663	A	0.322167	A	0.28165	A	0.197831	A	0.607483	A	0.15668	A	0.576343	A	0.275789	A	0.898302	A	0.356229	A	0.520493	A
1417155_at	0.585497	A	1.29989	A	0.997912	A	2.11953	A	1.56696	A	0.479035	A	1.8461	A	0.652794	A	0.487982	A	0.418362	A	1.27174	A	0.983814	A	0.332061	A	1.01508	A	1.34357	A
1417156_at	0.30391	A	0.162643	A	0.342052	A	0.704591	A	0.30087	A	0.926722	A	0.287247	A	0.439784	A	0.350718	A	0.480813	A	0.306954	A	0.658466	A	0.503652	A	0.349969	A	1.73396	A
1417157_at	18.5654	P	18.6867	P	21.8251	P	17.1253	P	19.1368	P	21.7629	P	19.2242	P	17.581	P	22.3656	P	17.971	P	19.059	P	20.6249	P	18.9867	P	18.8426	P	19.1777	P
1417158_at	1.02364	P	1.55884	P	1.05708	A	2.13668	A	2.30958	P	2.25461	A	1.70371	P	1.11458	P	1.56036	P	1.32613	P	1.29076	A	2.15714	P	2.22428	A	3.30043	P	2.70815	P
1417159_at	3.78928	A	0.486261	A	3.36239	A	1.14063	A	1.70872	A	0.392056	A	2.4969	A	1.10933	A	2.88279	A	0.896403	A	4.45382	A	3.8393	A	4.19659	A	1.079	A	0.823474	A
1417160_s_at	0.433916	A	1.27192	A	1.13107	A	0.915692	A	0.533935	A	0.781042	A	1.19682	A	1.06738	A	2.73378	A	0.509311	A	2.18238	A	1.69583	A	0.546673	A	1.88953	A	1.05185	A
1417161_at	17.4555	P	20.4183	P	20.8259	P	22.569	P	23.0357	P	21.723	P	19.0321	P	22.9066	P	28.483	P	20.1695	P	28.7365	P	27.9252	P	20.4061	P	22.9911	P	31.3021	P
1417162_at	18.1662	P	23.5678	P	20.2887	P	24.5455	P	24.668	P	21.8826	P	22.8706	P	19.738	P	22.9946	P	24.6879	P	21.3466	P	24.0857	P	24.5165	P	21.2025	P	27.5228	P
1417163_at	0.724054	A	2.8871	A	2.02139	A	0.502309	A	1.90809	A	2.37197	A	1.37887	A	1.44747	A	2.43528	A	1.89379	A	0.357445	A	2.52773	A	2.43706	A	0.620735	A	2.72925	A
1417164_at	2.702	P	3.59058	M	5.16421	P	2.62559	A	3.05606	A	2.99863	P	2.20954	M	2.50984	P	2.70892	P	2.45634	A	2.77339	A	3.31004	P	2.4308	A	3.09802	A	5.38762	A
1417165_at	12.4607	P	17.2651	P	16.274	P	14.5654	P	16.8143	P	15.1244	P	13.2339	P	15.1628	P	18.6885	P	18.0106	P	15.689	P	14.3677	P	14.532	P	15.2764	P	17.8398	P
1417166_at	2.94046	P	3.35903	P	3.51168	P	2.85752	P	4.454	P	3.26509	P	4.11222	P	3.50609	P	5.16933	P	3.39285	P	5.02796	P	5.32439	P	3.56061	P	3.69941	P	4.81285	P
1417167_at	10.3211	P	10.5216	P	18.3145	P	12.1189	P	12.6031	P	13.925	P	13.4554	P	13.9752	P	15.9439	P	9.77649	P	12.4496	P	14.5966	P	11.7265	P	12.0476	M	12.317	P
1417168_a_at	9.41547	P	5.38036	P	6.28076	P	11.3889	P	6.08286	P	10.0364	P	8.93242	P	11.2277	P	9.13204	P	10.42	P	11.3388	P	21.7749	P	7.59468	P	11.4719	P	14.7214	P
1417169_at	11.6975	A	8.24725	A	8.16499	A	14.2344	A	10.8134	A	13.2237	A	12.8735	A	15.7404	M	13.4397	A	17.7274	A	13.3333	A	21.0865	P	12.2755	A	12.2887	A	13.5976	A
1417170_at	7.40304	P	8.76718	M	8.05229	A	7.9601	A	9.65821	M	9.05335	P	7.69217	M	8.20003	A	9.43157	P	7.18888	A	9.27615	P	8.88612	A	7.20119	A	8.66902	A	11.1174	A
1417171_at	0.0571441	A	0.0660425	A	0.166467	A	1.15167	A	0.0400503	A	1.06337	A	0.789221	A	0.0700384	A	1.35922	A	0.108047	A	0.184082	A	0.314381	A	0.59589	A	0.551203	A	0.651074	A
1417172_at	4.59424	P	5.61226	P	6.47576	P	6.40545	P	8.65444	P	7.00623	P	5.45931	P	5.32796	P	5.86418	P	5.82335	P	6.26533	P	5.71796	P	6.58612	P	6.46546	P	9.21773	P
1417173_at	1.96487	P	2.28635	P	3.39224	P	2.75302	P	3.87727	P	2.86521	P	2.45493	P	2.52075	P	2.62606	P	1.9299	P	3.39524	P	3.29532	P	4.00125	P	3.57504	P	4.17541	P
1417174_at	1.81744	A	2.3501	A	2.41569	A	1.2513	A	3.16551	A	3.05696	A	1.58533	A	1.4209	A	1.53524	A	2.25	A	2.50637	A	1.65107	A	1.64363	A	3.1437	A	2.18171	A
1417175_at	3.47322	P	6.2498	P	5.83094	P	5.52712	P	4.48367	P	5.53835	P	4.80875	P	4.09064	P	4.15244	P	4.52055	P	4.66949	P	5.06899	P	4.01385	P	6.2273	P	9.25353	P
1417176_at	2.04618	A	1.96353	A	3.17585	A	5.49094	M	2.35279	P	3.26509	M	2.38901	P	2.53714	A	2.70064	A	2.06857	A	1.64052	A	2.65348	A	3.17715	A	2.76557	A	5.51547	A
1417177_at	10.7003	P	13.5205	P	12.7193	P	10.8494	P	15.7368	P	13.5382	P	14.8309	P	11.6738	P	16.9131	P	12.7234	P	12.5355	P	17.0385	P	12.9335	P	13.3078	P	20.8503	P
1417178_at	2.03746	A	3.56084	A	3.67596	A	4.56109	A	3.64175	A	4.67341	A	3.81395	A	2.42259	A	2.51826	A	2.12293	A	3.12158	A	3.47928	A	4.42356	A	5.50731	A	6.81764	A
1417179_at	0.596073	A	0.449402	A	0.577246	A	1.82925	A	2.15144	A	1.0719	A	0.934163	A	1.4581	A	1.80275	A	0.989993	A	2.0522	A	0.252584	A	0.669807	A	0.811088	A	1.6432	A
1417180_at	7.88246	P	9.77461	P	10.6699	P	10.5426	P	10.4585	P	11.9721	P	8.75756	P	8.96418	P	10.9751	P	7.09368	P	10.5782	P	10.2057	P	9.86486	P	12.9322	P	13.756	P
1417181_a_at	0.694559	A	0.50211	A	0.732021	A	1.37926	A	0.473456	A	1.1656	P	0.63364	A	0.71947	A	0.675566	A	1.19002	A	0.878732	A	0.832804	M	0.743823	A	1.63777	A	2.18872	A
1417182_at	6.5786	P	10.7121	P	10.0677	P	9.2649	P	8.58566	P	9.3867	P	9.00114	P	7.34731	P	9.50441	P	7.37941	P	10.093	P	9.10991	P	8.94193	P	8.03725	P	9.59723	P
1417183_at	18.9894	P	26.5415	P	24.1806	P	30.8188	P	26.5947	P	27.4201	P	25.747	P	26.2979	P	24.808	P	26.0169	P	23.2641	P	28.8922	P	28.1967	P	30.9884	P	35.9132	P
1417184_s_at	252.448	P	237.807	P	239.562	P	187.246	P	287.025	P	219.135	P	219.343	P	251.336	P	261.339	P	198.991	P	258.947	P	210.321	P	238.596	P	198.357	P	248.012	P
1417185_at	12.9658	P	16.8797	P	21.1514	P	16.0473	P	18.9942	P	15.3415	P	20.3647	P	8.68593	P	25.8646	P	13.1133	P	16.8015	P	13.4945	P	10.8143	P	16.6432	P	17.7747	P
1417186_at	27.3478	P	28.9081	P	32.6162	P	24.5914	P	27.7457	P	33.2569	P	29.7691	P	27.172	P	35.6812	P	28.9447	P	32.9704	P	33.655	P	30.3844	P	32.0934	P	34.1392	P
1417187_at	1.84917	A	2.86948	A	2.17012	A	1.58087	A	0.771854	A	1.94378	A	2.92386	A	0.978501	A	1.99456	A	1.91786	A	1.78133	A	1.3445	A	1.02212	A	3.71905	A	4.7136	A
1417188_s_at	5.5545	P	3.22291	P	5.05938	P	4.24547	P	4.46142	P	4.81367	P	3.14718	P	4.21364	P	6.93211	P	3.27591	P	4.29176	P	4.88641	P	4.6002	P	5.85058	P	6.26924	P
1417189_at	15.9523	P	25.1823	P	28.1457	P	23.4841	P	26.7636	P	30.6306	P	21.1411	P	24.0487	P	22.0391	P	20.825	P	22.0592	P	24.3194	P	26.5653	P	25.8148	P	29.5754	P
1417190_at	11.7474	P	10.0401	P	11.6641	P	19.0338	P	12.0284	P	13.6832	P	13.6643	P	17.3953	P	16.1042	P	15.6721	P	12.9047	P	16.739	P	15.8253	P	16.6769	P	22.2565	P
1417191_at	96.0475	P	113.374	P	95.0976	P	137.565	P	88.4247	P	99.4904	P	71.8882	P	130.937	P	89.8683	P	78.8911	P	104.14	P	118.695	P	100.119	P	123.912	P	142.53	P
1417192_at	18.321	P	22.5172	P	20.614	P	23.9293	P	21.8626	P	19.6865	P	19.1857	P	19.4429	P	20.1656	P	22.3444	P	19.7331	P	19.9143	P	19.3591	P	24.5312	P	28.527	P
1417193_at	102.239	P	103.561	P	112.689	P	117.378	P	125.058	P	111.771	P	112.234	P	114.805	P	109.43	P	116.121	P	105.282	P	105.908	P	117.534	P	125.558	P	124.815	P
1417194_at	3.05126	P	3.04	P	3.75811	P	4.03777	P	2.57663	P	4.70642	P	3.40734	P	3.86745	P	4.30854	P	2.86494	P	4.06623	P	4.21332	P	3.88159	P	4.71016	P	3.82895	P
1417195_at	3.35526	P	3.15794	P	3.7133	P	3.70669	P	3.6638	P	3.70537	P	3.49824	P	3.43957	P	2.71721	P	3.07935	P	3.61345	P	3.148	P	4.33528	P	5.10514	P	5.43023	P
1417196_s_at	2.11024	P	2.82841	P	2.54971	P	2.07384	P	2.51155	P	2.27977	P	2.65901	P	2.44439	P	2.51826	P	1.9299	P	2.15451	P	2.24619	P	2.78799	P	2.58988	P	1.95765	P
1417197_at	0.326587	A	0.873629	A	0.10094	A	0.790818	A	1.32731	A	0.2871	A	0.829725	A	0.490125	A	0.367924	A	0.843928	A	0.286656	A	0.159295	A	0.399368	A	0.381291	A	0.878762	A
1417198_at	0.0727664	A	0.571125	A	0.217576	A	0.299502	A	0.615055	A	0.452981	A	0.456536	A	0.983719	A	0.735033	A	0.832285	A	0.497265	A	0.329791	A	0.173714	A	2.31703	A	0.513632	A
1417199_at	38.2743	P	34.3493	P	39.4333	P	44.6382	P	42.9724	P	49.6813	P	44.3696	P	39.4002	P	56.8404	P	41.9377	P	42.2238	P	44.3114	P	44.5912	P	40.9237	P	44.2451	P
1417200_at	47.7947	P	46.3662	P	53.4746	P	52.1414	P	49.8828	P	50.5977	P	49.7906	P	51.7466	P	51.3495	P	49.0549	P	47.4106	P	54.0114	P	52.5972	P	55.7216	P	54.6353	P
1417201_at	2.71983	P	2.58859	A	3.07142	P	3.67132	P	2.54047	M	3.62239	A	3.17135	P	3.06381	P	3.01512	M	2.90165	P	2.88354	A	4.11804	A	4.70118	P	3.67322	A	5.99886	A
1417202_s_at	11.8705	P	11.7056	P	13.5112	P	14.0945	P	10.5742	P	11.4868	P	11.6682	P	10.9815	P	14.3717	P	10.8133	P	13.1362	P	11.0836	P	11.2544	P	11.6861	P	14.2746	P
1417203_at	60.663	P	61.3135	P	89.2722	P	59.8233	P	61.5144	P	70.1541	P	49.3486	P	52.0558	P	66.7714	P	50.4891	P	65.3387	P	62.628	P	79.3816	P	62.632	P	50.0232	P
1417204_at	65.1295	P	64.1871	P	78.4867	P	62.9108	P	75.2011	P	67.2141	P	70.8535	P	59.3944	P	71.9873	P	49.7821	P	66.0489	P	72.9056	P	78.3757	P	88.41	P	89.362	P
1417205_at	21.6249	P	18.3454	P	20.6292	P	17.3182	P	19.4301	P	21.3799	P	21.6486	P	19.5814	P	28.1183	P	20.5931	P	24.5245	P	23.682	P	22.9587	P	28.6512	P	29.0729	P
1417206_at	18.0287	A	18.9494	A	17.4603	A	16.5153	A	15.9332	A	21.2762	A	15.9815	A	20.6004	A	23.0343	A	16.1046	A	18.5275	A	17.4804	A	16.2609	A	17.8232	A	22.5321	A
1417207_at	0.87558	A	1.83754	A	1.13847	A	2.57356	A	1.63068	A	3.14025	A	1.36122	A	1.99948	A	2.39377	A	1.0428	A	2.13593	A	1.39693	A	0.984956	A	1.05981	A	1.53858	A
1417208_at	103.241	P	98.9914	P	85.5152	P	75.8458	P	113.38	P	86.085	P	93.5346	P	93.6465	P	106.701	P	97.3212	P	94.5354	P	93.9174	P	100.623	P	93.9647	P	108.785	P
1417209_at	11.3522	P	12.6592	P	14.9072	P	17.4212	P	12.7509	P	12.0529	P	12.425	P	11.6385	P	13.8175	P	12.081	P	11.5716	P	16.2967	P	11.3118	P	15.6263	P	11.8427	P
1417210_at	11.8971	P	16.0456	P	17.4452	P	16.5281	P	16.5309	P	16.1289	P	16.0006	P	13.5844	P	12.6514	P	13.4973	P	14.4023	P	14.0172	P	13.285	P	16.0168	P	20.0681	P
1417211_a_at	18.8756	P	17.1736	P	18.8741	P	21.311	P	22.7561	P	23.1023	P	21.1668	P	19.5693	P	23.822	P	18.0567	P	22.6453	P	19.893	P	18.3449	P	20.5393	P	27.7556	P
1417212_at	14.5241	P	13.7396	P	16.5762	P	17.6722	P	16.6804	P	18.5263	P	15.2629	P	18.4087	P	19.9183	P	15.8555	P	19.3878	P	21.8814	P	18.7428	P	13.4555	P	20.0246	P
1417213_a_at	5.71795	P	7.555	P	8.56332	P	11.301	M	7.87648	P	9.86595	P	5.28107	P	5.79857	P	7.12741	P	4.85123	P	7.4215	P	6.51809	A	6.8904	P	8.70895	P	8.40224	M
1417214_at	0.51712	A	0.16759	A	1.33104	A	1.73869	A	0.923209	A	0.978014	A	1.16168	M	0.936809	A	0.743521	A	0.497904	A	0.762335	A	1.36698	A	0.228384	A	2.21973	A	1.44102	A
1417215_at	0.16372	A	0.192454	A	0.0574317	A	0.153527	A	0.113976	A	0.943826	A	0.225892	A	0.193002	A	0.281726	A	0.612415	A	0.07872	A	0.0886229	A	0.191917	A	0.293726	A	0.172915	A
1417216_at	2.93448	P	2.94585	P	4.50561	P	4.19201	M	3.00504	P	5.03626	P	2.81542	P	3.14652	P	4.51376	P	2.76103	P	4.14748	P	4.91563	P	3.90678	P	2.82419	A	4.99723	A
1417217_at	2.00549	A	2.43719	A	3.19077	A	3.55354	A	2.24482	A	3.05696	M	2.0365	A	1.33075	A	1.42633	P	2.25606	A	2.92022	M	3.56751	P	2.68767	A	4.17139	M	4.57188	P
1417218_at	1.57379	A	0.950353	A	1.10887	A	2.33156	A	1.51041	A	2.07832	A	0.934163	A	0.688658	A	2.38547	A	2.36522	P	1.48973	A	0.498493	A	1.5066	A	2.20027	A	0.554814	A
1417219_s_at	2.18321	P	4.81539	P	3.7133	P	4.03777	A	3.95838	P	3.38151	P	3.21367	P	2.20512	P	2.84141	P	3.36822	P	3.7314	P	3.42043	P	4.03275	P	4.62467	P	3.88548	A
1417220_at	230.084	P	217.961	P	227.018	P	216.856	P	239.029	P	235.277	P	214.606	P	214.562	P	224.126	P	219.617	P	212.975	P	215.417	P	228.371	P	250.077	P	224.418	P
1417221_at	0.954873	P	1.5645	P	1.44223	P	1.49107	P	1.69452	P	1.76688	P	0.766105	P	1.23035	P	1.70253	P	0.826465	P	0.878732	P	1.86721	P	0.73148	A	1.32251	M	1.51767	P
1417222_a_at	11.4783	P	9.66095	P	8.62345	P	8.2436	P	12.3156	P	12.158	P	8.47677	P	11.5269	P	7.46896	P	10.0337	P	9.59805	P	7.69303	P	11.8989	P	11.5656	P	12.7773	P
1417223_at	5.52625	P	4.90626	P	5.99584	P	5.61764	A	6.92787	P	9.15908	P	6.35939	P	5.52617	P	7.05419	P	4.93873	P	6.79596	P	6.598	P	3.48513	P	7.0682	P	6.07711	P
1417224_a_at	0.491	A	2.30373	A	1.96193	A	1.81791	A	2.2664	M	2.43897	A	2.43095	P	1.46342	P	1.52687	M	1.24321	A	2.45096	A	2.18683	A	2.09299	A	2.38843	A	3.20792	A
1417225_at	14.5951	P	14.8057	P	16.6517	P	12.4091	P	16.2162	P	18.198	P	18.3606	P	15.8656	P	18.7844	P	14.1294	P	20.1959	P	22.1438	P	18.2294	P	17.9851	P	21.3865	A
1417226_at	6.55315	P	7.03364	P	7.66918	P	10.8619	P	8.07447	P	8.15762	P	6.92251	P	7.61186	P	8.28911	P	7.44297	P	8.7007	P	8.74168	P	8.88468	P	7.83794	P	9.04596	P
1417227_at	41.3893	P	43.363	P	43.1993	P	44.5636	P	44.9385	P	44.018	P	39.2381	P	40.4222	P	44.2206	P	38.6447	P	40.3337	P	36.9725	P	48.2643	P	48.4631	P	46.4656	P
1417228_at	5.38515	A	6.71203	A	6.65579	A	3.2425	A	4.72879	A	7.31692	A	2.32914	A	6.95708	A	6.53304	A	6.80842	A	6.04365	A	8.3876	A	4.39834	A	7.24059	A	5.62915	A
1417229_at	3.06025	A	4.00242	A	0.643543	A	4.49548	A	6.9203	A	6.67886	A	2.8636	A	3.86188	A	3.08125	A	4.04187	A	2.82849	A	3.58956	A	2.59365	A	3.88938	A	7.23829	A
1417230_at	1.31332	M	2.3675	A	1.44964	A	2.57934	A	1.79404	A	2.06151	A	2.75523	A	1.58065	A	3.03992	A	3.23902	A	1.62171	A	1.93419	A	2.2931	A	1.84429	A	1.60134	A
1417231_at	31.153	P	26.5013	P	28.9802	P	29.77	P	32.4194	P	31.5013	P	27.4611	P	27.2271	P	26.4045	P	25.3554	P	19.2108	P	23.2569	P	24.2847	P	28.658	P	28.4032	P
1417232_at	11.2958	P	12.4732	P	10.2257	P	14.712	P	13.7794	P	11.4949	P	10.4041	P	13.3359	P	13.5523	P	9.76364	P	9.19777	P	8.75613	P	11.4075	P	11.7396	P	13.3169	P
1417233_at	17.065	P	19.1269	P	17.2487	P	21.3175	P	18.8755	P	24.4957	P	21.1861	P	23.8723	P	24.0765	P	16.5704	P	22.1681	P	25.197	P	21.338	P	26.5013	P	27.45	P
1417234_at	0.0311707	A	0.0520885	A	0.0864174	A	0.208246	A	0.0521102	A	0.109969	A	0.28165	A	0.0838931	A	0.12514	A	0.0708169	A	0.100133	A	0.198268	A	0.101166	A	0.0836396	A	0.22703	A
1417235_at	21.7957	P	20.7089	P	24.4989	P	24.3094	P	26.9969	P	23.8589	P	21.0641	P	22.676	P	25.8011	P	19.6933	P	24.5162	P	24.1494	P	26.4428	P	26.8004	P	28.1048	P
1417236_at	12.9558	P	11.3547	P	16.5686	P	11.2382	P	11.9664	P	19.6944	P	14.685	P	16.0922	P	15.8478	P	13.1328	P	12.0282	P	16.6962	P	14.8392	P	15.2024	P	19.3804	P
1417237_at	3.42782	P	4.40477	M	6.44575	P	7.39483	P	5.16846	M	4.01205	P	3.80788	P	3.90089	P	4.58759	P	3.77553	P	5.15315	P	5.4119	P	5.59841	P	5.9761	M	10.737	M
1417238_at	2.33853	A	2.3327	A	2.03626	A	3.97853	A	2.88857	A	3.53107	A	2.29324	A	2.3899	A	3.31249	A	2.68777	A	4.28275	A	4.71831	A	3.3091	A	3.86317	A	2.23078	A
1417239_at	10.9084	P	11.4949	P	11.2799	P	11.9488	P	13.5454	P	13.4817	P	12.3051	P	11.0518	P	13.8014	P	11.647	P	14.0948	P	13.5447	P	13.3617	P	15.2764	P	16.7849	P
1417240_at	13.5969	P	12.3515	P	20.0919	P	14.5654	P	17.6264	P	16.9877	P	15.8542	P	13.8449	P	18.8962	P	12.1134	P	15.3827	P	16.9815	P	11.3118	P	11.0974	P	19.4093	P
1417241_at	4.92002	P	7.34991	P	6.04082	P	7.11309	P	6.52738	P	8.57317	P	6.46447	P	6.00896	P	8.13494	P	6.69445	P	6.81361	P	6.48177	P	8.44594	P	7.16101	P	8.03779	P
1417242_at	16.829	P	23.661	P	23.3245	P	20.1673	P	21.1936	P	19.0146	P	20.9999	P	15.4544	P	20.5166	P	20.4011	P	23.2139	P	20.4118	P	20.9973	P	26.1138	P	28.0903	P
1417243_at	5.96064	P	10.8582	P	8.79636	P	9.29595	P	6.95057	P	10.9363	P	7.61757	P	6.90551	P	11.3865	P	8.34774	P	12.5355	P	12.3404	P	9.36188	P	12.5501	P	11.2538	P
1417244_a_at	6.45781	P	10.0022	P	9.97734	P	13.9165	P	11.2616	P	14.3921	P	10.5988	P	9.76059	P	12.8043	P	9.96937	P	14.0863	P	8.82835	P	11.1906	P	11.9538	P	11.0312	M
1417245_at	7.45762	P	7.51147	P	8.00721	P	5.9987	P	7.09442	P	9.89842	P	9.24493	P	6.71085	P	11.1687	P	6.78942	P	10.2057	P	7.42501	P	13.5151	P	10.4024	P	13.3889	P
1417246_at	414.32	P	450.375	P	431.702	P	450.337	P	497.945	P	450.841	P	434.621	P	450.587	P	443.94	P	464.909	P	447.794	P	451.523	P	434.915	P	453.858	P	478.234	P
1417247_at	4.54475	P	6.03479	P	7.1586	P	7.01524	P	5.44506	P	6.1133	P	5.24421	P	4.12417	P	6.39449	P	5.19535	P	5.76826	P	5.82719	P	6.97918	P	6.18762	P	8.53808	P
1417248_at	2.53011	P	3.90668	P	4.88721	P	5.29819	P	5.22074	P	4.89614	P	4.26466	P	3.15755	P	4.15244	P	3.42981	P	4.42683	P	4.37445	P	5.32651	P	5.99593	P	7.15984	P
1417249_at	0.829351	A	0.911943	A	0.953555	A	1.42951	A	0.819878	A	1.21664	A	0.67387	A	1.5593	A	0.470868	A	0.716226	A	2.18238	A	0.794971	A	1.12751	A	1.45103	A	1.19063	A
1417250_at	7.51223	P	9.38346	P	8.1124	P	11.0688	P	8.40238	P	10.9444	P	8.3209	P	7.31858	P	7.94825	P	9.10904	P	10.6561	P	9.38409	P	9.42553	P	10.5226	P	10.859	P
1417251_at	13.2241	P	21.2776	P	23.6124	P	23.1636	P	18.6855	P	20.3898	P	14.2219	P	17.6649	P	17.0972	P	17.0434	P	15.1698	P	17.6229	P	15.0377	P	16.7847	P	16.1207	P
1417252_at	8.23136	P	7.86638	P	8.11991	P	8.66987	P	8.86091	P	11.0335	P	8.88244	P	7.44503	P	12.1925	P	6.50467	P	9.80659	P	9.90317	P	6.81431	P	9.48163	P	8.3665	P
1417253_at	4.15956	P	4.03236	P	4.4383	P	3.54765	P	4.03218	P	5.64522	P	4.53339	P	4.92696	P	5.05473	P	3.10389	P	3.76766	P	4.84987	P	4.25332	P	4.1517	P	4.86957	P
1417254_at	1.46294	P	1.76334	P	2.47525	P	3.68311	P	1.22918	P	1.79218	P	1.77486	P	2.01568	P	2.44358	P	1.55818	P	1.83752	A	2.92678	P	2.24305	P	2.67444	P	2.53951	P
1417255_at	2.39147	A	4.24235	M	4.81985	P	2.78202	P	2.76505	P	4.64865	P	3.84436	P	3.64487	P	4.6368	P	3.10389	A	5.92824	A	4.30122	A	3.97606	A	6.94226	A	6.29771	A
1417256_at	0.13281	A	0.710618	A	0.173761	A	0.0999054	A	0.0400503	A	0.400771	A	0.077985	A	0.0472518	A	0.316258	A	0.0446892	A	0.936668	A	0.0965183	A	0.228384	A	0.532268	A	0.383568	A
1417257_at	1.15665	P	3.18746	A	3.88511	P	6.07751	A	2.11557	A	3.35657	P	2.0365	P	1.68223	P	3.32074	A	1.8517	P	2.33073	P	2.56473	P	2.95111	M	3.37231	A	3.72298	A
1417258_at	41.1439	P	44.7178	P	46.6022	P	51.8472	P	49.858	P	49.1799	P	45.8826	P	48.9111	P	52.1099	P	47.0472	P	45.7252	P	50.4542	P	49.2448	P	55.632	P	55.0763	P
1417259_a_at	13.0966	P	15.5256	P	17.8307	P	15.3437	P	14.6471	P	17.1561	P	15.2629	P	14.9071	P	14.9978	P	14.0577	P	17.5385	P	15.2971	P	15.1209	P	14.5166	P	20.155	P
1417260_at	11.9504	P	13.5849	P	15.632	P	13.1616	P	13.2257	P	17.4849	P	13.3604	P	14.4556	P	17.8252	P	17.0828	P	17.4031	P	17.5588	P	19.1729	P	22.0491	P	21.1112	P
1417261_at	2.29449	P	4.48913	P	4.04204	P	3.13139	A	3.75206	P	5.48079	P	2.89975	P	3.24591	P	2.94897	P	3.73224	P	4.30077	P	3.391	P	3.32167	A	5.60629	P	6.06288	P
1417262_at	0.0248932	A	0.242745	A	0.0791628	A	0.736861	A	0.406668	A	0.109969	A	0.061931	A	0.029393	A	0.273082	A	0.27235	A	0.0894552	A	0.135824	A	0.423878	A	0.563833	A	0.322174	A
1417263_at	0.894671	P	2.05546	A	1.58317	A	0.640305	A	0.8956	A	2.44734	P	1.66224	A	1.37845	A	1.04801	A	1.55818	P	1.31926	A	0.206043	A	0.466813	A	0.469245	A	0.671729	A
1417264_at	5.74942	P	5.97957	P	9.29269	P	14.865	P	7.09442	P	7.80689	P	6.05682	P	9.18475	P	10.3614	P	8.28389	P	6.86657	P	8.85002	P	7.42329	P	8.48272	P	12.6334	P
1417265_s_at	4.87959	P	5.15514	P	6.91091	P	5.00981	P	5.87241	P	6.90805	P	4.94968	P	6.2197	P	6.04377	P	6.04382	P	6.99005	P	7.1423	P	6.68752	P	7.53915	P	6.37602	P
1417266_at	4.65926	P	6.60091	P	8.9693	P	9.22144	P	7.50397	P	10.9768	P	6.19879	P	4.72422	P	7.55023	P	5.4211	P	6.5132	P	6.4527	P	7.05529	P	5.94306	P	7.02436	P
1417267_s_at	5.31314	A	8.62919	A	5.96586	A	6.18064	A	8.41765	A	8.26359	A	8.17136	A	8.71489	M	12.0475	P	7.5447	A	11.8302	M	10.5369	A	12.2181	P	12.3356	A	10.2565	A
1417268_at	3.27981	A	4.46502	A	4.74502	A	4.32277	A	5.6923	A	3.45631	A	4.34401	A	3.74495	A	5.44747	A	4.54547	A	1.43301	A	2.49072	A	4.59389	A	5.04586	A	4.14711	A
1417269_at	15.6223	P	13.7203	P	19.9482	P	17.2153	P	13.8419	P	18.5263	P	14.0887	P	15.4187	P	17.7852	P	17.6748	P	18.1643	P	17.1241	P	18.8648	P	17.1757	P	19.1416	P
1417270_at	0.794131	P	1.42902	P	1.29399	P	1.88597	A	1.19422	M	1.47963	P	1.45545	P	1.05167	P	1.58546	A	1.08982	P	1.00406	P	1.14189	A	1.72466	P	1.5025	P	2.13267	P
1417271_a_at	11.6011	P	13.1794	P	10.6774	P	11.1252	M	11.8501	P	16.3136	P	12.4818	P	10.7356	P	15.1743	P	11.9643	P	13.5645	P	14.5823	P	12.9974	P	12.3959	P	10.8447	P
1417272_at	6.69955	P	8.90531	P	10.2634	P	8.9981	P	8.79971	P	8.89878	P	6.63148	P	8.28669	P	10.418	P	7.29682	P	9.00606	P	7.88126	P	8.73205	P	11.6794	P	13.1082	P
1417273_at	3.43084	P	4.72462	P	7.534	P	3.47122	A	7.57993	P	3.99548	P	2.56291	P	2.08595	P	1.39278	P	2.75492	P	5.28714	P	3.66305	A	16.7352	P	5.07221	P	4.81285	P
1417274_at	12.7415	P	12.9866	P	15.4357	M	10.3926	A	10.9833	M	12.158	P	11.851	P	9.97622	P	16.9291	P	12.1264	P	11.0538	A	14.0744	M	13.3105	P	12.8853	A	12.8852	A
1417275_at	0.848363	A	1.74624	A	1.2051	A	1.2735	A	0.183901	A	1.70783	A	1.48494	A	0.404707	A	0.177605	A	0.664239	A	1.17646	A	1.352	A	0.258827	A	1.96066	A	2.18171	A
1417276_at	0.125751	A	0.721421	A	1.24954	A	0.407983	A	0.171081	A	0.1368	A	0.121273	A	0.111921	A	0.247116	A	0.102692	A	0.44756	A	0.757102	A	0.228384	A	0.293726	A	0.166167	A
1417277_at	1.12884	A	1.24957	A	2.41569	A	0.81246	A	2.15861	A	2.01948	A	0.264882	A	0.858877	A	2.14442	A	0.803205	A	2.40475	A	1.80019	A	2.66259	A	1.98007	A	4.60022	A
1417278_a_at	1.0264	P	1.62116	M	0.864888	A	2.15956	A	2.02244	A	1.27612	M	0.829725	A	1.10408	A	0.836771	A	1.89379	A	1.67812	A	0.832804	A	2.18051	A	2.22621	A	3.34187	A
1417279_at	10.2783	P	9.70514	P	14.0619	P	15.7209	P	12.8209	P	13.5704	P	11.4289	P	10.4958	P	12.8043	P	10.9424	P	13.059	P	14.518	P	11.4521	P	14.8258	P	14.5989	P
1417280_at	3.43387	P	3.79915	P	4.74502	P	2.67768	P	3.72263	P	6.36753	P	4.30128	P	6.00896	P	4.31675	P	3.51611	P	5.32284	P	5.06899	A	3.90048	P	4.61809	A	6.18384	P
1417281_a_at	0.0840892	A	0.108879	A	0.144598	A	0.345762	A	0.190327	A	0.33092	A	0.11583	A	0.915995	A	0.299001	A	0.0760951	A	0.173702	A	0.291237	A	0.185847	A	0.287489	A	0.458801	A
1417282_at	0.475378	A	3.43611	A	0.518363	A	0.948431	A	0.314014	A	1.64874	A	1.63857	A	2.01568	A	3.48572	A	1.29649	A	2.70905	A	1.95651	A	1.65609	A	3.16981	A	0.913342	A
1417283_at	1.1094	A	0.710618	A	1.8356	A	1.29017	A	2.85948	A	1.92695	A	0.696893	A	1.73582	A	2.63435	A	1.31427	A	1.12869	A	0.810108	A	2.88209	A	0.989535	A	5.10366	A
1417284_at	11.9903	A	13.8363	A	14.4392	P	11.5146	A	12.471	A	12.3842	A	12.5513	M	13.0936	A	14.452	A	12.2366	A	12.7158	A	13.7881	A	12.6779	A	14.4292	A	15.4641	A
1417285_a_at	28.9052	P	35.7676	P	33.9454	P	33.0891	P	36.4791	P	35.7129	P	31.4519	P	32.0555	P	34.1965	P	31.5542	P	32.5177	P	36.6003	P	35.658	P	36.4111	P	41.9603	P
1417286_at	22.8017	P	33.6959	P	34.5684	P	25.8462	P	30.7256	P	31.3668	P	23.1667	P	27.6188	P	26.3649	P	26.164	P	22.7038	P	29.4919	P	36.2273	P	32.8509	P	37.5278	P
1417287_at	36.4247	P	38.5592	P	37.9201	P	36.3534	P	40.1989	P	36.3046	P	34.7607	P	36.9192	P	39.5928	P	36.7108	P	38.6277	P	37.0357	P	34.0089	P	38.4846	P	40.0503	P
1417288_at	3.68573	A	4.23034	A	5.26156	A	5.08182	A	5.48249	A	3.89607	A	4.41728	A	2.81634	A	5.5374	A	3.94268	A	4.52576	A	4.35249	A	4.39834	A	6.65081	A	4.96886	A
1417289_at	2.33266	P	4.38068	P	3.48182	P	2.28562	P	2.43211	P	4.33474	P	3.32256	P	3.16859	P	2.36056	A	3.72606	P	4.38183	P	4.57937	P	2.58112	P	4.69701	P	6.03442	P
1417290_at	141.223	P	151.753	P	180.856	P	199.123	P	188.138	P	215.321	P	131.122	P	156.086	P	163.395	P	163.79	P	181.469	P	140.691	P	110.921	P	171.744	P	141.539	P
1417291_at	35.3378	P	29.4274	P	23.1655	P	32.7357	P	37.4831	P	29.8703	P	26.5293	P	26.1696	P	36.0048	P	18.8083	P	37.663	P	25.0838	P	37.2433	P	42.0139	P	46.231	P
1417292_at	10.0546	P	11.8333	P	14.877	P	12.1316	P	10.6744	P	10.7419	P	13.1201	P	10.8936	P	19.7507	P	10.1753	P	14.3597	P	10.3137	P	12.0074	P	12.3021	P	6.78914	A
1417293_at	29.5043	P	28.1269	P	29.1319	P	39.4321	P	26.3615	P	28.5625	P	23.4888	P	31.9199	P	25.2609	P	25.3554	P	25.7572	P	25.9255	P	24.0078	P	24.2461	P	26.8391	P
1417294_at	59.7734	P	62.654	P	62.5364	P	70.6695	P	69.421	P	64.022	P	63.2194	P	63.4467	P	66.7558	P	59.8804	P	66.4637	P	63.2952	P	61.9075	P	61.9272	P	84.3898	P
1417295_at	14.3653	P	15.5515	P	13.7149	P	15.2159	P	15.1876	P	13.022	P	12.8293	P	10.1512	P	10.3372	P	10.5296	P	15.8166	P	9.13878	P	12.5054	P	15.411	P	16.3878	P
1417296_at	10.1171	P	8.71699	P	9.60863	P	10.4488	P	10.4816	P	11.0416	P	9.6204	P	9.84798	P	12.7721	P	9.7058	P	12.5183	P	13.473	P	9.29188	P	13.3749	P	12.123	P
1417297_at	0.426175	A	0.417952	A	0.466883	A	4.4776	A	0.785562	A	0.33092	A	0.576312	A	0.879626	A	1.96956	A	0.277916	A	0.635331	A	1.68091	A	1.40082	A	0.381291	A	0.982561	A
1417298_at	76.6288	P	70.0424	P	68.7436	P	70.6347	P	78.1959	P	85.1252	P	70.0462	P	62.2876	P	78.5108	P	69.2621	P	65.0753	P	72.8433	P	81.6552	P	74.0333	P	76.7475	P
1417299_at	2.10149	P	3.65605	P	2.56461	P	3.20154	P	1.69452	P	2.87355	P	2.23345	P	1.89165	P	1.72759	P	1.97206	P	2.81013	P	3.08167	P	3.71161	P	3.49654	P	3.39829	P
1417300_at	0.699915	A	1.15485	A	0.754153	A	1.30129	A	1.1105	A	0.461669	A	1.22026	A	0.617025	A	0.333496	A	0.356285	A	0.645139	A	0.91592	A	2.16175	A	0.677738	A	1.91568	A
1417301_at	1.33301	A	1.22724	A	1.94706	A	0.747635	A	1.85102	A	1.75002	A	2.94798	A	0.994158	A	1.92788	A	3.13458	A	1.55578	A	1.44932	A	2.70648	A	2.47287	A	3.32071	A
1417302_at	0.772516	A	2.41395	A	1.66481	A	2.88659	A	1.2082	A	1.64874	A	1.02731	A	1.0412	A	1.56873	A	3.94268	A	4.83094	A	2.52033	A	4.30375	A	1.80553	A	3.15155	A
1417303_at	3.87778	M	2.61777	A	2.08831	A	2.57356	A	2.56216	A	2.58122	A	1.91743	A	2.47165	A	2.92415	A	1.74964	A	2.57093	A	3.02268	A	3.03899	A	3.00669	A	2.37104	A
1417304_at	0.968596	A	1.94632	A	2.7285	A	0.861273	A	1.53867	A	2.5143	A	2.07823	A	1.86473	A	3.64231	A	0.424024	A	3.03013	A	1.01396	A	0.589735	A	1.14939	A	1.12121	A
1417305_at	0.742872	A	2.39652	A	1.81332	A	1.12408	A	2.9759	A	2.68153	A	1.53806	A	1.67688	A	1.72759	A	0.227991	A	1.94032	A	1.53158	A	2.20552	A	2.90237	A	3.26431	A
1417306_at	5.67391	A	8.1535	A	7.89452	A	6.75875	A	7.45082	A	8.11685	A	5.9643	A	7.0488	A	7.59899	A	6.53628	A	7.28075	A	7.06252	A	8.38237	A	9.06183	A	10.572	A
1417307_at	5.66448	P	7.67946	P	7.534	P	8.19425	P	7.61032	P	9.78476	P	5.95813	P	4.91568	P	7.71273	P	6.47938	P	8.91887	P	7.02625	P	12.448	P	7.47942	P	11.0169	P
1417308_at	2.85682	P	3.217	P	3.35493	A	3.00885	A	1.24318	A	3.1902	P	2.60494	A	2.28656	A	2.70892	A	2.25606	P	3.46804	M	3.08167	A	2.59992	M	2.56386	P	3.37008	P
1417309_at	4.47059	P	4.75487	P	6.97846	P	8.73175	P	3.88464	P	6.28554	P	4.64347	P	4.23602	P	6.09273	P	4.82624	P	8.12355	P	6.78679	P	5.31387	P	8.3231	P	8.48088	P
1417310_at	7.94375	P	7.82274	M	7.75931	M	7.65874	A	7.20808	P	9.73604	P	7.77922	P	8.87718	P	7.0135	A	7.4239	P	13.2391	P	10.4649	P	10.0559	A	9.57497	M	8.8957	A
1417311_at	25.3031	P	28.0192	P	31.2874	P	34.124	P	29.3026	P	31.256	P	23.0444	P	22.8216	P	26.4442	P	23.8746	P	23.8488	P	20.2981	P	21.4151	P	30.927	P	30.9887	P
1417312_at	0.217036	A	0.339966	A	0.975732	A	0.592327	A	0.327182	A	1.27612	A	0.422488	A	0.384727	A	0.307632	A	0.779972	A	0.44756	A	0.460266	A	0.283214	A	1.17501	A	1.5107	A
1417313_at	4.54166	M	6.47142	P	9.47322	P	9.93065	P	12.4088	P	9.33794	P	14.5707	P	6.27672	P	9.11585	P	5.80447	P	5.88382	P	15.4329	P	10.2216	P	13.3481	P	13.6336	P
1417314_at	133.405	P	126.386	P	119.79	P	129.843	P	141.761	P	130.16	P	132.224	P	140.737	P	138.845	P	150.451	P	130.985	P	131.936	P	132.161	P	146.797	P	156.172	P
1417315_at	4.80813	P	4.93051	P	6.60328	P	6.21707	M	4.01004	P	5.27509	P	5.11529	P	4.94387	P	8.65403	P	3.15914	P	9.51109	P	6.81582	P	6.64949	P	5.90343	A	5.37341	A
1417316_at	21.6284	P	28.2278	P	26.2043	P	26.4782	P	27.182	P	29.062	P	27.2475	P	23.2283	P	25.531	P	23.7547	P	25.6241	P	31.853	P	31.7341	P	27.4126	P	30.9522	P
1417317_s_at	157.096	P	171.298	P	153.396	P	162.893	P	170.823	P	160.853	P	170.783	P	165.973	P	167.331	P	174.364	P	158.053	P	171.585	P	160.346	P	169.489	P	194.757	P
1417318_at	0.0461791	A	0.0520885	A	0.188358	A	0.304623	A	0.0765937	A	0.12787	A	0.083361	A	0.212353	A	0.12514	A	0.0550819	A	0.0460688	A	0.0568876	A	0.17978	A	0.157214	A	0.112342	A
1417319_at	7.14661	P	6.65029	P	7.18112	P	6.60024	P	7.34458	P	7.65181	P	5.87182	P	7.50829	P	5.90501	P	6.55526	P	6.61046	P	7.82335	P	6.93479	P	7.81137	P	9.58291	P
1417320_at	57.9559	P	61.3558	P	63.8874	P	59.7751	P	65.2026	P	68.0933	P	59.4596	P	61.0723	P	71.2081	P	61.2429	P	61.038	P	65.4278	P	64.9627	P	70.2289	P	69.4114	P
1417321_at	9.18029	P	9.65464	P	10.5946	P	9.50726	P	9.98105	P	11.074	P	9.58283	P	10.1804	P	9.30207	P	7.59559	P	8.41235	P	8.81391	P	9.34916	P	10.6228	P	8.76693	P
1417322_at	3.37641	A	5.01543	P	4.77495	A	6.32034	A	4.54304	A	8.35323	P	5.78554	P	6.2254	A	5.92133	A	5.67237	P	5.58138	A	6.61252	M	5.85148	A	6.65081	A	8.32362	A
1417323_at	0.919263	A	1.78045	A	1.98422	A	1.62024	A	2.0654	A	1.25064	A	1.63857	A	1.47406	A	1.761	A	0.750969	A	2.4879	A	2.54993	A	0.65748	A	1.99301	A	3.28546	A
1417324_at	3.67051	A	4.79118	P	6.41575	A	6.86861	A	5.29547	A	6.07227	P	5.86565	M	6.4879	P	6.4597	A	5.72268	P	5.41205	M	6.57621	P	6.69386	A	6.9754	M	8.53093	A
1417325_at	0.13281	A	0.743057	A	0.673026	A	0.597647	A	0.248568	A	0.81537	A	0.760329	A	0.135543	A	0.709558	A	0.0973475	A	0.163294	A	0.322087	A	0.430009	A	0.151052	A	0.342621	A
1417326_a_at	11.9704	P	13.038	P	14.2279	P	14.5272	P	15.8075	P	15.1404	P	12.9177	P	12.2149	P	16.9051	P	13.8751	P	15.604	P	14.9041	P	14.9096	P	14.3217	P	17.146	P
1417327_at	2.23587	P	2.37911	P	3.24299	P	4.04369	P	2.82314	P	3.51446	P	3.32862	P	2.53714	P	4.34959	P	3.63955	P	2.46944	P	3.9347	P	3.45369	P	2.34299	P	5.74287	P
1417328_at	2.08693	P	4.0144	P	3.63115	P	1.24021	A	3.33368	P	3.03197	P	3.47399	P	2.76149	P	3.32899	P	3.67661	P	3.81297	P	5.03248	P	3.30282	P	3.7387	P	7.30962	P
1417329_at	8.74059	P	13.0059	P	11.6943	P	9.35807	P	13.0155	P	13.4495	P	9.96499	P	9.92375	P	10.1271	P	11.0457	P	11.1575	P	9.57881	P	11.5606	P	11.6191	P	11.2466	P
1417330_at	2.97336	P	6.16374	P	4.69264	P	5.62972	P	3.90675	P	4.63214	P	3.80788	P	3.64487	P	3.12256	P	4.10391	P	5.26928	P	4.35981	P	4.48664	P	4.58521	P	6.61815	P
1417331_a_at	1.98227	P	1.30549	A	3.31015	P	2.92149	M	2.65627	P	2.68988	P	1.70963	P	2.06432	P	2.35225	P	2.47458	P	2.65384	P	1.36698	A	3.01388	P	0.200469	A	1.92267	A
1417332_at	0.0818147	A	0.147856	A	0.173761	A	0.3768	A	0.151932	A	0.154621	A	0.110396	A	0.130802	A	0.177605	A	0.113413	A	0.245863	A	0.275789	A	0.356519	A	0.268793	A	0.315362	A
1417333_at	0.0505435	A	0.0849227	A	0.122754	A	0.26888	A	0.113976	A	0.1368	A	0.0887482	A	0.164151	A	0.203723	A	0.086695	A	0.173702	A	0.120132	A	0.155535	A	0.108064	A	0.193183	A
1417334_at	2.17737	A	2.39652	A	3.53408	A	2.11953	A	1.85102	A	2.84018	A	2.19162	A	2.40624	A	2.6675	A	2.74881	A	3.2859	A	3.42043	A	0.65748	A	2.59638	A	4.02687	A
1417335_at	0.281362	A	0.113711	A	0.408102	A	0.26888	A	0.0889788	A	0.198986	A	0.198171	A	0.32015	A	0.393706	A	0.339427	A	1.15736	A	0.360569	A	0.0771076	A	0.481837	A	0.547947	A
1417336_a_at	0.41587	A	1.02745	A	0.151885	A	1.16824	A	0.473456	A	0.198986	A	1.33181	A	0.530579	A	0.333496	A	0.972416	A	1.09041	A	0.810108	A	0.380997	A	0.324949	A	1.72697	A
1417337_at	0.139899	A	0.0161896	A	0.754153	M	0.163404	A	0.268128	A	0.0096696	A	0.0147915	A	0.540716	P	0.0365864	A	0.0550819	A	0.477411	A	0.30667	A	0.546673	A	0.0412593	A	0.193183	A
1417338_at	0.246566	A	0.157704	A	0.159174	A	0.502309	A	0.145573	A	1.70783	A	0.192641	A	0.188178	A	0.445176	A	0.205937	A	0.276484	A	0.953651	A	0.204064	A	0.400109	A	0.404066	A
1417339_a_at	17.6338	P	13.7719	P	14.9676	P	15.9833	P	16.5859	P	17.557	P	21.8928	P	17.9766	P	28.697	P	19.0921	P	17.9445	P	22.4275	P	16.0559	P	22.9369	P	21.662	P
1417340_at	12.8821	P	13.0316	P	12.5987	P	15.2543	P	16.7513	P	16.0566	P	13.7213	P	13.5075	P	15.1743	P	15.1288	P	16.6064	P	14.2032	P	16.0111	P	17.2431	P	23.8601	P
1417341_a_at	6.65815	P	6.50224	P	7.71424	P	7.81241	P	9.56605	P	7.30875	P	8.483	P	8.45438	P	10.7329	P	6.71344	P	9.0758	P	8.9872	P	8.45865	P	9.48163	P	7.67358	P
1417342_at	4.30716	P	4.0144	P	4.85728	P	6.72825	A	3.5536	P	5.08569	P	4.86388	P	4.75235	P	4.604	P	3.52228	P	5.40314	P	5.37544	P	4.54973	M	6.28682	P	8.00921	A
1417343_at	0.0549371	A	0.128278	A	0.122754	A	0.193231	A	0.0765937	A	0.181269	A	0.083361	A	0.102536	A	0.107567	A	0.0655544	A	0.152857	A	0.167103	A	0.197989	A	0.108064	A	0.233809	A
1417344_at	42.2177	P	40.6954	P	45.4068	P	41.1454	P	45.5728	P	46.326	P	41.972	P	49.6412	P	51.8904	P	45.3847	P	46.9409	P	44.7382	P	42.4318	P	44.5393	P	46.473	P
1417345_at	2.96139	A	4.46502	A	3.63862	A	3.81884	A	4.29097	A	4.96209	A	4.38675	A	3.24591	A	4.68601	A	3.88693	A	3.9849	A	4.03006	A	5.31387	A	5.24353	A	5.21722	A
1417346_at	0.397884	A	1.44591	A	1.1977	A	1.39041	A	1.83677	P	0.892493	A	1.47314	A	0.745196	A	1.80275	P	0.978274	A	1.03288	A	1.60628	M	1.2765	A	1.74097	A	1.45495	A
1417347_at	0.10476	A	0.791872	P	0.650913	A	0.699221	A	0.132893	A	1.13155	A	0.553431	P	0.364797	A	0.946726	A	0.283487	A	0.801217	A	1.17195	A	1.25166	A	0.268793	A	1.58042	P
1417348_at	29.0513	P	41.866	P	32.8516	P	36.1589	P	36.1611	P	39.6223	P	35.5634	P	31.1928	P	34.7257	P	32.5452	P	35.2546	P	39.7163	P	39.2374	P	38.3546	P	48.4163	P
1417349_at	16.7436	P	15.6425	P	17.4527	P	14.1199	P	17.1374	P	17.3806	P	18.2711	P	15.133	P	22.2701	P	14.6255	P	19.3372	P	18.0005	P	20.1619	P	19.2141	P	17.2833	P
1417350_at	2.18321	P	3.05178	P	3.72824	P	5.29819	P	3.18012	P	5.66166	P	3.58922	P	4.44895	P	3.46922	P	2.90777	P	4.28275	P	4.1327	P	5.18747	P	2.85025	P	6.32619	P
1417351_a_at	7.83087	P	8.59784	P	9.47322	P	9.12834	P	8.99868	P	9.8903	P	9.50771	P	8.2058	P	9.43157	P	7.97768	P	8.7007	P	10.4793	P	11.7265	P	11.7865	P	8.6954	P
1417352_s_at	4.35953	P	6.53307	P	8.30026	P	4.23359	A	5.95505	P	7.2924	P	5.82867	P	4.79738	A	5.88051	P	6.92881	P	7.34234	P	7.01174	M	4.89689	M	8.15689	P	6.16961	P
1417353_x_at	4.52311	P	6.3544	P	7.8795	P	4.53723	P	5.17593	P	4.98681	P	5.82251	P	5.24311	P	5.88868	P	7.08099	P	7.77288	P	7.47573	P	5.79453	P	6.09507	P	6.02731	P
1417354_at	9.45798	P	11.8461	P	12.1992	P	12.1505	P	13.2413	P	12.8929	P	10.8501	P	11.6268	P	12.9169	P	12.0421	P	12.398	P	13.0718	P	12.4416	P	13.4957	P	16.0052	P
1417355_at	1.42047	A	3.98446	A	4.46821	A	2.2971	A	3.82569	A	3.09028	A	1.44366	A	1.88626	A	0.929826	A	1.14872	A	4.9474	P	2.40186	A	3.16459	A	3.16981	A	4.47979	A
1417356_at	0.0750208	A	0.162643	A	0.290746	A	0.26888	A	0.164687	A	0.0829909	A	0.148596	A	0.0931922	A	0.142667	A	0.151242	A	0.152857	A	0.174904	A	0.283214	A	0.157214	A	1.02413	A
1417357_at	4.74916	A	6.4283	A	7.67669	A	9.07872	A	5.29547	A	8.1087	A	5.77322	A	5.84971	A	8.60539	A	5.48388	A	8.71816	A	8.3876	A	9.85849	A	7.10797	A	13.7776	A
1417358_s_at	4.54475	P	5.64893	P	6.95594	P	5.17792	A	6.93544	P	6.26094	P	6.66242	P	4.38165	P	5.91317	P	6.46042	P	5.75937	P	5.68883	P	6.11101	P	6.41913	P	7.76639	A
1417359_at	0.577575	A	3.48359	A	0.997912	A	1.01958	A	4.09866	A	5.18453	A	0.800787	A	0.84333	A	0.955174	A	1.20774	A	1.53692	A	1.09677	A	1.40082	A	1.0726	A	1.91568	A
1417360_at	3.64923	P	5.12475	P	4.93212	P	4.44184	P	4.60244	P	4.59086	P	4.47227	P	3.77278	P	4.45631	P	3.50994	P	6.03478	P	5.47751	P	5.09901	P	6.10168	P	7.16697	P
1417361_at	5.33818	P	7.05222	P	6.76834	P	5.68407	P	7.54954	P	7.54566	P	5.93963	P	6.2197	P	7.04605	P	7.15079	P	8.12355	P	6.43091	P	6.49106	P	7.0682	P	8.6668	P
1417362_at	0.180558	A	0.187465	A	0.276099	A	0.640305	A	0.307439	A	0.2871	A	0.405496	A	0.116628	A	0.229777	A	0.300226	A	0.497265	A	0.322087	A	0.466813	A	0.293726	A	0.315362	A
1417363_at	0.291367	A	0.309057	A	0.210268	A	0.284168	A	0.177486	A	0.0920025	A	0.181596	A	0.107224	A	0.63303	A	0.572229	A	0.173702	A	0.252584	A	0.491369	A	0.243904	A	0.247376	A
1417364_at	67.5448	P	60.3551	P	49.5347	P	60.8653	P	65.0687	P	61.2084	P	60.2694	P	59.4261	P	69.7895	P	60.0118	P	61.7184	P	61.78	P	55.0417	P	59.2681	P	56.1127	P
1417365_a_at	43.22	P	53.1548	P	47.2419	P	51.0265	P	54.6251	P	50.4959	P	52.6835	P	48.5021	P	56.5038	P	47.3074	P	56.3302	P	58.5873	P	46.1937	P	54.9012	P	57.4656	P
1417366_s_at	43.6759	P	43.6876	P	46.2519	P	47.2681	P	46.529	P	45.8473	P	45.5404	P	43.289	P	45.156	P	37.7485	P	40.1869	P	49.421	P	49.8748	P	51.5597	P	58.488	P
1417367_at	97.4821	P	90.2431	P	88.1626	P	95.4863	P	90.3445	P	88.7076	P	92.4374	P	84.9677	P	94.9167	P	70.9736	P	82.3208	P	84.0603	P	91.6206	P	94.8563	P	99.5633	P
1417368_s_at	47.9132	P	65.1773	P	57.7372	P	56.078	P	57.3697	P	58.8915	P	55.9259	P	53.1735	P	59.7345	P	51.3545	P	58.2571	P	59.0048	P	57.0386	P	59.7169	P	66.6098	P
1417369_at	125.794	P	118.398	P	116.063	P	117.643	P	144.738	P	120.228	P	125.946	P	118.203	P	137.544	P	120.832	P	142.994	P	112.453	P	122.99	P	127.708	P	129.272	P
1417370_at	3.4914	A	3.94257	A	0.82058	A	2.72403	A	2.39604	A	2.98196	A	1.48494	A	2.64099	A	3.04819	A	3.23902	A	2.38626	A	3.92737	A	2.04299	A	2.60288	A	2.98252	A
1417371_at	12.6177	P	9.69883	P	10.5645	P	8.28062	P	9.82726	P	12.0933	P	11.4541	P	10.5952	P	15.5752	P	12.1005	P	11.9335	P	12.907	P	11.8159	P	12.4026	P	13.3313	P
1417372_a_at	9.78875	P	7.53634	P	10.0375	P	9.04771	P	8.28793	P	8.44285	P	8.90743	P	9.20218	P	8.16741	P	7.93944	P	9.71972	P	9.146	P	8.31881	P	10.1954	P	10.2995	P
1417373_a_at	224.02	P	164.468	P	153.98	P	147.857	P	187.778	P	160.723	P	194.16	P	167.735	P	219.786	P	184.899	P	180.524	P	185.51	P	155.676	P	173.125	P	190.953	P
1417374_at	67.8833	P	59.0669	P	59.4383	P	62.2815	P	69.6142	P	56.6976	P	67.9792	P	60.9642	P	83.2686	P	63.438	P	68.9501	P	74.8731	P	54.1834	P	64.3534	P	77.8555	P
1417375_at	1.20963	A	4.24836	A	5.27653	A	4.44184	A	3.32636	A	6.98987	A	2.97813	A	2.76149	A	1.08173	A	2.34701	A	3.57712	A	2.52773	A	3.20228	A	1.11738	A	2.06263	A
1417376_a_at	6.75053	P	8.60411	P	9.24756	P	8.0648	P	9.48161	P	11.0416	P	7.50572	P	9.23703	P	8.95386	P	8.45633	P	9.59805	P	10.1049	P	9.36188	P	9.83507	P	13.2089	P
1417377_at	2.97636	P	3.14613	P	3.34	P	3.82475	P	3.46556	P	4.9456	P	2.653	P	2.17259	P	3.1143	P	2.72439	P	3.64976	P	4.14736	P	2.29935	P	3.405	P	3.99152	P
1417378_at	9.31416	P	8.58531	P	11.4004	P	5.72033	P	11.9431	P	10.2717	P	8.88869	P	9.86546	P	8.28911	P	8.76324	P	8.94503	P	8.48879	P	9.35552	P	11.1041	P	10.8518	P
1417379_at	2.6812	A	4.79118	A	4.58042	A	3.57119	A	4.454	M	2.85686	A	4.0452	A	2.24854	A	5.1857	A	3.68897	A	3.60437	A	4.62326	A	4.05795	A	3.43115	A	4.91921	A
1417380_at	2.5952	P	3.05767	P	2.79557	P	2.84009	P	3.72999	P	3.90436	P	2.10208	P	2.4008	P	2.45188	P	2.20156	P	2.617	P	3.79525	P	2.22428	P	2.35597	P	5.45864	P
1417381_at	16.2214	P	11.3547	P	14.1449	P	15.382	P	25.5342	P	24.1375	P	20.448	P	14.8655	P	22.2063	P	15.9669	P	20.4733	P	17.6301	P	17.4083	P	14.7384	P	12.123	P
1417382_at	80.4913	P	64.2295	P	70.4623	P	73.932	P	88.4926	P	86.2242	P	76.1049	P	70.3133	P	81.0148	P	79.7301	P	82.0443	P	85.1796	P	104.155	P	112.915	P	121.684	P
1417383_at	28.3427	P	24.4076	P	31.4545	P	24.3225	P	37.1891	P	33.6204	P	34.1281	P	28.6729	P	33.2956	P	36.6091	P	40.9614	P	41.7418	P	61.4972	P	52.6616	P	58.2306	P
1417384_at	52.4741	P	44.5172	P	52.781	P	45.0522	P	62.726	P	51.2867	P	59.0548	P	48.8796	P	61.8682	P	62.5513	P	67.8827	P	69.1687	P	88.3365	P	85.3222	P	86.5128	P
1417385_at	3.56418	P	4.65209	P	3.72824	P	4.57302	P	4.67675	P	4.5826	P	4.41728	P	2.50438	P	4.7516	P	4.38978	P	4.9474	P	3.94938	P	4.14617	P	4.73648	P	5.30241	P
1417386_at	7.86956	P	9.20083	P	10.1203	P	9.79356	P	9.77345	P	11.7295	P	6.01364	P	8.8308	P	8.46755	P	9.00012	P	10.1711	P	9.11713	P	8.20442	P	11.0439	P	12.3602	P
1417387_at	3.24062	P	3.74545	P	5.29151	P	3.51237	P	3.8036	P	5.28332	P	3.75925	P	3.51164	P	4.94826	P	4.64522	P	4.83094	P	4.40374	P	4.89057	P	3.65358	P	5.08947	P
1417388_at	0.804955	A	0.77558	A	0.195659	A	1.17377	A	0.608275	A	2.0363	A	0.0566076	A	1.5433	A	2.07784	A	0.583699	A	1.19554	A	0.832804	A	1.18336	A	0.349969	A	2.41314	A
1417389_at	2.0811	A	2.16495	A	3.39224	A	2.79943	A	2.2592	A	2.58958	A	3.17739	A	2.09677	A	3.97157	A	2.38343	A	3.45894	A	4.16935	A	1.99302	A	2.95452	A	4.34526	A
1417390_at	10.6606	P	11.3356	P	11.1594	P	10.0616	P	11.3003	P	12.0772	P	9.9838	P	8.95257	P	11.7977	P	11.3301	P	11.9163	P	12.8998	P	12.6907	P	13.2542	P	14.6133	P
1417391_a_at	0.47018	A	0.629918	A	0.798433	A	0.656344	A	0.649002	A	0.892493	A	0.547715	A	0.693789	A	1.3844	A	0.42969	A	0.204765	A	0.953651	A	0.620517	A	0.690418	A	0.240591	A
1417392_a_at	1.49698	P	2.98114	P	2.39335	P	2.23973	A	2.83768	P	2.79845	P	1.22026	P	1.29372	A	3.08125	P	2.02633	A	2.71824	P	2.09773	A	2.39949	A	3.8042	A	5.09656	A
1417393_a_at	4.93869	P	4.48913	A	5.53121	M	4.07333	A	4.97449	P	6.14611	A	3.57102	P	4.60053	A	5.5047	M	6.52364	M	6.26533	P	4.95215	A	5.80085	A	8.42951	A	7.26682	A
1417394_at	1.1094	P	1.36156	P	1.2051	P	1.6484	P	1.53867	P	1.42881	P	1.1032	P	1.19345	P	1.76936	P	1.97809	P	1.22414	P	1.92675	P	2.02425	P	1.67646	M	2.11165	M
1417395_at	0.791426	A	1.27751	A	1.73162	A	1.80092	A	0.85426	A	0.849666	A	1.50264	A	0.444806	A	1.87785	P	1.13104	A	1.38567	A	1.35949	A	0.682136	A	2.10307	A	2.42016	A
1417396_at	1.31332	A	2.5303	A	4.07194	A	3.28934	A	3.05606	A	4.08656	A	2.13192	A	2.7286	A	3.78231	A	3.28206	A	2.75501	A	2.47592	A	3.8501	A	3.26124	A	4.81285	A
1417397_at	1.84628	A	4.42284	A	5.92838	A	2.59668	A	2.82314	A	4.68992	A	5.05393	A	3.9455	A	5.03016	A	2.8038	A	6.23875	A	3.19958	A	4.03905	A	4.31581	A	4.80576	A
1417398_at	5.86915	P	8.49132	P	8.27771	P	8.58328	P	6.70104	P	8.64646	P	7.84143	P	7.82497	P	9.82798	P	8.94248	P	8.72689	P	9.61486	P	9.90944	P	11.0372	P	11.2322	P
1417399_at	5.09133	P	6.25595	P	6.27326	P	8.55855	P	7.29907	P	8.21468	P	5.17667	P	6.42508	P	6.56564	P	7.5765	P	6.61046	P	7.09879	P	7.39156	P	7.7516	P	12.3745	P
1417400_at	11.9504	P	12.7233	P	10.5645	P	11.4706	P	10.2659	P	10.6041	P	12.2988	P	10.5134	P	13.7853	P	11.4788	P	14.2145	P	11.1123	P	8.60487	P	10.7832	P	12.0511	P
1417401_at	3.51565	P	4.97296	P	2.92229	A	3.84839	A	3.16551	M	2.20427	A	5.09074	P	3.68378	A	5.2348	P	4.25296	P	3.94873	M	3.97872	A	2.75664	A	4.25672	A	4.7136	A
1417402_at	10.621	P	10.6867	P	10.5946	P	12.1631	P	10.5047	P	13.7558	P	9.50145	P	9.67905	P	14.7009	P	11.162	P	12.3378	P	14.5394	P	11.7329	P	12.9188	P	15.8104	P
1417403_at	11.5115	P	14.5468	P	15.0959	P	13.8149	P	13.2569	P	13.6107	P	11.58	P	11.8031	P	16.6489	P	8.75685	P	13.059	P	23.9866	P	18.531	P	13.3749	P	19.6626	P
1417404_at	35.6817	P	25.9451	P	32.8213	P	34.1976	P	28.2857	P	34.1181	P	29.8405	P	26.8724	P	41.656	P	20.7786	P	32.1306	P	46.5565	P	41.2911	P	30.5043	P	38.9094	P
1417405_at	6.09334	A	9.27637	A	9.60863	A	7.85547	A	9.42023	A	7.97822	A	5.00486	A	7.72126	A	8.17552	A	8.33497	A	8.49977	A	6.64157	A	9.19642	A	8.58252	A	8.70256	A
1417406_at	3.36734	P	4.65813	M	3.38478	M	3.40075	A	3.41425	A	4.63214	P	3.75925	P	3.98455	A	4.95645	A	4.40846	P	4.01202	M	4.99597	A	3.3531	A	4.27642	A	6.1198	A
1417407_at	2.13357	P	3.45391	P	3.10125	P	4.80011	P	3.45089	P	3.81318	P	3.09885	P	3.43957	P	3.15561	P	2.98126	P	3.87635	P	3.37629	P	2.59992	P	4.50633	P	6.28348	P
1417408_at	2.75849	P	3.05767	A	2.53482	P	2.86915	A	3.12901	P	3.0403	A	2.11402	A	3.76165	P	3.55991	P	3.15914	P	4.37282	P	3.48663	A	3.52916	A	2.79162	A	3.9491	A
1417409_at	2.19783	A	3.829	A	3.915	A	6.04719	A	3.24589	A	4.10312	A	3.91127	A	5.86676	P	6.14984	P	3.33744	A	5.34961	M	3.79525	A	2.5498	A	4.74963	A	4.44438	A
1417410_s_at	4.81745	P	7.51769	P	6.23576	P	7.0825	P	6.71615	P	8.63831	P	5.28721	P	7.95759	P	8.95386	P	7.83112	P	6.74298	P	8.01876	P	6.32	P	7.57234	P	7.1955	P
1417411_at	0.123404	A	0.222545	A	1.41257	A	0.223321	A	1.58111	A	0.225497	A	0.326517	A	0.394711	A	0.160154	A	0.189459	A	1.89362	A	0.213813	A	0.30152	A	0.219064	A	1.39228	A
1417412_at	1.63945	A	0.689042	A	1.27176	A	0.576381	A	2.15144	A	1.63184	A	0.559148	A	0.827797	A	3.41974	A	0.435359	A	3.41344	A	1.56893	A	0.565123	A	3.52271	A	0.961788	A
1417413_at	1.03191	A	1.01641	A	0.643543	A	1.40158	A	0.86803	A	1.57269	A	0.754555	A	0.555939	A	2.03621	A	1.43899	A	3.03928	A	1.38945	A	0.768515	A	1.02786	A	2.32193	A
1417414_at	3.68268	P	3.42424	A	6.50576	P	3.83066	A	4.91488	A	5.66166	M	3.82003	A	2.99222	P	3.89753	A	2.29242	A	5.95488	A	3.53075	P	3.10179	A	6.96877	M	2.79253	A
1417415_at	0.91106	A	2.17649	A	2.066	A	2.03961	A	1.69452	P	1.44575	A	1.56169	A	1.68759	A	1.65238	A	1.19002	A	2.4602	M	1.59134	A	1.23924	A	2.69397	P	4.14711	A
1417416_at	1.87515	A	1.65522	A	2.57951	A	3.19569	A	3.40692	A	3.38151	A	1.98884	A	1.80559	A	0.709558	A	1.11926	A	0.752601	A	0.612846	A	3.88159	A	1.87661	A	4.05516	A
1417417_a_at	231.81	P	265.612	P	274.172	P	264.682	P	294.534	P	276.733	P	268.182	P	263.15	P	277.438	P	276.27	P	276.248	P	273.687	P	269.084	P	284.488	P	283.224	P
1417418_s_at	170.576	P	158.17	P	174.563	P	168.912	P	184.959	P	169.298	P	165.61	P	176.845	P	184.31	P	180.286	P	172.528	P	182.781	P	166.507	P	181.168	P	184.899	P
1417419_at	0.837495	A	5.00329	P	1.71677	A	0.726095	A	2.62006	A	5.7274	P	2.21552	A	2.31917	A	3.53518	A	3.41749	A	3.15813	A	2.04572	A	2.24305	A	1.87661	A	2.97548	A
1417420_at	4.5664	P	8.63546	P	3.01922	A	7.21714	P	6.43686	P	11.1469	P	5.2565	P	4.30881	P	5.74168	A	5.43993	P	3.44075	A	4.66713	P	3.36567	A	5.91003	P	5.52257	A
1417421_at	18.5688	P	20.6494	P	22.4157	P	26.0831	P	22.5326	P	25.4898	P	20.9806	P	19.9067	P	21.6487	P	19.3497	P	23.03	P	23.8449	P	23.6409	P	22.0626	P	25.705	P
1417422_at	341.393	P	331.351	P	353.89	P	351.97	P	380.44	P	390.192	P	359.48	P	352.795	P	390.335	P	347.239	P	356.955	P	344.505	P	343.411	P	349.946	P	380.697	P
1417423_at	33.4061	P	39.8291	P	36.7722	P	41.9495	P	40.8464	P	44.819	P	34.1868	P	44.4408	P	47.2065	P	44.9268	P	41.4014	P	44.0315	P	38.1237	P	42.055	P	48.1009	P
1417424_at	4.53857	P	5.36817	P	6.55827	P	4.72235	P	6.9203	P	5.7274	P	5.72394	P	6.64221	P	6.81814	P	6.61218	P	6.68999	P	9.09548	P	6.23133	P	6.26698	P	7.07427	P
1417425_at	0.932947	A	2.23427	A	2.78812	A	1.04703	A	1.36947	A	2.12872	A	2.23345	A	1.50068	A	1.90287	A	1.97809	A	2.29369	A	2.86773	A	0.960188	A	1.54113	A	1.77587	A
1417426_at	12.1503	P	15.0584	P	16.6064	P	17.698	P	17.2635	P	17.2684	P	15.5171	P	10.1979	P	16.6329	P	13.4061	P	12.9819	P	15.097	P	16.4083	P	15.1284	P	14.3827	P
1417427_at	19.4936	P	23.5611	P	21.106	P	22.8956	P	23.5712	P	25.458	P	23.8045	P	26.4384	P	27.6424	P	28.1797	P	30.3737	P	24.6592	P	24.5873	P	21.6291	P	29.8958	P
1417428_at	2.13065	P	4.15828	M	4.6702	P	5.89574	P	4.39468	M	5.01154	A	2.28128	A	4.45456	A	2.93243	A	2.969	A	4.46281	A	3.85398	P	5.70595	P	5.40177	P	8.92432	A
1417429_at	58.6628	P	55.0583	P	61.8724	P	68.8885	P	57.5279	P	62.0738	P	62.6809	P	73.3258	P	58.9995	P	55.9797	P	55.5265	P	66.9968	P	87.8002	P	83.1746	P	75.3813	P
1417430_at	0.47018	A	0.873629	A	1.54607	A	1.04703	A	0.923209	A	1.24214	A	1.1032	A	1.20926	A	1.04801	A	0.664239	A	0.927023	A	2.00113	A	0.222301	A	0.306208	A	1.95065	A
1417431_a_at	5.84393	P	6.39134	P	6.48326	P	5.11784	A	6.71615	P	7.50482	P	6.05682	P	4.91005	P	9.35064	P	5.94929	P	9.77184	P	7.41777	P	6.38969	P	3.15676	A	12.9283	P
1417432_a_at	6.30866	P	6.70585	P	8.5558	P	8.9919	P	8.85326	P	9.15908	P	8.05303	P	7.87685	P	9.55295	P	7.57014	P	9.18035	P	8.64777	P	7.92488	P	8.46942	P	11.7565	P
1417433_at	25.9527	P	30.8125	P	26.2649	P	28.3991	P	40.7071	P	29.9495	P	29.3862	P	28.3172	P	30.5744	P	28.334	P	31.0176	P	27.6569	P	32.2703	P	35.3307	P	33.0228	P
1417434_at	25.4159	P	27.0984	P	28.4339	P	20.109	P	27.5524	P	23.6041	P	22.7161	P	21.3074	P	30.5269	P	22.3643	P	27.8832	P	22.1084	P	19.86	P	18.4441	P	21.046	P
1417435_at	2.51533	P	3.60248	P	3.915	P	5.0518	P	4.21695	P	5.06098	P	4.00866	P	3.99571	P	5.89684	P	3.52228	P	3.38613	P	4.89371	P	5.32019	P	4.02706	P	4.95467	P
1417436_at	0.346846	A	0.640644	A	1.07927	A	0.304623	A	0.978538	A	0.243132	A	0.0995533	A	0.905597	A	1.58546	A	0.134976	A	0.694077	A	1.3445	A	0.271017	A	0.299966	A	1.57344	A
1417437_at	3.81978	P	6.76145	P	7.01598	P	8.0032	P	6.67838	P	6.71161	P	5.41012	P	4.50506	P	7.02164	P	5.4211	P	7.15749	P	7.7944	P	7.47407	P	5.34241	P	7.45232	P
1417438_at	20.6301	P	24.7814	P	27.6526	P	20.1154	P	22.357	P	26.5864	P	21.8093	P	20.1238	P	20.9393	P	18.4125	P	20.3556	P	21.5124	P	24.0851	P	27.1405	P	26.0539	P
1417439_at	0.377405	A	0.202455	A	0.334718	A	0.3768	A	0.540675	A	0.565664	A	0.132181	A	0.325097	A	0.281726	A	0.14039	A	0.337289	A	0.666063	A	0.675971	A	0.792011	A	1.02413	A
1417440_at	14.038	P	17.5855	P	19.8423	P	18.0201	P	18.045	P	18.8225	P	18.5076	P	16.6176	P	17.8092	P	16.9317	P	17.3777	P	15.5686	P	15.5627	P	18.1674	P	23.0327	P
1417441_at	11.2328	P	9.5663	P	15.4282	P	16.9968	P	19.6283	P	13.9492	P	13.139	P	17.9586	P	17.3053	P	15.2596	P	17.149	P	17.8651	P	10.3235	P	17.0611	P	21.1257	P
1417442_a_at	12.2604	P	16.4363	P	17.2487	P	16.0281	P	16.7749	P	15.454	P	15.3455	P	14.3369	P	17.7612	P	13.7578	P	15.7826	P	16.0898	P	17.3378	P	17.7962	P	19.1416	P
1417443_at	2.14816	P	3.39459	P	0.776291	A	2.04531	A	1.8439	A	3.20684	A	2.09016	P	2.50984	A	1.761	A	2.69998	P	3.44075	A	2.49072	A	3.99495	A	4.91416	P	5.5652	P
1417444_at	7.51545	P	9.69883	P	7.09104	P	7.91701	P	8.75382	P	9.58171	P	6.73051	P	7.00293	P	6.80185	P	6.73243	P	8.23737	P	7.97534	P	8.34424	P	8.19012	P	10.5362	P
1417445_at	0.111724	A	0.128278	A	0.166467	A	1.30129	A	0.132893	A	0.172397	A	0.405496	A	0.135543	A	0.281726	A	0.129572	A	0.684302	A	0.244839	A	0.307626	A	0.281254	A	0.328987	A
1417446_at	2.33853	A	1.70069	A	2.45291	A	2.66031	A	2.91039	A	5.5548	A	3.55889	A	2.71764	A	2.31902	A	2.4381	A	4.3278	A	2.49812	A	4.26593	A	4.25672	A	5.45154	A
1417447_at	1.37245	A	2.78738	P	3.69836	M	4.97382	A	2.6273	P	6.05586	P	3.33467	P	3.8563	P	3.6835	P	3.63337	M	5.09057	P	5.09089	P	5.42766	P	5.1315	P	4.03394	M
1417448_at	2.80017	P	5.26463	P	5.59114	P	3.99037	P	5.14606	P	5.98199	P	4.35622	P	3.83402	P	5.74985	P	3.06708	P	6.86657	P	6.67062	P	5.16851	P	4.37492	M	5.35921	P
1417449_at	6.64542	P	8.5665	P	10.301	P	7.28451	M	8.21166	P	9.11028	P	7.4374	P	10.6186	P	9.80372	P	8.38606	P	10.483	P	8.40929	P	9.451	P	10.9169	P	11.304	P
1417450_a_at	0.0638039	A	0.202455	A	0.137313	A	0.158461	A	0.164687	A	0.278319	A	0.542001	A	0.0700384	A	0.133909	A	0.108047	A	0.256088	A	0.719197	A	0.167652	A	0.23769	A	0.267746	A
1417451_a_at	302.293	P	308.079	P	298.502	P	298.569	P	344.177	P	319.419	P	308.702	P	313.577	P	308.115	P	310.65	P	307.119	P	315.932	P	300.032	P	339.237	P	329.5	P
1417452_a_at	101.972	P	122.715	P	115.787	P	117.313	P	127.094	P	137.181	P	116.781	P	129.664	P	137.637	P	121.145	P	118.942	P	126.056	P	116.793	P	116.481	P	128.014	P
1417453_at	6.12813	P	6.73056	P	7.80438	P	8.49674	P	6.64817	P	9.11028	P	7.69217	P	5.5772	P	8.03755	P	7.22062	P	6.40702	P	7.40327	P	4.97899	P	6.63756	P	7.61647	P
1417454_at	7.7181	P	8.88019	P	15.4508	P	8.62657	P	11.9897	P	13.8605	P	9.96499	P	11.8618	P	10.8702	P	8.29666	P	10.6561	P	9.9536	P	8.82744	P	8.70895	P	12.3817	P
1417455_at	0.102447	A	0.252883	A	0.459532	A	0.763813	A	0.216125	A	0.207831	A	0.91673	A	0.231789	A	0.273082	A	0.317003	A	0.46747	A	0.4373	A	0.534377	A	0.437794	A	0.589166	A
1417456_at	11.9304	P	15.8309	P	13.8054	P	12.7377	M	13.1089	P	14.2713	P	11.5233	P	12.5802	P	17.4813	P	10.4973	P	16.1226	P	17.1668	P	14.564	P	17.3847	P	16.951	P
1417457_at	15.466	P	16.4624	P	15.8812	P	17.5628	P	17.0664	P	14.9474	P	14.9071	P	15.6867	P	18.3928	P	14.423	P	15.2465	P	20.7882	P	14.1674	P	16.751	P	19.0547	P
1417458_s_at	17.7265	P	17.8669	P	18.8816	P	15.9833	P	17.1768	P	18.5664	P	18.7123	P	18.5168	P	22.6284	P	16.1964	P	22.277	P	23.7953	P	18.454	P	19.8697	P	25.3126	P
1417459_at	0.0418462	A	0.319341	A	0.261459	A	0.560461	A	0.493579	A	0.190132	A	0.0726207	A	0.173743	A	0.324879	A	0.0973475	A	0.225356	A	0.893267	A	0.307626	A	0.741181	A	0.322174	A
1417460_at	136.673	P	143.03	P	156.009	P	139.777	P	138.727	P	156.547	P	124.097	P	134.171	P	137.683	P	140.277	P	138.274	P	141.683	P	136.007	P	136.682	P	142.232	P
1417461_at	3.18643	P	5.91213	P	4.37847	P	8.71318	P	4.18737	P	5.17629	P	4.40507	P	2.55898	M	4.43169	M	3.50994	P	4.81302	P	4.87179	A	5.73125	P	5.67229	P	8.60243	P
1417462_at	1.1483	P	1.80898	P	1.32363	A	1.22912	A	1.55988	A	2.28815	A	1.12658	A	1.11983	A	2.49337	A	1.0428	A	0.684302	A	1.47176	A	1.55018	A	1.70226	A	1.45495	A
1417463_a_at	58.4559	P	41.184	P	45.186	P	43.8313	P	54.7498	P	46.8986	P	44.1855	P	47.1946	P	51.2632	P	38.1557	P	49.7642	P	46.2769	P	42.6393	P	58.3846	P	60.7764	P
1417464_at	0.123404	A	0.118555	A	0.268778	A	0.238454	A	0.203207	A	0.190132	A	0.187116	A	0.217204	A	0.264432	A	0.173038	A	0.256088	A	0.30667	A	0.125295	A	0.157214	A	0.630428	A
1417465_at	19.5074	P	17.6247	P	18.4279	P	24.6242	P	21.1219	P	22.0341	P	21.276	P	18.5709	P	23.7584	P	22.3311	P	17.9614	P	20.774	P	23.4028	P	19.6196	P	20.8793	P
1417466_at	14.7541	P	14.8511	P	15.5716	P	16.2203	P	13.6312	P	15.1324	P	18.514	P	13.5371	P	16.3205	P	14.3056	P	16.7252	P	16.5964	P	13.4895	P	16.8049	P	17.1749	P
1417467_a_at	2.49465	P	2.81669	P	3.19077	P	0.953894	A	2.18733	P	3.69708	P	2.90578	P	2.62458	P	2.26085	A	2.26212	M	4.36382	P	3.08904	P	3.09551	A	2.33001	A	2.89806	A
1417468_at	42.1333	P	46.602	P	44.577	P	44.0414	P	46.661	P	45.1645	P	50.0282	P	44.2091	P	48.8315	P	45.0635	P	47.0138	P	42.3162	P	46.6934	P	47.1361	P	43.974	P
1417469_at	3.85336	P	5.22812	P	4.85728	P	5.38247	P	4.69905	P	6.29374	P	4.25246	P	6.71657	P	5.84785	P	5.51527	P	5.7149	P	5.07629	P	6.47839	P	5.77133	P	8.44514	P
1417470_at	0.804955	A	1.67795	A	0.746775	A	3.27763	A	2.39604	A	1.75002	A	0.559148	A	0.765807	A	1.09016	A	0.606667	A	1.24319	A	1.78529	A	0.528231	A	1.78616	A	1.66414	A
1417471_s_at	2.702	P	2.98702	P	4.13921	P	3.74799	P	3.28977	P	4.61563	P	3.2923	P	3.95107	P	4.2839	P	3.196	P	1.94965	P	3.6704	P	3.7242	P	3.87627	P	6.83902	P
1417472_at	10.3639	P	10.89	P	13.0662	P	12.0307	A	13.2257	P	15.0037	P	11.6745	P	12.2855	P	10.0139	P	9.077	P	11.4595	P	12.5413	P	10.8271	A	13.4018	P	14.3899	A
1417473_a_at	4.07671	P	5.906	P	6.42325	P	5.3343	P	5.31042	P	6.58058	P	5.79786	P	6.13992	P	6.54934	P	4.73882	P	6.39817	P	7.18581	P	6.63682	P	8.62244	P	9.96262	P
1417474_at	7.70522	P	10.5787	P	11.6566	P	7.16204	P	13.756	P	12.0529	P	9.52023	P	9.26027	P	10.7006	P	7.98405	P	13.4704	P	9.3336	P	9.50829	P	9.78171	P	10.486	P
1417475_at	9.77891	P	11.5779	P	13.745	P	13.9356	P	12.3001	P	12.6426	P	9.84591	P	11.6444	P	15.5832	P	12.269	P	12.6214	P	12.2687	P	12.1031	P	13.0596	P	12.9283	P
1417476_at	4.58805	P	5.67949	P	5.51622	P	5.64783	P	6.90517	P	9.58984	P	7.55543	P	5.96344	P	8.90525	P	5.7101	P	8.35112	P	8.35868	P	7.30271	P	8.26325	P	8.40939	P
1417477_at	4.17492	P	4.24836	P	5.39637	P	4.60287	A	6.88248	P	4.2934	P	4.45394	P	6.28242	P	4.49735	P	6.04382	P	5.60809	P	5.47751	P	4.82743	P	6.76339	P	4.53646	M
1417478_a_at	5.38202	P	5.24029	P	7.00097	P	6.23529	P	6.18069	P	6.44129	P	4.47838	P	5.25442	P	6.14984	P	4.82624	P	6.62813	P	4.69638	P	5.70595	P	7.32682	P	7.0101	P
1417479_at	2.73469	A	2.44882	A	3.85523	P	2.17672	A	3.14361	A	2.55613	A	2.76125	A	2.85477	A	3.08951	A	2.66337	A	3.00267	A	3.03006	A	3.71161	A	4.65754	A	4.44438	A
1417480_at	33.68	P	35.8837	P	34.9103	P	33.4628	P	34.8005	P	39.0396	P	36.9809	P	34.6999	P	41.5773	P	39.0251	P	35.2217	P	37.5342	P	36.292	P	37.0952	P	40.1527	P
1417481_at	1.97937	P	1.69501	M	2.27427	P	1.82925	A	2.21607	P	2.53104	P	2.02458	P	2.2594	P	2.6675	P	2.0565	P	2.87437	P	4.10338	P	2.12424	A	2.64842	P	2.82067	A
1417482_at	1.50834	P	0.824517	M	1.36809	A	1.12959	A	1.55988	A	1.11451	A	0.63364	A	1.0569	A	1.73595	M	1.11926	A	2.13593	A	1.87466	P	1.98677	P	2.43389	A	0.782045	A
1417483_at	4.7895	P	4.55548	P	7.54151	P	8.73175	P	4.93723	P	6.85077	P	6.56342	P	7.50254	P	5.30025	P	6.50467	P	4.96531	P	4.47693	P	6.38335	P	7.91765	P	5.74287	P
1417484_at	0.0311707	A	0.0474839	A	0.0357649	A	0.0951	A	0.0222868	A	0.0283282	A	0.0354906	A	0.0120711	A	0.281726	A	0.0446892	A	0.0894552	A	0.0886229	A	0.234468	A	0.0412593	A	0.152683	A
1417485_at	0.935685	M	1.08273	P	1.80589	A	2.67189	A	1.08961	P	1.69095	P	0.50776	P	1.47406	P	1.35922	P	1.33799	P	1.72507	A	0.810108	A	1.97428	P	0.976767	A	2.44823	P
1417486_at	0.0571441	A	0.0707355	A	0.108208	A	0.203234	A	0.785562	A	0.172397	A	0.0887482	A	0.251304	A	0.65005	A	0.060309	A	0.184082	A	0.635664	A	0.155535	A	0.144895	A	0.220254	A
1417487_at	0.585497	A	1.75194	A	2.15524	A	2.32007	A	0.676218	A	2.30492	A	0.479281	A	1.44216	A	0.963621	A	1.01931	A	1.15736	A	2.016	A	0.430009	A	2.16786	A	1.27402	A
1417488_at	0.173326	A	0.157704	A	0.224885	A	0.208246	A	0.209662	A	0.145716	A	0.668118	A	0.0608731	A	0.299001	A	0.526441	A	0.152857	A	0.213813	A	0.307626	A	0.356229	A	0.438263	A
1417489_at	0.501435	A	0.0520885	A	0.246824	A	0.964825	A	0.587958	A	0.154621	A	0.276057	A	0.202666	A	0.11636	A	0.294642	A	1.02328	A	0.30667	A	0.997342	A	0.393834	A	1.00334	A
1417490_at	238.472	P	199.101	P	193.848	P	208.086	P	230.732	P	215.412	P	193.113	P	205.393	P	208.839	P	214.826	P	179.059	P	221.263	P	247.204	P	207.651	P	208.024	P
1417491_at	4.37186	P	6.45294	P	6.8959	P	5.72033	A	5.2581	P	8.14947	P	5.67468	P	5.13009	P	6.19062	P	5.10767	P	8.46481	P	6.37277	P	6.45304	A	7.54579	P	8.82416	A
1417492_at	7.63442	P	9.81883	P	11.1368	P	11.4832	P	10.4585	P	13.6349	P	8.62025	P	9.25446	P	10.846	P	9.63514	P	9.91946	P	8.46711	P	10.7378	P	9.14177	P	10.5577	P
1417493_at	11.5281	P	13.3467	P	14.1525	P	12.9907	P	11.8268	P	13.788	P	14.4375	P	13.4069	P	13.6246	P	11.6988	P	10.6388	P	11.4501	P	12.4991	P	11.3917	P	15.2117	P
1417494_a_at	262.709	P	281.002	P	301.507	P	290.263	P	301.881	P	264.055	P	288.663	P	296.637	P	298.983	P	272.771	P	287.646	P	239.408	P	253.51	P	280.853	P	250.921	P
1417495_x_at	197.134	P	186.137	P	204.967	P	184.313	P	206.028	P	199.351	P	197.462	P	200.428	P	183.376	P	195.437	P	195.449	P	171.026	P	178.607	P	192.572	P	191.934	P
1417496_at	112.523	P	101.046	P	123.733	P	117.786	P	107.976	P	111.409	P	103.941	P	114.346	P	109.144	P	109.519	P	100.925	P	90.5443	P	105.249	P	106.768	P	113.761	P
1417497_at	1.12884	A	0.449402	A	1.96193	A	0.774609	A	2.19451	A	1.52194	M	1.03314	M	1.63942	M	1.21642	P	1.19002	A	2.31221	A	1.89699	A	1.00973	A	1.98654	P	2.51844	A
1417498_at	189.685	P	198.125	P	183.18	P	193.312	P	196.642	P	209.396	P	184.499	P	196.592	P	171.41	P	173.498	P	177.341	P	166.336	P	171.412	P	182.734	P	192.436	P
1417499_at	24.078	P	26.1929	P	30.8927	P	25.4122	P	25.2934	P	31.9523	P	30.1327	P	28.2927	P	33.7461	P	23.4018	P	27.7339	P	30.9583	P	26.8747	P	28.8487	P	30.0706	P
1417500_a_at	21.1583	P	27.0044	P	20.5989	P	22.6343	P	24.9806	P	23.0386	P	20.4096	P	21.1744	P	28.5385	P	21.8728	P	24.2076	P	23.1577	P	20.586	P	21.6494	P	28.4615	P
1417501_at	8.29286	P	8.71699	P	10.2182	P	6.99079	A	10.5279	P	11.2602	P	9.03863	P	8.68013	P	11.1203	P	10.0723	P	10.1277	P	11.4573	P	11.9052	P	9.4883	P	10.6223	P
1417502_at	11.2196	P	7.28783	A	7.64665	A	8.72556	A	11.3699	P	9.20786	A	7.79166	P	6.73946	A	7.7371	P	8.41161	M	8.10603	P	8.53216	A	9.55285	A	9.72835	A	11.0384	A
1417503_at	4.26099	A	7.71683	A	6.17578	A	9.3705	A	8.53219	A	7.20249	A	4.96807	A	5.80993	A	9.31016	A	6.84643	A	7.09582	A	7.7582	A	7.60737	A	6.64418	A	7.63075	A
1417504_at	0.894671	A	0.950353	A	0.975732	A	0.699221	A	0.196762	A	1.79218	A	1.10904	A	0.988938	A	1.48499	A	1.17232	A	1.59347	A	0.360569	A	0.73148	A	2.24566	A	2.65192	A
1417505_s_at	8.62037	P	10.528	P	11.2874	P	8.837	P	10.0195	P	10.9201	P	9.49519	P	7.75006	P	12.3374	P	8.04143	P	10.3444	P	10.652	P	10.5083	P	10.6228	P	10.9595	P
1417506_at	4.26715	P	6.58858	P	6.46825	P	5.26209	P	6.18069	P	6.03124	P	5.72394	P	8.19425	P	7.20063	P	6.62484	P	8.01842	P	8.96554	P	11.7265	P	11.7195	P	12.6694	P
1417507_at	2.66933	P	4.03236	P	3.66849	P	5.97447	P	3.23858	P	5.10217	P	2.44893	P	1.77874	P	2.2276	A	2.59022	P	2.92939	P	2.24619	P	1.88062	M	1.96713	A	2.34999	A
1417508_at	12.7281	P	14.2689	P	13.6319	P	13.9801	P	11.0528	P	11.9236	P	12.3871	P	13.1586	P	13.3191	P	12.3079	P	12.2433	P	11.0189	P	13.0677	P	13.2475	P	15.154	P
1417509_at	4.50766	P	6.18218	P	7.67669	P	6.8564	A	7.09442	P	8.84182	P	6.06917	P	5.29967	P	6.77742	P	5.9997	P	6.72532	P	5.17118	P	6.46572	P	7.79809	P	9.51845	P
1417510_at	6.4864	P	7.555	P	8.20257	P	9.0415	P	6.64062	P	8.19838	P	6.48302	P	7.22095	P	8.89715	P	7.83112	P	8.56095	P	9.25424	P	7.62642	P	8.20342	P	12.317	P
1417511_at	4.01542	P	7.59855	P	5.89839	P	5.66595	P	6.03022	P	7.12073	P	4.46616	P	5.09056	P	7.68024	P	4.28404	P	7.87815	P	7.32355	P	7.65817	P	6.94226	P	8.84562	P
1417512_at	21.5378	P	32.0115	P	26.5834	P	24.0538	P	26.024	P	27.0549	P	32.5124	P	22.6336	P	29.0616	P	31.5003	P	31.562	P	22.6119	P	27.6613	P	28.1747	P	33.6721	P
1417513_at	35.1352	P	33.3083	P	33.6036	P	27.9297	P	35.9736	P	37.4165	P	38.1253	P	29.305	P	35.2075	P	28.8238	P	28.4964	P	29.5765	P	30.4812	P	39.8477	P	37.674	P
1417514_at	0.114053	A	0.222545	A	0.290746	A	0.325156	A	0.209662	A	0.383336	A	0.237012	A	0.217204	A	0.453743	A	0.134976	A	0.41762	A	0.275789	A	0.430009	A	0.3187	A	0.568551	A
1417515_at	11.5048	P	14.9353	P	13.4659	P	12.4912	P	14.5923	P	17.6933	P	13.6073	P	12.9991	P	18.5207	P	13.315	P	13.5902	P	16.2539	P	12.1734	P	12.0811	P	10.9236	P
1417516_at	1.89249	A	2.70542	A	3.22807	A	3.89568	A	3.34832	A	3.68048	A	2.56891	A	3.04177	A	3.60935	A	2.92001	A	4.13846	A	1.46429	A	1.75584	A	5.04586	P	4.90503	A
1417517_at	2.35029	P	3.41831	P	3.0938	P	3.37728	P	3.47289	P	3.9872	P	2.47291	P	2.70668	P	3.22994	P	3.3559	P	3.32236	P	3.89802	P	3.60464	P	6.80313	P	6.98871	P
1417518_at	2.71983	A	2.3501	A	3.14601	A	1.08551	A	0.79242	A	1.61495	A	1.03314	A	0.637453	A	2.33564	A	1.0663	A	3.8673	A	2.51293	A	0.966379	A	0.696759	A	1.41317	A
1417519_at	0.178145	A	0.496824	A	0.122754	A	0.371617	A	0.346979	A	0.225497	A	0.077985	A	0.102536	A	0.186318	A	0.0920151	A	0.121343	A	0.182698	A	0.509796	A	0.0897344	A	1.1004	A
1417520_at	0.066036	A	0.459916	A	0.732021	A	0.587009	A	0.594727	A	0.57431	A	0.433828	A	0.429748	A	0.212414	A	0.233518	A	0.245863	A	0.291237	A	0.583581	A	0.488136	A	0.125769	A
1417521_at	1.51971	M	1.99797	M	2.17012	A	3.91343	P	1.90095	P	1.54732	A	1.62082	P	1.74654	P	1.7944	A	1.63585	P	1.33825	A	2.4537	P	2.04299	A	1.99948	P	4.25324	P
1417522_at	0.234227	A	0.656753	A	1.99909	A	0.320016	A	0.373454	A	0.935275	A	1.07983	A	1.03597	A	1.13227	A	1.60596	A	0.723365	A	0.605237	A	1.49415	A	0.798369	A	0.802756	A
1417523_at	0.982335	A	0.298795	A	0.702519	A	3.82475	A	1.56696	A	1.58114	A	0.490666	A	0.520451	A	3.51045	A	2.25606	A	2.14522	A	2.96367	A	1.89935	A	0.418943	A	0.9341	A
1417524_at	0.63852	A	0.77558	A	2.38591	A	1.66531	A	0.314014	A	0.712284	A	0.181596	A	1.03074	A	1.17436	A	1.58206	A	0.994444	A	1.13437	A	2.20552	A	1.36104	A	3.05293	A
1417525_at	3.92668	A	6.52074	P	6.76083	P	3.61829	A	4.28356	A	6.26094	A	5.88415	A	6.15701	A	4.66961	A	3.42981	A	6.68115	A	6.8013	P	7.00455	A	6.52502	A	7.56651	A
1417526_at	1.22081	A	0.417952	A	1.9099	A	3.06133	A	0.139227	A	2.27977	A	0.287247	A	0.874437	A	1.26686	A	1.85771	A	1.27174	A	2.06059	A	0.77469	A	0.652392	A	1.69206	A
1417527_at	0.585497	A	0.819071	A	0.503651	A	0.834135	A	1.02707	A	1.73314	A	0.462219	A	1.08834	A	0.530717	A	0.537873	A	0.367504	A	0.855487	A	0.749995	A	0.356229	A	0.404066	A
1417528_at	0.149393	A	0.28344	A	0.151885	A	0.866706	A	0.229077	A	0.251939	A	0.225892	A	0.389718	A	0.487982	A	0.11879	A	0.266295	A	0.506131	A	0.417749	A	0.734832	A	1.0172	A
1417529_at	1.05401	A	0.123411	A	0.246824	A	0.233404	A	0.177486	A	0.952376	A	0.394181	A	0.657912	A	1.75265	A	0.716226	A	0.327191	A	0.120132	A	0.848831	A	1.41245	A	0.22703	A
1417530_a_at	39.4881	P	41.129	P	37.6312	P	44.2313	P	44.6915	P	41.7782	P	39.2316	P	41.2332	P	43.8589	P	38.9232	P	40.9859	P	41.3075	P	39.3087	P	41.6916	P	52.4093	P
1417531_at	212.283	P	204.742	P	207.016	P	220.714	P	240.54	P	197.839	P	205.065	P	202.535	P	215.543	P	208.912	P	205.889	P	203.307	P	215.652	P	242.267	P	235.452	P
1417532_at	47.6762	P	40.9844	P	42.872	P	38.9808	P	46.3064	P	44.395	P	40.5486	P	37.6273	P	42.4823	P	35.2885	P	42.0121	P	38.5869	P	41.155	P	40.9305	P	37.7982	P
1417533_a_at	13.5633	P	16.332	P	18.0272	P	16.2588	P	16.0511	P	23.9545	P	16.3762	P	17.9346	P	18.6326	P	16.0259	P	20.5405	P	18.9899	P	18.9418	P	17.5466	P	18.4037	P
1417534_at	8.69834	A	13.527	P	10.3236	P	13.3961	A	12.4477	P	14.6658	P	11.2149	P	12.1972	M	11.838	P	6.75143	P	12.6729	A	13.738	M	13.5471	P	9.86843	A	16.265	M
1417535_at	2.60705	P	5.2829	P	5.79347	P	4.24547	P	2.92494	P	4.59086	P	4.72914	P	3.14652	P	5.29207	P	4.04807	P	4.68744	P	4.65251	P	4.92846	P	3.57504	P	4.86957	P
1417536_at	18.2522	P	19.2716	P	20.16	P	18.4007	P	18.733	P	22.1936	P	20.4224	P	18.679	P	22.3099	P	15.6393	P	19.472	P	20.227	P	18.8391	P	23.8457	P	25.3635	P
1417537_at	1.12884	A	1.3784	A	2.03626	A	0.948431	A	2.5911	A	0.909611	A	1.94122	A	0.581354	A	1.61893	A	1.01345	A	2.87437	A	1.68091	A	0.522085	A	0.45666	A	1.21842	A
1417538_at	7.22987	P	7.92251	P	8.33783	P	10.5551	P	9.12122	P	10.0608	P	9.18866	P	8.24047	P	9.90075	P	7.16983	P	11.4854	P	10.4217	P	10.7952	P	9.28835	P	10.486	P
1417539_at	8.9293	P	9.8062	P	11.7922	P	12.0433	P	10.4585	P	11.6729	P	9.85844	P	9.26027	P	10.9347	P	9.09622	P	11.8818	P	11.0476	P	12.4352	P	13.3347	P	14.3755	P
1417540_at	4.23946	P	4.42284	P	7.0385	P	7.32127	P	6.55002	P	5.49724	P	6.38411	P	5.5772	P	6.22325	P	6.85276	P	4.99216	P	8.17791	P	5.49722	P	6.37282	P	7.96636	P
1417541_at	0.697236	M	1.24399	A	0.783671	A	0.491775	A	1.15232	A	1.02071	A	0.0887482	A	0.627235	A	0.802885	A	1.19002	A	1.58405	A	1.01396	A	1.7995	A	0.964002	A	1.46889	A
1417542_at	2.70794	P	3.59058	P	4.55049	P	4.96783	P	3.77415	P	3.92093	P	2.77328	P	3.62265	P	3.89753	P	3.65808	P	3.56804	P	3.82462	P	3.46627	P	4.57207	P	5.19592	P
1417543_at	0.0978317	A	0.108879	A	0.695145	A	0.178283	A	0.113976	A	0.172397	A	0.67387	A	0.159365	A	0.11636	A	0.0813881	A	0.975203	A	0.135824	A	0.204064	A	0.387562	A	0.41774	A
1417544_a_at	16.9863	P	16.4558	P	14.9676	P	16.5024	P	17.4449	P	19.5505	P	14.6278	P	16.4563	P	16.0241	P	15.9341	P	18.139	P	16.6891	P	16.7095	P	18.2079	P	22.8586	P
1417545_at	0.195087	A	0.187465	A	0.356722	A	0.645649	A	0.314014	A	0.365882	A	0.264882	A	0.270891	A	0.186318	A	0.194945	A	0.849701	A	0.490852	A	0.51594	A	0.462952	A	0.864935	A
1417546_at	1.45727	A	1.92912	A	1.97679	A	4.69247	A	2.13709	A	2.47246	A	0.829725	A	1.768	A	2.81658	A	2.11085	A	0.694077	A	0.794971	A	0.694468	A	2.44688	A	3.09519	A
1417547_at	4.09204	P	4.73067	A	4.46821	M	5.12986	P	4.00265	A	6.54781	P	4.9742	A	5.2205	P	6.10905	P	4.38978	P	5.54575	A	4.55011	P	4.99162	P	6.46546	A	6.46146	M
1417548_at	0.125751	A	0.227585	A	0.115479	A	0.188241	A	0.139227	A	0.207831	A	0.083361	A	0.121344	A	0.186318	A	0.0920151	A	0.204765	A	0.143655	A	0.204064	A	0.181907	A	0.179667	A
1417549_at	0.724054	A	0.232632	A	0.305398	A	1.31241	A	0.25508	A	1.15709	A	0.264882	A	0.193002	A	2.43528	A	0.216953	A	0.256088	A	0.863046	A	0.565123	A	0.324949	A	0.747545	A
1417550_a_at	0.919263	A	2.3617	A	1.4274	A	1.07451	A	1.76558	A	2.65646	A	1.67409	A	2.46619	M	1.95289	A	1.39142	A	2.24734	A	1.39693	A	2.41827	A	1.70226	A	2.49036	A
1417551_at	4.10124	M	5.93665	P	6.01084	P	5.99264	P	6.30118	P	6.80985	P	5.89031	P	5.21485	P	5.33298	M	4.29648	P	4.54373	P	5.23685	P	4.92215	M	5.72511	P	7.38097	P
1417552_at	0.729426	P	0.977846	P	1.0201	A	1.56963	P	0.9094	A	0.806791	A	0.645126	P	1.2198	P	1.41794	A	0.572229	P	1.66873	P	1.28454	P	1.35108	A	1.11738	P	1.5595	P
1417553_at	1.52824	P	2.31531	P	2.6987	A	3.1723	A	1.85815	P	2.80679	P	2.82144	M	1.82709	A	1.97789	M	1.12515	P	4.02106	M	2.34258	A	3.78085	A	3.32003	P	4.60022	A
1417554_at	0.311455	A	0.350307	A	0.415446	A	0.356091	A	0.48016	A	0.565664	A	0.748782	A	0.459889	A	0.760491	A	0.733589	A	0.576343	A	0.167103	A	0.460676	A	0.855635	A	0.954865	A
1417555_at	2.3356	P	4.30848	P	4.54301	P	5.3343	P	3.12171	P	3.92922	P	2.86963	P	2.54806	P	3.60111	P	3.13458	P	3.49533	P	3.67774	P	4.20289	P	4.98658	P	5.30951	P
1417556_at	532.973	P	570.754	P	547.915	P	567.222	P	668.165	P	563.812	P	584.887	P	593.363	P	610.734	P	587.993	P	643.531	P	564.374	P	580.809	P	622.936	P	642.02	P
1417557_at	15.1064	P	20.9072	P	16.8028	P	15.9257	P	20.0409	P	20.2779	P	18.9362	P	20.0514	P	20.8755	P	18.5774	P	19.5731	P	18.1999	P	15.9278	P	18.694	P	20.2998	P
1417558_at	3.36432	P	5.17946	P	5.68106	P	4.97382	P	3.81096	P	5.66166	P	5.19509	P	3.64487	P	5.472	P	4.20947	P	5.22463	P	4.84987	P	5.45928	P	6.7965	P	7.98064	P
1417559_at	38.267	P	35.9793	P	48.1178	P	41.9968	P	49.2294	P	48.9135	P	43.0816	P	49.2005	P	50.1496	P	37.7689	P	54.2394	P	43.2755	P	54.6646	P	52.7167	P	51.719	P
1417560_at	51.7397	P	46.6991	P	61.239	P	58.5964	P	58.4609	P	59.6407	P	54.6878	P	57.9725	P	50.4085	P	48.7463	P	60.2773	P	61.7522	P	76.5734	P	65.868	P	71.4252	P
1417561_at	368.416	P	394.55	P	337.334	P	373.619	P	430.897	P	414.3	P	400.576	P	373.868	P	410.096	P	394.808	P	430.481	P	398.708	P	392.79	P	399.461	P	425.845	P
1417562_at	15.2963	P	17.0756	P	16.8784	P	13.2503	P	16.3499	P	21.4278	P	15.3391	P	17.0601	P	21.2343	P	16.0062	P	19.5562	P	13.0432	P	13.5599	P	14.7922	P	17.1677	P
1417563_at	2.16276	A	2.02096	A	0.702519	A	4.78216	A	1.32029	A	1.77531	A	2.09016	A	2.06972	A	2.92415	A	2.57195	A	2.04289	A	3.15537	A	3.07667	A	2.46637	A	4.51521	A
1417564_at	7.58295	P	8.89903	P	9.48074	P	11.4455	P	7.46601	P	11.2521	P	9.8647	P	7.77311	P	12.8445	P	9.48746	P	11.1661	P	12.9213	P	10.3618	P	11.1709	P	12.317	P
1417565_at	6.80792	P	9.28897	P	7.95462	P	9.35186	P	7.68632	P	6.79348	P	9.49519	P	9.33582	P	13.3513	P	9.80863	P	11.1057	P	11.6513	P	10.1642	P	19.4506	P	18.2085	P
1417566_at	8.56518	P	7.69192	P	7.06852	P	8.54001	P	8.43292	P	8.36953	P	13.4744	P	10.2563	P	13.7853	P	11.1426	P	11.9163	P	12.4911	P	9.67382	P	17.088	P	14.8872	P
1417567_at	0.35701	A	0.371044	A	0.437485	A	0.444534	A	0.380086	A	0.496387	A	0.616424	A	0.760651	A	2.51826	A	1.52238	A	3.53169	A	1.44184	A	0.620517	A	0.6714	A	0.390398	A
1417568_at	6.85577	P	12.0379	P	8.31529	P	9.06631	P	11.3467	P	13.1753	P	7.20152	P	8.93517	P	5.41476	P	5.22042	P	7.729	P	8.12004	P	7.09335	P	8.31645	P	13.7056	P
1417569_at	2.98234	P	5.1673	P	5.7485	P	8.28679	P	4.41692	P	6.97351	P	5.3548	P	4.19686	P	6.22325	P	5.37717	P	4.93845	P	4.73294	P	5.3518	P	5.06562	P	7.3881	P
1417570_at	2.28569	P	3.13433	P	2.83283	P	3.19569	A	3.39959	P	4.19415	P	3.49218	P	3.495	P	3.63407	P	2.79157	P	5.33177	P	4.61594	P	4.87794	P	5.28308	P	6.36178	P
1417571_at	3.09927	A	4.28442	A	4.6253	A	7.17428	A	3.89201	A	6.03944	A	4.66794	A	3.72826	A	3.97157	A	3.30667	A	6.09689	A	5.71068	A	6.0477	A	3.73215	A	6.41874	A
1417572_at	1.27682	A	1.58149	A	0.791052	A	1.40158	A	1.75136	A	1.08042	A	2.40698	A	1.67152	A	0.281726	A	1.49258	A	1.73445	A	0.590012	A	1.66232	A	0.989535	A	1.86673	A
1417573_at	34.4449	P	36.232	P	40.0722	P	34.9198	P	39.511	P	38.9845	P	36.138	P	41.5391	P	46.8138	P	37.9928	P	43.3137	P	42.5754	P	44.7663	P	46.8543	P	52.0127	P
1417574_at	56.1915	P	58.1457	P	42.7198	P	39.3714	P	42.7506	P	48.7254	P	52.5381	P	59.369	P	50.7849	P	40.4531	P	47.1272	P	45.9902	P	38.033	P	40.5398	P	56.9509	P
1417575_at	0.142268	A	0.133157	A	0.195659	A	0.258715	A	0.177486	A	0.2871	A	0.143118	A	0.168944	A	0.367924	A	0.11879	A	0.286656	A	0.375939	A	0.204064	A	0.18809	A	0.274541	A
1417576_a_at	0.553858	A	1.00538	A	2.7136	A	1.09652	A	1.36947	A	2.01948	A	1.84016	A	1.43153	A	0.896009	A	0.756766	A	1.74383	A	1.352	A	1.89311	A	0.262567	A	0.637309	A
1417577_at	0.804955	A	0.309057	A	0.761532	A	1.01958	A	0.158304	A	0.41819	A	0.237012	A	0.310267	A	0.513631	A	0.463746	A	0.43759	A	1.53905	A	0.362636	A	0.437794	A	0.575421	A
1417578_a_at	6.87491	P	6.60708	P	8.81892	P	6.67947	P	8.44055	P	7.68446	P	6.15557	P	7.24966	P	10.8379	P	7.08734	P	10.6388	P	8.56106	P	7.82326	P	8.19677	P	10.1275	P
1417579_x_at	5.04457	A	6.55773	M	7.05351	P	6.05931	A	6.21833	A	5.95736	A	6.19879	A	8.07299	P	7.93201	P	5.7101	A	10.0323	P	6.84485	A	7.09969	A	6.1149	A	9.81931	A
1417580_s_at	271.067	P	281.628	P	183.572	P	191.139	P	267.211	P	160.738	P	308.492	P	212.928	P	315.096	P	281.882	P	300.411	P	296.722	P	291.437	P	340.379	P	305.976	P
1417581_at	3.48231	A	3.15794	A	3.48928	A	3.89568	A	3.6197	A	3.81318	A	3.71672	A	3.92876	A	3.79877	A	1.59401	A	4.10235	A	3.62631	A	3.23369	A	2.92845	A	3.97737	A
1417582_s_at	1.79152	P	2.47208	P	2.92229	P	2.41784	P	2.36	P	2.12032	P	1.53806	P	2.47165	P	3.23819	P	2.77935	P	2.79176	P	2.54993	P	3.2714	P	3.36578	P	2.85584	P
1417583_a_at	14.832	P	20.9865	P	19.8952	P	18.8399	P	17.6264	P	22.2175	P	18.6867	P	19.8043	P	19.9901	P	20.4011	P	20.2043	P	20.1844	P	20.2133	P	23.4455	P	27.1154	P
1417584_at	2.58632	A	2.72297	A	3.48182	A	3.63596	A	3.48023	A	3.23181	A	3.9417	A	2.79988	M	2.77518	A	4.18462	P	4.83094	A	3.7512	A	3.29653	A	4.07953	A	6.00597	A
1417585_at	4.94802	P	6.20062	P	4.57294	P	4.45972	A	6.41423	P	5.88347	P	5.36709	P	4.25841	P	5.88051	P	5.54668	P	6.41587	P	6.43091	P	5.23802	P	7.00854	P	5.06109	M
1417586_at	0.149393	A	0.237685	A	0.298071	A	0.233404	A	0.0827758	A	0.12787	A	0.132181	A	0.0838931	A	0.247116	A	0.0655544	A	0.337289	A	0.159295	A	0.155535	A	0.151052	A	0.193183	A
1417587_at	0.853801	A	1.47974	A	0.960947	A	2.18245	A	0.540675	A	1.19963	A	0.789221	A	0.750346	A	1.18278	P	0.960706	A	0.615697	A	1.60628	A	1.51283	A	1.00869	A	0.390398	A
1417588_at	1.54815	A	1.58715	A	3.57888	A	3.73029	A	1.75136	A	2.38035	P	1.04481	A	1.88088	A	1.04801	A	1.26096	A	2.30295	A	1.84488	A	2.00551	A	2.38194	A	1.55252	A
1417589_at	0.369747	A	0.278333	A	0.761532	A	0.228359	A	0.190327	A	0.677851	A	0.411158	A	0.399707	A	0.133909	A	0.412702	A	0.566486	A	0.221578	A	0.805572	A	0.132595	A	0.706176	A
1417590_at	172.533	P	157.394	P	174.847	P	180.964	P	176.417	P	164.882	P	154.371	P	155.88	P	170.605	P	171.5	P	160.439	P	160.449	P	156.473	P	187.687	P	179.258	P
1417591_at	4.60352	A	4.36864	A	5.60613	M	4.14452	A	4.34281	A	5.47257	A	5.37939	A	4.49945	A	6.25587	P	5.82965	P	4.54373	A	5.15658	A	5.17483	A	6.35297	A	5.64337	A
1417592_at	11.5347	P	14.6568	P	13.036	P	13.9229	P	13.756	P	18.9906	P	11.4541	P	10.5718	P	14.0665	P	12.2431	P	13.0505	P	12.7923	P	14.3337	P	14.7451	P	16.4961	P
1417593_at	10.1401	P	10.0718	P	10.6699	P	12.9717	P	12.3079	P	12.0772	P	9.26995	P	10.3789	P	13.8737	P	9.81505	P	12.3292	P	11.2202	P	9.88396	P	16.367	P	14.9377	P
1417594_at	4.47677	P	6.12688	P	8.23262	P	6.22921	P	6.32378	P	8.95573	P	6.18644	P	9.48118	P	7.10301	P	7.15079	P	12.2433	P	7.21481	P	9.09462	P	8.43616	P	10.6509	P
1417595_at	0.467582	A	0.412724	A	0.298071	A	2.18245	A	0.413326	A	1.41186	A	0.292847	A	0.310267	A	0.419455	A	0.300226	A	1.09999	A	0.444958	A	0.608202	A	0.381291	A	0.623548	A
1417596_at	0.834779	A	1.43465	A	1.2051	A	0.915692	A	1.27119	A	1.48809	A	1.73927	A	0.755498	A	0.785933	A	1.43304	A	2.14522	A	0.688844	A	0.688302	A	1.73452	A	1.23926	A
1417597_at	0.42102	A	0.656753	A	0.850117	A	1.61461	A	1.32029	A	0.772454	A	0.587764	A	0.495174	A	1.19119	A	0.762565	A	1.36671	A	0.605237	A	0.966379	A	0.938482	A	1.68508	A
1417598_a_at	12.2503	P	15.1297	P	14.7789	P	11.9047	P	14.1543	P	14.9796	P	14.4375	P	10.3147	P	15.0379	P	13.8295	P	11.4682	P	12.6704	P	14.9609	P	12.1414	P	16.5466	P
1417599_at	1.04848	A	1.44028	A	0.305398	A	0.877579	A	2.29518	A	1.92695	A	0.963242	A	0.931603	A	1.3844	A	1.43899	A	1.32876	A	1.4119	A	0.344287	A	1.58621	A	2.8277	A
1417600_at	1.97937	M	3.03411	P	1.30881	A	3.04967	A	0.703484	A	1.37796	A	2.18565	P	1.67688	A	0.624516	A	1.74364	A	5.26928	P	2.87512	P	2.78172	P	4.64439	P	3.56764	P
1417601_at	1.47995	P	1.27751	A	1.76133	A	3.54177	A	2.2592	A	1.90169	A	2.19162	P	2.80537	P	3.00685	A	1.67175	A	2.64463	A	2.50553	A	3.22113	A	3.47038	A	2.84881	A
1417602_at	4.66236	P	2.68203	A	2.87756	M	6.44195	P	4.30578	P	6.21994	P	5.78554	P	8.03836	P	8.99436	P	7.78654	P	9.70234	P	15.5114	P	9.13915	P	9.70167	P	9.53994	P
1417603_at	0.362101	A	0.454657	A	0.983125	A	0.587009	A	1.42577	A	1.72471	A	2.16773	A	0.688658	A	3.10604	A	1.16052	A	3.7586	M	4.18401	A	1.95554	A	1.22627	A	1.32965	A
1417604_at	2.53898	P	3.00467	P	2.98193	P	3.82475	P	2.63454	P	3.91264	P	2.395	P	2.7012	P	2.72549	P	2.72439	P	4.00298	P	2.31293	P	3.27768	P	3.08497	P	3.73004	P
[truncated: 43,102 more rows]
