# Supplementary material for: "Per cell" normalization method for mRNA measurement by quantitative PCR and microarrays
Source: BMC Genomics. 2006 Mar 29;7:64. doi: 10.1186/1471-2164-7-64 (PMC1448209; doi:10.1186/1471-2164-7-64)
Supplement: Additional File 11 — (third quarter of a data set consisting of 2 hr, 4 hr, 8 hr, and 24 hr data, divided because of the upload file size limitation)]: an Excel spreadsheet file containing 8 hr Percellome data (15 sample data) of the 60 samples of the TCDD study (cf. Figure 5), of which corresponding raw data is listed in Additional file 7. [file 1471-2164-7-64-S11.zip › TCDD_study_Percellome_dataPart3of4.xls]

## Sheet: KannoAdditionalFile6
	Dose000-Time08-1_Signal	Dose000-Time08-1_Detection	Dose000-Time08-2_Signal	Dose000-Time08-2_Detection	Dose000-Time08-3_Signal	Dose000-Time08-3_Detection	Dose001-Time08-1_Signal	Dose001-Time08-1_Detection	Dose001-Time08-2_Signal	Dose001-Time08-2_Detection	Dose001-Time08-3_Signal	Dose001-Time08-3_Detection	Dose003-Time08-1_Signal	Dose003-Time08-1_Detection	Dose003-Time08-2_Signal	Dose003-Time08-2_Detection	Dose003-Time08-3_Signal	Dose003-Time08-3_Detection	Dose010-Time08-1_Signal	Dose010-Time08-1_Detection	Dose010-Time08-2_Signal	Dose010-Time08-2_Detection	Dose010-Time08-3_Signal	Dose010-Time08-3_Detection	Dose030-Time08-1_Signal	Dose030-Time08-1_Detection	Dose030-Time08-2_Signal	Dose030-Time08-2_Detection	Dose030-Time08-3_Signal	Dose030-Time08-3_Detection	Descriptions
AFFX-BioB-5_at	9.42105	P	5.67522	P	7.21556	P	8.32147	P	5.71654	P	5.94024	P	6.4364	P	7.38766	P	6.89309	P	6.8213	P	5.777	P	5.75479	P	6.27559	P	6.35041	P	6.53679	P
AFFX-BioB-M_at	14.3591	P	13.2447	P	10.2018	P	13.4993	P	11.6668	P	10.8202	P	10.7957	P	13.1522	P	14.5511	P	9.12822	P	9.30787	P	10.3056	P	13.2303	P	12.9341	P	11.999	P
AFFX-BioB-3_at	10.3745	P	4.95473	P	4.42526	P	3.66808	P	3.44471	P	3.11051	P	4.63401	P	4.65767	P	3.59689	P	4.65978	P	3.87372	P	3.99218	P	5.41668	P	3.63936	P	4.12631	P
AFFX-BioC-5_at	21.8857	P	16.1681	P	16.363	P	14.8875	P	14.3963	P	14.2745	P	12.9678	P	14.9108	P	16.3293	P	13.1115	P	11.4472	P	13.2453	P	16.5864	P	12.7717	P	14.2583	P
AFFX-BioC-3_at	17.9858	P	15.5483	P	12.2461	P	13.8892	P	12.2018	P	11.3121	P	12.3479	P	14.9801	P	12.6391	P	13.0658	P	11.8239	P	11.4839	P	12.407	P	10.8405	P	12.2178	P
AFFX-BioDn-5_at	33.0293	P	30.1853	P	29.5098	P	28.8728	P	28.4698	P	22.138	P	26.8437	P	29.8043	P	25.7931	P	25.9292	P	25.7127	P	24.1236	P	28.6978	P	26.0207	P	29.2363	P
AFFX-BioDn-3_at	137.438	P	127.032	P	115.28	P	111.441	P	106.168	P	101.401	P	99.3969	P	131.879	P	107.832	P	100.773	P	91.5183	P	94.1856	P	108.983	P	101.941	P	105.414	P
AFFX-CreX-5_at	294.36	P	274.101	P	246.416	P	236.317	P	232.786	P	211.87	P	197.935	P	293.619	P	217.543	P	205.899	P	197.887	P	197.633	P	236.221	P	214.985	P	219.847	P
AFFX-CreX-3_at	339.379	P	369.202	P	337.992	P	334.94	P	331.025	P	310.068	P	290.532	P	365.386	P	305.452	P	300.201	P	286.185	P	279.826	P	314.084	P	300.06	P	300.427	P
AFFX-DapX-5_at	9.50075	P	12.7774	P	10.1418	P	9.56804	P	10.607	P	9.33233	P	9.60878	P	10.4269	P	10.0269	P	10.499	P	11.3944	P	9.86626	P	7.98933	P	9.1332	P	10.2505	P
AFFX-DapX-M_at	15.8663	P	14.4825	P	14.6763	P	14.9373	P	17.735	P	15.6384	P	18.747	P	15.1725	P	17.9209	P	16.0065	P	15.6448	P	17.367	P	16.7916	P	13.8525	P	17.2209	P
AFFX-DapX-3_at	16.6279	P	16.2612	P	17.4708	P	15.7841	P	15.2855	P	15.0367	P	16.2071	P	13.7196	P	15.5051	P	15.7017	P	15.4488	P	14.9429	P	15.9365	P	15.0128	P	15.0214	P
AFFX-LysX-5_at	129.584	P	137.416	P	133.121	P	132.325	P	137.134	P	129.822	P	137.562	P	145.931	P	130.27	P	141.987	P	136.749	P	133.034	P	142.035	P	141.277	P	139.394	P
AFFX-LysX-M_at	172.13	P	173.991	P	167.393	P	169.625	P	176.341	P	177.619	P	181.087	P	179.462	P	171.035	P	177.797	P	170.961	P	176.335	P	179.588	P	174.911	P	179.973	P
AFFX-LysX-3_at	229.528	P	213.496	P	232.58	P	227.763	P	241.611	P	230.78	P	231.688	P	228.565	P	224.026	P	230.552	P	231.976	P	230.545	P	237.381	P	230.447	P	239.309	P
AFFX-PheX-5_at	48.3959	P	41.4496	P	41.3523	P	43.7742	P	45.9863	P	47.4928	P	46.6829	P	45.4316	P	47.2921	P	46.6092	P	49.6888	P	45.804	P	48.715	P	47.6814	P	49.9894	P
AFFX-PheX-M_at	52.6885	P	52.5122	P	47.8273	P	52.1334	P	52.5065	P	53.1275	P	57.9077	P	52.3395	P	54.7053	P	52.5361	P	56.1472	P	55.2829	P	57.5242	P	52.9108	P	56.4247	P
AFFX-PheX-3_at	55.4139	P	50.1672	P	45.2729	P	49.2273	P	49.8594	P	51.7958	P	51.3355	P	49.7712	P	52.1416	P	52.4293	P	48.5105	P	51.8725	P	53.1555	P	50.2369	P	50.1822	P
AFFX-ThrX-5_at	250.205	P	227.105	P	232.792	P	209.91	P	226.566	P	223	P	221.724	P	240.757	P	225.185	P	227.687	P	229.09	P	235.929	P	243.322	P	230.79	P	236.756	P
AFFX-ThrX-M_at	272.544	P	270.245	P	283.306	P	275.219	P	285.313	P	271.837	P	274.964	P	278.774	P	273.109	P	276.382	P	276.875	P	276.711	P	276.998	P	284.122	P	283.035	P
AFFX-ThrX-3_at	342.836	P	382.518	P	370.928	P	370.605	P	355.136	P	362.106	P	355.953	P	380.658	P	366.225	P	356.322	P	370.209	P	362.679	P	344.945	P	368.22	P	358.094	P
AFFX-TrpnX-5_at	6.4658	P	6.20257	P	3.31089	P	5.41839	P	5.18289	P	4.77968	P	6.46115	P	5.10956	P	6.32569	P	7.11058	P	5.06218	P	5.64626	P	6.34479	P	4.92551	P	4.35712	P
AFFX-TrpnX-M_at	4.25126	A	4.12534	A	3.55746	A	3.16651	A	3.94156	A	4.04805	A	4.30217	A	3.86871	A	4.8219	A	3.73153	A	3.93389	A	4.01552	A	3.87463	A	2.30035	A	4.65104	A
AFFX-TrpnX-3_at	5.25487	P	5.71907	P	5.58377	P	5.80924	P	5.82644	P	5.85408	P	5.55293	P	6.41321	P	5.74426	P	5.63388	P	5.91998	P	5.87879	P	5.49294	P	5.95355	P	5.89827	P
AFFX-r2-Ec-bioB-5_at	11.5094	P	8.08239	P	6.45662	P	9.45678	P	8.15108	P	9.99623	P	7.50716	P	8.91796	P	10.6466	P	9.37951	P	7.38021	P	8.61654	P	9.55404	P	7.41791	P	8.12468	P
AFFX-r2-Ec-bioB-M_at	16.6574	P	11.1991	P	11.6262	P	11.9459	P	9.65607	P	11.7564	P	9.54323	P	14.1649	P	13.2098	P	11.6719	P	8.81836	P	9.96648	P	12.4276	P	9.12618	P	9.25045	P
AFFX-r2-Ec-bioB-3_at	12.7807	P	11.0093	P	11.0075	P	10.618	P	10.1124	P	10.877	P	7.43311	P	12.1726	P	11.6905	P	9.22721	P	7.31246	P	7.23351	P	11.3699	P	9.37174	P	6.62804	P
AFFX-r2-Ec-bioC-5_at	22.3884	P	19.6788	P	18.9927	P	22.8268	P	18.3323	P	19.5114	P	16.5726	P	19.403	P	21.0277	P	17.7132	P	15.4337	P	15.9866	P	18.6848	P	14.7297	P	16.9237	P
AFFX-r2-Ec-bioC-3_at	36.0093	P	35.3376	P	27.9795	P	23.7116	P	23.0973	P	27.6344	P	20.7393	P	30.3639	P	27.4108	P	23.2308	P	20.508	P	19.6038	P	27.5016	P	21.5073	P	22.5695	P
AFFX-r2-Ec-bioD-5_at	133.987	P	121.437	P	115.073	P	112.535	P	103.528	P	107.629	P	94.093	P	123.54	P	106.451	P	104.376	P	95.5105	P	91.985	P	114.191	P	97.2751	P	104.027	P
AFFX-r2-Ec-bioD-3_at	166.832	P	166.732	P	144.216	P	122.639	P	138.261	P	144.522	P	106.714	P	153.874	P	131.641	P	150.753	P	115.393	P	108.884	P	142.848	P	116.478	P	125.713	P
AFFX-r2-P1-cre-5_at	422.489	P	421.726	P	393.777	P	367.579	P	360.948	P	375.745	P	321.195	P	419.49	P	343.053	P	343.321	P	322.339	P	315.214	P	361.659	P	350.694	P	339.74	P
AFFX-r2-P1-cre-3_at	507.192	P	550.709	P	533.806	P	498.414	P	488.135	P	516.497	P	444.789	P	554.404	P	485.299	P	482.979	P	427.24	P	438.144	P	487.023	P	455.991	P	436.264	P
AFFX-r2-Bs-dap-5_at	13.0147	P	11.3967	P	8.88688	P	11.5139	P	10.532	P	11.9359	P	12.2581	P	9.85727	P	13.72	P	12.106	P	13.9941	P	12.1457	P	13.0726	P	11.1784	P	12.3659	P
AFFX-r2-Bs-dap-M_at	15.4816	P	11.9372	P	11.4113	P	12.3574	P	14.5253	P	13.8696	P	15.1503	P	11.7143	P	14.4925	P	12.5783	P	14.3333	P	15.4035	P	15.6285	P	13.3367	P	13.5378	P
AFFX-r2-Bs-dap-3_at	15.9964	P	15.9588	P	13.8269	P	13.9092	P	16.4589	P	16.9156	P	16.2314	P	14.334	P	16.2615	P	15.0998	P	15.7503	P	15.9943	P	17.1267	P	17.1112	P	15.7142	P
AFFX-r2-Bs-lys-5_at	210.226	P	189.286	P	185.241	P	179.888	P	200.123	P	169.539	P	187.922	P	203.492	P	175.68	P	181.005	P	187.039	P	180.199	P	194.702	P	198.399	P	207.247	P
AFFX-r2-Bs-lys-M_at	178.746	P	205.306	P	208.372	P	196.944	P	213.362	P	203.244	P	212.875	P	218.141	P	200.654	P	210.338	P	198.508	P	208.094	P	218.637	P	220.152	P	222.116	P
AFFX-r2-Bs-lys-3_at	158.522	P	173.281	P	180.932	P	181.629	P	198.207	P	177.889	P	186.016	P	206.033	P	177.505	P	180.157	P	188.28	P	189.801	P	194.171	P	186.885	P	194.226	P
AFFX-r2-Bs-phe-5_at	62.9882	P	58.7054	P	54.2351	P	58.2551	P	68.3214	P	59.9971	P	64.4281	P	56.3449	P	59.4545	P	62.1259	P	61.7833	P	60.6745	P	60.8856	P	62.5904	P	66.2212	P
AFFX-r2-Bs-phe-M_at	88.1606	P	83.3992	P	73.0746	P	79.1358	P	86.0617	P	79.7022	P	92.2291	P	84.0304	P	83.0479	P	85.4616	P	88.5923	P	84.7086	P	87.1822	P	86.2874	P	91.171	P
AFFX-r2-Bs-phe-3_at	91.3885	P	96.5503	P	85.3256	P	88.9139	P	88.178	P	83.7733	P	90.8704	P	103.129	P	88.3688	P	85.6143	P	80.1178	P	84.5427	P	89.7899	P	90.4671	P	93.9406	P
AFFX-r2-Bs-thr-3_s_at	391.384	P	410.369	P	418.386	P	413.134	P	395.921	P	405.275	P	384.072	P	427.418	P	398.147	P	403.325	P	385.284	P	388.91	P	385.858	P	403.801	P	392.805	P
AFFX-r2-Bs-thr-M_s_at	387.827	P	437.522	P	399.801	P	415.01	P	376.399	P	411.582	P	389.544	P	435.585	P	387.537	P	417.291	P	419.523	P	407.729	P	395.17	P	415.856	P	391.644	P
AFFX-r2-Bs-thr-5_s_at	324.695	P	326.417	P	328.118	P	323.598	P	315.328	P	320.428	P	304.529	P	335.917	P	316.301	P	330.412	P	321.354	P	320.699	P	323.101	P	321.916	P	318.886	P
AFFX-b-ActinMur/M12481_5_at	143.082	P	150.274	P	161.013	P	172.264	P	158.385	P	153.481	P	132.106	P	170.171	P	151.164	P	150.219	P	147.743	P	148.652	P	132.039	P	150.543	P	145.774	P
AFFX-b-ActinMur/M12481_M_at	165.873	P	178.438	P	187.521	P	200.736	P	194.444	P	171.685	P	162.5	P	195.966	P	174.714	P	181.876	P	173.663	P	171.954	P	164.731	P	178.359	P	176.51	P
AFFX-b-ActinMur/M12481_3_at	177.197	P	219.84	P	216.146	P	228.074	P	214.559	P	179.899	P	182.009	P	242.737	P	190.004	P	202.935	P	207.533	P	193.803	P	190.618	P	218.245	P	199.938	P
AFFX-GapdhMur/M32599_5_at	344.825	P	366.021	P	399.919	P	382.178	P	372.592	P	351.505	P	324.128	P	410.679	P	346.658	P	366.236	P	348.186	P	363.869	P	384.719	P	400.586	P	366.228	P
AFFX-GapdhMur/M32599_M_at	275.307	P	315.76	P	348.034	P	318.434	P	310.864	P	291.382	P	275.911	P	351.404	P	297.25	P	317.526	P	279.768	P	305.006	P	325.88	P	327.654	P	306.245	P
AFFX-GapdhMur/M32599_3_at	240.024	P	265.345	P	289.461	P	284.702	P	269.36	P	271.695	P	240.059	P	291.447	P	260.458	P	265.294	P	236.868	P	267.094	P	276.647	P	288.043	P	266.947	P
AFFX-TransRecMur/X57349_5_at	1.23951	A	0.898731	A	1.46403	A	2.10217	A	1.22701	M	0.969182	A	1.23947	A	1.20043	A	2.88078	A	1.65538	M	1.50652	M	1.34281	P	2.72377	P	1.35459	A	1.22205	M
AFFX-TransRecMur/X57349_M_at	1.16871	A	0.139274	A	0.311102	A	1.04122	A	0.236454	A	1.5411	A	0.351402	A	1.44129	A	2.05107	A	0.766336	A	1.23628	A	0.846176	A	2.36695	P	1.0777	A	1.27745	A
AFFX-TransRecMur/X57349_3_at	5.79593	P	3.63927	P	3.70572	P	6.24027	P	3.97044	P	4.26008	P	4.78321	P	6.07704	P	7.86558	P	6.04488	P	5.54372	P	6.39005	P	7.97553	P	5.91876	P	4.90309	P
AFFX-PyruCarbMur/L09192_5_at	13.5416	P	16.463	P	18.1787	P	14.6082	P	14.5633	P	14.4252	P	12.0051	P	14.0958	P	18.1804	P	18.4981	P	13.7077	P	15.8562	P	18.7327	P	15.0553	P	16.4992	P
AFFX-PyruCarbMur/L09192_MA_at	18.4836	P	20.1891	P	20.0363	P	19.4146	P	16.4818	P	16.0612	P	14.5319	P	15.3111	P	20.3805	P	17.9342	P	15.6523	P	20.6218	P	24.0996	P	19.7979	P	17.8861	P
AFFX-PyruCarbMur/L09192_MB_at	33.6245	P	25.0433	P	31.3285	P	27.4559	P	24.8936	P	23.8919	P	21.2733	P	27.7423	P	27.4761	P	32.7677	P	25.5241	P	31.9352	P	33.6263	P	32.1354	P	29.549	P
AFFX-PyruCarbMur/L09192_3_at	50.3899	P	56.7533	P	70.7822	P	66.05	P	61.7305	P	50.8034	P	61.8292	P	63.3088	P	62.3739	P	71.1067	P	60.6349	P	67.4224	P	64.2111	P	72.0943	P	63.0449	P
AFFX-18SRNAMur/X00686_5_at	164.658	P	11.1156	P	14.2687	P	25.8897	P	13.1384	P	4.83734	P	5.81737	P	33.5391	P	7.50834	P	9.33382	P	12.6527	P	24.3757	P	40.2655	P	13.2448	P	16.5417	P
AFFX-18SRNAMur/X00686_M_at	49.1887	P	6.82106	P	7.76556	M	15.7244	P	7.96553	P	3.94196	A	3.61223	A	19.504	P	7.40605	P	6.97355	P	9.80496	P	16.0557	P	22.2397	P	7.81637	P	11.6675	P
AFFX-18SRNAMur/X00686_3_at	94.3735	P	7.88126	P	11.1191	P	16.8678	P	7.92102	P	4.92382	P	5.78433	P	19.8614	P	7.74323	P	8.9607	P	10.1891	P	15.9176	P	22.5191	P	8.34123	P	11.3572	P
AFFX-MUR_b2_at	14.9657	P	14.899	P	16.1801	P	15.4854	P	13.6456	P	18.3783	P	15.3943	P	15.3034	P	15.9903	P	14.1856	P	14.0544	P	13.2607	P	14.8136	P	15.1828	P	15.0568	P
AFFX-MURINE_b1_at	10.2282	P	9.7691	P	9.88524	P	13.3092	P	8.27735	P	11.3405	P	10.8857	P	11.5922	P	11.3632	P	7.97848	P	9.33047	P	9.06417	P	11.8851	P	9.16827	P	10.6733	P
AFFX-MURINE_B2_at	435.142	P	524.852	P	531.653	P	502.392	P	480.949	P	449.565	P	447.676	P	484.499	P	462.383	P	470.05	P	454.654	P	458.631	P	463.498	P	492.912	P	492.386	P
1415670_at	13.4938	P	14.5364	P	20.6862	P	16.848	P	19.2296	P	12.0304	P	19.6868	P	15.3343	P	20.4567	P	22.2552	P	14.0921	P	20.6218	P	16.0186	P	21.3576	P	21.1515	P
1415671_at	42.9134	P	44.9696	P	44.6849	P	51.6638	P	47.7503	P	41.2088	P	50.6576	P	47.4156	P	50.8653	P	48.8518	P	43.4885	P	54.6313	P	60.2795	P	59.8352	P	57.2465	P
1415672_at	50.5645	P	65.0707	P	63.3355	P	66.9248	P	59.9164	P	50.5645	P	54.7307	P	57.9483	P	59.0392	P	59.715	P	59.1314	P	61.5297	P	66.2431	P	65.3479	P	62.2939	P
1415673_at	3.40217	P	2.68571	P	0.677776	A	3.6368	P	3.08638	P	4.4334	P	1.9902	A	3.1801	P	3.71521	P	2.21797	P	3.40753	P	2.90132	P	3.43577	P	3.17803	P	4.01444	P
1415674_a_at	13.6373	P	19.8436	P	18.9227	P	21.8029	P	19.4215	P	22.614	P	19.5654	P	20.4445	P	25.2773	P	21.2873	P	16.9188	P	19.6727	P	24.0587	P	21.6071	P	21.9455	P
1415675_at	11.6545	P	9.79171	P	13.6451	P	11.6646	P	11.7722	P	11.227	P	10.1821	P	12.9147	P	11.5716	P	12.4336	P	11.5074	P	10.321	P	12.4962	P	12.179	P	12.7965	P
1415676_a_at	64.0564	P	78.5851	P	76.4766	P	85.058	P	77.8362	P	72.2508	P	70.1841	P	75.5879	P	77.7895	P	72.2208	P	76.2629	P	82.0227	P	88.1677	P	91.7049	P	77.9499	P
1415677_at	24.3225	P	31.1508	P	52.669	P	37.4088	P	33.6388	P	33.9066	P	47.1382	P	41.8472	P	38.4581	P	39.7069	P	34.7156	P	32.6893	P	45.7565	P	40.3701	P	43.9104	P
1415678_at	54.2533	P	51.3182	P	44.2508	P	49.0353	P	43.4165	P	48.3485	P	51.4312	P	48.4727	P	54.5009	P	44.9999	P	48.4577	P	45.9558	P	56.8301	P	52.6353	P	50.1179	P
1415679_at	60.4978	P	71.075	P	81.9371	P	62.7662	P	77.5202	P	61.9753	P	71.7151	P	70.0069	P	60.5052	P	73.8996	P	72.8465	P	61.3405	P	74.6392	P	63.9653	P	79.5765	P
1415680_at	14.615	P	11.3587	P	14.4074	P	13.7893	P	10.2098	P	12.8138	P	13.8969	P	15.1956	P	16.6098	P	13.3857	P	12.3739	P	13.0301	P	14.8136	P	11.0094	P	13.3048	P
1415681_at	23.0977	P	21.133	P	18.8351	P	27.2211	P	21.9928	P	22.5114	P	22.0011	P	22.7905	P	25.0145	P	21.2339	P	19.7162	P	23.1913	P	22.3555	P	20.3104	P	23.2292	P
1415682_at	14.4008	P	16.1914	P	17.0779	P	17.8899	P	13.5168	P	13.2948	P	13.6199	P	16.4526	P	16.0969	P	16.4865	P	16.1951	P	14.2903	P	17.7556	P	14.3263	P	18.8632	P
1415683_at	34.4431	P	32.796	P	35.7847	P	31.0184	P	28.7972	P	30.2353	P	31.5676	P	31.5395	P	32.6678	P	30.084	P	26.3917	P	30.5102	P	32.2627	P	32.121	P	30.9211	P
1415684_at	21.6022	P	24.1693	P	29.3228	P	27.9643	P	26.8193	P	23.7521	P	27.166	P	30.293	P	28.8823	P	26.7677	P	21.3979	P	28.8025	P	36.3854	P	30.7354	P	28.8667	P
1415685_at	14.1983	P	17.9108	P	18.7125	P	19.6716	P	19.1682	P	18.4533	P	16.5888	P	14.703	P	20.1708	P	20.1822	P	14.3785	P	18.1333	P	20.0299	P	20.638	P	18.0277	P
1415686_at	34.0844	P	39.798	P	42.1823	P	38.9863	P	39.5808	P	35.8411	P	38.4924	P	33.286	P	48.1894	P	36.4583	P	39.6905	P	33.3595	P	40.5159	P	36.8459	P	35.6595	P
1415687_a_at	94.457	P	94.7814	P	91.4393	P	90.242	P	84.0044	P	82.5259	P	77.6359	P	84.8469	P	84.195	P	86.3241	P	82.4461	P	78.7471	P	89.0727	P	90.8992	P	91.8239	P
1415688_at	49.2269	P	48.9019	P	53.8161	P	52.1909	P	48.3707	P	40.7659	P	48.2798	P	43.9775	P	48.019	P	46.7236	P	46.0409	P	48.2551	P	50.5714	P	48.036	P	47.9909	P
1415689_s_at	11.6061	P	16.1759	P	14.4681	P	15.1168	P	12.8133	P	13.2099	P	13.1716	P	13.8962	P	15.9321	P	14.5056	P	12.5548	P	14.7049	P	15.1972	P	13.6617	P	16.8954	P
1415690_at	46.7471	P	40.1329	P	53.3062	P	56.2775	P	47.2177	P	44.4359	P	50.7054	P	45.1678	P	50.4901	P	49.523	P	47.6647	P	49.2868	P	55.8055	P	54.2378	P	45.5365	P
1415691_at	21.0635	P	22.4506	P	27.7663	P	30.3655	P	29.1014	P	20.9797	P	27.4077	P	23.0794	P	30.8301	P	31.0675	P	29.4401	P	29.2448	P	19.5862	P	27.3877	P	30.658	P
1415692_s_at	127.489	P	133.903	P	133.611	P	140.105	P	150.387	P	116.817	P	117.871	P	143.76	P	127.091	P	130.838	P	136.143	P	134.649	P	134.227	P	140.066	P	153.108	P
1415693_at	28.296	P	29.6952	P	29.8839	P	38.2123	P	29.8272	P	29.3998	P	27.8265	P	31.8396	P	37.8017	P	34.6892	P	36.0442	P	36.4573	P	40.6377	P	36.9467	P	38.2657	P
1415694_at	4.83849	P	4.25457	P	4.69106	P	5.11951	P	3.26535	P	3.93231	P	5.01515	P	5.80855	P	4.34552	P	3.95977	P	3.08427	P	4.94805	P	3.07304	P	4.2193	P	4.60904	P
1415695_at	54.6982	P	62.185	P	65.3708	P	67.5236	P	66.9754	P	64.0621	P	59.0217	P	64.1822	P	59.428	P	61.5994	P	56.9027	P	57.3432	P	72.3481	P	68.8725	P	59.8341	P
1415696_at	40.8243	P	38.6719	P	40.604	P	43.6586	P	39.1151	P	41.9007	P	38.276	P	38.6866	P	47.4717	P	43.4516	P	39.3885	P	42.0907	P	44.2561	P	43.9362	P	42.3561	P
1415697_at	15.7599	P	19.7023	P	18.3974	P	21.5468	P	14.5861	P	19.5675	P	18.1065	P	19.403	P	18.9572	P	19.8469	P	15.6749	P	18.5853	P	24.4468	P	21.8353	P	21.0027	P
1415698_at	3.19762	A	4.5642	A	5.03244	A	3.36533	A	4.52066	P	4.92382	A	3.94497	A	2.9832	A	5.03254	M	4.2641	A	3.13689	A	3.17437	A	4.32679	M	2.76596	A	3.12742	A
1415699_a_at	42.3559	P	29.1734	P	29.8572	P	42.5307	P	39.5176	P	32.3037	P	37.8834	P	41.6559	P	39.5775	P	35.6424	P	34.542	P	37.5451	P	37.4287	P	35.874	P	37.7102	P
1415700_a_at	99.0807	P	107.876	P	106.13	P	120.204	P	142.141	P	96.791	P	96.2167	P	130.876	P	123.201	P	115.705	P	111.679	P	126.522	P	123.343	P	129.117	P	138.286	P
1415701_x_at	221.139	P	259.541	P	226.043	P	253.258	P	245.016	P	235.504	P	232.233	P	240.105	P	242.519	P	233.631	P	236.557	P	231.703	P	233.697	P	243.445	P	255.31	P
1415702_a_at	27.6992	P	25.8712	P	22.1734	P	28.062	P	25.2581	P	24.4325	P	27.5043	P	24.26	P	27.5041	P	30.0763	P	23.1931	P	30.1063	P	30.7627	P	28.5339	P	29.1439	P
1415703_at	20.7561	P	23.8202	P	23.6908	P	25.1153	P	22.178	P	22.1846	P	22.6881	P	21.9399	P	28.1566	P	22.7583	P	23.1327	P	22.2969	P	24.9233	P	21.9137	P	22.4632	P
1415704_a_at	41.433	P	46.2947	P	42.76	P	47.3061	P	38.421	P	39.2241	P	42.2949	P	38.8934	P	43.203	P	40.2179	P	41.0194	P	38.5185	P	44.6076	P	41.1853	P	43.9104	P
1415705_at	12.354	P	12.9611	P	12.7895	P	13.5493	P	12.1641	P	10.9622	P	11.1228	P	11.867	P	13.9159	P	13.858	P	11.2513	P	11.5763	P	11.9881	P	11.6433	P	12.3165	P
1415706_at	62.4025	P	61.7243	P	66.1141	P	70.0312	P	68.6117	P	58.2468	P	60.1116	P	63.2684	P	65.9065	P	69.3669	P	62.5465	P	67.5131	P	67.4135	P	67.27	P	73.3367	P
1415707_at	12.6426	P	9.10725	P	10.2703	P	13.7693	P	10.6221	P	9.69284	P	9.96101	P	11.3253	P	14.8046	P	12.8296	P	13.0144	P	11.5301	P	10.7651	P	10.2778	P	12.5	P
1415708_at	9.92301	P	12.8539	P	10.0734	P	13.9892	P	11.6743	P	12.6063	P	11.3271	P	11.4778	P	12.5997	P	10.697	P	9.96314	P	10.6831	P	11.7272	P	11.5799	P	10.9059	P
1415709_s_at	10.551	P	13.3597	P	16.3891	P	13.6693	P	11.4786	P	11.8225	P	12.3724	P	13.5892	P	14.9605	P	17.3246	P	11.5376	P	12.4688	P	13.2235	P	12.2002	P	12.1684	P
1415710_at	12.6967	P	9.72389	P	12.7464	P	14.2089	P	10.5921	P	10.7729	P	10.0838	P	12.1879	P	12.6588	P	12.9058	P	10.3398	P	10.398	P	11.4043	P	11.8406	P	12.0696	P
1415711_at	43.3105	P	35.4755	P	31.9714	P	35.5577	P	30.0068	P	30.523	P	28.358	P	30.7109	P	36.9984	P	34.1173	P	33.0777	P	31.1199	P	34.6232	P	33.9894	P	32.9552	P
1415712_at	14.5436	P	13.7821	P	17.4096	P	15.2463	P	13.6077	P	13.6906	P	14.0027	P	9.54634	P	15.8448	P	10.9712	P	11.0855	P	12.1919	P	10.9919	P	13.2095	P	10.765	P
1415713_a_at	10.0085	P	11.9677	P	9.91944	P	12.8586	P	8.11396	P	11.1514	P	8.73959	P	11.0281	P	10.3571	P	10.6817	P	10.9951	P	7.21031	P	11.7478	P	10.1091	P	11.8156	P
1415714_a_at	21.3301	P	18.6293	P	18.9139	P	22.7284	P	17.6126	P	18.7999	P	21.338	P	20.569	P	25.4556	P	23.5967	P	13.6474	P	27.7422	P	24.9914	P	23.5835	P	19.7202	P
1415715_at	8.467	P	7.13153	P	11.0075	P	9.28475	P	7.20287	P	7.58272	P	7.25206	P	7.97449	P	9.14257	P	7.84905	P	7.47056	P	8.33086	P	7.65802	P	8.06123	P	7.44983	P
1415716_a_at	90.0847	P	100.447	P	99.5338	P	104.615	P	90.3777	P	101.836	P	109.251	P	86.0803	P	107.984	P	95.4528	P	100.804	P	96.1748	P	93.4688	P	105.296	P	100.272	P
1415717_at	7.6548	P	9.70129	P	9.08282	P	9.62871	P	8.58218	P	9.2469	P	7.61409	P	6.47304	P	13.2884	P	10.9331	P	9.20243	P	8.33858	P	8.77555	P	7.78839	P	8.49746	P
1415718_at	22.3364	P	20.8968	P	20.7741	P	23.7509	P	18.0335	P	19.5488	P	22.2274	P	18.5263	P	23.4426	P	22.2552	P	22.6726	P	21.1574	P	24.6102	P	21.037	P	22.8816	P
1415719_s_at	26.246	P	28.8446	P	24.0088	P	31.1158	P	23.4608	P	25.5875	P	25.4328	P	26.831	P	25.1929	P	25.3346	P	22.1899	P	21.2186	P	27.9978	P	31.6686	P	27.3321	P
1415720_s_at	4.92837	P	2.88912	P	5.1075	P	5.26387	P	3.99933	P	3.10081	P	4.01977	P	3.08524	P	3.73669	P	3.97498	P	3.92637	P	3.69643	P	4.70893	P	3.8739	P	4.14729	P
1415721_a_at	33.6413	P	25.68	P	28.7621	P	34.5291	P	31.6251	P	31.3672	P	34.9646	P	29.5443	P	39.4684	P	33.2633	P	34.1269	P	34.6461	P	35.3892	P	35.1617	P	39.1704	P
1415722_a_at	11.896	P	9.18983	P	10.082	P	12.9989	P	11.1552	P	12.1626	P	12.3234	P	11.7143	P	17.4686	P	11.9384	P	9.75977	P	11.6456	P	11.8714	P	12.2355	P	11.1245	P
1415723_at	98.4926	P	101.954	P	110.514	P	106.405	P	106.758	P	96.5096	P	98.2055	P	85.2552	P	103.403	P	107.911	P	84.2679	P	88.3212	P	96.7574	P	97.2751	P	101.693	P
1415724_a_at	50.5808	P	54.9299	P	54.0164	P	57.1853	P	56.0787	P	49.6728	P	50.5698	P	54.4858	P	52.8279	P	51.1249	P	51.0181	P	51.6982	P	60.4277	P	61.3834	P	59.5267	P
1415725_at	6.07462	P	6.26133	P	6.75138	P	8.73761	P	5.36542	P	4.93342	P	6.68374	P	4.59851	P	7.40605	P	6.66906	P	5.03961	P	4.53643	P	6.54543	P	5.51549	P	4.9451	P
1415726_at	20.9939	P	23.7806	P	26.3549	P	24.3205	P	20.6517	P	18.4346	P	20.3508	P	18.9296	P	23.6312	P	22.5449	P	16.8057	P	17.9724	P	23.6228	P	20.3816	P	21.7612	P
1415727_at	46.3027	P	43.9833	P	50.296	P	46.3158	P	44.2962	P	37.7459	P	43.9582	P	46.6632	P	48.5928	P	47.0516	P	40.2341	P	47.2232	P	53.1151	P	51.9539	P	47.4914	P
1415728_at	8.36191	P	10.2974	P	8.50398	P	11.6847	P	11.0725	P	10.877	P	9.98557	P	11.5922	P	13.3375	P	8.36679	P	12.0198	P	10.1052	P	9.87072	P	10.0389	P	9.74334	P
1415729_at	17.0461	P	22.3005	P	19.4748	P	25.2526	P	21.6534	P	19.9137	P	23.3667	P	21.706	P	25.4744	P	23.2766	P	21.6016	P	23.4741	P	26.5971	P	27.9965	P	23.4562	P
1415730_at	8.94183	P	5.91659	P	9.03169	M	8.08774	P	8.18821	P	7.69705	P	6.84031	P	8.02723	P	8.23183	P	9.85926	P	7.08662	P	9.15675	P	8.35497	P	8.6004	P	8.48339	P
1415731_at	9.86189	P	7.53927	P	7.5877	P	10.1439	P	5.6726	P	8.85756	P	11.2209	P	9.1979	P	11.4922	P	10.1334	P	10.0761	P	9.00244	P	10.0084	P	9.23141	P	11.7521	P
1415732_at	27.9494	P	27.1717	P	31.275	P	34.364	P	29.6476	P	29.3998	P	22.2436	P	27.9467	P	32.0038	P	27.4614	P	28.2705	P	29.0236	P	29.7916	P	32.5376	P	30.5585	P
1415733_a_at	23.4662	P	18.4964	P	13.4548	P	23.1317	P	20.1362	P	21.5963	P	20.6665	P	19.6671	P	28.0448	P	26.3637	P	25.7202	P	17.8575	P	26.9576	P	19.3283	P	17.9852	P
1415734_at	71.6285	P	63.7527	P	71.2147	P	71.0277	P	69.015	P	69.2371	P	67.97	P	70.6723	P	75.4898	P	75.5403	P	72.7181	P	74.594	P	76.8488	P	77.6547	P	77.1976	P
1415735_at	31.0924	P	25.6083	P	30.82	P	31.2229	P	27.0993	P	23.1645	P	25.5538	P	26.7603	P	28.2497	P	26.9354	P	26.0974	P	29.0084	P	30.7763	P	34.9746	P	30.6509	P
1415736_at	33.4112	P	34.689	P	36.0538	P	39.7404	P	33.631	P	34.8324	P	38.7727	P	34.4811	P	39.5775	P	38.4181	P	37.6144	P	39.8034	P	40.2452	P	40.0455	P	39.1989	P
1415737_at	22.296	P	26.7724	P	20.0363	P	21.2116	P	23.7858	P	18.5095	P	18.9901	P	21.4878	P	23.1216	P	20.7691	P	19.9273	P	20.9967	P	20.1118	P	18.9442	P	22.7398	P
1415738_at	18.8461	P	20.2755	P	21.2665	P	22.7185	P	19.4062	P	16.512	P	17.636	P	21.6515	P	20.4662	P	20.8757	P	20.7569	P	20.2927	P	23.3708	P	22.0991	P	21.35	P
1415739_at	10.861	P	11.5944	P	9.4069	P	12.1266	P	9.67849	P	12.5402	P	10.992	P	10.3129	P	13.4553	P	12.4336	P	11.4396	P	11.6456	P	11.6585	P	11.3685	P	11.6604	P
1415740_at	27.8812	P	36.7912	P	23.9028	P	31.6903	P	28.3607	P	31.5341	P	27.7379	P	26.6111	P	30.6357	P	30.0763	P	27.1386	P	31.3409	P	31.6655	P	25.9563	P	28.5185	P
1415741_at	10.8975	P	9.73142	P	11.102	P	12.2571	P	10.607	P	8.55346	P	10.3621	P	9.49329	P	12.1753	P	11.1311	P	10.2042	P	10.6369	P	12.5511	P	11.9605	P	12.0484	P
1415742_at	23.4202	P	22.4901	P	23.1169	P	28.7263	P	22.765	P	21.9886	P	20.4479	P	22.0725	P	26.0929	P	25.3956	P	21.0133	P	23.9249	P	23.5206	P	23.7977	P	23.6548	P
1415743_at	9.10177	P	7.7994	P	12.7377	P	10.0632	P	9.41701	P	8.92406	P	8.05802	P	9.75864	P	10.1571	P	8.63328	P	7.72653	P	8.47757	P	7.70634	P	7.38298	P	10.7932	P
1415744_at	40.5142	P	26.1421	P	31.1947	P	37.1958	P	26.3918	P	25.8947	P	33.0219	P	27.3336	P	32.7507	P	27.3013	P	35.1534	P	29.7556	P	28.2425	P	34.8451	P	34.4067	P
1415745_a_at	10.6119	P	11.0549	P	8.3595	P	10.9605	P	10.8397	P	10.1573	P	9.4121	P	10.0015	P	10.1271	P	9.4252	P	8.87107	P	10.2516	P	9.47141	P	10.2989	P	10.3914	P
1415746_at	11.2249	P	10.8728	P	13.8182	P	12.4577	P	9.46181	P	10.0531	P	10.1657	P	10.8149	P	15.5343	P	8.88456	P	10.5356	P	10.6908	P	9.89137	P	8.80363	P	10.6311	P
1415747_s_at	45.3691	P	61.7913	P	56.1129	P	47.9404	P	48.1957	P	44.6662	P	45.5087	P	44.6404	P	47.8127	P	43.9778	P	44.3191	P	44.3084	P	45.1551	P	46.5457	P	50.6605	P
1415748_a_at	13.6791	P	14.9608	P	18.3361	P	15.7343	P	14.5709	P	13.766	P	13.2124	P	16.5839	P	15.4663	P	16.0903	P	13.7002	P	13.7218	P	15.8475	P	15.8983	P	14.5974	P
1415749_a_at	24.1445	P	25.903	P	21.9091	P	26.6927	P	22.8731	P	20.9049	P	22.4699	P	20.5457	P	26.0835	P	24.336	P	21.2772	P	25.2311	P	24.4536	P	24.162	P	26.3307	P
1415750_at	4.03695	P	5.81412	P	6.58289	A	6.24027	P	3.77565	M	4.26008	P	4.27726	P	2.54728	A	5.38923	P	4.28693	P	3.52783	P	4.58304	A	4.46579	P	4.45447	P	4.21722	P
1415751_at	32.9057	P	39.1695	P	35.0405	P	43.9188	P	38.2633	P	36.8215	P	35.9593	P	35.2891	P	42.543	P	39.1502	P	41.5479	P	40.4114	P	35.2197	P	37.6021	P	42.7767	P
1415752_at	42.9244	P	44.5585	P	56.1038	P	54.7186	P	52.0836	P	46.6553	P	45.7484	P	53.8424	P	49.891	P	52.7192	P	50.3761	P	53.9569	P	59.1951	P	55.5727	P	54.3027	P
1415753_at	31.6281	P	27.3076	P	33.357	P	40.011	P	33.4427	P	27.3647	P	35.478	P	31.5475	P	38.3123	P	34.125	P	35.6667	P	29.3058	P	41.3279	P	43.1922	P	37.0835	P
1415754_at	22.3999	P	20.5585	P	25.8318	P	26.9178	P	20.1824	P	21.4375	P	22.2355	P	28.7884	P	30.2282	P	22.4991	P	23.7362	P	28.9474	P	33.7959	P	25.7131	P	25.7769	P
1415755_a_at	20.5122	P	14.7833	P	13.1263	P	17.6321	P	17.0621	P	14.4722	P	16.3777	P	15.4961	P	21.9769	P	13.3857	P	17.1224	P	16.3932	P	19.0605	P	17.6721	P	18.4029	P
1415756_a_at	11.3279	P	9.79171	P	13.1868	P	13.3292	P	11.268	P	9.9678	P	10.9184	P	10.4801	P	13.0034	P	14.2389	P	10.3774	P	12.5072	P	11.1844	P	11.4108	P	12.0625	P
1415757_at	17.5516	P	15.9976	P	18.0038	P	18.9002	P	12.5414	P	15.0743	P	14.8737	P	17.2795	P	23.7915	P	14.8484	P	14.3408	P	17.344	P	16.046	P	16.7138	P	16.7681	P
1415758_at	6.42802	P	8.11221	P	7.41	P	8.34179	P	5.65796	P	6.36115	P	7.31791	P	7.77871	P	9.20305	P	8.29065	P	7.65124	P	6.661	P	7.37488	P	7.29915	P	6.98616	P
1415759_a_at	24.5348	P	25.6322	P	22.5524	P	26.7417	P	24.1419	P	22.2407	P	26.2714	P	18.7899	P	26.0835	P	25.144	P	22.6575	P	25.086	P	21.0942	P	29.3725	P	34.1363	P
1415760_s_at	75.6823	P	89.6402	P	85.2885	P	93.329	P	82.7856	P	67.4368	P	79.4574	P	77.1502	P	86.9934	P	77.0895	P	74.9855	P	81.1322	P	77.5472	P	84.4805	P	84.9813	P
1415761_at	18.8169	P	19.1458	P	19.1592	P	20.8861	P	17.4596	P	17.9941	P	19.9379	P	17.0398	P	20.3424	P	16.2122	P	16.866	P	17.9034	P	16.6343	P	17.9491	P	17.8083	P
1415762_x_at	17.8216	P	20.8968	P	19.3959	P	24.821	P	17.0315	P	18.7437	P	18.3498	P	20.0246	P	26.149	P	20.6166	P	17.9291	P	17.8651	P	17.6804	P	17.942	P	19.8689	P
1415763_a_at	17.4811	P	25.3058	P	25.1056	P	26.6927	P	24.4053	P	23.6308	P	19.5006	P	22.0413	P	21.4742	P	22.7506	P	24.483	P	23.6804	P	24.7191	P	24.8837	P	24.7689	P
1415764_at	44.214	P	42.5227	P	39.4601	P	37.9897	P	38.5866	P	39.3534	P	43.8623	P	37.5741	P	43.3837	P	47.8296	P	39.5244	P	43.868	P	43.0189	P	38.9928	P	42.577	P
1415765_at	8.73855	P	9.47545	P	19.0628	P	11.7551	P	11.2905	P	8.81956	P	9.18255	P	8.81967	P	11.2738	P	9.46327	P	7.91476	P	7.41909	P	8.36186	P	10.1724	P	9.5884	P
1415766_at	16.1677	P	14.3669	P	15.6318	P	20.0174	P	15.3996	P	14.1992	P	13.2939	P	15.7967	P	16.0581	P	16.0065	P	13.7982	P	16.4085	P	18.1725	P	17.4804	P	18.6436	P
1415767_at	23.6733	P	27.2037	P	24.0796	P	29.6926	P	21.8771	P	22.642	P	26.4004	P	23.3685	P	23.3388	P	26.9049	P	24.7319	P	25.9259	P	22.4237	P	26.2925	P	24.6057	P
1415768_a_at	38.8	P	45.2575	P	39.7212	P	43.196	P	46.9077	P	34.888	P	39.3014	P	37.5662	P	37.975	P	38.0597	P	30.7532	P	41.878	P	37.1306	P	36.5867	P	36.7417	P
1415769_at	18.9454	P	14.1513	P	16.0408	P	16.54	P	14.2369	P	13.3042	P	15.9552	P	15.6656	P	17.2469	P	14.6808	P	14.2654	P	15.1502	P	18.0632	P	17.0615	P	16.0395	P
1415770_at	4.36784	P	4.98373	P	3.71396	A	2.84125	P	5.34351	P	3.5557	P	3.7537	P	4.06732	A	6.69747	P	5.48166	A	4.67851	M	5.59974	P	3.9999	A	3.97746	P	4.78405	P
1415771_at	55.4193	P	40.5252	P	37.7061	P	45.3728	P	38.697	P	39.3073	P	41.4388	P	37.2644	P	45.4039	P	43.5889	P	41.11	P	40.0998	P	47.209	P	51.1206	P	46.2998	P
1415772_at	2.99879	P	3.29835	P	2.74645	A	3.21887	P	3.44471	P	4.57775	P	3.76202	P	2.0995	P	3.49988	P	2.17995	P	3.78349	P	3.27573	P	3.5891	P	2.91692	P	3.91657	P
1415773_at	28.4493	P	38.6556	P	29.0913	P	34.7038	P	28.3139	P	30.6436	P	32.7889	P	27.2393	P	34.5717	P	34.5596	P	29.4174	P	30.8151	P	34.6842	P	34.5143	P	33.5884	P
1415774_at	0.831546	A	1.23726	A	0.677776	A	1.31147	A	2.4314	A	0.760663	A	0.746348	A	0.905196	A	1.48481	A	2.0659	A	1.25879	A	1.00409	A	2.03755	A	1.80929	A	1.39522	A
1415775_at	37.2533	P	36.5555	P	40.8023	P	44.9204	P	34.7692	P	32.869	P	38.2119	P	36.2168	P	41.0213	P	39.0587	P	38.7317	P	39.9706	P	44.4589	P	43.0117	P	42.3561	P
1415776_at	91.3047	P	80.1908	P	113.228	P	77.2628	P	78.3063	P	81.7428	P	78.412	P	77.4758	P	87.432	P	83.7596	P	99.8887	P	69.4484	P	80.5546	P	86.2874	P	79.7556	P
1415777_at	0.751357	A	0.0696044	A	0.251212	A	0.481884	A	1.08246	A	1.13735	A	0.342755	A	0.178964	A	1.40442	A	0.250099	A	1.1087	A	1.22477	A	0.576653	A	0.329775	A	0.449384	A
1415778_at	56.0152	P	42.8097	P	52.8874	P	54.3742	P	54.5912	P	48.4037	P	46.7788	P	53.9147	P	61.1579	P	62.9652	P	53.473	P	62.3016	P	61.835	P	64.1908	P	66.164	P
1415779_s_at	45.1548	P	53.143	P	47.8817	P	65.5934	P	52.9376	P	49.1762	P	54.0695	P	60.2713	P	46.9958	P	50.9494	P	50.7915	P	46.5554	P	51.3205	P	50.2948	P	50.4677	P
1415780_a_at	2.63181	A	0.186965	A	2.38872	A	2.00659	A	1.19253	A	2.45984	A	1.55228	A	0.912191	A	1.53061	A	0.318387	A	0.269031	A	0.481702	A	0.839551	A	0.481921	A	2.8136	A
1415781_a_at	111.575	P	111.701	P	130.588	P	107.978	P	101.636	P	126.905	P	112.921	P	115.913	P	106.12	P	113.927	P	120.4	P	116.052	P	117.325	P	120.504	P	122.844	P
1415782_at	57.7517	P	47.9604	P	51.532	P	60.202	P	51.9479	P	48.3761	P	49.7242	P	49.4665	P	54.572	P	64.4072	P	57.9755	P	56.9569	P	67.0839	P	63.3396	P	67.3089	P
1415783_at	60.6325	P	71.8688	P	63.9404	P	67.0579	P	68.3375	P	57.0366	P	63.5143	P	66.3351	P	65.9065	P	61.8512	P	60.3553	P	61.2119	P	68.234	P	69.6522	P	68.0747	P
1415784_at	14.3293	P	14.2744	P	12.755	P	15.037	P	15.7041	P	12.9742	P	13.8154	P	12.8151	P	15.476	P	13.6676	P	12.8034	P	15.5416	P	19.2244	P	14.0364	P	16.4073	P
1415785_a_at	36.7962	P	45.9653	P	43.7266	P	49.5633	P	40.4574	P	39.7782	P	45.3569	P	44.4726	P	45.494	P	44.2219	P	36.5046	P	45.6598	P	46.3984	P	44.5576	P	50.6462	P
1415786_at	2.71886	A	1.33792	A	0.554439	A	2.11278	A	0.49963	A	1.96239	A	1.4256	A	1.51241	A	1.48481	A	1.95946	A	1.68673	A	1.71205	A	2.74474	A	0.555029	A	0.463118	A
1415787_at	29.6569	P	33.855	P	32.2752	P	37.738	P	33.4584	P	30.9591	P	30.3938	P	36.5024	P	35.6171	P	33.9877	P	33.206	P	36.6779	P	38.9524	P	34.4064	P	36.6989	P
1415788_at	22.6942	P	19.2477	P	21.8651	P	21.5468	P	20.5055	P	17.6285	P	20.6503	P	20.0557	P	24.7702	P	21.897	P	18.9168	P	18.6006	P	20.2141	P	20.5597	P	19.4368	P
1415789_a_at	13.5476	P	12.4562	P	11.0504	P	13.7493	P	6.62738	P	8.88606	P	10.9511	P	14.4032	P	14.8533	P	12.464	P	8.93885	P	14.7817	P	10.7169	P	10.1583	P	13.7355	P
1415790_at	8.22579	P	9.74649	P	8.74216	P	10.2852	P	9.83551	P	8.99054	P	12.6824	P	9.58424	P	13.0329	P	12.4412	P	8.3816	P	9.99731	P	9.70551	P	8.98592	P	12.8317	P
1415791_at	11.6485	P	9.55069	P	11.7122	P	10.9202	P	8.28478	P	8.36329	P	13.0086	P	8.85747	P	11.0352	P	9.66127	P	9.27775	P	10.8911	P	9.16834	P	12.8282	P	10.6311	P
1415792_at	8.05851	P	7.81428	M	7.79098	P	11.1115	P	6.96654	P	6.93427	P	9.36292	P	9.29633	P	8.76897	P	8.10792	P	7.82441	P	9.74291	P	9.35432	P	9.46298	P	8.45525	P
1415793_at	67.8739	P	62.0844	P	69.6416	P	68.4358	P	66.629	P	57.2291	P	66.4853	P	58.7787	P	64.6866	P	66.6886	P	57.5826	P	64.0418	P	67.2386	P	59.9297	P	73.0718	P
1415794_a_at	21.7643	P	22.9172	P	25.5661	P	24.664	P	22.9659	P	19.8482	P	22.1951	P	17.1403	P	25.1459	P	16.6846	P	19.9198	P	21.5398	P	25.9169	P	23.2765	P	23.1157	P
1415795_at	9.22466	P	11.9448	P	9.11692	P	10.7792	P	10.3147	P	10.5836	P	7.35906	P	9.72831	P	12.4025	P	9.99634	P	8.93132	P	8.59337	P	11.6173	P	8.29222	P	8.15281	P
1415796_at	51.1206	P	52.0643	P	52.6144	P	50.5803	P	45.0338	P	49.2866	P	48.3517	P	46.4072	P	44.8724	P	45.8236	P	45.973	P	44.3844	P	48.2491	P	57.184	P	47.6198	P
1415797_at	0.574191	A	0.522777	A	0.919043	A	1.71897	A	0.94548	A	0.490889	A	0.454915	A	0.380377	A	2.30768	A	1.13859	A	1.22127	A	1.00409	A	0.917502	A	0.58166	A	0.298577	A
1415798_at	0.611383	A	0.964608	A	1.72761	A	0.581656	A	1.69235	A	1.76668	A	1.09534	A	0.380377	A	1.67881	A	1.85303	A	1.44646	A	1.82971	A	0.340934	A	0.455386	A	1.86708	A
1415799_at	26.0461	P	25.3297	P	24.3978	P	28.9411	P	24.0567	P	23.6961	P	26.7147	P	23.1185	P	26.8599	P	26.0206	P	25.1469	P	24.834	P	26.3183	P	25.1982	P	25.0528	P
1415800_at	3.21084	P	3.65351	P	2.45362	P	2.96729	P	2.39598	P	2.94568	P	3.6039	P	1.95572	P	4.22852	P	2.95564	P	3.21206	P	2.14312	P	3.38	P	3.32938	P	3.4834	P
1415801_at	2.09139	A	3.25588	A	1.58364	A	2.2082	A	2.75101	A	0.500923	A	0.583777	A	2.40975	A	1.71288	A	2.69705	A	1.13871	A	1.60216	A	1.91123	A	0.448757	A	0.883269	A
1415802_at	17.8274	P	25.8552	P	22.7464	P	24.0063	P	18.1254	P	15.441	P	19.1684	P	21.8074	P	23.3388	P	17.2713	P	17.5295	P	16.6463	P	17.1677	P	16.2599	P	18.9977	P
1415803_at	2.72555	P	1.57445	A	3.1305	A	1.61206	A	2.8365	A	3.06204	A	2.63588	A	2.2797	A	2.97912	A	2.52974	A	2.47549	A	2.6905	A	2.95434	A	2.08183	A	2.43044	A
1415804_at	0.641022	A	1.17708	A	1.06814	A	1.44054	A	2.60167	A	2.4209	A	0.763425	A	0.717081	A	2.10704	A	4.90328	A	0.823612	A	1.80618	A	0.974143	A	0.621649	A	0.752174	A
1415805_at	2.67201	A	1.2976	A	3.4752	A	2.56755	A	0.593243	A	2.76125	A	1.33259	A	3.5165	A	2.88078	A	2.12673	A	1.97212	A	1.26413	A	2.42997	A	2.44396	A	1.14592	A
1415806_at	2.04367	A	2.65072	A	2.14594	A	1.52638	A	2.97205	A	0.268952	A	1.88088	A	1.62643	A	0.662501	A	2.97085	A	0.486242	A	2.19009	A	1.92527	A	1.02382	A	2.48614	A
1415807_s_at	11.1037	P	12.1584	P	10.5444	P	15.2862	P	8.8055	P	12.0209	P	8.18126	P	12.0809	P	13.5043	P	11.253	P	10.4754	P	11.0759	P	12.0362	P	13.1389	P	12.126	P
1415808_at	0.32371	A	0.168988	A	0.554439	A	0.268828	A	0.10868	A	0.238463	A	0.334105	A	0.165747	A	0.171481	A	0.136332	A	0.0969808	A	0.218505	A	0.0665812	A	0.069069	A	0.0940982	A
1415809_at	0.354645	A	0.186965	A	1.02097	A	0.268828	A	0.294973	A	0.299376	A	0.360045	A	0.192216	A	0.674628	A	0.40187	A	0.756115	A	0.186432	A	0.247584	A	0.165965	A	1.02835	A
1415810_at	0.284745	A	0.199006	A	0.273614	A	0.234772	A	0.249414	A	0.258797	A	1.19711	A	0.205498	A	0.198039	A	0.265273	A	0.209156	A	0.529368	A	0.590896	A	0.648335	A	0.168848	A
1415811_at	0.157132	A	0.465601	A	0.600581	A	0.779655	A	0.13391	A	0.167013	A	0.247384	A	0.0552627	A	1.4504	A	0.310798	A	0.246575	A	0.27452	A	0.182714	A	0.237783	A	0.175659	A
1415812_at	10.6058	P	6.15852	P	7.97749	P	7.56869	P	6.92965	P	8.49642	P	6.74143	P	6.51044	P	6.93422	P	5.59583	P	6.25864	P	5.60749	P	6.93266	P	7.03381	P	6.69123	P
1415813_at	16.9696	P	14.8527	P	20.2031	P	17.6916	P	13.5623	P	15.159	P	17.141	P	14.8877	P	18.5931	P	15.9607	P	19.3844	P	15.227	P	19.4019	P	17.2745	P	18.764	P
1415814_at	12.2035	P	13.9743	P	12.0738	P	12.4577	P	12.4357	P	11.4161	P	12.4947	P	9.76623	P	15.8545	P	12.7611	P	12.2533	P	11.3531	P	13.0177	P	11.0517	P	12.8106	P
1415815_at	1.75563	A	1.01088	A	0.53142	A	1.32224	A	0.579832	A	0.979088	A	0.446305	A	0.159151	A	0.224347	A	0.865082	A	0.403826	A	1.17752	A	0.491103	A	1.30723	A	0.284895	A
1415816_at	18.103	P	21.8662	P	22.5083	P	21.3398	P	23.8477	P	24.5723	P	20.7636	P	22.4236	P	30.3394	P	24.5571	P	23.0724	P	24.0319	P	25.5291	P	21.9137	P	22.0306	P
1415817_s_at	13.6791	P	16.4941	P	17.9601	P	25.9975	P	18.1561	P	19.3616	P	22.5022	P	19.9313	P	25.8681	P	20.6623	P	15.9915	P	19.8641	P	23.9906	P	19.2927	P	23.52	P
1415818_at	21.8163	P	22.0872	P	27.8462	P	25.7525	P	20.6133	P	23.0153	P	22.0253	P	20.7169	P	27.5134	P	23.7034	P	22.6952	P	24.2305	P	24.8621	P	21.1795	P	24.038	P
1415819_a_at	23.9779	P	23.4001	P	28.8511	P	26.6438	P	22.7032	P	22.5207	P	21.1681	P	23.9783	P	27.9516	P	23.2613	P	21.1792	P	24.4444	P	25.0322	P	22.9196	P	25.4006	P
1415820_x_at	25.4916	P	27.9634	P	22.5436	P	27.0842	P	25.8247	P	21.8205	P	23.3505	P	25.9756	P	28.5568	P	25.7691	P	26.3766	P	27.3607	P	26.6447	P	26.3641	P	27.2966	P
1415821_at	42.2731	P	42.6129	P	38.8571	P	43.9958	P	44.5103	P	40.3413	P	38.6125	P	38.2336	P	41.4112	P	41.0949	P	38.709	P	41.1182	P	44.6617	P	42.6217	P	43.8106	P
1415822_at	1.9822	M	2.45532	P	4.54978	A	4.28163	P	3.72522	P	2.74183	P	2.5773	A	2.92495	P	3.4675	P	3.22946	A	3.37746	P	2.44824	P	2.44396	P	2.18421	A	2.83452	A
1415823_at	1.6312	A	1.93646	A	0.708748	A	3.46982	A	2.48102	A	2.03079	A	1.93135	A	1.62643	A	1.87124	A	3.00127	A	2.07729	A	1.86108	A	1.36963	A	1.64613	A	1.83235	A
1415824_at	1.54092	P	2.28852	P	3.45876	P	2.73609	P	2.55906	P	2.65438	M	2.09103	A	2.47486	M	3.53224	P	3.95977	P	2.46046	M	2.47951	P	2.40196	M	2.91006	P	2.71603	P
1415825_s_at	17.0755	P	12.7238	P	11.7294	P	13.6793	P	14.0624	P	11.5012	P	11.466	P	12.0503	P	16.0291	P	12.3041	P	11.8163	P	12.2611	P	14.2107	P	10.9954	P	15.1769	P
1415826_at	17.052	P	15.9743	P	18.1087	P	27.7883	P	14.5178	P	15.206	P	15.7845	P	15.7504	P	17.9305	P	16.555	P	14.6649	P	16.6003	P	20.3984	P	18.347	P	17.8224	P
1415827_a_at	118.512	P	108.352	P	112.573	P	129.059	P	132.581	P	100.548	P	97.2507	P	131.722	P	129.083	P	116.698	P	113.948	P	132.374	P	126.387	P	125.645	P	156.415	P
1415828_a_at	89.1623	P	86.9049	P	92.164	P	100.751	P	99.0742	P	80.7317	P	73.9353	P	102.882	P	104.109	P	96.9947	P	93.8471	P	102.554	P	96.6704	P	94.0862	P	116.775	P
1415829_at	12.1312	P	8.90472	P	9.13396	P	12.3374	P	9.31995	P	9.74974	P	10.1821	P	6.70505	P	13.2982	P	11.2987	P	7.719	P	9.60411	P	9.56092	P	9.14021	P	12.1754	P
1415830_at	5.81496	P	7.56897	P	4.78256	P	8.32147	P	5.4385	P	7.15372	P	5.08967	P	6.12929	P	7.57988	P	4.9946	P	5.54372	P	6.35133	P	5.22945	P	4.91858	P	6.83868	P
1415831_at	45.7373	P	52.2219	P	53.4245	P	51.2612	P	59.0984	P	58.6043	P	52.1726	P	52.8698	P	59.4368	P	53.7872	P	40.1209	P	55.745	P	59.3972	P	57.9465	P	61.7004	P
1415832_at	0.506812	A	0.0867533	A	0.251212	A	0.131524	A	0.096147	A	0.156763	A	0.351402	A	0.159151	A	0.144628	A	0.136332	A	0.643644	A	0.290502	A	0.612252	A	0.0818885	A	0.0467777	A
1415833_x_at	207.993	P	223.895	P	221.51	P	243.419	P	224.446	P	219.211	P	223.655	P	225.727	P	224.179	P	217.893	P	224.88	P	215.471	P	218.193	P	233.928	P	220.714	P
1415834_at	13.8344	P	9.08473	P	10.0477	P	17.5924	P	12.4734	P	18.9778	P	14.133	P	17.5735	P	20.828	P	9.76026	P	12.1328	P	20.0172	P	17.0925	P	12.3907	P	16.2022	P
1415835_at	0.882292	A	1.72419	A	0.817537	A	1.33301	A	1.76927	A	2.4209	A	0.865762	A	0.933186	A	1.81479	A	0.38669	A	1.21376	A	2.5186	A	0.0738865	A	1.46295	A	1.14592	A
1415836_at	0.476669	A	0.478274	A	0.732011	A	1.10627	A	0.546359	A	0.430598	A	1.87247	A	0.933186	A	2.24094	A	2.72747	A	1.25879	A	0.553184	A	1.10145	A	1.32076	A	0.428791	A
1415837_at	0.115919	A	0.205042	A	0.326146	A	0.143097	A	0.249414	A	0.197694	A	0.142629	A	0.448473	A	0.638201	A	0.257686	A	0.134356	A	0.806652	A	0.555281	A	0.356155	A	0.81425	A
1415838_at	70.1475	P	61.875	P	70.3038	P	67.267	P	68.8133	P	60.7299	P	63.4984	P	56.1758	P	65.4328	P	66.475	P	62.2367	P	68.1255	P	76.2579	P	65.9958	P	72.7996	P
1415839_a_at	63.7935	P	64.8103	P	53.7523	P	59.8777	P	53.1451	P	55.9635	P	63.705	P	52.9662	P	57.482	P	64.4301	P	61.3602	P	56.654	P	68.234	P	65.4425	P	64.776	P
1415840_at	134.277	P	155.938	P	170.805	P	235.157	P	170.89	P	198.857	P	206.413	P	233.661	P	234.043	P	215.594	P	199.878	P	166.456	P	259.005	P	260.19	P	238.839	P
1415841_at	15.9373	P	25.4729	P	20.5105	P	18.4844	P	17.8881	P	18.1441	P	17.8956	P	16.7924	P	21.1798	P	19.5497	P	18.5021	P	21.9375	P	18.7736	P	17.6366	P	18.7074	P
1415842_at	5.47811	M	5.71907	P	6.67554	A	7.25264	M	5.59941	P	5.47083	A	5.94126	A	7.50791	P	7.53901	P	7.15626	M	4.52054	P	6.35133	P	5.47214	A	6.54554	P	5.93334	M
1415843_at	1.05481	A	0.241464	A	0.66231	A	0.636845	A	1.62952	A	0.1465	A	0.729265	A	0.849305	A	3.00094	A	1.19178	A	0.861115	A	0.48965	A	1.38373	A	0.849094	A	1.62407	A
1415844_at	0.0385175	A	0.452948	A	0.033282	A	0.061253	A	0.140248	A	0.197694	A	0.054329	A	0.339714	A	0.807065	A	0.0453928	A	0.0297801	A	0.154304	A	0.14656	A	0.257447	A	0.312265	A
1415845_at	1.36624	A	1.81304	P	2.55923	A	2.77817	A	1.90243	P	1.92327	P	1.46784	A	1.50529	A	2.74931	P	1.98227	A	1.78435	P	1.30347	A	1.34143	A	1.63255	P	1.34672	A
1415846_a_at	0.197596	A	0.0925152	A	0.177114	A	0.403831	A	0.12127	A	0.0533348	A	0.652307	A	0.126321	A	0.478508	A	0.219755	A	0.0596309	A	0.306476	A	0.0592662	A	0.165965	A	0.0737857	A
1415847_at	1.83137	A	2.93834	A	1.32892	A	2.27174	A	2.07114	A	2.79039	A	2.16659	A	1.29234	A	0.378389	A	1.29816	A	0.966136	A	2.52642	A	2.26189	A	2.12277	A	1.43681	A
1415848_at	2.65862	A	2.50409	A	2.74645	A	2.50426	A	0.526313	A	2.60577	A	1.61977	A	1.56939	A	2.6724	A	0.508147	A	0.921124	A	1.87675	A	2.12872	A	1.94547	A	0.800452	A
1415849_s_at	10.7152	P	16.3311	P	13.7144	A	16.0329	P	17.2073	P	14.3969	P	12.0296	P	14.6646	P	19.8464	P	15.336	P	16.4137	P	16.6616	P	13.9846	P	18.8517	P	20.1452	P
1415850_at	4.96045	A	5.77024	A	4.276	A	5.54191	A	4.08604	A	2.85835	A	2.30922	A	4.08204	A	5.85878	A	5.32184	A	3.15944	A	3.87547	A	4.49359	A	3.27433	A	4.1403	A
1415851_a_at	18.1381	P	20.5742	P	26.6919	M	22.4332	P	18.0718	A	17.4597	P	14.9062	P	22.2441	P	29.254	M	24.7477	A	28.9798	P	28.4822	P	15.4025	P	25.9563	P	18.8844	P
1415852_at	20.2914	P	16.3	P	14.364	P	18.9892	P	16.6955	P	19.2306	P	18.366	P	19.0071	P	25.2679	P	19.1153	P	14.6574	P	19.9407	P	20.5962	P	21.6428	P	23.3711	P
1415853_at	9.45784	A	8.00041	A	9.95364	A	11.3932	A	7.69122	A	10.9905	A	9.26454	A	9.81933	A	13.2098	A	14.9398	A	10.0083	A	9.2879	A	13.3812	A	12.8423	M	10.8073	A
1415854_at	1.46424	A	0.0867533	A	1.35272	A	0.691881	A	0.822853	A	0.541023	A	1.13776	A	0.258907	A	0.117417	A	1.30576	A	0.523711	A	1.22477	A	0.796996	A	1.19236	A	0.924702	A
1415855_at	5.06939	P	3.69627	P	4.71601	P	4.72702	P	4.65864	P	4.5104	P	5.71823	P	4.70205	P	5.46246	P	3.60981	P	3.0091	P	5.20417	P	5.39588	P	4.85618	P	6.66315	P
1415856_at	1.63813	A	2.17771	A	2.54297	A	3.09316	A	3.13645	A	2.47931	A	2.12462	A	2.874	A	3.38105	A	3.42724	A	2.52809	A	2.76079	A	2.2759	A	2.50556	A	2.4374	P
1415857_at	0.551796	A	0.174969	A	0.281098	A	0.24614	A	0.184903	A	0.248634	A	0.195122	A	0.192216	A	0.378389	A	0.189415	A	0.134356	A	0.202475	A	0.254778	A	0.172473	A	0.223396	A
1415858_at	50.8044	P	40.8359	P	43.8983	P	49.4865	P	49.0312	P	45.4952	P	44.7895	P	43.698	P	50.1772	P	43.5202	P	49.9682	P	42.2426	P	45.9862	P	45.8949	P	52.4313	P
1415859_at	13.8404	P	15.3008	P	15.484	P	16.0329	P	15.7956	P	12.493	P	13.2776	P	15.5808	P	16.9865	P	14.8408	P	14.6272	P	15.8025	P	18.1861	P	15.204	P	17.7304	P
1415860_at	38.4721	P	30.9575	P	33.1692	P	42.1062	P	28.423	P	27.4205	P	31.8329	P	27.3022	P	34.4983	P	28.8413	P	28.029	P	28.6347	P	35.7009	P	31.5465	P	30.2741	P
1415861_at	1.44328	A	0.478274	A	0.341216	A	0.403831	A	0.788911	A	1.18671	A	1.38333	A	1.25696	A	0.302069	A	0.242512	A	0.126879	A	0.258529	A	1.04489	A	0.237783	A	1.68653	A
1415862_at	1.77631	P	1.22387	A	4.51656	P	2.02784	P	3.94878	P	2.05033	A	1.48474	A	1.43419	A	2.71637	A	2.7731	P	0.973638	A	1.04353	A	1.74968	P	1.70049	A	1.7629	A
1415863_at	80.9409	P	91.1294	P	83.1771	P	88.9799	P	81.746	P	73.8207	P	78.2141	P	87.0282	P	85.9695	P	81.3022	P	81.4029	P	83.3205	P	91.8473	P	93.6684	P	93.7541	P
1415864_at	2.83906	P	4.73031	P	3.45876	A	4.71668	P	3.06493	A	3.04266	A	3.16222	A	3.23122	M	4.36677	P	3.74674	A	2.97151	A	3.5952	P	3.89551	P	3.44643	P	4.63004	P
1415865_s_at	3.8153	P	5.05627	P	3.87896	M	5.30509	P	4.13666	P	4.41415	P	4.48473	P	4.71685	P	5.61914	P	5.16202	P	3.5955	P	3.84434	P	4.30593	P	4.14326	P	5.42852	P
1415866_at	5.36338	P	6.54085	P	6.15395	P	6.72149	P	7.09205	P	7.65894	P	6.41166	P	5.68192	P	9.29372	P	6.20473	P	6.11565	P	6.26615	P	8.09973	P	4.98792	P	4.91709	P
1415867_at	48.9263	P	42.5063	P	47.365	P	42.9935	P	37.877	P	40.7197	P	45.269	P	42.7882	P	46.6184	P	41.9186	P	41.3365	P	45.1436	P	48.1411	P	48.1518	P	48.0623	P
1415868_at	0.544317	A	0.19298	A	1.02097	A	0.108277	A	0.0651099	A	0.2079	A	0.342755	A	0.068024	A	0.250438	A	0.38669	A	1.07118	A	0.57699	A	0.124817	A	0.165965	A	0.162039	A
1415869_a_at	22.3249	P	17.4664	P	16.363	P	23.0825	P	18.1867	P	15.1214	P	19.7597	P	16.1438	P	20.5615	P	20.4413	P	18.9244	P	19.9713	P	23.3163	P	18.8517	P	20.8397	P
1415870_at	23.1496	P	27.2597	P	24.0972	P	31.9532	P	26.9126	P	25.8296	P	25.5941	P	27.098	P	31.348	P	23.2308	P	20.4854	P	26.8953	P	28.6163	P	28.9495	P	31.618	P
1415871_at	9.82521	P	6.77677	P	5.92731	P	7.8945	P	6.23743	P	5.63377	P	8.1484	P	5.86073	P	8.13021	P	7.87189	P	6.47691	P	6.25066	P	6.86353	P	5.97443	P	6.11573	P
1415872_at	22.6884	P	17.708	P	19.466	P	27.1722	P	19.5982	P	22.1566	P	21.7989	P	20.0868	P	27.7186	P	24.1074	P	22.8461	P	20.7978	P	22.962	P	24.1834	P	23.0376	P
1415873_a_at	13.5655	P	14.5981	P	18.3186	P	16.54	P	14.4646	P	15.4692	P	11.417	P	14.0574	P	14.9118	P	15.4427	P	12.9767	P	18.5164	P	15.6353	P	12.9976	P	15.4597	P
1415874_at	5.31872	A	7.85893	A	5.35797	A	8.90997	A	5.68725	A	4.24081	A	6.38692	A	7.01982	A	6.13923	A	7.26284	A	4.89667	A	5.97953	A	5.65234	A	5.50855	A	6.1017	A
1415875_at	1.17581	A	0.229286	A	0.585185	A	0.381445	A	1.76227	A	1.44283	A	0.299466	A	1.32067	A	1.41592	A	1.51857	A	0.29149	A	1.37427	A	1.51052	A	1.14512	A	1.81846	A
1415876_a_at	122.737	P	143.235	P	138.023	P	148.816	P	136.256	P	130.977	P	138.81	P	139.505	P	151.147	P	137.405	P	138.799	P	136.608	P	137.722	P	148.68	P	143.758	P
1415877_at	0.453974	A	0.168988	A	0.147774	A	0.280149	A	0.620099	A	0.105301	A	0.334105	A	0.192216	A	0.250438	A	0.242512	A	0.209156	A	0.194455	A	0.168264	A	0.120556	A	0.168848	A
1415878_at	2.0505	A	2.42747	P	3.08137	A	4.0532	P	2.08523	P	2.59605	P	2.29244	P	1.55514	P	3.82254	P	4.88046	P	2.67087	P	2.04915	P	4.19468	P	2.23202	P	3.34377	P
1415879_a_at	128.526	P	150.125	P	140.071	P	155.216	P	132.995	P	139.718	P	144.418	P	138.666	P	153.041	P	142.384	P	135.538	P	138.117	P	144.408	P	141.89	P	135.205	P
1415880_a_at	212.965	P	229.1	P	225.966	P	222.778	P	212.528	P	204.345	P	194.736	P	213.209	P	199.454	P	202.989	P	187.902	P	198.62	P	208.09	P	218.454	P	210.728	P
1415881_at	107.684	P	110.272	P	128.245	P	125.789	P	123.675	P	114.709	P	116.959	P	105.975	P	129.576	P	129.853	P	107.179	P	119.368	P	130.718	P	127.915	P	134.067	P
1415882_at	104.742	P	110.073	P	105.728	P	112.442	P	112.482	P	99.6318	P	95.6562	P	107.291	P	102.741	P	110.903	P	102.082	P	103.638	P	111.805	P	107.559	P	106.879	P
1415883_a_at	0.773284	A	0.0982976	A	1.3686	A	0.845278	A	0.146598	A	0.125933	A	0.660865	A	0.258907	A	0.353082	A	0.288035	A	0.0745671	A	0.782929	A	0.254778	A	0.382571	A	0.196106	A
1415884_at	4.32253	A	3.23465	A	6.89473	A	4.69599	A	5.28508	A	2.03079	A	4.89092	A	4.06732	A	5.96276	A	4.05867	A	4.55063	A	2.12746	A	2.0165	A	3.13677	A	3.42754	A
1415885_at	0.867814	A	1.03737	A	0.371428	A	0.801548	A	0.413309	A	0.919619	A	0.385955	A	1.22162	A	0.710915	A	1.38936	A	0.568681	A	0.0979042	A	0.290713	A	0.22469	A	0.209747	A
1415886_at	2.41668	A	0.951412	A	4.41696	A	1.61206	A	1.43465	A	2.70297	A	1.96498	A	1.86962	A	3.21853	A	1.76181	A	1.8219	A	2.10397	A	2.52095	A	1.44939	A	0.483723	A
1415887_at	68.1891	P	50.2085	P	56.9067	P	64.2327	P	52.8098	P	55.6883	P	56.4111	P	53.2234	P	60.161	P	62.9575	P	53.6241	P	60.6518	P	57.3153	P	57.4382	P	60.9996	P
1415888_at	25.8461	P	29.7996	P	27.3221	P	26.2032	P	24.08	P	28.4151	P	22.0092	P	22.892	P	27.6254	P	24.5266	P	22.4312	P	23.7721	P	29.3025	P	27.5811	P	28.8241	P
1415889_a_at	169.269	P	154.834	P	183.649	P	188.698	P	189.274	P	160.507	P	149.491	P	194.882	P	188.148	P	170.472	P	170.204	P	193.564	P	168.55	P	179.353	P	204.82	P
1415890_at	9.86189	P	9.08473	P	10.373	A	10.1237	M	10.3371	P	8.83856	M	8.52618	A	8.10259	P	11.2936	A	9.83642	A	6.73283	A	12.0226	A	11.3562	A	11.3474	A	14.0463	A
1415891_at	102.906	P	95.3136	P	90.362	P	121.631	P	94.9548	P	103.106	P	116.589	P	115.41	P	100.461	P	98.6053	P	83.9958	P	111.57	P	108.281	P	111.653	P	117.185	P
1415892_at	10.0757	P	10.3806	P	9.50079	P	10.89	P	9.84299	P	11.0284	P	7.32614	P	9.53876	P	8.83974	P	7.99371	P	7.31999	P	7.47321	P	9.3681	P	8.99994	P	9.37717	P
1415893_at	6.89296	P	4.39123	P	7.15642	P	6.33251	P	5.65796	P	5.34617	P	3.72874	P	4.58373	P	5.14813	P	5.13919	P	3.81357	P	6.00277	P	5.22945	P	5.05034	P	5.82814	P
1415894_at	11.884	P	16.6339	P	17.139	P	17.2749	P	17.3143	P	16.8405	P	15.0039	P	15.0339	P	21.0752	P	17.8885	P	15.3207	P	17.6276	P	15.1492	P	12.8776	P	17.9357	P
1415895_at	34.7232	A	37.6291	A	52.5598	A	57.7394	A	52.307	A	62.4605	A	43.1027	A	56.4657	A	44.5028	A	58.6087	A	48.5181	A	41.1409	A	43.4043	A	49.8096	A	54.7385	A
1415896_x_at	4.51004	A	4.10382	A	6.33044	A	5.81952	A	5.08808	A	4.74123	A	4.93234	A	4.67986	A	6.57371	A	5.73282	A	5.07723	A	4.92476	A	4.92416	A	5.1336	A	5.43553	A
1415897_a_at	369.281	P	452.449	P	441.05	P	450.077	P	426.529	P	413.781	P	396.403	P	443.177	P	418.852	P	419.371	P	407.22	P	394.496	P	393.8	P	421.72	P	416.084	P
1415898_at	1.5061	P	1.86783	P	2.81985	P	3.73061	P	2.57326	M	2.21626	P	2.16659	P	2.38083	P	4.12196	P	4.23367	P	2.49052	P	1.76697	P	2.48596	P	2.5398	P	3.46246	P
1415899_at	6.58535	M	4.60028	A	5.30784	A	3.34442	A	4.12943	A	3.07174	A	2.4852	A	0.814436	A	4.31363	A	2.17235	A	1.13121	A	1.77481	A	2.96831	A	2.66997	A	2.1034	A
1415900_a_at	0.276909	A	0.958009	A	2.12979	A	2.21879	A	2.59457	A	2.04056	A	1.32413	A	0.455303	A	4.22852	A	0.538516	A	2.56566	A	3.10418	A	2.31793	A	2.36872	A	2.3121	A
1415901_at	16.2917	P	10.1916	A	10.8531	A	11.7149	A	9.87291	A	8.77205	A	9.37111	A	9.05411	A	12.3136	A	11.2073	A	9.97067	A	11.9611	A	11.8439	A	9.04202	A	12.0131	A
1415902_at	0.641022	A	0.396267	A	0.747535	A	0.47076	A	0.700932	A	0.661001	A	0.652307	A	0.366805	A	0.638201	A	0.758741	A	0.681131	A	0.56112	A	0.583775	A	0.475284	A	0.724598	A
1415903_at	6.01136	P	5.72637	P	7.4523	P	7.41582	P	6.13458	P	7.01062	P	5.80085	P	7.31254	P	6.29464	P	6.96594	P	6.40164	P	7.86738	P	6.37939	P	7.08268	P	8.58188	P
1415904_at	8.26293	P	10.653	P	10.0135	P	9.48712	P	11.2003	P	13.5116	P	10.3867	P	8.17043	P	10.467	P	11.2758	P	8.39666	P	5.49118	P	6.30327	P	10.4606	P	9.36309	P
1415905_at	0.34693	A	0.471935	A	1.01312	A	0.878028	A	0.197744	A	1.77647	A	1.7883	A	0.592581	A	1.14952	A	0.417051	A	0.216639	A	0.933065	A	0.469689	A	0.402406	A	0.511209	A
1415906_at	74.3026	P	87.819	P	83.2604	P	123.002	P	97.6349	P	91.6864	P	90.4753	P	84.8306	P	85.8146	P	80.455	P	85.727	P	71.4134	P	83.5606	P	99.0354	P	85.5334	P
1415907_at	13.6731	P	15.9665	P	17.6979	P	19.1475	P	17.322	P	16.7373	P	16.8649	P	16.414	P	22.8004	P	12.822	P	18.8942	P	14.344	P	22.0147	P	18.6527	P	22.6617	P
1415908_at	11.4489	P	15.1848	P	16.6332	P	16.1423	P	15.0725	P	14.3875	P	13.8154	P	14.4339	P	15.8739	P	14.7113	P	14.2805	P	13.2146	P	15.649	P	14.2344	P	17.688	P
1415909_at	11.9564	P	7.47988	P	11.1535	P	12.6783	P	8.50779	P	9.38927	P	11.6621	P	12.0885	P	12.2544	P	11.2149	P	10.272	P	13.0301	P	11.2943	P	11.0517	P	13.1282	P
1415910_s_at	11.9141	A	11.2219	A	13.4721	A	17.2352	A	9.48422	A	8.68653	A	11.6457	P	7.32005	A	14.0724	A	9.22721	A	10.8068	A	13.1223	M	7.09853	A	8.90178	A	12.4436	A
1415911_at	5.27403	P	6.12183	P	5.75964	P	6.88506	P	6.878	P	6.18903	P	6.53536	P	6.01734	P	7.39582	P	6.72995	P	5.03209	P	5.64626	P	5.22251	P	5.24464	P	6.90891	P
1415912_a_at	72.1021	P	85.6586	P	77.4549	P	93.2162	P	79.1981	P	76.3841	P	83.3357	P	81.5988	P	93.4361	P	95.4528	P	79.1956	P	89.9498	P	81.0176	P	88.7318	P	87.0465	P
1415913_at	1.14742	A	0.478274	A	1.66356	A	0.24614	A	1.16497	A	0.561052	A	0.59235	A	0.448473	A	0.638201	A	0.417051	A	0.381354	A	0.656273	A	0.37675	A	1.314	A	1.63795	A
1415914_at	59.285	P	51.2685	P	48.1538	P	61.1556	P	46.5343	P	53.6509	P	48.7827	P	51.1431	P	61.3342	P	52.8184	P	48.2537	P	49.7798	P	58.9728	P	57.4454	P	59.155	P
1415915_at	26.0689	P	21.393	P	21.7066	P	25.1545	P	22.595	P	21.6524	P	21.7828	P	19.3642	P	24.1682	P	20.5785	P	21.0208	P	23.1149	P	24.617	P	24.0763	P	26.8562	P
1415916_a_at	56.2697	P	49.5633	P	81.9186	P	70.6292	P	64.6888	P	74.3043	P	64.7697	P	75.7099	P	73.0633	P	69.4432	P	67.7226	P	71.232	P	92.1221	P	83.7053	P	68.2465	P
1415917_at	48.8717	P	46.954	P	58.7787	P	65.622	P	58.9461	P	52.999	P	57.0719	P	58.5771	P	64.3879	P	64.7658	P	51.7961	P	65.5394	P	79.6954	P	65.0568	P	60.5849	P
1415918_a_at	86.0233	P	86.7512	P	111.207	P	101.689	P	97.0382	P	100.838	P	92.1896	P	98.9554	P	90.0258	P	91.6134	P	93.7336	P	100.792	P	112.58	P	95.6327	P	95.785	P
1415919_at	3.03199	P	2.24693	A	3.82118	A	4.16747	A	2.85075	A	3.12989	A	3.5706	A	2.67055	A	4.41986	A	2.87958	A	3.84364	A	3.15098	A	3.73538	M	2.64255	A	2.44436	A
1415920_at	18.7877	P	25.5048	P	19.3783	P	26.5067	P	27.4339	P	20.8208	P	24.279	P	23.5404	P	22.3842	P	20.4413	P	20.4477	P	20.4228	P	21.8238	P	21.0298	P	21.6478	P
1415921_a_at	1.53396	A	2.09482	A	1.31305	A	4.8924	A	2.11341	A	3.78754	A	2.80314	M	2.30858	A	3.82254	A	6.23517	P	4.47541	P	4.63742	M	3.78412	A	4.17091	P	3.86764	A
1415922_s_at	10.3196	P	9.97269	P	14.1214	A	15.5153	P	17.0392	P	7.68752	P	9.24814	P	10.9367	M	16.5711	P	13.5228	A	14.1675	M	13.376	P	13.2235	P	15.7141	P	15.3042	P
1415923_at	0.308166	A	0.0810133	A	0.191854	A	2.07032	A	0.210617	A	1.10771	A	0.984909	A	0.523788	A	0.842908	A	0.0605416	A	0.793612	A	1.04353	A	0.182714	A	1.06423	A	0.442519	A
1415924_at	0.618802	A	1.8884	A	0.623703	A	1.00865	A	1.64347	A	1.56074	A	0.712175	A	1.88396	A	1.27742	A	1.33616	A	0.973638	A	1.62571	A	1.61608	A	0.488559	A	0.81425	A
1415925_a_at	6.48469	P	5.87266	A	3.46698	A	5.15045	A	4.81859	A	4.46228	A	3.96991	A	6.49548	P	7.26268	A	7.08774	A	7.31999	A	6.12673	P	5.57611	P	6.50371	P	3.01581	P
1415926_at	6.35871	M	5.23062	P	5.48337	P	7.31384	P	5.57745	M	5.37494	P	5.5612	P	5.02796	P	6.36708	P	6.10578	P	5.14494	P	5.76254	P	7.07089	P	4.96711	P	6.41746	P
1415927_at	3.73032	A	0.408824	A	1.40833	A	1.5371	A	0.439801	A	2.64466	A	2.4098	A	0.400765	A	5.12713	A	0.66001	A	0.501229	A	2.98716	A	0.36959	A	0.455386	A	1.84624	A
1415928_a_at	61.7896	P	65.6588	P	75.5633	P	65.1558	P	62.4214	P	54.7799	P	65.5799	P	60.3843	P	60.364	P	68.9778	P	53.3068	P	61.3632	P	70.1502	P	75.3771	P	64.3611	P
1415929_at	55.9502	P	62.9057	P	55.0279	P	58.3601	P	53.6004	P	45.5597	P	57.8122	P	54.9041	P	55.8242	P	58.8452	P	55.4824	P	60.735	P	60.6701	P	66.1632	P	59.8699	P
1415930_a_at	73.1232	P	71.455	P	61.6687	P	68.9392	P	66.7982	P	63.632	P	63.0057	P	58.8513	P	69.4084	P	73.0526	P	66.846	P	67.0821	P	76.3452	P	75.1216	P	74.6116	P
1415931_at	0.377723	A	1.16374	A	0.53142	A	2.2082	A	1.05501	A	0.319625	A	1.24794	A	0.285758	A	1.70153	A	2.18756	A	0.576176	A	0.537308	A	0.419675	A	1.30047	A	1.79068	A
1415932_x_at	8.26912	P	16.4708	P	10.3302	P	10.4869	P	9.42447	P	10.3089	P	10.7221	P	9.92557	P	15.4371	P	9.12061	P	8.37407	P	10.0898	P	11.9469	P	8.92982	P	8.81407	P
1415933_a_at	218.816	P	241.929	P	251.296	P	250.323	P	232.989	P	215.152	P	223.982	P	249.182	P	235.703	P	232.164	P	230.749	P	226.766	P	234.717	P	254.14	P	241.457	P
1415934_at	9.51914	P	6.14385	P	6.92004	P	9.41631	P	7.21026	P	7.02016	P	8.19769	P	5.34717	P	9.49499	P	8.66374	P	7.28235	P	8.21501	P	11.5417	P	9.49106	P	8.50449	P
1415935_at	4.71631	P	2.13624	A	1.28927	A	3.19793	A	2.91494	A	3.05235	A	2.3176	A	1.8123	A	3.4567	A	2.02789	A	1.94959	A	2.3544	M	3.05908	A	2.2047	A	2.65331	A
1415936_at	21.4344	P	21.5901	P	18.7387	P	22.9546	P	24.4053	P	19.7173	P	21.7342	P	22.8451	P	20.7519	P	20.3804	P	17.9668	P	23.0767	P	17.1335	P	15.7141	P	24.1089	P
1415937_s_at	17.0637	P	11.2067	P	15.0322	P	15.8936	P	14.6165	P	16.4838	P	14.8818	P	14.2802	P	17.3433	P	14.6351	P	12.6452	P	14.3901	P	17.783	P	14.3688	P	16.7681	P
1415938_at	0.284745	A	0.127485	A	0.266139	A	0.189113	A	0.12127	A	0.258797	A	0.133853	A	0.113266	A	0.171481	A	0.242512	A	0.23909	A	0.242527	A	0.276346	A	0.568341	A	0.107661	A
1415939_at	1.14031	A	2.77679	A	1.14694	A	1.34377	A	3.77565	A	0.879933	A	1.6029	A	2.29414	A	2.94636	A	3.48809	A	0.508723	A	0.441945	A	0.433972	A	1.20587	A	0.559339	A
1415940_at	7.76053	P	5.48547	P	6.61657	P	7.82326	P	7.76532	P	5.72958	P	5.09795	P	6.83989	P	7.60031	P	7.42271	P	8.08041	P	7.50413	P	7.29199	P	7.58563	P	7.74502	P
1415941_s_at	3.03863	P	2.21923	P	2.62429	P	3.31304	P	2.304	A	2.304	M	2.58567	P	2.04914	P	2.6724	A	2.73507	A	1.79937	P	2.55768	P	2.72377	P	2.74538	P	2.56275	P
1415942_at	248.273	P	269.142	P	265.084	P	262.894	P	248.779	P	236.039	P	237.788	P	262.385	P	247.18	P	246.857	P	234.111	P	241.401	P	241.454	P	268.663	P	251.28	P
1415943_at	49.7841	P	54.6055	P	63.308	P	55.1395	P	54.3034	P	59.7222	P	49.3732	P	54.896	P	45.0977	P	47.2042	P	50.5045	P	49.5143	P	63.6727	P	42.0802	P	51.0675	P
1415944_at	21.0287	P	23.9392	P	26.5588	P	26.8689	P	22.2166	P	26.4066	P	21.2813	P	24.8862	P	24.3282	P	27.1412	P	22.8536	P	20.9967	P	23.5343	P	15.9621	P	24.3999	P
1415945_at	1.14031	A	0.284356	A	3.84594	A	1.93216	A	2.56616	A	0.919619	A	2.37628	A	0.793539	A	2.11822	A	1.64778	M	0.98114	P	1.42931	A	1.23563	A	1.05076	A	1.34672	A
1415946_at	11.9503	P	12.9841	P	13.2733	P	13.0389	P	11.7722	P	10.4321	P	11.4007	P	10.891	P	14.7949	P	13.0048	P	10.7842	P	14.0829	P	10.8201	P	11.9816	P	14.1311	P
1415947_at	178.916	P	210.198	P	197.912	P	209.021	P	199.367	P	208.211	P	186.867	P	215.434	P	205.345	P	196.358	P	177.486	P	195.561	P	231.709	P	230.261	P	216.342	P
1415948_at	121.116	P	125.593	P	114.933	P	126.973	P	131.712	P	135.372	P	118.831	P	134.732	P	130.964	P	130.426	P	131.362	P	125.801	P	151.437	P	151.741	P	146.977	P
1415949_at	0.124234	A	0.465601	A	0.942529	A	1.12792	A	0.782129	A	0.641036	A	0.256076	A	0.380377	A	0.564897	A	1.16138	A	0.823612	A	0.105978	A	0.433972	A	0.748588	A	0.848754	A
1415950_a_at	69.0113	P	67.8459	P	78.6924	P	90.4303	P	65.719	P	74.8426	P	74.6963	P	72.5478	P	82.858	P	79.2187	P	71.2065	P	72.0254	P	97.6346	P	94.1741	P	86.0139	P
1415951_at	1.97537	A	1.41877	A	0.685514	A	1.31147	A	4.61505	A	0.621059	A	2.67771	A	0.285758	A	2.80414	A	0.819505	A	2.07729	A	0.838273	A	0.640714	A	1.32076	A	0.483723	A
1415952_at	5.77055	A	7.02795	A	4.67443	A	7.49736	A	7.72827	A	8.49642	M	7.11211	A	9.31905	A	8.2623	A	9.02923	A	8.86354	A	4.38877	A	4.82698	A	4.89778	A	7.54821	A
1415953_s_at	4.20587	P	7.08713	P	9.91944	P	7.78255	P	7.50609	P	7.23003	P	5.5116	P	8.71387	P	6.81077	P	7.50645	P	6.04791	P	6.86995	P	6.27559	P	7.36202	P	6.76144	P
1415954_at	1.15452	A	0.0982976	A	2.29149	A	1.44054	A	0.96598	A	0.228285	A	0.045406	A	0.744853	A	1.69017	A	0.128751	A	0.463762	A	0.122107	A	0.711802	A	0.775366	A	0.910889	A
1415955_x_at	3.67141	A	5.66792	A	8.81876	A	6.50662	A	4.46261	A	10.11	A	5.95778	A	5.93529	A	8.91046	A	5.86982	A	5.06218	A	7.65873	A	6.10947	A	6.5316	A	6.03856	A
1415956_a_at	9.12021	A	10.169	A	10.082	A	11.9861	A	8.39626	A	9.77819	A	8.03337	A	8.15535	A	11.7301	A	9.60796	A	7.24471	A	11.8841	A	10.263	A	9.52616	A	10.2787	A
1415957_a_at	8.02751	P	6.72512	P	7.85031	P	7.48717	P	5.9731	P	6.43762	P	6.4529	P	5.9502	P	10.0269	P	7.3009	P	5.76194	P	6.986	P	7.11926	P	8.08922	P	8.15281	P
1415958_at	5.00533	A	5.82144	A	6.13715	A	6.02488	A	4.34661	A	4.09626	A	5.89997	A	5.19119	A	5.713	A	5.02504	A	3.84364	A	4.55196	A	4.7992	A	4.14326	A	5.34443	A
1415959_at	0.157132	A	0.247566	A	0.243761	A	0.415009	A	0.249414	A	0.349954	A	0.385955	A	0.265611	A	0.365751	A	0.39428	A	0.164269	A	0.32244	A	0.254778	A	0.19855	A	0.189288	A
1415960_at	2.42342	A	0.174969	A	4.46675	A	2.67292	A	3.45189	A	2.65438	A	3.8452	A	2.49658	A	4.95889	A	3.48809	A	2.2651	A	2.97936	A	1.60201	A	2.19787	A	2.11036	A
1415961_at	17.0225	P	15.5406	P	16.7726	P	19.9878	P	21.2987	P	15.2812	P	15.8576	P	13.3361	P	19.2826	P	16.2274	P	16.474	P	18.7079	P	15.868	P	18.9797	P	18.3675	P
1415962_at	40.9184	P	48.9515	P	46.9662	P	51.8746	P	48.4662	P	47.9437	P	42.2469	P	45.2397	P	50.3471	P	45.7473	P	47.5891	P	44.8323	P	48.1073	P	45.6996	P	49.3969	P
1415963_at	30.8892	P	28.8446	P	32.8651	P	30.4727	P	30.374	P	29.2883	P	30.4019	P	28.5838	P	33.0916	P	33.2938	P	29.4854	P	31.9504	P	34.6706	P	33.1915	P	33.7592	P
1415964_at	364.137	P	425.195	P	421.346	P	444.241	P	390.83	P	421.728	P	365.147	P	474.458	P	394.909	P	414.914	P	381.881	P	378.903	P	426.456	P	438.235	P	399.414	P
1415965_at	168.422	P	191.51	P	214.266	P	232.846	P	161.251	P	213.399	P	151.081	P	265.093	P	217.334	P	245.665	P	177.667	P	121.713	P	331.832	P	323.603	P	186.272	P
1415966_a_at	63.305	P	66.9874	P	68.9613	P	69.6325	P	66.2585	P	62.0211	P	69.962	P	59.424	P	72.5408	P	70.5649	P	69.0376	P	71.0809	P	75.3176	P	69.4554	P	72.4702	P
1415967_at	61.7412	P	83.5696	P	88.6263	P	82.67	P	77.6903	P	82.4622	P	81.0328	P	68.6119	P	74.012	P	84.4465	P	69.6724	P	88.1855	P	89.361	P	84.166	P	88.5885	P
1415968_a_at	6.16941	P	6.0045	P	6.23797	P	3.82436	P	4.83315	P	3.47835	P	4.99859	P	5.40663	P	8.30291	A	3.13057	P	4.43027	P	3.78985	P	2.62588	P	4.17782	P	5.45656	P
1415969_s_at	0.26119	A	0.180961	A	0.184478	A	0.291455	A	0.694182	A	0.349954	A	0.264763	A	0.0744365	A	0.144628	A	0.257686	A	0.216639	A	0.186432	A	0.225987	A	0.0754736	A	0.319111	A
1415970_at	238.311	P	251.302	P	251.556	P	283.14	P	245.931	P	264.856	P	246.832	P	278.527	P	273.006	P	267.625	P	254.787	P	233.166	P	258.476	P	264.643	P	249.435	P
1415971_at	6.26411	P	8.06748	P	5.41648	P	9.08223	P	5.48236	P	5.56669	P	6.41991	P	3.98636	P	7.90633	P	7.55213	P	6.92101	P	6.5449	P	7.58897	P	6.36435	P	6.0105	P
1415972_at	3.73032	P	3.73905	P	4.62456	P	5.69619	P	3.80449	P	3.47835	P	3.59558	P	3.94223	P	4.91677	P	4.20324	P	2.95648	P	3.34588	P	4.0973	P	2.51926	P	3.85366	P
1415973_at	6.94936	P	6.17321	P	5.95247	M	8.16906	P	6.70842	P	5.42289	P	7.20268	P	3.93487	P	8.07937	P	5.20769	P	5.91998	P	4.84712	P	7.4992	P	5.71011	P	7.23201	P
1415974_at	25.2626	P	19.6945	P	26.7008	P	22.2658	P	19.9748	P	20.1569	P	16.6213	P	18.4177	P	16.2615	P	20.1975	P	20.2968	P	19.8794	P	21.6193	P	20.9728	P	18.934	P
1415975_at	28.2335	P	21.9846	P	29.5988	P	23.0726	P	25.0254	P	19.6611	P	22.3002	P	19.3953	P	21.5596	P	20.0374	P	18.2231	P	21.2568	P	20.8009	P	17.1609	P	19.5431	P
1415976_a_at	18.3724	P	14.7755	P	14.0261	P	11.6747	P	11.6592	P	14.4534	P	13.5628	P	16.3754	P	11.3731	P	12.8906	P	13.5193	P	12.9148	P	14.3409	P	13.7819	P	10.7438	P
1415977_at	0.809732	A	2.69271	A	0.371428	A	0.691881	A	0.768573	A	0.889858	A	0.325451	A	1.32776	A	0.224347	A	1.19178	A	0.591168	A	0.354346	A	0.168264	A	0.788762	A	0.332806	A
1415978_at	0.253305	A	0.174969	A	1.7757	A	0.268828	A	0.0589638	A	0.430598	A	0.48073	A	0.145988	A	0.237418	A	0.189415	A	0.0969808	A	0.130164	A	0.132069	A	0.329775	A	0.114447	A
1415979_x_at	148.942	P	169.516	P	166.101	P	172.117	P	164.929	P	143.909	P	159.822	P	167.019	P	170.609	P	172.71	P	155.855	P	161.428	P	173.159	P	177.825	P	175.298	P
1415980_at	74.7645	P	93.9577	P	103.805	P	98.1602	P	92.3184	P	83.1542	P	92.6556	P	94.3127	P	94.7191	P	102.964	P	83.3684	P	91.6082	P	103.873	P	111.064	P	104.243	P
1415981_at	20.7445	P	19.8907	P	21.5481	P	24.5364	P	19.5752	P	19.8389	P	21.5806	P	21.3164	P	24.8548	P	25.5404	P	20.0932	P	23.3671	P	24.3174	P	25.7989	P	22.5412	P
1415982_at	12.2095	P	17.3106	P	16.6506	P	14.3287	P	13.0325	P	16.7373	P	14.2226	P	12.7845	P	14.6974	P	13.5457	P	11.4246	P	14.728	P	17.3181	P	11.8477	P	13.0929	P
1415983_at	29.113	P	31.2958	P	25.3978	P	33.4023	P	28.3061	P	29.5762	P	32.0337	P	26.3286	P	30.4783	P	30.7549	P	26.867	P	28.0626	P	31.5841	P	32.2287	P	29.9258	P
1415984_at	244.61	P	261.132	P	232.407	P	207.93	P	206.053	P	175.331	P	216.692	P	229.106	P	190.606	P	213.31	P	212.962	P	180.356	P	229.058	P	239.648	P	214.225	P
1415985_at	15.114	P	18.2933	P	17.2001	A	23.8098	P	17.2073	P	15.1778	P	18.6902	P	17.9373	P	18.1227	P	19.1077	P	17.6049	P	12.7456	P	19.3472	P	17.5727	P	17.8791	P
1415986_at	16.2445	P	19.2085	P	19.8871	P	21.2313	P	15.4224	P	18.8092	P	16.4508	P	16.3445	P	19.5981	P	15.1684	P	14.9664	P	13.6603	P	20.9646	P	15.544	P	16.3649	P
1415987_at	47.1857	P	50.1506	P	46.8756	P	55.8568	P	51.3976	P	45.3294	P	46.8666	P	50.8863	P	57.0302	P	51.2164	P	48.5105	P	52.3046	P	53.142	P	51.0554	P	58.9405	P
1415988_at	13.1046	P	12.4485	P	11.7208	P	14.8576	P	13.9487	P	12.5213	P	12.1765	P	11.1805	P	15.408	P	15.9607	P	11.8615	P	13.0532	P	16.2854	P	12.9058	P	17.1784	P
1415989_at	8.72622	P	7.82172	P	7.75709	P	7.34444	P	8.76826	P	6.21772	P	7.18621	P	6.03226	P	8.95086	P	8.93786	P	10.3172	P	8.55477	P	7.78918	P	10.2568	P	6.58592	P
1415990_at	60.6271	P	66.3986	P	67.179	P	69.547	P	63.6833	P	61.5175	P	68.0256	P	70.2178	P	68.6916	P	77.0513	P	75.8245	P	67.997	P	70.9233	P	70.1113	P	70.5944	P
1415991_a_at	53.3572	P	70.2986	P	71.2515	P	77.4805	P	71.3719	P	68.5792	P	66.398	P	72.5315	P	76.8962	P	76.5324	P	73.3151	P	76.1271	P	66.0346	P	74.2022	P	77.3122	P
1415992_at	7.58011	P	12.3951	P	11.9102	P	10.3558	P	9.50663	P	10.0436	P	9.79721	P	9.28876	P	11.8094	P	8.78557	P	8.8786	P	9.19533	P	9.88449	P	8.76158	P	10.4549	P
1415993_at	4.22533	P	5.6022	P	7.77403	P	20.4717	P	11.0199	P	10.0057	P	8.55902	P	5.3546	P	21.0752	P	7.49123	A	4.10686	A	5.56097	M	6.65609	P	3.01307	M	7.80125	P
1415994_at	398.6	P	476.21	P	487.968	P	487.753	P	441.774	P	422.046	P	414.557	P	484.586	P	434.075	P	429.255	P	440.62	P	433.054	P	413.725	P	501.963	P	436.939	P
1415995_at	14.5912	P	15.6877	P	19.2819	P	17.4634	P	11.6366	P	16.0049	P	20.7797	P	13.6966	P	16.3293	P	15.4655	P	17.2807	P	11.8687	P	20.2005	P	21.2436	P	10.2082	P
1415996_at	28.313	P	24.3995	P	28.6019	P	15.3758	P	22.1703	P	20.3346	P	22.9951	P	23.9001	P	47.0946	P	18.8562	P	22.8612	P	19.0295	P	21.367	P	62.2704	P	25.6136	P
1415997_at	20.3379	P	17.9966	P	23.064	P	21.7832	M	23.7548	P	24.8984	M	25.6748	P	30.4586	P	30.3579	P	16.5093	P	20.0932	P	17.9877	P	20.3301	P	47.1822	P	23.5271	P
1415998_at	70.2061	P	67.0631	P	77.9073	P	83.699	P	73.9097	P	78.0617	P	78.0081	P	79.1942	P	80.1363	P	77.6084	P	78.0164	P	82.5811	P	95.7462	P	78.7356	P	83.2391	P
1415999_at	3.38241	A	0.612423	A	1.08389	A	2.39866	A	1.10994	A	1.99171	A	0.729265	A	1.56939	A	2.88078	A	0.675199	A	2.37029	A	2.1118	A	2.12872	A	0.614981	A	1.42988	A
1416000_a_at	322.692	P	369.898	P	377.272	P	375.475	P	385.189	P	360.229	P	336.864	P	393.551	P	358.479	P	368.613	P	329.424	P	375.017	P	379.739	P	392.424	P	392.159	P
1416001_a_at	18.8344	A	18.1683	A	24.787	A	19.9483	A	22.4869	A	16.9156	A	16.5076	A	19.8381	A	24.6668	A	24.2598	A	20.146	A	18.6926	A	18.9717	A	26.0851	A	23.5271	A
1416002_x_at	0.633621	A	0.529153	A	0.371428	A	2.68345	A	0.653733	A	2.31375	A	2.20017	A	0.530654	A	0.926134	A	0.789123	A	0.666135	A	0.648349	A	1.89719	A	2.58089	A	0.552461	A
1416003_at	0.551796	M	0.497319	A	0.409323	A	0.268828	A	0.393483	A	0.268952	A	0.532294	A	0.068024	A	0.211221	A	1.05501	A	0.60616	A	0.640424	A	0.455406	A	0.0626754	A	0.435655	A
1416004_at	24.2249	P	18.0903	P	18.7738	P	24.821	P	13.3351	P	18.2472	P	16.597	P	18.9296	P	25.7088	P	18.7038	P	20.772	P	17.5356	P	23.6228	P	22.413	P	23.0731	P
1416005_at	28.7274	P	28.9809	P	28.9044	P	34.3446	P	28.6491	P	28.6381	P	32.5881	P	29.2135	P	32.677	P	29.7028	P	27.6215	P	31.3561	P	33.4161	P	32.437	P	33.4105	P
1416006_at	3.93275	A	2.94538	A	5.44992	A	5.01632	P	5.61404	A	4.1059	A	3.69546	M	4.76866	M	4.43047	M	5.95355	P	3.93389	A	3.12758	A	3.89551	P	4.32302	A	3.76282	P
1416007_at	0.124234	A	0.168988	A	1.864	A	0.526301	A	0.12127	A	0.1465	A	0.0632282	A	0.178964	A	0.926134	A	0.0908504	A	0.973638	A	1.53147	A	0.110297	A	0.165965	A	0.690141	A
1416008_at	0.173396	A	0.186965	A	0.942529	A	1.1928	A	0.700932	A	0.115626	A	0.325451	A	0.178964	A	1.61053	A	0.12117	A	0.0820372	A	0.497596	A	0.182714	A	0.488559	A	0.0467777	A
1416009_at	7.18712	P	7.17595	P	8.65707	P	5.76814	P	8.86509	P	4.85656	P	6.90622	P	6.33845	P	7.03698	P	8.66374	P	6.77799	P	6.71518	P	6.74599	P	7.35503	P	8.68741	P
1416010_a_at	5.36338	P	7.09453	P	5.70937	P	7.29344	P	4.06436	P	5.55711	P	5.71823	P	5.42893	P	6.70777	P	6.01444	P	5.08475	P	5.76254	P	6.87044	P	7.04079	P	5.88425	P
1416011_x_at	7.18712	P	6.02649	M	4.56639	A	7.05872	P	5.56282	P	7.60178	P	7.06271	P	4.66507	A	6.81077	P	7.23238	M	8.61503	P	5.63851	P	8.03763	P	4.17782	P	10.4408	P
1416012_at	0.377723	A	0.377472	A	0.409323	A	0.790604	A	0.165707	A	0.309504	A	0.857242	A	0.393965	A	0.985256	A	0.325975	A	0.358884	A	0.258529	A	0.626485	A	0.614981	A	0.655698	A
1416013_at	5.78959	M	7.85893	P	9.58617	A	9.31511	P	6.65684	A	7.94463	P	8.98572	P	7.50039	A	10.5369	P	8.09269	A	8.16323	A	10.1206	M	8.68594	P	7.96327	P	10.4337	P
1416014_at	10.9703	P	8.76985	P	18.8438	P	27.9838	P	21.7459	P	21.4842	P	20.5693	P	20.927	P	28.5382	P	24.8696	P	20.9002	P	28.261	P	20.1391	P	18.866	P	26.3094	P
1416015_s_at	26.4914	P	25.0433	P	25.2118	P	29.595	P	26.5783	P	22.334	P	23.6978	P	25.4895	P	30.8208	P	26.3103	P	23.8493	P	26.9716	P	29.9003	P	27.9607	P	30.5798	P
1416016_at	6.3398	A	6.71037	P	5.78477	A	8.61588	P	4.99333	A	5.93067	P	8.00871	P	7.65079	P	5.22159	A	4.69021	P	6.58981	M	5.3826	A	6.87735	P	10.1865	P	7.73096	P
1416017_at	9.31675	A	7.94082	A	6.60815	A	7.94537	A	5.46043	A	7.90655	A	5.80911	A	8.00462	A	10.5968	A	9.81357	A	8.02017	A	11.5994	A	8.89961	A	8.37625	A	9.08854	A
1416018_at	7.82267	P	9.6561	P	12.9104	P	12.0865	P	13.4562	P	6.63828	P	11.3761	P	9.98629	P	14.8241	P	13.2105	P	11.6204	P	13.0147	P	13.9914	P	14.1283	P	11.9849	P
1416019_at	5.43351	P	8.61265	P	6.89473	P	7.23223	P	5.58477	P	4.81812	P	7.08741	P	4.86491	P	8.32321	P	6.68428	P	5.7469	P	6.65326	P	6.75982	P	6.34345	P	6.20694	P
1416020_a_at	80.4921	P	88.3916	P	99.0586	P	95.3132	P	94.1056	P	101.963	P	92.6951	P	92.4938	P	110.473	P	92.4988	P	95.7676	P	104.474	P	102.782	P	106.251	P	94.2707	P
1416021_a_at	13.7687	P	23.4635	P	8.70812	P	25.38	P	16.5428	P	36.4978	P	24.9408	P	18.9373	P	25.6619	P	31.1895	P	27.697	P	21.448	P	19.7295	P	31.2307	P	54.5527	P
1416022_at	4.9861	P	12.0745	P	3.26166	A	11.8555	P	8.90979	P	17.8066	P	11.2699	P	10.1837	P	18.8998	P	15.7474	P	14.8006	P	11.9764	P	7.47849	P	14.4183	P	21.8888	P
1416023_at	1.26775	A	3.63927	A	3.04863	P	2.59917	P	3.2152	M	4.23118	P	2.4852	A	3.3116	A	3.39186	A	3.91412	A	3.20454	P	2.48733	P	4.37544	M	2.67682	A	2.3121	A
1416024_x_at	73.2348	P	66.0035	P	68.612	P	82.9627	P	77.0665	P	67.8115	P	63.2759	P	94.8209	P	87.5695	P	81.2869	P	77.7443	P	86.4736	P	89.5017	P	98.1478	P	90.0447	P
1416025_at	389.62	P	429.676	P	452.442	P	437.526	P	420.134	P	418.93	P	386.781	P	440.706	P	398.911	P	408.882	P	398.647	P	401.64	P	381.88	P	406.189	P	391.251	P
1416026_a_at	65.9109	P	102.523	P	87.0496	P	110.814	P	92.2776	P	87.6406	P	105.051	P	86.3009	P	111.91	P	98.2771	P	91.4502	P	94.6528	P	101.042	P	110.418	P	94.5721	P
1416027_at	66.4033	P	61.7159	P	69.0532	P	70.3919	P	66.2263	P	62.1859	P	67.7239	P	65.0965	P	68.8315	P	66.0782	P	67.9342	P	68.1406	P	75.2169	P	72.1526	P	66.0137	P
1416028_a_at	3.7957	P	3.00874	P	2.16209	P	3.29212	P	1.67838	P	3.82616	P	3.07877	P	2.61977	P	3.22939	P	2.0659	P	2.05475	M	2.50297	P	2.21284	P	3.90842	P	3.37867	P
1416029_at	11.4913	P	8.20918	P	12.6773	P	9.25438	P	5.42388	P	5.46125	P	8.46871	P	6.69007	P	5.68172	P	5.35228	P	4.74621	P	4.76946	P	6.81513	P	4.36452	P	4.88208	P
1416030_a_at	5.1462	P	5.33976	P	6.26318	A	9.03158	P	4.90593	P	6.36115	P	4.85778	P	5.93529	A	8.43481	P	5.03265	P	6.6425	P	9.07188	P	6.07485	P	6.44796	P	7.51307	P
1416031_s_at	6.58535	P	8.11967	P	7.46922	P	7.66037	P	9.20056	P	7.83038	P	7.73745	P	8.29864	P	8.92056	P	5.94594	P	7.72653	P	7.99873	P	8.56874	P	6.89424	P	8.57484	P
1416032_at	11.5518	P	16.6261	P	17.5319	P	17.7213	P	12.4432	P	15.7982	P	14.2226	P	16.2133	P	17.0347	P	15.0846	P	12.6753	P	12.9071	P	17.3933	P	14.3476	P	15.2759	P
1416033_at	2.77233	A	2.12243	A	3.77168	A	3.6785	P	3.50936	P	2.11868	P	2.71953	M	1.5979	A	3.13162	M	3.25228	P	2.3177	P	2.97936	P	1.93931	P	2.69053	A	2.31906	P
1416034_at	2.37619	P	2.4066	P	1.59162	A	1.1171	A	2.22627	A	2.03079	P	1.58603	A	1.23575	A	1.41592	A	1.38176	A	1.65669	M	1.83755	A	1.81292	A	2.1023	P	1.24282	P
1416035_at	5.52904	P	5.25971	P	6.83569	A	7.7011	P	6.4654	M	7.11557	P	7.90187	P	7.43275	P	8.04885	P	7.01161	P	5.76194	P	8.69373	P	7.81679	P	8.13821	P	6.31219	P
1416036_at	16.5631	P	21.8898	P	20.3085	P	24.7229	P	19.821	P	21.7551	P	18.7146	P	21.1139	P	25.5963	P	23.3528	P	21.3753	P	22.4804	P	20.9851	P	21.3149	P	24.0167	P
1416037_a_at	38.1496	P	38.9574	P	33.3212	P	42.5403	P	36.9554	P	38.6145	P	36.5928	P	41.0503	P	42.8776	P	39.0511	P	36.3159	P	38.815	P	40.6648	P	39.9374	P	43.5325	P
1416038_at	19.6746	P	20.3934	P	19.4748	P	23.6821	P	18.2557	P	17.9191	P	17.8064	P	19.9857	P	22.6586	P	18.7572	P	16.6625	P	19.91	P	20.1732	P	20.3318	P	21.5698	P
1416039_x_at	5.0886	P	3.76759	P	3.05682	A	4.02202	P	2.16276	A	2.79039	A	3.7121	A	4.37691	A	5.64	P	4.10432	M	2.97151	P	3.66528	P	4.40325	P	2.51241	M	4.32215	P
1416040_at	0.476669	A	0.241464	A	0.228884	A	0.325292	A	0.236454	A	0.0949572	A	0.0986452	A	0.205498	A	0.353082	A	0.280447	A	0.141833	A	0.258529	A	0.211575	A	0.802161	A	0.291736	A
1416041_at	10.3014	P	9.5808	P	7.44384	P	10.3256	P	7.61715	P	10.3279	P	14.4017	P	11.1424	P	8.07937	P	13.5228	P	14.3257	P	11.8995	P	13.7378	P	16.0259	P	12.0625	P
1416042_s_at	6.21993	P	5.573	A	5.38304	A	6.41446	A	4.38285	A	3.46868	A	4.90749	A	2.9832	A	5.29498	A	5.04026	A	3.95645	A	4.68403	A	6.00561	P	4.15017	A	4.30816	A
1416043_at	0.22159	A	0.599568	A	0.53142	A	0.108277	A	0.0836769	A	0.360052	A	0.720721	A	0.682418	A	0.589402	A	0.113589	A	0.576176	A	0.378257	A	0.0884717	A	0.481921	A	0.621269	A
1416044_at	13.9299	P	12.7927	P	14.4161	P	13.5793	P	12.8587	P	13.3513	P	12.3642	P	12.5243	P	14.7071	P	13.4695	P	10.9273	P	10.945	P	12.153	P	11.6503	P	11.3924	P
1416045_a_at	10.8064	P	6.36423	A	8.39349	A	8.40272	P	8.426	A	6.86745	M	10.0101	M	6.49548	M	8.90036	M	10.6056	P	7.4555	A	8.91755	M	7.43705	A	10.3763	M	10.8496	P
1416046_a_at	2.70548	P	4.42003	P	5.28278	P	4.04281	P	4.33936	P	4.44303	P	6.26318	P	3.04879	P	6.23251	P	5.55777	P	4.64089	P	5.80129	P	3.38	P	3.90842	P	4.52506	P
1416047_at	1.4083	A	0.1041	A	0.454969	A	0.200557	A	0.620099	A	0.258797	A	0.107464	A	0.292485	A	0.403577	A	0.189415	A	0.598664	A	0.608715	A	0.276346	A	0.231235	A	0.655698	A
1416048_at	8.54112	P	10.237	P	8.08778	P	9.28475	P	7.37291	P	8.2111	P	6.93917	P	8.47219	P	10.846	P	8.57998	P	7.44044	P	8.16094	P	8.63768	P	7.79539	P	9.17301	P
1416049_at	16.7753	P	23.6696	P	29.9374	P	24.6248	P	25.4987	P	20.4094	P	15.3211	P	21.293	P	18.756	P	18.6657	P	13.3912	P	19.3894	P	22.8939	P	15.5228	P	16.3295	P
1416050_a_at	79.6364	P	63.5933	P	72.6693	P	66.1451	P	68.144	P	61.5541	P	60.4138	P	65.2098	P	62.9108	P	70.3055	P	64.1484	P	70.6955	P	70.0427	P	65.8939	P	70.0503	P
1416051_at	33.7199	P	39.096	P	35.1122	P	42.1834	P	34.6435	P	35.3507	P	37.9154	P	30.8924	P	38.0753	P	36.4125	P	31.772	P	33.5346	P	30.8102	P	33.0262	P	39.0351	P
1416052_at	14.1267	P	21.6295	P	26.6298	P	21.6453	P	20.6286	P	15.2718	P	24.7471	P	20.8025	P	21.5596	P	22.6058	P	18.2231	P	24.9714	P	21.4897	P	22.413	P	24.038	P
1416053_at	0.415971	A	0.0925152	A	0.500787	A	0.189113	A	0.340807	A	0.136224	A	0.133853	A	0.068024	A	0.171481	A	0.204584	A	0.141833	A	0.258529	A	0.0884717	A	0.0818885	A	0.141626	A
1416054_at	118.759	P	133.561	P	129.92	P	139.659	P	126.737	P	132.665	P	138.582	P	123.11	P	137.712	P	124.44	P	134.191	P	128.904	P	134.554	P	138.619	P	130.994	P
1416055_at	1.10475	A	0.689871	A	0.477857	A	0.768701	A	0.0406854	A	1.26562	A	0.746348	A	0.961205	A	1.3237	A	0.614447	A	0.988643	A	0.473754	A	0.981221	A	0.0309245	A	0.60062	A
1416056_a_at	115.513	P	144.158	P	140.495	P	148.769	P	130.323	P	127.366	P	130.755	P	138.052	P	133.444	P	132.411	P	117.949	P	134.131	P	139.309	P	147.918	P	132.412	P
1416057_at	119.925	P	134.454	P	148.347	P	141.47	P	137.35	P	120.67	P	128.705	P	144.359	P	125.558	P	131.235	P	126.21	P	136.496	P	144.255	P	141.395	P	134.514	P
1416058_s_at	192.281	P	207.343	P	201.967	P	200.8	P	190.516	P	165.37	P	181.634	P	206.984	P	181.06	P	192.738	P	183.557	P	198.949	P	223.365	P	218.178	P	203.693	P
1416059_at	41.9858	P	34.446	P	36.3679	P	43.167	P	31.0853	P	25.6992	P	31.0612	P	39.0842	P	37.902	P	42.9329	P	35.3119	P	46.8514	P	38.3091	P	43.0261	P	47.206	P
1416060_at	23.3166	P	29.1413	P	24.3005	P	26.1934	P	22.9118	P	19.7734	P	25.0537	P	20.569	P	25.1835	P	22.7506	P	23.1553	P	23.4053	P	22.7917	P	27.889	P	22.8532	P
1416061_at	30.2791	P	31.2635	P	31.7749	P	30.268	P	27.8932	P	24.4139	P	28.7525	P	22.3065	P	31.0244	P	30.732	P	28.4666	P	28.4669	P	29.9886	P	28.1541	P	30.5869	P
1416062_at	7.49913	P	10.5622	P	8.39349	A	9.59837	A	5.69457	A	7.35398	A	8.9283	A	7.33507	A	8.2623	A	9.19675	A	6.26617	A	6.66874	A	8.07213	P	8.20821	P	6.66315	A
1416063_x_at	0.181487	A	0.0696044	A	0.318621	A	0.0848702	A	0.334244	A	0.0742022	A	0.523706	A	0.152565	A	0.314876	A	0.652416	A	0.0670983	A	0.0817358	A	0.0298784	A	0.283709	A	0.497465	A
1416064_a_at	207.983	P	144.87	P	148.101	P	167.086	P	148.143	P	122.559	P	143.266	P	190.675	P	155.106	P	169.487	P	177.198	P	198.508	P	150.871	P	183.849	P	199.584	P
1416065_a_at	1.29594	P	0.931636	A	1.72761	A	1.17119	A	0.77535	A	1.19658	A	1.31567	P	0.772661	A	1.65607	A	1.68579	A	1.37889	M	0.584923	A	1.14384	P	1.57145	P	1.04218	P
1416066_at	6.74869	P	5.8873	P	4.70769	A	7.14039	P	7.18809	P	5.99767	P	5.74302	P	5.58514	M	6.24287	P	5.41317	P	3.62558	M	3.84434	A	6.25483	P	6.68498	P	5.08519	P
1416067_at	8.27531	P	5.35432	P	5.78477	P	8.4941	P	5.89242	P	4.83734	P	6.79911	P	4.93901	P	6.10812	P	5.61105	P	6.83821	P	7.32631	P	7.2229	P	6.82447	P	5.74399	P
1416068_at	15.6533	P	12.1126	P	10.4501	P	13.3492	P	12.5791	P	11.2554	P	12.9923	P	9.62214	P	14.8143	P	14.1475	P	14.1901	P	13.107	P	12.1598	P	10.6928	P	11.5546	P
1416069_at	2.10501	A	2.04654	A	2.60802	A	2.87278	A	2.09227	A	3.34292	A	2.16659	A	2.54003	A	2.71637	A	4.37063	A	2.28013	A	1.64926	A	1.39782	A	2.16373	A	2.87634	A
1416070_a_at	6.72358	P	13.7052	P	8.1387	P	10.5676	P	7.77273	P	10.5267	P	7.06271	P	10.7616	P	10.6766	P	8.6942	P	8.65268	P	11.938	P	12.3658	P	8.79662	P	8.41304	P
1416071_at	9.83132	P	7.81428	P	9.42397	P	12.2772	P	10.0151	P	9.83508	P	9.62517	P	8.25338	P	11.849	P	11.5957	P	10.4226	P	10.0898	P	11.7615	P	12.2214	P	10.8496	P
1416072_at	0.292567	A	0.241464	A	0.747535	A	0.403831	A	0.667206	A	0.2791	A	0.308132	A	1.05246	A	0.949814	A	0.849889	A	0.261545	A	1.32708	A	0.469689	A	0.902791	A	0.793554	A
1416073_a_at	5.357	A	5.71176	A	6.64184	A	6.18901	A	5.98777	A	6.38983	A	6.79088	A	6.88486	A	8.00815	A	8.89217	A	5.98771	A	6.94732	A	7.40942	A	6.0301	A	6.31921	A
1416074_a_at	158.461	P	217.175	P	184.421	P	216.892	P	179.998	P	185.523	P	201.672	P	197.176	P	197.011	P	176.827	P	185.797	P	184.645	P	186.991	P	199.796	P	178.609	P
1416075_at	4.34196	P	5.69714	P	5.08247	P	9.04171	P	6.43597	A	9.29436	P	7.85255	P	5.51817	P	9.54526	P	6.96594	A	6.18338	P	5.55322	P	7.2989	P	5.1336	P	6.85273	P
1416076_at	0.831546	A	0.364972	A	0.685514	A	0.392643	A	0.172097	A	0.0949572	A	0.325451	A	0.165747	A	0.842908	A	1.69339	A	0.831112	A	0.234522	A	1.0166	A	0.548375	A	0.0602691	A
1416077_at	0.393053	A	1.17708	A	1.67156	A	2.3458	A	2.8365	A	1.90371	A	2.56893	A	2.38806	A	3.38105	A	3.51852	A	1.22877	A	2.44042	A	2.89847	A	2.61514	A	1.60325	A
1416078_s_at	25.0278	P	22.6166	P	24.3536	P	21.6749	P	21.9928	P	20.2505	P	19.379	P	17.8677	P	18.5451	P	21.2111	P	17.9442	P	19.2516	P	19.4224	P	18.3896	P	22.0306	P
1416079_a_at	13.1586	P	14.4594	P	14.2514	P	15.326	P	14.5861	P	16.0518	P	16.3533	P	15.6887	P	21.9011	P	16.6465	P	19.3165	P	17.5126	P	16.2375	P	17.6863	P	16.0183	P
1416080_at	1.59652	A	1.46605	A	2.51047	A	1.6976	A	1.8393	A	2.00148	A	2.04063	A	1.95572	A	1.2194	A	3.2751	A	2.39283	A	1.50005	A	1.80589	A	1.30047	A	1.15976	A
1416081_at	2.08458	A	3.88187	P	1.6076	A	5.20201	P	2.01484	A	2.40142	P	1.20558	A	1.95572	A	3.58612	A	2.20276	A	2.30267	P	3.48614	P	2.03755	P	2.84142	P	1.2359	A
1416082_at	148.79	P	144.562	P	155.817	P	153.318	P	148.825	P	142.242	P	126.52	P	157.268	P	146.261	P	148.126	P	133.851	P	148.202	P	168.676	P	160.863	P	158.858	P
1416083_at	35.5903	P	33.5234	P	32.9545	P	30.4922	P	32.3689	P	30.6993	P	31.6319	P	31.5001	P	33.7265	P	31.2352	P	27.7423	P	28.9169	P	32.6834	P	28.1326	P	33.4034	P
1416084_at	8.91721	P	7.17595	A	8.08778	A	8.62603	A	6.36976	A	7.37305	A	5.42064	A	7.47784	A	9.01143	A	5.7176	A	6.74035	A	6.04151	A	7.2989	A	5.10584	A	4.99413	A
1416085_s_at	45.49	P	59.0813	P	41.0006	P	41.5562	P	38.8153	P	40.3782	P	40.8626	P	37.3359	P	39.4411	P	35.6424	P	34.6703	P	31.7066	P	38.4513	P	35.3128	P	36.642	P
1416086_at	6.25149	P	6.89491	P	7.57077	P	9.77022	P	6.56846	P	4.81812	P	7.50716	P	6.78744	P	7.71262	P	5.99922	P	6.95865	P	9.57327	P	8.65836	P	7.05475	P	6.83868	P
1416087_at	9.77017	P	9.72389	P	12.1341	P	11.3128	P	9.55892	P	9.38927	P	10.624	P	10.5714	P	13.5632	P	11.3291	P	11.3869	P	11.8072	P	11.7409	P	11.3897	P	13.5731	P
1416088_a_at	88.7428	P	98.7942	P	88.6727	P	101.38	P	88.2838	P	79.9573	P	95.8378	P	89.1297	P	94.1547	P	84.9808	P	91.4275	P	87.5822	P	96.3289	P	97.4291	P	88.9185	P
1416089_at	109.473	P	143.586	P	138.91	P	147.416	P	122.149	P	132.602	P	152.954	P	129.559	P	139.243	P	129.662	P	113.751	P	140.031	P	127.041	P	142.237	P	132.7	P
1416090_at	85.7132	P	87.819	P	90.3806	P	100.901	P	95.8942	P	83.8097	P	87.9305	P	96.9694	P	93.4447	P	102.911	P	85.0315	P	97.7944	P	98.5452	P	104.32	P	102.376	P
1416091_at	5.00533	P	3.0017	P	3.39301	P	5.32569	P	3.97044	P	5.28862	P	4.11948	P	3.97901	P	5.86919	P	4.40106	P	4.13694	P	5.42914	P	4.41715	P	3.39134	P	3.64405	P
1416092_a_at	6.29566	P	5.79218	P	7.6385	P	6.12748	P	5.51893	P	8.11595	P	7.038	P	5.64469	P	7.07806	P	7.84144	P	4.7763	P	6.77709	P	5.07683	P	5.54329	P	5.41451	P
1416093_a_at	19.1089	P	21.4797	P	19.7116	P	26.9472	P	19.2142	P	20.2598	P	21.4916	P	19.9002	P	22.8949	P	19.001	P	19.6106	P	17.8268	P	24.7327	P	19.7694	P	21.0169	P
1416094_at	42.8968	P	47.6963	P	45.8612	P	48.5168	P	46.6058	P	47.5112	P	45.1251	P	44.984	P	46.7263	P	46.5101	P	46.7357	P	47.9289	P	52.1437	P	48.3544	P	52.9098	P
1416095_x_at	20.4716	P	19.4436	P	24.902	P	25.5957	P	22.3093	P	23.7334	P	19.1522	P	23.2435	P	25.9711	P	25.2736	P	21.2245	P	23.7492	P	24.0655	P	26.543	P	28.4546	P
1416096_at	6.72358	P	9.1673	P	8.2236	P	8.291	P	6.69369	P	6.44718	P	6.79088	P	5.27287	P	7.03698	P	7.30851	P	7.89217	P	7.46548	P	8.40324	P	5.93964	P	6.89486	P
1416097_at	2.17303	A	0.859335	A	3.57393	A	0.647864	A	0.340807	A	2.89717	A	1.33259	A	0.172351	A	0.527996	A	0.925854	A	0.141833	A	0.996205	A	0.355265	A	0.146471	A	1.08367	A
1416098_at	2.27477	A	3.36213	A	0.303591	A	4.87174	A	2.82937	A	2.87776	A	2.93683	A	3.21661	A	2.61738	A	2.0659	A	1.79937	A	2.74517	A	2.64686	A	0.495198	A	4.29416	A
1416099_at	122.378	P	163.117	P	135.958	P	165.11	P	143.908	P	130.318	P	140.505	P	160.463	P	146.377	P	130.724	P	147.213	P	144.008	P	144.001	P	148.229	P	146.221	P
1416100_at	29.0904	P	36.7262	P	32.159	P	42.5692	P	34.7221	P	35.9521	P	37.4747	P	37.0898	P	39.3229	P	39.501	P	36.2253	P	38.6706	P	39.6022	P	38.0776	P	38.1019	P
1416101_a_at	42.2234	P	77.7872	P	58.8884	P	45.8732	P	64.0211	P	47.4284	P	43.5025	P	69.1228	P	54.3586	P	60.4092	P	52.5741	P	61.5146	P	49.4037	P	60.8891	P	73.6518	P
1416102_at	13.9538	P	19.326	P	19.7818	P	22.9546	P	17.4137	P	16.4838	P	15.817	P	16.5375	P	21.6071	P	16.8065	P	16.6022	P	18.7079	P	21.4761	P	17.6508	P	20.457	P
1416103_at	7.08082	P	9.94251	P	9.31304	P	11.0813	P	11.1477	P	8.64851	P	10.2803	P	8.58545	P	11.5815	P	8.92263	P	9.66939	P	7.85193	P	9.07877	P	8.43928	P	10.5888	P
1416104_at	19.6046	P	19.8907	P	24.6277	P	22.8071	P	20.0286	P	19.1557	P	19.784	P	17.0011	P	22.9894	P	24.3818	P	20.1008	P	19.7187	P	23.3299	P	23.0909	P	25.0102	P
1416105_at	74.1858	P	89.4605	P	84.2326	P	67.5616	P	70.3706	P	69.1457	P	70.081	P	70.2259	P	74.5686	P	68.8023	P	71.5542	P	74.0652	P	72.8386	P	76.18	P	70.1218	P
1416106_at	19.7503	P	19.1067	P	17.8727	P	24.6051	P	21.2756	P	15.4692	P	23.9561	P	18.6115	P	22.668	P	21.0358	P	24.1586	P	23.6804	P	21.7352	P	24.9051	P	23.6974	P
1416107_at	2.34242	A	1.57445	A	1.50386	A	2.07032	A	1.86735	A	2.17724	A	2.37628	A	1.88396	A	2.65041	A	0.47778	A	1.32635	A	1.98648	A	1.55979	A	1.78208	A	1.68653	A
1416108_a_at	17.2813	P	9.98024	P	8.47848	P	10.7792	P	8.97686	P	9.34182	P	8.59185	P	10.891	P	9.0518	P	11.352	P	9.92548	P	14.2518	P	8.78244	P	10.4466	P	9.18005	P
1416109_at	52.4111	P	44.8298	P	51.2956	P	43.6682	P	47.7344	P	44.7675	P	43.9502	P	46.3912	P	50.4186	P	49.1645	P	46.9849	P	49.5295	P	54.8887	P	49.9254	P	50.1108	P
1416110_at	8.41138	P	7.65812	P	8.79323	P	10.1641	P	6.70842	P	6.98199	P	7.20268	P	8.10259	P	8.42467	P	9.53181	P	8.32889	P	8.83266	P	9.251	P	10.4606	P	10.1237	P
1416111_at	1.46424	A	1.21718	A	1.38449	A	2.66239	A	0.680689	A	2.41116	A	2.60241	A	1.59077	A	1.39291	A	2.13433	A	1.53655	A	1.88459	A	1.05196	A	2.30718	A	1.52695	A
1416112_at	112.628	P	115.925	P	114.783	P	123.375	P	115.147	P	110.409	P	114.464	P	113.125	P	122.009	P	120.752	P	116.27	P	117.857	P	125.466	P	135.925	P	118.27	P
1416113_at	43.8395	P	56.2534	P	47.3831	P	56.2105	P	38.3263	P	49.7095	P	50.4342	P	40.7635	P	50.2666	P	39.2036	P	40.9288	P	48.7027	P	57.7735	P	55.9283	P	48.0979	P
1416114_at	2.47731	A	1.79251	A	0.631417	A	1.27914	A	0.506296	A	0.480851	A	1.10382	A	0.319443	A	1.24263	A	0.804314	A	0.396336	A	0.545246	A	2.47896	A	0.882647	A	1.92267	A
1416115_at	7.06205	P	7.34636	P	6.49028	P	12.6081	P	6.82637	P	8.00174	P	8.51797	P	8.46465	P	11.7896	P	8.71704	P	8.63762	P	7.81329	P	8.62389	P	8.8527	P	8.44118	P
1416116_at	2.54457	P	2.10862	M	3.48342	P	3.65765	P	2.72966	M	3.13957	P	2.7279	A	3.96429	P	4.5047	P	2.0431	A	2.70093	A	2.47951	P	2.90545	M	2.19787	A	2.08949	M
1416117_at	3.52712	A	2.37184	A	1.38449	A	0.768701	A	2.80087	A	2.53769	A	2.22534	A	2.64878	A	2.48499	A	3.29792	A	3.20454	A	3.48614	A	2.37396	A	1.86374	A	2.79269	A
1416118_at	0.115919	A	0.434006	A	0.273614	A	1.05207	A	0.788911	A	0.65102	A	0.142629	A	0.292485	A	0.589402	A	0.766336	A	0.913623	A	0.410113	A	0.168264	A	0.369358	A	0.621269	A
1416119_at	140.193	P	148.02	P	152.256	P	165.544	P	154.08	P	148.8	P	140.865	P	160.571	P	147.662	P	154.816	P	149.672	P	149.942	P	154.594	P	159.287	P	163.392	P
1416120_at	3.01871	A	5.77755	A	4.51656	A	4.82007	A	3.3514	A	3.37195	A	0.368685	A	4.31788	A	4.93783	A	2.95564	A	2.67839	A	3.56404	A	3.62393	A	3.82559	A	2.73693	A
1416121_at	0.831546	A	0.358731	A	0.243761	A	1.44054	A	0.479655	A	0.551039	A	1.21406	A	0.299217	A	0.276339	A	0.348742	A	1.1162	A	0.210491	A	0.290713	A	0.303436	A	0.325958	A
1416122_at	5.26125	A	8.29874	P	9.25334	A	10.4163	P	7.65418	A	7.36352	P	6.6178	P	7.3501	P	10.5569	P	10.3619	A	8.19335	M	8.63969	P	7.11235	P	9.1332	P	8.65223	P
1416123_at	1.23951	A	1.25066	A	0.311102	A	2.60971	P	1.49023	A	0.581067	A	1.70407	A	1.98445	A	1.13785	A	1.64778	A	1.47649	A	1.62571	A	1.49644	A	1.49684	A	1.20821	A
1416124_at	0.559268	A	0.434006	A	0.646857	A	0.801548	A	0.172097	A	0.520981	A	0.729265	A	0.933186	A	1.59913	A	0.690388	A	0.194192	A	1.08296	A	0.124817	A	0.842386	A	0.128031	A
1416125_at	44.1149	P	35.8651	P	31.1233	P	19.2366	P	20.8519	P	17.1595	P	20.626	P	21.1762	P	23.9234	P	23.4214	P	18.5926	P	25.3685	P	33.9451	P	31.4317	P	25.0386	P
1416126_at	3.44824	P	3.9677	P	2.74645	A	4.83041	P	4.98604	P	3.54603	P	4.7252	P	3.45792	P	5.04306	P	4.18802	P	3.43761	P	4.381	P	4.85475	P	4.84232	P	4.56005	P
1416127_a_at	22.3595	P	21.1566	P	24.1326	P	24.4285	P	24.2736	P	19.268	P	17.5954	P	21.6983	P	23.2349	P	21.5007	P	22.7782	P	28.7643	P	24.8689	P	25.663	P	25.1096	P
1416128_at	5.34424	P	12.1965	P	10.8359	P	5.29478	P	9.85047	P	8.50592	P	5.62733	P	8.30618	P	9.40446	P	10.6665	P	6.16833	P	7.17164	P	8.14113	P	5.6684	P	5.76503	P
1416129_at	266.745	P	246.169	P	299.523	P	294.847	P	231.044	P	260.215	P	296.416	P	276.257	P	234.829	P	301.233	P	308.473	P	322.426	P	335.348	P	356.547	P	287.062	P
1416130_at	15.1734	P	12.6167	P	19.5362	P	19.0486	P	16.0928	P	15.9203	P	14.5075	P	14.68	P	17.9401	P	17.1036	P	13.346	P	15.9406	P	19.436	P	14.3263	P	15.5021	P
1416131_s_at	13.5775	P	11.2143	P	11.2222	P	12.2772	P	10.5396	P	10.271	P	10.8121	P	9.55392	P	13.9159	P	9.35667	P	9.17984	P	9.92793	P	11.3631	P	9.8843	P	10.2153	P
1416132_at	7.31828	P	6.401	P	7.22401	P	7.75201	P	6.15662	P	6.35159	P	6.59307	P	6.21143	P	9.61561	P	6.53204	P	6.28122	P	7.01694	P	8.38945	P	6.73379	P	7.28119	P
1416133_at	25.8747	P	29.3901	P	24.7074	P	30.8138	P	27.1927	P	27.718	P	28.5271	P	26.5876	P	29.8388	P	27.6444	P	23.4571	P	24.2763	P	26.978	P	25.9849	P	29.677	P
1416134_at	0.269057	A	0.168988	A	1.10752	A	0.426177	A	0.10868	A	0.661001	A	0.142629	A	0.585689	A	0.961638	A	0.857486	A	0.298977	A	0.711712	A	0.533899	A	0.120556	A	0.134827	A
1416135_at	14.3174	P	15.4323	P	14.6763	P	19.9582	P	13.9487	P	12.7572	P	14.0923	P	14.9185	P	17.536	P	14.1018	P	13.7906	P	12.9763	P	14.5533	P	17.7573	P	19.0119	P
1416136_at	4.57457	A	5.68984	A	6.65027	A	4.35424	A	4.19454	A	5.42289	A	3.70378	A	4.20728	A	3.98314	A	5.94594	A	3.71581	A	4.25662	A	3.19866	A	4.76609	A	4.79105	A
1416137_at	11.8055	P	11.2675	P	15.4231	P	15.1566	P	15.3083	P	9.13298	P	13.3917	P	12.9683	P	13.5828	P	16.8522	P	10.0083	P	12.4226	P	14.8821	P	16.3875	P	11.6957	P
1416138_at	50.2317	P	53.5167	P	46.8122	P	53.0243	P	47.0269	P	47.0787	P	53.8145	P	44.3448	P	54.7853	P	46.0448	P	50.1873	P	43.8528	P	49.4239	P	56.7702	P	54.317	P
1416139_at	2.26122	A	3.07924	A	4.82418	A	3.17698	M	3.82612	A	4.63546	P	4.74177	P	4.67986	A	4.4729	M	4.04346	A	3.58046	A	4.5675	A	2.73775	A	2.99933	A	3.2949	A
1416140_a_at	9.35357	P	10.3957	P	8.63155	P	10.8195	P	10.2697	P	9.30385	P	9.27274	P	11.7906	P	13.1312	P	11.4281	P	11.2287	P	11.7687	P	12.352	P	12.68	P	12.5	P
1416141_a_at	270.769	P	364.649	P	340.851	P	336.737	P	319.265	P	328.333	P	330.675	P	331.673	P	342.85	P	346.088	P	311.89	P	332.308	P	315.642	P	341.306	P	333.88	P
1416142_at	9.51914	P	7.74733	P	9.27892	A	8.6869	P	10.4196	P	8.76255	P	9.28914	P	7.46281	P	12.4617	P	8.03178	P	9.54888	P	10.005	P	8.89272	P	8.22921	P	7.94186	P
1416143_at	148.593	P	154.799	P	160.045	P	162.245	P	151.759	P	142.062	P	140.795	P	163.293	P	157.342	P	150.058	P	148.749	P	142.568	P	163.201	P	169.107	P	164.092	P
1416144_a_at	43.3877	P	43.6959	P	32.3645	P	37.9704	P	34.3844	P	36.4238	P	32.5319	P	42.8122	P	45.638	P	45.4727	P	37.8182	P	33.8087	P	40.2791	P	52.0554	P	42.9549	P
1416145_at	33.8545	P	34.365	P	32.5164	P	39.1603	P	31.946	P	31.5249	P	38.1318	P	34.6157	P	38.0023	P	38.5249	P	38.694	P	35.7497	P	45.1483	P	42.5856	P	41.3795	P
1416146_at	34.1797	P	34.8835	P	29.777	P	33.7327	P	28.3061	P	26.4811	P	31.9775	P	25.8344	P	28.966	P	31.037	P	29.1986	P	23.4282	P	29.6693	P	27.1872	P	23.5484	P
1416147_at	15.6119	P	13.736	A	13.0486	A	18.0881	A	14.6241	A	17.0563	M	14.9957	A	17.8986	M	19.1104	A	15.3512	A	16.572	A	16.4852	A	14.6835	M	13.0683	A	15.0356	M
1416148_at	11.6485	P	14.2591	P	13.2041	A	18.4547	M	16.7871	M	13.9732	P	16.7269	M	17.5812	P	21.5312	A	17.797	M	17.4993	A	13.545	P	16.2033	P	15.5724	A	21.0877	P
1416149_at	5.45263	A	7.10933	P	7.18176	A	7.86397	A	4.19454	A	4.63546	A	4.82464	A	6.68258	P	5.16913	A	4.76631	A	4.11438	A	4.23329	A	5.56225	A	4.75223	A	5.83516	A
1416150_a_at	19.7153	P	12.6014	P	15.4231	P	19.5826	P	16.9933	P	13.8602	P	16.9218	P	15.3959	P	20.552	P	14.7113	P	14.484	P	14.9506	P	20.6303	P	17.5585	P	18.7003	P
1416151_at	3.56651	P	3.36922	P	3.91199	P	4.57181	P	3.956	P	3.18801	P	5.24692	P	3.95694	P	5.70257	P	5.15441	P	4.35506	P	4.53643	P	7.04324	P	3.7428	P	5.68089	P
1416152_a_at	5.82131	P	4.39123	P	6.73453	P	8.16906	P	5.99511	P	6.06466	P	7.39197	P	7.50039	P	7.86558	P	7.90235	P	7.4028	P	8.26135	P	7.43705	P	7.46682	P	9.71516	P
1416153_at	37.8102	P	49.1168	P	57.5091	P	59.6391	P	51.7644	P	41.4026	P	49.3492	P	57.9402	P	59.1718	P	59.0665	P	49.432	P	59.9327	P	56.8233	P	61.4052	P	54.2956	P
1416154_at	1.75563	A	1.56088	A	2.68942	A	2.45147	A	1.28917	A	1.78627	A	2.53544	A	2.39528	A	1.03237	A	3.2751	A	1.55907	A	1.23264	A	1.81292	A	1.05076	A	1.33979	A
1416155_at	9.35971	P	9.94251	P	9.27892	P	10.5071	P	9.07377	P	7.94463	P	9.57601	P	7.38766	P	9.5151	P	9.92018	P	9.03675	P	10.8294	P	9.15456	P	8.70551	P	10.011	P
1416156_at	18.2787	P	21.0779	P	23.4435	P	30.4434	P	26.4773	P	23.4443	P	25.0537	P	27.3572	P	29.5883	P	30.5643	P	28.3459	P	27.8719	P	30.5929	P	27.667	P	31.8455	P
1416157_at	4.53586	P	3.33378	P	2.9832	P	6.74195	P	4.6441	P	3.85511	P	3.10381	P	4.86491	P	6.05623	P	6.04488	P	4.91171	P	5.87104	P	4.82698	P	4.54445	P	6.32623	P
1416158_at	7.21836	P	9.24241	P	8.03687	P	11.2121	P	10.6145	P	11.4823	P	11.0083	P	8.72142	P	9.93673	P	8.89217	P	10.1213	P	8.85581	P	8.56184	P	8.27122	P	9.96872	P
1416159_at	13.7508	P	14.3438	P	16.4414	M	19.5431	P	18.5545	P	14.9427	P	13.848	P	16.5916	P	18.5835	P	15.6712	P	12.8637	P	15.7181	P	14.0737	P	13.7748	P	17.2704	P
1416160_at	1.81762	A	2.19847	A	1.91222	A	2.134	A	2.04298	A	2.10892	A	2.1582	A	0.34648	A	1.48481	A	1.21457	A	0.861115	A	1.54718	A	1.03782	A	1.57145	A	0.421929	A
1416161_at	24.2364	P	28.3718	P	28.6642	P	27.7688	P	29.5696	P	26.6578	P	29.3159	P	27.0194	P	27.4015	P	26.196	P	24.4377	P	27.9787	P	29.3297	P	28.3905	P	28.753	P
1416162_at	10.5693	P	8.2241	A	9.03169	A	7.88432	A	10.06	A	8.60099	A	7.47425	A	6.50296	A	10.0269	A	9.81357	A	8.74305	A	8.19956	A	7.3887	A	7.71847	A	8.46228	A
1416163_at	8.30006	P	9.60339	P	8.43598	P	10.0531	P	7.7505	P	8.69603	P	9.18255	P	11.1957	P	11.7797	P	11.253	P	9.13465	P	9.93564	P	11.15	P	8.89477	P	8.91259	P
1416164_at	3.84142	A	2.70671	A	3.92025	A	4.26088	A	5.08079	A	2.26501	A	3.05374	A	2.30858	A	3.90825	A	4.33258	A	2.52057	A	2.65144	A	5.04214	A	3.58422	A	3.79077	A
1416165_at	1.79009	A	2.15006	A	0.778618	A	4.98535	A	3.27252	A	2.51823	A	3.10381	A	2.21477	A	1.61053	A	3.02409	A	2.16743	A	3.25234	A	3.39394	A	3.1574	A	3.49039	A
1416166_a_at	31.8873	P	33.2647	P	33.6612	P	37.6025	P	38.9257	P	30.6251	P	31.873	P	29.5601	P	34.5625	P	30.0001	P	30.9041	P	32.118	P	34.8469	P	33.6658	P	34.3783	P
1416167_at	66.5478	P	86.6317	P	82.8346	P	84.6617	P	75.6332	P	72.6981	P	75.0212	P	68.3849	P	72.7846	P	77.7763	P	76.6483	P	78.7622	P	73.7322	P	77.7205	P	74.8479	P
1416168_at	241.941	P	258.986	P	277.65	P	257.458	P	258.034	P	241.42	P	240.106	P	269.093	P	243.183	P	243.136	P	245.342	P	245.7	P	254.922	P	263.014	P	257.9	P
1416169_at	2.13224	A	1.48634	A	1.57565	A	0.291455	A	0.459711	A	1.5411	A	1.4087	A	0.87025	A	2.09586	A	0.447414	A	0.711123	A	0.32244	A	0.533899	A	0.943103	A	0.408207	A
1416170_at	45.5999	P	57.829	P	57.29	P	55.3882	P	49.3736	P	44.9333	P	55.4396	P	49.0657	P	58.2167	P	56.8845	P	52.2418	P	54.6465	P	56.4931	P	60.5838	P	58.8261	P
1416171_at	14.7993	P	13.6975	P	14.3987	P	13.9892	P	12.4432	P	15.8733	P	12.3316	P	10.1381	P	15.476	P	12.2888	P	11.8088	P	9.67351	P	13.5046	P	12.7717	P	11.5617	P
1416172_at	4.697	P	5.04176	P	3.65627	P	5.5522	P	4.6659	P	3.30421	P	5.27174	P	3.85401	P	6.04585	P	5.7176	P	4.67851	P	4.5675	P	5.47214	P	4.14326	P	5.73698	P
1416173_at	1.35922	A	2.91021	P	4.16005	A	3.97003	M	3.10068	P	2.02102	P	3.7121	P	2.99049	P	4.5047	A	3.10015	P	3.49024	M	2.21357	P	1.8691	P	2.58089	P	3.44849	P
1416174_at	8.59051	P	8.01531	P	9.4325	P	11.1317	P	9.61122	P	8.41084	P	10.8448	P	9.50086	P	10.9257	P	9.1663	P	8.63009	P	10.4597	P	13.3401	P	11.8054	P	12.3377	P
1416175_a_at	44.5168	P	49.0259	P	49.5331	P	53.7041	P	53.2569	P	45.1544	P	46.9704	P	49.9156	P	50.6867	P	54.5806	P	49.2129	P	51.7209	P	54.2009	P	55.7759	P	58.097	P
1416176_at	47.1638	P	50.5728	P	57.4087	P	60.2211	P	56.1907	P	49.259	P	54.6272	P	53.143	P	55.5225	P	58.8986	P	51.3353	P	61.1513	P	64.3525	P	59.6899	P	58.8547	P
1416177_at	7.04328	P	7.10193	P	6.43979	P	9.46689	P	7.96553	P	6.66693	P	8.29626	P	7.44026	P	12.0073	P	8.1536	P	7.847	P	7.32631	P	9.87761	P	7.55069	P	8.83518	P
1416178_a_at	17.7512	P	16.432	P	10.9474	P	15.0171	P	13.5623	P	16.2209	P	16.3777	P	14.7646	P	14.5511	P	19.3211	P	14.3936	P	16.0557	P	14.0257	P	18.3825	P	19.5289	P
1416179_a_at	71.8148	P	71.2776	P	89.3409	P	77.6224	P	85.0938	P	69.6665	P	76.6694	P	70.2178	P	73.3854	P	72.6634	P	67.1483	P	71.9272	P	71.9919	P	68.6685	P	74.6903	P
1416180_a_at	19.6629	P	19.8279	P	19.9748	P	19.889	P	18.0412	P	17.7129	P	16.3045	P	17.4265	P	21.5312	P	15.5493	P	14.5066	P	17.9264	P	18.0358	P	15.2394	P	19.6776	P
1416181_at	23.3166	P	24.7094	P	18.9752	P	23.5347	P	17.0392	P	24.6095	P	17.7983	P	25.0429	P	23.6972	P	23.3223	P	19.8293	P	21.2951	P	22.9075	P	20.6594	P	25.4787	P
1416182_at	15.8309	P	13.6591	A	12.203	A	14.1889	A	11.4109	A	12.0965	P	12.1765	A	15.057	M	16.2518	A	14.0561	A	13.964	A	15.6491	A	15.6901	P	13.8667	A	14.4208	A
1416183_a_at	11.6485	A	10.0859	A	12.7809	A	13.3092	A	13.1233	A	9.86352	A	12.8537	A	10.0318	A	13.141	A	11.0397	A	9.80496	A	12.8686	A	11.1981	A	11.0869	A	13.2624	A
1416184_s_at	14.5734	P	18.7623	P	21.777	P	20.0372	P	14.7456	P	18.8186	P	15.1422	P	14.6107	P	17.8439	P	16.9513	P	17.243	P	17.2136	P	18.8419	P	20.0043	P	19.2102	P
1416185_a_at	183.147	P	183.015	P	193.096	P	210.552	P	195.368	P	167.868	P	185.133	P	197.05	P	178.584	P	191.279	P	180.264	P	183.851	P	200.531	P	201.877	P	197.288	P
1416186_at	9.54365	P	11.07	P	12.5306	P	10.7994	P	10.6371	P	10.7634	P	10.7957	P	11.4854	P	14.0235	P	12.5021	P	11.8088	P	12.0226	P	13.1206	P	10.4747	P	11.4136	P
1416187_s_at	16.1028	P	21.7478	P	19.3345	P	18.8012	P	21.5994	P	18.3034	P	16.4426	P	21.2074	P	21.9674	P	19.6183	P	17.816	P	18.3019	P	21.7556	P	20.2748	P	20.124	P
1416188_at	19.3423	P	25.7755	P	33.0887	P	32.0115	P	28.0568	P	23.2578	P	21.1681	P	22.6265	P	23.5275	P	19.9688	P	24.8225	P	19.8105	P	30.5251	P	28.2974	P	28.078	P
1416189_a_at	36.3555	P	48.3567	P	52.7509	P	54.7856	P	57.0873	P	47.5941	P	43.8623	P	50.8702	P	58.7563	P	52.4446	P	48.2386	P	57.3811	P	52.1167	P	53.3095	P	57.4109	P
1416190_a_at	10.1672	P	6.48931	P	18.73	P	10.3457	P	9.01413	P	7.90655	P	7.47425	P	9.27361	P	12.8164	P	7.80337	P	8.81836	P	12.0611	P	8.09973	P	9.92645	P	10.8496	P
1416191_at	30.1887	P	34.5594	P	37.4904	P	41.4211	P	37.5618	P	29.4462	P	28.0118	P	33.4284	P	40.7764	P	33.3853	P	29.259	P	37.8265	P	31.6995	P	38.0127	P	43.7749	P
1416192_at	3.59931	P	4.70862	P	3.5081	P	4.00123	P	3.87661	P	3.08143	P	3.37068	P	4.1778	P	4.54709	P	3.48048	A	3.33235	P	3.66528	P	3.42183	P	3.46709	P	4.21023	P
1416193_at	7.41186	M	5.44902	M	4.2263	A	5.91196	M	6.42126	P	6.60006	A	5.91649	P	4.60591	A	5.96276	P	7.75008	P	4.25728	A	6.86221	P	4.49359	A	5.53634	A	5.64583	A
1416194_at	14.3591	P	12.2194	P	14.8325	P	15.1566	P	11.7421	P	11.9454	P	13.1227	P	13.3898	P	14.7656	P	12.5935	P	10.8219	P	13.0378	P	13.1069	P	12.1649	P	12.4224	P
1416195_at	6.64192	A	7.59868	A	7.78251	A	7.84362	A	7.12898	A	7.73515	A	7.84433	A	5.5777	A	8.25215	A	7.52929	A	7.33504	A	7.7051	A	5.83247	A	5.16135	A	10.3703	A
1416196_at	0.253305	A	0.0925152	A	0.11141	A	0.061253	A	0.0712786	A	0.0637848	A	0.116271	A	0.0744365	A	0.103648	A	0.0984293	A	0.0820372	A	0.0574196	A	0.132069	A	0.244334	A	0.0670245	A
1416197_at	23.9952	P	25.919	P	26.7274	P	30.3947	P	28.6958	P	26.0995	P	23.5201	P	29.6073	P	31.311	P	30.0153	P	25.8636	P	29.1914	P	29.8935	P	29.1933	P	30.1959	P
1416198_at	15.6711	P	13.5823	P	11.6606	P	15.037	P	13.1233	P	13.0779	P	11.2127	P	12.1267	P	12.9936	P	12.822	P	12.1479	P	13.3913	P	14.3409	P	12.8564	P	15.8132	P
1416199_at	5.43351	P	5.41987	P	1.15483	A	4.32313	M	4.99333	A	3.50736	P	2.69444	A	3.32622	P	6.09774	P	4.5989	P	3.99405	M	5.16537	M	4.24335	P	3.53598	P	4.74204	M
1416200_at	1.9822	P	1.07055	A	1.04455	A	1.17119	A	1.98672	A	1.30504	A	1.64506	P	1.51241	P	1.95006	A	1.20697	A	1.30383	A	1.26413	P	2.15677	P	1.78888	A	2.18686	A
1416201_at	12.2035	P	15.587	P	12.8068	P	15.6746	P	11.4861	P	13.4362	P	13.8806	P	13.1292	P	15.6314	P	11.4891	P	12.1855	M	11.9688	P	15.0465	P	11.8054	M	13.5166	P
1416202_at	70.5846	P	65.0455	P	70.4602	P	76.5529	P	60.8955	P	66.1659	P	67.7477	P	68.9038	P	77.009	P	69.2296	P	67.6848	P	67.5811	P	75.2975	P	76.6325	P	72.8426	P
1416203_at	23.4317	P	23.0121	P	24.053	P	23.5543	P	21.1215	P	22.614	P	23.1809	P	18.3712	P	23.6689	P	19.9384	P	19.2637	P	24.0701	P	22.2669	P	21.9208	P	25.1948	P
1416204_at	16.8636	P	26.1103	P	26.1332	P	28.5017	P	22.1317	P	23.9758	P	18.7632	P	19.3564	P	25.5775	P	21.4397	P	19.7011	P	17.8651	P	20.9305	P	24.4978	P	21.8675	P
1416205_at	8.06471	P	6.88752	P	6.97911	P	5.17108	P	5.25587	P	4.26971	P	4.46814	P	3.92017	P	8.34351	P	4.27932	P	4.10686	P	6.37456	P	5.39588	P	5.67535	P	6.72633	P
1416206_at	1.49913	A	0.839676	A	0.266139	A	0.669884	A	0.255904	A	1.07805	A	0.368685	A	0.212151	A	0.527996	A	0.219755	A	0.328929	A	0.96464	A	0.168264	A	0.178986	A	0.189288	A
1416207_at	11.884	P	13.8897	P	17.2438	P	13.6393	P	14.4115	P	17.5066	P	14.0272	P	16.4217	P	16.9479	P	14.437	P	13.8509	P	11.1375	P	13.3606	P	18.4181	P	14.0604	P
1416208_at	15.12	P	16.238	P	18.0038	P	19.5233	P	17.3296	P	21.0918	P	16.2071	P	16.0281	P	24.4788	P	16.0141	P	16.2855	P	17.1676	P	18.6302	P	22.0991	P	16.7822	P
1416209_at	242.328	P	246.151	P	239.731	P	246.475	P	231.881	P	217.458	P	216.287	P	210.125	P	201.376	P	198.283	P	206.39	P	214.103	P	220.461	P	206.131	P	208.626	P
1416210_at	26.4401	P	37.0758	P	33.4733	P	35.9165	P	28.6647	P	30.1889	P	35.4861	P	29.9304	P	29.3933	P	34.1936	P	32.7456	P	27.9864	P	30.946	P	36.1979	P	31.9593	P
1416211_a_at	0.4388	A	0.253677	A	0.409323	A	0.459627	A	0.426547	A	0.420534	A	0.385955	A	0.380377	A	0.302069	A	0.47778	A	0.276517	A	0.402152	A	0.36959	A	0.290282	A	0.401347	A
1416212_at	15.5586	P	15.4013	P	15.9886	P	18.0683	P	13.146	P	16.6716	P	14.418	P	16.1669	P	17.4975	P	16.8446	P	14.778	P	15.6951	P	19.6203	P	18.0272	P	16.7115	P
1416213_x_at	30.8158	P	33.0222	P	41.8394	P	37.3507	P	33.7879	P	30.4209	P	24.8601	P	31.8712	P	34.8929	P	32.905	P	29.1911	P	36.328	P	37.7199	P	34.3345	P	38.3085	P
1416214_at	4.48421	P	3.22051	P	4.06903	A	6.47591	P	4.35386	M	3.09112	P	5.41237	P	3.70714	P	6.0147	P	5.13919	P	3.57294	P	5.4524	P	5.70777	P	6.21111	P	5.45656	P
1416215_at	12.378	P	14.0358	P	15.0756	P	12.548	P	13.3276	P	11.5485	P	11.5069	P	13.8271	P	13.3473	P	16.2122	P	13.5871	P	13.3376	P	15.6353	P	13.8313	P	16.0112	P
1416216_at	8.467	P	12.6014	P	7.30007	P	8.82888	P	9.97766	P	7.89703	P	7.95118	P	7.79376	P	12.58	P	10.9331	P	6.4468	P	9.4653	P	8.29289	P	9.63147	P	10.2928	P
1416217_a_at	191.008	P	205.037	P	195.246	P	204.435	P	191.833	P	186.545	P	199.628	P	200.531	P	195.436	P	187.582	P	203.883	P	202.501	P	189.13	P	201.847	P	187.521	P
1416218_x_at	8.93568	P	2.65772	P	7.3508	P	4.98535	P	10.2397	P	2.4209	P	5.66865	P	8.48729	P	7.96743	P	5.13919	P	6.50702	P	5.26624	P	4.6117	P	2.08183	P	1.79762	P
1416219_at	160.047	P	160.277	P	146.485	P	185.202	P	152.1	P	169.997	P	169.111	P	167.387	P	168.746	P	162.079	P	165.239	P	154.764	P	170.047	P	171.493	P	155.695	P
1416220_at	66.2749	P	66.6341	P	73.222	P	72.3368	P	75.2203	P	60.0704	P	66.6441	P	63.608	P	66.5816	P	67.9476	P	65.0476	P	63.4668	P	68.3618	P	70.5122	P	74.4468	P
1416221_at	1.88632	A	2.15697	A	1.01312	A	2.44091	A	1.58768	A	2.6641	P	1.67036	A	2.0923	P	2.17406	A	1.89864	A	1.55907	A	1.87675	A	0.88208	A	1.53075	A	1.58938	A
1416222_at	18.4134	P	22.261	P	28.0951	P	55.4169	P	37.5225	P	27.4205	P	32.1382	P	21.5346	P	44.1962	P	24.2065	P	19.3768	P	22.5951	P	32.0592	P	19.9118	P	32.4999	P
1416223_at	7.53651	A	6.35688	A	5.8686	A	11.0209	A	7.55791	A	9.47467	A	4.84121	A	8.07244	A	10.3271	A	8.25258	A	5.73937	A	6.50619	A	7.50611	A	7.08268	A	9.34197	A
1416224_at	4.70344	M	4.47767	A	3.55746	A	3.1246	A	2.40306	A	2.73211	A	3.46233	A	4.10413	A	5.61914	A	3.38159	A	3.79101	P	2.37786	A	3.35211	A	4.06726	A	3.97249	A
1416225_at	343.995	P	397.463	P	393.336	P	410.209	P	359.228	P	381.159	P	351.393	P	402.452	P	381.628	P	386.018	P	369.618	P	375.812	P	346.172	P	386.605	P	365.336	P
1416226_at	15.6533	P	11.8686	P	11.3081	P	14.139	P	9.09614	P	10.8865	P	11.8418	P	8.58545	P	12.5307	P	13.1496	P	10.1816	P	8.58565	P	11.5623	P	8.87373	P	10.1871	P
1416227_at	0.34693	A	0.371219	A	0.439734	A	0.526301	A	0.229984	A	0.349954	A	0.506522	A	0.178964	A	0.552616	A	0.27286	A	0.246575	A	0.266526	A	0.189934	A	0.192024	A	0.490594	A
1416228_at	12.2095	P	10.1312	P	12.6773	P	13.7793	P	9.79064	P	12.0115	P	9.47767	P	9.15249	P	11.3234	P	12.563	P	11.53	P	13.6757	P	13.7515	P	13.5698	P	14.0039	P
1416229_at	15.1556	P	15.5561	P	19.0015	P	18.2962	P	16.0318	P	14.1616	P	15.1096	P	14.5646	P	16.9189	P	18.1018	P	16.0519	P	18.2712	P	15.8612	P	14.3971	P	23.1937	P
1416230_at	17.1167	P	15.0071	P	18.8176	P	16.4008	P	13.6228	P	14.9427	P	12.3397	P	15.2803	P	16.4744	P	17.3703	P	15.298	P	17.7808	P	14.5259	P	16.3095	P	19.3943	P
1416231_at	4.30311	M	5.90927	A	6.0196	A	5.64478	P	4.52066	A	6.03595	P	4.55938	A	6.33098	P	6.00432	A	5.51211	P	4.88914	P	5.96403	P	7.09162	P	4.55138	P	5.92633	P
1416232_at	0.596526	A	0.0306525	A	0.228884	A	0.200557	A	0.102406	A	0.0533348	A	0.0632282	A	0.252208	A	0.0614528	A	0.166663	A	0.134356	A	0.402152	A	0.168264	A	0.069069	A	0.0940982	A
1416233_at	94.7651	P	89.8626	P	97.0841	P	104.643	P	92.8814	P	87.7588	P	93.1611	P	92.027	P	95.4541	P	97.1779	P	99.1325	P	93.1005	P	93.4754	P	99.3582	P	93.9406	P
1416234_at	31.8479	P	24.1852	P	25.8141	P	32.4008	P	29.6164	P	24.33	P	22.2759	P	30.2299	P	31.5421	P	26.6762	P	25.6071	P	32.2932	P	31.7945	P	27.9034	P	32.3292	P
1416235_at	21.8684	P	18.4886	P	22.332	P	21.3792	P	21.823	P	16.08	P	17.214	P	18.6426	P	25.3899	P	21.3406	P	17.9668	P	26.2083	P	22.2737	P	21.4788	P	27.5523	P
1416236_a_at	13.6672	P	23.9471	P	22.764	P	24.7916	P	22.3942	P	19.605	P	26.8276	P	20.0712	P	23.7443	P	26.3865	P	23.4495	P	24.4673	P	29.9003	P	28.0825	P	23.2221	P
1416237_at	17.4459	P	17.6222	P	18.4149	P	14.5783	P	17.9187	P	14.7451	P	18.074	P	17.7283	P	19.0913	P	20.8529	P	20.6664	P	22.0828	P	23.5206	P	20.8731	P	21.6123	P
1416238_at	4.21235	P	2.25386	P	2.3644	A	3.2084	P	1.97968	A	2.7224	P	3.09547	M	1.65498	A	3.57535	P	3.16861	A	1.76933	A	1.67281	M	2.36695	M	1.85694	M	1.83235	A
1416239_at	340.091	P	408.549	P	429.235	P	430.296	P	384.698	P	401.891	P	348.811	P	426.952	P	387.916	P	397.997	P	374.264	P	379.653	P	382.895	P	407.733	P	385.588	P
1416240_at	147.556	P	171.487	P	161.591	P	155.447	P	163.302	P	144.513	P	143.187	P	159.879	P	148.026	P	160.07	P	147.765	P	149.395	P	155.446	P	169.144	P	161.742	P
1416241_at	17.581	P	17.7548	P	17.6891	P	20.9848	P	16.3215	P	17.3847	P	18.4227	P	19.4807	P	19.6268	P	20.2889	P	15.0568	P	18.3555	P	19.3746	P	20.1253	P	18.3888	P
1416242_at	2.54457	M	3.71766	M	4.40037	P	3.89722	A	4.08604	M	3.27517	P	3.52063	P	4.30313	M	3.51066	P	3.16861	P	3.57294	P	3.40823	P	3.07304	P	3.0062	P	5.06417	P
1416243_a_at	69.2355	P	90.9667	P	78.3783	P	93.0751	P	77.7309	P	82.1708	P	87.6222	P	82.1616	P	95.4541	P	79.7605	P	80.6545	P	83.3281	P	85.4655	P	95.6621	P	82.1997	P
1416244_a_at	108.651	P	90.7185	P	115.233	P	100.498	P	92.963	P	93.0857	P	94.472	P	99.3084	P	99.7198	P	108.85	P	97.4463	P	107.582	P	124.137	P	115.058	P	114.654	P
1416245_at	43.5806	P	44.764	P	43.9254	P	53.3308	P	41.8647	P	43.7908	P	44.7975	P	44.5445	P	46.897	P	45.2516	P	43.4809	P	45.4245	P	44.2494	P	46.9797	P	44.6949	P
1416246_a_at	2.32214	A	1.61521	A	2.59175	A	2.65186	A	2.2404	A	1.32474	A	3.62887	A	1.53377	A	2.47393	A	2.30161	A	2.06977	A	2.4717	A	2.00949	A	2.07501	A	1.68653	A
1416247_at	20.2158	P	25.0751	P	29.4831	P	28.3161	P	30.7804	P	21.643	P	24.4324	P	21.7138	P	29.9408	P	23.3756	P	25.1921	P	29.9462	P	28.0182	P	24.7336	P	23.7896	P
1416248_at	75.7194	P	70.0539	P	74.3001	P	79.8733	P	82.948	P	78.1529	P	77.5408	P	77.606	P	80.612	P	79.4782	P	80.9871	P	85.7194	P	87.7856	P	86.002	P	86.9677	P
1416249_at	30.9231	P	31.4972	P	30.1245	P	30.9697	P	32.04	P	30.0404	P	29.5411	P	31.2948	P	39.1773	P	35.3602	P	30.7154	P	35.5442	P	36.7309	P	32.3724	P	35.3961	P
1416250_at	6.91803	P	4.59306	P	7.97749	P	6.70104	P	5.79713	P	3.48802	P	5.88345	P	5.11698	P	7.19092	P	4.85002	P	3.91133	P	4.58304	P	4.11817	P	6.08579	P	5.05717	P
1416251_at	0.32371	A	0.19298	A	0.470223	A	3.21887	A	0.229984	A	0.309504	A	0.532294	A	0.100263	A	0.589402	A	1.13859	A	1.48399	A	0.33042	A	0.498239	A	2.35504	A	0.421929	A
1416252_at	17.669	P	17.443	P	17.9426	P	16.6294	P	18.8382	P	16.127	P	16.2802	P	17.4884	P	21.2558	P	15.5112	P	17.0168	P	19.1827	P	17.3523	P	17.0331	P	16.5346	P
1416253_at	4.44545	A	4.54977	M	6.24637	A	4.08437	A	3.09353	A	4.36601	A	4.33537	A	4.51722	A	4.9273	A	5.0707	A	3.87372	A	3.5173	A	4.54223	A	3.72901	A	4.65804	A
1416254_a_at	6.31458	P	5.64601	P	4.35061	P	8.07757	P	5.52624	P	7.87799	P	6.27968	P	4.56895	P	6.34639	P	4.9946	A	5.5061	P	6.7384	P	5.06989	P	7.48779	P	5.80009	P
1416255_at	3.10494	A	1.34465	A	3.04863	A	2.9358	A	2.3889	A	4.4719	A	3.39568	A	3.03421	A	5.01151	A	5.26857	A	2.4304	A	3.05738	A	3.60303	A	5.20299	A	2.1034	A
1416256_a_at	20.2507	P	24.2725	P	18.3186	P	22.6497	P	22.3401	P	19.0902	P	21.2328	P	16.0049	M	21.4742	P	18.8639	P	19.0375	P	15.0351	P	16.9011	P	16.9338	P	21.6832	P
1416257_at	14.1327	P	16.238	P	14.4074	P	17.989	P	14.4267	P	14.6887	P	16.467	P	15.9201	P	18.0651	P	17.7666	P	13.5947	P	17.6429	P	15.8201	P	15.1261	P	15.2971	P
1416258_at	11.7813	P	5.573	A	6.27999	A	4.73736	A	3.86218	A	6.38027	A	6.38692	A	2.30136	A	3.26193	A	4.7587	A	3.43761	A	5.48343	A	4.45189	A	3.59111	A	2.93213	A
1416259_at	6.16941	P	7.22038	P	5.1659	P	5.9633	P	6.31094	P	5.72958	P	8.84626	P	5.0873	P	6.35673	P	5.46644	P	6.33391	P	6.56038	P	7.45086	P	5.70316	P	6.44554	P
1416260_a_at	9.80075	P	10.8425	P	13.3943	P	13.8792	P	5.91442	P	10.2237	P	13.0575	P	10.8682	P	14.941	P	13.5381	P	9.94807	P	11.584	P	8.53426	P	12.3201	P	12.9447	P
1416261_at	28.2562	P	27.0759	P	30.9002	P	39.17	P	34.1175	P	25.6434	P	36.8975	P	28.5208	P	32.935	P	38.5172	P	31.772	P	37.0887	P	33.6128	P	40.0383	P	36.9054	P
1416262_at	30.2509	P	22.4822	P	27.1801	P	31.6611	P	31.6564	P	20.746	P	26.9565	P	28.6546	P	28.3056	P	28.056	P	27.0104	P	31.8514	P	28.0046	P	30.5704	P	30.2456	P
1416263_at	1.77631	A	2.25386	A	2.78722	A	2.74661	A	0.80927	A	2.88747	A	3.03704	A	1.54089	A	2.99003	A	3.31313	A	1.57409	A	1.85323	A	1.59498	A	0.943103	A	1.86014	A
1416264_at	0.536831	A	1.46605	A	0.585185	A	0.614788	A	0.620099	A	0.470808	A	0.532294	A	1.08059	A	0.759098	A	0.538516	A	0.18671	A	0.505541	A	0.412525	A	0.521774	A	0.573096	A
1416265_at	2.27477	P	6.93185	P	6.29681	P	6.50662	P	3.79007	P	6.20815	P	5.08139	P	5.6298	P	8.36381	P	5.17725	P	3.43761	P	5.14985	P	4.93804	P	5.67535	P	4.63704	P
1416266_at	0.370041	A	1.06391	A	2.33199	A	0.932526	A	0.236454	A	0.67098	A	0.394585	A	1.28526	A	1.61053	A	0.98663	A	0.808612	A	0.592855	A	0.825369	A	0.349556	A	0.223396	A
1416267_at	5.20375	P	3.43307	P	3.61509	P	5.11951	P	5.13912	P	3.64267	P	3.85351	P	3.87606	P	5.713	P	5.61866	P	3.94893	P	4.76946	P	5.2017	P	4.97405	P	4.79105	P
1416268_at	9.99632	P	8.78483	P	7.37617	P	10.3558	P	7.49129	P	7.25863	P	7.64699	P	7.47784	P	11.3334	P	7.78814	P	8.93132	P	8.39263	P	6.82205	P	8.04723	P	7.94889	P
1416269_at	134.572	P	152.187	P	159.77	P	157.714	P	156.661	P	126.363	P	142.591	P	157.601	P	143.98	P	143.735	P	147.251	P	146.934	P	154.94	P	165.195	P	149.556	P
1416270_at	19.354	P	18.1917	P	24.964	P	20.0372	P	17.2761	P	16.0988	P	18.7308	P	18.7744	P	20.0182	P	22.9793	P	18.2835	P	19.2976	P	21.8784	P	20.9942	P	19.8122	P
1416271_at	51.2514	P	42.6129	P	48.7616	P	52.1525	P	49.4452	P	42.9059	P	49.6684	P	46.8073	P	50.7581	P	52.971	P	53.7827	P	55.0556	P	58.8717	P	55.4783	P	52.3242	P
1416272_at	11.902	P	14.9453	P	9.61179	P	13.1991	P	7.5283	P	9.58851	P	9.61697	P	9.77382	P	12.6884	P	8.40486	P	7.94488	P	10.4289	P	10.5244	P	9.86323	P	8.49042	P
1416273_at	7.43057	P	7.25742	A	9.92799	A	10.4163	P	9.88039	P	11.6714	P	11.4742	P	11.6761	P	15.087	P	12.5935	P	9.75224	P	9.87397	P	7.94103	P	9.99671	P	13.9121	P
1416274_at	5.36338	P	4.54256	P	5.29949	P	6.77262	P	6.67158	P	5.6721	P	6.74143	P	7.5831	P	8.4855	P	7.6511	P	6.94359	P	6.91637	P	6.58001	P	6.05794	P	5.82113	P
1416275_at	0.514328	A	0.67046	A	0.919043	A	0.867116	A	0.700932	A	0.800457	A	0.59235	A	0.793539	A	0.99705	A	0.857486	A	0.763614	A	0.775019	A	0.562406	A	0.782063	A	0.959241	A
1416276_a_at	178.102	P	187.402	P	181.275	P	197.945	P	184.219	P	164.049	P	189.186	P	176.916	P	190.085	P	183.969	P	185.76	P	174.987	P	188.306	P	195.998	P	193.209	P
1416277_a_at	206.229	P	240.109	P	226.36	P	257.859	P	226.482	P	212.576	P	225.905	P	250.563	P	232.912	P	228.016	P	231.355	P	222.673	P	225.645	P	246.079	P	237.855	P
1416278_a_at	86.927	P	116.246	P	115.973	P	122.806	P	105.069	P	107.683	P	111.062	P	111.484	P	114.308	P	102.621	P	105.016	P	105.874	P	110.193	P	119.017	P	108.136	P
1416279_at	19.5056	P	16.4009	P	18.0825	P	23.3381	P	23.2365	P	18.8561	P	16.9137	P	21.9789	P	25.1084	P	20.1136	P	22.5067	P	22.1134	P	20.1732	P	18.5816	P	22.3923	P
1416280_at	21.388	P	18.5512	P	19.5274	P	20.9552	P	15.4148	P	18.65	P	18.8361	P	15.7273	P	21.8063	P	23.3833	P	19.6332	P	17.7425	P	19.5179	P	17.2816	P	19.1606	P
1416281_at	26.5313	P	24.344	P	35.991	P	27.0939	P	23.7316	P	18.8186	P	27.7621	P	28.2455	P	23.4048	P	26.5619	P	22.9517	P	24.4368	P	28.3376	P	27.3161	P	23.6548	P
1416282_at	33.4617	P	37.8001	P	40.2436	P	45.344	P	38.7049	P	35.9799	P	41.6629	P	36.32	P	43.1397	P	46.2507	P	42.892	P	39.7729	P	44.0736	P	43.185	P	41.0445	P
1416283_at	7.1121	P	8.35848	P	8.63155	P	7.37503	P	6.64948	P	8.93356	P	8.17305	P	6.98982	P	10.107	P	8.84648	P	5.11484	P	8.07598	P	7.66492	P	7.67651	P	10.0955	P
1416284_at	26.5371	P	23.4081	P	25.0613	P	26.5655	P	21.3064	P	22.0819	P	29.4204	P	24.2913	P	28.5568	P	23.8635	P	24.234	P	25.819	P	23.0302	P	23.812	P	29.1794	P
1416285_at	69.0594	P	75.1168	P	83.0198	P	85.3127	P	71.4526	P	70.1963	P	75.4254	P	79.3246	P	79.2536	P	73.602	P	72.8768	P	77.0182	P	82.6951	P	86.302	P	77.6848	P
1416286_at	0.189553	A	0.0982976	A	0.470223	A	0.211981	A	0.294973	A	0.167013	A	0.247384	A	0.126321	A	0.250438	A	0.27286	A	0.15679	A	0.306476	A	0.211575	A	0.107636	A	0.230223	A
1416287_at	2.73892	A	5.1652	A	3.76343	A	4.71668	A	3.73963	A	4.44303	A	4.33537	A	3.89076	A	5.15863	A	5.90027	A	4.82144	A	6.86995	A	3.97902	A	4.32994	A	4.61604	A
1416288_at	90.9121	P	70.1973	P	79.4777	P	83.9161	P	66.5404	P	73.3827	P	84.6568	P	85.3696	P	89.7769	P	91.8348	P	95.4803	P	87.7557	P	90.8355	P	92.225	P	99.0081	P
1416289_at	16.6928	P	15.8581	P	17.6717	P	17.9593	P	14.7836	P	15.347	P	15.6544	P	18.1387	P	21.0467	P	17.0808	P	15.8031	P	19.175	P	18.4594	P	18.8304	P	20.3011	P
1416290_a_at	15.6237	P	34.0654	P	19.8344	P	30.1217	P	27.9945	P	23.3977	P	29.1066	P	24.5652	P	22.876	P	22.1333	P	24.2416	P	26.1396	P	25.1479	P	27.9965	P	29.016	P
1416291_at	26.4229	P	30.6034	P	30.4543	P	32.6439	P	29.5071	P	29.4276	P	26.6261	P	30.0407	P	34.039	P	30.9531	P	29.4023	P	29.969	P	35.0028	P	32.1425	P	32.4003	P
1416292_at	58.9451	P	67.3998	P	69.7888	P	71.8151	P	62.0277	P	59.7497	P	62.95	P	59.9888	P	69.8278	P	69.9774	P	60.0078	P	67.1577	P	75.4251	P	69.47	P	66.7651	P
1416293_at	0.809732	A	0.813504	A	0.569804	A	1.87893	A	2.45266	A	1.49198	A	1.33259	A	1.05949	A	1.92756	A	1.7314	A	0.846113	A	0.972533	A	1.46827	A	1.94547	A	1.79762	A
1416294_at	18.226	P	16.766	P	17.6717	P	18.3061	P	18.271	P	17.0939	P	16.8	P	17.4652	P	23.6972	P	18.239	P	18.1553	P	19.6344	P	18.316	P	17.6153	P	21.584	P
1416295_a_at	4.02393	P	3.73192	P	3.24525	A	5.18139	P	2.1416	P	3.51703	P	3.56227	P	2.38806	P	3.8547	M	2.40047	A	2.0247	P	1.74343	A	3.05908	P	3.7773	P	3.57419	P
1416296_at	2.15264	A	2.62276	A	1.79976	A	4.59252	A	0.931823	A	1.85479	A	3.28732	A	3.33353	A	3.49988	A	3.3892	A	3.37746	A	2.89351	A	0.590896	A	4.33685	A	4.10533	A
1416297_s_at	2.6117	A	4.03931	A	5.3914	A	2.70451	A	4.26693	A	2.77097	A	4.16931	A	3.63378	A	4.37739	A	3.93694	A	4.58072	A	2.67488	A	3.92335	A	3.37757	A	3.54626	A
1416298_at	0.589087	A	1.81304	A	2.24294	A	1.95343	A	0.694182	A	1.82543	A	1.31567	A	2.58351	A	4.8008	A	0.705577	A	0.388845	A	2.33094	A	2.26189	A	1.16537	A	3.39263	A
1416299_at	0.107562	A	0.0810133	A	0.12591	A	0.189113	A	0.10868	A	0.156763	A	0.626623	A	0.113266	A	0.722982	A	0.151497	A	0.216639	A	0.146262	A	0.14656	A	0.211613	A	0.0873229	A
1416300_a_at	198.301	P	243.695	P	239.596	P	241.156	P	220.64	P	214.848	P	222.9	P	230.5	P	234.108	P	249.34	P	232.029	P	264.044	P	235.479	P	275.414	P	234.377	P
1416301_a_at	0.34693	A	0.0639388	A	0.236318	A	0.504108	A	0.446434	A	0.136224	A	0.0721072	A	0.106758	A	0.314876	A	0.219755	A	0.531206	A	0.242527	A	0.297893	A	0.0818885	A	0.325958	A
1416302_at	0.14075	A	0.10992	A	0.794177	A	1.44054	A	0.210617	A	0.2791	A	0.0809684	A	0.198853	A	0.237418	A	0.295622	A	0.209156	A	0.242527	A	0.182714	A	0.172473	A	0.100878	A
1416303_at	44.2085	P	45.5125	P	40.541	P	42.4921	P	36.916	P	38.1525	P	33.2788	P	36.4469	P	39.8593	P	38.9062	P	34.693	P	36.3051	P	35.7213	P	36.3851	P	41.465	P
1416304_at	34.6728	P	36.523	P	40.8384	P	34.3446	P	31.4373	P	31.395	P	31.6078	P	34.9801	P	32.806	P	35.2382	P	32.5192	P	30.7084	P	34.2163	P	29.5733	P	34.0224	P
1416305_at	0.685303	A	4.0035	A	3.73869	A	0.73581	A	1.8393	A	1.68828	A	0.463523	A	1.49106	A	3.06633	A	2.59818	A	1.40141	A	3.5173	A	1.60201	A	0.990174	A	0.559339	A
1416306_at	0.0907074	A	0.0752965	A	0.133183	A	0.131524	A	0.0899035	A	0.115626	A	0.0721072	A	0.113266	A	0.158095	A	0.0832721	A	0.351395	A	0.186432	A	0.124817	A	0.0626754	A	0.0873229	A
1416307_at	15.5468	P	17.4975	P	15.6057	M	20.8861	P	15.7498	P	15.2906	P	15.2642	P	15.5115	P	17.4397	P	15.016	P	13.8735	P	16.5926	P	18.8897	P	17.4022	P	18.8278	P
1416308_at	66.9811	P	97.7106	P	77.0026	P	154.753	P	143.336	P	147.161	P	152.147	P	141.192	P	157.738	P	171.962	P	150.732	P	161.158	P	190.717	P	176.683	P	196.486	P
1416309_at	0.544317	A	1.43227	A	1.36066	A	2.60971	A	1.49718	A	0.400393	A	1.36642	A	0.332952	A	1.9613	A	1.12339	A	1.25879	A	0.584923	A	1.66532	A	0.990174	A	0.278056	A
1416310_at	1.14031	A	1.18376	A	2.3563	A	1.21441	A	0.275411	A	1.69809	P	1.6282	A	0.835351	A	1.88251	A	1.62498	A	1.55907	A	1.61001	A	0.6336	A	0.178986	A	1.61713	A
1416311_s_at	0.707369	A	0.702829	A	0.236318	A	0.845278	A	0.734722	A	0.93945	A	0.780496	A	0.661648	A	1.00883	A	0.189415	A	0.613657	A	0.57699	A	0.132069	A	2.43028	A	0.703922	A
1416312_at	14.6745	P	16.9837	P	13.0399	P	16.8778	P	14.0093	P	13.4456	P	14.9469	P	16.4371	P	15.4663	P	14.9703	P	18.2081	P	17.5126	P	17.0036	P	16.1464	P	16.7256	P
1416313_at	2.24767	A	2.89615	A	2.47798	A	2.134	A	2.11341	A	2.47931	M	2.27567	A	2.59076	A	3.49988	A	2.42328	A	2.483	A	1.40573	A	3.4288	A	2.39608	A	2.38171	A
1416314_at	2.49077	A	1.45929	A	3.45876	A	2.3458	A	2.58746	A	2.83894	A	2.89507	A	0.905196	A	1.02061	A	2.02789	A	2.73851	A	2.84668	A	2.7727	A	1.69369	A	0.924702	A
1416315_at	14.3829	P	14.8218	P	17.2787	P	15.0071	P	15.7422	P	13.4644	P	16.1096	P	13.758	P	17.9017	P	18.9096	P	15.7202	P	17.8728	P	18.6097	P	17.9633	P	18.6012	P
1416316_at	330.718	P	358.441	P	376.205	P	354.532	P	324.479	P	353.091	P	314.142	P	360.477	P	344.606	P	339.461	P	337.327	P	315.563	P	320.342	P	353.218	P	341.894	P
1416317_a_at	7.77917	P	7.5764	P	8.66558	P	6.4247	P	7.06251	P	5.32699	P	7.38374	P	5.36203	P	7.80442	P	7.43032	P	7.51573	P	7.44228	P	7.51301	P	8.12421	P	7.73096	P
1416318_at	4.05646	P	3.63927	P	4.45015	P	1.67623	A	1.79727	A	2.38194	A	2.64425	P	3.79524	P	4.8008	A	4.01302	A	2.70845	A	2.72174	A	4.63948	P	4.41295	P	3.21116	P
1416319_at	140.65	P	155.399	P	170.443	P	169.616	P	164.312	P	155.866	P	153.307	P	144.575	P	159.181	P	164.133	P	155.492	P	162.177	P	192.351	P	151.593	P	152.229	P
1416320_at	7.06205	P	7.16114	P	6.14555	P	9.45678	P	6.51692	P	7.35398	P	7.14505	P	6.0248	P	8.56656	P	7.67394	P	5.90493	P	7.31084	P	8.07903	P	7.05475	P	7.54821	P
1416321_s_at	16.8577	P	16.3311	P	17.1914	P	18.5933	P	18.4472	P	14.5004	P	16.7025	P	13.9729	P	18.4396	P	16.296	P	14.2654	P	14.9967	P	15.3341	P	14.2556	P	14.972	P
1416322_at	0.722052	A	0.490966	A	0.562119	A	0.614788	A	0.275411	A	0.581067	A	0.60949	A	0.212151	A	0.428655	A	0.614447	A	0.328929	A	0.338397	A	0.583775	A	0.555029	A	0.442519	A
1416323_at	4.5294	P	6.2246	P	5.58377	A	7.19142	P	5.83377	P	4.56813	P	5.33793	P	4.8501	P	5.32641	P	5.74805	P	5.55877	P	6.02602	M	4.72282	P	4.7453	P	6.29114	P
1416324_s_at	4.9027	P	4.35524	P	4.8658	P	5.90169	P	6.29623	P	5.58586	P	4.89092	P	5.07988	P	6.13923	P	5.00221	P	4.04669	P	3.40823	P	3.17075	P	4.44755	P	5.2253	P
1416325_at	0.831546	P	1.30432	A	1.40039	A	1.28992	P	2.21215	A	1.27548	P	1.72092	A	1.32776	M	2.30768	P	2.25599	P	1.96461	A	1.81403	P	1.39078	A	1.61897	P	0.641924	A
1416326_at	10.2709	A	6.54085	A	8.14719	A	8.45349	A	6.69369	A	7.30631	A	6.76616	A	6.6152	A	10.2371	A	6.92788	A	6.11565	A	7.92919	A	6.84279	A	6.8175	A	7.97701	A
1416327_at	43.3491	P	52.0228	P	46.5495	P	66.107	P	54.3194	P	41.2273	P	47.6971	P	49.9717	P	55.265	P	59.4556	P	49.2885	P	58.5548	P	57.5377	P	70.2279	P	48.155	P
1416328_a_at	34.3983	P	41.4578	P	48.3533	P	35.1405	P	35.1542	P	32.5076	P	33.8248	P	34.9009	P	41.8732	P	40.9348	P	35.9611	P	41.3537	P	40.5701	P	42.9828	P	44.5237	P
1416329_at	26.7595	P	23.0596	P	29.6345	P	24.2419	P	24.7153	P	22.3807	P	23.9884	P	24.4243	P	27.7466	P	26.5314	P	20.5457	P	24.3145	P	29.187	P	27.8532	P	24.925	P
1416330_at	103.85	P	109.13	P	97.5404	P	111.02	P	97.0218	P	91.8863	P	105.8	P	101.008	P	90.1545	P	93.9567	P	98.6108	P	94.2459	P	110.274	P	94.1228	P	108.122	P
1416331_a_at	19.4823	P	15.1848	P	19.8607	P	19.4739	P	19.7903	P	17.5441	P	22.1385	P	18.883	P	20.885	P	21.3864	P	20.9303	P	16.9607	P	20.6099	P	20.1111	P	21.4493	P
1416332_at	3.389	P	5.82144	P	5.79315	P	5.44928	P	3.63882	P	5.3078	P	5.6108	P	3.7879	P	5.62957	P	4.44672	P	3.38498	P	5.90979	P	6.15792	P	6.232	P	5.27435	P
1416333_at	4.31606	M	5.82876	P	6.57446	P	5.3566	P	5.51162	P	5.31739	P	5.45372	P	6.27119	P	6.3981	P	6.77563	P	4.14446	P	5.14209	A	5.20864	P	3.867	M	3.73487	A
1416334_at	0.603957	A	1.40528	A	3.78817	A	1.41905	A	1.01388	A	0.611066	A	2.10782	A	0.800503	A	2.34099	A	1.53377	A	0.598664	A	1.61001	A	1.34848	A	1.49006	A	0.717706	A
1416335_at	97.4874	P	105.742	P	107.578	P	123.245	P	106.586	P	108.806	P	114.668	P	107.711	P	130.68	P	105.842	P	108.54	P	99.9334	P	110.394	P	121.351	P	120.816	P
1416336_s_at	7.33076	P	8.18679	P	7.92661	P	12.7785	P	7.66159	P	7.43025	P	9.68252	P	10.5334	P	9.75619	P	11.0778	P	9.41331	P	9.18761	P	11.1569	P	10.5099	P	9.94759	P
1416337_at	90.3099	P	107.85	P	126.374	P	120.325	P	115.147	P	95.865	P	109.519	P	116.409	P	111.521	P	114.232	P	107.058	P	111.803	P	127.829	P	129.463	P	130.512	P
1416338_at	3.86101	P	3.98202	P	3.80468	P	5.48016	P	2.304	P	3.10081	P	3.76202	P	3.47988	A	3.53224	P	3.74674	P	4.34002	P	2.91693	P	5.06989	P	4.90471	P	4.10533	P
1416339_a_at	26.2346	P	27.1558	P	29.7414	P	28.9411	P	28.883	P	28.4244	P	29.9515	P	26.4306	P	32.1791	P	29.7333	P	24.6565	P	26.7579	P	29.9071	P	27.7243	P	26.5367	P
1416340_a_at	63.0312	P	70.7121	P	64.5821	P	70.2115	P	56.679	P	58.8792	P	63.9752	P	61.4017	P	65.0115	P	61.6071	P	60.4989	P	66.8628	P	70.0359	P	62.2486	P	63.2166	P
1416341_at	10.624	P	8.41825	P	5.94409	P	9.83085	P	9.17818	P	12.1059	P	6.76616	P	8.78188	P	11.8094	P	10.5218	P	8.26112	P	10.4905	P	11.6104	P	9.99671	P	8.18797	P
1416342_at	1.18998	A	0.396267	A	0.739771	A	1.49421	A	1.07559	A	1.75688	A	0.78903	A	0.668569	A	1.88251	A	2.47651	A	1.29632	A	1.146	A	0.110297	A	1.27343	A	1.43681	A
1416343_a_at	182.454	P	189.813	P	177.618	P	210.295	P	210.591	P	161.01	P	189.139	P	175.367	P	175.958	P	172.443	P	170.038	P	193.272	P	186.32	P	182.892	P	186.748	P
1416344_at	180.294	P	205.683	P	197.931	P	189.71	P	198.888	P	173.562	P	195.641	P	210.656	P	177.995	P	195.931	P	192.527	P	196.923	P	197.026	P	199.03	P	188.127	P
1416345_at	54.6819	P	47.4323	P	52.7145	P	56.8509	P	44.5579	P	43.4314	P	47.9126	P	46.8473	P	56.6137	P	56.1979	P	49.3111	P	50.6898	P	63.8881	P	58.0845	P	56.5533	P
1416346_at	26.7823	P	19.7887	P	21.4425	P	24.3794	P	18.9994	P	20.5871	P	20.3832	P	21.7294	P	26.7384	P	23.2918	P	20.7569	P	24.3375	P	27.957	P	23.3407	P	25.3154	P
1416347_at	5.42077	P	8.24649	P	10.9389	P	8.43318	P	9.75325	P	6.40895	P	8.68214	P	10.792	P	10.9655	P	11.4281	P	8.3816	P	11.2684	P	10.6481	P	9.35771	P	7.75205	P
1416348_at	2.31537	A	1.43227	A	1.96049	A	2.12339	A	0.446434	A	2.59605	A	1.01041	A	1.3632	A	1.3237	A	2.07351	A	0.216639	A	0.441945	A	1.08731	A	0.435504	A	0.690141	A
1416349_at	21.1331	P	18.6215	P	24.3536	P	20.6691	P	18.8536	P	17.8629	P	19.8893	P	19.9935	P	21.3603	P	19.3058	P	17.2128	P	18.5623	P	20.644	P	19.6129	P	20.9106	P
1416350_at	2.22733	P	3.1004	P	1.64756	A	2.88328	P	2.55906	A	2.92628	P	1.84722	P	2.59801	P	2.97912	P	2.17235	P	1.62665	A	1.78266	P	3.30329	P	3.23993	A	2.91818	P
1416351_at	24.7126	P	25.0592	P	30.5524	P	25.7329	P	22.8731	P	24.4884	P	22.6881	P	23.9783	P	27.6626	P	24.7172	P	25.1846	P	21.7616	P	25.6651	P	26.3712	P	26.977	P
1416352_s_at	50.8698	P	63.6437	P	58.6965	P	74.9527	P	59.4352	P	54.6973	P	59.9843	P	58.7707	P	67.8079	P	57.0447	P	55.2331	P	59.6072	P	70.7552	P	65.61	P	70.3581	P
1416353_at	11.7028	P	8.27634	P	8.99761	P	8.87956	P	9.23786	P	10.6309	P	9.79721	P	6.89235	P	10.3171	P	9.91257	P	9.94054	P	10.814	P	10.4556	P	11.3967	P	10.0392	P
1416354_at	7.03702	A	4.41283	A	5.05745	A	8.45349	A	4.85498	A	3.2558	A	5.86693	A	3.37742	A	6.04585	A	7.24	A	5.84472	A	5.50669	A	5.94329	A	5.80051	A	5.23231	A
1416355_at	1.04051	A	1.1504	A	3.12231	A	1.41905	A	2.46684	M	1.26562	A	1.63663	A	0.835351	A	2.95728	M	1.92905	A	1.42393	A	1.42931	A	1.46827	P	1.37489	A	1.35364	P
1416356_at	5.60539	P	4.89676	P	7.88422	P	8.4738	P	5.70922	P	7.39212	P	6.27968	P	5.60002	P	8.18103	P	6.25801	P	3.87372	P	5.87104	P	8.45841	P	6.10667	P	8.47635	P
1416357_a_at	0.875055	A	1.40528	A	0.66231	A	0.392643	A	0.77535	A	0.740752	A	0.437692	A	0.312696	A	1.12616	A	0.40946	A	1.01115	A	0.394188	A	0.498239	A	0.521774	A	0.456251	A
1416358_at	3.21084	A	1.9502	A	1.55969	A	2.58863	A	1.90944	A	1.12747	A	3.72874	A	0.448473	A	2.56228	A	2.65902	A	1.16873	A	2.73736	A	2.54194	A	2.58774	A	0.917795	A
1416359_at	11.7632	P	10.1916	P	9.2107	P	10.2549	P	8.8055	P	8.27769	P	12.4295	P	8.36654	P	13.1902	P	8.98354	P	8.93885	P	10.0744	P	9.43697	P	10.531	P	9.81377	P
1416360_at	4.29663	P	5.6168	A	6.23797	A	6.31202	A	5.47505	M	4.87578	P	6.41991	P	5.18377	P	8.5463	P	5.39795	M	5.57382	P	5.25848	P	5.77013	P	4.55138	A	6.3543	P
1416361_a_at	1.11898	A	0.484617	A	2.15402	A	1.32224	A	0.519637	A	0.860077	A	1.11231	A	0.758753	A	1.62193	P	1.35896	A	0.778613	A	0.695877	A	0.782805	A	0.708455	A	0.697031	A
1416362_a_at	20.3844	P	13.26	P	12.8068	P	19.7507	P	12.0133	P	19.1557	P	18.7146	P	18.7666	P	24.7702	P	18.1628	P	19.0073	P	20.3233	P	21.4011	P	15.6645	P	21.3996	P
1416363_at	2.22055	A	0.452948	A	0.608285	A	2.47259	P	1.08933	A	1.27548	A	1.72934	A	1.68355	A	2.46287	A	1.10819	A	0.996146	A	1.53147	A	1.41896	A	0.455386	A	0.662585	A
1416364_at	84.6192	P	89.7514	P	101.752	P	104.325	P	104.544	P	113.316	P	106.02	P	111.369	P	130.437	P	113.385	P	121.958	P	120.586	P	127.849	P	115.58	P	121.118	P
1416365_at	79.5942	P	72.3335	P	72.5588	P	81.2153	P	68.3214	P	81.6972	P	74.3713	P	95.1324	P	97.3412	P	89.6365	P	99.4275	P	103.841	P	106.127	P	93.6831	P	98.1538	P
1416366_at	94.3526	P	98.8114	P	126.731	P	117.039	P	128.935	P	94.4755	P	122.968	P	113.661	P	116.356	P	133.854	P	114.591	P	129.084	P	124.457	P	125.608	P	132.786	P
1416367_at	22.7865	P	28.6201	P	32.4181	P	33.3828	P	29.2262	P	28.1177	P	32.3873	P	34.0535	P	33.11	P	29.3978	P	27.033	P	32.8111	P	32.8259	P	32.1497	P	29.7552	P
1416368_at	23.7768	P	25.9269	P	24.1237	P	32.4299	P	17.322	P	41.5133	P	25.9731	P	21.519	P	30.8023	P	20.6395	P	25.3505	P	22.0599	P	27.8755	P	25.3126	P	22.4632	P
1416369_at	17.4576	P	23.4398	P	28.2729	P	27.5048	P	25.3667	P	18.9684	P	27.3191	P	19.8303	P	30.9411	P	24.7172	P	20.5382	P	27.2387	P	27.5627	P	25.2054	P	29.1794	P
1416370_at	6.45951	P	5.6314	P	5.97764	P	7.59925	P	4.31038	P	5.38453	P	6.87327	P	4.76866	P	7.46744	P	6.39502	P	5.26532	P	5.85554	P	7.25054	P	5.16135	P	5.02215	P
1416371_at	2.49077	A	5.20881	A	4.51656	A	5.32569	A	6.50956	M	0.879933	A	4.96547	A	3.86136	P	4.33489	A	5.6491	A	3.37746	A	5.91754	A	4.18772	M	4.42679	M	5.63181	P
1416372_at	29.0563	P	27.8994	P	26.3016	P	25.7035	P	24.9479	P	25.3082	P	23.399	P	22.1271	P	25.8025	P	22.9717	P	23.2836	P	24.3604	P	24.8212	P	22.47	P	28.5754	P
1416373_at	33.6918	P	40.8687	P	45.3453	P	43.7164	P	42.5136	P	44.9978	P	45.2131	P	42.7643	P	44.5209	P	43.9244	P	39.0639	P	46.4795	P	47.1685	P	52.5918	P	48.519	P
1416374_at	20.4193	P	19.6945	P	18.8263	P	21.6355	P	17.5667	P	17.1408	P	17.9037	P	16.329	P	21.9011	P	18.0104	P	17.4842	P	20.3922	P	24.5081	P	19.2642	P	16.5629	P
1416375_at	7.52406	P	8.03022	P	6.7261	A	9.54781	P	7.30635	P	6.72423	P	8.12375	P	8.41181	P	8.57668	P	8.98354	P	7.24471	P	8.15322	P	8.57563	P	7.66253	P	9.40533	P
1416376_at	16.8047	P	16.4087	P	14.7804	P	24.3009	P	16.6726	P	13.8037	P	17.49	P	14.2648	P	24.2624	P	16.075	P	12.3965	P	14.8585	P	18.0973	P	12.4683	P	21.5131	P
1416377_at	4.58102	P	3.32669	P	3.59862	P	4.09476	P	3.52374	P	3.64267	P	4.07794	P	4.65767	P	4.94836	P	2.87958	P	3.56542	P	4.01552	P	4.14599	P	3.12303	P	3.8956	P
1416378_at	5.89104	P	10.4865	P	4.50826	M	10.4466	P	6.74527	P	8.42986	P	4.85778	P	6.87736	P	9.43464	P	7.02684	P	7.719	P	6.19644	P	7.72015	P	7.34805	P	6.05259	P
1416379_at	1.83137	A	3.24173	A	2.08943	A	3.11412	A	1.68536	A	0.998896	A	2.52707	A	0.961205	A	0.747073	A	2.38526	A	2.67087	A	0.497596	A	1.77779	A	1.44262	A	1.89487	A
1416380_at	2.29508	P	3.12158	P	4.64949	A	4.04281	A	3.55249	M	3.69097	P	4.1527	M	2.56177	P	4.4941	P	2.4537	M	3.40753	P	4.15553	P	3.35908	P	4.37836	M	2.39563	M
1416381_a_at	92.3511	P	94.7643	P	114.549	P	103.968	P	112.877	P	81.26	P	88.0728	P	101.921	P	95.719	P	94.8269	P	90.3615	P	92.8669	P	110.728	P	97.5831	P	92.2615	P
1416382_at	65.6699	P	79.8763	P	66.5087	P	68.6068	P	55.0389	P	77.8429	P	60.9148	P	47.4156	P	66.003	P	53.6499	P	79.0747	P	59.9933	P	54.4369	P	66.1632	P	65.0264	P
1416383_a_at	99.5907	P	104.093	P	116.638	P	103.528	P	94.2444	P	86.3306	P	87.5905	P	112.63	P	87.5781	P	109.529	P	92.4785	P	100.061	P	122.528	P	108.103	P	102.311	P
1416384_a_at	48.2974	P	41.2532	P	48.571	P	55.0056	P	45.629	P	41.338	P	46.675	P	47.3275	P	47.0946	P	50.7511	P	48.3972	P	51.7816	P	55.0033	P	47.1388	P	48.7617	P
1416385_a_at	60.3739	P	63.4675	P	63.8395	P	73.6925	P	62.6946	P	54.734	P	59.0456	P	63.2846	P	65.9504	P	61.5079	P	59.0407	P	60.5685	P	65.9404	P	67.4302	P	67.4377	P
1416386_a_at	27.5456	P	24.9717	P	25.7078	P	29.8584	P	25.8169	P	26.146	P	23.9319	P	22.8139	P	28.7429	P	26.7143	P	25.1544	P	24.834	P	28.392	P	29.394	P	28.0141	P
1416387_at	15.3394	P	16.2224	P	17.7853	P	17.2848	P	14.7684	P	16.6903	P	15.6057	P	16.9702	P	18.5067	P	17.0198	P	16.3534	P	15.5416	P	13.2646	P	15.0553	P	15.9476	P
1416388_at	1.49913	A	2.49015	A	0.311102	A	0.504108	A	3.73963	A	2.74183	A	2.30083	A	3.0415	A	3.40268	A	2.67423	A	2.45294	A	1.82187	A	3.53335	A	2.68368	A	2.11731	A
1416389_a_at	15.8427	P	12.9764	P	13.5154	P	17.126	P	17.7197	P	14.058	P	17.6847	P	15.4884	P	17.536	P	19.7097	P	17.8084	P	16.2628	P	18.8693	P	21.8995	P	19.8689	P
1416390_at	3.33628	P	1.16374	P	3.04045	P	3.08268	P	1.65045	P	2.16748	P	4.12778	P	2.18593	P	4.12196	P	3.22946	P	1.97212	P	2.90912	P	3.37303	P	4.28153	P	2.64635	P
1416391_at	3.42192	A	3.47567	A	3.74694	A	3.70977	A	3.76845	A	2.45011	A	4.20253	A	2.81582	A	3.68296	A	3.88369	A	3.16696	A	2.78422	A	3.05908	A	3.22617	P	3.15533	A
1416392_a_at	146.503	P	148.971	P	143.12	P	151.457	P	145.012	P	129	P	121.427	P	139.804	P	140.175	P	133.213	P	132.05	P	137.201	P	147.913	P	136.508	P	140.222	P
1416393_at	34.3367	P	32.1099	P	31.4	P	32.4494	P	29.0234	P	34.8139	P	32.323	P	34.4573	P	34.9021	P	34.4605	P	30.2853	P	32.3389	P	35.8839	P	37.2924	P	32.9481	P
1416394_at	39.3553	P	34.6161	P	38.0926	P	39.8757	P	36.7822	P	31.8401	P	35.2133	P	35.5507	P	38.0023	P	31.9519	P	36.565	P	38.7922	P	36.1076	P	35.6725	P	34.2431	P
1416395_at	15.677	P	14.5904	P	10.7759	P	16.371	P	10.075	P	12.7855	P	12.5192	P	13.3591	P	15.8739	P	10.7427	P	10.6411	P	11.6763	P	12.9834	P	10.7068	P	12.0837	P
1416396_at	3.01871	A	2.77679	A	1.35272	A	3.40713	A	2.90067	A	3.02327	A	3.05374	A	2.79401	A	3.92966	A	4.04346	A	2.2651	A	3.34588	A	2.61888	A	3.15053	A	2.1034	A
1416397_at	3.88058	P	3.28419	P	5.36633	P	3.06171	P	2.67275	P	3.65233	P	2.97859	P	1.12988	P	4.96942	P	2.2712	P	2.12987	P	2.80764	P	3.60303	P	2.26618	P	3.14836	P
1416398_at	2.3289	A	1.17041	A	2.76276	A	1.56924	A	1.27535	A	1.38381	A	1.67878	A	1.24282	A	1.10277	A	1.39696	A	0.55369	A	0.775019	A	1.46827	M	1.41552	A	1.52001	A
1416399_a_at	21.9898	P	26.9641	P	21.5217	P	23.3479	P	21.1446	P	21.6524	P	21.0953	P	18.2782	P	23.4897	P	22.7125	P	20.7569	P	21.5016	P	23.2414	P	20.8232	P	20.5562	P
1416400_at	5.96705	P	7.65812	P	5.65074	A	9.23413	P	7.29896	P	7.09649	P	6.23843	P	7.44778	P	7.02671	P	8.29065	M	6.75541	P	8.44668	P	9.25789	P	6.42706	P	6.68421	P
1416401_at	50.5699	P	40.5416	P	49.9962	P	61.2605	P	57.6078	P	49.0107	P	55.6387	P	48.8653	P	48.5659	P	53.7033	P	43.5036	P	46.4644	P	49.3227	P	53.063	P	57.9469	P
1416402_at	12.7867	P	12.0668	P	13.5413	P	14.7379	P	13.7895	P	14.4816	P	14.9388	P	12.9453	P	19.9037	P	14.2161	P	13.022	P	14.2903	P	14.6013	P	12.6164	P	15.6365	P
1416403_at	6.88042	P	5.06353	P	6.66711	P	9.68937	P	7.3877	P	6.72423	P	9.4039	P	6.488	P	8.49563	P	6.87459	P	7.09415	P	6.84673	P	7.67183	P	5.98139	P	8.31457	P
1416404_s_at	158.386	P	197.251	P	179.256	P	202.636	P	173.422	P	173.975	P	178.86	P	179.353	P	177.382	P	174.803	P	169.039	P	195.157	P	190.976	P	196.526	P	176.495	P
1416405_at	27.2723	P	29.4864	P	36.9514	P	34.7718	P	36.9397	P	26.267	P	27.8588	P	23.6499	P	30.5802	P	34.3156	P	25.3279	P	31.0818	P	29.7305	P	33.2777	P	31.2482	P
1416406_at	5.459	A	3.48988	A	6.06997	A	12.8386	A	6.23743	A	4.28897	A	7.52361	A	2.30858	A	6.87252	A	4.57607	A	4.78382	A	9.41902	A	6.03331	A	5.71011	A	6.60698	A
1416407_at	7.58634	P	7.74733	P	11.6692	P	10.9505	P	8.5673	P	8.2872	P	8.0498	P	6.33845	P	9.61561	P	9.72219	P	7.92229	P	8.35402	P	7.59588	P	8.25021	P	10.913	P
1416408_at	327.521	P	329.209	P	352.057	P	338.155	P	319	P	295.018	P	292.749	P	326.036	P	303.869	P	296.036	P	307.488	P	288.224	P	295.915	P	316.561	P	315.675	P
1416409_at	353.019	P	314.528	P	338.675	P	333.585	P	276.804	P	308.025	P	288.95	P	311.555	P	311.618	P	286.178	P	286.912	P	259.666	P	283.894	P	323.873	P	294.834	P
1416410_at	1.9822	A	2.68571	A	3.02409	A	2.46203	A	2.58746	A	3.68132	A	2.54382	A	2.38806	A	4.4835	A	2.4613	A	1.67922	A	3.72757	A	2.7028	A	2.26618	A	2.33298	A
1416411_at	20.0937	P	29.7594	P	38.1915	P	34.9562	P	34.6985	P	22.0913	P	27.0371	P	31.0028	P	30.1355	P	24.3818	P	20.9152	P	28.2838	P	42.5116	P	39.0577	P	30.3949	P
1416412_at	4.19289	P	2.79783	P	2.89331	A	4.07398	P	2.86501	P	2.94568	P	4.45984	P	3.30429	P	3.61842	P	4.30215	P	2.34024	P	3.18217	P	4.36154	P	2.97873	P	3.21813	P
1416413_at	0.107562	A	0.211088	A	0.401733	A	0.636845	A	0.0899035	A	0.115626	A	0.107464	A	0.326195	A	0.428655	A	0.979033	A	0.846113	A	0.266526	A	0.297893	A	0.668364	A	0.793554	A
1416414_at	1.71423	A	2.28852	A	1.74363	A	2.56755	A	2.38182	A	2.6641	A	2.30922	A	1.98445	A	2.76028	A	1.48056	A	2.70845	A	2.26835	A	2.21284	A	2.43028	A	2.70906	A
1416415_a_at	59.1124	P	70.2395	P	59.455	P	70.1736	P	61.2246	P	60.9772	P	57.4699	P	58.0531	P	60.5493	P	57.594	P	58.9576	P	59.9175	P	61.8013	P	61.0272	P	65.2124	P
1416416_x_at	276.349	P	381.895	P	366.613	P	327.205	P	323.606	P	367.072	P	275.437	P	350.778	P	315.664	P	308.355	P	325.938	P	331.541	P	350.577	P	339.234	P	314.254	P
1416417_a_at	67.3768	P	61.7661	P	68.6212	P	72.6307	P	61.4816	P	62.5337	P	70.0016	P	68.9038	P	71.6954	P	62.9652	P	70.3828	P	65.4562	P	77.01	P	76.3551	P	66.3071	P
1416418_at	51.0334	P	69.8937	P	41.9025	P	48.4687	P	50.5844	P	44.2239	P	43.9822	P	43.1951	P	51.3654	P	33.6751	P	32.972	P	37.431	P	39.2164	P	49.281	P	45.615	P
1416419_s_at	127.882	P	143.006	P	118.317	P	114.816	P	121.423	P	113.316	P	119.389	P	107.283	P	113.962	P	113.163	P	104.585	P	108.184	P	108.99	P	117.53	P	109.71	P
1416420_a_at	197.329	P	244.8	P	223.536	P	212.651	P	226.659	P	197.692	P	219.917	P	220.191	P	208.387	P	232.18	P	216.763	P	210.097	P	206.12	P	225.38	P	235.483	P
1416421_a_at	4.1864	P	4.16122	P	3.1305	P	5.44928	P	4.70951	P	5.49959	P	4.02808	P	3.79524	P	5.80675	P	4.85762	P	4.10686	P	4.92476	P	4.84086	P	4.27461	P	4.28017	P
1416422_a_at	5.78959	P	5.12888	P	4.29258	P	6.80329	P	5.76049	P	4.09626	P	5.12278	P	5.65958	P	6.53242	P	4.98699	P	5.39323	P	4.31104	P	6.83587	P	6.75472	P	5.9614	P
1416423_x_at	4.36784	P	5.09257	P	4.64949	P	4.1467	P	4.78222	P	3.30421	P	3.88677	P	3.64845	P	7.99797	P	3.75435	P	5.82967	P	6.86995	P	6.09562	P	5.59194	P	5.75802	P
1416424_at	10.4902	P	17.8717	P	12.9968	A	14.4585	A	9.43194	A	11.5958	A	13.1227	A	11.2338	A	13.4945	A	11.908	A	7.74159	A	9.90481	A	11.6447	A	11.0165	A	10.3844	A
1416425_at	44.4507	P	38.7453	P	44.6306	P	43.0031	P	36.1369	P	35.9614	P	37.6991	P	37.6456	P	48.0728	P	40.0043	P	37.4558	P	35.6736	P	47.2766	P	46.9724	P	40.1537	P
1416426_at	35.9758	P	36.4092	P	34.1446	P	36.7017	P	33.529	P	31.8309	P	28.8652	P	29.7334	P	35.2505	P	30.4575	P	26.9425	P	30.4035	P	33.5042	P	32.2	P	30.6153	P
1416427_at	83.1345	P	96.662	P	80.707	P	75.4167	P	77.7146	P	69.1366	P	73.7609	P	82.1779	P	79.5133	P	77.99	P	72.9221	P	73.0454	P	80.2056	P	79.1593	P	80.716	P
1416428_at	13.3681	P	11.8534	P	11.248	P	14.5982	P	9.98515	P	11.5485	P	13.5058	P	9.9787	P	14.6876	P	10.1486	P	11.5903	P	9.95106	P	13.2783	P	10.6224	P	12.0273	P
1416429_a_at	271.574	P	305.426	P	322.148	P	331.426	P	319.547	P	284.09	P	275.926	P	322.711	P	288.621	P	303.265	P	292.776	P	296.114	P	302.144	P	317.124	P	306.303	P
1416430_at	300.145	P	321.96	P	331.782	P	337.406	P	318.922	P	309.757	P	296.772	P	331.647	P	318.679	P	325.108	P	300.041	P	321.793	P	326.955	P	331.886	P	331.255	P
1416431_at	0.626215	A	0.247566	A	0.639135	A	1.04122	A	0.573132	A	0.299376	A	0.334105	A	0.225477	A	0.819025	A	0.81191	A	0.486242	A	0.948854	A	0.562406	A	0.541722	A	0.421929	A
1416432_at	4.25126	P	2.66472	P	3.44231	P	8.555	P	3.53811	P	6.75288	P	7.33437	P	4.25888	P	10.2571	P	4.02063	P	8.6075	P	7.00147	P	9.95331	P	11.3404	P	4.77705	P
1416433_at	1.60346	A	1.49311	A	1.14694	A	2.47259	A	2.27572	A	2.41116	A	0.377321	A	2.95407	A	2.60637	A	3.29792	A	1.71676	A	2.63582	A	2.84258	A	2.17055	A	2.93213	A
1416434_at	0.13251	A	1.73785	A	0.708748	A	1.27914	A	3.15076	A	2.45984	A	1.71249	A	2.1427	P	3.35941	A	1.64778	A	2.483	A	1.97081	A	1.53868	A	2.40292	A	3.12045	A
1416435_at	40.1097	P	44.912	P	45.4539	P	41.5272	P	42.7432	P	40.8213	P	31.6802	P	34.9009	P	40.8309	P	32.6305	P	29.6665	P	35.8562	P	29.0851	P	31.3168	P	35.9086	P
1416436_a_at	11.6243	P	9.04721	P	15.5449	P	15.1068	P	14.6469	P	11.2081	P	9.78082	P	11.9434	P	13.7788	P	13.6371	M	11.6054	P	11.8226	P	13.2921	P	13.2589	P	13.1847	P
1416437_a_at	3.82183	P	2.32322	P	5.11584	M	3.34442	A	2.73678	P	3.30421	P	2.76134	A	4.56895	P	3.15337	P	2.97085	P	2.82118	P	4.15553	P	5.41668	P	3.45331	P	3.93754	P
1416438_at	22.2209	P	18.9423	P	19.1066	P	15.8637	P	13.2973	P	18.8748	P	14.1737	P	15.4729	P	15.233	P	16.5398	P	15.283	P	20.1167	P	16.8327	P	17.2532	P	17.7587	P
1416439_at	18.6824	P	22.1662	P	22.5436	P	22.4627	P	22.4096	P	16.8874	P	21.8232	P	17.2563	P	23.6972	P	21.2721	P	19.9725	P	20.8513	P	22.6826	P	21.3434	P	20.3861	P
1416440_at	96.153	P	120.74	P	113.378	P	115.208	P	119.651	P	93.7943	P	106.675	P	104.987	P	108.738	P	103.636	P	98.3537	P	105.738	P	112.132	P	117.324	P	111.089	P
1416441_at	37.465	P	37.8653	P	33.0797	P	37.9413	P	37.2389	P	29.0004	P	35.5262	P	31.5948	P	37.4093	P	33.6293	P	31.6437	P	33.5803	P	37.4626	P	41.1709	P	34.2217	P
1416442_at	10.5571	P	13.5286	P	13.4721	P	18.7913	P	10.3521	P	10.6972	P	9.63336	P	7.50791	P	10.477	P	9.66888	P	8.66775	P	7.05562	P	11.0332	P	9.11215	P	9.49686	P
1416443_a_at	10.3928	P	6.34952	P	10.8702	P	13.6993	P	9.5141	P	9.4462	P	11.4252	P	11.4244	P	10.9755	P	12.6697	M	12.3136	A	13.0608	M	13.9503	P	10.06	P	11.0751	P
1416444_at	96.1217	P	116.133	P	119.63	P	127.978	P	118.778	P	108.064	P	111.692	P	111.484	P	123.386	P	108.201	P	114.591	P	104.127	P	105.131	P	118.06	P	130.728	P
1416445_at	25.0737	P	17.0615	P	20.4226	P	20.5408	P	16.9628	P	15.253	P	16.0933	P	18.4797	P	20.3996	P	19.3363	P	17.9065	P	20.7901	P	20.3642	P	21.6642	P	20.7688	P
1416446_at	29.7135	P	27.8034	P	30.8913	P	36.9633	P	30.4365	P	26.3136	P	31.222	P	27.5065	P	34.3697	P	35.4136	P	30.7607	P	30.9675	P	25.4066	P	30.8502	P	30.9779	P
1416447_at	45.1713	P	51.1111	P	51.4229	P	56.8605	P	56.9671	P	52.8612	P	50.857	P	50.4931	P	56.0372	P	55.2977	P	51.5922	P	51.7588	P	48.2896	P	51.1496	P	60.5777	P
1416448_at	9.70898	P	7.08713	P	7.75709	A	10.749	P	6.52428	A	6.49496	P	8.0005	P	9.56908	P	8.42467	P	9.0673	P	6.04039	P	7.85193	P	10.2286	P	8.49532	P	10.6663	P
1416449_x_at	4.24478	A	5.74831	A	4.42526	M	7.20162	A	4.15113	A	4.94303	M	4.1444	P	4.99089	A	6.49111	A	7.25522	P	5.97266	P	4.62189	A	5.45828	P	5.09197	A	4.95911	A
1416450_at	2.36944	A	3.02988	P	3.60686	A	2.7992	A	2.62298	P	2.27476	A	2.08263	P	2.26526	A	3.15337	A	3.00127	M	1.91203	P	2.44824	A	2.54893	P	1.93866	P	2.05473	A
1416451_s_at	3.34947	A	3.35504	A	2.29959	A	4.3335	P	2.46684	A	3.72961	A	3.01199	A	3.27505	A	4.29237	A	3.57938	A	3.45264	P	3.5173	A	3.78412	P	3.3638	A	3.14138	P
1416452_at	238.83	P	256.124	P	298.747	P	279.616	P	235.154	P	245.149	P	218.196	P	235.487	P	261.429	P	206.06	P	216.96	P	209.417	P	280.191	P	258.21	P	259.666	P
1416453_x_at	57.8544	P	67.5176	P	62.7492	P	68.4263	P	68.4827	P	67.5373	P	67.0411	P	67.1207	P	71.0412	P	67.7874	P	58.7763	P	67.6946	P	68.5702	P	66.8768	P	68.1463	P
1416454_s_at	7.89099	A	8.35101	A	14.6069	A	10.0329	A	13.373	A	9.31334	A	9.82178	A	9.53118	A	10.497	A	11.9537	A	11.9896	A	9.65809	A	9.795	M	11.5658	A	11.865	A
1416455_a_at	1.24657	A	0.284356	A	0.981721	A	0.336546	A	0.152957	A	1.30504	A	0.325451	A	0.940188	A	1.53061	A	0.310798	A	0.269031	A	0.370288	A	0.839551	A	1.07097	A	0.710814	A
1416456_a_at	0.26119	A	0.217144	A	0.462594	A	0.143097	A	0.165707	A	0.309504	A	0.168909	A	0.305954	A	0.34038	A	0.538516	A	0.358884	A	0.29849	A	0.355265	A	0.205079	A	0.312265	A
1416457_at	6.3461	P	4.66527	P	7.22401	A	7.37503	M	6.333	A	5.39412	A	6.13114	A	4.00108	M	5.48337	A	5.54255	M	4.94933	A	6.06476	M	5.54146	P	5.48076	M	5.98244	P
1416458_at	4.21884	A	2.95945	A	1.34479	A	3.06171	A	3.33705	A	2.89717	A	2.83658	A	3.80993	A	2.93544	A	4.06628	A	2.17495	A	1.47647	A	3.6518	A	1.25991	A	4.01444	A
1416459_at	3.52055	A	2.3371	A	1.19431	A	4.88207	P	2.82224	A	2.31375	A	1.9818	A	1.3703	A	2.90266	A	2.02029	A	2.79112	P	3.37706	A	3.43577	P	3.30185	P	2.89726	P
1416460_at	2.45711	A	1.43227	A	3.92025	A	0.932526	A	3.86218	A	2.81952	A	3.53729	A	0.779618	A	2.28545	A	0.925854	A	1.03366	A	2.4326	A	1.78481	A	2.29351	A	3.4066	A
1416461_at	61.4883	P	63.1404	P	68.3364	P	66.592	P	69.6281	P	55.6424	P	59.4116	P	69.7473	P	65.1256	P	66.971	P	61.8287	P	67.9214	P	68.7316	P	65.0058	P	76.8752	P
1416462_at	55.8961	P	55.1711	P	60.7719	P	61.27	P	58.2888	P	58.6409	P	52.6908	P	69.0255	P	59.7372	P	64.7735	P	52.5364	P	54.8359	P	65.1061	P	53.4545	P	70.2435	P
1416463_at	3.75648	P	2.57386	P	3.82118	P	3.39669	P	3.73963	P	3.51703	P	2.66098	P	4.02315	P	4.8957	P	5.45883	P	2.64081	P	3.78985	P	3.73538	P	2.80712	P	2.40259	P
1416464_at	0.802452	A	0.593146	A	3.85419	A	0.504108	A	1.64347	A	0.929536	A	1.29028	A	0.585689	A	3.35941	A	2.93282	A	0.673633	A	1.23264	A	2.54194	A	1.70729	A	1.25667	A
1416465_a_at	45.1878	P	57.5788	P	53.6704	P	51.6159	P	55.4547	P	41.8546	P	49.6125	P	48.8573	P	51.9721	P	54.7103	P	49.3867	P	52.6078	P	58.4001	P	59.7262	P	60.1058	P
1416466_at	65.868	P	81.1262	P	79.949	P	80.3365	P	79.9605	P	67.4002	P	74.4664	P	72.5884	P	76.4971	P	77.929	P	71.1083	P	79.8265	P	81.8229	P	90.0351	P	86.4943	P
1416467_at	20.2449	P	23.7726	P	31.4892	P	27.8274	P	21.2294	P	24.302	P	23.0355	P	20.6624	P	27.2241	P	23.2232	P	26.452	P	30.8684	P	28.2153	P	33.0334	P	23.4633	P
1416468_at	280.349	P	246.921	P	287.92	P	276.8	P	270.976	P	260.277	P	248.659	P	266.757	P	253.478	P	259.342	P	242.298	P	233.629	P	281.54	P	269.785	P	251.699	P
1416469_at	1.56874	A	4.2402	A	3.1305	A	2.69398	A	0.640271	A	2.63494	A	2.97859	A	2.41698	A	3.94036	A	2.85676	A	3.71581	A	2.41697	A	3.19866	A	4.53061	A	3.60213	A
1416470_a_at	25.1596	P	18.6372	P	21.1434	P	29.4487	P	25.7082	P	21.2507	P	22.5426	P	25.6776	P	26.4485	P	24.0083	P	23.2081	P	28.6957	P	23.4594	P	22.47	P	29.5774	P
1416471_at	33.9499	P	46.5831	P	27.9973	P	31.7585	P	32.3376	P	30.6714	P	38.7086	P	30.8451	P	36.1572	P	40.0654	P	33.1154	P	26.9411	P	36.0127	P	32.3868	P	34.3569	P
1416472_at	40.7911	P	43.4578	P	44.07	P	46.0849	P	44.542	P	36.7475	P	44.214	P	40.6122	P	42.4525	P	46.1058	P	39.9925	P	41.0042	P	48.3504	P	43.3728	P	46.0002	P
1416473_a_at	2.38969	A	1.09048	A	2.11364	A	0.347788	A	2.77237	A	1.41333	A	0.882799	A	1.49818	A	2.03987	A	3.25989	A	0.936128	A	1.64141	A	1.71453	A	1.13163	A	2.36779	A
1416474_at	1.4293	A	0.735283	A	1.52778	A	1.64416	A	0.877272	A	1.09782	A	0.575202	A	0.786578	A	0.771109	A	1.06261	A	0.891118	A	1.40573	P	0.433972	M	0.761975	A	0.476854	A
1416475_at	13.6134	P	19.326	P	18.9139	P	15.4456	P	16.9551	P	14.0486	P	17.0111	P	15.1032	P	17.9017	P	16.6389	P	14.3031	P	13.2223	P	17.3045	P	15.5086	P	13.7638	P
1416476_a_at	57.6923	P	61.3559	P	63.3172	P	64.5848	P	55.6467	P	53.6417	P	59.0297	P	65.145	P	60.3375	P	62.5608	P	48.0423	P	63.081	P	73.2149	P	70.8767	P	70.2435	P
1416477_at	29.4587	P	32.691	P	28.0595	P	33.0037	P	26.7105	P	27.4112	P	28.8169	P	27.8444	P	30.3949	P	32.905	P	28.9194	P	32.7883	P	36.0534	P	31.0153	P	34.3498	P
1416478_a_at	104.96	P	99.8268	P	121.657	P	127.792	P	110.51	P	113.035	P	107.423	P	108.559	P	123.931	P	114.988	P	114.712	P	107.778	P	121.266	P	115.779	P	127.591	P
1416479_a_at	68.4348	P	57.7706	P	66.7107	P	73.9484	P	53.6403	P	62.2042	P	59.6343	P	66.4647	P	63.8607	P	62.4997	P	58.1417	P	64.715	P	77.0839	P	59.966	P	61.1211	P
1416480_a_at	47.0706	P	41.0814	P	53.3972	P	61.5655	P	50.7757	P	44.2884	P	50.2508	P	56.7557	P	54.572	P	59.7607	P	50.1495	P	56.1389	P	62.6159	P	57.0388	P	58.9048	P
1416481_s_at	5.6626	P	3.64639	P	5.77639	P	7.20162	P	6.20804	P	5.39412	P	5.68518	P	6.15915	P	7.98779	P	6.21234	P	5.26532	P	7.41909	P	8.21012	P	5.29324	P	5.98244	P
1416482_at	0.911197	A	2.26079	A	1.47996	A	3.03025	A	2.12046	A	1.33459	A	3.35401	A	1.76935	A	4.07928	A	1.60217	A	2.0848	A	2.42478	A	2.15677	A	1.72768	A	1.83929	A
1416483_at	5.75151	A	7.54669	A	6.40613	A	9.54781	A	4.6659	A	4.16373	A	7.30968	P	6.40573	A	7.33439	A	6.08294	A	7.15437	A	4.4354	A	6.18561	A	4.94631	P	6.52977	A
1416484_at	5.62446	P	8.34354	P	5.76801	P	6.87484	P	4.93506	P	6.01681	P	4.19423	P	5.31002	P	5.88999	P	4.20324	P	3.65565	P	4.83935	P	4.13904	P	4.60677	P	5.31639	P
1416485_at	86.47	P	81.8409	P	83.6307	P	86.3785	P	80.7314	P	74.7514	P	79.7661	P	80.8405	P	84.4622	P	88.0337	P	75.3634	P	85.0632	P	88.9521	P	89.4859	P	87.735	P
1416486_at	15.7421	P	20.8495	P	12.4358	P	16.3014	P	13.9487	P	14.5193	P	15.1259	P	15.3343	P	16.1259	P	14.5056	P	13.3309	P	17.8881	P	13.6898	P	13.7041	P	14.336	P
1416487_a_at	5.19735	P	5.20154	P	3.38479	A	4.6753	P	3.47344	A	4.70277	P	4.47643	P	3.12901	P	5.41016	P	4.04346	P	2.09231	P	5.25848	P	4.62559	P	4.57215	P	4.67204	P
1416488_at	9.87412	P	11.1763	P	9.7143	P	9.1835	P	9.75325	P	11.0189	P	8.39481	P	8.81967	P	11.3532	P	10.4533	P	6.92101	P	10.4751	P	8.52047	P	10.1232	P	9.32085	P
1416489_at	12.3118	P	12.8616	P	14.1127	P	15.326	P	11.6668	P	12.6346	P	10.763	P	11.9663	P	13.0034	P	13.8733	P	12.2308	P	11.5686	P	13.9434	P	10.6295	P	14.0463	P
1416490_at	1.2889	A	0.465601	A	1.58364	A	0.757742	A	0.48631	A	0.299376	A	0.256076	A	0.212151	A	0.171481	A	0.857486	A	0.209156	A	0.869882	A	0.175491	A	0.983447	A	0.607502	A
1416491_at	2.62511	A	2.87506	A	2.80353	A	4.20899	A	3.61723	A	2.23576	A	2.62751	A	2.76495	A	3.13162	A	2.87958	A	2.12236	A	0.751285	A	2.08665	A	0.614981	A	2.59758	A
1416492_at	5.66895	A	7.94827	A	8.40198	A	5.56249	A	7.4099	A	5.47083	A	3.7537	A	7.68841	A	5.99393	A	6.19712	A	3.65565	A	4.93252	A	5.52066	A	2.19104	A	3.67897	A
1416493_at	41.4607	P	40.9096	P	52.5234	P	54.4316	P	51.3976	P	36.1094	P	43.1747	P	54.2445	P	46.6723	P	45.6863	P	50.784	P	51.2888	P	51.442	P	55.355	P	52.667	P
1416494_at	63.976	P	64.634	P	74.0236	P	82.8777	P	69.6443	P	69.2005	P	67.6842	P	67.9959	P	73.9598	P	69.2143	P	71.2368	P	71.9499	P	73.833	P	73.0788	P	73.6017	P
1416495_s_at	36.5285	P	34.3893	P	36.5294	P	34.597	P	33.678	P	30.4951	P	31.648	P	38.1382	P	34.7277	P	30.1983	P	31.9305	P	32.4151	P	38.3768	P	34.6294	P	33.809	P
1416496_at	78.0766	P	84.9335	P	91.3278	P	97.6906	P	93.3302	P	90.5775	P	86.7288	P	95.5424	P	93.7784	P	90.2777	P	91.1251	P	94.585	P	99.6364	P	95.6254	P	99.1301	P
1416497_at	14.4246	P	12.4791	A	18.6074	A	14.0891	A	15.8641	A	13.6623	A	12.0214	A	14.1189	A	16.1453	A	13.6904	A	12.924	A	15.3267	M	8.28599	A	12.7576	M	15.283	M
1416498_at	3.68451	A	1.79935	A	1.83187	A	2.01722	A	2.52357	A	2.87776	A	3.23729	A	2.17152	M	1.65607	A	3.21425	A	2.31018	A	3.50951	A	2.59091	A	2.55349	A	2.50007	A
1416499_a_at	10.697	P	13.9974	P	13.4981	P	17.0565	P	15.7575	P	14.5757	P	16.0202	P	14.5185	P	18.2572	P	21.3711	P	14.175	P	19.6038	P	22.744	P	19.2785	P	21.35	P
1416500_at	39.6661	P	36.9701	P	41.4515	P	39.315	P	38.2396	P	33.6936	P	33.9613	P	33.9902	P	41.8823	P	38.5401	P	35.5157	P	37.1116	P	39.7512	P	38.6253	P	37.0977	P
1416501_at	3.75648	A	3.76045	A	2.0975	A	4.48897	P	3.08638	A	4.48153	A	3.6372	A	4.76866	A	6.34639	M	3.58699	A	5.73184	P	4.47426	A	6.38631	P	4.496	P	4.34313	P
1416502_a_at	27.9323	P	22.2768	P	23.7968	P	29.0095	P	24.7618	P	21.2694	P	26.3924	P	28.4343	P	32.9995	P	29.6265	P	28.7081	P	27.4447	P	26.2162	P	28.5124	P	34.4494	P
1416503_at	1.8245	A	1.90213	A	2.89331	A	2.56755	A	1.72729	A	2.68353	A	2.89507	A	1.32067	A	2.60637	A	1.51857	A	2.03973	A	2.29182	A	1.16503	A	1.49006	A	1.40215	A
1416504_at	6.21993	P	6.21726	P	6.22956	P	6.79307	P	4.8477	P	4.84695	P	6.24668	P	2.02038	A	6.71808	P	3.48809	A	4.91171	P	6.86221	P	5.81862	P	5.3974	P	6.44554	P
1416505_at	4.00441	P	4.33366	P	4.31745	P	5.3463	P	5.78247	P	3.37195	A	4.8992	M	3.59712	P	6.61498	P	3.64024	P	4.69355	P	5.15761	P	4.7506	A	3.15053	P	5.50563	M
1416506_at	68.9259	P	74.9305	P	66.6648	P	73.5313	P	73.7803	P	68.4147	P	69.4065	P	66.9182	P	72.8892	P	72.3353	P	68.6824	P	69.1536	P	80.7492	P	75.4355	P	73.4298	P
1416507_at	0.618802	A	1.85412	P	0.35631	A	0.757742	A	1.85332	P	2.26501	P	0.566624	M	1.06652	P	0.914278	P	1.54897	P	0.876116	A	0.980424	P	2.28291	P	1.53753	P	1.04218	P
1416508_at	23.5065	P	22.8855	P	27.8018	P	25.9779	P	26.6172	P	23.8453	P	24.6342	P	24.1582	P	27.7559	P	27.4614	P	21.9183	P	26.6053	P	24.0314	P	26.5144	P	26.6574	P
1416509_at	41.5768	P	40.4271	P	38.4793	P	48.9969	P	42.1496	P	39.0948	P	39.7338	P	42.4691	P	46.1419	P	35.833	P	37.3124	P	42.4098	P	42.8904	P	41.4162	P	42.4558	P
1416510_at	17.4694	P	18.4183	P	18.2049	P	20.136	P	17.7656	P	17.1314	P	17.3601	P	17.5116	P	21.1703	P	19.8393	P	15.7503	P	18.501	P	15.738	P	18.3399	P	19.3306	P
1416511_a_at	14.6804	P	9.12226	P	10.6387	P	10.6785	P	8.85019	P	9.78767	P	10.7548	P	8.52504	P	10.9157	P	8.59521	P	8.3063	P	9.28018	P	10.5037	P	10.6224	P	11.0681	P
1416512_at	13.3382	P	9.05471	P	8.71663	A	13.5093	P	11.3582	P	9.62645	P	10.8203	P	11.249	P	11.4327	P	11.6338	P	8.95391	P	13.9907	P	13.7104	P	12.44	P	11.5829	P
1416513_at	0.4388	A	3.36922	P	3.065	A	2.50426	P	2.6372	A	3.75858	A	2.14981	A	3.07795	A	3.37023	P	2.78831	P	1.9571	A	2.57331	P	3.24051	P	1.87736	M	2.36082	P
1416514_a_at	2.14584	A	2.02588	A	3.12231	A	3.05122	P	1.67838	A	1.47233	A	1.9902	A	0.793539	A	3.01184	A	1.29056	A	2.0247	M	1.78266	A	1.44714	A	1.15187	A	2.79966	A
1416515_at	1.68658	A	0.340047	A	1.66356	A	2.99877	A	2.88641	A	1.13735	A	1.51851	A	1.69784	A	2.80414	A	1.46536	A	1.52153	A	0.838273	A	0.910419	A	0.661686	A	2.45133	A
1416516_at	0.148957	A	0.278204	A	0.228884	A	0.108277	A	0.236454	A	0.309504	A	0.177653	A	0.100263	A	0.184793	A	0.151497	A	0.104454	A	0.354346	A	0.14656	A	0.152964	A	0.155232	A
1416517_at	7.97168	P	7.33153	P	9.77412	P	10.265	P	7.4099	P	9.56005	P	6.69198	P	8.63832	P	9.4447	P	8.03939	P	8.04276	P	8.37719	P	9.38876	P	7.22232	P	8.24423	P
1416518_at	0.4388	A	3.73905	A	1.00526	A	0.537386	A	1.33068	A	0.621059	A	1.5354	A	0.926186	A	0.365751	A	0.356331	A	2.18246	A	2.89351	A	1.10851	A	1.05076	A	1.63101	A
1416519_at	165.28	P	180.921	P	174.115	P	196.815	P	158.226	P	186.679	P	185.438	P	193.756	P	195.858	P	174.925	P	189.56	P	180.139	P	196.415	P	185.98	P	172.514	P
1416520_x_at	59.8566	P	65.474	P	62.3279	P	66.9628	P	52.6262	P	58.4576	P	66.5806	P	54.5984	P	69.7754	P	53.8254	P	58.8972	P	58.0172	P	59.8619	P	60.562	P	56.5247	P
1416521_at	18.6064	P	23.4556	P	20.6511	P	22.443	P	19.2373	P	22.6887	P	21.3218	P	18.255	P	26.121	P	22.9336	P	18.4343	P	21.3256	P	27.3452	P	21.9351	P	27.7299	P
1416522_a_at	58.5943	P	68.107	P	66.6556	P	69.547	P	66.5565	P	63.2019	P	66.1041	P	62.2904	P	61.0609	P	58.9673	P	68.7428	P	61.1362	P	65.9942	P	64.0744	P	66.2356	P
1416523_at	1.26775	A	1.55409	A	2.30769	A	2.86227	A	0.236454	A	0.218097	A	0.247384	A	1.19336	A	2.32989	A	0.0908504	A	0.15679	A	1.55504	A	0.640714	A	0.909507	A	1.00761	A
1416524_at	38.411	P	32.9657	P	33.885	P	32.3521	P	33.7644	P	29.9847	P	26.3601	P	31.2159	P	32.3544	P	31.4029	P	30.6777	P	34.3721	P	40.4821	P	34.9962	P	33.3109	P
1416525_at	28.2562	P	31.473	P	28.1395	P	30.843	P	29.1716	P	27.5507	P	27.6091	P	30.088	P	32.7323	P	29.7561	P	29.2137	P	32.5141	P	31.3465	P	29.4872	P	34.3996	P
1416526_a_at	83.3452	P	80.5054	P	104.141	P	84.6334	P	90.5163	P	82.5806	P	84.0635	P	88.0419	P	87.8532	P	89.2091	P	87.2768	P	92.2187	P	88.7442	P	89.3248	P	84.4651	P
1416527_at	9.69062	P	11.9601	P	8.62304	P	14.6182	P	12.7226	P	13.5398	P	13.9213	P	11.9205	P	14.4242	P	12.7459	P	11.5526	P	10.4135	P	14.0737	P	16.6287	P	14.4773	P
1416528_at	8.50406	P	8.56776	P	11.7467	P	13.2191	P	11.6141	P	10.6877	P	8.77241	P	8.83479	P	11.6905	P	8.61044	P	10.513	P	9.95106	P	8.01003	P	9.61041	P	9.70812	P
1416529_at	0.253305	A	0.748289	A	0.162419	A	0.581656	A	0.114968	A	0.929536	A	1.12079	A	0.080868	A	1.4504	A	0.971436	A	0.94363	A	0.885682	A	0.498239	A	1.05076	A	0.401347	A
1416530_a_at	43.327	P	49.7535	P	50.1597	P	53.0243	P	56.3668	P	50.7023	P	42.3669	P	61.636	P	52.1505	P	51.7047	P	48.5105	P	52.911	P	58.737	P	59.007	P	57.5324	P
1416531_at	86.8114	P	96.6019	P	91.9503	P	89.6016	P	87.3719	P	78.481	P	88.2071	P	86.9629	P	92.306	P	86.6294	P	82.8241	P	86.3228	P	81.7222	P	97.8618	P	91.9745	P
1416532_at	5.1398	P	4.68694	P	5.96925	P	7.67055	P	5.00061	P	5.6721	P	5.20555	P	4.41382	P	6.85194	P	4.59129	P	5.03961	P	5.89429	P	6.03331	P	6.59433	P	7.31632	P
1416533_at	16.1855	P	15.1694	P	17.2961	P	18.9694	P	13.4487	P	15.0273	P	17.8956	P	13.6352	P	17.3144	P	13.6447	P	14.4011	P	17.5892	P	17.031	P	17.3454	P	17.4402	P
1416534_at	19.8027	P	17.4196	P	18.2574	P	20.5704	P	17.6967	P	20.0727	P	19.8893	P	18.8675	P	20.1803	P	20.1289	P	17.6049	P	19.9177	P	20.5894	P	18.8517	P	23.0802	P
1416535_at	2.08458	A	1.62201	A	4.91577	A	4.01162	A	4.36835	A	3.96125	A	4.68375	A	2.58351	A	4.35614	A	5.436	A	4.16703	A	3.84434	A	2.1778	A	4.57907	A	4.65804	A
1416536_at	2.06413	M	3.44727	P	3.48342	P	2.85176	P	3.45907	P	3.9516	P	3.08712	P	2.96863	P	4.19657	P	3.68588	P	2.89635	P	3.4394	P	3.4288	P	2.622	P	3.32282	P
1416537_at	17.4341	P	18.5981	P	16.4937	P	21.2412	P	16.7184	P	16.8124	P	17.6603	P	16.7152	P	22.772	P	20.045	P	16.866	P	21.5857	P	19.1561	P	21.3648	P	20.046	P
1416538_at	10.8064	P	6.97619	P	9.62888	P	12.8186	P	8.88744	P	11.6808	P	8.68214	P	6.89235	P	14.512	P	10.5142	P	9.92548	P	8.46985	P	8.60321	P	7.24327	P	9.44054	P
1416539_at	9.59266	P	10.2899	P	6.59973	P	11.6646	P	13.5774	P	9.59799	P	13.2043	P	10.6779	P	11.0053	P	14.1628	P	11.8013	P	8.8944	P	11.5074	P	9.5051	P	8.7437	P
1416540_at	23.7366	P	23.1863	P	27.7307	P	27.1135	P	24.3201	P	20.3066	P	22.4052	P	23.5483	P	26.3643	P	23.086	P	19.5201	P	23.2295	P	22.0215	P	24.3477	P	24.4921	P
1416541_at	6.01136	P	3.68201	A	0.856525	A	7.34444	A	5.38003	A	6.79108	M	4.41006	A	5.9875	A	8.05903	A	4.62173	A	6.57476	A	5.87879	A	4.87557	P	6.51766	A	6.55784	A
1416542_at	5.48448	P	6.32012	P	7.57924	P	6.71127	P	5.7898	P	6.00724	P	7.66344	P	6.33845	P	7.26268	P	5.90027	P	6.19843	P	6.2584	P	7.09853	P	7.59262	P	7.53416	P
1416543_at	28.9543	P	38.4437	P	35.0046	P	82.3111	P	78.4522	P	68.9812	P	87.3771	P	87.3552	P	93.342	P	93.5216	P	74.139	P	83.9241	P	89.0057	P	96.6078	P	104.164	P
1416544_at	3.6976	P	3.46147	P	3.24525	P	3.70977	P	3.40881	P	2.65438	P	3.47899	P	2.33024	P	4.01521	P	4.64456	P	3.68573	P	3.73536	P	4.27812	P	3.4602	P	3.74884	P
1416545_at	11.1219	P	9.19734	P	12.5997	P	12.6783	P	11.2228	P	8.32525	P	14.3366	P	8.72898	P	11.8094	P	13.4848	P	10.9876	P	13.9599	P	10.2148	P	10.0529	P	9.72221	P
1416546_a_at	150.019	P	176.356	P	167.412	P	178.46	P	167.917	P	160.201	P	174.554	P	158.719	P	171.298	P	165.546	P	159.578	P	152.957	P	168.337	P	180.911	P	168.367	P
1416547_at	56.5079	P	49.7039	P	64.8388	P	57.7871	P	52.9535	P	51.8325	P	51.487	P	53.8343	P	59.5782	P	56.7777	P	51.9698	P	46.9576	P	55.7988	P	55.7251	P	56.3532	P
1416548_at	7.58634	P	6.33482	P	7.00443	P	9.51747	P	7.49129	P	5.86365	P	8.15662	P	6.67509	A	9.56536	P	8.5876	P	7.847	P	9.49615	P	7.6235	P	7.9003	P	8.99704	P
1416549_at	9.57428	P	7.85148	P	7.15642	P	7.76219	P	8.20306	P	7.90655	P	6.44465	P	8.32881	P	9.56536	P	7.86428	P	9.00663	P	9.38046	P	8.11353	P	7.01287	P	9.26453	P
1416550_at	5.82131	A	6.53349	A	5.80154	A	7.31384	A	4.35386	A	5.14468	A	5.47853	A	6.05465	A	6.94451	A	6.34174	A	6.43928	A	6.93958	A	4.8478	A	6.72682	A	8.49042	A
1416551_at	24.8789	P	18.262	P	17.7066	P	22.2461	P	16.9857	P	17.1971	P	17.1816	P	22.6187	P	24.1023	P	22.0037	P	21.8354	P	21.7616	P	21.5988	P	20.2108	P	23.3427	P
1416552_at	1.77631	A	2.00522	A	2.00075	A	2.4937	A	1.61556	A	1.92327	A	2.46007	A	3.26044	A	2.55124	A	3.54134	A	2.12236	A	1.09084	A	0.519639	A	1.57145	A	2.49311	A
1416553_at	10.8853	P	11.7086	P	14.5201	P	14.2888	P	9.64112	P	12.3986	P	13.5792	P	12.4631	P	14.4828	P	12.7839	P	13.1651	P	13.0224	P	11.0332	P	14.1071	P	14.4561	P
1416554_at	22.423	P	18.1605	P	19.4835	P	20.1557	P	18.3093	P	15.112	P	18.2606	P	19.1391	P	22.8382	P	21.7522	P	18.5021	P	18.501	P	19.3268	P	17.4093	P	15.283	P
1416555_at	89.8803	P	94.4982	P	104.514	P	89.8371	P	92.0248	P	79.4197	P	81.3969	P	101.066	P	83.6431	P	94.2849	P	89.2879	P	97.3801	P	106.382	P	95.5741	P	93.424	P
1416556_at	137.988	P	135.234	P	149.435	P	146.628	P	151.028	P	120.254	P	132.538	P	146.813	P	151.106	P	142.223	P	141.992	P	145.929	P	158.588	P	160.331	P	171.735	P
1416557_a_at	6.3398	P	6.26867	P	5.29949	M	5.76814	P	6.09787	P	5.08708	P	5.42064	P	5.59258	P	7.49811	P	5.61105	P	6.55218	P	5.39811	P	6.68375	P	7.06173	P	6.76846	P
1416558_at	0.385393	A	0.265925	A	0.177114	A	0.223386	A	0.197744	A	0.156763	A	0.59235	A	0.23883	A	1.03237	A	0.136332	A	0.111928	A	0.346373	A	0.139317	A	0.788762	A	0.0873229	A
1416559_at	4.5294	A	3.52542	A	2.70571	A	4.65461	A	3.34422	A	4.4334	A	5.90823	A	4.24413	A	6.25323	A	4.72826	A	4.82144	A	4.00774	A	4.0486	A	4.11562	P	5.42852	A
1416560_at	3.06516	A	3.56809	P	4.10212	A	4.40607	P	4.586	A	3.9516	P	4.01977	A	3.43596	P	4.18592	P	3.45766	A	2.97903	P	5.12657	P	3.06606	P	3.32938	P	3.46246	P
1416561_at	0.213613	A	0.605994	P	0.577493	A	0.680885	A	0.340807	A	0.551039	A	0.515115	A	0.689346	A	0.961638	A	0.728361	P	0.651141	P	0.727544	A	0.512506	A	0.0435742	A	0.0670245	A
1416562_at	0.983187	A	2.25386	A	3.7222	A	0.99779	A	1.58071	A	1.44283	A	2.35114	A	1.58364	A	1.72422	A	2.59818	A	1.04116	A	2.27617	A	0.598016	A	2.69053	A	0.463118	A
1416563_at	5.80228	A	4.93299	A	5.68424	A	7.71129	A	3.73242	A	3.3526	A	3.28732	A	5.93529	A	5.88999	A	5.89266	A	2.95648	A	3.89103	A	7.57516	A	6.16237	A	6.05259	A
1416564_at	3.02535	P	2.35099	P	2.44551	P	2.52536	P	2.65853	P	2.92628	P	2.27567	P	2.32302	P	3.97245	P	2.71226	P	2.69342	P	0.806652	A	2.49296	P	2.06136	P	2.96699	P
1416565_at	152.864	P	161.878	P	153.809	P	171.951	P	159.759	P	141.72	P	161.576	P	159.77	P	169.657	P	157.764	P	153.494	P	158.467	P	160.146	P	171.152	P	157.323	P
1416566_at	35.9646	P	38.5415	P	25.9648	P	36.8955	P	33.9684	P	29.9104	P	33.1102	P	30.9397	P	31.5883	P	26.2112	P	28.4138	P	30.1749	P	32.7038	P	31.3527	P	35.5171	P
1416567_s_at	66.4568	P	73.9317	P	75.3881	P	70.6861	P	64.6405	P	60.8306	P	58.9103	P	77.6223	P	66.0995	P	71.9461	P	73.7535	P	63.2096	P	80.3733	P	80.1894	P	63.5814	P
1416568_a_at	6.91803	P	7.99296	P	10.5444	P	7.14039	P	7.63196	P	7.67799	P	9.10875	P	8.3439	P	8.03868	P	7.94803	P	5.52115	P	6.31262	P	7.05707	P	8.39726	P	9.15893	P
1416569_at	8.98491	P	7.19076	P	6.06997	P	6.9055	P	5.46043	P	6.63828	P	7.58942	P	7.51543	P	8.00815	P	8.50384	P	6.46938	P	7.29538	P	9.07877	P	7.51574	P	7.59038	P
1416570_s_at	19.7852	P	23.8361	P	39.1181	P	28.2868	P	32.9723	P	29.8083	P	29.9434	P	28.2376	P	34.6451	P	31.6012	P	27.9913	P	33.8925	P	32.2831	P	29.4801	P	34.0936	P
1416571_at	1.91375	A	2.25386	A	0.38657	A	1.60136	A	0.782129	A	2.92628	A	2.3176	A	2.0923	A	2.34099	A	1.739	A	2.29515	A	3.86768	A	0.555281	A	0.46865	A	1.13209	A
1416572_at	2.81906	P	3.83185	P	1.24176	A	2.47259	A	1.13056	A	0.89978	A	2.25051	A	2.17873	A	0.613836	A	1.36656	A	1.42393	A	2.85448	A	2.45097	P	1.48328	A	2.71603	A
1416573_at	2.76565	A	1.3312	A	1.30512	A	2.37752	A	2.12046	A	0.601069	A	1.29028	A	2.66329	A	2.86984	A	3.11536	A	2.16743	A	2.94034	A	2.5979	A	2.02727	A	2.44436	A
1416574_at	10.4232	P	8.65754	P	5.85183	A	9.90157	P	5.88509	A	5.8828	M	5.74302	A	6.54037	P	8.04885	M	7.01161	A	7.06403	P	6.81578	A	9.02365	P	4.77302	A	4.82606	M
1416575_at	1.96853	A	0.421405	A	2.34819	A	0.823422	A	1.02073	A	1.97216	A	0.660865	A	0.23215	A	0.686738	A	1.21457	A	0.868615	A	0.386223	A	0.747313	A	1.5986	A	1.58244	A
1416576_at	5.71342	A	5.54381	A	7.15642	A	6.12748	A	5.56282	A	7.38258	M	5.63559	M	2.76495	A	3.88684	A	6.92788	A	1.70175	A	3.5173	A	4.16686	A	4.45447	A	7.38659	A
1416577_a_at	53.2377	P	61.6322	P	56.6786	P	53.9817	P	62.5339	P	50.592	P	53.5754	P	66.578	P	54.8564	P	55.1985	P	50.784	P	59.7207	P	52.2651	P	59.2758	P	57.1751	P
1416578_at	6.75497	P	7.08713	P	6.43979	A	6.56804	P	3.28686	P	4.77007	P	7.36729	P	5.4438	P	7.12938	A	9.04446	P	3.34738	P	6.93958	P	9.63666	P	9.45597	P	6.47361	P
1416579_a_at	0.354645	A	3.51831	A	2.34819	A	1.83632	A	0.986497	A	0.531004	A	0.600921	A	1.21455	A	2.77125	A	1.14619	A	0.696126	A	1.5079	A	1.63015	A	2.95126	A	1.39522	A
1416580_a_at	29.8946	P	24.8445	P	20.3611	P	25.4193	P	21.3912	P	22.586	P	19.9865	P	18.5728	P	21.0277	P	19.3135	P	19.6181	P	19.6191	P	20.3642	P	20.0968	P	21.6336	P
1416581_at	21.6138	P	25.8712	P	26.3371	P	26.9765	P	20.6133	P	22.306	P	22.5588	P	25.1604	P	23.7915	P	25.4261	P	21.7449	P	22.5186	P	23.0029	P	23.5478	P	23.3427	P
1416582_a_at	9.10791	A	8.70246	P	12.7118	A	19.1772	A	12.4357	A	13.455	A	7.57297	A	11.0357	A	15.6217	A	5.94594	A	12.5095	A	12.2303	A	13.6418	A	6.0649	A	13.3048	A
1416583_at	5.35062	A	3.76759	A	3.7222	A	3.2084	A	3.20088	A	2.68353	A	3.47066	A	3.97901	A	5.08511	A	3.76196	A	3.70077	A	4.39654	A	3.50548	A	3.6049	A	3.09254	A
1416584_at	2.8524	A	5.31064	P	2.59175	A	5.78869	P	3.08638	P	4.04805	P	4.38516	P	3.13631	P	5.72342	P	4.32497	P	3.28724	P	5.88654	P	2.88449	P	4.62062	P	2.89029	P
1416585_at	6.88669	P	5.35432	P	6.32203	P	7.21183	P	4.97876	P	6.12206	P	6.32918	P	6.26372	P	7.38558	P	7.57497	P	5.64907	P	6.66874	P	7.56135	P	6.80354	P	7.27417	P
1416586_at	3.54025	A	2.65072	A	3.16327	A	3.74103	A	4.60778	A	2.86806	A	3.56227	A	3.97901	A	3.92966	A	4.16519	A	3.94141	A	4.62965	A	3.92335	A	3.13677	A	3.5253	A
1416587_a_at	2.20698	A	3.25588	A	1.1154	A	0.921634	A	3.43034	A	2.37221	A	3.77034	A	2.74315	A	5.29498	A	1.80742	A	3.37746	A	4.31881	A	4.48664	A	4.90471	A	5.39348	A
1416588_at	3.19101	A	1.31104	A	2.63243	A	4.01162	A	3.02205	A	2.41116	A	1.41715	A	2.20035	A	4.26045	A	3.08494	A	2.6859	A	3.93772	A	2.7028	A	2.29351	A	3.92356	A
1416589_at	13.3681	P	11.7924	P	7.51999	A	15.9135	P	19.8748	P	12.3042	P	6.8815	P	10.8073	P	15.5731	P	12.3726	P	10.739	P	12.3611	P	14.5191	P	15.6928	P	9.78559	P
1416590_a_at	2.56472	A	3.60367	A	4.1435	P	2.66239	A	2.05002	A	2.08939	A	2.3176	A	1.22162	A	4.46229	P	2.02029	A	3.67069	A	1.78266	A	2.98228	A	2.19787	A	3.08557	A
1416591_at	3.67141	P	5.95321	P	5.634	P	4.11554	P	4.6659	P	5.40371	P	5.24692	P	2.42421	P	3.15337	P	3.24467	P	3.12185	P	4.20996	P	3.17772	P	2.97873	P	5.72997	P
1416592_at	15.4461	P	15.324	P	16.7378	P	13.9892	P	13.4184	P	16.4556	P	15.2479	P	9.87245	P	17.1794	P	17.4999	P	16.7077	P	16.2244	P	19.1834	P	16.2528	P	16.4285	P
1416593_at	18.5479	P	20.2362	P	21.1434	P	19.7013	P	17.3449	P	17.4597	P	13.8561	P	16.553	P	18.1227	P	20.9596	P	19.2939	P	20.5529	P	24.0723	P	23.6263	P	21.7825	P
1416594_at	0.26119	A	0.174969	A	0.363866	A	0.257492	A	0.146598	A	0.2079	A	0.229985	A	0.178964	A	0.314876	A	0.27286	A	0.194192	A	0.202475	A	0.182714	A	0.296857	A	0.271218	A
1416595_at	15.6474	P	23.123	P	15.9102	P	21.9901	P	20.0901	P	20.0447	P	21.6776	P	20.1179	P	21.1988	P	20.1213	P	18.5247	P	20.132	P	19.8115	P	19.0722	P	22.4561	P
1416596_at	0.875055	A	0.465601	A	0.454969	A	0.954296	A	0.413309	A	0.450711	A	0.48073	A	0.360025	A	1.00883	A	0.288035	A	0.366374	A	0.505541	A	0.448263	A	0.22469	A	0.772862	A
1416597_at	3.93927	A	3.51831	M	3.94503	A	2.83074	A	2.36059	A	2.45011	A	3.09547	A	3.1436	A	4.87462	A	1.21457	A	2.06226	A	3.44719	A	2.88449	M	3.34315	M	2.54882	A
1416598_at	2.38294	A	2.70671	A	0.966037	A	2.07032	A	2.31107	A	2.304	A	3.03704	A	2.93222	A	2.4186	A	3.70871	A	1.2663	A	3.24455	A	1.90421	A	2.92379	A	2.88332	A
1416599_at	5.51631	A	7.39827	A	8.15568	A	7.94537	A	7.36551	A	7.8399	A	6.60956	A	15.2572	P	11.4525	P	7.26284	A	8.84848	P	11.861	A	7.89962	M	12.6658	P	10.1519	A
1416600_a_at	10.8124	P	6.66612	P	8.18115	P	11.2423	P	6.0685	P	5.61461	P	7.07918	P	7.33507	P	9.95677	P	7.75769	P	8.42678	P	9.64267	P	10.7582	P	12.3624	P	8.17391	P
1416601_a_at	6.14415	P	7.13153	P	7.18176	P	9.46689	P	5.94376	P	5.72	P	5.92475	P	5.58514	P	6.34639	P	9.15107	P	6.07049	P	7.66646	P	8.67905	P	6.69892	P	8.30753	P
1416602_a_at	0.99754	A	0.938225	A	1.40039	A	1.87893	A	1.14432	A	2.05033	A	2.07423	M	0.55127	A	1.67881	A	1.23737	A	1.00365	A	1.42931	M	1.83399	A	1.1114	A	1.41601	A
1416603_at	31.3293	P	47.9191	P	40.3247	P	38.4445	P	37.6879	P	47.8609	P	45.0532	P	40.1664	P	40.259	P	41.0491	P	36.6103	P	40.5634	P	42.444	P	36.2123	P	33.6026	P
1416604_at	123.034	P	132.398	P	164.429	P	148.464	P	138.783	P	131.004	P	135.019	P	136.807	P	137.57	P	140.589	P	128.381	P	136.631	P	145.194	P	144.283	P	146.617	P
1416605_at	10.3745	P	12.2118	P	13.3165	P	14.6481	P	10.1648	P	10.877	P	12.6661	P	10.9519	P	15.7478	P	13.0962	P	8.65268	P	12.0303	P	14.841	P	13.2519	P	14.2088	P
1416606_s_at	12.6005	P	16.1759	P	13.8962	P	21.7832	P	14.1231	P	15.7888	P	15.4593	P	16.9625	P	23.5086	P	14.757	P	12.5095	P	17.5662	P	18.4799	P	19.0011	P	21.2295	P
1416607_at	132.452	P	117.08	P	132.472	P	127.187	P	126.275	P	115.831	P	112.637	P	139.422	P	121.866	P	124.394	P	120.922	P	112.615	P	138.995	P	146.004	P	126.85	P
1416608_a_at	38.8	P	36.4742	P	16.5285	P	39.257	P	17.2379	P	30.4673	P	31.1657	P	23.3607	P	37.8838	P	18.6429	P	23.1403	P	28.0779	P	36.6022	P	30.4556	P	19.8122	P
1416609_at	43.0182	P	42.5391	P	44.5764	P	43.7357	P	37.357	P	39.3719	P	36.1598	P	43.3468	P	49.0318	P	44.4812	P	38.9129	P	34.806	P	44.9996	P	47.7465	P	36.3572	P
1416610_a_at	10.946	P	8.70246	P	8.16417	P	11.2826	P	7.95811	P	9.04752	P	9.15795	P	9.49329	P	10.6167	P	9.62319	P	8.94638	P	8.83266	P	10.3868	P	10.2568	P	10.6169	P
1416611_at	17.1873	P	14.2744	P	15.2406	P	14.7379	P	16.2148	P	13.1439	P	15.1747	P	17.4419	P	19.5694	P	18.5438	P	15.3508	P	17.1753	P	18.029	P	18.2973	P	17.5464	P
1416612_at	1.86573	A	0.133372	A	0.326146	A	1.46201	A	1.17186	A	1.64906	A	3.1789	A	0.400765	A	3.82254	A	3.18382	A	1.86697	A	2.6905	A	2.94037	A	2.37556	A	3.69993	A
1416613_at	1.97537	A	1.82673	A	1.70358	A	3.43848	A	2.31107	A	1.98193	A	1.31567	A	1.56939	A	3.66146	A	3.2827	A	2.54312	A	2.20574	A	2.83559	P	2.67682	A	2.92515	A
1416614_at	4.40019	P	4.33366	P	3.78817	P	6.23002	P	4.10773	P	5.01987	P	4.87435	P	4.1778	P	5.82756	P	5.58821	P	4.95685	P	5.05672	P	5.8394	P	6.74774	P	6.71229	P
1416615_at	34.3647	P	28.2837	P	31.4267	P	38.222	P	28.049	P	29.214	P	30.2491	P	29.1426	P	33.7816	P	31.7994	P	29.508	P	32.6664	P	31.1904	P	33.6515	P	34.3427	P
1416616_s_at	14.371	P	16.3699	P	12.8154	P	19.4541	P	21.1986	P	15.3658	P	16.2964	P	14.9031	P	20.1517	P	19.4659	P	14.4991	P	15.4572	P	15.8954	P	15.5086	P	17.1006	P
1416617_at	0.626215	A	0.377472	A	1.24176	A	0.223386	A	0.2624	A	0.490889	A	0.238687	A	0.185586	A	0.34038	A	0.667604	A	0.18671	A	0.27452	A	0.124817	A	0.382571	A	0.128031	A
1416618_at	4.40019	P	5.22335	P	7.21556	P	10.2448	P	5.56282	P	6.36115	P	7.02153	P	8.40427	P	9.62565	P	7.96326	P	9.01416	P	7.10977	P	8.14113	P	9.34367	P	8.30753	P
1416619_at	5.78959	P	3.87472	P	5.38304	P	3.25027	P	3.86218	P	3.12989	P	3.62055	P	2.50382	P	4.20722	P	4.40106	P	4.85905	P	3.3303	P	3.74234	P	3.57043	P	5.53366	P
1416620_at	5.38251	P	5.07805	A	7.57924	A	5.77842	A	4.69497	A	5.28862	A	5.03171	A	7.11735	A	6.30499	A	5.6491	A	5.57382	A	6.9009	A	6.13023	A	5.92572	A	6.15081	A
1416621_at	9.80075	P	9.77664	P	11.2823	P	8.83901	P	7.34333	P	8.66752	P	7.78678	P	8.81967	P	13.9941	P	9.89734	P	6.31133	P	10.0975	P	7.03633	P	6.76169	P	7.43577	P
1416622_at	5.82765	P	5.93856	P	7.92661	P	8.32147	P	6.5611	P	5.9211	P	5.62733	P	5.36946	P	8.39424	P	5.74805	P	6.66508	P	6.3978	P	6.82896	P	6.93611	P	7.14069	P
1416623_at	0.229547	A	0.358731	A	0.191854	A	0.493	A	0.294973	A	1.14722	A	0.771962	A	1.21455	A	0.662501	A	0.455005	A	0.381354	A	0.122107	A	0.117559	A	1.17886	A	0.128031	A
1416624_a_at	330.168	P	400.622	P	389.619	P	403.863	P	370.543	P	380.743	P	372.206	P	377.229	P	381.241	P	363.843	P	367.481	P	363.646	P	344.899	P	384.137	P	359.233	P
1416625_at	284.224	P	293.126	P	293.37	P	287.979	P	271.69	P	258.21	P	260.896	P	289.888	P	254.22	P	273.936	P	273.526	P	277.724	P	274.128	P	293.927	P	287.822	P
1416626_at	1.39429	A	0.663997	A	0.592881	A	0.481884	A	0.473003	A	1.58037	A	0.377321	A	1.07355	A	1.95006	A	0.758741	A	0.493735	A	0.394188	A	0.441118	A	0.250889	A	0.298577	A
1416627_at	3.22406	P	3.46857	P	4.276	M	3.08268	P	1.95158	A	3.15895	P	3.6372	P	3.24583	P	4.71634	P	3.41963	P	2.11485	P	3.78985	P	2.64686	P	3.06117	A	3.34377	A
1416628_at	19.9424	P	19.4671	P	19.4572	P	24.3794	P	14.8824	P	19.2025	P	22.6558	P	19.4807	P	22.7058	P	24.0997	P	18.0346	P	25.2311	P	24.0178	P	22.3844	P	22.7043	P
1416629_at	2.87239	A	2.89615	A	1.14694	A	3.19793	A	1.23391	A	3.7972	A	5.189	A	2.88856	A	4.5153	A	3.25989	A	2.81367	A	2.53423	A	3.63786	A	1.86374	A	3.60912	A
1416630_at	18.5187	P	9.34761	P	17.3398	P	35.0823	P	11.6366	P	11.123	P	9.87911	P	9.03141	P	16.2809	P	9.79072	P	12.5321	P	7.30311	P	12.0156	P	8.50232	P	17.6667	P
1416631_at	7.71701	P	6.33482	P	7.76556	P	7.79273	P	7.38031	P	6.37071	P	6.27968	P	6.3833	P	7.49811	P	9.11299	P	7.77171	P	7.27218	P	7.74777	P	6.81052	P	6.72633	P
1416632_at	33.0855	P	29.7514	P	22.7199	P	35.5286	P	33.1604	P	34.5269	P	32.5801	P	33.1515	P	42.0453	P	50.6062	P	34.6099	P	30.7998	P	49.9437	P	40.4711	P	40.6668	P
1416633_a_at	53.1616	P	53.2261	P	52.4143	P	55.5604	P	61.7707	P	60.6017	P	50.0194	P	54.4616	P	55.6645	P	56.3657	P	55.3087	P	58.1762	P	74.834	P	62.685	P	65.2482	P
1416634_at	16.1855	P	16.4165	P	16.9209	P	18.4943	P	18.0565	P	14.9427	P	19.055	P	17.1093	P	19.5312	P	18.5743	P	17.341	P	17.8421	P	21.4352	P	19.7409	P	18.8561	P
1416635_at	19.319	P	22.2847	P	20.2557	P	25.9583	P	17.911	P	22.3527	P	22.1951	P	14.3724	P	20.0945	P	22.5601	P	18.6605	P	17.8038	P	20.3506	P	22.5985	P	20.6767	P
1416636_at	62.8915	P	67.5176	P	70.2302	P	68.1223	P	63.9166	P	66.0836	P	70.4935	P	67.4286	P	71.9482	P	77.555	P	71.9623	P	74.4656	P	77.3793	P	78.984	P	75.7576	P
1416637_at	6.54762	P	5.53652	P	4.36719	P	6.63966	P	5.45312	P	6.12206	P	5.3462	P	4.14096	P	7.32415	P	6.19712	P	5.43838	P	4.17108	P	4.8478	P	4.6691	P	5.77905	P
1416638_at	1.43629	P	2.03965	A	5.07413	A	2.23998	A	1.74827	A	2.05033	A	2.04063	A	2.41698	M	3.5538	A	2.4613	A	2.31018	A	2.90132	P	2.21985	P	1.05076	A	2.63938	P
1416639_at	4.45191	P	5.25244	P	5.86022	P	7.46678	P	6.03914	P	5.99767	P	8.70676	P	3.1947	P	8.19119	P	8.23735	P	6.91348	P	6.60682	P	7.19527	P	5.90485	P	6.34026	P
1416640_at	0.229547	A	0.358731	A	0.147774	A	0.211981	A	0.340807	A	0.268952	A	0.368685	A	0.272321	A	0.515656	A	0.40187	A	0.276517	A	0.130164	A	0.204364	A	0.107636	A	0.202926	A
1416641_at	4.23181	A	3.76045	P	4.39208	M	7.03829	P	5.09537	P	4.57775	P	6.78264	P	4.08204	P	6.76959	P	5.74805	P	4.53558	P	6.01052	P	6.33787	P	5.46686	P	6.45957	P
1416642_a_at	387.752	P	462.028	P	455.39	P	439.559	P	414.996	P	427.757	P	395.655	P	442.702	P	421.038	P	443.001	P	411.306	P	413.364	P	407.183	P	420.725	P	410.207	P
1416643_at	1.04766	A	1.70373	A	4.09385	A	3.08268	A	3.00061	A	2.0601	A	3.07877	A	2.02038	A	1.03237	A	2.44609	A	0.411318	A	2.44824	A	1.33438	A	0.815566	A	1.55469	A
1416644_a_at	0.574191	A	0.259797	A	0.401733	A	0.603751	A	0.373695	A	0.700898	A	0.221278	A	0.34648	A	0.466081	A	0.39428	A	0.351395	A	0.394188	A	0.483967	A	0.237783	A	0.257547	A
1416645_a_at	0.76598	A	0.0639388	A	0.0542295	A	0.801548	A	0.673946	A	0.879933	P	0.950893	A	0.448473	A	0.378389	A	0.81191	A	0.0969808	A	0.378257	A	0.541027	P	1.02382	P	0.614385	A
1416646_at	0.253305	A	0.296682	A	0.333678	A	0.325292	A	0.566434	A	0.470808	A	0.993411	A	0.272321	A	0.237418	A	0.27286	A	0.18671	A	0.178406	A	0.355265	A	0.231235	A	0.257547	A
1416647_at	36.7906	P	53.3091	P	52.9693	P	56.3826	P	37.5776	P	41.1996	P	35.6305	P	46.9433	P	44.142	P	45.7931	P	47.6118	P	49.1427	P	39.7173	P	40.5432	P	44.2527	P
1416648_at	18.1616	P	20.2991	P	19.2205	P	18.7517	P	16.894	P	18.8186	P	18.982	P	15.5731	P	20.552	P	15.8998	P	16.67	P	16.0097	P	17.2703	P	16.0897	P	16.4214	P
1416649_at	398.897	P	417.493	P	412.351	P	426.012	P	384.37	P	431.658	P	361.825	P	406.371	P	403.482	P	408.699	P	385.148	P	372.312	P	383.138	P	393.38	P	380.077	P
1416650_at	0.0474512	A	0.0639388	A	0.104186	A	0.0965964	A	0.0712786	A	0.0845918	A	0.0809684	A	0.119787	A	0.0469718	A	0.0681176	A	0.0447012	A	0.0655348	A	0.0519404	A	0.0626754	A	0.0737857	A
1416651_at	10.0085	P	12.311	P	12.6169	P	14.7379	P	10.3296	P	10.5836	P	9.91187	P	8.74409	P	12.205	P	8.76272	P	9.89535	P	11.5378	P	11.9126	P	9.86323	P	10.8707	P
1416652_at	0.744039	A	0.997645	A	1.15483	A	1.04122	A	0.986497	A	0.860077	A	0.806091	P	1.38448	A	0.866744	A	0.212169	A	0.883617	A	0.759197	A	0.161033	A	0.855803	A	0.966151	A
1416653_at	8.17006	P	8.2241	P	10.0135	P	9.63882	P	8.85019	P	9.84456	P	8.99393	P	8.39672	P	12.4321	P	11.2301	P	8.08041	P	9.43445	P	12.1186	P	10.1443	P	11.1174	P
1416654_at	4.04345	A	6.82106	A	6.3809	A	8.19955	A	3.35857	A	3.47835	A	6.56009	A	6.64515	A	7.45721	A	7.66633	A	6.88337	A	6.1887	A	6.8497	A	6.62222	A	7.65364	A
1416655_at	25.6803	P	37.3524	P	33.1513	P	32.4008	P	32.134	P	34.6288	P	29.7423	P	32.4954	P	30.5154	P	32.1654	P	29.3344	P	33.4585	P	33.2804	P	32.8609	P	31.7744	P
1416656_at	4.69056	A	4.96198	M	4.06903	A	9.58826	P	9.32742	M	7.29678	M	7.77856	P	6.17409	M	9.09215	A	9.20437	P	7.99005	P	5.41362	M	4.99356	A	8.14521	A	8.53263	A
1416657_at	13.3921	P	12.7391	P	10.9474	P	15.7741	P	13.7971	P	10.6214	P	10.2312	P	11.8441	P	13.8669	P	13.142	P	11.4095	P	13.4221	P	10.7926	P	10.8898	P	15.4032	P
1416658_at	0.551796	A	1.36484	A	1.51183	A	1.76167	A	1.37223	A	1.45267	A	0.626623	A	1.02435	A	2.66141	A	0.462597	A	1.39391	A	1.87675	A	1.91825	A	1.21938	A	0.483723	A
1416659_at	41.3279	P	42.6867	P	36.2333	P	46.335	P	38.4998	P	34.4159	P	44.4778	P	34.6711	P	42.1539	P	37.3963	P	32.006	P	40.6014	P	37.6454	P	31.5968	P	41.7287	P
1416660_at	14.234	P	17.116	P	15.7014	A	16.2119	P	17.001	P	14.6322	P	17.1653	P	12.1573	P	16.7451	P	16.9817	P	11.9896	P	18.2406	P	9.39565	P	12.0803	P	13.333	P
1416661_at	4.74848	P	3.20636	P	4.44186	P	3.68892	P	3.23669	P	2.39168	P	3.03704	P	3.66312	P	5.12713	P	4.90328	P	3.24965	P	3.26794	A	3.02417	P	3.7635	P	3.14138	P
1416662_at	103.248	P	112.473	P	123.179	P	108.989	P	98.8861	P	101.628	P	95.3563	P	104.716	P	107.256	P	102.224	P	90.1725	P	102.441	P	118.768	P	103.74	P	98.9147	P
1416663_at	80.4657	P	72.3335	P	89.5636	P	80.0151	P	79.9443	P	72.6251	P	77.5487	P	78.5181	P	78.8812	P	88.9343	P	77.8199	P	80.0379	P	89.2805	P	84.4805	P	86.4728	P
1416664_at	2.06413	A	3.1357	A	3.04045	A	4.64426	A	2.95777	P	3.87442	P	2.97859	A	3.93487	P	3.69371	P	3.46527	A	3.64813	A	2.60456	A	2.72377	P	3.27433	A	3.12742	A
1416665_at	19.7037	P	19.3574	P	23.9558	P	23.741	P	22.2012	P	19.7828	P	19.1036	P	21.3242	P	24.5728	P	25.6471	P	19.1355	P	22.4116	P	24.5966	P	21.3078	P	22.7823	P
1416666_at	9.80686	P	7.77708	P	6.70925	P	10.6079	P	10.6296	P	6.86745	P	6.84031	P	8.61566	P	7.25244	P	8.77795	P	7.44044	P	12.4303	P	4.97274	P	7.55767	P	12.2671	P
1416667_at	95.073	P	114.467	P	124.362	P	144.198	P	128.984	P	109.241	P	113.488	P	124.045	P	123.428	P	127.669	P	109.569	P	123.885	P	137.862	P	130.694	P	131.218	P
1416668_at	24.833	P	24.2249	P	29.1447	P	26.1346	P	31.4764	P	21.6337	P	24.9408	P	26.7053	P	29.1333	P	29.4817	P	25.5467	P	28.0016	P	31.713	P	31.9558	P	28.7815	P
1416669_s_at	147.48	P	137.372	P	118.589	P	142.992	P	130.356	P	123.608	P	138.488	P	137.986	P	139.418	P	158.52	P	127.761	P	147.887	P	140.369	P	145.443	P	146.336	P
1416670_at	2.9855	A	0.612423	A	1.26551	A	1.68692	A	1.79727	A	0.949362	A	0.720721	A	0.510065	A	1.47335	A	0.789123	A	0.72612	A	3.11198	A	1.27796	A	0.990174	A	1.18744	A
1416671_a_at	15.6829	P	20.0084	P	15.1016	P	17.7114	P	16.9169	P	12.8233	P	13.1146	P	13.8962	P	16.0678	P	14.8408	P	15.5317	P	17.0373	P	14.5396	P	14.4395	P	16.0112	P
1416672_s_at	10.7456	P	9.79925	P	10.6215	A	9.98238	A	8.81295	A	9.38927	A	8.37839	A	7.53798	M	10.2171	A	8.66374	A	8.66775	M	8.33858	A	8.617	A	8.50232	A	9.73629	A
1416673_at	3.85448	P	0.657537	A	0.685514	A	3.10364	P	1.88839	A	1.24591	A	1.86406	A	1.4484	A	2.60637	A	1.54137	A	1.99466	P	2.58894	A	1.8691	A	1.71408	A	2.14513	A
1416674_at	1.94115	A	4.45605	A	3.59862	A	4.73736	A	2.56616	A	5.01987	A	3.47066	A	3.43596	A	3.09899	A	2.82634	A	2.05475	A	2.40915	A	0.66205	A	1.48328	A	2.67422	A
1416675_s_at	0.26119	A	0.503677	A	0.318621	A	0.403831	A	0.353948	A	0.800457	A	0.454915	A	0.510065	A	0.34038	A	0.22734	A	0.276517	A	0.457852	A	0.37675	A	0.244334	A	1.83929	A
1416676_at	311.036	P	386.126	P	308.48	P	329.239	P	304.53	P	297.48	P	293.796	P	321.634	P	288.376	P	288.402	P	289.526	P	268.622	P	300.962	P	335.488	P	302.231	P
1416677_at	400.824	P	443.998	P	441.168	P	420.31	P	415.307	P	390.966	P	379.109	P	435.472	P	393.076	P	398.172	P	384.314	P	407.432	P	400.7	P	416.994	P	411.275	P
1416678_at	28.2335	P	30.4104	P	32.6952	P	35.4025	P	30.1161	P	29.8361	P	31.7846	P	30.4349	P	32.9903	P	34.0945	P	26.9576	P	32.9635	P	34.7452	P	35.6725	P	29.2647	P
1416679_at	261.579	P	250.776	P	293.894	P	297.486	P	289.209	P	265.765	P	271.262	P	300.864	P	284.668	P	298.688	P	285.17	P	261.762	P	277.223	P	307.154	P	290.495	P
1416680_at	17.0049	P	16.6572	P	17.4533	P	16.7288	P	16.2529	P	16.4369	P	17.8632	P	15.9664	P	16.0097	P	17.4313	P	15.3131	P	15.7488	P	17.3933	P	16.5861	P	18.0773	P
1416681_at	5.77055	P	6.20991	P	4.53317	P	5.69619	P	5.29968	P	3.64267	P	6.24668	P	4.93901	P	6.08737	P	3.59459	P	5.9275	P	6.27389	P	6.7045	P	6.17629	P	5.84217	P
1416682_at	4.04345	P	3.85328	P	2.68942	P	4.6753	P	3.22236	P	3.13957	P	3.48732	P	3.1801	P	4.73746	P	2.38526	P	5.23523	P	3.06518	P	3.8259	P	3.43954	P	3.73487	P
1416683_at	13.5297	P	19.3339	P	18.2574	P	23.0726	P	22.1857	P	21.0825	P	19.8488	P	17.8522	P	23.4803	P	17.2713	P	17.9291	P	21.3409	P	21.6875	P	19.2216	P	23.3639	P
1416684_at	21.9782	P	17.6222	P	21.0906	P	21.9212	P	22.2243	P	20.989	P	21.0467	P	19.7526	P	25.9056	P	21.8818	P	20.7041	P	23.0996	P	24.8008	P	25.1268	P	25.642	P
1416685_s_at	19.5755	P	15.2544	P	16.6157	P	23.7017	P	18.0106	P	15.4598	P	19.9865	P	17.4729	P	23.1405	P	21.5464	P	19.0601	P	20.3233	P	20.8213	P	17.942	P	23.4704	P
1416686_at	1.92745	A	2.27466	A	2.69756	A	2.7992	A	2.85788	A	2.07963	A	1.77146	A	1.90548	A	3.10987	A	1.89104	A	3.36994	A	2.62019	A	2.02352	A	1.84332	A	1.50614	A
1416687_at	1.39429	A	0.290515	A	0.654581	A	1.72965	A	0.519637	A	0.299376	A	0.0721072	A	0.087317	A	0.314876	A	0.257686	A	0.853614	A	0.624572	A	1.12264	A	0.802161	A	0.0737857	A
1416688_at	0.780583	A	1.38505	A	2.3644	A	1.27914	A	0.931823	A	1.67848	A	0.78903	A	1.29234	A	1.58773	A	1.41216	A	1.01865	A	1.82187	A	2.00247	A	1.50362	A	1.41601	A
1416689_at	6.52245	P	5.30336	A	6.43137	A	6.54756	M	3.8117	A	4.16373	A	2.90342	A	3.97165	A	5.92119	A	4.81958	A	3.81357	A	3.86768	A	4.18772	M	5.86311	A	5.20428	A
1416690_at	9.16937	P	9.19734	P	6.89473	P	7.40562	P	6.17865	P	3.73927	P	7.16151	P	5.95766	P	9.64574	P	5.82416	P	6.09307	P	8.31541	P	6.80822	P	8.90879	P	6.10871	P
1416691_at	6.98067	P	10.941	P	9.72285	P	8.8897	P	7.12898	P	7.25863	P	8.6411	P	6.68258	P	9.60556	P	8.9074	P	7.23718	P	6.89316	P	7.09853	P	7.01985	P	8.86333	P
1416692_at	4.27719	A	4.38403	A	4.81585	A	5.10919	A	5.8411	A	3.56536	A	6.24668	A	3.86136	A	3.72595	A	4.74348	A	4.24976	A	4.09331	A	5.29187	A	4.02581	A	3.34377	A
1416693_at	0.197596	A	0.127485	A	1.33685	A	0.131524	A	0.613381	A	0.0637848	A	0.151397	A	0.087317	A	0.263411	A	0.12117	A	0.149311	A	0.122107	A	0.117559	A	0.310017	A	0.168848	A
1416694_at	1.23244	A	2.01899	A	1.8881	A	2.17641	A	3.15792	A	1.98193	A	2.56893	A	1.74788	A	2.29656	A	2.11913	A	1.52904	A	1.5943	A	2.5979	A	1.36813	A	0.966151	A
1416695_at	34.6112	P	39.349	P	29.1269	P	37.0214	P	29.273	P	32.9617	P	30.82	P	35.0039	P	36.3036	P	28.3457	P	28.9269	P	29.5574	P	33.294	P	29.7024	P	31.0064	P
1416696_at	21.5444	P	16.3621	P	20.2031	P	21.9113	P	20.9058	P	18.2753	P	16.6376	P	18.5495	P	20.0754	P	20.3651	P	19.4673	P	20.2851	P	16.7232	P	17.2319	P	17.9781	P
1416697_at	32.8326	P	29.4382	P	32.1412	P	35.5868	P	30.6162	P	30.1796	P	31.6319	P	32.3768	P	35.8368	P	34.0792	P	32.7833	P	34.4482	P	38.4581	P	34.9962	P	33.3536	P
1416698_a_at	30.9062	P	19.7965	P	18.5724	P	24.4874	P	12.2999	P	13.945	P	15.4105	P	17.1712	P	15.3788	P	16.9436	P	12.6075	P	13.4221	P	16.7779	P	21.1937	P	13.0435	P
1416699_at	137.026	P	164.109	P	164.923	P	156.549	P	150.903	P	137.717	P	144.285	P	166.275	P	156.047	P	171.068	P	171.847	P	163.444	P	160.505	P	172.635	P	166.702	P
1416700_at	5.63718	P	4.87503	P	4.01941	A	8.45349	P	7.08467	P	4.26008	P	4.69204	P	3.61178	M	3.42429	P	6.60816	P	6.15328	P	4.99463	P	5.75627	P	5.7866	P	4.53205	P
1416701_at	6.65449	P	7.73246	P	11.205	P	10.0127	P	9.21548	P	7.70657	P	5.73476	P	6.27119	P	8.0285	P	7.89473	P	7.97499	P	9.48072	P	7.60969	P	9.15424	P	8.05436	P
1416702_at	0.173396	A	1.71737	A	2.92599	A	2.43035	A	3.52374	A	1.92327	A	3.43734	A	2.67781	A	2.6834	A	1.29056	A	2.8738	A	2.12746	A	2.6958	A	2.28668	A	2.45133	A
1416703_at	46.9006	P	44.4352	P	53.1605	P	46.4408	P	46.0577	P	40.8766	P	39.0291	P	46.0233	P	42.3259	P	47.3262	P	42.5597	P	50.0528	P	57.8611	P	46.4878	P	49.3113	P
1416704_at	23.3396	P	20.4012	P	22.3849	P	23.171	P	16.1843	P	17.5629	P	16.3127	P	19.4885	P	21.8347	P	21.3711	P	20.1385	P	17.5279	P	22.1374	P	17.3952	P	21.2508	P
1416705_at	12.9967	P	13.191	P	11.6434	P	15.2463	P	13.2216	P	12.7572	P	13.848	P	13.7657	P	15.0092	P	13.9114	P	13.8132	P	14.2595	P	14.2039	P	13.3437	P	14.6469	P
1416706_at	19.319	P	16.0906	P	15.1711	P	15.4356	P	17.4137	P	15.6854	P	17.2789	P	13.8808	P	17.4589	P	18.1933	P	14.8759	P	17.3593	P	15.7037	P	14.2768	P	19.196	P
1416707_a_at	0.831546	A	0.567499	A	0.592881	A	0.878028	A	0.680689	A	0.561052	A	0.695079	A	0.34648	A	0.99705	A	0.523331	A	0.501229	A	0.57699	A	0.66916	A	0.963271	A	0.518083	A
1416708_a_at	2.84573	A	2.75575	A	0.19924	A	0.932526	A	1.60162	A	1.49198	A	1.06987	A	1.1017	A	1.31214	A	0.994227	A	1.06367	A	1.86108	A	2.1147	A	0.949825	A	1.93656	A
1416709_a_at	10.6119	P	14.845	P	13.1263	P	12.2972	P	14.0018	P	14.2086	P	12.103	P	13.8117	P	12.363	P	11.8699	P	11.2211	P	12.5918	P	13.4429	P	12.3413	P	11.5405	P
1416710_at	0.189553	A	0.127485	A	0.228884	A	0.166155	A	0.24293	A	0.268952	A	0.351402	A	0.565029	A	0.403577	A	1.54137	A	0.209156	A	0.600785	A	0.247584	A	0.107636	A	1.20129	A
1416711_at	1.11898	A	0.133372	A	0.747535	A	0.177646	A	0.13391	A	0.33985	A	0.652307	A	0.523788	A	1.41592	A	0.356331	A	0.763614	A	0.226515	A	0.132069	A	0.369358	A	0.168848	A
1416712_at	28.5117	P	29.896	P	31.2839	P	31.4567	P	32.3689	P	28.4244	P	28.7686	P	29.2293	P	30.2838	P	34.4376	P	33.4853	P	35.1028	P	36.8326	P	32.6526	P	36.3572	P
1416713_at	2.15264	A	3.27711	A	2.64871	A	3.10364	A	4.73859	A	3.73927	A	3.27898	A	4.65767	A	4.86408	A	3.57177	A	5.02456	A	1.96297	A	2.20583	A	2.51241	A	2.38867	A
1416714_at	4.45837	P	4.14686	P	6.99599	P	5.77842	P	3.81891	P	4.53926	P	5.07311	P	3.7879	P	5.26354	P	4.37063	P	3.99405	P	3.68864	P	4.29202	P	4.2193	P	4.1403	P
1416715_at	0.4388	A	0.465601	A	1.13905	A	1.28992	A	0.24293	A	1.24591	A	0.831673	A	0.192216	A	1.35834	A	0.538516	A	1.37139	A	1.13813	A	0.533899	A	0.211613	A	0.772862	A
1416716_at	4.2383	P	3.40468	A	3.28627	A	4.25051	A	3.40881	A	2.27476	A	2.65262	A	4.93901	A	5.47291	A	4.40867	A	2.36278	A	2.91693	P	3.47063	A	2.66997	A	3.56022	A
1416717_at	0.867814	A	0.10992	A	0.311102	A	0.669884	A	0.229984	A	0.770615	A	0.054329	A	0.407569	A	0.589402	A	0.196999	A	0.373864	A	0.616644	A	0.225987	A	0.101187	A	0.0199063	A
1416718_at	2.3289	A	2.46228	A	2.85249	A	3.6368	A	2.53067	A	2.69325	A	2.93683	A	2.04914	A	3.69371	A	2.65902	A	3.49024	A	1.53147	A	3.19168	A	3.17115	A	1.78373	A
1416719_a_at	142.006	P	159.393	P	140.071	P	172.495	P	146.64	P	143.882	P	152.022	P	149.776	P	157.062	P	145.751	P	148.696	P	142.433	P	152.636	P	160.56	P	150.521	P
1416720_at	26.6625	P	30.2576	P	30.0175	P	31.1353	P	30.6553	P	26.2577	P	31.7203	P	27.1843	P	35.3605	P	36.1304	P	27.3876	P	33.0929	P	28.8473	P	31.805	P	35.2751	P
1416721_s_at	25.9261	P	33.7094	P	20.8268	P	29.7804	P	24.8626	P	27.7552	P	27.448	P	23.7515	P	30.7838	P	31.9976	P	30.6324	P	29.4811	P	32.8055	P	29.3869	P	27.7867	P
1416722_at	7.8972	P	8.47056	P	9.00613	P	7.91485	P	6.76739	P	5.65294	P	7.75389	P	7.16237	P	9.90666	P	8.39724	P	8.59997	P	9.47301	P	6.82896	P	7.18042	P	8.7437	P
1416723_at	8.39901	P	8.54533	P	5.75126	A	9.16325	P	8.35166	P	8.52494	P	8.08267	P	10.3053	P	10.6666	P	9.37951	P	8.7054	P	10.4905	P	10.9369	P	9.7368	P	9.80672	P
1416724_x_at	5.72612	P	5.6168	P	4.32573	P	7.71129	P	7.17331	P	6.77198	P	4.01977	P	7.45529	P	8.09971	P	8.10792	P	7.22965	P	8.19956	P	7.6373	P	7.63457	P	6.85273	P
1416725_at	1.60346	A	1.19044	A	2.29959	A	1.00865	A	3.20804	A	1.31489	A	1.5354	A	2.25805	A	0.589402	A	2.02789	A	0.381354	A	1.43717	A	2.31793	A	1.48328	A	0.752174	A
1416726_s_at	20.6109	P	20.0163	P	17.4795	A	26.4578	P	14.7836	A	15.1496	P	17.5792	P	17.032	P	24.3	P	17.2636	M	20.8624	P	21.0885	P	19.8319	P	24.4906	P	19.9752	P
1416727_a_at	360.396	P	411.75	P	413.354	P	418.454	P	395.74	P	373.215	P	366.792	P	444.353	P	387.421	P	398.83	P	389.445	P	392.49	P	389.816	P	423.092	P	404.767	P
1416728_at	57.7031	P	55.0546	P	65.3892	P	60.3737	P	47.2574	P	52.5857	P	48.5991	P	56.6268	P	57.7299	P	56.3352	P	53.7903	P	48.6041	P	53.7356	P	50.9975	P	54.8242	P
1416729_at	399.129	P	401.442	P	404.602	P	391.205	P	392.762	P	373.099	P	341.86	P	396.589	P	360.564	P	372.374	P	355.469	P	366.151	P	355.891	P	372.755	P	373.704	P
1416730_at	76.0269	P	93.1602	P	88.9233	P	81.2437	P	79.4576	P	67.4733	P	68.0494	P	69.6175	P	73.2636	P	72.1216	P	70.7304	P	67.6568	P	68.0793	P	73.5821	P	70.6373	P
1416731_at	19.068	P	19.1458	P	16.3194	P	18.4646	P	18.5775	P	17.3003	P	16.7919	P	17.7128	P	20.4948	P	18.8334	P	19.2034	P	19.7875	P	18.8078	P	17.6437	P	21.0381	P
1416732_at	6.59793	P	6.88752	P	7.80793	P	6.37349	P	6.5611	P	5.19266	P	6.95564	P	6.01734	P	7.07806	P	9.50135	P	7.53831	P	8.13777	P	8.63768	P	5.75878	P	7.94186	P
1416733_at	12.8768	P	16.0983	P	20.6247	P	19.8495	P	17.2608	P	16.1364	P	12.9189	P	16.1438	P	20.5996	P	19.0391	P	16.7303	P	18.4857	P	19.04	P	18.93	P	20.1948	P
1416734_at	2.87239	A	2.48318	A	3.54101	A	2.60971	A	2.62298	A	1.49198	A	2.40142	A	1.57651	A	2.18522	A	2.78831	A	2.07729	A	1.72774	A	0.761512	A	2.12277	A	2.13817	A
1416735_at	23.6963	P	26.5489	P	21.3193	P	31.184	P	26.6016	P	25.6806	P	25.6345	P	21.5034	P	27.3548	P	23.7644	P	23.6004	P	21.6622	P	23.7318	P	22.4344	P	27.531	P
1416736_at	6.49099	M	7.3167	A	10.2531	A	12.2872	A	8.36652	A	9.26589	A	10.3294	A	7.41772	A	10.3271	A	7.96326	A	8.34395	A	7.22578	A	9.14767	A	9.49106	A	9.19413	A
1416737_at	0.4312	A	1.24396	A	1.48792	A	0.867116	A	0.714441	A	0.770615	A	0.660865	A	2.40975	A	1.17285	A	0.903064	A	1.01115	A	0.473754	A	0.3481	A	0.71514	A	0.490594	A
1416738_at	24.4545	P	27.6114	P	27.1357	P	29.9364	P	32.2906	P	36.1556	P	31.423	P	29.0797	P	32.0038	P	28.6049	P	25.0639	P	30.8456	P	33.0159	P	28.1899	P	29.4424	P
1416739_a_at	8.64604	P	11.6553	P	11.2566	P	9.45678	P	10.0151	P	9.28487	P	9.14155	P	8.91796	P	13.0132	P	9.94303	P	8.59997	P	10.8371	P	10.8201	P	8.50232	P	10.4619	P
1416740_at	3.76956	P	3.22051	A	3.82118	P	4.34387	A	4.76768	P	4.26008	M	4.54279	M	3.5165	A	4.28173	P	3.06973	M	4.04669	P	4.61412	P	3.95815	P	4.48215	P	4.34313	P
1416741_at	1.35922	A	0.651081	A	0.76307	A	0.680885	A	0.620099	A	0.760663	A	0.59235	A	0.516925	A	0.577159	A	0.637228	A	0.493735	A	0.703795	A	0.583775	A	0.50184	A	0.497465	A
1416742_at	14.9538	P	13.7744	P	16.6157	P	15.804	P	15.4985	P	15.112	P	17.6684	P	14.8646	P	19.4165	P	16.6084	P	13.3008	P	15.2116	P	13.3744	P	16.6713	P	20.5491	P
1416743_at	15.9491	P	15.7883	P	13.9741	P	17.2253	P	11.4786	P	14.0015	P	13.848	P	13.5968	P	15.126	P	13.8047	P	14.6046	P	13.2453	P	17.6326	P	12.8988	P	14.0463	P
1416744_at	0.744039	A	0.241464	A	0.38657	A	0.0373345	A	0.152957	A	0.0949572	A	0.652307	A	0.800503	A	0.327645	A	0.189415	A	0.478748	A	0.798745	A	0.498239	A	0.178986	A	0.100878	A
1416745_x_at	2.15264	A	1.14373	A	2.37251	A	0.223386	A	1.08246	A	0.840213	A	1.76304	A	1.43419	A	1.40442	A	1.36656	A	1.1237	A	0.893581	A	1.34143	A	1.75488	A	0.0737857	A
1416746_at	13.5596	P	9.12226	P	9.57763	P	11.1216	P	7.46909	P	7.49696	P	10.8366	P	10.2217	P	9.62565	P	10.9255	P	8.8786	P	8.54705	P	10.2217	P	10.0881	P	9.36309	P
1416747_at	9.12635	P	7.84404	P	10.2959	P	11.0914	P	10.8247	P	9.97728	P	8.10732	P	9.1979	P	12.1062	P	10.8569	P	7.99758	P	11.1837	P	8.99609	P	8.80363	P	12.2036	P
1416748_a_at	2.34242	P	3.07218	M	4.58301	P	4.52004	P	3.2152	P	2.28451	A	1.74619	A	2.32302	P	4.83245	P	2.95564	P	2.46046	P	3.48614	P	2.26189	M	1.9591	A	2.8624	P
1416749_at	0.514328	A	0.434006	A	0.608285	A	2.04909	A	0.204177	A	0.520981	A	0.238687	A	0.441646	A	0.45363	A	0.39428	A	0.29149	A	0.441945	A	0.733111	A	0.310017	A	0.428791	A
1416750_at	25.3199	P	29.2537	P	29.6612	P	32.6439	P	28.1191	P	28.1735	P	27.746	P	27.7423	P	31.9761	P	25.5328	P	26.8142	P	27.4218	P	31.1293	P	30.6421	P	30.3025	P
1416751_a_at	5.56723	P	7.59868	P	6.70082	P	8.8897	P	5.36542	P	7.2491	P	8.04158	P	6.05465	P	9.23328	P	6.3189	P	6.76293	P	6.0725	P	8.66526	P	6.88726	P	7.73799	P
1416752_at	0.461548	A	0.87902	A	0.273614	A	0.392643	A	0.526313	A	1.07805	A	0.446305	A	0.23215	A	0.830973	A	1.1006	A	0.126879	A	0.909377	A	0.654939	A	0.448757	A	0.168848	A
1416753_at	6.80517	A	11.6021	A	9.85104	A	14.4585	A	8.06199	M	6.04552	A	8.29626	A	7.53798	A	11.7698	A	7.84144	A	9.35306	A	7.10977	A	6.22022	A	14.1212	A	10.0885	A
1416754_at	0.408341	A	0.19298	A	0.670041	A	1.52638	A	0.519637	A	0.541023	A	0.48933	A	0.710144	A	0.686738	A	0.485371	A	0.381354	A	0.933065	A	0.83246	A	0.120556	A	0.628154	A
1416755_at	15.1971	P	8.85975	P	13.23	P	14.109	P	8.90979	P	10.7918	P	15.2967	P	14.4493	P	20.2566	P	14.9017	P	15.8634	P	15.0811	P	14.6287	P	18.6527	P	20.294	P
1416756_at	20.4367	P	13.3367	P	16.3717	P	19.2959	P	15.3387	P	14.5945	P	20.7231	P	15.2726	P	20.3424	P	25.7386	P	21.8655	P	23.7721	P	20.8009	P	19.2144	P	28.1846	P
1416757_at	1.31002	A	1.0175	A	0.778618	A	1.56924	P	0.77535	A	1.64906	P	1.4425	A	1.34902	P	1.47335	A	1.60978	P	1.37139	P	1.41359	P	0.938747	A	1.5511	P	0.621269	A
1416758_at	4.39372	A	12.632	P	19.3608	A	14.6281	M	22.4869	M	9.2564	P	12.201	A	9.05411	A	14.3168	A	7.24	A	6.40917	P	11.9995	A	8.85826	A	15.1261	A	11.1456	A
1416759_at	0.124234	A	0.490966	A	0.311102	A	0.073092	A	0.152957	A	0.115626	A	0.195122	A	0.0744365	A	0.466081	A	0.128751	A	0.0820372	A	0.0979042	A	0.0665812	A	0.0626754	A	0.114447	A
1416760_at	5.44626	A	2.67171	A	1.51183	A	2.71504	A	2.57326	A	4.26971	A	3.15388	A	1.62643	A	3.19682	A	5.96877	A	0.996146	A	4.08553	A	3.19168	A	4.32302	A	3.93754	A
1416761_at	0.551796	A	2.08792	P	2.3563	A	2.10217	A	2.26159	A	1.87437	A	1.96498	A	3.50185	A	2.94636	A	2.37005	A	2.52057	A	3.36926	A	1.72156	P	1.9591	A	1.55469	A
1416762_at	34.7343	P	21.0385	P	38.3354	P	44.0055	P	34.4315	P	32.5447	P	36.5127	P	54.7512	P	43.2301	P	35.2764	P	34.5496	P	42.1743	P	62.4948	P	55.9355	P	29.6059	P
1416763_at	27.4716	P	25.1307	P	21.7682	P	28.8337	P	23.1746	P	23.3231	P	25.7151	P	24.8784	P	27.8864	P	24.2217	P	25.2148	P	26.9487	P	28.6095	P	27.7243	P	29.3998	P
1416764_at	26.7937	P	30.5954	P	31.3642	P	35.8196	P	30.4287	P	30.2353	P	28.6398	P	31.4132	P	33.4597	P	29.2911	P	30.5947	P	32.0494	P	31.0275	P	32.6166	P	33.2255	P
1416765_s_at	18.5596	P	26.0624	P	21.205	P	23.8687	P	23.8477	P	23.6868	P	23.827	P	24.6748	P	26.2239	P	25.731	P	21.8052	P	22.4957	P	24.8825	P	26.2568	P	23.6194	P
1416766_at	208.29	P	202.921	P	225.659	P	209.048	P	197.669	P	184.133	P	187.953	P	210.218	P	195.85	P	198.902	P	185.578	P	204.154	P	199.237	P	208.169	P	207.666	P
1416767_a_at	41.4441	P	43.4825	P	45.0829	P	49.5633	P	52.2751	P	41.5594	P	43.3746	P	53.5127	P	53.8072	P	49.1111	P	49.5755	P	53.9872	P	56.2774	P	53.324	P	58.819	P
1416768_at	51.5565	P	48.1173	P	49.3061	P	51.6446	P	57.1833	P	50.0773	P	48.8305	P	58.174	P	58.7828	P	56.9303	P	53.5335	P	53.9645	P	59.5858	P	60.7437	P	63.1665	P
1416769_s_at	27.4659	P	21.8425	P	22.0677	P	24.9191	P	24.9711	P	23.2951	P	23.7139	P	22.8685	P	25.3524	P	23.0174	P	20.3873	P	25.3838	P	25.461	P	26.1995	P	28.0141	P
1416770_at	10.344	P	11.8838	A	12.0738	M	12.8486	P	10.9899	P	9.90144	P	12.7884	P	10.99	P	13.7788	P	11.8623	P	11.7711	P	12.4149	P	15.1424	P	13.1954	P	13.5378	P
1416771_at	20.0588	P	23.8123	P	23.3199	P	26.4871	P	23.8245	P	19.9418	P	24.2225	P	20.4756	P	28.3986	P	22.9641	P	22.914	P	25.1013	P	24.651	P	28.9137	P	26.2029	P
1416772_at	64.4641	P	69.9358	P	78.6	P	75.483	P	77.1313	P	70.3241	P	69.7874	P	75.3194	P	76.063	P	69.7942	P	68.9847	P	65.5621	P	75.19	P	77.83	P	78.2365	P
1416773_at	15.2742	P	16.9759	P	19.694	P	28.9704	P	26.0188	P	16.8311	P	21.4027	P	20.0946	P	27.4668	P	25.5709	P	21.7147	P	16.907	P	17.9265	P	22.6341	P	22.6972	P
1416774_at	10.6423	P	8.66503	P	8.11324	A	10.6785	P	7.46909	P	8.84806	P	7.35083	P	7.44778	P	8.01833	M	8.89217	P	6.34896	P	3.73536	A	8.61011	P	6.36435	P	6.69825	M
1416775_at	6.4658	P	8.35101	M	8.59752	A	8.96065	P	7.32854	A	8.11595	P	7.63054	A	6.54037	P	7.90633	M	6.03727	A	6.26617	P	7.06336	M	7.33344	P	7.3201	P	7.59741	A
1416776_at	0.499289	A	0.346269	A	0.91122	A	0.976051	A	1.28226	A	2.06986	A	0.78903	A	1.17219	A	2.92451	A	2.65902	A	1.03366	A	1.39786	A	0.88208	A	1.09792	A	1.56856	A
1416777_at	0.990366	A	1.20381	A	0.162419	A	1.06292	A	1.34452	M	1.18671	A	0.925367	A	0.842327	A	1.04413	A	1.57937	P	0.921124	A	1.00409	A	0.775708	A	1.25315	A	1.13901	A
1416778_at	13.41	P	12.2042	P	10.7673	P	15.1566	P	11.0575	P	13.4079	P	11.8254	P	10.6931	P	13.8767	P	11.1082	P	12.1102	P	12.5534	P	14.0394	P	14.4891	P	14.6893	P
1416779_at	3.98487	P	5.89463	P	5.83507	P	6.9668	P	4.6877	P	6.72423	P	5.00687	P	5.5033	P	7.41629	P	5.32184	P	4.93428	P	4.80829	P	6.81513	P	6.00922	P	5.30939	P
1416780_at	13.2364	P	13.3674	P	14.6155	P	14.6082	P	12.9796	P	10.9243	P	12.5111	P	10.5258	P	14.1409	P	12.8068	P	11.9595	P	13.1146	P	12.2216	P	11.4038	P	12.9588	P
1416781_at	2.17982	A	1.58803	A	0.577493	A	1.37605	A	0.77535	A	0.72083	A	1.15472	A	0.717081	A	3.15337	A	1.98988	A	0.621153	A	3.39264	A	0.483967	A	0.661686	A	0.993791	A
1416782_s_at	2.03685	A	2.33016	A	2.81169	A	3.50115	A	2.60877	A	3.662	A	4.12778	A	2.77948	A	2.8151	A	4.11193	A	1.79937	A	4.5442	A	2.87751	A	2.86887	A	3.665	A
1416783_at	1.07623	A	0.696348	A	0.903399	A	1.04122	A	1.00703	A	0.238463	A	0.308132	A	1.41288	A	0.807065	A	0.66001	A	0.351395	A	1.86108	A	0.726009	A	1.41552	A	0.841852	A
1416784_at	0.331462	A	0.296682	A	0.477857	A	0.131524	A	0.419926	A	0.2791	A	0.186391	A	0.285758	A	0.866744	A	0.470188	A	1.98714	A	1.16176	A	0.0738865	A	0.211613	A	0.346505	A
1416785_at	2.0505	P	4.15404	P	5.08247	P	3.75145	P	4.4046	P	4.38527	P	3.36234	P	3.71448	P	3.77963	M	4.6826	P	4.25728	P	4.27994	P	3.10096	M	4.36452	P	3.02976	P
1416786_at	4.31606	A	3.93908	A	5.44156	A	4.35424	A	2.55196	A	4.34676	A	4.77492	A	3.39205	A	4.57885	A	4.31736	A	3.4752	A	4.03108	A	5.77705	P	4.70373	A	5.31639	A
1416787_at	4.88986	P	4.5642	P	5.09081	P	6.94637	P	5.61404	P	5.45166	P	5.48679	P	4.56155	P	3.20768	P	6.37219	P	4.53558	P	6.03377	P	4.29898	P	4.86312	M	6.22799	P
1416788_a_at	33.1473	P	32.1583	P	37.6342	P	36.5273	P	35.1306	P	30.6807	P	37.8914	P	34.7187	P	40.0774	P	39.1883	P	35.8479	P	36.9594	P	39.697	P	39.6273	P	35.1683	P
1416789_at	36.3555	P	35.792	P	41.0637	P	43.3309	P	40.7972	P	34.8509	P	42.3749	P	39.3865	P	41.5562	P	45.366	P	39.5622	P	40.799	P	41.5782	P	44.4637	P	40.6454	P
1416790_a_at	9.15094	P	13.7206	P	14.4768	P	15.6447	P	12.6395	P	12.6346	P	13.7991	P	15.9278	P	12.6194	P	15.8236	P	12.1102	P	12.1534	P	14.6287	P	14.6872	P	12.3942	P
1416791_a_at	7.53029	A	3.08629	A	1.02097	A	3.5429	A	0.856849	A	1.09782	A	4.01977	A	4.42858	A	1.3468	A	0.66001	A	2.58069	A	1.64141	A	3.54729	A	2.12277	A	2.50007	A
1416792_at	27.5626	P	25.9429	P	18.3186	P	24.8995	P	21.2679	P	20.2879	P	22.381	P	20.499	P	25.5212	P	23.3985	P	19.4371	P	24.4062	P	23.9429	P	27.1729	P	23.3711	P
1416793_at	62.5799	P	51.7078	P	49.6511	P	54.4029	P	47.8617	P	53.9722	P	54.9936	P	55.6606	P	61.1756	P	64.0715	P	66.5891	P	67.1426	P	76.8757	P	63.8343	P	64.9906	P
1416794_at	37.1864	P	26.1342	P	30.597	P	32.3132	P	28.3295	P	31.8772	P	31.5837	P	28.4028	P	36.2121	P	38.0216	P	35.1685	P	38.4805	P	46.5943	P	36.2627	P	35.5598	P
1416795_at	10.6727	P	7.03535	P	14.338	P	9.77022	P	11.7872	P	12.1437	P	11.3271	P	13.7887	P	11.1048	P	13.1343	P	10.9047	P	10.7986	P	14.5944	P	10.0248	P	13.3613	P
1416796_at	2.76565	P	2.4066	P	2.77906	M	3.77229	P	3.8117	M	3.02327	P	3.81193	M	2.45315	P	3.35941	A	3.55656	P	3.56542	P	3.01057	P	2.13573	P	2.74538	P	2.52096	P
1416797_at	0.269057	A	0.168988	A	0.38657	A	0.403831	A	0.146598	A	0.156763	A	0.125067	A	0.119787	A	0.314876	A	0.136332	A	0.164269	A	0.114046	A	0.319422	A	0.0818885	A	0.0805519	A
1416798_a_at	0.559268	A	0.465601	A	1.96854	A	1.26836	A	1.91646	A	2.34298	A	1.7883	A	0.23215	A	0.503295	A	1.739	A	1.48399	A	2.54205	A	1.04489	A	1.12489	A	0.710814	A
1416799_at	17.5692	P	17.3807	P	17.4271	P	18.0584	P	17.735	P	14.5287	P	16.012	P	13.4128	P	15.1162	P	15.1151	P	15.0342	P	16.7613	P	15.1424	P	15.4448	P	13.8909	P
1416800_at	13.5177	P	12.8309	P	11.1191	P	15.7045	P	14.199	P	10.6877	P	13.3428	P	10.1913	P	13.0329	P	14.8408	P	12.1253	P	14.2211	P	13.4841	P	13.9374	P	11.2232	P
1416801_at	3.57307	A	2.29546	A	1.74363	A	0.459627	A	1.45548	A	2.29426	A	3.92003	A	0.455303	A	2.35209	A	2.95564	A	2.34024	A	1.58645	A	5.72163	A	3.66005	A	2.44436	A
1416802_a_at	1.64506	P	1.9777	P	1.95244	P	2.18701	P	1.62254	P	3.56536	P	1.93976	M	1.89113	P	1.80349	P	3.25989	P	1.1237	A	1.61786	P	1.74968	M	2.15007	P	1.99216	A
1416803_at	3.03863	P	2.06033	P	4.43356	P	3.52203	P	5.04434	P	2.25526	P	3.02869	P	2.36637	P	5.05358	P	3.35877	P	2.205	P	2.99496	P	3.56819	P	3.37068	P	3.22511	P
1416804_at	1.51307	A	1.56766	A	0.258671	A	1.1171	A	0.870463	A	1.84501	P	0.334105	A	0.55127	A	0.830973	A	0.348742	A	0.224122	A	0.29849	A	0.917502	A	0.71514	A	0.876365	A
1416805_at	0.802452	A	0.452948	A	1.65556	A	1.54781	A	1.34452	A	1.97216	A	1.47629	A	0.724021	A	1.25423	A	1.13859	P	0.298977	A	0.917274	A	0.988297	A	1.2464	P	1.21513	P
1416806_at	4.08897	A	6.28337	A	7.80793	A	8.65647	A	7.03298	A	5.38453	A	3.454	A	3.34084	A	9.1829	A	4.40106	A	4.04669	A	6.84673	A	5.45134	A	2.57404	A	4.54605	A
1416807_at	32.2814	P	70.5686	P	58.2945	P	87.0573	P	79.2873	P	58.3843	P	65.7944	P	54.9041	P	66.7306	P	77.7229	P	64.0577	P	67.3619	P	69.2426	P	83.5152	P	83.784	P
1416808_at	5.68801	P	6.19523	P	4.64949	P	6.11722	P	6.76002	P	6.84836	P	5.66039	P	5.43637	P	7.69221	P	6.18189	P	6.04791	P	6.10349	P	5.7632	P	4.38528	P	4.9241	P
1416809_at	379.29	P	436.37	P	446.764	P	431.605	P	417.833	P	429.002	P	380.344	P	421.051	P	408.536	P	403.424	P	380.433	P	405.397	P	376.413	P	404.276	P	398.528	P
1416810_at	21.6485	P	15.6567	P	23.4788	P	18.4844	P	21.0368	P	18.369	P	18.4714	P	16.2287	P	22.9044	P	26.7067	P	24.8979	P	22.2281	P	17.366	P	24.2906	P	14.7529	P
1416811_s_at	2.76565	P	3.52542	P	5.01577	P	6.26077	P	4.84042	P	4.96224	P	5.91649	P	4.59851	P	6.46012	P	4.69021	P	4.97942	P	5.63075	P	5.30574	P	5.48076	P	4.73504	P
1416812_at	3.75648	P	3.01579	P	3.66451	A	4.70634	P	3.59565	A	3.16864	A	2.7279	A	2.30136	M	3.47829	P	1.30576	P	2.61827	A	3.3225	A	3.46366	M	2.91006	A	2.66725	A
1416813_at	3.88711	M	3.16396	A	3.28627	A	4.40607	A	2.10636	A	3.01357	A	1.45095	A	3.09983	A	4.58944	A	4.06628	A	3.41505	A	3.41602	A	3.21959	A	2.65626	A	4.21023	A
1416814_at	2.86573	A	3.12158	A	2.25103	A	3.26073	A	2.94349	A	1.98193	A	2.66098	A	3.22391	A	3.18596	A	3.18382	A	2.57318	A	2.64363	A	2.93339	A	2.50556	A	3.07859	A
1416815_s_at	14.3055	P	18.9971	P	18.3186	P	18.7715	P	15.9632	P	15.1308	P	10.9674	P	19.8536	P	17.4782	P	24.4732	P	15.3659	P	20.7442	P	21.5306	P	21.9636	P	22.7398	P
1416816_at	44.0929	P	51.4591	P	37.4994	P	51.7596	P	41.4376	P	46.1306	P	46.9545	P	41.9588	P	50.91	P	42.5745	P	44.8327	P	39.5753	P	43.7694	P	48.8032	P	46.7779	P
1416817_at	4.45837	P	3.53253	A	6.63342	A	5.45958	A	4.86226	A	3.49769	A	3.26231	A	3.414	A	4.81135	A	3.86086	A	4.85153	A	4.55196	A	3.97207	A	3.51531	A	3.82571	A
1416818_at	7.61746	P	5.74831	A	6.42296	A	8.82888	A	6.20804	M	5.78705	M	6.20542	A	8.63832	P	9.39439	M	8.67897	P	8.73552	M	8.17639	M	7.95483	P	8.29922	A	7.00021	A
1416819_at	31.5154	P	30.5391	P	29.8661	P	31.3982	P	29.0312	P	27.4391	P	26.1828	P	28.332	P	31.6806	P	30.1221	P	30.1117	P	30.0681	P	30.8849	P	31.683	P	32.8342	P
1416820_at	1.2748	A	0.290515	A	0.394149	A	0.403831	A	1.08933	A	0.187478	A	0.394585	A	0.421189	A	0.403577	A	0.257686	A	0.32144	A	0.226515	A	0.225987	A	0.133502	A	0.223396	A
1416821_at	2.37619	A	0.346269	A	0.91122	A	0.603751	A	1.65045	A	0.65102	A	0.618057	A	0.434823	A	1.25423	A	0.3791	A	0.411318	A	0.806652	A	0.6336	A	0.34296	A	2.3121	A
1416822_at	0.22159	A	0.10992	A	0.206636	A	0.223386	A	0.140248	A	0.125933	A	0.125067	A	0.192216	A	0.263411	A	0.257686	A	0.149311	A	0.162342	A	0.225987	A	0.101187	A	0.107661	A
1416823_a_at	31.8929	P	37.027	P	40.2526	P	37.738	P	37.9401	P	31.8216	P	31.013	P	18.6736	P	33.8368	P	37.4954	P	31.3041	P	34.707	P	33.5246	P	35.4063	P	36.1293	P
1416824_at	14.4187	P	11.9296	P	12.5738	P	16.0329	P	13.8123	P	10.1573	P	12.2173	P	12.3255	P	15.3885	P	14.0713	P	15.0267	P	13.5758	P	13.2372	P	16.8983	P	13.9686	P
1416825_at	6.15046	M	7.39085	A	4.58301	A	8.87956	P	4.89137	A	7.23956	A	4.99859	A	5.60747	A	7.06779	A	7.0649	A	4.82144	A	7.33404	A	7.90652	A	6.73379	A	6.85273	A
1416826_a_at	9.60491	M	12.525	A	8.31702	A	14.678	A	8.30707	A	9.56005	A	12.2091	A	10.617	A	13.3179	A	13.3019	A	8.46443	A	11.1606	A	11.9744	A	11.108	M	10.6945	A
1416827_at	2.87239	A	6.76201	A	3.14689	A	4.03241	A	5.80445	A	6.17946	A	6.70023	A	6.69007	A	5.77551	A	6.0525	A	5.31799	A	4.30326	A	5.24332	A	3.78419	A	5.45656	A
1416828_at	0.157132	A	0.211088	A	0.577493	A	0.325292	A	0.741488	A	0.750709	A	0.0809684	A	0.172351	A	1.05587	A	0.128751	A	0.418809	A	0.170376	A	0.312248	A	0.0435742	A	0.0467777	A
1416829_at	236.083	P	250.912	P	284.983	P	266.934	P	273.009	P	253.255	P	249.319	P	255.641	P	263.983	P	268.664	P	247.304	P	267.772	P	274.485	P	267.512	P	276.271	P
1416830_at	20.4657	P	18.4027	P	17.6018	P	17.9692	P	17.3067	P	14.7545	P	18.8929	P	15.3574	P	17.0347	P	18.3838	P	19.6709	P	16.1094	P	18.9034	P	20.8019	P	20.3578	P
1416831_at	11.7089	P	13.7744	P	10.9904	P	14.159	P	13.4335	P	11.8981	P	12.976	P	11.6304	P	14.3558	P	11.4967	P	10.3774	P	12.9071	P	12.9628	P	11.6856	P	13.2624	P
1416832_at	9.61103	P	10.8955	P	11.9877	P	13.9392	P	10.1948	P	11.5674	P	11.6131	P	10.7692	P	10.2471	P	10.5142	P	10.6561	P	11.3377	P	10.0015	P	9.33666	P	11.1527	P
1416833_at	112.437	P	146.84	P	180.189	P	203.591	P	177.37	P	131.537	P	157.395	P	169.192	P	184.251	P	194.327	P	154.341	P	137.051	P	159.054	P	240.834	P	172.867	P
1416834_x_at	55.9015	P	54.3727	P	55.6843	P	55.5126	P	47.2733	P	54.6606	P	51.2079	P	55.5076	P	59.64	P	54.6035	P	50.293	P	53.0096	P	65.6309	P	58.404	P	56.5319	P
1416835_s_at	21.9493	P	24.2328	P	15.8406	P	35.354	P	18.7232	P	20.1008	P	23.3182	P	18.6969	P	28.5755	P	28.1551	P	25.8258	P	27.9864	P	34.3926	P	30.5202	P	26.8349	P
1416836_at	21.4286	P	28.0275	P	27.9173	P	29.6145	P	25.9256	P	27.0857	P	27.0129	P	29.7255	P	27.1214	P	27.065	P	26.9727	P	30.0224	P	25.8284	P	30.6278	P	28.8028	P
1416837_at	10.216	P	10.1765	P	10.0135	P	11.0411	P	9.98515	P	9.873	P	9.15795	P	10.7311	P	12.7967	P	9.26529	P	8.75058	P	8.90984	P	10.3662	P	9.71573	P	9.79264	P
1416838_at	61.1547	P	58.288	P	66.931	P	67.8467	P	63.627	P	58.7601	P	63.0454	P	61.6683	P	63.8343	P	65.4373	P	59.0936	P	60.4096	P	70.1973	P	61.7905	P	64.5113	P
1416839_at	0.838808	A	0.793907	A	1.22594	A	0.108277	A	0.49963	A	1.12747	A	1.04439	A	0.954198	A	0.224347	A	0.614447	A	0.793612	A	1.15388	A	0.945828	A	0.0562942	A	0.793554	A
1416840_at	27.9039	P	25.6481	P	36.3499	P	52.143	P	20.5055	P	21.8298	P	26.6986	P	22.9701	P	29.8852	P	21.9123	P	22.4086	P	19.9407	P	23.8476	P	15.8346	P	28.7104	P
1416841_at	13.0687	P	17.3885	P	15.5536	P	19.1278	P	18.3476	P	15.1496	P	15.3455	P	15.211	P	20.1041	P	21.3559	P	19.7689	P	17.16	P	21.3943	P	18.9797	P	18.4525	P
1416842_at	7.38068	A	12.1279	A	13.5154	A	12.7083	A	11.7571	A	10.0531	A	12.2255	A	8.54014	A	13.3473	A	10.9178	A	8.90119	A	11.4608	A	12.455	A	12.2989	A	11.4136	A
1416843_at	0.408341	A	2.03276	A	2.34009	A	1.79367	A	1.00703	A	1.87437	A	1.12928	A	1.14398	A	2.32989	A	0.500555	A	0.366374	A	1.18539	A	1.39078	A	1.49006	A	0.834951	A
1416844_at	1.74184	A	1.56766	A	1.33685	A	0.921634	A	1.05501	A	2.59605	A	1.85564	A	0.724021	A	2.77125	A	0.933451	A	0.846113	A	0.410113	A	1.65125	A	0.788762	A	1.29822	A
1416845_at	2.79236	A	0.567499	A	3.65627	A	3.61594	A	2.79374	A	2.43064	A	0.942385	A	2.49658	A	1.82609	A	3.20664	A	2.61827	A	3.41602	A	1.88315	A	1.9046	A	2.59758	A
1416846_a_at	4.5294	P	4.34085	P	3.84594	P	4.50968	P	2.57326	A	5.40371	P	3.7121	P	4.26625	P	5.11663	P	5.24574	P	5.28037	P	4.1322	P	6.59385	P	4.13635	P	5.25333	P
1416847_s_at	0.124234	A	0.964608	A	0.177114	A	0.177646	A	0.288447	A	0.770615	A	0.264763	A	0.192216	A	0.237418	A	0.903064	A	0.501229	A	0.218505	A	0.189934	A	0.178986	A	0.100878	A
1416848_at	12.5765	P	10.3655	M	16.9122	A	14.6182	A	14.4342	A	12.9176	A	20.1079	A	13.1675	A	14.5511	A	13.2791	A	13.1199	A	13.5297	A	15.1218	P	15.4661	A	17.8224	A
1416849_at	58.8372	P	96.0006	P	110.318	P	95.6892	P	87.722	P	89.1047	P	90.7044	P	81.9985	P	87.793	P	87.2628	P	77.6763	P	83.6072	P	84.3119	P	83.5883	P	79.3758	P
1416850_s_at	175.033	P	151.694	P	166.063	P	153.698	P	143.717	P	148.755	P	142.607	P	147.478	P	140.682	P	148.271	P	133.17	P	129.159	P	136.335	P	137.917	P	129.944	P
1416851_at	4.45191	A	2.99465	A	3.10594	A	2.65186	A	3.87661	A	3.96125	A	3.85351	A	3.26775	A	4.12196	A	2.51453	A	3.95645	A	1.5786	A	3.16377	A	1.1114	A	2.13122	A
1416852_a_at	3.74994	A	0.709313	A	1.5198	A	2.28233	A	1.61556	A	1.81564	A	2.87836	A	0.627082	A	2.99003	A	2.97085	A	2.964	A	2.15878	A	2.47896	A	2.1296	A	3.91657	A
1416853_at	5.06299	P	3.16396	P	5.66749	P	4.29201	P	4.02822	P	3.07174	P	1.55228	P	3.42864	P	6.64592	P	3.96738	P	2.62578	P	2.90132	P	3.92335	P	4.50984	P	3.56022	P
1416854_at	4.23181	M	7.63583	A	9.86814	P	8.20972	A	8.71615	P	7.8399	P	7.19444	P	9.43267	P	9.94675	P	8.89978	P	6.40917	M	8.42352	P	7.42323	A	5.8492	M	7.72393	P
1416855_at	19.3423	P	18.0981	P	14.6763	P	12.3875	P	16.9551	P	12.0398	P	12.4295	P	15.7042	P	17.4975	P	16.4484	P	14.9136	P	12.4149	P	13.148	P	10.5661	P	15.7001	P
1416856_at	19.6046	P	15.9898	P	15.8928	P	20.1261	P	20.6517	P	20.6525	P	23.7462	P	20.9659	P	21.92	P	22.2933	P	23.3515	P	20.4152	P	21.9397	P	24.0263	P	24.4353	P
1416857_at	29.7078	P	31.5778	P	33.3839	P	32.8384	P	32.3924	P	30.3745	P	34.3546	P	30.916	P	34.1493	P	33.759	P	32.3079	P	35.0419	P	38.4446	P	35.7733	P	36.5494	P
1416858_a_at	16.5336	P	20.645	P	18.5199	P	16.7387	P	20.6209	P	15.7888	P	17.003	P	18.5418	P	18.2476	P	16.9817	P	15.2302	P	18.3402	P	19.3404	P	21.9351	P	18.7923	P
1416859_at	6.3461	P	6.16586	P	5.34126	P	6.4247	P	10.06	P	7.0297	P	7.93475	P	5.91291	P	8.87005	P	9.0673	P	7.25223	P	8.36947	P	6.8497	P	5.4877	P	6.88082	P
1416860_s_at	12.1613	P	12.7162	P	12.453	P	12.7083	P	10.2922	P	8.18256	P	10.9838	P	9.47055	P	10.5668	P	11.1311	P	9.9782	P	10.8063	P	10.1529	P	11.1009	P	11.3572	P
1416861_at	5.99237	P	9.34009	P	8.63155	P	8.45349	P	8.38882	P	8.33476	P	7.2603	P	6.5254	P	9.48493	P	7.61304	P	8.05782	P	7.06336	P	9.49206	P	7.86533	P	7.22499	P
1416862_at	3.16454	P	3.07924	P	2.9505	A	4.04281	P	2.66563	P	3.43967	P	2.11622	P	3.6998	P	3.54302	P	3.47288	P	4.02413	P	4.09331	P	3.21261	P	2.93752	M	3.93055	P
1416863_at	0.13251	A	0.133372	A	0.177114	A	0.143097	A	0.13391	A	0.410466	A	0.264763	A	0.326195	A	0.211221	A	0.204584	A	0.15679	A	0.306476	A	0.132069	A	0.146471	A	0.257547	A
1416864_at	6.18836	P	5.50734	P	3.10594	A	4.73736	A	3.52374	M	5.04867	A	5.27174	P	3.91282	A	4.61061	A	4.20324	M	5.05466	P	4.55973	P	4.71588	P	4.29536	M	3.95851	P
1416865_at	1.7832	A	1.89526	A	0.296086	A	0.189113	A	0.24293	A	0.460762	A	1.34951	A	0.982238	A	1.98377	A	0.994227	A	0.966136	A	0.96464	A	0.340934	A	0.159462	A	0.209747	A
1416866_at	22.6135	P	20.5899	P	19.7642	P	20.9848	P	22.371	P	19.9231	P	18.1633	P	23.7281	P	22.6775	P	20.6166	P	20.6513	P	24.3909	P	24.7872	P	25.8061	P	26.8065	P
1416867_at	13.3861	P	12.0134	P	11.8844	P	12.6683	P	10.9298	P	13.0213	P	12.4132	P	9.5615	P	14.7266	P	13.4238	P	13.2254	P	12.0919	P	17.4685	P	14.1354	P	15.1345	P
1416868_at	5.27403	P	7.58382	P	4.37549	P	7.08935	P	4.4191	P	7.67799	P	5.94952	P	4.0894	P	6.93422	P	4.16519	P	5.93503	P	5.99503	P	6.64918	P	5.44602	P	7.81531	P
1416869_x_at	0.707369	A	0.309037	A	0.508439	A	0.493	A	0.353948	A	0.400393	A	0.385955	A	0.682418	A	0.601628	A	0.439823	A	0.343906	A	0.362318	A	0.426824	A	0.541722	A	0.373918	A
1416870_at	5.357	P	6.27602	P	8.24058	P	5.78869	P	4.60052	P	6.56185	P	4.54279	P	6.28614	P	4.4941	P	2.91761	P	5.12989	P	5.84779	P	4.88945	P	5.27935	P	6.0105	P
1416871_at	1.81074	A	1.64242	A	2.02493	A	2.41979	A	2.48102	A	2.80981	A	1.73777	A	1.38448	A	2.34099	A	1.89104	A	1.2663	A	2.48733	A	0.405373	A	2.06819	A	2.18686	A
1416872_at	3.10494	P	2.06033	P	3.70572	P	3.77229	P	4.13666	P	2.92628	P	3.08712	P	2.46039	P	5.30546	P	4.54564	P	3.44512	P	2.88571	P	3.68662	P	2.622	P	4.73504	P
1416873_a_at	15.4224	P	11.663	P	12.5134	P	13.3793	P	10.5021	P	9.89196	P	11.7438	P	11.3024	P	12.2643	P	10.9559	P	12.4116	P	11.1837	P	8.54805	P	9.5402	P	10.018	P
1416874_a_at	5.36338	P	5.38345	P	5.8686	P	4.65461	P	5.00061	P	3.63301	A	4.98203	P	6.24878	P	6.80048	P	7.004	P	4.0843	A	4.24107	P	5.58997	P	3.7566	A	5.27435	P
1416875_at	0.4312	A	3.31961	A	0.508439	A	0.878028	A	2.21215	A	0.690928	A	1.50163	A	0.710144	A	3.4675	A	2.33203	A	1.00365	A	2.38569	A	1.46123	A	0.802161	A	2.29819	A
1416876_at	2.67871	P	2.52501	P	4.32573	A	3.77229	M	3.49499	P	1.74708	P	3.35401	P	1.85529	P	4.07928	P	3.35877	M	3.37746	P	2.67488	A	2.57692	P	3.04742	P	3.75583	A
1416877_a_at	47.7664	P	58.1712	P	60.0859	P	67.8752	P	52.2591	P	52.8612	P	58.6478	P	55.733	P	62.7084	P	56.9303	P	57.915	P	60.5988	P	65.3954	P	62.3068	P	64.7116	P
1416878_at	3.19762	P	2.42051	P	3.05682	P	2.88328	P	2.26865	M	3.13957	A	2.49357	P	2.83764	P	3.5538	P	1.95186	P	3.24965	P	1.82971	P	2.03755	P	2.93752	P	2.43044	P
1416879_at	1.81074	A	1.09712	A	1.34479	A	0.856199	A	2.03595	A	1.83522	A	2.09943	P	1.08763	A	1.79218	A	1.98988	A	1.91203	A	0.178406	A	1.38373	A	1.39521	A	1.4784	A
1416880_at	29.3171	P	35.6865	P	32.6148	P	34.5194	P	30.374	P	29.3905	P	34.5954	P	29.9225	P	32.3636	P	30.2517	P	29.6816	P	33.2909	P	33.0701	P	36.2843	P	35.0117	P
1416881_at	25.5659	P	24.6855	P	25.0879	P	22.5611	P	18.6312	P	18.1441	P	17.7252	P	16.6534	P	19.6268	P	19.3287	P	19.0526	P	17.7655	P	23.9089	P	21.2507	P	20.5917	P
1416882_at	5.49085	P	6.04115	P	9.81685	P	7.66037	P	7.45429	P	5.27902	P	7.73745	P	4.74645	P	5.44154	P	8.48861	P	5.73937	P	5.33606	P	5.60383	P	7.24327	P	8.3427	P
1416883_at	42.8968	P	44.3284	P	43.329	P	47.2388	P	46.717	P	42.4817	P	49.3253	P	36.8199	P	52.819	P	41.8423	P	45.837	P	55.5708	P	40.7663	P	51.6641	P	49.454	P
1416884_at	23.633	P	33.7984	P	23.3376	P	26.6927	P	28.1035	P	27.6437	P	27.2466	P	27.7187	P	29.2262	P	26.8515	P	24.5509	P	24.7805	P	27.7531	P	30.6421	P	27.0835	P
1416885_at	2.4369	A	2.3371	P	2.66499	A	2.68345	A	3.49499	A	3.71995	P	3.6039	P	2.83036	P	5.26354	P	4.61412	P	3.15944	P	3.02617	P	4.2364	P	3.38445	P	3.26699	A
1416886_at	1.87259	M	0.833128	A	2.55923	A	2.2082	A	1.73429	A	2.04056	P	2.1582	A	1.57651	P	1.81479	A	2.32442	P	1.49901	M	1.50005	P	1.82696	A	2.02727	P	1.22898	A
1416887_at	1.60346	A	2.35794	A	1.70358	A	1.91087	A	1.75527	A	2.2065	A	2.24212	A	1.44129	A	1.79218	A	2.23318	A	1.31133	A	1.61786	A	0.761512	A	1.05749	A	1.74901	A
1416888_at	4.40666	A	5.36888	A	9.77412	M	7.92502	A	6.28888	A	7.66847	A	4.29386	A	6.33098	A	7.97761	M	6.75279	A	6.04791	M	6.99374	P	5.77705	A	8.44628	M	8.44118	P
1416889_at	0.300373	A	0.440315	A	1.18641	A	0.302747	A	0.755026	A	1.16697	A	0.394585	A	0.159151	A	0.237418	A	1.60217	A	0.816112	A	0.266526	A	1.37668	A	0.349556	A	0.141626	A
1416890_at	6.24518	P	7.38343	P	6.8104	P	8.25036	P	7.16592	P	8.65802	P	5.62733	P	7.2825	P	7.97761	P	9.43281	P	7.47056	P	7.97555	P	6.91883	P	8.7756	P	9.41941	P
1416891_at	25.6403	P	26.8682	P	28.6019	P	28.6384	P	25.3202	P	24.9077	P	25.2151	P	27.1137	P	28.11	P	26.9888	P	27.7347	P	26.4297	P	26.6855	P	22.4058	P	26.2668	P
1416892_s_at	34.4711	P	33.7499	P	41.9747	P	37.6703	P	36.8294	P	34.2492	P	32.2266	P	30.6794	P	33.6161	P	34.43	P	35.6214	P	34.2884	P	33.9112	P	31.2737	P	38.2586	P
1416893_at	18.0737	P	12.7621	M	13.7663	P	13.0289	P	11.9229	P	17.6191	P	12.0704	P	14.48	P	14.092	P	16.1665	P	13.1802	P	10.5676	P	15.1424	P	12.8564	P	17.5535	P
1416894_at	9.59266	P	6.85798	P	8.30853	P	7.79273	P	7.99521	P	6.38027	P	7.07094	P	9.16762	P	9.86655	P	8.34395	P	8.88613	P	8.17639	P	10.2767	P	9.25947	P	8.89148	P
1416895_at	12.7267	P	8.20918	P	7.03819	P	6.1685	P	6.51692	P	6.01681	P	4.5262	P	5.55537	P	10.1271	P	5.90788	P	3.64061	P	3.44719	P	2.93339	P	3.06804	P	5.55469	P
1416896_at	5.29957	P	5.20154	P	4.24286	A	8.94038	P	5.06621	P	5.78705	P	6.28793	P	5.5777	P	8.69816	P	7.68156	P	6.94359	P	6.86221	P	5.486	P	5.97443	P	7.30227	P
1416897_at	28.6707	P	22.1346	P	24.0265	P	29.8877	P	25.5142	P	31.2466	P	34.17	P	30.293	P	34.9112	P	30.4118	P	29.5834	P	27.3607	P	32.9955	P	34.1116	P	30.4305	P
1416898_a_at	8.34955	A	10.305	A	6.2884	A	7.33424	A	6.9444	A	9.56005	A	6.85679	A	6.77246	A	6.70777	A	8.05462	A	8.22347	A	3.64971	A	6.60076	A	8.08222	A	9.39829	A
1416899_at	3.0718	A	1.27747	A	8.14719	A	2.08094	A	1.30992	A	1.60982	A	2.27567	A	1.57651	A	2.08467	A	2.09632	A	1.52153	A	1.97081	A	1.60201	A	1.53075	A	6.99318	A
1416900_s_at	0.529338	A	0.133372	A	0.221459	A	0.257492	A	0.255904	A	0.187478	A	0.195122	A	0.106758	A	0.250438	A	0.257686	A	0.194192	A	0.178406	A	0.117559	A	0.107636	A	0.278056	A
1416901_at	39.6994	P	37.4582	P	32.9277	P	37.0892	P	30.9837	P	31.5249	P	36.4646	P	30.4191	P	36.0016	P	34.1097	P	30.489	P	33.0549	P	32.9819	P	31.8553	P	37.3826	P
1416902_a_at	110.754	P	124.154	P	133.677	P	137.485	P	121.406	P	117.116	P	125.255	P	130.793	P	122.639	P	127.524	P	120.408	P	125.516	P	128.89	P	141.646	P	125.268	P
1416903_at	36.6456	P	32.3923	P	28.3618	P	33.7521	P	29.5149	P	33.9807	P	27.3835	P	32.4637	P	36.2213	P	31.3343	P	31.055	P	32.0266	P	34.3926	P	30.348	P	31.1059	P
1416904_at	82.0857	P	82.8625	P	87.1052	P	89.5545	P	90.2636	P	72.6069	P	81.3019	P	81.4847	P	87.5437	P	84.6755	P	81.8338	P	76.2328	P	89.5352	P	94.6432	P	94.1846	P
1416905_at	1.14031	A	0.127485	A	0.371428	A	0.548464	A	0.197744	A	0.541023	A	0.325451	A	0.468973	A	0.224347	A	0.15908	A	0.104454	A	0.426032	A	0.14656	A	0.172473	A	0.264382	A
1416906_at	22.192	A	22.9646	A	27.1889	A	26.399	A	24.2581	A	23.3511	A	25.0134	A	18.5805	A	29.6625	A	30.4194	A	27.6517	A	25.254	A	30.8102	A	28.455	A	29.9826	A
1416907_at	10.9703	P	10.0406	P	10.9389	P	10.8497	P	9.9178	P	10.0152	P	10.6485	P	12.7845	P	12.4814	P	11.9537	P	11.2136	P	11.3146	P	13.5869	P	11.7842	P	12.0555	P
1416908_s_at	31.2052	P	32.8122	P	37.4814	P	37.7283	P	34.141	P	32.5076	P	35.3096	P	37.9157	P	38.7495	P	40.0806	P	34.5797	P	38.1079	P	38.255	P	42.5856	P	41.016	P
1416909_at	15.3276	P	16.8904	P	13.8962	P	18.1476	P	15.6432	P	17.9941	P	18.3335	P	15.4575	P	17.3048	P	15.8388	P	17.9592	P	16.3625	P	17.1677	P	14.7155	P	17.5323	P
1416910_at	33.7255	P	27.5474	P	32.2305	P	34.1698	P	30.9133	P	26.6671	P	29.9032	P	32.7562	P	35.0671	P	33.4616	P	30.7758	P	31.2571	P	34.7113	P	34.4783	P	32.2936	P
1416911_a_at	8.0089	P	6.76939	P	7.46922	P	8.82888	P	6.3477	P	4.98145	P	6.80736	P	5.84582	P	8.22167	P	5.24574	P	7.07156	P	7.25671	P	6.04716	P	6.26682	P	7.9278	P
1416912_at	21.4054	P	18.2308	P	19.7818	P	24.3794	P	17.0697	P	15.2436	P	17.6522	P	17.8134	P	20.885	P	19.9688	P	17.4465	P	19.3512	P	21.1828	P	17.3526	P	21.3925	P
1416913_at	338.233	P	386.702	P	373.033	P	391.079	P	360.965	P	369.338	P	373.025	P	366.159	P	381.783	P	385.536	P	377.281	P	403.519	P	370.443	P	392.702	P	389.974	P
1416914_s_at	10.1672	P	8.24649	P	10.2788	P	9.89147	P	8.27735	M	8.0874	A	12.1438	P	7.4102	P	8.56656	P	8.25258	P	8.6075	P	11.1606	P	7.8237	P	12.4753	P	11.061	P
1416915_at	3.8153	P	2.49015	P	2.29149	P	3.68892	P	2.87214	P	3.24612	P	3.6372	P	2.69958	P	3.34859	P	3.75435	P	1.94208	P	4.22552	P	3.17772	P	3.72901	P	4.50406	P
1416916_at	4.03695	P	4.03931	P	5.38304	A	4.7994	A	4.92049	A	3.8165	M	4.24405	P	2.93951	P	4.20722	P	3.79239	M	3.97901	P	3.60298	P	3.34513	P	4.42679	P	3.37867	A
1416917_at	14.5258	P	15.9123	P	14.1907	P	16.6095	P	12.4432	P	16.2866	P	14.89	P	16.0126	P	18.3052	P	15.595	P	16.0443	P	17.229	P	20.91	P	19.2287	P	17.1147	P
1416918_at	6.50357	P	8.20918	P	9.98785	P	8.98091	P	9.84299	P	8.52494	P	8.94471	P	7.72603	P	10.0369	P	8.72465	P	6.76293	P	7.651	P	7.97553	P	6.27379	P	7.18986	P
1416919_a_at	2.09821	A	2.24693	A	2.01687	A	2.27174	A	0.380287	A	2.36246	A	1.09534	A	1.78366	A	3.05544	A	2.68184	A	1.84444	A	1.74343	A	0.690485	A	2.37556	A	1.48534	A
1416920_at	8.92952	P	9.22738	P	10.8874	P	9.34547	P	8.83529	P	8.76255	P	9.76444	P	8.4571	P	13.4356	P	10.2172	P	9.08947	P	10.9065	P	11.2462	P	9.49106	P	11.5335	P
1416921_x_at	35.1821	P	46.0971	P	37.0412	P	43.2249	P	39.3439	P	32.7578	P	43.1907	P	33.6499	P	39.2046	P	39.1502	P	42.7107	P	35.4072	P	38.0247	P	37.2924	P	34.1221	P
1416922_a_at	38.2886	P	57.0451	P	44.2961	P	51.3091	P	47.2892	P	42.2696	P	42.0069	P	48.8573	P	48.6466	P	48.7679	P	42.5975	P	45.8571	P	47.8102	P	49.5634	P	51.3888	P
1416923_a_at	28.7785	P	30.5713	P	25.7255	P	26.8298	P	23.6697	P	23.6029	P	26.4085	P	24.3852	P	28.9195	P	27.6139	P	23.8116	P	25.0631	P	28.6027	P	26.6002	P	29.0941	P
1416924_at	48.806	P	52.2219	P	51.6138	P	56.9942	P	46.8918	P	47.7689	P	50.3625	P	49.0898	P	49.8105	P	50.5757	P	47.0529	P	51.865	P	51.6377	P	52.8818	P	43.618	P
1416925_at	5.63718	P	7.76964	P	8.10476	P	9.36571	P	7.58012	P	7.07741	P	6.63429	P	7.59062	P	11.2241	P	7.78814	P	6.67261	P	7.16391	P	9.13389	P	7.6905	P	7.47794	P
1416926_at	33.5796	P	20.1027	P	18.2749	P	15.7045	P	15.6051	P	20.0073	P	22.8739	P	21.3008	P	28.0075	P	24.5037	P	24.0907	P	24.8034	P	36.4599	P	28.5554	P	22.8745	P
1416927_at	12.4322	P	8.85225	P	7.99446	M	6.05567	P	7.13637	P	5.91152	P	7.2603	P	10.3129	P	13.0722	P	10.2781	P	11.3643	P	11.4762	P	10.373	P	10.0037	P	8.73667	P
1416928_at	4.42605	P	6.15118	P	5.74288	P	6.27102	P	5.38734	P	3.77789	P	6.1394	P	5.48098	P	5.17962	P	6.13622	P	4.2648	P	5.12657	P	5.79091	P	5.47381	P	6.07364	P
1416929_at	0.633621	A	0.593146	A	0.592881	A	1.83632	A	1.41383	A	1.47233	A	1.14624	A	1.05246	A	1.80349	A	1.19938	A	1.31133	A	0.154304	A	0.952908	A	1.03056	A	1.04909	A
1416930_at	0.903977	A	0.951412	A	2.90965	A	2.17641	A	1.88138	A	3.78754	A	1.7883	A	3.42864	A	3.82254	A	2.4689	A	2.21251	A	2.79983	A	3.087	A	2.00681	P	1.5755	A
1416931_at	7.67347	P	8.41077	P	9.38983	P	9.08223	P	7.19548	P	8.19207	P	7.71278	P	8.15535	P	9.92671	P	7.54452	P	6.92101	P	9.61182	P	8.50668	P	7.50875	P	8.71556	P
1416932_at	6.74869	P	5.49276	P	6.8863	P	7.76219	P	6.36976	P	6.98199	P	6.44465	P	7.51543	P	7.27293	P	6.03727	P	6.43175	P	6.64552	P	7.17454	P	5.52244	P	6.89486	P
1416933_at	119.807	P	102.178	P	106.326	P	109.457	P	98.3626	P	112.202	P	109.999	P	123.069	P	131.256	P	140.238	P	149.143	P	145.066	P	171.19	P	151.674	P	136.176	P
1416934_at	6.49728	P	7.94827	P	11.695	P	9.81065	P	14.1231	P	8.3728	P	7.4002	P	7.77118	P	7.50834	P	6.88981	P	5.5663	P	9.94335	P	9.4232	P	9.00695	P	6.91593	P
1416935_at	0.331462	A	0.23537	A	0.500787	A	0.976051	A	0.406696	A	0.32974	A	0.669421	A	0.258907	A	0.650359	A	0.553702	A	0.194192	A	1.30347	A	1.35553	A	0.270572	A	0.353357	A
1416936_at	2.79904	A	2.03276	A	4.06903	A	5.26387	A	3.44471	A	2.86806	A	1.73777	A	2.1355	A	2.82605	A	2.08871	A	3.34738	A	4.26439	A	2.88449	A	2.13642	A	3.43453	A
1416937_at	124.597	P	145.626	P	137.703	P	143.214	P	128.141	P	119.73	P	125.805	P	138.5	P	131.198	P	120.401	P	126.119	P	128.844	P	132.213	P	124.297	P	129.764	P
1416938_at	33.4729	P	46.2865	P	42.1011	P	39.5954	P	34.141	P	33.1841	P	39.902	P	36.4469	P	37.0258	P	49.462	P	37.1463	P	41.4829	P	51.3543	P	47.8696	P	39.0351	P
1416939_at	50.0407	P	68.6798	P	82.5293	P	73.01	P	75.0828	P	71.3287	P	67.4222	P	81.868	P	69.854	P	70.6031	P	67.2163	P	77.0635	P	81.2793	P	81.0078	P	71.2101	P
1416940_at	22.0418	P	22.182	P	25.5749	P	26.8787	P	22.5641	P	21.4375	P	19.7435	P	20.4834	P	23.3671	P	23.6348	P	20.1309	P	24.3757	P	24.6374	P	20.2535	P	20.4995	P
1416941_s_at	78.5315	P	82.3687	P	79.6995	P	85.2749	P	92.6203	P	77.7062	P	80.447	P	79.5201	P	83.9967	P	86.034	P	75.9454	P	85.6968	P	88.7778	P	87.3338	P	89.148	P
1416942_at	17.7922	P	16.3	P	12.522	P	18.3853	P	13.0174	P	12.7195	P	12.9189	P	11.4702	P	14.2679	P	13.8352	P	10.513	P	14.2134	P	14.6013	P	14.5315	P	14.3077	P
1416943_at	40.4311	P	37.3036	P	49.9326	P	44.516	P	40.3547	P	38.6607	P	41.0307	P	41.9907	P	50.6241	P	41.7584	P	42.3407	P	50.5078	P	52.5282	P	45.4177	P	47.3272	P
1416944_a_at	3.13806	P	2.20539	A	1.9444	A	2.38809	A	3.81891	A	2.28451	A	3.52063	A	1.78366	A	3.02274	A	2.63621	A	2.30267	A	2.51078	A	1.89017	A	2.17055	A	2.15904	A
1416945_at	1.24657	A	1.49311	A	1.00526	A	2.25057	A	1.53892	A	1.57056	A	1.79672	A	1.27111	A	2.62839	A	1.32096	A	0.883617	A	1.61001	A	1.46827	A	1.8229	A	1.79068	A
1416946_a_at	271.259	P	233.227	P	249.839	P	271.327	P	237.777	P	257.978	P	226.8	P	264.082	P	285.435	P	245.046	P	266.808	P	189.315	P	240.54	P	285.581	P	266.824	P
1416947_s_at	393.592	P	374.984	P	397.711	P	416.427	P	367.117	P	385.316	P	354.786	P	384.123	P	385.416	P	370.715	P	367.14	P	322.523	P	354.348	P	402.664	P	381.406	P
1416948_at	23.84	P	24.4393	P	29.029	P	29.556	P	27.6129	P	26.8811	P	28.9698	P	30.2536	P	31.8099	P	27.8426	P	26.9877	P	24.5972	P	29.4723	P	29.4012	P	29.1865	P
1416949_s_at	15.4816	P	18.2464	P	15.3102	P	24.0947	P	18.8152	P	20.5216	P	14.6377	P	18.3867	P	20.1899	P	18.0637	P	18.9998	P	20.8207	P	16.9216	P	19.9758	P	22.4135	P
1416950_at	2.70548	P	1.71055	P	1.85596	P	2.36695	P	2.15571	P	1.45267	A	1.77146	P	1.65498	A	3.0881	P	2.59818	P	1.87448	P	1.61001	P	1.82696	P	1.61897	P	1.79068	P
1416951_a_at	26.8792	P	32.239	P	27.2955	P	32.0602	P	30.2724	P	24.302	P	28.0681	P	26.5169	P	30.3023	P	27.408	P	31.9305	P	33.0777	P	31.6995	P	34.2123	P	37.4894	P
1416952_at	25.6746	P	27.0359	P	22.2351	P	30.7943	P	25.6539	P	21.0171	P	28.2292	P	23.7906	P	30.3394	P	28.0255	P	26.6558	P	29.443	P	27.5287	P	28.2114	P	28.1064	P
1416953_at	4.74848	P	1.18376	A	1.9766	A	2.69398	A	0.393483	A	2.03079	A	2.63588	A	1.40578	A	1.2194	A	3.83043	A	3.52031	A	4.44318	A	2.98926	A	4.0189	M	0.690141	A
1416954_at	57.5734	P	50.8792	P	58.0205	P	64.423	P	44.4786	P	57.7426	P	59.3877	P	62.9127	P	62.7348	P	56.9379	P	59.8416	P	58.8198	P	66.5727	P	58.5275	P	63.9819	P
1416955_at	34.7791	P	27.1717	P	35.399	P	35.8099	P	27.792	P	32.971	P	28.5754	P	33.4679	P	30.9781	P	32.0434	P	33.5079	P	29.2524	P	38.4987	P	35.9748	P	36.0225	P
1416956_at	1.22537	A	1.25066	A	0.424518	A	1.96407	A	0.532991	A	1.30504	A	0.497928	A	1.41998	A	0.961638	A	1.11579	A	0.32144	A	2.31529	A	0.6336	A	1.28695	A	0.559339	A
1416957_at	1.19707	A	1.69009	P	1.88007	A	2.05971	P	1.4416	P	1.18671	P	0.660865	A	0.919188	P	2.28545	P	1.31336	P	1.01865	A	1.45289	P	0.726009	P	0.802161	P	1.54082	P
1416958_at	67.938	P	69.9696	P	71.9234	P	69.7464	P	72.802	P	63.9432	P	66.7315	P	67.0802	P	66.0118	P	76.5858	P	58.9652	P	64.8133	P	66.7947	P	73.1955	P	62.8518	P
1416959_at	9.61103	P	12.311	P	9.88524	A	11.4536	P	12.564	P	12.2287	P	11.8989	P	6.63766	P	12.846	P	14.8332	P	12.08	P	11.2607	P	10.5244	P	10.0318	P	9.21525	P
1416960_at	6.62307	P	9.57328	A	11.2566	P	7.96571	M	8.93214	M	10.2521	M	7.038	M	10.7388	P	11.6509	P	10.1334	P	8.93885	M	8.0219	M	7.81679	M	6.60828	M	8.29347	P
1416961_at	0.400702	A	0.10992	A	0.569804	A	0.559535	A	0.413309	A	0.460762	A	0.497928	A	0.387169	A	0.638201	A	0.447414	A	0.388845	A	0.505541	A	0.161033	A	0.296857	A	0.415067	A
1416962_at	0.736715	A	1.11043	A	0.409323	A	0.403831	A	0.301505	A	0.480851	A	0.48933	A	0.292485	A	0.45363	A	0.39428	A	0.246575	A	0.410113	A	0.469689	A	0.211613	A	0.271218	A
1416963_at	12.2516	P	11.564	P	14.0001	P	14.2888	P	11.9229	P	10.5741	P	10.7548	P	9.60698	P	12.5997	P	12.5859	P	8.68281	P	12.3765	P	12.0843	P	11.4178	P	10.328	P
1416964_at	10.094	P	9.43032	P	10.5015	M	11.4536	P	10.2397	P	11.1419	P	13.6932	P	11.4549	P	15.3108	P	11.0397	P	11.8465	P	11.7533	P	10.6963	P	10.3341	P	14.343	P
1416965_at	0.648417	A	1.36484	A	1.44015	A	1.40831	A	0.788911	A	1.82543	A	0.942385	A	1.41288	A	1.63331	A	1.41216	A	0.89862	A	2.13529	A	1.55276	A	1.92503	A	1.60325	A
1416966_at	2.28831	A	1.67647	A	2.22676	A	1.26836	A	2.91494	M	2.40142	M	3.1205	A	1.13693	A	1.67881	A	0.523331	A	1.53655	A	0.96464	A	1.59498	A	0.641662	A	2.4374	A
1416967_at	0.0821996	A	0.15112	A	0.716499	A	0.166155	A	0.0774681	A	0.177251	A	0.0184297	A	0.0426021	A	0.314876	A	0.174247	A	0.60616	A	0.378257	A	0.139317	A	0.0754736	A	0.0266056	A
1416968_a_at	216.447	P	206.033	P	232.551	P	208.673	P	222.766	P	195.722	P	191.325	P	202.045	P	184.904	P	186.046	P	180.514	P	174.793	P	169.002	P	186.113	P	170.855	P
1416969_at	0.331462	A	0.163019	A	0.716499	A	0.234772	A	0.360526	A	0.349954	A	0.273445	A	0.245516	A	0.327645	A	0.424642	A	0.269031	A	0.306476	A	0.247584	A	0.22469	A	0.202926	A
1416970_a_at	245.7	P	286.74	P	313.906	P	285.882	P	289.405	P	279.625	P	273.35	P	307.398	P	289.008	P	287.821	P	279.124	P	273.483	P	298.036	P	313.982	P	302.948	P
1416971_at	120.895	P	139.143	P	158.262	P	153.54	P	150.612	P	141.819	P	138.276	P	145.49	P	148.54	P	150.303	P	133.079	P	144.361	P	148.666	P	159.043	P	154.909	P
1416972_at	18.0971	P	16.8671	P	17.3834	P	18.6527	P	13.2746	P	13.6058	P	15.6544	P	14.0728	P	15.7769	P	18.239	P	16.6248	P	15.6567	P	20.2892	P	15.2748	P	19.5714	P
1416973_at	25.4114	P	28.3718	P	28.4596	P	28.7751	P	28.5555	P	26.7323	P	30.0158	P	24.0018	P	31.8561	P	28.1551	P	27.033	P	29.0389	P	26.9916	P	29.9247	P	31.618	P
1416974_at	7.13086	P	11.5564	P	9.85959	P	10.9303	P	6.95179	P	8.2872	P	8.71497	P	6.95982	P	11.5319	P	8.61044	P	8.85601	P	8.44668	P	9.67797	P	10.7631	P	8.46228	P
1416975_at	3.76956	P	4.31208	P	1.70358	A	3.6785	A	1.31683	A	2.34298	A	2.33437	M	0.496355	A	3.68296	A	4.32497	A	2.69342	A	2.97936	A	2.47196	A	3.45331	A	0.848754	A
1416976_at	9.18166	A	10.1236	A	7.6131	A	11.0914	A	10.9598	A	10.7824	A	9.25634	A	8.66098	A	11.0153	A	10.0496	A	7.05651	A	9.06417	A	9.65043	A	8.56537	A	8.42711	A
1416977_at	1.97537	A	1.42552	P	1.23385	P	2.48315	A	1.49718	P	1.64906	P	1.39179	P	1.13693	P	2.84795	P	1.03222	A	2.3177	P	2.1666	P	2.31793	P	1.99318	P	1.61713	P
1416978_at	59.7002	P	51.998	P	59.8299	P	55.7134	P	51.3976	P	46.5725	P	53.7428	P	47.2555	P	54.9808	P	52.8108	P	57.3937	P	58.5472	P	60.2458	P	59.1595	P	61.7004	P
1416979_at	53.5637	P	59.3403	P	79.5146	P	76.3542	P	60.8553	P	76.7124	P	74.4268	P	74.799	P	56.8087	P	89.9571	P	57.7261	P	58.7895	P	62.4746	P	58.9634	P	66.7579	P
1416980_at	204.116	P	171.282	P	196.316	P	195.253	P	179.269	P	194.862	P	173.318	P	184.617	P	194.25	P	169.266	P	181.036	P	162.762	P	182.552	P	185.987	P	185.045	P
1416981_at	13.428	P	9.48297	P	12.0997	P	15.6149	P	10.1349	P	13.1722	P	11.9561	P	9.37964	P	15.6605	P	13.9799	P	14.5895	P	12.1765	P	13.3263	P	14.3193	P	13.8415	P
1416982_at	23.2532	P	19.279	P	25.8141	P	23.7017	P	28.1503	P	21.5029	P	23.6978	P	20.639	P	21.7304	P	28.056	P	25.2298	P	21.6546	P	23.3708	P	25.2983	P	21.2437	P
1416983_s_at	17.2755	P	15.1153	P	24.4597	P	17.5924	P	22.8191	P	16.5871	P	20.3265	P	14.5954	P	17.5264	P	18.8562	P	15.494	P	19.4124	P	21.4897	P	23.148	P	15.7779	P
1416984_at	22.8672	P	15.4709	P	18.9402	P	20.0866	P	19.6212	P	18.0691	P	20.3022	P	20.927	P	24.648	P	17.4999	P	20.2365	P	19.4201	P	21.3533	P	17.9917	P	20.1878	P
1416985_at	7.39315	P	5.8873	P	4.91577	A	7.85379	P	4.70951	P	7.31585	P	7.25206	P	2.85218	A	6.77988	P	5.69477	M	5.48353	P	3.82098	P	6.20638	P	6.19022	A	6.56486	P
1416986_a_at	2.11182	A	0.892158	A	3.08137	A	3.61594	A	1.06873	A	2.14796	A	1.58603	A	0.835351	A	1.66745	A	2.4537	A	1.79937	A	0.775019	A	1.32733	A	1.89098	A	2.70906	A
1416987_at	3.52712	P	3.9677	P	4.40037	P	3.69935	P	3.40881	P	2.95538	P	2.63588	P	3.67779	P	3.82254	P	3.45766	P	2.35526	P	3.3303	P	2.89847	P	3.35691	P	3.74186	P
1416988_at	3.53369	A	3.7034	A	3.77168	A	3.90762	A	4.12219	A	3.3913	P	3.6372	A	3.3701	A	5.64	M	4.00542	P	3.44512	M	4.29549	P	4.29898	P	2.86201	A	4.32914	P
1416989_at	13.7388	P	17.5988	P	19.5449	P	19.6617	P	24.1264	P	17.4316	P	16.2883	P	16.414	P	18.5835	P	17.2713	P	17.4767	P	17.5586	P	17.3045	P	16.6216	P	17.5181	P
1416990_at	11.7874	P	14.0589	P	9.50933	P	12.0865	P	10.5096	P	8.50592	P	9.42029	P	13.781	P	13.6612	P	12.2812	P	10.2042	P	9.5964	P	11.9332	P	7.9003	P	10.6311	P
1416991_at	11.8659	P	9.33258	P	9.19364	P	8.4738	P	6.90013	P	8.62	P	7.48248	P	5.68936	P	7.04725	P	7.9328	P	5.40828	P	9.10274	P	10.373	P	4.68295	P	8.53263	P
1416992_at	3.0519	A	4.88952	P	3.30268	A	3.29212	A	4.00655	A	3.03296	A	2.8115	A	3.75852	A	4.4729	A	3.46527	A	2.38532	A	1.90027	A	2.13573	A	2.84142	A	1.86708	A
1416993_at	18.9454	P	15.1848	P	24.3713	P	20.748	P	19.8748	P	17.1971	P	17.2303	P	18.596	P	20.1041	P	20.0527	P	14.9212	P	19.9407	P	19.7842	P	18.7877	P	18.0277	P
1416994_at	5.79593	M	4.57863	A	4.64118	A	5.97356	A	3.59565	A	4.78929	A	6.38692	A	4.42858	A	6.65623	A	7.27806	A	4.94181	A	5.67727	A	5.73549	P	6.07883	P	5.02915	A
1416995_at	5.3251	A	6.07782	A	1.17851	A	6.20952	A	2.92921	A	5.37494	A	4.06963	A	3.12172	A	5.82756	A	3.00127	A	3.71581	A	5.35157	A	4.4102	A	3.50842	A	3.84667	A
1416996_at	10.8671	P	4.96198	P	10.1418	P	12.3374	P	7.21765	P	9.61697	P	12.6905	P	8.18551	P	14.4437	P	11.3291	P	12.1253	P	13.4221	P	15.2588	P	14.7651	P	12.2248	P
1416997_a_at	2.24767	P	4.66527	P	4.76592	P	5.61393	P	4.59326	P	5.26943	P	3.09547	P	4.34002	P	6.38776	P	5.7861	P	4.04669	A	4.6918	P	4.8478	P	3.63247	P	3.35075	P
1416998_at	11.7693	P	9.9048	P	10.082	P	19.6617	P	10.045	P	10.1194	P	10.8039	P	8.49484	P	12.1259	P	10.4457	P	10.1062	P	10.5059	P	14.3272	P	15.3669	P	10.8143	P
1416999_at	11.7391	A	9.31755	A	5.0241	A	12.3072	A	8.04715	A	11.35	A	13.139	A	14.5416	A	12.2445	A	8.98354	A	2.38532	A	16.4009	P	19.5248	A	10.313	A	13.7143	A
1417000_at	4.92837	P	5.5876	A	2.99955	A	6.5578	A	6.333	A	5.63377	A	5.97429	M	4.62069	A	5.88999	A	4.23367	A	5.5964	A	5.77804	M	6.51084	M	4.8146	M	4.80505	M
1417001_a_at	38.0662	P	55.2627	P	62.6301	P	56.4591	P	57.6078	P	60.7116	P	46.651	P	45.1358	P	53.0149	P	76.2653	P	67.3221	P	50.1286	P	73.2955	P	66.3452	P	61.1569	P
1417002_at	28.4039	P	31.3682	P	39.5591	P	36.2462	P	32.8625	P	33.4249	P	29.3561	P	31.0028	P	35.1313	P	33.4997	P	28.859	P	30.9904	P	33.4093	P	33.4718	P	30.6793	P
1417003_at	2.27477	A	0.315225	A	0.523756	A	3.33396	A	3.83333	A	2.16748	A	2.88671	A	0.947192	A	3.41349	A	2.96324	A	2.69342	A	3.04958	A	3.26842	A	3.08866	A	3.07859	A
1417004_at	15.1971	P	14.9762	P	13.6278	P	17.513	P	13.4638	P	18.2659	P	13.0168	P	12.6008	P	19.2826	P	15.7474	P	14.582	P	14.152	P	15.5189	P	15.8842	P	16.5983	P
1417005_at	1.0262	A	1.54731	A	2.15402	A	2.82023	A	0.367109	A	1.51163	A	2.1582	A	0.835351	A	2.58433	A	2.0583	A	0.60616	A	1.24051	A	1.42601	A	1.5104	A	1.38829	A
1417006_at	16.9696	P	14.9453	P	12.3841	P	21.4383	P	13.7289	P	15.6196	P	14.2714	P	14.3494	P	16.7161	P	15.4808	P	16.2101	P	14.9199	P	15.5669	P	21.4788	P	16.3083	P
1417007_a_at	36.1545	P	39.9369	P	40.1445	P	44.1114	P	40.9158	P	41.4487	P	39.958	P	40.5406	P	47.1574	P	41.9567	P	38.4222	P	47.724	P	45.2091	P	43.3872	P	44.3311	P
1417008_at	15.9728	P	17.3807	P	12.2978	P	15.9433	P	11.8701	P	11.0473	P	13.1961	P	12.2643	P	16.4357	P	11.9765	P	15.6599	P	7.22578	P	11.8302	P	11.9041	P	12.86	P
1417009_at	65.7609	P	75.803	P	84.2048	P	80.9886	P	67.9022	P	68.3416	P	73.856	P	70.2746	P	73.429	P	71.5646	P	70.0956	P	66.9838	P	66.9763	P	82.1188	P	78.8169	P
1417010_at	18.226	P	23.1388	P	19.7905	P	24.7131	P	21.1446	P	18.8935	P	20.8607	P	18.1077	P	23.0461	P	21.3483	P	19.0149	P	20.6447	P	21.4897	P	18.6527	P	23.3711	P
1417011_at	36.1768	P	40.3209	P	38.2365	P	44.8626	P	35.61	P	36.3591	P	41.2788	P	34.2593	P	36.8887	P	42.2694	P	34.9874	P	46.6313	P	40.4415	P	30.183	P	35.0331	P
1417012_at	27.938	P	44.1065	P	30.8646	P	39.4891	P	32.5099	P	36.5256	P	31.2622	P	27.9624	P	31.2833	P	28.0713	P	27.1764	P	27.3531	P	29.7508	P	25.9563	P	26.7639	P
1417013_at	66.5425	P	37.0189	P	43.7627	P	41.8264	P	31.8364	P	42.869	P	36.673	P	34.5365	P	39.2774	P	32.8211	P	36.3084	P	33.5042	P	42.3967	P	36.1188	P	35.8873	P
1417014_at	32.9057	P	19.9142	P	25.7255	P	22.2855	P	16.2605	P	21.3441	P	20.4641	P	19.6827	P	23.3199	P	19.7707	P	22.9215	P	19.3052	P	22.4305	P	21.5287	P	20.705	P
1417015_at	3.97836	P	3.87472	P	4.33402	M	5.90169	P	5.1756	P	5.9881	P	5.1145	P	3.79524	P	7.24219	P	7.77292	P	4.28737	P	5.09553	P	5.18089	P	7.08268	P	4.9381	P
1417016_at	11.5699	P	14.7601	P	8.368	P	11.1417	P	9.49169	P	9.83508	P	11.1882	P	9.03141	P	12.0271	P	8.98354	P	11.1835	P	10.6061	P	10.1322	P	10.1373	P	8.06842	P
1417017_at	3.59275	A	6.27602	A	11.3511	A	6.64989	A	5.32159	A	3.41065	A	4.06132	A	9.55392	P	7.97761	A	7.89473	A	12.6	P	18.8687	P	22.0215	P	7.50176	A	6.45957	A
1417018_at	0.377723	A	0.676927	A	0.424518	A	0.291455	A	0.473003	A	1.32474	A	0.840198	A	0.34648	A	0.926134	A	0.212169	A	0.55369	A	0.282512	A	0.519639	A	0.231235	A	0.312265	A
1417019_a_at	0.213613	A	0.0471241	A	0.118652	A	0.073092	A	0.10868	A	0.0428456	A	0.142629	A	0.0616321	A	0.198039	A	0.143915	A	0.104454	A	0.0736398	A	0.0665812	A	0.185503	A	0.100878	A
1417020_at	0.521837	A	0.247566	A	0.950363	A	0.691881	A	0.453071	A	0.33985	A	0.385955	A	0.751802	A	0.650359	A	1.00182	A	0.328929	A	0.354346	A	0.290713	A	0.528422	A	0.60062	A
1417021_a_at	0.633621	A	0.265925	A	2.42116	A	1.3007	A	1.48328	A	0.750709	A	0.840198	A	0.178964	A	1.26583	A	0.485371	A	0.598664	A	0.767109	A	0.333765	A	0.641662	A	0.497465	A
1417022_at	2.0232	A	2.27466	A	2.9832	A	1.52638	A	3.29402	A	2.21626	A	1.31567	A	2.29414	A	2.2632	A	2.67423	A	1.55157	A	3.54067	A	2.07964	A	1.44939	A	3.09952	A
1417023_a_at	8.55964	P	12.7774	P	10.493	P	11.2926	P	11.8927	P	9.88248	P	9.25634	P	11.3329	P	13.0526	P	13.5152	P	9.39825	P	10.6446	P	12.05	P	11.6433	P	10.9412	P
1417024_at	8.17625	P	12.5479	P	10.1076	P	12.2069	P	9.17072	P	9.15197	P	8.23055	P	9.12221	P	11.0352	P	12.6849	P	10.7315	P	9.61954	P	9.87072	P	13.0117	P	10.3492	P
1417025_at	13.8165	P	13.6361	P	11.936	M	15.3061	P	13.5017	P	16.1833	P	24.3597	P	16.9779	P	17.7381	P	16.1131	P	11.0629	P	14.2749	P	14.841	P	23.4121	P	15.5234	P
1417026_at	8.12669	P	8.9947	P	9.75703	P	11.956	P	9.78316	P	10.29	P	9.68252	P	7.29752	P	10.107	P	10.3086	P	9.65432	P	11.3454	P	11.095	P	11.3967	P	10.4971	P
1417027_at	7.44927	P	14.5056	P	12.2978	P	11.9359	P	11.8023	P	9.83508	P	9.75625	P	12.4096	P	11.7103	P	12.9972	P	10.4076	P	8.93299	P	10.2355	P	11.0446	P	11.1668	P
1417028_a_at	5.36338	P	5.92392	P	4.8325	P	8.41288	P	5.25587	P	5.58586	P	4.02808	P	5.58514	P	6.50144	P	5.01743	P	5.42333	P	6.72292	P	5.2988	P	5.0226	P	6.58592	P
1417029_a_at	2.03003	A	3.26296	A	3.44231	A	2.45147	A	3.51655	A	2.34298	A	2.05743	A	1.93418	A	3.83326	A	2.19516	A	2.731	A	2.88571	A	2.20583	A	2.1569	A	1.38829	A
1417030_at	1.47122	A	1.68328	A	0.646857	A	1.51566	M	0.979657	A	0.979088	A	1.26488	A	1.45551	A	1.72422	A	1.60978	A	0.358884	A	1.31921	A	1.00245	A	0.983447	A	1.19437	P
1417031_at	1.2183	A	1.37831	A	0.817537	A	2.9568	P	1.37916	A	1.5411	A	1.34105	A	1.41288	A	1.90505	A	1.20697	P	1.13871	A	1.85323	A	1.65125	P	1.85694	P	2.75087	P
1417032_at	8.41138	P	9.54317	P	5.27443	A	8.04707	A	7.89136	A	7.4779	M	7.06271	A	8.23075	P	10.447	M	9.09015	P	8.03523	A	10.9527	P	9.25789	P	9.95455	P	7.51307	A
1417033_at	1.18998	A	1.71737	A	2.90148	A	0.581656	A	1.69235	A	1.86458	A	1.64506	A	2.04195	A	1.89378	A	0.508147	A	1.43144	A	1.85323	A	1.79886	A	2.2047	A	1.51308	A
1417034_at	4.89628	A	2.55291	A	1.48792	A	5.10919	A	3.17224	A	3.33324	A	4.40176	A	3.43596	A	6.67685	A	4.12715	A	3.5579	A	2.58894	A	3.60303	A	4.64832	A	4.23121	A
1417035_at	6.49728	A	5.78486	A	7.74014	A	7.62981	A	5.15371	A	7.04878	A	6.97212	A	7.62823	A	7.45721	A	5.90788	A	5.5061	A	7.05562	A	6.74599	A	6.4619	A	6.94402	A
1417036_at	0.26119	A	0.0867533	A	0.118652	A	0.073092	A	0.0712786	A	0.0742022	A	0.168909	A	0.068024	A	0.552616	A	0.113589	A	0.0670983	A	0.0736398	A	0.117559	A	0.094746	A	0.134827	A
1417037_at	3.9523	P	2.99465	P	1.22594	A	5.58307	P	2.78662	A	2.81952	A	3.72874	A	3.83197	A	5.62957	A	5.8546	P	3.67069	P	3.62635	P	4.82003	A	3.46709	P	4.83306	P
1417038_at	12.5885	A	14.984	P	16.0756	A	17.0664	M	17.5284	A	17.591	M	18.1957	M	22.0335	A	14.8826	A	13.3476	A	13.9941	A	14.5821	A	16.9831	M	14.9562	A	19.9398	M
1417039_a_at	4.31606	A	4.68694	A	4.74096	A	5.5522	A	3.61003	A	4.21191	A	4.87435	A	5.01313	A	6.92394	A	5.74043	A	3.27972	A	4.34991	A	4.71588	A	4.35069	A	5.59676	A
1417040_a_at	8.14528	P	9.21236	P	5.75126	A	9.08223	P	9.33488	M	6.40895	M	7.05447	A	5.13924	A	8.93066	P	8.9607	P	5.12237	A	7.16391	M	7.89272	P	6.62919	A	5.77905	A
1417041_at	6.93056	P	10.5773	P	7.90965	A	9.95208	P	10.8022	P	8.73404	P	10.0675	P	8.70631	P	12.4715	A	9.46327	P	6.82315	P	9.85855	P	9.4232	P	8.71252	P	8.39194	P
1417042_at	110.754	P	102.428	P	123.611	P	106.761	P	98.9433	P	79.4197	P	97.6689	P	94.0095	P	104.109	P	115.27	P	96.7657	P	127.003	P	116.657	P	140.42	P	106.311	P
1417043_at	151.551	P	174.338	P	146.702	P	162.486	P	154.962	P	155.596	P	147.202	P	169.017	P	157.087	P	161.468	P	165.429	P	165.077	P	159.926	P	172.523	P	160.466	P
1417044_at	6.1631	M	3.87472	P	4.40037	A	6.03514	P	5.19749	P	4.75084	P	5.46199	P	4.68726	P	6.23251	P	5.83938	A	3.36994	A	6.00277	P	7.08471	P	5.05034	P	5.94737	P
1417045_at	13.4998	P	12.9994	P	9.01465	P	10.9001	P	9.58881	P	9.53159	P	10.6321	P	10.3585	P	10.497	P	10.2857	P	9.59407	P	9.0796	P	9.05121	P	9.28052	P	9.8842	P
1417046_at	10.6788	P	9.57328	P	10.2103	P	10.9202	P	9.5141	P	9.89196	P	9.11695	P	8.60811	P	10.9556	P	8.86171	P	8.08041	P	9.2879	P	9.49895	P	9.87728	P	10.8918	P
1417047_at	0.292567	A	0.259797	A	0.424518	A	0.548464	A	0.223521	A	0.268952	A	0.454915	A	0.212151	A	0.490912	A	0.485371	A	0.23909	A	0.32244	A	0.204364	A	0.270572	A	0.237052	A
1417048_at	2.84573	A	2.24001	A	5.20763	A	3.6368	A	4.07158	A	0.879933	A	2.66098	A	1.9629	A	3.82254	A	3.86086	A	2.28013	A	3.11978	A	2.63287	A	2.80025	A	2.60455	A
1417049_at	0.677937	A	1.16374	A	1.47996	A	1.236	A	1.39996	A	2.39168	A	1.72934	A	1.61217	A	0.878644	A	2.14954	A	1.67922	A	1.99431	A	2.39496	A	3.50153	A	3.10649	A
1417050_at	1.44328	P	1.41202	P	2.15402	A	2.18701	A	0.856849	A	0.959273	A	1.57759	M	1.44129	A	2.34099	P	0.842293	A	1.86697	A	2.08831	A	2.19882	P	1.72768	A	2.04082	P
1417051_at	0.714713	A	0.10992	A	0.19924	A	0.823422	A	0.13391	A	0.0949572	A	0.342755	A	0.0937823	A	0.41613	A	0.98663	A	0.688628	A	0.27452	A	0.132069	A	0.728516	A	0.903984	A
1417052_at	31.8648	P	23.2892	P	37.778	P	31.5638	P	37.7194	P	24.3859	P	28.5754	P	38.8934	P	29.913	P	26.2646	P	26.5275	P	32.0799	P	33.5042	P	30.4125	P	31.0348	P
1417053_at	29.436	P	26.8523	P	35.1391	P	35.3249	P	27.1927	P	27.6344	P	29.517	P	33.112	P	35.0396	P	33.3548	P	29.3722	P	33.428	P	37.1848	P	33.5149	P	32.7062	P
1417054_a_at	24.6782	P	23.0201	P	25.8761	P	28.8532	P	24.7385	P	23.7893	P	26.9807	P	27.0587	P	28.9939	P	28.5744	P	27.3273	P	26.8495	P	29.4927	P	32.2431	P	28.9236	P
1417055_at	13.3622	P	19.8907	P	30.7308	P	25.7329	P	19.1989	P	18.7343	P	20.3751	P	16.0744	P	18.0362	P	16.6998	P	18.2005	P	19.8718	P	19.5043	P	19.3923	P	19.9894	P
1417056_at	52.7103	P	61.4312	P	59.4093	P	68.4833	P	55.1668	P	55.5323	P	65.9294	P	55.8377	P	60.6728	P	58.4637	P	49.5679	P	54.063	P	66.9292	P	69.7105	P	58.0756	P
1417057_a_at	15.7125	P	17.8639	P	15.7449	P	19.553	P	14.8368	P	15.7042	P	17.7577	P	18.1775	P	21.1988	P	19.4354	P	18.0346	P	17.7578	P	20.9237	P	18.8162	P	22.3497	P
1417058_a_at	16.681	P	22.8539	P	23.4877	P	29.8096	P	24.4518	P	20.7927	P	20.9497	P	25.5287	P	27.3455	P	19.4887	P	21.1339	P	22.7097	P	22.5327	P	22.9481	P	25.2445	P
1417059_at	28.9203	P	20.2676	P	24.4686	P	28.8435	P	24.382	P	22.2873	P	21.8151	P	22.892	P	24.9863	P	21.6607	P	23.9398	P	27.8567	P	23.2073	P	27.1586	P	24.0522	P
1417060_at	5.24848	P	6.48931	P	5.14087	P	7.24244	P	7.24721	P	6.54274	M	6.50238	P	8.38163	P	10.5768	P	8.5343	P	8.85601	P	9.65809	P	4.57696	P	5.30018	P	8.73667	P
1417061_at	67.8418	P	101.127	P	75.3327	P	95.4072	P	84.232	P	83.746	P	88.9343	P	60.6588	P	58.9508	P	74.7085	P	71.2292	P	64.9873	P	71.1585	P	67.4521	P	71.3461	P
1417062_at	4.03044	P	4.22584	P	3.33552	A	5.6345	P	4.23072	P	4.52002	P	3.00364	P	3.89076	P	4.75858	P	3.35117	A	4.11438	P	3.85212	P	3.87463	P	3.66005	P	3.97948	P
1417063_at	16.3449	P	17.7469	P	12.2892	P	23.4266	P	16.4207	P	22.3247	P	21.3218	P	18.4797	P	17.4878	P	15.8769	P	14.3182	P	16.7843	P	19.3063	P	23.862	P	20.0531	P
1417064_at	23.4892	P	19.6004	P	26.7629	P	28.4431	P	21.5223	P	19.2493	P	21.7423	P	19.978	P	28.9102	P	24.2217	P	22.5896	P	23.3289	P	19.948	P	24.8051	P	23.7825	P
1417065_at	4.16693	P	4.65082	P	11.7208	P	12.6281	P	4.41185	P	3.62335	P	3.01199	P	4.18517	P	4.9273	P	3.60981	P	4.79887	P	3.04958	P	5.8394	P	4.70373	P	3.93754	P
1417066_at	17.6984	P	14.0358	P	20.3436	P	17.0764	P	15.7194	P	16.5308	P	16.8649	P	15.1417	P	15.3011	P	17.2865	P	12.9843	P	15.6874	P	17.2293	P	16.033	P	16.082	P
1417067_s_at	3.00543	P	4.08948	P	3.19605	P	1.74032	P	3.19372	P	2.64466	P	4.02808	P	2.54728	P	6.10812	P	3.13057	P	3.10682	P	3.92216	P	2.56992	P	2.93752	P	2.87634	P
1417068_a_at	11.2673	P	9.43784	P	10.3131	P	15.6547	P	12.6622	P	12.7572	P	12.9597	P	12.7462	P	16.2712	P	15.6636	P	12.4191	P	12.1226	P	11.3356	P	16.8912	P	16.6761	P
1417069_a_at	6.64192	P	5.01999	P	5.60888	P	3.72019	P	4.80404	P	5.35576	P	3.70378	P	5.28773	P	5.27402	P	3.57938	P	4.34002	P	4.94805	P	5.06295	P	4.6414	P	4.42709	P
1417070_at	90.8127	P	109.061	P	99.7202	P	103.34	P	93.1017	P	107.348	P	91.1706	P	106.764	P	73.429	P	88.0337	P	87.0198	P	76.1875	P	92.102	P	96.9451	P	93.3235	P
1417071_s_at	142.63	P	146.699	P	169.303	P	144.977	P	150.47	P	146.837	P	143.462	P	151.325	P	127.535	P	177.133	P	137.989	P	148.202	P	143.795	P	166.617	P	158.289	P
1417072_at	1.23244	A	2.65772	A	3.67275	A	1.44054	A	1.07559	A	0.450711	A	2.00701	A	0.360025	A	2.11822	A	0.470188	A	1.53655	A	3.06518	A	2.7727	A	2.69739	A	2.93213	A
1417073_a_at	8.08331	P	7.86637	P	7.70626	P	8.16906	P	7.45429	P	7.48743	P	7.74567	P	7.95189	P	8.41453	P	7.74246	P	7.6663	P	8.42352	P	9.34055	P	8.20821	P	8.70148	P
1417074_at	0.99754	A	1.11709	A	0.654581	A	1.61206	P	0.400087	A	0.710865	A	1.55228	A	1.22868	A	1.33525	A	0.40187	A	0.913623	A	1.35068	A	0.924584	A	0.488559	A	1.32593	P
1417075_at	34.8463	P	37.6943	P	36.6102	P	39.5471	P	37.3413	P	36.4053	P	38.8128	P	36.3596	P	44.8815	P	41.6516	P	38.9129	P	38.7846	P	41.9503	P	41.575	P	43.3685	P
1417076_at	0.685303	A	0.259797	A	0.439734	A	1.48348	A	0.314585	A	0.258797	A	0.695079	A	0.205498	A	1.57631	A	0.462597	A	0.921124	A	0.306476	A	1.9744	A	1.96592	A	1.59632	A
1417077_at	8.84331	P	6.36423	P	8.81025	P	10.2953	P	7.669	P	8.95255	P	7.54829	P	9.23575	P	10.5868	P	10.5523	P	7.98252	P	8.77863	P	11.1225	P	8.92281	P	9.44758	P
1417078_at	1.16162	A	1.58124	A	3.22885	M	2.30349	A	1.84631	A	1.88415	A	2.20856	A	1.40578	A	0.854832	A	2.32442	P	3.01661	A	2.83106	M	2.38796	A	1.20587	A	1.24975	A
1417079_s_at	2.57144	P	2.39964	A	4.01941	A	3.03025	A	3.11499	P	2.41116	A	2.99529	A	3.1801	A	3.8547	P	3.76957	P	2.964	P	2.93254	P	2.89847	M	2.65626	A	3.1344	P
1417080_a_at	17.9858	P	14.2282	P	16.9732	P	16.7288	P	15.3844	P	14.491	P	16.2883	P	14.9339	P	18.871	P	18.239	P	17.243	P	17.5433	P	17.6599	P	15.4732	P	18.8278	P
1417081_a_at	28.9997	P	28.4599	P	29.5187	P	29.2437	P	27.2082	P	26.4997	P	30.4421	P	24.8705	P	29.811	P	28.3076	P	27.2669	P	26.3915	P	28.9696	P	26.9868	P	28.1278	P
1417082_at	32.1407	P	26.9401	P	32.4718	P	31.4956	P	24.9866	P	26.3229	P	27.8829	P	28.1904	P	32.465	P	29.7104	P	31.1531	P	30.2663	P	30.5794	P	31.8337	P	32.4003	P
1417083_at	73.5803	P	74.9559	P	81.9371	P	96.0557	P	89.1554	P	69.2553	P	70.5729	P	89.1624	P	80.5515	P	84.2252	P	78.0391	P	87.5294	P	76.3385	P	80.8982	P	84.8738	P
1417084_at	19.1848	P	23.3368	P	20.1767	P	25.1839	P	28.6413	P	25.7365	P	20.4884	P	23.5014	P	23.5652	P	21.8818	P	21.33	P	21.9681	P	21.6806	P	22.9267	P	25.1877	P
1417085_at	315.618	P	338.1	P	374.942	P	353.675	P	340.657	P	337.148	P	325.359	P	340.583	P	313.842	P	317.373	P	330.75	P	316.375	P	328.948	P	339.97	P	351.135	P
1417086_at	17.1461	P	16.0673	P	19.5888	P	16.4207	P	15.727	M	16.8874	P	14.3936	P	15.5962	P	19.3783	P	14.2008	P	14.6272	P	16.1784	P	15.1972	P	12.2707	P	16.1032	P
1417087_at	11.0734	P	10.3655	P	10.4244	P	13.089	P	12.4281	P	9.73077	P	10.2394	P	9.72831	P	14.512	P	15.2827	P	11.5677	P	12.1688	P	12.3795	P	10.6224	P	14.7246	P
1417088_at	2.93896	A	3.12158	A	3.1305	A	3.92843	A	2.89354	A	3.31389	A	3.37068	A	0.814436	A	3.27277	A	3.09254	A	2.0247	A	3.4394	A	2.89148	A	3.89461	A	3.3298	A
1417089_a_at	0.603957	A	1.71737	A	0.693256	A	1.84698	A	2.56616	A	1.06816	A	0.865762	A	1.05246	A	2.82605	A	0.3791	A	0.838613	A	1.71989	A	1.07317	A	0.42888	A	0.511209	A
1417090_at	4.91554	P	4.2402	P	4.61625	P	5.30509	P	5.06621	P	6.2751	P	3.52063	P	2.15711	P	5.23208	P	4.54564	P	3.32483	P	3.92994	P	3.51244	P	5.25852	P	4.18225	P
1417091_at	49.5547	P	52.7612	P	53.6522	P	51.1844	P	51.3178	P	48.4864	P	44.4698	P	46.9913	P	50.1414	P	47.1965	P	45.3462	P	39.3929	P	45.1213	P	42.6434	P	48.5404	P
1417092_at	0.670566	A	0.389996	A	0.600581	A	0.636845	A	1.12369	A	0.790512	A	0.325451	A	0.225477	A	1.11447	A	0.462597	A	0.32144	A	0.170376	A	0.26197	A	0.22469	A	1.38136	A
1417093_a_at	3.67796	P	4.46325	P	4.21801	P	4.62357	P	4.47712	P	4.95263	P	4.93234	P	3.61911	P	4.27109	P	4.72826	P	4.02413	P	3.74314	P	7.1469	P	4.48215	P	3.98647	P
1417094_at	14.6626	P	11.0017	P	11.738	P	12.8286	P	10.7421	P	10.3373	P	11.8091	P	13.0985	P	14.8533	P	11.5272	P	10.5733	P	10.2979	P	13.916	P	11.0728	P	10.3492	P
1417095_a_at	2.97221	P	1.73785	P	1.13905	P	2.37752	P	2.67275	P	1.58037	P	2.5187	P	2.24362	M	2.56228	P	2.95564	P	2.71597	P	4.381	P	2.68182	P	2.54665	P	1.92267	P
1417096_at	8.81867	P	5.53652	A	7.03819	A	8.93024	A	7.90619	A	5.99767	A	8.41944	A	6.15915	A	9.04171	P	7.78814	A	9.30034	A	8.22274	M	8.54116	P	8.90178	A	8.37787	A
1417097_at	6.56649	P	6.69562	P	8.12173	P	7.88432	P	7.20287	P	8.09692	P	6.99682	P	6.57778	P	8.49563	P	7.84905	P	7.07156	P	7.53505	P	6.08177	P	5.27241	P	6.32623	P
1417098_s_at	5.96705	P	7.6284	P	4.50826	P	10.1237	P	7.3951	P	7.45884	P	8.1484	P	6.70505	P	7.76363	P	8.19167	P	6.06297	P	6.79257	P	9.00298	P	7.41092	P	7.07045	P
1417099_at	17.199	P	16.2767	A	16.7029	A	16.838	A	16.1766	A	15.7982	A	14.2552	A	15.342	A	17.4782	P	17.5761	A	14.5292	M	14.7356	A	17.8581	P	16.0968	P	20.1665	P
1417100_at	2.46385	A	4.36244	A	5.56704	A	3.81394	A	3.07208	A	3.44934	A	4.32707	A	3.31891	A	4.86408	A	4.56086	A	3.0542	A	3.45498	A	4.48664	A	4.12253	A	4.60904	A
1417101_at	2.13224	A	2.14315	A	1.48792	A	2.35638	A	2.27572	A	2.02102	A	2.84493	A	2.9832	A	3.56457	A	4.21845	A	3.16696	A	4.20219	A	5.98484	P	4.23313	P	4.02842	A
1417102_a_at	77.5208	P	81.3474	P	81.6411	P	82.8777	P	76.9369	P	81.2874	P	80.0274	P	72.8808	P	77.0177	P	76.7232	P	73.164	P	74.0577	P	81.7289	P	82.265	P	82.0993	P
1417103_at	154.534	P	183.362	P	200.198	P	187.419	P	163.352	P	171.057	P	166.702	P	181.649	P	172.199	P	168.342	P	180.271	P	171.145	P	178.976	P	181.089	P	169.442	P
1417104_at	3.28351	P	2.83292	A	6.43979	A	4.38534	P	2.89354	A	2.6641	M	2.5187	P	3.11442	A	4.33489	A	2.96324	A	2.56566	A	3.72757	A	3.38697	A	2.86887	M	4.35013	M
1417105_at	18.308	P	18.6372	P	19.1066	P	21.6749	P	16.9933	P	16.9438	P	18.9253	P	18.0535	P	23.6218	P	20.1365	P	17.5823	P	18.8304	P	20.2073	P	22.4344	P	17.9428	P
1417106_at	8.42374	P	6.65875	P	8.2236	P	9.05184	P	7.15853	P	6.31335	P	5.50333	P	7.51543	P	10.1371	P	6.78324	P	5.45343	P	8.44668	P	7.00869	P	7.01287	P	8.23017	P
1417107_at	7.87236	P	9.88218	P	10.5358	P	8.60574	P	11.1326	P	9.05702	P	9.92006	P	10.5334	P	11.8391	P	11.2377	P	10.1816	P	9.6658	P	7.30581	P	9.51914	P	10.8214	P
1417108_at	19.7969	P	19.7573	P	22.5083	P	20.215	P	17.6814	P	18.547	P	17.2546	P	18.3945	P	20.4853	P	18.46	P	17.8989	P	24.5361	P	21.026	P	17.8994	P	19.7839	P
1417109_at	10.7881	P	7.84404	P	6.83569	P	12.3374	P	8.50779	P	9.94884	P	6.10638	P	9.4554	P	9.46482	P	6.55487	P	8.19335	P	8.40035	P	11.5554	P	5.6823	P	7.60444	P
1417110_at	73.745	P	72.5363	P	74.0697	P	78.9467	P	74.9209	P	70.6986	P	74.4347	P	81.028	P	92.4773	P	84.126	P	77.3664	P	83.1847	P	107.806	P	97.0111	P	95.3616	P
1417111_at	90.4618	P	95.2707	P	96.9445	P	85.6617	P	98.9351	P	95.9285	P	91.85	P	97.7243	P	97.9042	P	104.949	P	96.8565	P	102.305	P	115.588	P	108.191	P	112.282	P
1417112_at	6.74242	A	5.49276	A	5.47501	A	6.17876	A	7.86911	A	6.44718	A	6.50238	A	4.87973	A	7.41629	A	6.98116	A	5.78452	A	6.59908	A	6.38631	A	4.86312	A	5.50563	A
1417113_at	12.0408	P	9.55822	P	11.5832	P	13.9892	P	11.2755	P	9.4462	P	12.0132	P	10.2141	P	15.2524	P	10.9255	P	11.2061	P	10.1746	P	10.4418	P	11.4249	P	13.7355	P
1417114_at	7.23086	P	5.13614	P	6.45662	P	6.95658	P	6.09787	P	5.71042	P	5.60253	P	5.86818	P	7.04725	P	7.3009	P	4.53558	P	4.88594	P	5.68699	P	5.56414	P	6.21395	P
1417115_at	1.72804	A	0.180961	A	1.54373	A	1.76167	A	1.96563	A	1.05827	A	0.976407	A	0.326195	A	1.61053	A	1.76941	A	0.838613	A	0.592855	A	0.754413	A	0.822269	A	1.58938	A
1417116_at	4.56167	P	5.12161	P	9.04021	P	7.57888	P	5.71654	P	5.47083	P	4.96547	P	6.25625	P	7.38558	P	6.55487	P	5.08475	P	6.35908	P	5.27106	P	6.04402	P	6.59294	P
1417117_at	0.157132	A	0.278204	A	0.500787	A	0.713856	A	0.360526	A	0.460762	A	0.394585	A	0.407569	A	0.854832	A	0.644822	A	1.04116	A	1.64926	A	0.533899	A	0.336367	A	0.952333	A
1417118_a_at	5.93539	A	3.91762	A	1.7196	A	6.28127	A	1.51805	A	4.69316	A	4.41836	A	5.05021	A	6.72838	A	2.621	A	3.56542	A	2.68269	A	5.45828	A	3.92913	A	2.97397	A
1417119_at	4.13446	P	1.47281	A	4.96576	A	4.59252	P	3.46625	A	3.43	A	4.8495	P	3.57513	A	4.83245	P	2.83394	M	3.66317	P	4.45872	P	4.25726	P	2.91006	A	3.88861	P
1417120_at	6.11887	A	6.97619	P	8.29154	A	7.23223	A	7.45429	A	7.58272	A	7.59764	P	5.43637	A	6.98562	A	6.28084	A	4.62585	A	6.01052	A	6.13023	A	6.42706	M	5.99647	A
1417121_at	0.655806	A	1.3312	A	1.61559	A	1.74032	P	1.70632	A	2.19675	A	1.34951	A	1.42708	A	2.45181	A	1.93666	A	1.31133	A	1.69635	P	0.733111	A	1.70049	A	1.41601	A
1417122_at	0.0821996	A	0.0752965	A	0.378996	A	1.03037	A	0.0774681	A	0.450711	A	0.89983	A	0.0744365	A	0.0897483	A	0.181831	A	0.0745671	A	0.0817358	A	0.254778	A	0.0562942	A	0.0670245	A
1417123_at	1.31002	A	1.5202	A	3.02409	A	2.67292	A	1.65743	A	2.09916	A	2.05743	A	1.53377	A	2.24094	A	1.98227	A	1.09369	A	1.75128	A	1.76373	A	1.55788	A	2.98791	A
1417124_at	76.0799	P	79.8423	P	79.6995	P	87.1987	P	98.0519	P	75.1254	P	82.0538	P	91.9615	P	90.5405	P	91.4073	P	82.6653	P	96.0768	P	112.988	P	103.681	P	100.975	P
1417125_at	365.634	P	393.617	P	418.248	P	391.475	P	371.05	P	378.355	P	350.372	P	399.998	P	360.253	P	386.133	P	372.559	P	384.059	P	398.159	P	401.557	P	379.127	P
1417126_a_at	33.5684	P	62.9476	P	70.8098	P	83.1421	P	64.1498	P	58.6501	P	75.4729	P	60.2068	P	65.2046	P	62.6066	P	49.1676	P	59.5163	P	76.2243	P	86.8362	P	71.1886	P
1417127_at	1.17581	A	2.7838	A	4.06903	A	4.84074	A	2.13455	A	1.83522	M	1.37488	A	1.84812	A	4.31363	A	1.60978	A	3.54287	A	2.64363	A	1.74265	A	1.29371	A	2.36082	A
1417128_at	1.16871	A	1.69691	A	2.17826	A	2.74661	A	1.58768	A	2.0601	A	1.72934	A	0.682418	A	1.3237	A	1.38176	A	1.4915	A	0.838273	A	1.08024	A	1.48328	A	1.36057	A
1417129_a_at	0.34693	A	1.49988	A	1.93635	A	2.35638	A	1.04815	A	2.6641	A	2.82822	A	1.55514	A	2.47393	A	2.23318	A	1.67922	A	2.60456	A	1.47531	A	0.19855	A	1.85319	A
1417130_s_at	74.9396	P	47.9357	P	53.725	P	38.8509	P	47.011	P	41.052	P	62.2744	P	54.2605	P	57.3934	P	57.6322	P	60.7407	P	74.4429	P	55.4145	P	87.6266	P	42.3917	P
1417131_at	2.60499	A	0.618857	A	4.21801	A	3.29212	A	1.54589	A	2.62521	A	1.72934	A	2.16431	A	2.09586	A	3.02409	A	2.00217	A	2.54986	A	2.29692	A	3.08866	A	2.65331	A
1417132_at	4.52295	M	1.79935	A	3.66451	A	2.67292	A	1.28226	A	1.95261	A	2.54382	A	1.29234	A	1.87124	A	3.07733	A	1.40892	A	1.25625	A	1.77779	A	2.49187	A	1.85319	A
1417133_at	4.78707	P	3.43307	P	4.97409	P	5.11951	P	4.34661	P	4.05769	P	4.30217	P	3.93487	P	4.61061	P	5.11636	P	4.59576	P	3.87547	P	3.19168	P	2.93066	P	3.88162	P
1417134_at	5.72612	P	2.51803	M	6.03639	A	5.52133	P	4.60778	A	3.61369	P	4.57596	P	3.1655	M	4.31363	M	3.92173	A	2.65584	A	3.89881	A	5.43055	P	4.89085	P	3.4066	M
1417135_at	3.34288	P	3.87472	P	4.31745	P	4.41644	P	3.43752	P	3.70063	P	2.95354	A	4.16306	P	3.77963	P	4.2641	P	2.49052	P	3.6575	P	3.99294	P	4.04653	P	3.27397	P
1417136_s_at	1.4083	P	1.18376	P	1.31305	A	2.78869	M	2.72966	P	1.79606	A	0.677975	A	2.25083	M	0.466081	A	2.22557	P	1.7468	P	1.7905	A	2.54194	P	1.93866	P	2.39563	P
1417137_at	0.189553	A	0.115759	A	0.214043	A	0.437336	A	0.236454	A	0.1465	A	0.0809684	A	0.126321	A	0.327645	A	0.136332	A	0.164269	A	0.186432	A	0.85373	A	0.101187	A	0.0940982	A
1417138_s_at	9.58041	P	9.5808	P	11.8844	P	16.0726	P	8.72359	P	11.1892	P	14.0516	P	13.4971	P	16	P	11.5272	P	14.2654	P	13.0224	P	14.5328	P	15.0695	P	13.9121	P
1417139_at	3.61243	P	3.73905	P	3.66451	P	3.97003	P	4.04268	P	4.30824	P	4.27726	P	3.27505	P	5.09562	P	3.92933	P	3.75341	P	3.71979	P	2.08665	P	2.99933	P	3.42754	P
1417140_a_at	8.0027	P	7.61354	P	9.44104	P	9.15312	P	8.93214	P	7.37305	P	8.55902	P	5.898	P	7.73302	P	5.40556	P	5.70174	P	5.84004	P	7.29199	P	6.43402	P	8.3427	P
1417141_at	25.2111	P	24.5743	P	24.5658	P	28.3844	P	24.7928	P	25.0008	P	36.1037	P	27.0351	P	25.5681	P	28.2847	P	22.4463	P	24.5208	P	25.1207	P	49.8241	P	26.3804	P
1417142_at	10.0452	P	5.23789	P	7.86726	P	11.0713	P	7.20287	P	7.99223	P	8.03337	P	6.42816	P	10.0069	P	7.19432	P	5.79205	P	8.24591	P	7.20218	P	5.67535	P	7.39361	P
1417143_at	0.331462	A	0.0925152	A	0.169761	A	0.143097	A	0.146598	A	0.156763	A	0.566624	A	0.106758	A	0.250438	A	0.189415	A	0.164269	A	0.226515	A	0.0738865	A	0.120556	A	0.298577	A
1417144_at	7.34324	P	6.53349	P	7.89269	P	7.7011	P	8.23278	P	5.04867	P	5.09795	P	6.30108	P	7.82481	P	5.19247	P	6.04039	P	5.58423	P	7.4923	P	6.28075	P	6.55784	P
1417145_at	5.93539	P	5.05627	P	5.12418	P	5.5522	P	5.36542	P	6.97244	P	5.75128	P	4.71685	P	5.79634	P	6.63861	P	4.36258	P	4.17108	P	5.20864	P	4.73837	P	4.96612	P
1417146_at	12.7927	P	12.5785	P	11.3855	P	14.0091	P	10.6821	P	12.7195	P	13.1472	P	10.0243	P	14.6681	P	11.8927	P	11.2739	P	13.2069	P	12.4687	P	12.44	P	13.4248	P
1417147_at	1.74874	A	1.98458	A	1.96049	A	3.18745	A	2.9649	A	2.76125	A	2.18338	A	1.11579	A	3.25108	A	3.18382	A	2.71597	A	2.94034	A	1.84804	A	2.5398	A	2.14513	A
1417148_at	0.315944	A	0.27206	A	0.251212	A	0.223386	A	0.2624	A	0.33985	A	0.299466	A	0.265611	A	0.365751	A	0.265273	A	0.201674	A	0.202475	A	0.441118	A	0.19855	A	0.182473	A
1417149_at	4.64548	A	2.55989	A	4.74928	A	2.89379	A	3.57407	A	3.87442	A	1.47629	A	2.874	A	3.21853	A	2.2864	A	3.08427	A	3.55625	A	2.8286	A	1.76168	A	3.05069	A
1417150_at	0.453974	A	0.139274	A	0.462594	A	0.403831	A	0.255904	A	0.238463	A	0.273445	A	0.106758	A	0.490912	A	0.39428	A	0.261545	A	0.202475	A	0.182714	A	0.19855	A	0.100878	A
1417151_a_at	1.49216	A	2.18463	A	3.82118	A	2.15521	A	2.21215	A	1.88415	A	1.29874	A	2.67781	A	3.03364	A	1.95946	A	2.50555	A	2.22922	A	1.58091	A	1.99999	A	1.30515	A
1417152_at	7.24335	P	8.79232	P	10.2446	P	10.3356	P	9.1036	P	8.10643	P	8.98572	P	8.55524	P	9.40446	P	8.57237	P	7.81688	P	7.991	P	8.74798	P	7.79539	P	10.166	P
1417153_at	2.63181	A	3.15689	A	3.45876	A	3.07219	A	1.39303	A	2.16748	A	2.59404	A	1.65498	A	4.08996	A	0.3791	A	1.07868	A	2.71393	A	2.10769	A	1.49684	A	1.24282	A
1417154_at	0.292567	A	0.497319	A	0.394149	A	0.592707	A	0.446434	A	0.611066	A	0.780496	A	0.482657	A	0.795092	A	0.690388	A	0.501229	A	0.57699	A	0.362428	A	0.329775	A	0.339655	A
1417155_at	2.13224	A	0.905306	A	2.80353	A	0.680885	A	0.406696	A	0.830277	A	0.403212	A	1.39868	A	0.747073	A	1.01702	A	1.37889	A	2.08831	A	2.07262	A	1.17212	A	1.22205	A
1417156_at	1.5061	A	0.358731	A	1.44811	A	0.234772	A	1.15121	A	1.38381	A	2.32599	A	0.23883	A	0.490912	A	1.19938	A	1.5816	A	1.35068	A	2.49995	A	0.956547	A	0.223396	A
1417157_at	20.8141	P	19.522	P	19.7203	P	20.9059	P	18.4166	P	19.5862	P	18.2362	P	18.0613	P	21.2463	P	18.1095	P	17.1977	P	19.9177	P	20.4666	P	17.4661	P	19.6564	P
1417158_at	2.34917	P	2.27466	M	2.91782	P	2.23998	P	2.18392	P	1.30504	A	2.30083	P	3.1436	P	2.6834	P	1.89104	P	2.37029	P	2.29964	P	2.7727	P	2.56034	P	2.83452	P
1417159_at	2.45038	A	0.735283	A	0.919043	A	1.17119	A	1.81828	A	0.998896	A	0.874281	A	0.793539	A	1.20778	A	1.88344	A	1.52904	A	1.80618	A	2.22686	A	3.66694	A	1.44374	A
1417160_s_at	0.802452	A	0.284356	A	2.0733	A	0.548464	A	0.353948	A	0.59107	A	0.256076	A	0.63399	A	0.466081	A	1.03981	A	0.861115	A	0.258529	A	0.36959	A	0.548375	A	0.367063	A
1417161_at	27.3179	P	22.4032	P	22.8169	P	24.978	P	20.8365	P	21.7551	P	19.9055	P	23.2279	P	26.3643	P	24.8544	P	21.2923	P	24.4139	P	19.9616	P	22.1205	P	23.3285	P
1417162_at	29.385	P	21.0857	P	25.0082	P	24.664	P	17.2226	P	18.3783	P	20.6422	P	17.8367	P	20.7519	P	19.062	P	17.7557	P	21.9528	P	20.6235	P	21.5073	P	25.4432	P
1417163_at	2.36944	A	0.885587	A	3.14689	A	2.47259	A	0.761798	A	2.81952	A	1.01041	A	1.16514	A	3.37023	A	1.15378	A	1.16123	A	2.64363	A	1.46123	A	2.27984	A	2.45133	A
1417164_at	3.7957	P	2.38574	A	0.724254	A	3.5429	A	2.61588	A	1.61963	A	1.71249	A	2.1211	A	4.04725	A	3.17621	A	2.03973	A	2.95595	A	2.54194	A	3.06804	M	2.66725	A
1417165_at	15.4342	P	15.3626	P	19.0278	P	17.0863	P	15.529	P	14.9332	P	18.2281	P	14.3494	P	17.767	P	17.1417	P	15.9614	P	13.5988	P	17.2908	P	18.6029	P	19.1889	P
1417166_at	5.80862	P	3.60367	P	4.12694	P	5.30509	P	5.40926	P	4.04805	P	5.37929	P	3.24583	P	5.12713	P	4.69021	P	3.78349	P	4.785	P	4.04165	P	4.50292	P	4.70704	P
1417167_at	12.9368	P	10.9335	A	14.4681	P	13.4693	P	10.5021	A	11.35	P	13.628	P	13.4051	P	13.8963	P	12.9134	P	12.2684	P	10.3518	P	13.2578	P	15.4094	P	14.4914	P
1417168_a_at	35.2604	P	23.4635	P	33.5717	P	40.3975	P	22.2706	P	31.2837	P	39.5176	P	25.6854	P	35.1038	P	34.8951	P	31.855	P	34.5015	P	44.2426	P	43.0694	P	24.0663	P
1417169_at	35.6685	P	21.5901	P	25.8761	P	41.9132	P	23.7703	P	24.507	P	37.675	P	24.9567	P	29.1797	P	32.7525	P	27.0934	P	31.0971	P	45.2091	P	33.6155	P	25.4361	P
1417170_at	9.06488	A	8.88223	A	8.1387	A	8.95051	A	8.03231	A	6.5714	A	7.38374	A	7.92176	A	10.3871	A	8.81603	A	7.57596	A	8.58565	A	9.51961	A	10.0459	A	9.90533	A
1417171_at	0.780583	A	0.10992	A	0.585185	A	0.448486	A	0.667206	A	1.0088	A	0.925367	A	1.49818	A	1.49627	A	0.27286	A	0.0447012	A	1.37427	A	0.433972	A	1.18561	A	0.497465	A
1417172_at	8.63987	P	6.09249	P	5.8686	P	6.80329	P	6.65684	P	5.51877	P	5.00687	P	6.63766	P	7.07806	P	6.34935	P	5.36313	P	5.42914	P	6.28251	P	6.19022	P	5.28136	P
1417173_at	3.1513	P	2.24001	P	2.59989	P	2.90429	P	2.43848	P	2.46957	P	1.17168	P	2.35914	P	5.38923	P	3.60981	P	2.5356	P	2.44042	P	4.27117	P	2.60144	P	2.40955	P
1417174_at	0.824279	A	1.7515	A	1.96854	A	2.05971	A	1.96563	A	1.80585	A	2.19177	A	1.39158	A	1.70153	A	2.00508	A	2.58821	A	0.354346	A	3.35211	A	1.14512	A	1.2636	A
1417175_at	3.86101	P	4.88952	P	9.76557	P	3.76187	P	5.62868	P	4.33713	P	4.50961	P	4.98348	P	6.37742	P	5.49688	P	4.58072	P	4.59081	P	4.63253	P	4.98792	P	5.58273	P
1417176_at	3.32969	A	2.67171	A	6.58289	M	3.2398	A	2.85788	P	2.97478	A	3.05374	M	2.47486	A	3.13162	A	3.83804	M	2.0247	A	2.29182	P	2.04457	A	2.12277	A	2.41651	M
1417177_at	20.0704	P	24.6855	P	16.6506	P	24.9093	P	18.8536	P	24.4418	P	23.399	P	19.3254	P	26.0835	P	20.0832	P	20.968	P	16.6616	P	23.5888	P	19.186	P	20.457	P
1417178_at	4.56812	A	4.39843	A	7.27472	A	4.64426	A	5.31429	P	4.95263	A	4.73348	A	4.31051	A	6.74899	A	5.56538	A	6.5296	A	5.73928	A	4.61864	A	3.83249	A	5.08519	A
1417179_at	0.925626	A	0.434006	A	0.973878	A	0.370237	A	0.72796	A	1.87437	A	0.549463	A	1.39158	A	0.747073	A	0.288035	A	1.15372	A	1.71205	A	0.640714	A	2.16373	A	2.166	A
1417180_at	11.2128	P	12.0134	P	13.2819	P	12.5078	P	11.3582	P	11.331	P	10.7467	P	10.1306	P	14.092	P	11.3977	P	10.4754	P	10.737	P	11.0469	P	9.83513	P	11.0258	P
1417181_a_at	0.269057	A	0.618857	A	1.3686	A	1.74032	A	0.972818	A	1.20645	A	0.238687	A	0.475814	A	0.237418	A	1.17658	A	0.756115	A	1.00409	A	1.10145	M	1.19912	A	0.82115	A
1417182_at	9.05873	P	9.73896	P	14.9019	P	16.6592	P	10.4046	P	12.4553	P	8.79703	P	8.65343	P	11.2638	P	11.9841	P	9.4359	P	11.2992	P	10.1254	P	9.76489	P	13.1141	P
1417183_at	29.4247	P	30.1451	P	33.0797	P	35.7517	P	28.3451	P	30.9683	P	35.1411	P	27.3965	P	34.8378	P	34.3232	P	30.9871	P	28.1999	P	37.7335	P	30.6134	P	34.727	P
1417184_s_at	188.472	P	270.628	P	232.657	P	215.555	P	232.38	P	210.59	P	238.706	P	232.655	P	221.58	P	257.798	P	214.802	P	200.602	P	235.97	P	280.508	P	225.297	P
1417185_at	13.7388	P	15.7806	P	15.5796	P	16.361	P	17.2837	P	23.2111	P	19.9298	P	18.5418	P	19.3783	P	19.9384	P	12.291	P	13.9523	P	15.5326	P	36.4787	P	21.4847	P
1417186_at	28.8522	P	32.6022	P	28.0062	P	37.341	P	27.94	P	32.2203	P	30.8763	P	28.9458	P	37.4549	P	36.0694	P	30.5041	P	32.6741	P	44.4183	P	36.2843	P	37.2188	P
1417187_at	1.96853	A	2.36489	A	0.685514	A	1.83632	A	0.340807	A	2.04056	A	0.385955	A	0.326195	A	0.478508	A	1.11579	A	1.06367	A	1.82187	A	1.99545	A	4.03962	A	2.55579	A
1417188_s_at	4.55522	P	4.19711	P	4.03595	P	4.9647	P	4.14389	P	4.26971	P	3.77034	P	3.5165	P	5.92119	P	4.69782	P	3.49775	P	4.69956	P	3.91639	P	4.80767	P	5.78607	P
1417189_at	24.9362	P	24.6537	P	27.1002	P	31.1937	P	24.7308	P	29.0004	P	31.0612	P	26.4542	P	32.2529	P	28.9022	P	25.4939	P	25.422	P	28.5007	P	32.0851	P	28.078	P
1417190_at	35.54	P	22.8539	P	30.6862	P	32.0115	P	26.081	P	24.9449	P	26.6745	P	23.0091	P	29.1426	P	30.8311	P	27.4631	P	31.2495	P	29.2346	P	36.09	P	26.6432	P
1417191_at	114.174	P	91.8917	P	85.9557	P	105.308	P	80.3662	P	73.6382	P	90.42	P	95.1324	P	72.1138	P	82.0959	P	89.0233	P	66.825	P	78.655	P	90.7967	P	80.6945	P
1417192_at	24.5578	P	26.8203	P	24.389	P	29.2437	P	24.4053	P	22.0446	P	23.2374	P	21.4333	P	26.2894	P	21.958	P	22.122	P	21.4021	P	24.7191	P	25.2983	P	25.8763	P
1417193_at	125.8	P	124.764	P	131.53	P	139.176	P	118.959	P	114.058	P	119.272	P	130.155	P	127.401	P	128.441	P	115.983	P	125.072	P	142.589	P	141.875	P	132.527	P
1417194_at	2.71217	P	4.44164	P	4.04422	P	4.31275	P	3.63162	P	3.88407	P	4.00315	P	3.0415	P	4.7797	P	3.95216	P	3.98653	P	3.01057	P	5.97099	P	4.70373	P	4.26619	P
1417195_at	4.74848	P	5.70445	P	7.62157	P	6.91571	P	7.37291	P	4.33713	P	4.5345	P	4.16306	P	6.57371	P	7.84144	P	5.88988	P	5.01015	P	3.31724	P	4.03272	P	3.95152	P
1417196_s_at	4.51649	P	2.21231	P	2.06523	P	3.01976	P	2.09932	P	2.77097	P	2.47682	P	1.74073	P	2.07347	P	2.54495	P	2.3177	P	2.33094	P	2.49995	P	3.06804	P	2.21469	P
1417197_at	2.97886	A	0.872456	A	0.493139	A	1.55853	A	1.41383	A	0.631049	A	1.34105	A	0.926186	A	0.403577	A	1.52617	A	0.546195	A	0.767109	A	1.29912	A	0.0883129	A	1.92267	A
1417198_at	1.49216	A	1.43902	A	0.0826318	A	0.223386	A	0.2624	A	1.36413	A	1.13776	A	0.373589	A	1.07934	A	1.18418	A	0.613657	A	0.354346	A	0.938747	A	0.205079	A	0.841852	A
1417199_at	53.292	P	40.3127	P	50.2596	P	47.6137	P	36.6484	P	39.1225	P	41.7429	P	44.4886	P	39.6412	P	36.0618	P	33.8023	P	51.9938	P	52.9667	P	38.4451	P	49.5611	P
1417200_at	49.8005	P	55.2127	P	54.2989	P	53.5318	P	53.9918	P	42.952	P	48.655	P	48.9054	P	54.5364	P	52.5667	P	51.1994	P	54.3737	P	52.029	P	52.9978	P	58.869	P
1417201_at	4.36784	P	3.34086	P	4.30087	A	4.32313	M	4.08604	P	5.60503	P	3.23729	A	3.5165	P	5.04306	P	4.66739	P	4.20463	P	4.36545	P	3.81197	P	4.08798	A	3.50435	P
1417202_s_at	12.4202	P	9.9576	P	13.1263	P	12.4076	P	11.8098	P	11.5201	P	10.313	P	11.9739	P	14.5608	P	11.1616	P	10.2192	P	11.5301	P	12.4276	P	12.6447	P	13.0929	P
1417203_at	43.4924	P	38.4763	P	58.1666	P	45.8347	P	45.9545	P	42.6293	P	40.4144	P	59.8839	P	43.3385	P	45.1677	P	34.7458	P	40.2214	P	57.4029	P	49.4837	P	35.9656	P
1417204_at	62.7572	P	69.9443	P	72.9272	P	77.4426	P	75.876	P	58.146	P	59.6661	P	78.8357	P	72.593	P	90.6899	P	72.9297	P	78.8603	P	75.734	P	87.9266	P	95.0386	P
1417205_at	21.2895	P	20.6843	P	21.777	P	24.1339	P	20.8211	P	19.633	P	18.5362	P	24.0096	P	26.1771	P	24.6333	P	21.1792	P	23.9402	P	27.6171	P	23.0837	P	28.3977	P
1417206_at	20.8141	A	19.3887	A	19.3433	A	24.9583	A	18.5315	A	19.1276	A	18.9577	A	15.8507	A	24.1494	A	20.4109	A	15.9614	M	20.1397	A	19.7569	M	18.994	A	24.1444	A
1417207_at	1.35922	A	2.59481	A	4.11867	A	3.6785	A	2.08523	A	2.43064	A	0.48933	A	0.933186	A	3.58612	A	1.25257	A	1.8895	A	2.13529	A	2.2759	A	0.996902	A	2.45133	A
1417208_at	103.062	P	94.1036	P	119.977	P	107.707	P	107.538	P	106.614	P	104.342	P	103.532	P	100.367	P	101.88	P	94.9586	P	94.7583	P	98.4716	P	110.631	P	108.438	P
1417209_at	16.3744	P	13.1756	P	15.6927	P	14.8077	P	14.5785	P	13.7942	P	15.5406	P	12.93	P	15.5343	P	17.477	P	13.346	P	16.861	P	16.3607	P	18.1338	P	17.8932	P
1417210_at	14.8231	P	14.3669	P	14.2514	P	16.5101	P	13.1611	P	11.331	P	11.4824	P	15.1263	P	15.2038	P	11.4967	P	13.3008	P	13.3145	P	14.3478	P	14.001	P	13.8697	P
1417211_a_at	20.0297	P	22.6324	P	26.3194	P	26.1738	P	25.9023	P	23.9758	P	23.5282	P	24.7844	P	22.7153	P	25.8148	P	25.177	P	21.9987	P	26.7944	P	22.0492	P	28.3764	P
1417212_at	34.3759	P	21.9925	P	28.1484	P	27.2603	P	24.661	P	24.8797	P	25.3441	P	28.568	P	30.8393	P	28.5058	P	29.4099	P	24.8645	P	32.0049	P	31.1373	P	27.7796	P
1417213_a_at	7.88478	P	5.76293	P	9.12544	M	7.79273	P	7.58753	P	7.20141	P	6.7744	M	5.30259	P	10.2171	P	8.22212	P	6.74035	P	5.94079	P	6.41399	P	7.59262	P	7.94186	P
1417214_at	0.860569	A	0.76782	A	0.378996	A	2.69398	A	1.23391	A	0.33985	A	1.77988	A	2.24362	A	1.76955	A	1.62498	A	0.763614	A	1.93162	A	0.910419	A	1.07097	A	1.49227	P
1417215_at	0.276909	A	1.03075	A	0.500787	A	0.459627	A	0.829648	A	0.561052	A	0.472128	A	0.139422	A	1.50772	A	0.234926	A	0.224122	A	1.71205	A	0.889166	A	1.10466	A	0.175659	A
1417216_at	5.26125	P	2.67871	P	4.85748	P	4.30238	A	3.75404	A	2.73211	P	3.03704	P	2.86673	P	5.83797	M	2.78831	P	3.16696	P	3.73536	P	2.5979	A	3.96365	P	4.2452	P
1417217_at	2.35593	A	3.62502	A	3.91199	A	3.2712	P	1.44854	A	3.17833	P	3.41234	M	3.68513	P	4.39863	A	3.70871	P	1.06367	A	2.66707	A	2.7028	P	2.17738	P	3.60213	A
1417218_at	2.22055	A	2.50409	A	1.70358	A	0.823422	A	2.59457	A	1.92327	A	1.51007	A	0.339714	A	1.51917	A	1.83783	A	1.73929	A	1.39	A	0.761512	A	1.94547	A	1.88792	A
1417219_s_at	3.21745	P	4.13251	P	4.30915	A	5.32569	P	4.70224	M	6.02638	P	5.77607	P	4.02315	A	4.83245	P	3.48048	M	3.52783	M	2.80764	A	4.06252	A	3.8394	P	3.72788	A
1417220_at	224.725	P	231.935	P	267.636	P	227.59	P	228.129	P	215.134	P	222.518	P	245.116	P	225.08	P	241.272	P	232.263	P	233.114	P	247.719	P	252.781	P	230.632	P
1417221_at	1.70732	M	1.64242	P	3.19605	P	2.15521	P	1.24772	P	1.50181	P	1.94817	P	2.20756	P	2.24094	P	1.20697	P	1.43895	M	2.03348	P	1.12264	P	0.741896	P	1.70042	P
1417222_a_at	9.75793	P	8.7324	P	11.102	P	11.0813	P	10.0001	P	7.34445	P	12.5029	P	12.0274	P	11.8589	P	11.7785	P	9.338	P	14.6819	P	15.2656	P	13.0753	P	14.011	P
1417223_at	7.337	P	6.57768	P	4.9991	P	7.06893	P	4.60052	P	4.29861	P	4.21084	P	6.06957	P	6.05623	P	5.59583	P	4.48293	P	4.51311	P	7.40942	P	4.7453	P	5.91932	P
1417224_a_at	2.59157	P	1.25736	A	2.59989	A	1.66554	A	2.53777	A	2.86806	A	2.27567	M	3.202	A	2.69439	M	1.44256	A	0.343906	A	3.08078	A	3.32421	A	2.66311	A	2.24252	A
1417225_at	17.0755	P	15.5251	P	16.2759	A	22.4627	P	15.4833	P	19.4084	P	19.8002	P	15.0878	P	19.6268	A	20.7462	P	20.8624	P	25.5594	P	27.9638	P	24.7836	P	27.2256	P
1417226_at	9.66001	P	6.81368	P	11.0419	P	8.14874	P	7.63937	P	7.85895	P	7.795	P	7.16237	P	8.73863	P	9.89734	P	7.74159	P	9.68122	P	9.18212	P	9.56828	P	11.2373	P
1417227_at	34.6896	P	43.0558	P	54.9367	P	49.0257	P	44.431	P	40.6275	P	47.3378	P	45.8233	P	46.6993	P	49.9731	P	36.2404	P	45.6598	P	50.6592	P	47.4282	P	43.5182	P
1417228_at	7.20587	A	1.11709	A	4.40037	A	6.27102	A	4.93506	A	9.21843	A	6.00732	A	4.93901	A	6.35673	A	6.92026	A	5.66412	A	5.21969	A	2.06561	A	6.52463	A	7.56227	A
1417229_at	4.29663	A	3.88187	A	4.52487	A	5.16077	A	4.1005	A	4.03841	A	4.08625	A	3.77321	A	4.83245	A	3.37399	A	3.70077	A	1.98648	A	4.77837	A	3.7635	A	5.00113	A
1417230_at	1.65891	P	2.41356	A	1.13905	A	2.71504	A	1.80427	A	2.16748	A	1.18016	P	1.91983	P	2.84795	A	2.24838	A	2.09982	A	1.21689	A	2.06561	A	0.808863	A	1.99216	A
1417231_at	27.9209	P	34.1059	P	35.9192	P	27.4461	P	24.5138	P	27.8761	P	24.1015	P	29.2214	P	31.1354	P	23.1165	P	23.5023	P	24.452	P	22.4305	P	26.2067	P	25.5426	P
1417232_at	12.2336	P	16.1837	P	19.2907	P	15.7841	P	16.0318	P	16.5214	P	9.26454	P	11.4549	P	17.1409	P	12.2355	P	12.0424	P	13.0916	P	11.6654	P	12.0169	P	12.6129	P
1417233_at	21.0809	P	21.5191	P	21.3985	P	28.0424	P	23.7548	P	16.4275	P	20.6017	P	23.517	P	27.5507	P	23.4061	P	26.2483	P	23.0308	P	26.638	P	25.8204	P	25.4716	P
1417234_at	0.0991598	A	0.127485	A	0.169761	A	0.15464	A	0.152957	A	0.177251	A	0.0986452	A	0.0744365	A	0.211221	A	0.181831	A	0.0521651	A	0.114046	A	0.0884717	A	0.0754736	A	0.0873229	A
1417235_at	22.3768	P	23.9868	P	28.3529	P	29.3511	P	26.7727	P	27.1601	P	22.7527	P	24.6591	P	31.1724	P	26.4475	P	23.0346	P	25.4296	P	26.4611	P	24.5121	P	27.7015	P
1417236_at	12.4262	P	15.3394	P	17.0867	P	21.0242	P	18.1944	P	22.614	P	15.6057	P	18.6581	P	21.958	P	18.1323	P	14.9815	P	19.0219	P	17.3387	P	16.0188	P	18.9056	P
1417237_at	3.34288	M	6.43779	P	6.71767	A	7.07914	P	4.86953	M	4.70277	P	3.34567	P	5.01313	P	8.30291	P	5.08592	P	6.36401	P	5.37484	P	5.65234	M	3.72211	A	4.62304	P
1417238_at	4.13446	A	3.01579	A	3.4752	A	4.38534	A	1.58768	A	3.57503	A	4.36857	A	3.04879	A	2.70538	A	3.52613	A	3.53535	A	1.39786	A	4.91028	A	3.98437	A	4.25919	A
1417239_at	14.085	P	12.3645	P	15.9886	P	15.1766	P	12.8738	P	13.4927	P	12.9108	P	11.493	P	15.3399	P	14.2923	P	11.7485	P	14.3824	P	12.7021	P	11.2418	P	15.3325	P
1417240_at	22.9825	P	20.6686	P	17.6629	P	25.5761	P	15.727	P	16.0424	P	21.5644	P	22.0257	P	19.0242	P	15.5722	P	15.886	P	17.6812	P	15.9912	P	17.2603	P	17.0652	P
1417241_at	8.69539	P	6.90968	P	6.79353	P	8.93024	P	6.67895	P	6.98199	P	7.05447	P	6.33098	P	8.35366	P	9.11299	P	7.28235	P	6.89316	P	9.83631	P	8.24321	P	8.20204	P
1417242_at	20.8083	P	23.9313	P	24.9197	P	18.5537	P	19.5214	P	19.895	P	20.7717	P	20.1179	P	24.4317	P	22.2019	P	18.9319	P	20.1243	P	20.9714	P	16.2244	P	21.9952	P
1417243_at	10.697	P	12.0668	P	10.8702	P	9.13287	P	11.0951	P	13.0779	P	10.0183	P	9.63731	P	15.233	P	13.0429	P	10.9876	P	12.0303	P	11.4112	P	9.77894	P	11.47	P
1417244_a_at	11.1219	P	12.808	P	13.3338	M	13.8692	P	10.6145	P	13.7377	A	12.9352	P	10.8453	A	13.9159	P	11.0321	P	9.26268	P	10.2516	P	10.1666	P	12.8141	P	11.5053	P
1417245_at	12.1854	P	7.78452	P	9.58617	P	11.2222	P	10.4721	P	7.56367	P	8.23876	P	8.89528	P	11.6211	P	9.09776	P	8.74305	P	10.4135	P	10.9507	P	9.84215	P	11.7027	P
1417246_at	430.019	P	494.944	P	465.059	P	484.852	P	439.096	P	449.917	P	419.112	P	468.397	P	449.359	P	441.418	P	444.199	P	438.24	P	421.377	P	440.981	P	438.131	P
1417247_at	7.09333	P	4.91849	P	6.42296	P	7.47698	P	5.62136	P	5.90195	P	5.94126	P	5.6298	P	8.19119	P	7.55213	P	6.95865	P	6.49845	P	6.86353	P	6.75472	P	7.42172	P
1417248_at	4.58747	P	3.58232	P	7.20711	A	5.87088	P	6.17131	P	4.22154	P	5.42064	P	4.67246	P	9.0518	P	5.73282	P	5.5964	P	4.46649	P	4.7506	P	6.62919	P	5.27435	P
1417249_at	0.96163	A	1.36484	A	1.42424	A	1.48348	A	1.33068	A	1.47233	A	1.74619	A	1.10875	A	0.961638	A	1.49576	A	1.22127	A	0.640424	A	1.12971	A	1.12489	A	1.13901	A
1417250_at	9.60491	P	10.1463	P	9.73993	P	9.29487	P	8.44087	P	6.45674	P	8.63289	P	7.38766	P	10.9058	P	6.79085	P	9.05181	P	7.19484	P	8.79623	P	10.6295	P	9.13078	P
1417251_at	12.4563	P	15.5793	P	16.9209	P	18.0188	P	16.9093	P	14.0391	P	15.6626	P	13.9115	P	18.2764	P	11.352	P	16.2177	P	12.0765	P	11.892	P	17.6721	P	12.7612	P
1417252_at	6.84908	P	8.47803	P	7.0973	P	10.9907	P	7.3877	P	8.66752	P	7.67166	P	9.88003	P	9.3642	P	9.54704	P	7.41033	P	8.75548	P	7.8444	P	10.4536	P	8.49746	P
1417253_at	4.97968	P	4.33366	P	5.04911	P	4.5304	P	5.91442	P	3.48802	P	5.04827	P	4.45812	P	7.50834	P	5.96116	P	5.95008	P	4.36545	P	6.43474	P	6.42706	P	5.68089	P
1417254_at	2.3289	P	2.25386	P	3.84594	P	2.62025	P	1.79727	P	1.73729	P	1.82198	M	2.21477	P	2.29656	A	1.70859	P	1.8895	P	3.72757	A	2.86354	A	2.64941	P	2.35386	P
1417255_at	3.69105	P	5.76293	P	5.08247	A	5.77842	P	6.24478	P	5.70084	P	3.10381	P	4.26625	A	7.50834	P	6.01444	P	4.90419	P	5.63851	P	4.8478	P	5.45297	P	4.9451	P
1417256_at	0.308166	A	0.0360973	A	0.470223	A	0.24614	A	0.347376	A	0.319625	A	0.652307	A	0.373589	A	1.61053	P	0.265273	A	0.17923	A	0.497596	A	0.433972	A	0.448757	A	0.442519	A
1417257_at	2.60499	P	2.25386	A	3.4752	A	4.50968	A	3.39445	M	1.69809	A	2.39304	A	2.83036	A	2.37428	A	3.73914	A	2.50555	A	2.83106	A	2.17079	A	1.72088	A	3.57419	P
1417258_at	52.8354	P	54.6471	P	47.4194	P	54.6516	P	53.4406	P	44.3345	P	51.4551	P	51.2796	P	55.8864	P	49.5306	P	51.1994	P	48.202	P	52.1099	P	53.8099	P	58.7118	P
1417259_a_at	15.4342	P	17.4274	P	15.4058	P	17.9295	P	14.8368	P	15.2248	P	14.2144	P	13.4281	P	18.7369	P	16.7074	P	16.18	P	16.3778	P	16.819	P	16.7422	P	15.6011	P
1417260_at	14.4127	P	26.2298	P	22.2527	P	21.9901	P	24.1574	P	23.3324	P	21.6453	P	23.2513	P	25.9056	P	23.8025	P	25.2676	P	23.4129	P	24.0451	P	21.4646	P	21.5981	P
1417261_at	3.47455	P	6.73988	P	6.31362	P	6.8544	P	4.48438	P	5.49001	P	7.54006	P	5.45124	P	8.81952	P	6.32651	P	5.8372	P	5.44465	P	5.36121	P	6.67103	P	7.26714	P
1417262_at	0.0736298	A	0.0810133	A	0.104186	A	0.119919	A	0.127584	A	0.187478	A	0.669421	A	0.0426021	A	0.783107	A	0.0832721	A	0.0447012	A	0.186432	A	0.044602	A	0.205079	A	0.121237	A
1417263_at	2.48404	M	0.905306	A	1.9444	A	1.68692	P	2.304	A	1.59019	A	2.5187	A	1.22162	A	2.95728	A	2.74268	A	0.838613	A	1.31134	A	1.84101	A	1.49684	A	2.36082	P
1417264_at	8.23198	P	9.79171	P	9.74848	P	10.9404	P	8.20306	P	11.5012	P	11.2454	P	9.22818	P	10.9157	P	9.28052	P	8.98403	P	11.1991	P	11.1432	P	9.77192	P	10.018	P
1417265_s_at	6.25149	P	6.19523	P	5.42484	P	8.73761	P	4.86953	P	5.24064	P	7.61409	P	6.42816	P	8.47536	P	8.62567	P	6.59734	P	7.13297	P	6.69067	P	7.9073	P	7.95592	P
1417266_at	6.30197	P	8.31367	P	7.68085	P	5.95303	P	5.46774	P	9.06652	P	6.70023	P	6.88486	P	6.56339	P	5.70999	P	5.24275	P	5.06448	P	6.52468	P	4.77995	P	5.9123	P
1417267_s_at	7.6548	A	10.9259	M	10.3559	A	15.3161	M	12.4734	P	11.6336	M	11.229	M	12.9376	P	16.0291	P	13.0505	P	11.3794	P	13.7602	P	13.7172	P	14.4254	P	14.9296	P
1417268_at	2.95227	A	4.03215	A	5.20763	A	7.28324	A	4.10773	A	4.24081	A	4.27726	A	4.44335	A	5.76509	A	3.91412	A	4.96438	A	4.05442	A	3.97207	A	5.11972	A	4.16827	A
1417269_at	19.0622	P	17.443	P	19.4397	P	19.1673	P	17.5973	P	13.587	P	13.9131	P	14.8185	P	15.6896	P	14.0942	P	14.4614	P	14.8354	P	15.2725	P	17.7928	P	14.2865	P
1417270_at	1.64506	P	1.30432	P	1.27343	A	1.26836	A	1.57374	P	1.56074	M	1.31567	P	1.49106	P	2.25207	P	2.32442	P	1.43895	P	1.72774	P	2.15677	P	1.34782	A	1.37443	P
1417271_a_at	13.9418	P	12.7238	P	11.8844	P	17.7511	P	12.6773	P	11.7848	P	12.7558	P	12.708	P	15.3205	P	13.1267	P	11.9143	P	12.7302	P	12.9491	P	12.7152	P	13.3542	P
1417272_at	7.5552	P	11.3283	P	13.8442	P	12.7584	P	11.6442	P	10.5646	P	9.00213	P	10.4345	P	12.5208	P	12.8068	P	10.4979	P	11.1375	P	11.1157	P	13.3367	P	12.8812	P
1417273_at	2.57144	P	1.40528	A	1.51183	M	1.83632	P	2.05002	M	2.77097	P	2.30922	P	3.40668	P	3.10987	P	2.48411	P	2.70845	P	3.4316	P	3.36605	P	4.2193	P	2.59061	P
1417274_at	13.1046	P	16.9448	P	18.6074	P	18.4052	P	14.8672	A	17.1502	P	13.2695	P	20.7324	P	20.2471	P	16.7074	P	16.6022	M	21.9375	P	16.9557	P	15.459	P	20.0106	P
1417275_at	1.52004	A	1.56088	A	1.89614	A	1.182	A	1.57374	A	1.42316	A	0.967904	A	1.49818	A	1.75822	A	1.76181	A	2.61827	A	1.63356	A	1.32028	A	1.5986	A	2.32602	A
1417276_at	0.197596	A	0.296682	A	0.809747	A	0.801548	A	0.626821	A	0.730792	A	0.831673	A	1.98445	A	0.211221	A	0.470188	A	1.19875	A	0.592855	A	0.204364	A	0.310017	A	0.469985	A
1417277_at	1.94115	A	2.21231	A	3.09775	A	3.01976	A	0.553047	A	1.41333	A	2.20856	A	3.12901	A	1.04413	A	3.30552	A	1.50652	A	1.46861	A	2.12872	A	0.641662	A	2.90423	A
1417278_a_at	2.87239	M	2.74174	A	4.30915	A	3.18745	A	1.62952	A	2.32349	A	2.08263	A	2.69232	A	3.19682	A	2.02029	A	2.30267	A	1.83755	A	1.42601	A	1.5986	A	1.72124	A
1417279_at	16.5926	P	13.4211	P	14.1127	P	17.5329	P	10.7196	P	13.0308	P	13.571	P	10.9519	P	14.6096	P	16.456	P	13.022	P	12.1842	P	17.2293	P	13.3508	P	15.3042	P
1417280_at	4.89628	A	5.25971	P	6.61657	A	6.75217	P	4.04268	P	5.63377	P	5.80085	P	5.18377	P	6.30499	M	5.10875	A	4.64089	M	5.87104	P	5.22945	P	6.16237	P	4.72104	P
1417281_a_at	0.521837	A	0.315225	A	0.685514	A	0.24614	A	0.12127	A	0.136224	A	0.247384	A	0.159151	A	0.276339	A	0.356331	A	0.18671	A	0.226515	A	0.117559	A	0.114093	A	0.128031	A
1417282_at	1.5061	A	2.39964	A	0.997414	A	0.834352	A	2.77237	A	0.621059	A	1.71249	A	1.11579	A	3.71521	A	1.30576	A	2.39283	A	2.03348	A	2.07964	A	2.34137	A	3.65103	A
1417283_at	1.76942	A	3.48988	A	1.18641	A	2.04909	A	3.45189	A	2.09916	A	3.37068	A	2.45315	A	2.8151	A	2.71226	A	1.9571	A	0.893581	A	1.60905	A	1.8161	A	2.00607	A
1417284_at	12.5224	A	14.4285	A	13.5413	A	14.5084	A	15.1409	A	12.4741	A	12.5274	A	14.6877	A	15.2622	A	14.8941	A	12.1629	A	14.4669	A	14.1353	A	12.8705	A	13.6508	A
1417285_a_at	33.0517	P	35.3782	P	37.6701	P	40.069	P	35.7909	P	32.6373	P	37.8353	P	36.1772	P	40.9488	P	40.4924	P	33.757	P	34.7146	P	40.6851	P	34.5502	P	36.8556	P
1417286_at	31.6056	P	36.3605	P	39.8113	P	37.1861	P	33.7879	P	37.4779	P	39.5657	P	37.2724	P	38.5127	P	43.0778	P	34.6854	P	40.5254	P	45.3511	P	40.9039	P	39.0564	P
1417287_at	38.8278	P	50.1175	P	40.0274	P	41.3149	P	39.7386	P	38.4113	P	35.7347	P	36.9945	P	41.0123	P	36.5727	P	39.5697	P	39.887	P	36.0872	P	42.5495	P	40.2392	P
1417288_at	4.36784	A	4.09665	A	5.44156	A	5.89142	A	4.73132	A	5.55711	M	4.05301	A	3.89076	A	4.68464	A	3.87608	A	4.67098	A	4.44318	A	4.7992	A	3.61868	A	4.67904	A
1417289_at	3.32969	A	2.96649	P	3.37658	A	3.57421	P	4.09327	P	4.183	P	2.3679	P	2.93951	P	5.24257	P	3.6022	P	4.21967	P	3.39264	P	2.85655	A	4.8146	P	4.30116	P
1417290_at	198.47	P	228.712	P	183.696	P	179.796	P	178.675	P	174.289	P	143.548	P	159.804	P	140.216	P	177.751	P	157.747	P	152.432	P	146.88	P	173.999	P	157.857	P
1417291_at	32.5571	P	28.3878	P	45.3544	P	42.5885	P	46.4072	P	43.1917	P	41.5588	P	28.749	P	42.2625	P	44.5727	P	25.1997	P	36.2595	P	34.5757	P	35.1041	P	39.2132	P
1417292_at	8.33099	P	6.10716	A	8.01991	P	9.19363	P	9.35728	P	13.3042	P	10.3376	P	14.3724	P	12.1951	P	11.9689	P	8.92379	P	8.29997	P	7.29199	P	16.0968	P	14.1947	P
1417293_at	34.0676	P	34.8106	P	37.3377	P	35.9844	P	27.901	P	27.6715	P	26.3117	P	26.9016	P	26.7664	P	27.2175	P	27.4404	P	32.0647	P	28.6163	P	28.67	P	30.075	P
1417294_at	73.086	P	71.0581	P	81.5116	P	76.1648	P	74.6539	P	67.8846	P	70.8109	P	70.2746	P	74.4729	P	70.771	P	65.9997	P	68.0272	P	70.6342	P	67.8527	P	69.8713	P
1417295_at	11.34	P	15.4245	P	16.2149	P	13.9792	P	14.1535	P	11.5012	P	11.7356	P	14.4185	P	13.9648	P	14.9931	P	12.2759	P	12.5303	P	12.8119	P	15.1686	P	17.0581	P
1417296_at	12.101	P	12.785	P	11.0161	P	13.5693	P	10.5021	P	11.7375	P	10.8612	P	11.4015	P	12.8066	P	9.24244	P	9.32293	P	9.51157	P	11.1363	P	9.63147	P	12.2248	P
1417297_at	0.544317	A	0.484617	A	0.950363	A	0.459627	A	0.519637	A	1.0187	A	0.506522	A	0.682418	A	0.662501	A	0.584074	A	0.366374	A	0.33042	A	0.441118	A	0.422259	A	0.579976	A
1417298_at	75.2792	P	72.9337	P	77.8796	P	88.6218	P	72.01	P	68.4238	P	75.0688	P	73.1327	P	74.7077	P	77.2269	P	70.2241	P	71.6778	P	80.3129	P	78.5165	P	75.07	P
1417299_at	2.71886	P	3.29835	P	5.27443	P	2.07032	P	2.33229	P	3.84546	P	4.41006	P	3.55314	P	4.12196	P	3.73153	P	3.60302	P	2.22922	P	3.00322	P	2.72481	P	2.60455	P
1417300_at	0.976005	A	0.918466	A	2.84433	A	2.31407	A	1.25462	A	1.23604	A	0.60949	A	1.41998	A	0.224347	A	1.54137	A	0.936128	A	0.282512	A	0.204364	A	0.283709	A	0.128031	A
1417301_at	1.97537	A	1.70373	A	1.68757	A	1.16038	A	2.72254	A	2.01125	A	3.18725	A	2.25083	A	2.60637	A	4.02824	A	1.50652	A	1.63356	A	3.33119	A	2.05455	A	0.910889	A
1417302_at	4.89628	A	2.63674	A	1.61559	A	3.15603	A	4.32487	A	1.4625	A	7.2603	A	1.58364	A	1.82609	A	2.61339	A	1.52904	A	4.05442	A	4.82698	A	3.53598	A	1.70736	A
1417303_at	2.6117	A	1.97082	A	5.59214	A	8.06741	P	3.58126	A	3.5267	A	3.93666	A	3.00506	M	7.02671	P	4.09671	A	2.11485	A	2.67488	A	5.35428	A	2.80025	A	4.51806	A
1417304_at	3.12482	A	0.977815	A	2.77906	A	0.658877	A	1.42771	A	2.5085	A	2.21695	A	0.599476	A	2.76028	A	0.720766	A	2.1449	A	0.695877	A	1.43305	A	0.775366	A	0.793554	A
1417305_at	2.37619	A	1.87469	A	2.86065	A	3.22933	A	4.0499	A	3.14926	A	2.29244	A	2.25083	A	2.94636	A	2.44609	A	1.2738	A	3.48614	A	2.1147	A	2.43712	A	2.33994	A
1417306_at	4.74848	A	7.80684	A	9.99641	A	11.8354	A	9.88039	A	8.19207	A	10.4603	A	6.69007	A	10.9456	A	9.91257	A	8.0277	A	9.17218	A	7.76847	A	7.38996	A	9.19413	A
1417307_at	6.72358	P	6.29807	P	11.936	P	8.72747	P	7.54311	P	8.34427	P	8.9283	P	6.91484	P	8.14038	P	8.46577	P	7.83947	P	12.9993	P	8.32738	P	6.08579	P	11.0892	P
1417308_at	3.57307	P	2.86101	P	3.94503	A	3.2084	M	3.10068	P	2.85835	P	3.87846	A	3.63378	P	4.90623	P	3.48809	P	4.2272	P	3.04178	P	3.59606	M	2.64255	P	3.65103	P
1417309_at	9.09562	P	6.62926	P	8.6911	P	7.98605	P	6.91489	P	8.50592	P	9.78082	P	8.9104	P	8.87005	P	9.17391	P	8.24606	P	9.41902	P	11.8508	P	7.7814	P	7.07045	P
1417310_at	14.3532	P	7.60611	A	10.5101	A	10.2751	A	6.67158	A	9.84456	A	11.7601	P	9.41752	A	10.7663	P	8.7475	A	11.2588	P	9.71207	P	11.4799	P	10.6717	P	10.9341	P
1417311_at	17.3107	P	26.3734	P	18.1262	P	27.7492	P	22.6336	P	22.25	P	16.5807	P	18.9994	P	21.8063	P	21.2721	P	18.0497	P	20.836	P	19.7227	P	18.5176	P	22.3213	P
1417312_at	0.292567	A	0.490966	A	0.416918	A	0.325292	A	0.288447	A	0.571061	A	1.92294	A	0.407569	A	0.662501	A	1.43496	A	0.501229	A	0.584923	A	0.889166	A	0.541722	A	0.559339	A
1417313_at	10.3196	P	11.9143	P	13.1436	P	12.8787	P	11.7872	P	9.04752	P	10.0838	P	10.1306	P	11.8787	P	11.5272	P	10.9575	P	7.31084	P	8.96853	P	8.32723	P	9.47574	P
1417314_at	130.774	P	139.301	P	135.675	P	154.225	P	143.186	P	147.684	P	136.793	P	153.283	P	148.656	P	150.639	P	150.898	P	146.447	P	150.578	P	160.293	P	174.822	P
1417315_at	6.84908	P	6.54085	P	2.70571	A	6.10696	P	5.52624	P	5.35576	P	5.41237	P	4.58373	P	7.63095	P	4.78914	P	4.28737	P	2.40915	M	5.278	P	4.75223	P	4.77705	P
1417316_at	35.0142	P	30.3059	P	33.1781	P	34.5485	P	27.6285	P	32.8227	P	32.2748	P	32.7641	P	33.4689	P	32.9965	P	30.8739	P	31.5999	P	32.7648	P	30.4627	P	29.4495	P
1417317_s_at	150.045	P	159.95	P	151.214	P	178.838	P	155.895	P	144.459	P	159.752	P	163.293	P	165.445	P	156.901	P	163.68	P	162.222	P	159.673	P	178.804	P	171.85	P
1417318_at	0.197596	A	0.163019	A	0.34876	A	0.143097	A	0.13391	A	0.156763	A	0.0721072	A	0.185586	A	0.171481	A	0.492963	A	0.104454	A	0.600785	A	0.139317	A	0.172473	A	0.0940982	A
1417319_at	5.94172	P	7.94082	P	9.62033	P	9.83085	P	10.3296	P	7.18234	P	7.9594	P	7.08733	P	10.1671	P	7.60542	P	7.06403	P	9.31875	P	8.35497	P	8.22221	P	7.14771	P
1417320_at	70.1582	P	59.4071	P	65.0406	P	67.9797	P	61.6743	P	56.1011	P	61.5033	P	58.4481	P	64.4494	P	63.8731	P	57.7941	P	61.6357	P	68.0726	P	66.4399	P	65.6918	P
1417321_at	10.4597	P	9.92743	P	11.1449	P	11.1618	P	8.98431	P	8.23964	P	8.76421	P	9.76623	P	10.9257	P	9.15868	P	8.24606	P	9.75833	P	8.64458	P	8.18021	P	8.18797	P
1417322_at	7.53651	P	9.5808	A	11.5058	A	7.50755	M	8.12138	A	9.29436	A	6.48588	A	10.8529	A	12.9837	M	12.3117	A	6.28122	A	7.58916	A	7.88581	A	7.18741	A	5.67388	A
1417323_at	2.0505	A	1.09712	A	2.52671	A	2.59917	A	1.60162	A	0.531004	A	2.3176	A	0.640901	A	1.38139	A	1.52617	A	1.64918	A	0.727544	A	0.526769	A	2.33453	A	2.723	A
1417324_at	5.56723	A	7.00577	A	7.77403	A	9.16325	M	7.93586	P	6.61917	A	4.81635	M	5.898	P	7.95725	P	8.81603	P	5.81462	P	8.24591	P	6.25483	M	5.77965	M	5.79308	P
1417325_at	0.181487	A	0.1041	A	1.32098	A	0.211981	A	0.159327	A	0.1465	A	0.247384	A	0.152565	A	0.830973	A	0.189415	A	0.224122	A	0.29849	A	0.247584	A	0.127026	A	0.298577	A
1417326_a_at	14.5139	P	13.4748	P	16.4763	P	16.2915	P	15.6128	P	15.4598	P	14.7842	P	15.7042	P	17.3337	P	17.5303	P	15.0493	P	17.091	P	16.5522	P	14.9562	P	15.7001	P
1417327_at	3.04526	P	1.65603	P	2.90148	A	2.80972	P	2.66563	P	2.87776	P	2.19177	P	2.53279	P	4.7269	P	2.97845	P	2.42289	P	2.29182	P	2.42297	P	2.5398	P	5.2183	P
1417328_at	2.46385	A	3.46147	P	5.61726	M	4.31275	P	3.63162	M	3.43967	P	3.7537	P	3.48721	P	5.97315	P	4.74348	P	3.49024	P	4.7384	P	4.52138	P	4.6414	P	4.91709	P
1417329_at	14.371	P	18.5121	P	14.208	P	14.4685	P	15.2094	P	15.9109	P	15.3129	P	13.2671	P	13.6808	P	13.3933	P	12.615	P	11.1683	P	13.2303	P	13.2378	P	14.5338	P
1417330_at	4.06947	P	5.87266	P	5.14921	P	5.49046	P	3.53811	P	4.99105	P	5.17244	P	3.34816	P	5.04306	P	7.04207	P	3.6331	P	3.96106	P	4.07643	P	4.00509	P	5.12021	P
1417331_a_at	2.3289	P	2.57386	A	1.9444	P	2.03847	P	1.88138	A	1.90371	A	1.51007	P	2.59801	P	2.65041	A	0.941048	A	1.93457	A	2.54986	P	2.89148	P	2.57404	P	2.41651	M
1417332_at	0.32371	A	0.10992	A	0.34876	A	0.257492	A	0.255904	A	0.197694	A	0.168909	A	0.192216	A	0.441155	A	0.250099	A	0.201674	A	0.27452	A	0.182714	A	0.165965	A	0.182473	A
1417333_at	0.22159	A	0.14519	A	0.184478	A	0.131524	A	0.114968	A	0.349954	A	0.160157	A	0.087317	A	0.144628	A	0.12117	A	0.0969808	A	0.105978	A	0.124817	A	0.094746	A	0.0940982	A
1417334_at	2.8524	A	2.94538	A	2.78722	A	4.87174	A	3.00061	A	2.00148	A	4.09455	A	4.19991	A	2.56228	A	1.30576	A	2.05475	A	3.99218	A	4.0486	A	5.93268	A	4.23821	A
1417335_at	1.06909	A	0.340047	A	0.104186	A	0.680885	A	0.439801	A	0.380233	A	0.48073	A	0.448473	A	0.735034	A	0.485371	A	0.313952	A	0.537308	A	0.36959	A	0.336367	A	0.298577	A
1417336_a_at	1.06909	A	0.510039	A	1.864	A	2.09156	A	1.43465	A	0.959273	A	1.69564	A	1.56939	A	1.02061	A	1.02462	A	1.94208	A	1.12237	A	0.910419	A	0.329775	A	1.85319	A
1417337_at	0.758671	A	0.0925152	A	0.243761	A	0.581656	A	0.49963	A	0.2079	A	0.0274664	A	0.0489184	A	0.0469718	A	0.113589	A	0.0372393	A	0.194455	A	0.240388	A	0.0754736	A	0.291736	A
1417338_at	0.529338	A	0.22321	A	1.31305	A	0.302747	A	0.347376	A	0.360052	A	0.273445	A	0.299217	A	0.527996	A	0.318387	A	0.164269	A	0.154304	A	0.988297	A	0.178986	A	0.373918	A
1417339_a_at	11.1522	P	15.3549	P	13.9481	P	21.2116	P	18.4855	P	22.5487	P	15.8414	P	17.4729	P	27.0747	P	19.4506	P	18.3438	P	23.8409	P	20.3097	P	21.2864	P	34.7982	P
1417340_at	14.0611	P	12.2652	P	20.1943	P	18.623	P	17.429	P	10.9054	P	16.2233	P	16.1207	P	20.3996	P	15.9912	P	14.0318	P	19.2823	P	18.6507	P	20.4172	P	19.8122	P
1417341_a_at	9.00952	P	9.36265	P	6.60815	P	9.27462	P	8.32193	P	7.23003	P	8.44408	P	8.2383	P	11.8787	P	7.77292	P	6.8081	P	7.89829	P	10.8682	P	8.50933	P	11.5617	P
1417342_at	5.02455	P	4.7954	A	4.62456	A	4.37497	M	4.13666	P	4.35639	A	4.94062	A	4.40644	M	6.50144	P	3.02409	P	4.04669	P	4.36545	P	5.14621	P	6.26682	P	3.90958	M
1417343_at	0.237485	A	0.127485	A	0.15509	A	0.131524	A	0.172097	A	0.0949572	A	0.125067	A	0.100263	A	0.250438	A	0.151497	A	0.134356	A	0.162342	A	0.103028	A	0.094746	A	0.121237	A
1417344_at	49.6749	P	50.2085	P	48.0087	P	47.9404	P	43.1946	P	49.0935	P	43.4945	P	47.0794	P	42.8415	P	45.0685	P	48.6087	P	44.2021	P	47.2428	P	47.1099	P	47.8053	P
1417345_at	3.10494	A	3.1357	A	4.71601	A	4.92339	A	3.25102	A	2.96508	A	3.92834	A	2.68506	A	5.16913	A	5.09353	A	2.8738	A	5.24296	A	4.66726	A	3.97746	A	5.04316	A
1417346_at	3.32309	P	1.33792	A	1.82384	A	0.965175	A	1.32375	A	1.70789	A	1.71249	A	2.006	A	1.72422	A	2.30922	A	1.93457	A	1.19327	A	2.35995	A	0.996902	A	0.100878	A
1417347_at	0.911197	A	0.905306	M	0.424518	A	0.614788	A	1.06873	A	0.820339	A	0.780496	A	1.34193	A	1.07934	A	1.40456	A	0.486242	P	0.521427	A	0.6336	A	0.76867	A	0.250714	A
1417348_at	32.7483	P	37.7675	P	43.5007	P	44.9397	P	40.2125	P	38.3096	P	40.9667	P	38.6866	P	42.1268	P	43.1617	P	38.1126	P	44.0503	P	43.9046	P	42.6723	P	41.8428	P
1417349_at	17.8626	P	20.3462	P	22.191	P	20.5013	P	19.0991	P	17.7504	P	16.8081	P	20.1334	P	20.1136	P	20.8605	P	17.6049	P	19.9636	P	22.1033	P	21.7069	P	20.4145	P
1417350_at	4.08247	P	4.70862	P	5.5252	P	5.64478	P	4.96419	P	5.28862	P	5.933	P	4.04523	P	6.83136	P	6.1895	P	4.61081	P	5.69277	P	3.97207	P	5.04341	P	4.25919	P
1417351_a_at	7.63613	P	8.9422	P	10.1076	P	11.0511	P	10.0001	P	8.18256	P	9.42029	P	9.70555	P	12.4222	P	11.3824	P	9.57901	P	10.5444	P	13.4635	P	12.0733	P	13.7355	P
1417352_s_at	4.90912	P	8.01531	P	7.54538	P	9.30499	P	6.58319	P	7.44931	P	7.52361	P	8.86503	P	10.1871	P	9.12061	P	7.77171	P	9.80459	P	10.5381	P	9.82811	P	10.4478	P
1417353_x_at	6.15046	P	7.59868	P	6.18755	P	7.43621	P	5.7019	P	8.74355	P	5.68518	P	7.16988	P	7.93689	P	9.40236	P	7.69642	P	6.93958	P	8.13423	P	8.95787	P	10.4478	P
1417354_at	14.3948	P	13.375	P	14.6676	P	14.7479	P	13.4714	P	15.1026	P	12.715	P	13.1368	P	16.832	P	14.6656	P	13.248	P	13.668	P	14.7931	P	14.4678	P	14.3713	P
1417355_at	5.21014	A	2.94538	A	2.82801	A	3.64722	A	2.45266	A	2.24551	A	2.80314	A	2.89583	A	5.452	A	1.48056	A	3.02413	A	2.42478	A	1.20033	A	2.45765	A	2.72996	A
1417356_at	0.14075	A	0.19298	A	1.28927	A	0.504108	A	0.114968	A	0.33985	A	0.221278	A	0.212151	A	0.390997	A	0.27286	A	0.231606	A	0.186432	A	0.189934	A	0.277139	A	0.216571	A
1417357_at	7.69213	A	6.24664	A	7.54538	A	9.7298	A	7.10682	A	4.53926	A	4.62572	A	6.2189	A	6.40844	A	9.28052	A	6.1006	A	8.12232	A	7.8513	A	8.60741	A	8.51153	A
1417358_s_at	5.43351	P	5.89463	P	6.81883	P	7.88432	P	5.87042	P	6.38027	P	7.35083	P	4.63548	P	5.98354	P	6.42547	P	5.39323	P	5.20417	A	5.86018	P	6.45493	P	6.58592	P
1417359_at	3.55338	A	0.833128	A	1.24176	A	1.3653	A	0.877272	A	4.15409	A	1.19711	A	0.940188	A	1.47335	A	1.02462	A	0.988643	A	1.16964	A	0.931666	A	3.8739	A	3.12742	A
1417360_at	3.24389	P	5.52193	P	7.74862	P	6.89528	P	5.27048	P	6.77198	P	5.37929	P	8.0423	P	7.53901	P	9.26529	P	5.61897	P	6.37456	P	9.38188	P	5.75878	P	5.63181	P
1417361_at	6.02401	P	6.57768	P	6.65027	P	7.88432	P	5.96576	P	5.37494	P	5.16417	P	5.54793	P	8.5463	P	6.55487	P	5.87483	P	6.50619	P	6.18561	P	5.04341	P	8.2583	P
1417362_at	0.415971	A	0.186965	A	0.87995	A	0.437336	A	0.288447	A	0.370145	A	0.446305	A	0.212151	A	0.564897	A	0.333564	A	0.224122	A	0.33042	A	0.269159	A	0.237783	A	0.257547	A
1417363_at	0.354645	A	0.180961	A	0.615992	A	0.211981	A	0.255904	A	0.248634	A	0.212565	A	0.145988	A	0.289224	A	0.40946	A	0.0895085	A	0.27452	A	0.182714	A	0.178986	A	0.648811	A
1417364_at	58.1569	P	59.3319	P	47.9633	P	64.404	P	54.751	P	53.6325	P	56.0608	P	56.1034	P	63.6585	P	56.6328	P	60.514	P	58.6305	P	63.491	P	64.2054	P	64.2824	P
1417365_a_at	42.7092	P	50.8212	P	50.4958	P	58.6656	P	49.3576	P	43.6341	P	44.278	P	57.642	P	50.7313	P	51.1936	P	50.867	P	51.9483	P	52.2988	P	54.0275	P	54.1955	P
1417366_s_at	35.5456	P	44.3284	P	51.3592	P	57.3477	P	50.7677	P	34.1751	P	42.6068	P	43.2829	P	47.5973	P	46.0372	P	45.1498	P	45.5839	P	47.8372	P	54.9922	P	59.877	P
1417367_at	84.2719	P	80.0888	P	89.6379	P	93.2444	P	88.4711	P	80.2033	P	87.0529	P	87.4615	P	88.0079	P	92.6362	P	79.2712	P	87.2429	P	94.6879	P	94.8484	P	95.2181	P
1417368_s_at	59.8404	P	62.2687	P	58.4407	P	62.5566	P	53.4486	P	52.9806	P	53.2009	P	57.8274	P	58.5617	P	54.9162	P	57.1973	P	55.1162	P	63.2621	P	55.8557	P	54.5956	P
1417369_at	147.935	P	132.222	P	127.446	P	142.732	P	126.109	P	139.132	P	122.118	P	148.094	P	136.796	P	136.748	P	130.961	P	127.123	P	142.875	P	142.613	P	140.69	P
1417370_at	0.476669	A	3.84613	A	3.26166	A	2.08094	A	3.10068	A	2.2065	A	2.05743	A	1.1017	A	4.44108	A	3.8	A	3.2722	A	2.4326	A	2.33194	A	1.37489	A	2.87634	A
1417371_at	14.7815	P	18.5512	P	12.7895	P	15.6348	P	13.1308	P	12.8421	P	12.6579	P	12.379	P	12.8952	P	15.3817	P	14.273	P	15.0427	P	14.6698	P	15.622	P	16.8388	P
1417372_a_at	11.884	P	11.861	P	9.54348	P	10.9102	P	9.60375	P	8.0874	P	10.2148	P	8.72142	P	10.2471	P	10.499	P	8.05029	P	10.4289	P	8.68594	P	8.65646	P	10.2576	P
1417373_a_at	108.646	P	140.863	P	110.112	P	150.169	P	133.094	P	137.365	P	114.794	P	126.147	P	126.086	P	99.8495	P	104.85	P	115.503	P	106.883	P	98.2138	P	118.256	P
1417374_at	34.7008	P	53.143	P	41.1178	P	58.8947	P	43.6938	P	46.8394	P	42.2789	P	41.8631	P	51.2493	P	33.3548	P	43.632	P	46.73	P	42.8836	P	33.134	P	47.0418	P
1417375_at	3.16454	A	2.83994	A	0.856525	A	6.60897	A	4.98604	A	3.62335	A	7.22737	M	5.30259	A	5.82756	A	0.994227	A	5.9275	A	6.01052	A	2.83559	A	1.02382	A	6.99318	A
1417376_a_at	12.8408	P	11.0321	P	15.4405	P	13.1891	P	13.0401	P	13.7377	P	10.9511	P	14.0728	P	12.7967	P	10.6132	P	11.6506	P	10.2362	P	12.7913	P	13.4567	P	11.6463	P
1417377_at	6.12519	P	3.62502	P	8.40198	P	6.10696	P	5.12454	P	5.86365	P	2.91178	P	4.1115	P	5.42062	P	4.18041	P	4.51302	P	3.41602	P	4.90334	P	5.94659	P	3.92356	P
1417378_at	16.3803	P	11.9753	P	16.485	P	16.1522	P	12.3149	P	15.9297	P	13.3428	P	16.2055	P	16.3486	P	14.1704	P	11.2889	P	11.7302	P	13.0451	P	14.2698	P	14.9932	P
1417379_at	6.88042	P	4.85331	A	2.5511	A	6.88506	A	3.74683	A	4.59698	A	3.65385	A	4.4212	A	6.05623	A	7.004	A	4.55815	A	4.62189	A	2.79366	A	4.19856	A	5.12021	A
1417380_at	4.06297	P	3.21343	P	4.19317	P	5.50075	P	2.26865	P	5.36535	P	3.08712	P	2.90311	P	5.62957	P	1.7162	P	2.59572	P	3.27573	P	2.50695	P	4.61369	P	4.14729	P
1417381_at	20.669	P	20.1341	P	15.5275	P	29.8584	P	12.768	P	19.5207	P	18.9658	P	15.8044	P	20.2375	P	19.8088	P	17.6275	P	13.7756	P	20.4257	P	23.0552	P	20.9318	P
1417382_at	90.7132	P	86.1963	P	98.6021	P	112.544	P	109.935	P	96.8818	P	109.621	P	118.49	P	120.186	P	141.444	P	116.535	P	109.252	P	155.233	P	150.55	P	141.23	P
1417383_at	41.1564	P	34.9808	P	40.7663	P	62.0516	P	48.88	P	49.5257	P	54.5714	P	54.4134	P	62.4179	P	57.2965	P	63.9368	P	52.1606	P	76.3385	P	68.5593	P	62.7946	P
1417384_at	68.5522	P	60.8202	P	61.9616	P	94.6551	P	74.0553	P	77.4053	P	89.0529	P	91.6995	P	96.9401	P	100.132	P	90.9134	P	84.5728	P	116.429	P	118.597	P	101.37	P
1417385_at	5.75151	P	4.92574	P	4.40867	P	6.06593	P	5.13912	P	5.93067	P	5.08967	P	2.4821	P	5.59826	P	5.13919	P	5.85225	P	5.90979	P	4.94498	P	4.63447	P	5.43553	P
1417386_at	10.0268	P	9.295	P	8.98057	M	7.5585	P	10.5695	P	10.8959	P	7.48248	P	6.77995	P	8.99124	P	8.54191	P	6.01781	P	8.52389	P	7.86511	P	9.9124	P	6.88784	P
1417387_at	4.23181	P	3.59655	P	4.59963	P	5.3669	P	3.89825	P	5.04867	P	5.13934	P	5.06505	P	4.91677	P	6.32651	P	4.81391	P	5.02567	P	4.54917	P	6.24593	P	4.09834	P
1417388_at	1.76253	A	1.31776	A	2.22676	A	0.910739	A	1.00703	A	0.969182	A	1.83039	A	0.961205	A	1.12616	A	0.27286	A	0.98114	A	1.0593	A	1.05196	A	0.909507	A	0.97306	A
1417389_at	4.87702	A	4.93299	A	2.33199	A	3.88681	A	5.05892	A	4.00948	A	4.41836	A	2.61251	A	3.39186	A	2.85676	A	4.73116	A	4.46649	A	4.18772	A	3.31562	A	3.4066	A
1417390_at	10.8853	P	10.5773	P	13.0399	P	15.575	P	12.2169	P	12.2476	P	12.4784	P	12.7309	P	15.9321	P	14.6046	P	12.2533	P	12.4918	P	14.6835	P	14.4042	P	14.1382	P
1417391_a_at	1.92745	A	0.793907	A	0.236318	A	2.03847	A	0.829648	A	0.420534	A	0.771962	A	0.828378	A	0.914278	A	0.971436	A	0.763614	A	0.814559	A	0.818277	A	0.741896	A	0.148427	A
1417392_a_at	1.99588	P	3.45437	A	2.49422	A	3.18745	A	2.79374	A	2.48904	P	3.46233	P	2.54728	A	2.99003	A	2.53735	A	2.52057	A	2.97155	M	2.43696	A	2.21153	M	4.06338	P
1417393_a_at	4.56812	M	6.59979	P	6.74296	A	6.47591	P	7.35072	A	5.08708	A	4.28556	A	4.63548	A	7.19092	M	8.24496	P	5.82967	A	6.63778	P	6.63534	P	6.29469	A	6.62804	A
1417394_at	2.20698	P	1.70373	P	2.43739	P	3.77229	P	2.95063	P	2.10892	P	1.63663	P	1.80514	P	1.78087	P	2.4689	P	2.1449	P	1.9473	P	2.36695	P	2.17738	P	1.93656	P
1417395_at	1.4782	A	2.29546	A	3.84594	A	2.39866	A	1.77626	A	0.460762	A	1.31567	A	2.46762	A	2.77125	A	1.94426	A	1.86697	A	1.42931	A	2.10769	A	2.12277	A	1.3675	A
1417396_at	2.71217	A	2.30934	A	3.37658	A	2.28233	A	3.03634	A	3.43967	A	2.67771	A	2.06352	A	1.53061	A	3.2827	A	1.67171	A	3.57183	A	1.32028	A	2.61514	A	2.20078	A
1417397_at	4.95403	A	3.75332	A	2.59175	A	5.22263	A	1.99375	A	3.51703	A	2.38466	A	1.35611	A	3.26193	A	2.35484	A	3.06923	A	2.48733	A	3.76323	A	2.72481	A	1.99216	A
1417398_at	10.1062	P	9.86709	P	11.0333	P	13.8892	P	12.2621	P	9.18995	P	11.0165	P	9.74348	P	11.9875	P	11.9537	P	10.8595	P	11.43	P	13.1412	P	10.545	P	13.446	P
1417399_at	8.26293	P	9.13727	P	8.93798	P	8.86943	P	10.0076	P	10.5173	P	9.25634	P	5.85327	P	10.0269	P	8.63328	P	6.83068	P	8.24591	P	6.62843	P	7.04079	P	7.78719	P
1417400_at	6.32088	P	7.27965	P	6.11195	P	10.3659	P	6.0318	P	7.30631	P	7.05447	P	7.53798	P	7.05752	P	6.45592	P	5.98018	P	5.61524	P	7.216	P	6.55948	P	6.8457	P
1417401_at	1.95484	A	1.58803	A	3.065	A	2.78869	A	1.62952	A	3.3913	A	0.891315	A	0.961205	A	0.237418	A	0.652416	A	1.86697	A	3.54067	A	2.12872	A	2.18421	A	2.66725	A
1417402_at	15.3572	P	12.6167	M	17.6105	A	14.6381	P	11.5538	P	14.6134	P	12.2744	P	15.3034	P	15.4468	P	15.4122	P	13.3234	P	16.7076	P	15.1698	P	13.3013	P	15.5163	P
1417403_at	8.92952	P	8.7324	P	17.497	P	19.4047	P	14.7836	P	15.9955	P	12.2907	P	15.6887	P	19.4643	P	15.2522	P	11.6883	P	17.5969	P	21.9193	P	15.2961	P	17.4615	P
1417404_at	24.7298	P	21.732	P	41.5958	P	47.6137	P	27.2938	P	34.5732	P	29.8388	P	40.6441	P	46.6723	P	34.4833	P	31.1531	P	32.4836	P	43.0324	P	39.9662	P	33.8161	P
1417405_at	9.67226	A	11.1839	A	12.1341	A	11.7551	A	9.59628	A	9.98676	A	9.31373	A	7.93683	A	8.0692	A	9.05208	A	11.1458	A	10.1669	A	9.08566	A	8.80363	A	8.94778	A
1417406_at	6.66078	P	6.21726	P	4.24286	A	7.53812	P	3.87661	A	6.25597	A	7.83611	P	5.54049	P	7.67179	P	7.24761	A	5.0697	M	5.97953	P	5.28493	P	4.62754	A	4.90309	A
1417407_at	5.36976	P	3.53253	P	4.9241	P	5.44928	P	4.3901	P	5.39412	P	4.56767	P	3.74384	P	6.50144	P	5.04787	P	4.02413	P	4.77723	P	3.60303	P	5.17523	P	5.30939	P
1417408_at	0.377723	A	2.4066	A	3.40944	A	1.88958	A	2.87214	A	0.470808	A	0.865762	A	1.66212	A	1.84868	A	1.95186	A	1.28131	A	2.66707	A	2.28291	A	1.17212	A	2.1034	A
1417409_at	7.7916	P	3.52542	A	1.74363	A	6.48614	A	7.59493	A	3.92266	A	6.30443	M	5.11698	A	5.13763	A	3.95977	A	6.84574	A	5.94079	A	9.47829	P	9.95455	P	5.89126	A
1417410_s_at	7.60501	P	7.36118	P	6.3809	P	8.05724	P	5.72387	P	6.24641	P	6.39517	P	7.03482	P	9.00134	P	7.88712	P	7.16943	P	7.79784	P	7.65802	P	7.59262	P	9.43349	P
1417411_at	1.01904	A	0.15112	A	0.251212	A	0.415009	A	1.81127	A	0.319625	A	0.334105	A	0.145988	A	0.378389	A	0.3791	A	0.216639	A	0.290502	A	0.305072	A	0.862512	A	0.284895	A
1417412_at	2.89237	A	2.01899	A	0.281098	A	0.779655	A	0.473003	A	2.93598	A	2.87836	A	2.05633	A	0.478508	A	2.65902	A	1.68673	A	2.28399	A	1.89017	A	1.42907	A	0.524957	A
1417413_at	2.15264	A	1.10378	A	1.17851	A	2.134	A	1.65045	A	0.541023	A	0.532294	A	0.489504	A	3.0881	A	0.356331	A	0.583672	A	1.13813	A	2.51395	A	0.455386	A	1.78373	A
1417414_at	3.84142	M	2.39964	A	2.30769	A	6.70104	P	4.76768	P	6.5714	P	4.6423	P	4.13359	P	4.75858	P	4.80436	A	5.4158	P	5.36709	A	6.19253	P	2.06136	M	4.77005	P
1417415_at	2.73223	M	2.83994	A	1.9444	A	1.93216	P	1.77626	A	3.48802	P	1.73777	A	1.46262	P	3.67221	M	2.56776	A	2.06226	A	2.54986	P	3.27539	P	1.65972	A	1.24975	A
1417416_at	1.57569	A	2.92427	A	3.6398	A	3.16651	A	0.856849	A	3.09112	A	3.23729	A	3.26044	A	4.5259	A	2.97845	A	0.591168	A	4.64519	A	3.10794	A	1.85013	A	3.36471	A
1417417_a_at	255.845	P	293.309	P	299.397	P	289.776	P	281.488	P	266.45	P	271.239	P	295.605	P	261.572	P	274.288	P	263.141	P	272.73	P	270.808	P	289.128	P	281.92	P
1417418_s_at	167.584	P	172.703	P	178.208	P	184.143	P	163.202	P	158.565	P	168.172	P	180.04	P	166.554	P	161.392	P	167.533	P	170.868	P	180.532	P	187.665	P	168.958	P
1417419_at	4.9861	A	5.42715	P	2.22676	A	5.70647	M	0.593243	A	5.72958	P	3.51231	A	1.92701	A	2.9682	A	1.65538	A	2.77609	A	1.31134	A	2.6958	A	2.90319	A	3.20418	A
1417420_at	5.86569	P	12.4562	P	7.24936	P	10.1641	P	5.13183	P	10.8959	P	4.75006	P	3.45792	A	8.93066	P	4.49998	A	5.55125	M	3.70422	A	3.62393	P	6.21807	P	5.751	P
1417421_at	25.171	P	25.68	P	29.1893	P	22.1772	P	25.0952	P	21.7831	P	22.7042	P	23.056	P	25.6525	P	26.135	P	22.0013	P	22.6792	P	23.4117	P	24.4692	P	22.7327	P
1417422_at	341.81	P	394.725	P	402.01	P	417.037	P	364.26	P	393.733	P	360.233	P	395.694	P	401.182	P	372.825	P	370.406	P	372.282	P	380.536	P	402.566	P	367.992	P
1417423_at	47.4323	P	48.8606	P	45.7526	P	53.4361	P	41.9992	P	46.9038	P	42.6788	P	40.7715	P	52.9615	P	39.8213	P	42.3558	P	46.3126	P	48.2424	P	45.1213	P	56.2604	P
1417424_at	5.66895	P	5.28881	P	5.37469	P	8.11824	P	4.16559	P	6.38027	P	6.93093	P	5.27287	P	6.42912	P	6.63861	P	6.1608	P	6.18095	P	7.8444	P	6.83842	P	7.87155	P
1417425_at	1.58263	A	2.30934	A	0.747535	A	2.75713	A	0.938651	A	2.0601	A	2.68608	A	3.23122	A	3.79036	A	1.60978	A	3.27972	A	2.20574	A	3.07304	A	3.68763	A	3.57419	A
1417426_at	11.7874	P	15.92	P	13.4116	P	17.8899	P	15.5138	P	13.4079	P	14.5808	P	12.1344	P	16.5228	P	13.081	P	12.3136	P	12.8302	P	15.4299	P	14.1566	P	14.0322	P
1417427_at	25.1996	P	22.5613	P	22.7376	P	25.0466	P	23.4685	P	25.2151	P	24.5212	P	25.56	P	29.6532	P	25.7081	P	24.9054	P	28.0703	P	29.1123	P	30.061	P	30.9495	P
1417428_at	3.60587	A	3.0017	A	10.4587	P	4.6753	A	7.68381	P	2.6641	A	3.62887	P	3.89811	A	4.45169	A	5.93832	P	3.28724	A	3.44719	A	3.61	A	4.08107	P	5.89126	A
1417429_at	71.3143	P	68.6882	P	79.2005	P	77.0451	P	80.6015	P	69.1731	P	72.0403	P	96.5429	P	88.1024	P	94.5063	P	89.0837	P	100.882	P	108.368	P	99.769	P	96.388	P
1417430_at	1.54092	A	1.23057	A	2.2753	A	1.57995	A	1.23391	A	1.42316	M	0.437692	A	1.23575	A	2.5733	A	1.56417	A	1.2663	A	0.790837	A	1.36963	A	1.22613	A	0.938517	A
1417431_a_at	8.03371	P	5.50005	P	11.5746	M	6.26077	M	6.04648	A	5.81578	A	5.55293	A	7.86905	M	9.73611	P	6.6995	P	4.88914	P	6.00277	P	7.18145	A	8.6985	A	9.0252	P
1417432_a_at	6.5602	P	9.03221	P	12.7032	P	11.7953	P	8.78316	P	9.76871	P	9.72348	P	6.72751	P	11.2142	P	8.60282	P	7.81688	P	8.43124	P	10.318	P	8.4673	P	9.8842	P
1417433_at	26.343	P	25.8791	P	28.1484	P	36.2655	P	32.7372	P	26.0716	P	30.4903	P	27.8444	P	35.0305	P	32.9584	P	32.9192	P	30.2206	P	31.747	P	31.3958	P	32.6351	P
1417434_at	23.3684	P	19.1772	P	21.2226	P	19.2662	P	15.6432	P	20.1944	P	16.5076	P	18.914	P	21.5027	P	15.8007	P	19.8067	P	12.5841	M	14.4917	P	15.7212	P	14.2371	P
1417435_at	6.09991	P	5.79949	P	5.13252	P	5.3978	P	4.65864	P	4.71239	P	4.57596	P	3.46524	P	6.44979	P	4.98699	P	3.58798	P	5.56872	P	2.7727	P	3.31562	P	4.3991	P
1417436_at	0.385393	A	0.253677	A	0.66231	A	1.07376	A	0.314585	A	0.319625	A	0.247384	A	0.34648	A	0.783107	A	2.08871	A	1.01865	A	0.680038	A	1.44714	A	0.270572	A	0.993791	A
1417437_at	6.78008	P	5.17247	P	8.07081	P	8.90997	P	5.67993	P	6.25597	P	5.189	P	7.85399	P	7.16015	P	7.94041	P	4.98695	P	6.20419	P	7.6304	P	6.48281	P	6.70527	P
1417438_at	23.2705	P	26.7564	P	24.1326	P	28.6872	P	27.9322	P	20.2598	P	26.3601	P	23.5483	P	26.0086	P	29.1919	P	22.5972	P	24.8416	P	27.3112	P	29.0571	P	28.0709	P
1417439_at	0.809732	A	1.57445	A	0.778618	A	1.5371	A	1.93051	A	0.690928	A	1.47629	A	0.710144	A	0.783107	A	0.895467	A	0.343906	A	1.72774	A	0.718906	A	0.290282	A	0.442519	A
1417440_at	16.6987	P	21.3851	P	16.8686	P	22.0492	P	17.6814	P	17.7691	P	17.9929	P	15.6579	P	23.6689	P	17.256	P	18.2156	P	17.2673	P	16.6548	P	17.7147	P	20.4357	P
1417441_at	22.3075	P	22.3637	P	11.0333	P	21.9901	P	14.1762	P	14.6887	P	16.7756	P	12.953	P	15.1941	P	14.7113	P	16.3157	P	13.1608	P	15.8133	P	17.8141	P	19.3377	P
1417442_a_at	17.4518	P	19.1302	P	19.1855	P	21.7734	P	18.1637	P	15.535	P	19.2089	P	18.2162	P	18.5835	P	18.4219	P	17.9442	P	19.5349	P	21.6943	P	20.9016	P	19.3022	P
1417443_at	4.76135	A	5.31064	P	5.1659	A	5.75787	A	5.06621	A	4.895	A	5.27174	P	5.7862	A	7.12938	P	5.90788	A	4.74621	P	6.21968	P	3.70752	A	3.08178	P	4.00045	M
1417444_at	8.88642	P	7.65812	P	7.68085	P	9.89147	P	9.35728	P	8.22061	P	9.97739	P	6.99732	P	10.107	P	9.97349	P	10.2192	P	9.51928	P	14.2039	P	10.2568	P	9.57432	P
1417445_at	0.276909	A	0.352497	A	1.27343	A	0.370237	A	0.334244	A	0.258797	A	1.32413	A	0.258907	A	1.05587	A	0.318387	A	0.313952	A	0.218505	A	0.240388	A	0.139984	A	1.36057	A
1417446_at	0.581643	A	3.85328	A	3.12231	A	4.80973	A	4.92049	A	3.3526	A	3.29566	A	1.93418	A	4.39863	A	3.48048	A	3.70077	A	3.47835	A	4.21554	A	3.72901	A	2.9391	A
1417447_at	4.10197	P	2.21923	P	2.78722	A	6.18901	P	5.31429	P	3.8165	A	5.08139	M	3.3701	A	6.97534	P	3.84565	A	4.2648	P	3.92216	P	3.95815	A	4.06726	P	3.9655	P
1417448_at	4.88344	P	3.79614	M	3.39301	A	4.78906	P	3.45189	P	3.28485	A	4.85778	P	3.71448	P	5.00099	P	3.70871	P	3.09178	P	7.00147	P	4.97274	P	4.36452	P	3.17626	P
1417449_at	10.3623	P	11.5031	P	12.1083	P	10.3155	P	11.065	P	9.11399	P	9.69071	P	10.1989	P	12.8853	P	11.5576	P	11.1006	P	11.1606	P	10.9713	P	10.1935	P	10.0603	P
1417450_a_at	0.165278	A	0.761306	A	0.38657	A	1.37605	A	0.197744	A	0.93945	A	0.116271	A	0.272321	A	0.638201	A	0.37151	A	0.336417	A	0.154304	A	0.88208	A	0.165965	A	0.162039	A
1417451_a_at	283.049	P	317.038	P	304.302	P	333.693	P	319.35	P	296.805	P	296.649	P	321.531	P	310.486	P	298.665	P	286.359	P	294.587	P	294.501	P	322.801	P	328.376	P
1417452_a_at	138.135	P	133.439	P	140.354	P	146.99	P	121.505	P	132.268	P	141.25	P	133.33	P	145.581	P	125.135	P	136.173	P	130.083	P	142.762	P	167.825	P	127.318	P
1417453_at	11.0977	P	7.94827	P	10.6815	P	10.4668	P	6.19335	P	7.72562	P	6.94741	P	7.55302	P	9.64574	P	8.13076	P	7.35763	P	7.45775	P	8.33427	P	8.74055	P	7.7661	P
1417454_at	14.2757	P	14.1513	P	9.48372	P	12.8787	P	8.90234	P	8.34427	P	9.73167	P	12.5855	P	12.2149	P	10.4533	P	7.57596	P	9.80459	P	9.77435	P	7.40394	P	12.4859	P
1417455_at	0.415971	A	0.27206	A	0.34876	A	0.504108	A	0.446434	A	0.2791	A	0.342755	A	0.292485	A	0.34038	A	0.500555	A	0.246575	A	0.473754	A	0.312248	A	0.356155	A	0.945425	A
1417456_at	12.4262	P	17.9654	P	15.1798	A	17.2451	P	14.814	P	16.7091	P	14.2063	P	15.2957	P	17.3722	P	17.7742	P	14.582	M	14.321	P	17.0788	P	14.7297	P	16.2517	P
1417457_at	15.5468	P	24.8604	P	20.326	P	23.8098	P	18.0948	P	15.9673	P	17.636	P	19.9235	P	21.3128	P	18.1247	P	14.1976	P	15.2884	P	22.1306	P	18.1409	P	20.0319	P
1417458_s_at	19.5813	P	32.2148	P	27.7307	P	28.9509	P	23.2984	P	26.1926	P	21.8555	P	25.0663	P	28.5103	P	24.2446	P	19.143	P	20.0325	P	27.3384	P	21.7782	P	23.5129	P
1417459_at	0.331462	A	0.174969	A	2.02493	A	0.0965964	A	0.353948	A	1.35428	A	0.282123	A	0.172351	A	0.314876	A	0.15908	A	2.07729	A	0.210491	A	0.711802	A	0.192024	A	0.175659	A
1417460_at	114.571	P	153.405	P	151.432	P	131.702	P	135.71	P	134.677	P	122.732	P	142.006	P	130.997	P	136.993	P	125.249	P	133.875	P	152.416	P	157.814	P	141.554	P
1417461_at	5.18457	P	7.16114	P	8.81876	P	8.05724	P	5.74584	M	4.75084	P	3.30399	P	3.58979	P	4.9273	P	4.97177	A	5.2578	A	3.44719	P	5.02132	P	6.44796	P	5.06417	P
1417462_at	1.07623	A	1.27076	A	1.90418	A	2.44091	A	1.88138	A	1.44283	A	0.916856	A	0.877235	A	1.33525	A	0.212169	A	1.2738	A	1.71205	A	1.92527	A	0.822269	A	1.38136	A
1417463_a_at	53.7646	P	48.6788	P	64.3345	P	66.9723	P	53.4087	P	60.2444	P	56.7057	P	51.3036	P	63.8695	P	62.0954	P	58.8065	P	59.2968	P	37.6793	P	63.0196	P	61.021	P
1417464_at	0.42359	A	0.327622	A	0.228884	A	0.223386	A	0.393483	A	0.1465	A	0.264763	A	0.126321	A	0.184793	A	0.143915	A	0.0895085	A	0.250529	A	0.168264	A	0.270572	A	0.202926	A
1417465_at	23.6963	P	26.0146	P	25.4598	P	22.8071	P	22.178	P	22.2967	P	22.0253	P	28.8277	P	27.4481	P	25.548	P	25.4864	P	25.674	P	27.5084	P	25.3841	P	24.3786	P
1417466_at	18.466	P	18.9188	P	14.0954	P	16.6393	P	17.9876	P	14.8298	P	13.2124	P	13.5815	P	17.0926	P	13.1953	P	12.1102	P	12.6456	P	13.5252	P	13.0329	P	11.8862	P
1417467_a_at	3.0718	P	3.19222	A	2.86882	A	3.59507	P	2.48102	A	3.8165	P	3.1205	P	3.05608	A	4.97994	M	4.87284	P	4.45284	M	3.45498	A	2.28991	P	2.77968	P	4.60204	P
1417468_at	38.4388	P	44.9778	P	53.2971	P	46.1907	P	47.4561	P	44.5648	P	42.9427	P	47.9921	P	51.3565	P	51.1783	P	42.4464	P	51.2433	P	55.2325	P	50.896	P	51.1317	P
1417469_at	5.36976	P	6.04849	P	5.50847	P	6.56804	P	4.32487	P	5.53794	P	5.88345	P	4.49505	P	5.13763	P	7.62065	P	3.43009	P	5.04896	P	5.45828	P	3.7773	P	5.44254	P
1417470_at	3.57307	A	0.696348	A	3.30268	A	2.72556	A	2.52357	A	0.460762	A	1.6535	A	1.38448	A	2.77125	A	0.515739	A	2.46797	A	1.46861	A	1.81292	A	1.92503	A	1.99911	A
1417471_s_at	2.65862	P	1.90899	P	2.68942	P	3.93883	P	2.55196	P	3.01357	P	3.42067	P	1.49106	P	5.01151	P	3.21425	P	4.52054	P	5.3826	P	3.48457	P	2.85515	P	4.95911	P
1417472_at	9.93523	P	13.4288	P	11.8499	A	16.6493	P	12.4206	P	12.0209	P	14.4831	P	11.7448	P	14.8046	P	14.9017	M	13.0973	P	13.5758	P	13.5732	P	12.4612	P	14.6257	M
1417473_a_at	6.74242	P	5.93124	P	5.42484	P	8.59559	P	7.78015	P	5.75831	P	6.37042	P	6.87736	P	8.50577	P	6.09055	P	5.79205	P	7.12524	P	6.78748	P	5.37656	P	5.94737	P
1417474_at	11.2128	P	9.64104	P	12.7032	P	12.9187	P	8.96195	P	11.8698	P	12.454	P	9.7814	P	12.1655	P	11.0549	P	9.24762	P	14.9967	P	11.1981	P	10.2849	P	11.1315	P
1417475_at	15.0962	P	14.2744	P	12.5651	P	12.5881	P	13.0477	P	11.227	P	14.5319	P	12.142	P	16.1066	P	15.3817	P	11.5074	P	12.0996	P	11.5692	P	11.0517	P	11.597	P
1417476_at	5.1014	P	7.20557	P	9.53494	P	9.58826	P	10.2622	P	6.63828	P	8.31269	P	8.4571	P	10.467	P	9.0673	P	8.44937	P	8.987	P	9.37499	P	6.69892	P	10.5394	P
1417477_at	3.97185	P	4.59306	P	5.21598	P	7.1608	P	4.021	A	3.54603	P	5.50333	P	5.30259	P	5.77551	P	6.10578	A	3.83613	A	4.38877	A	5.95714	P	4.6414	P	5.12722	P
1417478_a_at	6.3461	P	5.08531	P	7.65544	P	6.4247	P	5.95843	P	7.53508	P	7.11211	P	7.11735	P	7.35487	P	7.57497	P	6.21349	P	6.12673	P	7.39561	P	7.55767	P	6.97914	P
1417479_at	2.63181	A	2.19155	A	2.78722	A	3.5429	A	4.48438	A	3.08143	A	1.83039	A	2.20035	A	4.23917	A	3.58699	A	2.97151	A	3.58741	A	3.35908	A	2.64255	A	3.26001	A
1417480_at	35.7747	P	38.0281	P	33.7686	P	41.0735	P	35.7673	P	34.3696	P	34.4911	P	31.9344	P	38.2576	P	36.8014	P	36.6632	P	35.8334	P	38.255	P	42.4196	P	36.5708	P
1417481_at	3.67141	P	1.88155	A	1.78372	A	4.57181	P	3.39445	P	3.65233	P	2.25051	A	2.58351	P	4.7269	P	3.23706	P	2.6859	P	3.47056	P	2.54893	P	2.83456	P	3.23209	P
1417482_at	1.33112	A	2.19847	A	0.12591	A	2.2082	P	2.02188	A	2.53769	A	2.2589	A	1.42708	A	2.03987	A	1.64018	M	1.77684	A	1.24838	A	1.62312	A	2.23202	P	1.65877	A
1417483_at	10.3501	P	4.06081	P	5.7345	P	6.45543	P	4.3611	P	5.20226	P	5.18072	P	3.64845	P	4.60002	P	5.12397	P	4.09934	P	4.76946	P	6.28251	P	5.10584	P	5.44254	P
1417484_at	0.0474512	A	0.0583019	A	0.19924	A	0.0493403	A	0.0528425	A	0.105301	A	0.054329	A	0.0552627	A	0.0756944	A	0.0756944	A	0.0372393	A	0.0736398	A	0.175491	A	0.0246341	A	0.0199063	A
1417485_at	1.23244	A	1.9502	P	3.3191	P	1.44054	P	1.97968	P	2.31375	P	1.28181	P	1.29234	P	1.5649	A	2.61339	P	1.13121	P	1.93162	P	1.98142	P	0.949825	P	1.45067	P
1417486_at	0.157132	A	0.139274	A	0.184478	A	0.15464	A	0.12127	A	1.11759	A	0.212565	A	0.113266	A	0.211221	A	0.204584	A	0.149311	A	0.170376	A	0.161033	A	0.094746	A	0.0940982	A
1417487_at	1.2748	A	0.839676	A	0.747535	A	3.8764	A	2.76525	A	2.24551	A	1.48474	A	2.7141	A	2.94636	A	0.439823	A	2.34775	A	0.648349	A	1.38373	A	1.93866	A	3.12045	A
1417488_at	0.245404	A	0.32142	A	0.281098	A	0.268828	A	0.373695	A	0.410466	A	0.221278	A	0.192216	A	0.564897	A	0.47778	A	0.313952	A	0.234522	A	0.14656	A	0.329775	A	0.250714	A
1417489_at	0.4388	A	0.15112	A	0.416918	A	0.89984	A	0.512965	A	0.840213	A	0.652307	A	0.0616321	A	0.211221	A	0.189415	A	0.853614	A	0.130164	A	0.441118	A	0.185503	A	0.938517	A
1417490_at	202.795	P	206.715	P	210.729	P	218.33	P	193.562	P	203.763	P	180.329	P	208.003	P	190.444	P	190.858	P	183.897	P	181.022	P	200.724	P	212.692	P	204.459	P
1417491_at	6.01769	P	6.6735	P	8.47848	A	6.57827	P	7.72827	P	7.42071	P	8.62469	P	5.3546	P	7.05752	P	7.16387	P	5.58135	P	6.59908	P	5.78398	P	5.98834	P	6.22097	P
1417492_at	11.5941	P	9.09224	P	11.7122	P	11.8354	P	9.64112	P	11.8509	P	10.2476	P	10.7768	P	12.3334	P	11.2225	P	9.00663	P	10.3518	P	10.5656	P	12.0098	P	10.8143	P
1417493_at	12.0227	P	13.7744	P	10.2274	P	14.8576	P	10.7947	P	10.6593	P	13.0331	P	12.0427	P	14.6974	P	13.4162	P	12.9391	P	11.9457	P	14.2518	P	13.0753	P	14.6893	P
1417494_a_at	313.376	P	279.987	P	269.135	P	245.052	P	278.567	P	239.984	P	205.47	P	236.612	P	209.374	P	249.042	P	246.668	P	246.879	P	234.492	P	217.337	P	211.075	P
1417495_x_at	194.238	P	216.311	P	187.845	P	177.898	P	196.577	P	173.885	P	149.749	P	183.409	P	159.832	P	175.536	P	168.872	P	185.61	P	169.428	P	160.049	P	162.102	P
1417496_at	117.258	P	114.181	P	116.92	P	95.6798	P	115.986	P	93.4036	P	83.5572	P	95.6326	P	94.796	P	103.14	P	96.0247	P	109.185	P	101.517	P	90.2401	P	97.7015	P
1417497_at	1.00471	A	1.59482	P	1.40833	A	2.134	A	1.69235	A	1.29519	A	0.882799	A	1.78366	A	1.09106	A	1.92905	A	0.658638	A	1.31134	A	1.89719	A	1.38844	A	1.11825	A
1417498_at	181.876	P	190.375	P	174.058	P	173.842	P	171.676	P	144.441	P	144.638	P	149.534	P	139.052	P	153.861	P	142.113	P	154.659	P	144.568	P	151.208	P	149.894	P
1417499_at	27.5512	P	26.517	P	27.3221	P	33.1398	P	26.4151	P	23.463	P	27.1096	P	24.5182	P	31.2186	P	23.5662	P	26.701	P	23.4894	P	26.5767	P	28.5052	P	22.5837	P
1417500_a_at	23.8975	P	25.2023	P	20.6247	P	25.2722	P	22.2166	P	25.4479	P	18.8524	P	20.4601	P	24.7232	P	19.1382	P	20.425	P	19.9789	P	17.4344	P	21.2579	P	22.1299	P
1417501_at	4.47129	P	7.12413	P	13.014	P	10.7792	P	10.2472	P	8.11595	P	10.002	P	7.64327	P	11.4227	P	8.18405	P	7.41033	P	8.53933	P	10.2698	P	9.5753	P	7.74502	P
1417502_at	10.2038	A	9.50554	A	12.2289	A	10.1742	A	9.69344	A	12.3514	M	8.10732	A	7.88411	A	11.7995	A	12.9515	A	7.65877	A	10.1823	A	8.34117	A	7.29216	A	9.93351	A
1417503_at	8.49171	A	5.4636	A	7.00443	A	7.17101	A	6.43597	A	5.36535	A	5.46199	A	5.58514	A	10.2371	A	5.58821	A	7.19201	A	9.68122	A	7.2989	A	7.62758	A	9.65883	A
1417504_at	1.92745	A	0.503677	A	0.693256	A	0.493	A	2.53067	A	1.06816	A	1.74619	A	1.15808	A	1.6447	A	1.34376	A	0.546195	A	1.01987	A	0.312248	A	0.822269	A	0.97997	A
1417505_s_at	9.34744	P	7.6284	P	7.62157	P	10.2549	P	9.11105	P	9.99623	P	7.95118	P	8.78944	P	11.2936	P	10.994	P	7.97499	P	7.93692	P	11.0813	P	8.99293	P	10.0392	P
1417506_at	6.76125	P	8.83727	P	11.0676	P	14.8975	P	11.953	P	10.6309	P	13.8806	P	8.32881	P	13.9452	P	16.9208	P	10.159	P	14.6589	P	13.6144	P	12.3272	P	12.6765	P
1417507_at	3.67796	P	4.37683	P	5.4332	P	3.64722	P	2.68697	P	3.5557	P	2.28406	A	2.74315	P	4.28173	A	2.58297	A	2.07729	A	1.69635	A	2.56293	A	2.54665	P	2.54882	A
1417508_at	11.6666	P	12.5708	P	13.2992	P	10.5777	P	11.4184	P	10.6972	P	11.9234	P	11.3024	P	12.3334	P	9.64604	P	7.65124	P	10.6446	P	9.67109	P	11.5305	P	12.0907	P
1417509_at	6.62936	P	7.85893	P	6.40613	P	6.4247	P	7.04036	P	8.29671	P	6.84855	P	6.36087	P	9.74615	P	7.52929	P	6.42422	P	7.54278	P	6.50392	P	6.45493	P	7.69581	P
1417510_at	9.8191	P	8.41077	P	7.97749	P	9.16325	P	7.95811	P	8.0303	P	7.77034	P	7.53798	P	10.477	P	9.32621	P	8.56985	P	8.94842	P	11.2188	P	8.95787	P	10.9976	P
1417511_at	6.38392	P	7.35377	P	7.79098	P	8.99105	P	7.31375	P	6.13163	P	7.81144	P	6.81741	P	10.5369	P	10.2477	P	8.66022	P	7.62781	P	10.7238	P	8.6985	P	8.51153	P
1417512_at	19.2548	P	25.7198	P	25.9293	P	27.1037	P	30.9915	P	24.1809	P	23.2051	P	25.905	P	29.8202	P	24.6714	P	26.2634	P	24.4291	P	28.9832	P	22.6199	P	27.119	P
1417513_at	23.1668	P	40.746	P	30.0621	P	28.062	P	31.7034	P	38.2727	P	27.1096	P	31.6501	P	34.5809	P	31.5173	P	25.8862	P	30.4721	P	29.4384	P	28.326	P	34.6558	P
1417514_at	0.34693	A	0.205042	A	0.53142	A	0.302747	A	0.360526	A	0.187478	A	0.221278	A	0.23883	A	0.466081	A	0.348742	A	0.231606	A	0.32244	A	0.333765	A	0.237783	A	0.332806	A
1417515_at	14.085	P	15.4168	P	17.3922	P	16.0329	P	13.9563	P	13.6718	P	13.9294	P	14.5646	P	16.3293	P	11.4662	P	12.9767	P	14.8662	P	13.1137	P	16.2528	P	17.1855	P
1417516_at	4.87702	A	5.78486	P	3.77168	A	5.75787	A	3.03634	A	2.43064	A	4.65888	A	3.72182	A	8.07937	A	0.91066	A	2.46046	A	3.28353	P	3.67269	A	2.2047	A	3.25303	A
1417517_at	2.6117	P	4.88227	P	4.89079	P	5.95303	P	4.09327	P	5.00066	P	4.5345	P	4.66507	P	5.23208	P	5.03265	P	3.46016	P	4.07775	P	4.86863	P	4.33685	P	4.04939	P
1417518_at	0.670566	A	0.689871	A	1.89614	A	2.98828	A	2.36059	A	1.13735	A	2.53544	A	0.842327	A	2.48499	A	0.432232	A	0.666135	A	2.57331	A	1.0661	A	0.76867	A	1.36057	A
1417519_at	0.34693	A	0.259797	A	0.447349	A	0.47076	A	0.795695	A	0.309504	A	0.238687	A	0.319443	A	0.302069	A	0.348742	A	0.141833	A	0.105978	A	0.189934	A	0.172473	A	0.435655	A
1417520_at	0.521837	A	0.22321	A	0.118652	A	1.182	A	0.13391	A	0.380233	A	0.238687	A	1.72643	A	0.289224	A	0.181831	A	0.171749	A	0.640424	A	0.419675	A	0.120556	A	0.209747	A
1417521_at	2.64522	A	2.01899	P	4.47505	P	1.40831	A	2.85075	P	1.64906	A	1.77146	A	1.46262	P	2.19637	A	2.49932	A	1.40892	A	1.96297	A	0.711802	A	1.33429	A	2.24252	A
1417522_at	1.56179	A	0.931636	A	0.432124	A	0.746779	A	0.802481	A	0.840213	A	0.626623	A	1.98445	A	0.403577	A	0.318387	A	0.328929	A	0.909377	A	1.58091	A	0.695086	A	0.415067	A
1417523_at	1.65891	A	0.522777	A	1.26551	A	1.3653	A	1.74827	A	0.59107	A	0.720721	A	0.414377	A	2.39645	A	0.865082	A	1.71676	A	1.42145	A	0.66205	A	2.26618	A	1.2359	A
1417524_at	1.98904	A	2.47621	A	1.63157	A	2.45147	A	2.53067	A	2.08939	A	1.0274	A	1.91983	A	1.35834	A	2.11913	A	2.12236	A	1.16176	A	2.33194	A	1.36813	A	1.8254	A
1417525_at	5.0822	A	5.07079	A	8.80174	A	5.10919	M	5.48236	A	4.78929	M	3.64552	A	5.9875	A	5.03254	A	4.82719	A	4.32497	A	5.22745	A	4.20163	A	4.59985	A	6.34026	P
1417526_at	2.75897	A	1.22387	A	2.37251	A	3.2398	A	0.788911	A	2.40142	A	0.368685	A	1.32067	A	0.710915	A	0.470188	A	0.523711	A	0.743372	A	0.555281	A	0.775366	A	0.531832	A
1417527_at	1.7832	A	0.612423	A	0.243761	A	1.32224	A	0.680689	A	0.909701	A	1.54384	A	0.139422	A	0.378389	A	0.38669	A	0.261545	A	0.29849	A	1.03782	A	0.956547	A	0.421929	A
1417528_at	0.559268	A	0.0925152	A	0.477857	A	0.325292	A	0.165707	A	0.268952	A	0.429076	A	1.75504	A	0.747073	A	0.39428	A	0.0969808	A	0.27452	A	0.197151	A	0.165965	A	1.13901	A
1417529_at	2.63181	A	0.820042	A	0.236318	A	0.336546	A	0.294973	A	0.167013	A	0.54088	A	0.87025	A	1.05587	A	1.13099	A	0.703625	A	1.22477	A	0.355265	A	0.250889	A	0.786656	A
1417530_a_at	38.2275	P	40.3944	P	40.4148	P	46.3061	P	42.3632	P	36.2944	P	37.2663	P	39.0206	P	44.8364	P	37.3505	P	38.4901	P	38.6402	P	38.5529	P	43.2139	P	47.0204	P
1417531_at	197.076	P	201.8	P	232.782	P	204.728	P	206.852	P	193.697	P	189.038	P	191.321	P	180.309	P	210.75	P	178.349	P	184.271	P	213.749	P	206.629	P	213.943	P
1417532_at	39.7659	P	30.6195	P	38.4073	P	35.3831	P	35.7201	P	36.3314	P	32.7247	P	33.9902	P	35.058	P	37.8004	P	38.2561	P	34.1133	P	35.9382	P	33.1052	P	34.6558	P
1417533_a_at	22.3711	P	19.1615	P	19.6677	P	23.3381	P	18.9303	P	16.8218	P	18.9253	P	20.2112	P	22.9799	P	21.455	P	19.1506	P	23.4053	P	22.3896	P	21.7711	P	20.039	P
1417534_at	11.6968	M	11.0928	P	13.2041	M	12.1969	P	11.4861	P	12.1909	P	11.7438	P	10.0774	P	12.3038	P	13.6371	P	12.404	P	11.8302	P	10.2217	P	10.9461	P	12.9588	P
1417535_at	3.50084	P	4.38403	P	3.68099	P	4.40607	P	3.70361	P	3.71995	P	5.03171	P	3.31891	P	4.60002	P	4.3478	P	3.94893	P	5.29727	P	5.13927	P	3.63247	P	5.45656	P
1417536_at	16.8695	P	19.044	P	20.1943	P	22.5906	P	18.294	P	17.7691	P	20.7717	P	21.075	P	22.2232	P	23.65	P	19.6709	P	21.1038	P	22.4782	P	22.9838	P	24.7618	P
1417537_at	0.107562	A	0.440315	A	0.251212	A	0.713856	A	0.459711	A	1.57056	A	0.950893	A	0.523788	A	0.45363	A	1.35136	A	0.403826	A	1.12237	A	0.132069	A	0.641662	A	0.897078	A
1417538_at	10.8975	P	11.5031	P	10.7673	P	10.6079	P	8.76082	P	10.4415	P	10.2721	P	10.6018	P	11.6905	P	12.4183	P	8.26865	P	11.2068	P	12.6883	P	12.1015	P	12.0131	P
1417539_at	12.4202	P	9.0172	P	11.3081	P	12.7184	P	11.2153	P	11.5485	P	10.7139	P	11.0586	P	14.6584	P	13.3476	P	11.9218	P	12.884	P	13.6624	P	12.9412	P	13.5237	P
1417540_at	6.37762	P	6.27602	P	6.04479	P	9.34547	P	6.10521	P	7.76372	P	7.56474	P	5.07246	P	8.42467	P	8.7475	P	7.719	P	7.45775	P	7.36107	P	7.73944	P	8.15281	P
1417541_at	1.13321	A	0.364972	A	0.546762	A	1.00865	A	1.42077	A	0.830277	A	1.15472	P	1.23575	A	0.184793	A	0.91066	A	1.33385	P	0.735459	A	1.77779	A	1.01036	A	1.47147	A
1417542_at	7.47421	P	2.99465	P	2.97502	P	4.20899	P	4.60052	P	3.59436	P	4.65059	P	3.07066	P	4.7269	P	4.21084	P	3.66317	P	3.19776	P	4.13208	P	4.08798	P	4.44808	P
1417543_at	0.544317	A	0.265925	A	0.585185	A	0.223386	A	0.184903	A	0.571061	A	0.203847	A	0.516925	A	0.527996	A	0.288035	A	0.201674	A	0.370288	A	0.182714	A	0.290282	A	0.155232	A
1417544_a_at	19.6513	P	20.3148	P	21.4513	P	21.9015	P	20.0055	P	20.6525	P	21.524	P	20.3901	P	24.1494	P	21.4169	P	19.3994	P	20.2009	P	20.6508	P	18.8944	P	19.8902	P
1417545_at	0.446392	A	0.22321	A	0.462594	A	0.415009	A	0.426547	A	0.410466	A	0.806091	A	0.668569	A	0.914278	A	0.348742	A	0.651141	A	0.314459	A	0.340934	A	0.349556	A	0.38763	A
1417546_at	1.49216	A	1.74467	A	1.07601	A	1.60136	A	1.31683	A	1.26562	A	2.07423	A	1.51953	A	1.36987	A	1.83022	A	0.913623	A	3.99218	A	2.29692	A	2.01363	A	1.72818	A
1417547_at	6.50986	P	6.95402	A	9.86814	A	8.44334	A	5.7019	A	7.50649	A	5.37929	A	4.60591	A	7.5901	A	7.15626	A	6.69519	P	6.03377	A	5.13927	P	5.43213	P	8.15984	P
1417548_at	0.385393	A	0.186965	A	0.221459	A	0.314026	A	0.159327	A	0.1465	A	0.151397	A	0.139422	A	0.250438	A	0.196999	A	0.134356	A	0.138215	A	0.204364	A	0.290282	A	0.264382	A
1417549_at	0.491757	A	0.358731	A	1.08389	A	1.35454	A	0.843244	A	0.299376	A	1.83881	A	0.448473	A	1.36987	A	0.485371	A	0.366374	A	0.418074	A	1.27091	A	0.575	A	1.45761	A
1417550_a_at	2.51096	A	1.26406	A	1.864	A	3.29212	A	2.45975	A	0.480851	A	2.25051	A	1.07355	A	1.58773	A	0.758741	A	0.636147	A	2.54205	A	2.1778	A	1.43584	A	2.1034	A
1417551_at	4.9412	P	7.42794	P	7.20711	P	6.71127	P	5.95109	P	6.30379	P	7.07094	P	6.67509	P	7.01644	P	6.88981	P	6.34896	P	6.37456	P	5.25719	P	6.26682	P	6.91593	P
1417552_at	0.76598	A	1.05063	P	1.38449	A	1.74032	P	1.34452	A	0.680955	A	1.35796	A	1.54801	M	2.95728	P	1.54137	A	1.40141	P	1.20114	A	0.974143	A	0.475284	A	0.952333	A
1417553_at	2.71886	A	2.21923	P	3.69747	A	3.00927	A	3.25102	P	1.58037	A	2.08263	P	3.05608	P	3.73669	P	2.56016	P	1.89701	P	2.41697	A	1.93229	A	2.49187	P	3.72788	P
1417554_at	0.506812	A	0.503677	A	0.833124	A	0.647864	A	0.694182	A	0.450711	A	0.737807	A	0.668569	A	0.589402	A	1.1006	A	0.388845	A	0.114046	A	0.312248	A	0.152964	A	0.394488	A
1417555_at	3.22406	P	3.63927	P	5.69262	P	4.6753	P	4.28141	P	4.16373	P	3.37068	P	3.97901	P	4.31363	P	4.60651	P	4.15951	P	4.52865	P	3.4776	P	2.99933	P	2.90423	P
1417556_at	535.946	P	645.562	P	673.502	P	663.998	P	621.876	P	599.914	P	589.742	P	669.776	P	615.176	P	631.429	P	604.557	P	602.195	P	575.646	P	634.275	P	658.841	P
1417557_at	23.9435	P	22.1425	P	16.2585	P	24.3892	P	19.2373	P	19.1182	P	20.0351	P	19.3409	P	23.2349	P	18.2238	P	20.048	P	21.5475	P	22.6009	P	20.1538	P	20.9956	P
1417558_at	4.79993	P	5.23789	P	7.00443	P	5.80924	P	6.62738	P	5.76789	P	4.08625	P	5.54793	P	7.13964	P	4.11193	P	4.35506	P	4.65296	P	5.89481	P	5.14054	P	4.81906	P
1417559_at	45.0998	P	39.9532	P	55.5748	P	56.7936	P	53.4965	P	54.7156	P	50.9686	P	69.4634	P	57.8804	P	64.3767	P	57.6581	P	67.5434	P	75.734	P	63.6524	P	65.3769	P
1417560_at	50.4772	P	55.5623	P	80.291	P	67.1624	P	71.178	P	60.6383	P	64.6346	P	77.1583	P	71.4512	P	76.1127	P	72.1512	P	81.9095	P	81.0378	P	77.8008	P	77.2907	P
1417561_at	373.681	P	396.066	P	418.996	P	441.806	P	385.888	P	410.664	P	378.877	P	433.823	P	411.373	P	388.067	P	394.031	P	390.76	P	373.375	P	403.704	P	390.554	P
1417562_at	20.082	P	25.0671	P	22.1822	P	23.5347	P	20.7133	P	21.3441	P	20.5208	P	18.286	P	23.6595	P	17.0198	P	16.8811	P	18.9223	P	24.828	P	24.8694	P	22.1512	P
1417563_at	2.03685	A	2.13624	A	4.39208	A	2.77817	A	2.31814	A	3.96125	A	2.75298	A	3.1947	A	2.6394	A	2.44609	A	2.56566	A	2.33876	A	3.14981	A	3.46709	A	2.7439	A
1417564_at	8.99106	P	8.9722	P	7.40154	P	11.4033	P	8.7906	P	10.1005	P	11.4742	P	8.75921	P	11.0352	P	9.28052	P	8.26865	P	7.75147	P	10.9438	P	8.73354	P	11.7874	P
1417565_at	8.84331	P	8.93471	P	8.69961	P	13.4693	P	9.99263	P	10.1289	P	10.2721	P	11.3558	P	11.9776	P	11.6795	P	9.097	P	10.4443	P	11.5074	P	9.77192	P	10.4478	P
1417566_at	8.7817	P	6.92446	P	6.60815	A	9.63882	P	9.34235	P	11.0662	P	9.74806	P	11.9205	P	11.7896	P	11.5957	P	9.9556	P	12.0996	P	17.8171	P	13.6829	P	12.6553	P
1417567_at	2.32214	A	1.66284	A	2.9505	A	0.757742	A	0.647001	A	1.49198	A	0.652307	A	0.523788	A	1.05587	A	0.667604	A	1.56658	A	0.569056	A	1.89719	A	0.44213	A	0.614385	A
1417568_at	9.42105	P	6.63664	P	9.38983	P	11.0612	P	8.47061	P	7.5732	P	8.42766	P	7.03482	P	9.79633	P	6.00683	P	8.17829	P	7.92147	P	6.51776	P	6.71287	P	9.20821	P
1417569_at	5.40802	P	4.39843	P	5.03244	P	5.006	P	4.4046	P	4.25044	P	3.62055	P	4.15569	P	4.7797	P	3.64784	P	5.23523	P	5.71603	P	3.36605	P	3.15053	P	4.86807	P
1417570_at	3.84142	P	4.28332	P	6.028	P	4.75805	P	5.43119	P	3.43	P	4.47643	P	3.82462	P	6.56339	P	5.23813	P	4.27232	P	5.92529	P	4.7506	P	4.2677	P	5.47759	P
1417571_at	3.32969	A	1.69691	A	6.56604	A	4.59252	A	5.14642	A	5.89238	A	4.32707	A	3.80259	A	1.62193	A	3.06212	A	2.49052	A	4.34991	A	2.72377	A	8.36925	A	2.61848	A
1417572_at	0.677937	A	1.31104	A	1.62358	A	0.625819	A	1.58768	A	2.61549	A	0.506522	A	1.31359	A	2.36319	A	1.38176	A	0.29149	A	2.60456	A	1.71453	A	1.54431	A	1.92267	A
1417573_at	45.4955	P	44.4681	P	43.6543	P	46.7677	P	47.1938	P	45.4031	P	44.4618	P	45.7274	P	52.2218	P	52.5056	P	46.9321	P	44.9993	P	47.6616	P	50.6208	P	50.5891	P
1417574_at	81.3314	P	92.8858	P	78.2213	P	74.1947	P	82.7368	P	67.775	P	73.4279	P	71.3297	P	69.7492	P	74.6322	P	67.8133	P	70.8466	P	65.4627	P	57.3002	P	81.3754	P
1417575_at	0.300373	A	0.157063	A	0.258671	A	0.223386	A	0.229984	A	0.979088	A	0.299466	A	0.198853	A	0.263411	A	0.204584	A	0.246575	A	0.218505	A	0.240388	A	0.178986	A	0.223396	A
1417576_a_at	2.28154	A	0.186965	A	1.13905	A	1.236	A	1.35837	A	0.879933	A	1.46784	A	1.81946	A	1.63331	A	2.17235	A	1.41643	A	1.60216	A	2.29692	A	0.628319	A	0.724598	A
1417577_at	0.446392	A	0.333831	A	0.500787	A	1.20361	A	0.275411	A	1.0187	A	0.334105	A	0.23883	A	0.237418	A	0.219755	A	0.381354	A	0.545246	A	0.448263	A	0.310017	A	0.373918	A
1417578_a_at	7.76053	P	6.19523	P	7.65544	P	7.40562	P	7.76532	P	6.24641	P	6.35393	M	7.31254	P	8.90036	P	8.72465	P	7.83947	P	8.2768	P	8.30669	P	8.76158	P	10.4971	P
1417579_x_at	9.67226	P	5.23062	A	5.9357	A	8.27068	A	6.53901	A	4.26008	A	5.98255	A	7.01982	A	8.74874	P	6.33413	A	6.1307	A	7.82102	M	6.29635	A	9.26649	P	8.69445	P
1417580_s_at	151.616	P	164.18	P	184.097	P	281.687	P	237.878	P	188.123	P	269.329	P	261.528	P	289.83	P	303.327	P	259.385	P	327.806	P	355.693	P	345.579	P	349.844	P
1417581_at	2.96556	A	3.7034	A	3.04045	A	3.14556	A	3.15792	A	3.28485	A	4.11117	A	3.07795	A	4.95889	A	4.53803	A	3.16696	A	4.55196	A	4.37544	A	2.47134	A	2.57668	A
1417582_s_at	3.95882	P	1.9502	P	2.42928	P	2.69398	P	2.60167	P	2.49877	P	2.89507	P	2.52555	P	3.0881	P	2.96324	P	2.2651	P	2.44042	P	2.46496	P	1.53075	P	3.19022	P
1417583_a_at	17.3107	P	22.5929	P	19.0628	P	22.8268	P	19.5137	P	17.9379	P	20.8849	P	17.8909	P	21.5881	P	17.5151	P	16.8434	P	16.8763	P	18.357	P	16.799	P	19.5431	P
1417584_at	3.6321	M	1.84042	A	4.59132	A	3.04074	A	3.85496	A	1.18671	A	2.77806	A	2.20035	A	6.37742	A	3.09254	A	1.98714	A	3.22116	A	2.63986	A	3.79109	A	3.46944	A
1417585_at	6.42172	P	7.26483	P	7.20711	P	9.87127	P	5.46774	P	6.45674	P	7.58119	P	6.98982	P	9.43464	P	6.80608	P	5.36313	P	5.96403	P	5.08377	P	5.66144	P	5.6879	P
1417586_at	0.189553	A	0.168988	A	0.251212	A	0.177646	A	0.178496	A	0.115626	A	0.133853	A	0.119787	A	0.184793	A	0.212169	A	0.126879	A	0.0898237	A	0.117559	A	0.107636	A	0.271218	A
1417587_at	1.4153	A	0.127485	A	2.25912	M	0.845278	A	0.640271	A	0.177251	A	0.325451	A	0.724021	A	1.82609	A	0.568887	A	0.25406	A	2.08048	A	1.00245	A	1.42907	A	0.298577	A
1417588_at	1.90003	A	4.37683	A	3.69747	A	5.24325	A	4.46261	A	2.5085	M	0.660865	A	1.76935	A	5.17962	A	4.54564	A	2.25008	A	3.8599	M	2.73775	P	3.59111	A	1.79762	A
1417589_at	0.13251	A	0.683397	A	0.539089	A	0.965175	A	0.347376	A	1.09782	A	0.299466	A	0.571913	A	0.103648	A	1.24497	A	1.37139	A	0.354346	A	1.00952	A	0.488559	A	0.669473	A
1417590_at	172.691	P	172.89	P	174.305	P	170.068	P	169.002	P	158.322	P	154.732	P	162.633	P	156.798	P	171.351	P	146.509	P	165.302	P	161.371	P	161.937	P	161.1	P
1417591_at	6.55391	P	7.16114	A	6.04479	A	7.92502	A	4.42635	A	4.87578	A	5.98255	A	6.96732	M	8.41453	A	6.43308	A	6.61239	A	5.57648	A	6.4555	A	6.10667	A	5.94036	A
1417592_at	16.2976	P	17.3028	P	16.2585	P	21.9606	P	14.9432	P	16.0049	P	16.3533	P	16.777	P	20.6281	P	15.9607	P	14.1976	P	15.2807	P	16.2033	P	14.673	P	15.0356	P
1417593_at	10.2282	P	13.099	P	10.3302	P	18.1377	P	12.6169	P	13.0591	P	11.8418	P	13.1828	P	15.8933	P	13.2105	P	14.5066	P	15.5339	P	14.7588	P	14.2839	P	14.6115	P
1417594_at	11.0916	P	10.0406	P	10.896	P	12.0865	P	7.38031	P	8.54395	P	9.7071	P	7.3501	P	10.3371	P	11.5576	P	9.39072	P	9.51157	P	12.6883	P	12.6588	P	10.6804	P
1417595_at	0.670566	A	0.217144	A	0.778618	A	0.976051	A	0.347376	A	0.258797	A	0.454915	A	0.468973	A	0.613836	A	0.584074	A	0.516217	A	0.695877	A	0.391064	A	0.415639	A	0.910889	A
1417596_at	1.7832	A	1.34465	A	2.12172	A	2.16581	A	1.69933	A	1.35428	A	1.04439	A	1.51241	A	0.490912	A	1.95946	A	0.831112	A	0.386223	A	1.53868	A	0.929662	A	1.33979	A
1417597_at	1.44328	A	1.22387	A	0.243761	A	1.56924	A	0.877272	A	0.177251	A	1.36642	A	1.29234	A	0.0897483	A	1.16898	A	0.561186	A	0.687958	A	1.0166	P	1.00363	A	1.2913	A
1417598_a_at	13.2125	P	17.5599	P	16.7116	P	19.4146	P	16.4283	P	13.3702	P	17.8226	P	14.2879	P	19.3687	P	16.7303	P	18.0723	P	17.4436	P	18.9854	P	16.9693	P	15.6577	P
1417599_at	2.32214	A	2.08102	A	1.83187	A	2.96729	A	1.35837	A	2.60577	A	1.12079	A	1.9629	A	2.70538	A	2.0659	A	2.33272	A	2.15095	A	1.05196	A	2.33453	A	2.59758	A
1417600_at	0.269057	A	3.12158	P	3.44231	A	5.54191	P	2.4314	P	2.61549	P	2.24212	A	4.51722	P	5.33688	P	3.54895	P	3.40001	P	3.22895	P	4.75754	P	2.33453	P	4.30816	P
1417601_at	3.07843	A	1.50665	A	1.87203	A	3.86599	P	2.40306	A	1.71769	A	3.17056	P	3.6998	A	3.99383	A	2.99366	A	2.91138	P	3.01837	A	4.4241	P	4.27461	P	2.00607	A
1417602_at	7.50537	P	6.18789	P	8.26606	P	15.2563	P	8.44087	P	8.15401	P	11.3925	P	10.6398	P	15.8255	P	12.6697	P	11.9896	P	13.4759	P	14.0737	P	12.3413	P	17.9074	P
1417603_at	3.9523	P	1.07055	A	1.43219	A	4.55111	P	2.02891	A	1.51163	A	3.30399	M	2.25083	A	4.85354	P	1.64778	A	2.731	P	2.97936	P	2.28991	P	3.20554	P	2.50007	A
1417604_at	3.7434	P	2.54594	P	3.56569	P	4.60287	P	3.34422	P	4.74123	P	2.51032	P	2.88128	P	3.68296	P	3.13057	P	3.31731	P	2.95595	P	4.09035	P	3.27433	P	3.5253	P
[truncated: 43,102 more rows]
