# Supplementary material for: "Per cell" normalization method for mRNA measurement by quantitative PCR and microarrays
Source: BMC Genomics. 2006 Mar 29;7:64. doi: 10.1186/1471-2164-7-64 (PMC1448209; doi:10.1186/1471-2164-7-64)
Supplement: Additional File 12 — (last quarter of a data set consisting of 2 hr, 4 hr, 8 hr, and 24 hr data, divided because of the upload file size limitation)]: an Excel spreadsheet file containing 24 hr Percellome data (15 sample data) of the 60 samples of the TCDD study (cf. Figure 5), of which corresponding raw data is listed in Additional file 8. [file 1471-2164-7-64-S12.zip › TCDD_study_Percellome_dataPart4of4.xls]

## Sheet: KannoAdditionalFile6
	Dose000-Time24-1_Signal	Dose000-Time24-1_Detection	Dose000-Time24-2_Signal	Dose000-Time24-2_Detection	Dose000-Time24-3_Signal	Dose000-Time24-3_Detection	Dose001-Time24-1_Signal	Dose001-Time24-1_Detection	Dose001-Time24-2_Signal	Dose001-Time24-2_Detection	Dose001-Time24-3_Signal	Dose001-Time24-3_Detection	Dose003-Time24-1_Signal	Dose003-Time24-1_Detection	Dose003-Time24-2_Signal	Dose003-Time24-2_Detection	Dose003-Time24-3_Signal	Dose003-Time24-3_Detection	Dose010-Time24-1_Signal	Dose010-Time24-1_Detection	Dose010-Time24-2_Signal	Dose010-Time24-2_Detection	Dose010-Time24-3_Signal	Dose010-Time24-3_Detection	Dose030-Time24-1_Signal	Dose030-Time24-1_Detection	Dose030-Time24-2_Signal	Dose030-Time24-2_Detection	Dose030-Time24-3_Signal	Dose030-Time24-3_Detection	Descriptions
AFFX-BioB-5_at	8.18966	P	6.69571	P	6.26041	P	6.24816	P	6.59983	P	9.42796	P	8.20472	P	6.22995	P	6.34645	P	10.7381	P	6.58901	P	6.37516	P	11.1101	P	9.72521	P	4.66315	P
AFFX-BioB-M_at	20.7176	P	11.0921	P	11.8729	P	13.5124	P	12.6916	P	13.5948	P	14.1796	P	16.6403	P	14.2991	P	19.5358	P	14.5327	P	14.1907	P	14.3141	P	12.4048	P	10.7605	P
AFFX-BioB-3_at	10.6325	P	3.96752	P	3.07866	P	5.22926	P	7.18468	P	7.43565	P	7.22996	P	5.23442	P	5.72709	P	6.948	P	3.60955	P	5.89482	P	6.96917	P	5.60751	P	4.55414	P
AFFX-BioC-5_at	22.916	P	14.4866	P	15.1562	P	15.8128	P	19.509	P	19.5859	P	17.4638	P	17.2367	P	17.2611	P	21.778	P	17.0193	P	16.2547	P	23.4409	P	19.239	P	13.7699	P
AFFX-BioC-3_at	21.8447	P	12.1994	P	12.6571	P	13.4088	P	16.7699	P	17.3662	P	16.9666	P	16.5077	P	14.1196	P	17.2163	P	14.3097	P	17.5304	P	13.8686	P	13.2547	P	11.6088	P
AFFX-BioDn-5_at	37.9674	P	30.8967	P	25.5465	P	28.6948	P	40.9558	P	36.006	P	30.5439	P	33.0747	P	29.7372	P	35.5036	P	31.4393	P	29.0355	P	34.6729	P	35.2247	P	30.3971	P
AFFX-BioDn-3_at	162.68	P	121.619	P	115.505	P	121.792	P	142.526	P	139.447	P	126.382	P	131.292	P	119.012	P	146.98	P	123.193	P	123.379	P	135.604	P	124.731	P	112.085	P
AFFX-CreX-5_at	335.308	P	237.509	P	242.344	P	243.093	P	281.108	P	300.589	P	252.072	P	283.802	P	254.601	P	289.528	P	252.876	P	243.283	P	261.161	P	275.672	P	230.126	P
AFFX-CreX-3_at	421.889	P	348.588	P	350.485	P	342.02	P	394.659	P	409.001	P	343.762	P	361.117	P	351.651	P	387.237	P	350.411	P	358.502	P	379.087	P	355.494	P	326.339	P
AFFX-DapX-5_at	7.58833	P	9.85323	P	8.48064	P	7.5573	P	11.1285	P	9.52677	P	11.1349	P	8.43594	P	9.11107	P	9.55737	P	9.60476	P	8.35441	P	12.0078	P	10.3022	P	8.77821	P
AFFX-DapX-M_at	15.8626	P	15.3225	P	15.5015	P	13.4606	P	15.5549	P	15.3905	P	16.8914	P	14.6106	P	15.071	P	16.1494	P	15.344	P	15.8797	P	17.6151	P	17.2599	P	14.6531	P
AFFX-DapX-3_at	15.011	P	15.346	P	15.1017	P	15.1912	P	15.4581	P	13.2569	P	15.9611	P	14.6603	P	14.0747	P	14.51	P	15.1122	P	13.9939	P	19.0825	P	17.7983	P	15.0776	P
AFFX-LysX-5_at	131.834	P	129.442	P	138.582	P	122.028	P	131.736	P	127.748	P	130.053	P	139.791	P	133.919	P	123.211	P	132.944	P	125.904	P	124.195	P	140.389	P	135.329	P
AFFX-LysX-M_at	165.49	P	160.99	P	185.025	P	163.283	P	164.823	P	168.897	P	167.673	P	172.823	P	168.176	P	165.561	P	173.419	P	172.249	P	157.902	P	166.427	P	173.151	P
AFFX-LysX-3_at	226.798	P	226.705	P	234.355	P	228.115	P	226.043	P	237.371	P	227.797	P	239.48	P	228.306	P	223.158	P	231.484	P	226.546	P	223.738	P	236.923	P	241.668	P
AFFX-PheX-5_at	40.8105	P	38.9809	P	48.9083	P	43.6094	P	43.3873	P	40.7621	P	46.1174	P	43.4091	P	42.5181	P	43.3416	P	45.2956	P	43.7215	P	41.3265	P	42.5752	P	51.4294	P
AFFX-PheX-M_at	52.4179	P	49.7824	P	52.8113	P	46.7984	P	46.2652	P	47.5671	P	51.02	P	53.004	P	49.3124	P	48.7753	P	50.1029	P	48.8058	P	41.0476	P	49.6203	P	52.5566	P
AFFX-PheX-3_at	51.1249	P	47.8034	P	49.098	P	45.3433	P	46.0627	P	43.2421	P	49.8457	P	46.8917	P	47.3199	P	47.6349	P	45.9775	P	48.8322	P	45.2041	P	47.532	P	46.3119	P
AFFX-ThrX-5_at	214.045	P	193.001	P	233.149	P	214.282	P	226.852	P	212.933	P	230.409	P	210.039	P	212.888	P	228.102	P	223.249	P	226.752	P	202.006	P	221.728	P	228.781	P
AFFX-ThrX-M_at	281.345	P	256.669	P	285.942	P	272.251	P	284.224	P	273.697	P	278.247	P	275.749	P	268.512	P	274.743	P	285.196	P	284.881	P	273.08	P	274.217	P	284.147	P
AFFX-ThrX-3_at	369.417	P	380.048	P	367.257	P	389.384	P	387.303	P	400.352	P	367.24	P	372.483	P	388.239	P	390.656	P	382.96	P	384.961	P	373.854	P	355.381	P	369.667	P
AFFX-TrpnX-5_at	5.0802	P	3.65827	P	4.12122	P	5.11485	P	5.14654	P	5.12076	P	4.30375	P	4.65358	P	3.6805	P	6.84595	P	5.61196	P	5.17767	P	8.9589	P	5.73675	P	5.53805	P
AFFX-TrpnX-M_at	3.05826	A	2.80121	A	3.72358	A	2.95989	A	3.62435	A	3.73734	A	3.84971	A	3.6078	A	2.8816	A	4.93827	A	3.73543	A	3.03403	A	5.72049	A	4.67986	A	3.42852	A
AFFX-TrpnX-3_at	5.92572	P	6.0282	P	5.97046	P	6.22737	P	6.11212	P	6.99394	P	5.7247	P	6.21336	P	6.45416	P	6.32326	P	6.18576	P	6.39328	P	5.28064	P	5.34902	P	6.10782	P
AFFX-r2-Ec-bioB-5_at	13.6823	P	11.9498	P	8.09859	P	10.2874	P	11.3873	P	13.4967	P	11.7345	P	9.65468	P	10.6549	P	15.4509	P	10.3734	P	10.542	P	13.5781	P	12.3213	P	7.15561	P
AFFX-r2-Ec-bioB-M_at	19.5042	P	11.8328	P	10.9111	P	13.5746	P	16.0711	P	18.2547	P	13.5083	P	12.0832	P	12.4591	P	18.5294	P	12.9003	P	12.6597	P	17.6356	P	11.7369	P	9.5026	P
AFFX-r2-Ec-bioB-3_at	16.7917	P	12.3398	P	9.37155	P	11.781	P	12.5838	P	16.4332	P	12.7316	P	10.7903	P	11.75	P	17.1837	P	10.427	P	10.4791	P	12.1537	P	11.5168	P	9.20984	P
AFFX-r2-Ec-bioC-5_at	25.9899	P	20.3452	P	19.6385	P	20.6274	P	24.142	P	24.1609	P	21.0524	P	19.0257	P	20.7257	P	27.7439	P	20.4115	P	22.1309	P	27.0211	P	20.1715	P	15.5592	P
AFFX-r2-Ec-bioC-3_at	38.0564	P	27.9594	P	24.0666	P	27.2991	P	32.6812	P	36.3263	P	29.5228	P	28.7377	P	32.3939	P	39.5833	P	34.19	P	26.7342	P	35.6347	P	25.7343	P	22.261	P
AFFX-r2-Ec-bioD-5_at	155.096	P	120.682	P	115.534	P	127.92	P	132.243	P	155.238	P	126.994	P	129.046	P	124.182	P	159.278	P	131.22	P	122.54	P	140.386	P	124.119	P	114.48	P
AFFX-r2-Ec-bioD-3_at	191.989	P	132.731	P	155.267	P	155.856	P	154.732	P	207.509	P	130.953	P	165.144	P	147.543	P	213.149	P	155.853	P	140.544	P	178.462	P	146.888	P	124.235	P
AFFX-r2-P1-cre-5_at	509.81	P	440.414	P	404.316	P	405.061	P	436.816	P	459.848	P	372.882	P	402.982	P	415.171	P	461.338	P	416.532	P	385.131	P	440.438	P	400.485	P	365.218	P
AFFX-r2-P1-cre-3_at	606.638	P	570.385	P	547.464	P	542.817	P	559.263	P	627.236	P	504.91	P	516.012	P	545.414	P	616.171	P	544.151	P	517.752	P	573.532	P	484.081	P	490.071	P
AFFX-r2-Bs-dap-5_at	10.8537	P	10.7569	P	12.1341	P	10.2666	P	10.8264	P	10.4152	P	12.2571	P	10.5499	P	11.5346	P	10.9491	P	10.2215	P	10.4342	P	8.42091	P	10.2339	P	10.075	P
AFFX-r2-Bs-dap-M_at	13.5114	P	13.8696	P	13.3164	P	11.0447	P	12.6808	P	11.0175	P	13.9528	P	13.1854	P	10.6549	P	12.7298	P	11.8738	P	12.4267	P	11.1937	P	13.6796	P	13.2832	P
AFFX-r2-Bs-dap-3_at	13.2244	P	13.1045	P	14.9927	P	12.9734	P	14.0055	P	11.1051	P	14.0756	P	13.6329	P	13.5452	P	13.7091	P	12.6058	P	15.5314	P	13.3809	P	16.8883	P	17.3836	P
AFFX-r2-Bs-lys-5_at	186.953	P	181.131	P	188.013	P	174.11	P	189.727	P	179.188	P	184.322	P	203.345	P	180.382	P	171.707	P	180.709	P	180.866	P	175.073	P	191.197	P	190.288	P
AFFX-r2-Bs-lys-M_at	180.575	P	207.595	P	213.169	P	193.229	P	204.862	P	188.569	P	201.848	P	208.752	P	200.341	P	192.771	P	201.762	P	202.817	P	197.524	P	206.275	P	221.18	P
AFFX-r2-Bs-lys-3_at	176.353	P	170.708	P	189.328	P	185.395	P	180.112	P	180.706	P	181.413	P	191.02	P	170.958	P	171.962	P	169.554	P	186.452	P	172.853	P	192.471	P	197.33	P
AFFX-r2-Bs-phe-5_at	53.1521	P	53.7895	P	56.5913	P	54.1641	P	55.3156	P	58.2658	P	61.4591	P	60.5376	P	54.527	P	53.8717	P	59.0109	P	57.9793	P	53.5747	P	59.5826	P	61.905	P
AFFX-r2-Bs-phe-M_at	80.8764	P	81.2232	P	82.4928	P	69.4725	P	74.3992	P	78.4858	P	83.2605	P	85.6436	P	75.2505	P	72.8148	P	79.6812	P	79.1355	P	73.5059	P	80.2753	P	85.0795	P
AFFX-r2-Bs-phe-3_at	87.89	P	91.2091	P	92.0045	P	87.559	P	81.0828	P	86.5143	P	90.0317	P	92.8418	P	83.7678	P	78.4507	P	94.2099	P	82.3215	P	88.4	P	93.5751	P	86.3374	P
AFFX-r2-Bs-thr-3_s_at	417.674	P	428.836	P	404.88	P	427.074	P	424.291	P	439.123	P	394.269	P	415.13	P	424.98	P	428.947	P	423.164	P	417.289	P	424.51	P	402.202	P	390.635	P
AFFX-r2-Bs-thr-M_s_at	425.621	P	400.863	P	419.594	P	407.672	P	424.469	P	401.225	P	399.183	P	391.478	P	425.94	P	421.567	P	434.618	P	410.747	P	382.005	P	386.529	P	402.735	P
AFFX-r2-Bs-thr-5_s_at	322.648	P	287.988	P	336.623	P	316.085	P	328.295	P	313.127	P	314.674	P	318.462	P	321.865	P	332.847	P	327.043	P	320.055	P	303.673	P	304.296	P	313.285	P
AFFX-b-ActinMur/M12481_5_at	197.621	P	156.28	P	156.979	P	233.029	P	206.703	P	187.672	P	185.418	P	196.427	P	192.542	P	239.237	P	181.965	P	188.23	P	219.235	P	180.054	P	182.151	P
AFFX-b-ActinMur/M12481_M_at	231.238	P	194.818	P	192.648	P	260.171	P	258.414	P	237.587	P	224.147	P	238.193	P	225.856	P	261.916	P	227.608	P	233.586	P	254.478	P	211.917	P	208.493	P
AFFX-b-ActinMur/M12481_3_at	257.082	P	250.146	P	213.159	P	283.56	P	281.926	P	248.135	P	251.056	P	265.583	P	263.917	P	276.981	P	254.532	P	254.675	P	256.657	P	242.201	P	245.888	P
AFFX-GapdhMur/M32599_5_at	324.428	P	422.358	P	327.213	P	389.302	P	393.686	P	348.034	P	375.121	P	356.77	P	386.373	P	374.182	P	379.236	P	361.691	P	371.32	P	386.8	P	367.007	P
AFFX-GapdhMur/M32599_M_at	274.043	P	364.624	P	271.538	P	328.833	P	327.436	P	302.253	P	316.216	P	297.482	P	321.551	P	327.819	P	314.081	P	306.786	P	309.556	P	319.036	P	292.922	P
AFFX-GapdhMur/M32599_3_at	253.852	P	309.351	P	241.912	P	285.836	P	285.536	P	262.485	P	280.841	P	262.356	P	280.125	P	276.36	P	270.962	P	268.375	P	259.142	P	260.49	P	248.802	P
AFFX-TransRecMur/X57349_5_at	0.862098	A	1.96928	A	0.744321	A	2.17786	A	1.86665	A	0.605473	A	2.98556	P	1.28204	P	0.583547	A	2.04463	A	1.0572	A	2.27182	M	3.4625	A	1.20785	A	1.38907	M
AFFX-TransRecMur/X57349_M_at	0.743037	A	1.34707	A	0.414085	A	2.45949	P	2.00897	A	0.73313	A	1.69668	A	1.29866	A	0.466843	A	2.34345	A	0.857778	A	1.40355	A	2.40826	A	0.28375	A	0.913607	A
AFFX-TransRecMur/X57349_3_at	3.47143	P	5.5861	P	2.59178	P	8.54381	P	5.84103	P	3.53571	P	7.55858	P	6.45391	P	2.84569	P	8.59449	P	6.85777	P	5.30487	P	10.3145	P	7.64418	P	3.00426	P
AFFX-PyruCarbMur/L09192_5_at	12.5641	P	13.1358	P	13.1176	P	14.0617	P	13.2517	P	13.5948	P	14.812	P	11.9921	P	12.3424	P	17.5097	P	13.4713	P	13.43	P	15.1831	P	14.9314	P	11.3703	P
AFFX-PyruCarbMur/L09192_MA_at	16.0449	P	13.3153	P	17.3053	P	14.9529	P	12.9825	P	14.4225	P	17.3419	P	17.013	P	14.4068	P	19.525	P	17.3756	P	16.1922	P	14.6247	P	14.5445	P	12.3888	P
AFFX-PyruCarbMur/L09192_MB_at	28.689	P	15.9478	P	27.2802	P	27.4129	P	25.3526	P	19.283	P	29.1637	P	17.2035	P	21.1925	P	26.7541	P	22.0662	P	22.575	P	22.8813	P	24.8327	P	17.0637	P
AFFX-PyruCarbMur/L09192_3_at	52.6999	P	54.7443	P	58.3083	P	63.9692	P	66.0215	P	53.7906	P	63.3598	P	51.201	P	62.8021	P	54.6348	P	60.8587	P	58.478	P	54.7776	P	66.6002	P	47.8688	P
AFFX-18SRNAMur/X00686_5_at	10.9704	P	6.43175	P	8.28509	P	62.588	P	184.746	P	19.1857	P	24.2674	P	12.9948	P	7.98907	P	13.4344	P	8.28117	P	26.6102	P	12.903	P	9.20125	P	20.1782	P
AFFX-18SRNAMur/X00686_M_at	9.401	P	3.35694	A	5.15618	P	36.537	P	59.4638	P	15.9338	P	16.7412	P	8.30327	P	7.49539	P	12.7188	P	7.85163	P	19.9084	P	9.53775	M	7.91007	P	12.952	P
AFFX-18SRNAMur/X00686_3_at	9.22823	P	6.62583	P	7.30111	P	47.5207	P	87.5921	P	16.4441	P	14.6799	P	8.38619	P	7.09147	P	10.4046	P	6.68757	P	18.5374	P	10.7021	P	8.82154	P	13.262	P
AFFX-MUR_b2_at	13.1877	P	15.6039	P	16.8856	P	15.6159	P	14.4683	P	19.5534	P	17.2387	P	16.1929	P	17.4676	P	16.8683	P	15.7094	P	14.137	P	16.1431	P	18.6931	P	13.1492	P
AFFX-MURINE_b1_at	11.4921	P	11.708	P	9.78243	P	13.0356	P	14.0485	P	13.0497	P	14.3684	P	12.6551	P	13.8503	P	15.582	P	12.5433	P	11.054	P	13.007	M	11.6155	P	12.0443	P
AFFX-MURINE_B2_at	456.228	P	542.019	P	483.224	P	513.274	P	539.648	P	526.777	P	483.762	P	509.87	P	491.659	P	515.509	P	497.159	P	493.814	P	483.751	P	494.711	P	460.2	P
1415670_at	17.7133	P	18.4506	P	15.2107	P	18.8988	P	19.0366	P	20.9584	P	21.0152	P	18.007	P	13.9401	P	24.2345	P	16.0302	P	18.2612	P	29.6065	P	22.1347	P	17.3765	P
1415671_at	39.5141	P	43.0359	P	38.2109	P	53.8031	P	51.1328	P	48.6603	P	55.474	P	54.9723	P	51.5203	P	62.3109	P	51.1472	P	53.032	P	57.0724	P	60.5204	P	60.1499	P
1415672_at	54.3029	P	66.6301	P	50.322	P	63.9898	P	62.0684	P	51.905	P	68.5589	P	66.8793	P	57.8209	P	62.8231	P	63.7137	P	59.3353	P	65.2103	P	73.4724	P	66.1699	P
1415673_at	4.60248	P	3.78967	P	2.89893	P	5.13565	P	4.12501	P	4.79801	P	5.6369	P	4.23864	P	3.89593	P	4.96129	P	2.75463	P	4.95041	P	3.15643	A	4.93082	P	3.94936	P
1415674_a_at	16.7978	P	24.0519	P	18.283	P	21.4966	P	22.8774	P	22.5015	P	25.1474	P	19.6386	P	20.0526	P	26.2639	P	22.8133	P	23.8	P	21.5056	P	26.5071	P	18.9076	P
1415675_at	11.4615	P	13.0343	P	8.10746	P	13.16	P	10.5891	P	13.3986	P	15.2173	P	10.2515	P	13.8683	P	17.9114	P	11.5435	P	14.6467	P	17.8308	P	14.5521	P	10.8516	P
1415676_a_at	66.9648	P	74.4736	P	61.2793	P	100.775	P	105.065	P	88.3172	P	97.2706	P	87.7924	P	95.1391	P	102.644	P	95.453	P	97.2695	P	104.983	P	104.703	P	92.5303	P
1415677_at	28.934	P	33.1129	P	23.6325	P	38.3236	P	42.257	P	29.8438	P	44.7029	P	36.7488	P	42.8412	P	49.3347	P	41.0169	P	40.8988	P	37.5954	P	51.4134	P	37.7004	P
1415678_at	35.7837	P	43.6031	P	36.1081	P	43.5888	P	38.427	P	41.0071	P	49.9812	P	42.5901	P	39.7178	P	45.2878	P	46.6239	P	45.3646	P	34.0311	P	48.334	P	45.292	P
1415679_at	73.1706	P	60.7442	P	48.4722	P	68.7718	P	69.5371	P	71.9244	P	81.467	P	67.8135	P	69.7039	P	89.5772	P	86.4049	P	80.0845	P	86.947	P	97.2166	P	88.7874	P
1415680_at	11.5473	P	12.2696	P	11.2074	P	13.0667	P	16.6624	P	15.7926	P	14.6422	P	11.5528	P	11.8577	P	14.6086	P	14.818	P	13.4569	P	19.3694	P	15.0983	P	8.29171	P
1415681_at	22.7657	P	20.5096	P	23.3464	P	25.6861	P	27.9542	P	26.5274	P	28.5096	P	23.3153	P	23.9839	P	33.2291	P	25.6579	P	26.1584	P	23.7764	P	27.7648	P	21.6304	P
1415682_at	15.6316	P	14.6428	P	13.1086	P	15.1187	P	17.3503	P	15.912	P	17.5013	P	18.388	P	14.5235	P	15.3089	P	17.1529	P	18.858	P	20.6378	P	14.8859	P	16.8505	P
1415683_at	35.1778	P	34.6775	P	30.3586	P	34.6055	P	38.0001	P	32.5535	P	39.439	P	37.4273	P	33.3273	P	43.9665	P	38.6859	P	37.9674	P	36.4955	P	40.5695	P	33.3922	P
1415684_at	23.6795	P	29.1214	P	20.6482	P	28.4673	P	27.7616	P	25.4953	P	31.7109	P	20.9057	P	24.1724	P	31.6665	P	26.1022	P	26.2913	P	31.4696	P	26.5374	P	21.2367	P
1415685_at	19.8606	P	22.4918	P	15.8562	P	20.8033	P	21.6871	P	21.034	P	22.5876	P	18.9346	P	23.4543	P	25.9333	P	24.0314	P	21.509	P	21.3832	P	23.7339	P	21.4586	P
1415686_at	36.8226	P	37.4227	P	36.6897	P	37.9002	P	37.4877	P	37.607	P	31.4813	P	35.6566	P	32.8606	P	43.227	P	32.105	P	35.8965	P	41.6253	P	36.4664	P	30.245	P
1415687_a_at	91.6799	P	83.2419	P	81.652	P	83.9861	P	75.9379	P	81.8146	P	87.1979	P	86.437	P	82.7357	P	84.0679	P	87.0047	P	82.4869	P	86.5885	P	89.7972	P	80.5696	P
1415688_at	39.0283	P	44.3043	P	38.4647	P	41.3488	P	43.5685	P	41.6459	P	45.2199	P	40.1743	P	43.8464	P	44.1539	P	46.3228	P	40.5909	P	42.1827	P	44.7397	P	38.7435	P
1415689_s_at	15.437	P	15.8384	P	13.7597	P	19.5923	P	19.5627	P	15.434	P	18.6065	P	16.5243	P	17.4047	P	19.3412	P	17.7319	P	16.6206	P	18.2826	P	19.891	P	14.4339	P
1415690_at	45.743	P	50.705	P	45.376	P	55.4945	P	54.5601	P	45.3791	P	61.0105	P	47.3631	P	61.1865	P	69.383	P	50.4127	P	52.8568	P	61.7892	P	63.0689	P	52.0408	P
1415691_at	20.5909	P	26.8918	P	21.2457	P	29.7801	P	32.927	P	21.5414	P	27.8457	P	18.8684	P	19.0652	P	26.4451	P	19.9576	P	25.8217	P	31.4898	P	25.848	P	28.8127	P
1415692_s_at	157.859	P	132.755	P	142.002	P	166.149	P	164.833	P	162.557	P	157.47	P	167.25	P	147.588	P	156.343	P	160.134	P	155.427	P	141.014	P	164.586	P	176.446	P
1415693_at	29.0833	P	30.9752	P	27.0853	P	38.5921	P	36.4308	P	38.023	P	35.7149	P	38.5692	P	31.5951	P	43.0707	P	41.3004	P	39.6844	P	45.5713	P	44.7094	P	38.459	P
1415694_at	4.01597	P	6.22995	P	3.92221	P	3.81406	P	4.0815	P	5.10964	P	5.3341	P	4.10584	P	2.60332	P	4.88068	P	3.5556	P	3.18059	P	6.6818	P	3.80507	P	2.07545	P
1415695_at	61.5324	P	75.7631	P	61.3845	P	77.8481	P	80.6586	P	67.3324	P	80.8896	P	74.394	P	76.8391	P	90.6248	P	82.9023	P	74.9627	P	82.0971	P	95.343	P	87.993	P
1415696_at	36.8523	P	42.587	P	36.3707	P	43.7849	P	44.3574	P	36.1555	P	42.342	P	38.6188	P	30.9937	P	44.8719	P	40.4763	P	40.9428	P	43.0879	P	42.5677	P	32.775	P
1415697_at	22.3505	P	28.0771	P	16.6303	P	29.1392	P	27.783	P	22.4153	P	22.2716	P	22.686	P	21.2284	P	30.291	P	25.2403	P	23.3208	P	29.0518	P	27.9087	P	18.9932	P
1415698_at	4.11704	A	5.10551	P	3.94815	P	4.54267	A	4.72295	A	6.55165	A	4.46127	A	4.49591	A	3.75231	A	4.01287	A	3.05176	A	4.47718	A	8.27301	A	4.65705	A	4.00361	M
1415699_a_at	32.5546	P	37.9106	P	36.6709	P	38.7986	P	49.5462	P	35.2371	P	44.5396	P	39.3966	P	38.6138	P	41.2347	P	50.4923	P	44.776	P	40.7687	P	48.213	P	41.0738	P
1415700_a_at	111.159	P	132.008	P	103.618	P	128.568	P	122.513	P	112.233	P	118.291	P	136.859	P	114.821	P	124.69	P	129.486	P	136.306	P	128.964	P	141.031	P	127.995	P
1415701_x_at	246.849	P	257.46	P	229.636	P	281.623	P	285.168	P	299.802	P	276.401	P	302.927	P	280.466	P	308.953	P	287.158	P	299.385	P	298.61	P	271.481	P	318.876	P
1415702_a_at	29.6447	P	26.1934	P	22.9496	P	28.2503	P	30.7676	P	28.1383	P	30.1025	P	28.4066	P	29.1538	P	28.2116	P	34.0481	P	29.2389	P	31.2382	P	34.0056	P	27.6641	P
1415703_at	22.8138	P	22.0765	P	19.2169	P	21.4449	P	24.7527	P	26.9464	P	26.8765	P	21.8248	P	22.3413	P	26.7541	P	26.8663	P	27.2655	P	26.1101	P	26.795	P	16.4671	P
1415704_a_at	38.0089	P	29.1057	P	29.0179	P	35.1426	P	33.1514	P	34.9806	P	35.1112	P	34.9946	P	30.6437	P	43.352	P	36.8685	P	36.3197	P	38.754	P	37.3446	P	28.9066	P
1415705_at	13.8837	P	14.4788	P	10.5433	P	12.5172	P	14.6513	P	11.0723	P	12.5039	P	12.0169	P	12.1898	P	14.4224	P	12.8557	P	11.2426	P	12.8198	P	12.5262	P	10.3127	P
1415706_at	68.4638	P	62.9163	P	60.0463	P	69.6889	P	66.0427	P	61.995	P	69.2558	P	63.1339	P	60.9532	P	70.6874	P	71.3822	P	69.8006	P	67.5884	P	68.2031	P	60.7792	P
1415707_at	14.2374	P	11.7392	P	9.57691	P	15.3362	P	14.1992	P	13.3005	P	14.3496	P	11.818	P	13.5182	P	14.8714	P	13.4088	P	11.9066	P	10.4822	P	14.2335	P	10.6835	P
1415708_at	12.405	P	12.5271	P	11.8279	P	11.0239	P	13.2841	P	12.6242	P	11.4491	P	9.96969	P	10.5921	P	13.3574	P	13.4088	P	10.3622	P	10.7858	P	12.7615	P	12.3958	P
1415709_s_at	13.4748	P	13.7369	P	13.2351	P	16.1442	P	16.6839	P	18.7311	P	15.8764	P	13.3677	P	14.8467	P	15.844	P	14.7734	P	15.6654	P	23.9085	P	15.5838	P	11.5246	P
1415710_at	11.9886	P	13.1514	P	9.62157	P	16.4136	P	13.5748	P	12.8752	P	15.4152	P	12.7794	P	14.0478	P	15.9313	P	14.7912	P	14.1012	P	17.9027	P	15.6065	P	12.2341	P
1415711_at	45.4009	P	29.8204	P	26.3526	P	29.6974	P	31.8047	P	37.1802	P	34.4798	P	30.567	P	31.8285	P	30.6298	P	33.8618	P	30.7153	P	35.8349	P	30.9916	P	27.2166	P
1415712_at	7.3586	P	10.5543	P	9.97021	P	9.00058	P	10.8588	P	10.2508	P	11.4111	P	10.8898	P	11.1307	P	9.84757	P	10.4002	P	8.90432	P	12.362	A	14.7873	P	9.92833	P
1415713_a_at	15.589	P	10.6323	P	9.88077	P	11.9573	P	9.98462	P	13.8781	P	12.6747	P	13.4671	P	8.27631	P	13.2364	P	12.82	P	14.6646	P	12.695	P	12.2227	P	8.5418	P
1415714_a_at	20.4522	P	22.5702	P	26.6029	P	17.6977	P	25.6204	P	19.8562	P	21.5087	P	22.8433	P	25.2225	P	27.7652	P	32.3978	P	32.1818	P	25.2587	P	21.7179	P	18.1166	P
1415715_at	8.14011	P	10.4219	P	6.37477	P	12.3514	P	8.05038	P	9.15334	P	9.71202	P	7.47404	P	7.23508	P	9.46799	P	6.90256	P	7.39746	P	8.64259	P	6.86159	P	5.64774	P
1415716_a_at	87.4152	P	95.7575	P	95.7728	P	98.8921	P	115.029	P	116.089	P	116.775	P	120.727	P	119.479	P	140.434	P	111.826	P	124.062	P	127.493	P	113.313	P	121.205	P
1415717_at	7.51384	P	10.2115	P	6.44518	P	9.4365	P	9.1422	P	11.2145	P	8.69534	P	8.08769	P	9.03029	P	9.43447	P	10.0963	P	9.30064	P	8.29415	A	11.8887	P	6.61036	M
1415718_at	21.4893	P	18.7011	P	17.8899	P	21.7657	P	22.931	P	23.547	P	24.953	P	22.4955	P	21.4348	P	28.7109	P	23.8269	P	23.729	P	24.8326	P	26.1056	P	22.347	P
1415719_s_at	34.7321	P	17.9498	P	17.4423	P	25.8205	P	23.7134	P	21.8327	P	23.7389	P	26.9497	P	19.7205	P	40.7438	P	31.1908	P	23.1876	P	25.0761	P	28.9313	P	24.4076	P
1415720_s_at	3.19827	P	6.01269	P	3.79262	P	4.62591	P	5.36365	P	5.3431	P	4.9621	P	3.69082	P	4.12034	M	5.24871	P	4.18479	P	4.75029	P	6.86279	P	4.77873	P	4.91554	P
1415721_a_at	23.5894	P	22.6172	P	20.0972	P	24.0623	P	26.8196	P	27.1183	P	28.657	P	28.1666	P	27.0356	P	32.237	P	27.8168	P	27.3895	P	27.4964	P	32.3624	P	22.6697	P
1415722_a_at	12.613	P	11.8562	P	9.79137	P	17.4699	P	17.1568	P	15.0317	P	14.6705	P	12.307	P	12.7732	P	16.8356	P	21.15	P	18.9738	P	20.9238	P	16.4257	P	11.6159	P
1415723_at	80.2206	P	98.0243	P	75.8525	P	112.175	P	89.0333	P	87.2167	P	91.1909	P	83.1062	P	97.8226	P	92.4366	P	100.125	P	97.0091	P	87.0633	P	95.1466	P	85.2891	P
1415724_a_at	48.5656	P	63.4693	P	48.0551	P	60.2788	P	61.1436	P	55.7276	P	64.99	P	61.0337	P	57.5426	P	60.4654	P	63.5104	P	61.7313	P	61.2396	P	67.6511	P	53.3749	P
1415725_at	4.09809	P	5.14425	P	3.12151	P	5.04204	P	6.27473	P	8.44954	P	4.56945	P	5.49162	P	5.10773	P	4.58071	P	4.6159	P	4.75939	P	7.87106	P	6.77041	P	3.67173	P
1415726_at	25.1025	P	21.8962	P	15.7562	P	19.406	P	19.4339	P	18.4605	P	17.8387	P	19.4647	P	18.6254	P	19.1032	P	22.3153	P	17.0399	P	29.3847	P	22.7183	P	17.5259	P
1415727_at	41.8692	P	46.4713	P	41.0904	P	50.3682	P	52.1229	P	43.4761	P	58.1008	P	46.0149	P	54.141	P	59.0488	P	49.9347	P	52.0943	P	59.059	P	62.4337	P	53.2643	P
1415728_at	8.37538	P	8.95015	P	8.0187	P	12.144	P	12.2713	P	8.41652	P	10.6582	P	10.293	P	9.79325	P	12.5092	P	11.8649	P	11.9694	P	10.2097	P	12.3669	P	12.966	P
1415729_at	19.1234	P	21.8101	P	15.5924	P	19.7062	P	21.4512	P	29.9081	P	20.9965	P	18.9678	P	20.7437	P	23.8063	P	22.0307	P	20.7712	P	24.7108	P	25.3934	P	20.886	P
1415730_at	10.2266	P	10.3284	P	4.9991	P	7.93119	P	8.95851	P	6.79499	P	6.9783	P	9.32307	P	6.10409	P	8.09995	P	7.75318	P	8.40852	P	10.5451	A	9.33794	P	9.5026	P
1415731_at	9.40717	P	5.40777	A	6.38357	P	6.11303	P	5.47218	P	7.94293	P	6.7845	P	5.83177	P	5.67324	P	7.98737	P	6.5711	P	7.79491	P	9.01158	P	7.46944	P	6.32107	P
1415732_at	29.6089	P	30.2996	P	25.241	P	28.7361	P	31.6764	P	29.179	P	30.7186	P	27.2974	P	25.7969	P	33.1869	P	27.8968	P	26.7342	P	32.7865	P	27.742	P	27.9168	P
1415733_a_at	21.0372	P	14.5334	P	9.10393	P	21.1552	P	15.0709	P	17.7455	P	19.5787	P	23.9942	P	17.8715	P	33.5876	P	22.5554	P	18.0741	P	21.9645	P	16.8807	P	18.5654	P
1415734_at	74.1655	P	79.4029	P	68.3308	P	76.2001	P	78.1766	P	70.2716	P	80.2498	P	75.8572	P	76.0583	P	77.1018	P	75.2587	P	75.6163	P	82.3107	P	79.2625	P	74.2413	P
1415735_at	25.4384	P	26.3582	P	21.6966	P	28.7671	P	29.4414	P	25.4093	P	27.9379	P	28.4232	P	24.0287	P	32.3954	P	28.2431	P	27.5754	P	27.4156	P	29.1359	P	26.5747	P
1415736_at	35.0233	P	41.5553	P	35.9768	P	37.9312	P	43.9417	P	36.2409	P	49.9451	P	41.7462	P	43.0028	P	48.3296	P	43.6748	P	44.1082	P	46.1566	P	50.2634	P	45.6882	P
1415737_at	20.7116	P	23.95	P	19.1985	P	23.7107	P	19.0044	P	17.648	P	20.7729	P	21.593	P	18.5447	P	22.7234	P	20.7585	P	19.8194	P	21.8116	P	20.74	P	14.9714	P
1415738_at	21.5495	P	19.6796	P	22.1385	P	21.0413	P	27.8258	P	22.9435	P	25.3788	P	23.9114	P	24.3967	P	24.181	P	26.3599	P	23.4717	P	24.1828	P	28.6738	P	22.347	P
1415739_at	10.8169	P	10.1804	P	12.8376	P	12.7764	P	12.0666	P	14.8142	P	14.6516	P	11.0887	P	11.5076	P	20.5073	P	15.8698	P	14.3695	P	12.5806	P	11.699	P	10.0401	P
1415740_at	34.8272	P	35.401	P	33.7759	P	35.6694	P	36.4415	P	31.6115	P	38.9195	P	37.3032	P	36.1815	P	44.9031	P	35.148	P	38.6455	P	32.4951	P	35.6942	P	31.0707	P
1415741_at	11.6945	P	13.651	P	9.96127	P	12.6417	P	12.7024	P	11.5427	P	12.428	P	12.8208	P	10.3857	P	10.6603	P	12.5612	P	11.5029	P	14.7385	P	14.1652	P	10.9707	P
1415742_at	22.9401	P	25.6991	P	22.3965	P	25.0966	P	30.1795	P	27.4512	P	30.9025	P	23.042	P	30.1231	P	34.2619	P	28.5451	P	25.6001	P	32.0831	P	28.5905	P	23.4376	P
1415743_at	10.995	P	7.6202	P	10.0328	P	12.2269	P	10.6646	P	8.43854	P	13.1391	P	6.62809	P	12.1001	P	11.4481	P	9.17562	P	9.82267	P	12.955	A	13.2092	P	11.3071	P
1415744_at	28.9399	P	29.4592	P	28.3112	P	30.3898	P	26.8517	P	30.5619	P	31.0587	P	26.0971	P	32.6452	P	32.4376	P	28.9625	P	27.6905	P	35.885	P	31.5672	P	27.6713	P
1415745_a_at	10.9397	P	11.6534	P	10.2208	P	10.3393	P	10.848	P	11.9799	P	12.5893	P	10.0029	P	11.4269	P	12.3989	P	11.0523	P	12.2385	P	15.4414	P	13.4975	P	12.1076	P
1415746_at	11.3142	P	11.4351	P	11.3062	P	10.0591	P	11.1608	P	11.8816	P	12.4565	P	11.3042	P	11.759	P	12.7078	P	12.1595	P	11.0002	P	11.9452	A	13.4292	P	11.3703	P
1415747_s_at	49.7428	P	52.7717	P	37.9573	P	45.9212	P	44.6772	P	50.4741	P	52.049	P	44.7409	P	42.195	P	54.0368	P	48.1113	P	48.4549	P	44.6481	P	48.0087	P	41.4979	P
1415748_a_at	17.8466	P	14.8694	P	13.7326	P	18.9712	P	16.0604	P	17.0517	P	20.2414	P	14.3289	P	16.9829	P	22.5195	P	16.85	P	19.4456	P	20.413	P	23.8172	P	14.646	P
1415749_a_at	19.4679	P	18.1767	P	18.2647	P	22.5831	P	21.1723	P	21.1095	P	23.0892	P	20.5164	P	20.4475	P	24.6837	P	22.3153	P	21.8555	P	28.3553	P	23.1579	P	20.6286	P
1415750_at	4.54582	P	3.01724	A	3.93086	P	4.40739	P	5.76511	P	4.51941	P	4.80518	P	3.48328	P	4.27294	P	6.03836	P	6.17679	P	5.70432	P	5.00101	A	7.53022	A	3.02442	P
1415751_at	34.304	P	34.2686	P	29.5018	P	36.9605	P	36.0143	P	42.7315	P	38.883	P	39.5207	P	35.1404	P	39.667	P	42.6915	P	37.7736	P	37.2855	P	49.4236	P	32.9637	P
1415752_at	50.5663	P	48.2212	P	42.2405	P	70.3586	P	60.8991	P	55.9286	P	61.9076	P	56.8412	P	63.6996	P	69.5563	P	56.8975	P	61.6788	P	68.3316	P	68.0972	P	54.1567	P
1415753_at	26.3135	P	32.4605	P	27.6051	P	33.3761	P	33.0125	P	29.5329	P	38.2173	P	32.4209	P	40.3281	P	46.1816	P	36.363	P	39.8956	P	44.9063	P	53.7434	P	31.2519	P
1415754_at	17.8345	P	19.5386	P	24.8802	P	26.4927	P	33.9528	P	31.7935	P	30.0473	P	26.1716	P	27.969	P	32.4904	P	23.0534	P	29.4865	P	34.2217	P	27.4769	P	29.3911	P
1415755_a_at	19.6975	P	13.1904	P	13.8593	P	17.4596	P	18.6608	P	16.0532	P	20.1481	P	20.2349	P	17.7458	P	20.3779	P	17.4023	P	18.5374	P	23.4307	P	17.7832	P	21.3011	P
1415756_a_at	10.4911	P	9.59625	P	8.28509	P	11.6359	P	13.6502	P	11.8269	P	12.3331	P	11.0887	P	11.8487	P	16.2039	P	12.1327	P	12.1667	P	13.4536	P	11.6686	P	10.1309	P
1415757_at	19.5163	P	16.8547	P	16.7215	P	24.3933	P	21.065	P	21.768	P	23.1078	P	16.7397	P	15.5288	P	24.5126	P	17.7051	P	22.5573	P	21.0055	P	20.7628	P	12.7196	P
1415758_at	6.26294	P	8.83343	P	6.46279	P	8.30501	P	6.98978	P	7.77759	P	9.12744	P	6.68615	P	5.83481	P	8.95332	P	7.15333	P	6.72826	P	11.3191	P	7.88728	P	6.0322	P
1415759_a_at	23.6255	P	20.1885	P	17.0407	P	23.359	P	25.0634	P	30.4655	P	24.7678	P	27.0905	P	20.6808	P	25.3569	P	27.2927	P	25.8128	P	27.1931	P	24.6659	P	28.6392	P
1415760_s_at	84.6345	P	102.948	P	68.542	P	85.5513	P	95.5377	P	84.784	P	101.046	P	88.9163	P	83.0498	P	86.32	P	77.2715	P	92.3114	P	100.485	P	101.651	P	83.119	P
1415761_at	16.5368	P	19.9301	P	18.5026	P	21.5587	P	23.992	P	21.3687	P	22.8849	P	19.4647	P	22.3413	P	27.6482	P	22.2263	P	20.8512	P	24.2235	P	25.7798	P	19.9639	P
1415762_x_at	17.3739	P	19.8675	P	21.7426	P	22.3037	P	23.1989	P	24.8606	P	27.172	P	22.0815	P	20.4475	P	27.0629	P	23.6402	P	22.8503	P	23.4917	P	22.1196	P	23.2294	P
1415763_a_at	22.9461	P	23.2992	P	22.4518	P	28.1779	P	27.8579	P	27.462	P	29.4675	P	26.1467	P	25.1417	P	31.9835	P	28.0744	P	30.0789	P	31.892	P	29.5449	P	24.6665	P
1415764_at	35.5699	P	40.327	P	33.2054	P	39.7899	P	43.9523	P	42.3697	P	43.4867	P	39.4462	P	35.6968	P	44.8094	P	42.8864	P	33.8944	P	41.4062	P	42.2876	P	40.8544	P
1415765_at	10.0173	P	10.7569	P	10.6957	P	11.5425	P	13.5102	P	12.9188	P	10.6582	P	8.62664	P	11.8577	P	13.5003	P	11.472	P	10.8744	P	14.8833	P	10.9551	P	8.45146	P
1415766_at	19.3954	P	16.9486	P	15.3652	P	22.2623	P	19.0474	P	15.6839	P	20.372	P	19.1417	P	18.1766	P	23.0239	P	19.4414	P	20.5666	P	21.5668	P	20.831	P	13.0858	P
1415767_at	21.5435	P	25.6206	P	21.8899	P	27.2268	P	21.9016	P	28.0095	P	29.7345	P	30.8401	P	23.1132	P	28.5197	P	34.1368	P	25.5558	P	21.8014	P	29.9085	P	22.9926	P
1415768_a_at	33.3999	P	32.3661	P	35.1895	P	37.2703	P	32.0185	P	42.1781	P	45.5373	P	36.4509	P	41.3423	P	44.2892	P	37.6487	P	37.1833	P	45.1346	P	50.6492	P	37.7733	P
1415769_at	12.2948	P	14.5334	P	8.08971	P	12.4861	P	10.9127	P	11.1489	P	16.6003	P	13.4589	P	11.9924	P	15.7676	P	15.549	P	14.4947	P	20.1267	P	13.6037	P	12.4592	P
1415770_at	7.20327	P	5.74119	P	3.92221	A	4.91722	A	4.99452	P	5.88703	P	6.21164	P	3.5829	P	4.4794	A	6.2891	P	5.01088	P	5.35937	M	7.03296	A	6.0028	P	3.81385	P
1415771_at	31.3391	P	32.9006	P	27.5865	P	41.6172	P	36.5589	P	31.0761	P	38.8192	P	43.4753	P	33.8928	P	43.227	P	38.553	P	38.4342	P	41.4759	P	39.9866	P	52.1734	P
1415772_at	2.8479	P	2.12316	P	2.50669	P	2.31348	P	2.61024	M	2.70407	P	2.37447	P	3.67421	P	3.46507	P	4.18707	P	2.00637	P	2.73139	P	2.64012	A	2.98312	A	1.90968	P
1415773_at	22.4528	P	26.4367	P	21.3285	P	28.5811	P	27.0337	P	27.2472	P	30.5256	P	34.2994	P	27.9241	P	28.7427	P	29.1845	P	28.5843	P	32.4549	P	30.7416	P	42.1198	P
1415774_at	2.26541	A	1.44681	A	2.07445	A	1.3321	A	3.09039	A	2.9293	A	1.5233	A	1.81395	A	0.691273	A	3.68675	A	1.91612	A	3.59225	A	2.51877	A	2.054	A	1.73776	A
1415775_at	41.6563	P	43.414	P	32.3084	P	46.6023	P	44.0269	P	40.7621	P	47.1409	P	44.1122	P	46.6916	P	51.3523	P	47.5093	P	42.3853	P	47.7327	P	49.2193	P	51.4662	P
1415776_at	51.7363	P	70.3217	P	50.8916	P	66.0718	P	69.7283	P	59.3862	P	67.8439	P	49.3566	P	67.8551	P	64.0822	P	66.7623	P	67.9243	P	61.2985	P	84.4395	P	36.3887	P
1415777_at	0.676662	A	1.2474	A	0.493952	A	0.15854	A	0.202617	A	0.523949	A	0.356286	A	1.37348	A	0.0718286	A	1.3917	A	1.10249	A	1.02239	A	1.66248	A	1.07816	A	0.239723	A
1415778_at	59.5313	P	67.1912	P	52.2313	P	62.0313	P	61.7389	P	62.0795	P	70.1757	P	69.2025	P	58.5389	P	71.2373	P	72.1064	P	71.0219	P	68.8887	P	72.467	P	61.0828	P
1415779_s_at	120.884	P	72.5517	P	66.3543	P	102.165	P	80.0222	P	65.6563	P	91.3236	P	126.625	P	50.3804	P	114.319	P	91.0707	P	78.6653	P	88.5066	P	65.035	P	62.4756	P
1415780_a_at	2.45786	A	1.68484	A	0.711814	A	1.60374	A	3.4065	A	2.2637	A	1.4005	A	1.43166	A	1.10422	A	3.5115	A	0.548994	A	1.60737	A	1.40382	A	2.41203	A	2.0489	A
1415781_a_at	117.428	P	107.484	P	80.6183	P	114.819	P	102.631	P	115.641	P	122.645	P	109.905	P	122.153	P	142.654	P	116.379	P	118.951	P	136.958	P	105.987	P	101.506	P
1415782_at	51.942	P	50.3817	P	43.0425	P	63.526	P	58.2834	P	59.7666	P	64.0587	P	55.2534	P	54.5629	P	64.9108	P	53.5185	P	59.5102	P	54.9057	P	58.0095	P	53.1979	P
1415783_at	59.0746	P	69.8157	P	53.2678	P	65.9893	P	66.4889	P	55.7064	P	68.7287	P	62.2988	P	64.5702	P	69.3932	P	67.6458	P	66.2307	P	62.319	P	74.372	P	66.2367	P
1415784_at	10.995	P	16.933	P	11.0637	P	19.375	P	18.0916	P	16.1075	P	20.2787	P	13.9394	P	14.5415	P	18.6919	P	18.097	P	15.1294	P	15.3897	P	16.8656	P	15.8995	P
1415785_a_at	41.6327	P	42.1066	P	36.3238	P	51.5752	P	52.3784	P	49.2438	P	51.9588	P	52.8303	P	45.8569	P	56.3652	P	51.041	P	49.2971	P	52.193	P	55.0596	P	53.4338	P
1415786_at	1.3277	A	1.40077	A	0.793178	A	1.4366	A	0.62434	A	2.63643	A	1.18465	A	1.74747	A	1.23887	A	2.34345	A	0.903123	A	0.356091	A	2.61807	A	1.01711	A	0.383328	A
1415787_at	34.0959	P	25.6677	P	25.3428	P	41.3178	P	32.414	P	34.0188	P	38.6642	P	32.7022	P	32.9414	P	46.2647	P	35.1037	P	38.2756	P	37.6754	P	42.5525	P	34.7803	P
1415788_at	19.1355	P	22.7505	P	18.7223	P	20.8861	P	21.2152	P	20.0184	P	21.5367	P	21.1458	P	18.4369	P	26.2532	P	19.7618	P	21.7045	P	25.4716	P	20.5429	P	16.6162	P
1415789_a_at	11.7067	P	10.9128	P	10.5523	P	13.2014	P	12.6485	P	10.3823	P	13.1959	P	9.81219	P	6.71447	P	14.7948	P	14.0868	P	15.6029	P	11.4862	P	14.4687	P	6.32795	P
1415790_at	5.73814	P	13.1358	P	8.1341	P	8.23233	P	7.79075	P	10.3385	P	10.7536	P	6.95156	P	9.38933	P	15.0027	P	13.9084	P	10.8475	P	10.3145	P	7.591	P	8.77125	P
1415791_at	10.5772	P	13.6432	P	8.15186	P	11.2417	P	11.8078	P	9.28518	P	10.7345	P	8.87538	P	8.11474	P	11.9239	P	9.8461	P	9.17457	P	13.6092	P	12.4048	P	9.73982	P
1415792_at	8.67848	P	6.61807	P	6.69185	P	8.75144	P	6.89231	P	7.47979	P	12.2667	P	8.8505	P	8.2404	P	11.747	P	5.79131	P	12.6776	P	6.32996	P	7.91007	P	9.36315	P
1415793_at	70.3056	P	73.2555	P	63.0491	P	77.5185	P	61.335	P	68.0596	P	73.3518	P	69.0619	P	64.8574	P	70.9624	P	63.2188	P	67.0601	P	70.3834	P	73.7824	P	61.1568	P
1415794_a_at	16.2393	P	23.6677	P	18.5117	P	18.7228	P	23.1882	P	23.5254	P	22.1414	P	21.9573	P	19.9897	P	17.7269	P	18.1415	P	16.335	P	20.8012	P	25.4843	P	24.983	P
1415795_at	7.33997	P	10.983	P	7.3188	P	10.0591	P	9.08817	P	10.3494	P	9.30966	P	8.5686	P	9.24572	P	12.0123	P	9.91761	P	9.16556	P	10.5346	P	10.2415	P	10.2148	P
1415796_at	63.3505	P	60.2782	P	47.8088	P	60.6396	P	56.6242	P	55.516	P	59.1161	P	60.0083	P	54.9668	P	59.3877	P	62.715	P	58.233	P	58.0955	P	63.1899	P	56.3565	P
1415797_at	0.835683	A	0.933464	A	0.39023	A	1.16484	A	1.83379	A	0.289356	A	1.44147	A	0.516797	A	1.08626	A	1.01068	A	0.585367	A	0.629552	A	1.95311	A	2.18352	A	0.414806	A
1415798_at	1.4189	A	0.742426	A	0.638877	A	0.746266	A	0.413959	A	0.453861	A	1.2876	A	0.358606	A	1.96599	A	1.99664	A	0.202513	A	1.18066	A	0.846242	A	2.54912	A	0.656257	A
1415799_at	19.4679	P	22.9935	P	18.8779	P	24.2279	P	25.6525	P	24.2686	P	25.2585	P	24.8635	P	21.8028	P	25.8372	P	26.9108	P	23.6048	P	23.817	P	25.5525	P	22.7199	P
1415800_at	2.83514	P	3.04039	P	1.83851	P	2.48035	P	3.25393	P	2.25238	P	2.91568	P	3.09307	P	1.87622	P	2.74709	P	3.7624	P	2.65795	P	3.00298	P	3.39414	P	4.77906	P
1415801_at	1.93715	A	2.77036	A	1.31192	A	3.36624	A	4.05974	A	0.871864	A	2.46495	A	0.932802	A	0.610479	A	4.02449	A	3.43868	A	2.57529	A	4.75316	A	4.5962	A	3.03786	A
1415802_at	25.2105	P	27.6297	P	26.3711	P	31.3406	P	23.9277	P	29.6616	P	35.7332	P	34.738	P	25.8328	P	33.2607	P	31.0932	P	34.8824	P	35.2741	P	36.6178	P	28.054	P
1415803_at	1.39286	A	3.92885	A	2.1928	A	3.88694	A	1.81188	A	2.1052	A	4.12629	A	2.71109	A	2.54049	A	3.12449	A	2.8717	A	3.11649	A	3.48432	A	3.54635	A	2.27495	A
1415804_at	0.442732	A	0.666112	A	1.95635	A	0.452775	A	1.52686	A	0.477247	A	2.10228	A	1.46491	A	2.94443	A	1.12189	A	3.18676	A	2.17053	A	2.2754	A	1.36038	A	2.40827	A
1415805_at	1.29508	A	1.82317	A	3.22444	A	2.69931	A	2.65392	A	3.46844	A	3.23469	A	2.5616	A	2.49561	A	3.03035	A	2.35814	A	1.41282	A	5.84899	A	3.72137	A	0.816784	A
1415806_at	2.25257	A	2.04621	A	1.05549	A	3.09536	M	3.13401	A	1.44561	A	2.68564	A	2.63635	A	0.179563	A	0.748842	A	1.29259	A	2.61203	A	2.06445	A	0.864473	A	2.63544	A
1415807_s_at	17.6406	P	14.7365	P	11.8459	P	15.6056	P	12.3575	P	16.9541	P	19.476	P	16.7231	P	13.4823	P	20.4427	P	17.3756	P	16.2458	P	19.2772	P	15.0604	P	12.8181	P
1415808_at	0.266679	A	0.0744287	A	0.0496604	A	0.232208	A	0.380667	A	0.134755	A	0.0933735	A	0.166971	A	0.197519	A	0.288287	A	0.0924878	A	0.251589	A	0.249367	A	0.214861	A	0.221167	A
1415809_at	1.44493	A	0.376817	A	1.51175	A	1.86478	A	0.546914	A	0.582205	A	0.280696	A	1.20721	A	0.314227	A	0.559246	A	0.34865	A	0.478977	A	0.392372	A	0.344953	A	0.446362	A
1415810_at	0.556705	A	0.293352	A	0.17073	A	0.30579	A	0.823077	A	0.253879	A	0.204373	A	0.583382	A	0.215474	A	1.79206	A	0.193362	A	1.67213	A	1.42637	A	0.971327	A	0.509686	A
1415811_at	0.177484	A	0.270618	A	1.13798	A	1.23802	A	0.358458	A	0.218298	A	0.420623	A	0.23365	A	0.215474	A	0.27515	A	0.239094	A	0.251589	A	2.59602	A	0.543717	A	0.3394	A
1415812_at	6.50617	P	5.34576	P	5.75114	P	4.49064	P	5.47218	P	6.15306	P	4.7561	M	4.9855	P	3.9857	M	6.23216	P	4.73262	P	4.94132	P	4.92562	A	5.5619	P	5.16152	P
1415813_at	20.8805	P	19.6874	P	13.7507	P	19.5923	P	18.3494	P	17.3336	P	20.0828	P	17.2449	P	15.475	P	23.592	P	18.7737	P	18.858	P	20.2494	P	18.7689	P	13.5582	P
1415814_at	13.5786	P	13.4636	P	10.947	P	14.6628	P	14.0808	P	14.7272	P	13.4326	P	11.5777	P	11.2114	P	15.5165	P	14.7288	P	13.6001	P	18.7237	P	15.5155	P	16.5452	P
1415815_at	0.888491	A	0.841724	A	0.232745	A	0.400303	A	0.569045	A	0.547267	A	0.441989	A	1.78902	A	0.188541	A	0.61006	A	1.18398	A	1.84773	A	0.742544	A	2.20637	A	0.566896	A
1415816_at	21.7363	P	23.95	P	19.5285	P	27.2371	P	22.5557	P	23.784	P	27.1166	P	25.7328	P	22.5927	P	33.4927	P	27.1595	P	28.7878	P	30.2717	P	27.3708	P	24.8679	P
1415817_s_at	21.0252	P	15.6898	P	15.0563	P	23.7831	P	22.8452	P	24.1178	P	26.1188	P	17.7751	P	18.3741	P	30.7251	P	22.1285	P	21.6778	P	18.3955	P	19.6711	P	25.1197	P
1415818_at	24.6224	P	27.4648	P	19.0336	P	23.8451	P	23.7563	P	22.5554	P	30.1577	P	20.1438	P	22.1977	P	25.6452	P	26.2444	P	19.5613	P	22.1582	P	21.8543	P	22.8993	P
1415819_a_at	20.3375	P	25.0558	P	19.8128	P	29.0049	P	26.7554	P	24.5054	P	27.3751	P	24.5324	P	23.2928	P	22.9059	P	21.9773	P	26.0875	P	30.6745	P	27.3178	P	22.6841	P
1415820_x_at	18.3673	P	23.997	P	24.2237	P	25.1173	P	29.4735	P	25.4738	P	29.09	P	30.7242	P	19.4871	P	27.5418	P	29.6195	P	25.4849	P	27.1931	P	32.6729	P	32.2525	P
1415821_at	32.5784	P	40.201	P	31.1137	P	35.4525	P	36.1104	P	39.1959	P	45.1927	P	39.3469	P	34.8352	P	38.3374	P	36.3276	P	37.245	P	33.6298	P	43.3018	P	42.7712	P
1415822_at	4.07283	P	4.6485	P	3.06152	P	4.99003	P	2.86132	A	2.97431	A	4.47111	P	3.54969	P	3.1868	M	3.42958	P	4.2926	P	3.82062	P	7.17112	M	3.72898	P	3.1724	P
1415823_at	2.7713	A	3.47281	A	1.68741	A	2.76186	A	2.53379	A	2.17315	A	3.07533	A	3.46668	A	1.84929	A	3.31239	A	1.93417	A	1.93081	A	0.995218	A	2.32825	A	2.31492	A
1415824_at	1.74334	P	1.96159	A	2.59178	P	3.75158	P	3.21032	P	2.96306	M	2.91568	P	2.26258	P	2.65719	P	2.02064	A	2.73661	P	3.71103	P	4.42916	P	3.33326	P	2.65552	P
1415825_s_at	12.7109	P	10.7647	P	9.78243	P	14.1032	P	13.1009	P	13.5403	P	16.9572	P	12.7048	P	12.6027	P	14.3347	P	11.9899	P	14.8523	P	15.6892	P	15.1893	P	11.8195	P
1415826_at	16.4882	P	10.866	P	13.9861	P	20.9999	P	18.0593	P	17.648	P	19.7655	P	19.092	P	21.1655	P	23.6242	P	16.6273	P	19.5168	P	19.6458	P	20.9068	P	18.43	P
1415827_a_at	110.779	P	137.284	P	105.5	P	139.742	P	142.863	P	124.097	P	128.07	P	133.646	P	109.328	P	123.211	P	121.159	P	132.903	P	115.213	P	118.562	P	112.304	P
1415828_a_at	84.5128	P	110.166	P	84.3882	P	110.581	P	105.393	P	100.52	P	104.024	P	107.856	P	90.4183	P	100.57	P	100.539	P	105.51	P	89.3101	P	101.379	P	91.9374	P
1415829_at	10.6141	P	10.718	P	9.34477	P	11.8018	P	12.6162	P	12.1328	P	12.2287	P	14.9171	P	8.66227	P	14.3676	P	10.0517	P	12.4088	P	13.3082	P	10.2947	P	10.8936	P
1415830_at	5.98821	P	7.66684	P	5.43586	P	3.79323	P	8.62346	P	6.78393	P	6.30886	P	5.98109	P	5.26033	P	6.32326	P	6.58901	P	4.79578	P	3.95235	A	6.17002	P	5.03848	P
1415831_at	52.1535	P	76.6966	P	49.7146	P	69.3076	P	66.6376	P	59.756	P	70.4792	P	58.6191	P	56.4387	P	75.8535	P	63.7756	P	67.9592	P	70.2369	P	69.9042	P	60.2831	P
1415832_at	0.0869344	A	0.134584	A	0.406128	A	0.326801	A	0.0681694	A	0.0744201	A	0.0592992	A	0.500149	A	0.0897848	A	0.366577	A	0.175052	A	0.0398382	A	0.140099	A	0.0999243	A	0.0750428	A
1415833_x_at	214.157	P	239.568	P	210.817	P	242.098	P	261.27	P	245.16	P	256.074	P	254.533	P	255.508	P	282.192	P	250.088	P	264.052	P	263.096	P	252.876	P	287.042	P
1415834_at	22.8017	P	12.6519	P	9.46081	P	11.2417	P	18.2312	P	13.8781	P	22.8384	P	23.928	P	19.7743	P	15.6257	P	23.7914	P	18.9203	P	14.7282	P	28.3026	P	18.5369	P
1415835_at	1.05953	A	0.323684	A	1.31192	A	0.368809	A	0.491554	A	2.1052	A	1.72721	A	0.76644	A	1.4992	A	1.34284	A	2.56544	A	0.327645	A	3.34238	A	1.95495	A	1.04322	A
1415836_at	0.676662	A	2.70096	A	1.4617	A	1.09163	A	0.513704	A	2.85052	A	1.11241	A	1.14901	A	0.592524	A	0.366577	A	0.776119	A	0.450668	A	1.9754	A	2.77755	A	0.733168	A
1415837_at	0.676662	A	0.849366	A	0.350592	A	0.368809	A	0.236078	A	0.110708	A	0.302359	A	0.0919105	A	0.224452	A	0.340575	A	0.211662	A	1.24573	A	0.603425	A	0.604839	A	0.171944	A
1415838_at	43.9667	P	72.5754	P	51.2336	P	69.9362	P	70.7157	P	71.1034	P	72.6653	P	69.6902	P	62.452	P	77.3047	P	70.4195	P	76.113	P	70.5299	P	76.7758	P	73.675	P
1415839_a_at	43.3998	P	57.9726	P	49.2971	P	52.7304	P	53.9323	P	62.1851	P	64.8378	P	74.2783	P	56.3489	P	63.7752	P	62.3349	P	66.0298	P	61.9854	P	65.9499	P	74.3606	P
1415840_at	207.827	P	235.697	P	177.086	P	277.88	P	276.26	P	240.214	P	288.575	P	276.665	P	305.46	P	320.478	P	313.232	P	282.935	P	347.779	P	319.127	P	328.669	P
1415841_at	15.8991	P	19.8988	P	19.7211	P	25.7895	P	19.2836	P	19.7589	P	19.9801	P	16.342	P	19.4961	P	22.2939	P	26.7153	P	21.8822	P	28.0725	P	23.6429	P	20.4784	P
1415842_at	6.89853	P	7.98558	P	5.02526	P	6.64307	P	6.91397	M	7.45772	P	6.95893	A	5.50822	P	5.30521	P	7.67174	P	8.01273	M	7.11724	P	9.76892	P	7.86449	M	5.64774	A
1415843_at	2.18188	A	0.582245	A	1.91424	A	0.463267	A	0.546914	A	1.52551	A	2.475	A	1.63944	A	1.75055	A	2.4387	A	1.55483	A	0.441225	A	0.915111	A	1.52813	A	1.89643	A
1415844_at	0.0869344	A	0.48325	A	0.398176	A	0.0952981	A	0.0342851	A	0.0253706	A	0.367035	A	0.183644	A	0.0179584	A	0.0731163	A	0.055663	A	0.0593853	A	0.73099	A	0.0538783	A	0.0337532	A
1415845_at	1.8274	A	3.5578	P	1.28702	M	1.44705	M	2.53379	P	2.56874	P	1.81868	P	1.3236	P	1.57999	A	1.2939	A	1.51868	A	3.93929	A	2.52981	A	2.21399	P	1.74436	A
1415846_a_at	0.980694	A	0.172295	A	0.0350202	A	0.116392	A	0.135542	A	0.790997	A	0.127005	A	0.108596	A	0.996493	A	0.141838	A	0.293903	A	0.117509	A	0.5568	A	0.383193	A	0.129244	A
1415847_at	2.45146	A	2.36185	A	1.94793	A	1.26938	A	3.14491	A	4.66432	A	2.93565	A	0.216983	A	3.492	A	0.723704	A	1.99735	A	2.64877	A	2.61807	A	5.46307	A	1.44154	A
1415848_at	0.39557	A	3.70464	A	1.57859	A	4.23046	A	0.823077	A	3.24403	A	2.14268	A	3.07646	A	0.879792	A	2.47437	A	4.31056	A	2.48339	A	2.41932	A	1.15445	A	0.56053	A
1415849_s_at	11.0748	P	19.6247	P	11.0637	P	17.035	P	15.2323	P	14.9882	P	20.3254	P	11.9755	P	15.1608	P	16.5962	P	18.2751	P	14.1907	P	17.6151	A	17.8287	P	14.3491	P
1415850_at	3.34445	A	4.25374	A	3.63733	A	3.75158	A	3.36291	A	4.7089	A	3.39377	A	3.35045	A	4.37168	A	5.31759	A	3.36671	A	3.40024	A	6.63919	A	3.97245	A	3.40828	A
1415851_a_at	19.1778	P	22.8446	P	16.439	P	32.4669	P	31.1846	P	21.563	M	32.3809	P	24.8884	P	23.7505	P	18.7461	P	21.9595	P	33.1177	P	18.7648	A	29.4313	P	18.544	P
1415852_at	16.8403	P	18.8811	P	14.1673	P	22.8417	P	18.2634	P	19.6183	P	25.4714	P	24.491	P	21.0937	P	27.4567	P	22.5021	P	24.2968	P	31.6608	P	21.2631	P	20.507	P
1415853_at	7.79305	A	9.75977	A	10.3014	A	10.0488	A	8.01793	A	7.72246	A	10.41	A	7.88038	A	8.6533	A	13.6982	A	11.2845	A	12.2564	A	16.2462	A	14.5066	A	7.4322	A
1415854_at	1.0464	A	1.88468	A	0.366428	A	0.347807	A	1.17542	A	0.99863	A	0.905037	A	0.841308	A	0.0987628	A	1.87642	P	1.06626	A	0.985096	A	2.84925	A	0.536076	A	0.849019	A
1415855_at	4.43874	P	4.9583	P	3.7322	P	4.1576	P	2.5884	P	3.18788	P	4.38253	P	3.02664	P	3.11499	P	5.29463	A	3.15977	P	3.85714	P	3.50614	P	4.86998	P	4.73132	P
1415856_at	1.87261	P	1.83855	A	1.78809	A	2.93905	A	2.86132	A	2.45586	A	2.95562	A	2.0549	A	2.66616	A	3.14801	A	2.5294	A	2.83233	P	4.08259	A	2.16066	A	2.90352	A
1415857_at	0.184384	A	0.232762	A	0.155345	A	0.253239	A	0.169108	A	0.265716	A	0.226268	A	0.150296	A	0.170586	A	0.314482	A	0.184208	A	0.184744	A	0.392372	A	0.260791	A	0.153596	A
1415858_at	49.8369	P	34.9291	P	38.0042	P	54.9273	P	45.711	P	54.9974	P	53.7895	P	47.9339	P	49.0701	P	57.4661	P	53.0231	P	49.2182	P	51.6795	P	47.3731	P	47.4574	P
1415859_at	16.0813	P	10.8193	P	11.1984	P	19.199	P	17.1461	P	15.7274	P	20.689	P	15.6379	P	18.3741	P	21.5414	P	17.7051	P	19.6147	P	22.1684	P	19.9516	P	18.0525	P
1415860_at	32.9475	P	43.0281	P	25.5373	P	37.1567	P	37.7439	P	33.6018	P	37.1586	P	40.7782	P	22.7452	P	40.0226	P	33.294	P	32.2172	P	33.7302	P	32.1806	P	18.8078	P
1415861_at	0.815856	A	0.293352	A	0.801332	A	1.02887	A	1.13144	A	0.686767	A	0.463318	A	0.225317	A	0.26934	A	1.3917	A	0.776119	A	1.51477	A	2.09781	A	1.24598	A	0.913607	A
1415862_at	0.449458	A	2.23094	A	1.32023	A	1.67685	A	2.65392	A	1.82152	P	1.92013	A	1.49816	P	2.96239	A	2.1883	A	2.14171	A	1.38499	A	9.42209	P	2.9146	P	1.12124	A
1415863_at	74.5495	P	80.1468	P	73.8009	P	79.7845	P	92.2118	P	79.7357	P	88.996	P	95.073	P	72.4324	P	90.2622	P	95.9379	P	87.1492	P	82.068	P	100.865	P	93.6264	P
1415864_at	2.39376	P	3.46509	P	2.98446	A	4.23046	P	4.01622	M	3.97229	P	2.79574	P	4.52911	P	3.67152	P	5.88997	P	4.51713	P	3.76583	P	5.19466	A	4.66465	A	3.22627	P
1415865_s_at	5.11786	P	5.84202	P	3.01014	A	5.04204	P	3.99446	P	4.19578	P	4.71683	P	5.09337	P	4.71278	P	5.94706	P	6.92047	P	4.64107	P	4.51564	P	6.48163	P	4.00361	P
1415866_at	3.29363	P	6.50162	P	5.51462	P	5.61402	P	6.42646	P	6.46312	P	7.86742	P	5.47503	P	6.64266	P	7.89725	P	6.37396	P	7.11724	P	7.26671	P	6.8008	P	5.92227	P
1415867_at	40.6803	P	36.9113	P	33.7197	P	45.591	P	43.9736	P	44.2205	P	48.6161	P	50.8454	P	39.0985	P	52.1583	P	44.1442	P	46.5853	P	55.6349	P	55.5361	P	48.4494	P
1415868_at	1.21671	A	0.172295	A	0.124748	A	0.148007	A	0.966348	A	0.488931	A	0.863372	A	0.358606	A	1.18501	A	0.723704	A	1.11155	A	0.346613	A	0.777166	A	0.58192	A	0.333139	A
1415869_a_at	17.8042	P	22.6564	P	14.7658	P	21.3932	P	19.8525	P	18.9043	P	23.7945	P	21.5267	P	18.5267	P	23.517	P	23.3202	P	22.8148	P	21.8626	P	20.3534	P	17.2485	P
1415870_at	32.7511	P	27.5119	P	25.7132	P	33.2522	P	30.9173	P	27.87	P	33.5821	P	33.9353	P	30.3565	P	38.903	P	30.4274	P	30.3088	P	32.8367	P	26.1283	P	32.8621	P
1415871_at	7.52626	P	5.37677	P	4.96421	P	6.05067	P	6.55649	P	7.44668	P	5.4123	P	5.7571	P	6.34645	P	9.25557	P	6.49941	P	8.25519	P	7.88165	P	7.87209	P	8.42367	P
1415872_at	21.8808	P	23.8402	P	19.4735	P	27.3301	P	25.6525	P	28.8036	P	27.0982	P	23.663	P	23.212	P	30.8521	P	30.1167	P	34.1326	P	29.9996	P	26.7193	P	25.7245	P
1415873_a_at	16.3547	P	17.4257	P	13.9589	P	17.0868	P	15.4797	P	14.3245	P	16.3184	P	12.2407	P	12.5847	P	19.525	P	12.463	P	15.9065	P	17.4917	P	18.2836	P	12.5999	P
1415874_at	5.50029	A	8.47554	A	5.11252	A	7.39111	A	7.1522	A	5.3431	A	7.0364	A	6.88521	A	6.50802	M	10.2376	P	6.01544	A	7.09011	A	10.8905	A	8.98862	A	5.38734	A
1415875_at	0.987271	A	2.15395	A	0.768735	A	0.316296	A	0.480476	A	1.68503	A	1.65594	A	1.3236	A	1.93008	A	1.18345	A	0.385119	A	1.05035	A	1.79683	A	1.54338	A	0.991306	A
1415876_a_at	136.857	P	151.229	P	128.517	P	168.461	P	175.814	P	164.181	P	171.629	P	178.545	P	161.203	P	193.559	P	165.556	P	176.885	P	182.8	P	166.759	P	184.875	P
1415877_at	0.300741	A	0.346448	A	0.124748	A	0.22169	A	0.269499	A	0.242031	A	0.258974	A	0.216983	A	0.215474	A	0.235557	A	0.15673	A	0.117509	A	1.32476	A	0.253138	A	0.147496	A
1415878_at	4.03492	P	3.8206	P	2.64288	P	3.00157	P	0.778953	A	2.65898	A	3.26453	P	2.53668	P	3.0701	P	3.60501	M	1.14777	A	3.09817	A	5.25915	A	3.78224	P	2.50173	P
1415879_a_at	131.606	P	144.534	P	133.217	P	166.19	P	167.447	P	159.679	P	174.716	P	160.718	P	164.254	P	199.817	P	160.723	P	182.327	P	187.606	P	169.604	P	199.315	P
1415880_a_at	229.559	P	217.38	P	197.297	P	222.461	P	219.987	P	224.172	P	224.053	P	222.371	P	221.764	P	225.37	P	224.986	P	217.635	P	214.935	P	225.966	P	198.407	P
1415881_at	112.97	P	139.438	P	105.324	P	138.632	P	132.464	P	131.927	P	134.341	P	126.171	P	118.752	P	136.523	P	130.533	P	135.934	P	125.103	P	136.298	P	131.934	P
1415882_at	104.85	P	121.325	P	93.2567	P	120.629	P	114.955	P	111.92	P	119.037	P	113.317	P	121.184	P	120.091	P	121.556	P	121.174	P	117.954	P	121.258	P	125.41	P
1415883_a_at	0.789398	A	0.384413	A	0.20165	A	0.179599	A	0.258363	A	0.146744	A	0.291535	A	0.141958	A	0.251385	A	1.34284	A	0.894055	A	0.270633	A	0.707862	A	0.291402	A	0.196506	A
1415884_at	1.00042	A	5.12876	A	3.28454	A	5.27086	A	4.54907	A	6.34135	P	0.998541	A	3.81533	A	6.60676	A	3.86161	A	4.13987	M	4.93222	A	8.68478	A	3.44742	A	2.44831	A
1415885_at	1.21671	A	0.948761	A	0.736189	A	0.631027	A	0.236078	A	1.76468	A	1.05035	A	0.275311	A	1.06831	A	2.71159	A	1.06626	A	0.563754	A	0.498314	A	1.32988	A	0.27075	A
1415886_at	2.23329	A	3.27199	A	1.57023	A	4.94842	A	5.73257	A	1.94644	A	3.36396	A	1.70593	A	0.57457	A	3.34756	A	0.748888	A	0.770198	A	2.24214	A	1.07053	A	3.05803	A
1415887_at	74.0143	P	68.9382	P	50.3409	P	82.6372	P	72.0428	P	62.3329	P	74.653	P	65.8954	P	60.316	P	63.4989	P	70.8346	P	67.9418	P	78.657	P	71.9681	P	60.794	P
1415888_at	23.8538	P	23.2914	P	21.6413	P	29.2839	P	24.7635	P	22.674	P	26.4608	P	24.9463	P	24.7468	P	27.3822	P	26.6709	P	28.4781	P	27.3246	P	29.7267	P	25.3572	P
1415889_a_at	172.537	P	188.229	P	190.544	P	181.781	P	186.01	P	178.496	P	181.672	P	212.59	P	159.668	P	168.371	P	171.399	P	170.744	P	162.516	P	195.587	P	182.059	P
1415890_at	12.0315	P	14.346	P	11.6389	P	16.4032	P	12.1743	A	11.2911	A	14.0945	P	11.1467	P	9.83813	P	13.3134	P	13.3286	M	13.1614	P	15.3071	P	17.0248	P	13.114	M
1415891_at	82.4603	P	105.573	P	83.4887	P	107.7	P	93.7796	P	90.7583	P	116.529	P	109.037	P	103.629	P	117.386	P	111.429	P	106.524	P	90.665	P	95.1692	P	99.805	P
1415892_at	16.057	P	13.1123	P	12.8827	P	10.1836	P	12.8963	P	12.4059	P	14.9157	P	8.93341	P	13.1053	P	12.6085	P	12.5165	P	12.1398	P	12.1849	P	14.4459	P	16.5168	P
1415893_at	10.5157	P	8.91124	P	7.08897	P	7.91042	P	7.22798	P	7.90987	P	10.5341	P	6.45391	P	7.26201	P	9.06532	P	8.478	P	6.70111	P	9.10637	P	7.8493	P	8.16676	P
1415894_at	14.2618	P	19.2881	P	11.6119	P	18.6296	P	18.6608	P	18.2006	P	18.4474	P	15.1574	P	17.8715	P	21.24	P	18.2573	P	15.4779	P	21.6994	P	19.5119	P	19.9782	P
1415895_at	47.5821	A	54.5154	A	39.1511	A	62.4849	A	65.6071	A	80.3868	A	46.217	A	57.5855	A	51.2331	A	77.5888	A	54.5182	A	56.5352	A	63.3094	A	59.8851	A	43.1666	A
1415896_x_at	4.77864	A	5.96614	A	3.71495	A	6.13382	A	6.59983	A	5.62075	A	6.04623	A	5.04359	A	5.28726	A	6.35741	A	5.19035	A	5.62265	A	9.5798	A	6.89959	A	4.69723	A
1415897_a_at	416.09	P	493.155	P	411.594	P	489.23	P	489.738	P	467.41	P	438.774	P	451.826	P	451.957	P	469.827	P	468.374	P	449.976	P	459.489	P	423.161	P	437.105	P
1415898_at	2.27826	P	3.37239	P	2.04913	P	4.91722	P	3.29752	P	3.64775	P	4.11642	P	2.52007	P	3.34837	P	3.89654	P	2.60148	P	2.31784	P	6.67115	P	2.83085	P	3.78677	P
1415899_at	2.90531	A	2.80892	A	2.83056	A	4.99003	A	2.41361	A	2.32025	A	3.4037	A	4.27183	A	3.56381	A	0.748842	A	1.51868	A	2.77728	A	3.65873	A	0.795766	A	4.27519	A
1415900_a_at	1.6073	A	0.864652	A	0.598486	A	1.40525	A	3.55901	A	0.698364	A	2.76573	A	2.24597	A	1.94803	A	2.73526	A	1.19304	A	2.20737	A	3.30959	A	0.520792	A	1.08871	A
1415901_at	13.5541	P	10.7336	A	9.38047	A	12.455	A	10.4488	A	11.8925	A	12.9686	M	10.0194	A	11.1666	A	13.8958	P	12.3916	A	13.6001	A	17.1935	A	10.4161	A	9.30739	P
1415902_at	0.650061	A	0.430009	A	0.326887	A	0.515712	A	0.834105	A	0.605473	A	0.632832	A	0.624992	A	0.57457	A	1.01068	A	0.457996	A	0.835691	A	1.39253	A	0.895006	A	0.383328	A
1415903_at	4.38832	P	8.27331	P	5.75991	P	7.3184	P	8.03956	P	7.09338	P	4.24462	P	6.75251	P	5.55654	P	5.44374	P	5.80027	P	6.15772	P	9.78993	P	6.41323	P	4.39758	P
1415904_at	19.9149	P	20.3373	P	12.1611	P	19.6648	P	19.5197	P	23.1806	P	15.1891	P	20.4336	P	14.5235	P	16.6724	P	12.7486	P	14.4411	P	20.413	P	13.3306	P	41.1103	P
1415905_at	0.232492	A	1.3931	A	0.39023	A	1.12301	A	0.988373	A	1.31988	A	1.47218	A	0.458525	A	0.224452	A	0.405423	A	1.7265	A	1.25502	A	4.31015	A	1.18496	A	0.320628	A
1415906_at	87.8784	P	92.0331	P	95.9283	P	117.431	P	91.4809	P	126.864	P	117.555	P	140.708	P	109.571	P	106.745	P	92.5434	P	87.8534	P	128.305	P	95.5243	P	122.485	P
1415907_at	14.8771	P	12.6207	P	9.9076	P	15.9889	P	14.662	P	15.2166	P	15.4999	P	15.3976	P	15.0172	P	15.7567	P	14.1314	P	18.8847	P	30.6745	P	18.5566	P	11.8968	P
1415908_at	13.6762	P	18.7167	P	13.0905	P	14.7871	P	19.1547	P	18.7311	P	18.5597	P	17.0958	P	13.3298	P	16.7595	P	16.8945	P	15.5046	P	17.0598	P	18.9888	P	17.8532	P
1415909_at	13.0655	P	11.1155	P	9.6037	P	15.2326	P	12.7886	P	14.564	P	16.7318	P	13.2766	P	12.1629	P	17.3902	P	14.3989	P	17.1023	P	16.8745	P	19.709	P	11.672	P
1415910_s_at	8.69702	A	12.1292	A	9.62157	A	16.3721	P	14.7373	A	13.2569	A	16.6661	P	16.7562	P	9.79325	A	12.9612	M	8.94312	A	13.0539	A	14.5315	A	11.198	A	4.64952	A
1415911_at	5.38752	P	8.24997	P	4.82477	P	6.96518	P	7.11972	P	8.06414	P	8.78182	P	7.46575	P	8.40197	P	8.94212	P	7.55625	P	8.45361	P	11.5697	P	12.0937	P	7.9517	P
1415912_a_at	73.7525	P	93.8	P	76.4115	P	108.235	P	108.419	P	102.578	P	110.094	P	103.733	P	112.147	P	127.863	P	120.869	P	116.432	P	126.155	P	98.4934	P	108.568	P
1415913_at	2.91169	A	0.689	A	0.509985	A	1.15438	A	1.18642	A	2.11653	A	0.706464	A	2.26258	A	0.870815	A	0.723704	A	0.685325	A	0.966441	A	0.949473	A	1.29175	A	0.656257	A
1415914_at	59.5664	P	64.4728	P	43.5806	P	64.5258	P	58.6025	P	56.7749	P	65.8493	P	66.0939	P	58.3863	P	75.7418	P	62.114	P	66.5712	P	75.4938	P	64.5132	P	59.0917	P
1415915_at	23.4632	P	22.5624	P	18.9329	P	32.2706	P	24.967	P	23.2669	P	28.0301	P	27.6534	P	23.571	P	33.6297	P	29.4508	P	27.6993	P	32.3846	P	29.4086	P	25.055	P
1415916_a_at	72.5827	P	72.8838	P	61.92	P	68.5554	P	82.8961	P	54.7857	P	78.534	P	68.9379	P	74.362	P	81.8029	P	75.2146	P	67.3831	P	88.2838	P	83.1926	P	81.9599	P
1415917_at	53.7804	P	55.5256	P	50.3125	P	64.1857	P	61.3669	P	48.0341	P	68.0226	P	55.5842	P	62.2007	P	71.4308	P	65.9229	P	58.1455	P	69.5336	P	61.859	P	71.7981	P
1415918_a_at	92.1194	P	101.711	P	81.7003	P	122.717	P	119.501	P	100.321	P	120.158	P	103.65	P	117.756	P	130.707	P	116.81	P	108.708	P	120.042	P	123.674	P	115.342	P
1415919_at	2.79045	A	4.80338	A	1.98164	A	2.81397	A	4.64688	M	4.965	A	3.13512	A	3.90664	A	4.07546	A	4.48824	A	3.60056	A	4.3952	A	4.83942	A	4.3452	A	4.26159	P
1415920_at	23.7456	P	25.4559	P	21.4389	P	24.5588	P	23.8527	P	23.31	P	22.4575	P	22.3962	P	20.2321	P	30.0791	P	26.7331	P	21.8378	P	28.4765	P	31.2491	P	24.0985	P
1415921_a_at	0.683307	A	1.42379	A	0.87485	A	4.35535	A	3.42829	A	3.98347	A	3.09526	A	2.11305	A	2.67514	A	4.68465	A	3.47465	A	2.01384	A	4.73159	A	2.73187	A	1.23206	A
1415922_s_at	12.6069	P	15.6977	P	10.0597	P	18.8367	P	20.8183	P	10.5576	P	15.9423	P	15.6876	P	12.5758	P	20.7338	P	6.8309	P	14.906	P	18.734	P	17.6163	P	17.3481	P
1415923_at	1.49694	A	0.202511	A	0.109548	A	0.105847	A	0.801018	A	0.500609	A	0.258974	A	0.641635	A	0.610479	A	0.0590705	A	0.821491	A	0.497835	A	0.297306	A	0.902638	A	0.823228	A
1415924_at	0.442732	A	1.83086	A	1.47004	A	1.29029	A	1.63653	A	1.90104	A	0.226268	A	1.37348	A	0.143652	A	2.11652	A	1.69037	A	0.638942	A	0.707862	A	1.67297	A	0.541445	A
1415925_a_at	2.74575	P	7.38705	A	4.19052	A	4.2825	A	3.86387	A	4.66432	A	5.60762	P	4.32163	A	5.62835	A	9.12129	P	4.75955	A	5.5682	A	3.64784	A	5.74435	M	3.28016	A
1415926_at	4.83523	M	5.91183	P	4.63329	P	5.12525	M	6.3506	P	7.24799	P	6.95893	P	5.10167	P	4.39861	P	8.33615	P	5.01985	P	5.6771	P	10.6393	P	7.12754	P	4.19365	P
1415927_at	1.7045	A	1.17077	A	1.45336	A	0.641506	A	4.4295	A	4.54171	A	0.695962	A	3.69912	A	4.8923	A	0.635393	A	2.31306	A	1.22714	A	6.10568	A	3.37892	A	0.701089	A
1415928_a_at	42.5549	P	52.1327	P	43.0613	P	48.8207	P	46.0627	P	47.291	P	49.2762	P	57.5855	P	48.3341	P	51.869	P	54.2263	P	45.6193	P	59.5504	P	68.3618	P	66.3407	P
1415929_at	38.6491	P	44.4618	P	38.7937	P	44.0739	P	35.4697	P	42.2739	P	45.2109	P	48.5294	P	41.6744	P	46.0258	P	45.8004	P	44.486	P	48.218	P	54.9688	P	54.0681	P
1415930_a_at	43.6124	P	54.2156	P	56.334	P	54.9582	P	53.3576	P	55.9392	P	57.0488	P	67.6895	P	61.6443	P	68.8119	P	69.9249	P	72.0249	P	56.7771	P	70.3124	P	78.3737	P
1415931_at	0.355018	A	1.34707	A	2.8391	A	0.431789	A	3.72235	A	0.709956	A	0.399218	A	1.00765	A	3.3753	A	1.10956	A	1.09343	A	1.71837	A	3.36423	A	0.78813	A	2.82972	A
1415932_x_at	8.54243	P	12.8002	P	7.10664	P	12.3514	P	10.1357	P	10.7	P	9.77903	P	7.31647	P	12.3424	P	12.2775	P	8.66585	P	8.84124	P	7.47897	P	11.1449	P	8.98002	P
1415933_a_at	222.017	P	277.391	P	233.561	P	252.643	P	262.824	P	263.827	P	267.25	P	278.967	P	267.085	P	266.057	P	253.989	P	251.075	P	261.189	P	276.38	P	275.854	P
1415934_at	10.0173	P	7.37928	P	6.24282	P	9.4365	P	8.91528	P	9.53775	P	10.1234	P	6.74421	P	7.10044	P	11.946	P	9.31868	P	9.07549	P	11.2146	P	9.74799	P	7.2109	P
1415935_at	0.875298	A	3.85153	A	1.08846	A	1.67685	A	2.51194	A	2.1958	A	1.74755	A	3.16779	A	2.28017	A	4.11743	P	2.80866	A	2.63958	A	4.47241	A	2.37395	A	2.18178	P
1415936_at	25.1025	P	29.3178	P	24.5102	P	34.0063	P	28.1255	P	23.0837	P	33.3805	P	23.8948	P	23.8672	P	27.4673	P	20.9898	P	25.3786	P	32.5253	P	26.7496	P	22.9495	P
1415937_s_at	14.7614	P	13.4558	P	12.9098	P	17.5735	P	14.8987	P	14.6837	P	18.4381	P	14.2377	P	14.9274	P	20.0758	P	14.3276	P	15.049	P	17.9027	P	18.3215	P	14.2431	P
1415938_at	0.12198	A	0.225196	A	0.193902	A	0.30579	A	0.0681694	A	0.547267	A	0.291535	A	0.23365	A	0.323205	A	0.520997	A	0.220808	A	0.165581	A	0.309244	A	0.36025	A	0.214993	A
1415939_at	1.18402	A	3.48054	A	2.09979	A	1.69773	A	0.867182	A	1.04464	A	2.32415	A	1.83888	A	0.807975	A	3.14801	A	3.25875	A	0.742103	A	1.9754	A	0.688861	A	0.295655	A
1415940_at	6.6308	P	7.38705	P	5.19984	P	8.80335	P	9.46628	P	7.64526	P	8.60883	P	10.0111	P	5.71812	P	12.5313	P	8.62113	P	8.22812	P	15.1314	P	11.8811	P	7.79227	P
1415941_s_at	2.38735	P	3.55008	P	2.32835	P	3.22039	P	3.79856	P	2.58003	P	3.00552	P	2.77752	P	3.20475	P	5.39788	P	3.51063	P	2.97904	P	4.66684	A	3.48547	P	2.5485	P
1415942_at	254.481	P	277.838	P	248.984	P	276.476	P	306.565	P	277.146	P	277.269	P	285.576	P	285.967	P	291.112	P	286.886	P	282.183	P	284.525	P	288.063	P	283.656	P
1415943_at	73.3393	P	85.3559	P	59.2726	P	71.6054	P	68.284	P	44.8052	P	66.4041	P	41.3987	P	59.23	P	59.9113	P	42.8155	P	48.5163	P	53.1603	P	47.1461	P	81.3768	P
1415944_at	25.1445	P	30.2839	P	27.011	P	26.1514	P	27.6653	P	20.1373	P	27.4213	P	16.0852	P	26.3624	P	25.1647	P	17.4023	P	20.2553	P	18.221	P	18.7462	P	28.2924	P
1415945_at	1.83386	A	2.08468	A	0.358507	A	2.77228	A	2.43546	P	0.99863	A	2.4147	P	1.09912	A	2.01087	M	2.85346	P	1.37401	A	1.98617	P	7.95575	P	4.48972	P	1.47436	A
1415946_at	12.5152	P	12.2228	P	10.0686	P	13.7819	P	10.1357	P	11.8816	P	14.2268	P	10.5417	P	10.5203	P	12.3989	P	12.8289	P	12.5343	P	15.8955	A	14.7266	P	10.6065	P
1415947_at	184.499	P	221.91	P	163.159	P	260.796	P	249.455	P	241.559	P	260.373	P	245.852	P	267.875	P	276.771	P	253.945	P	269.366	P	245.932	P	272.966	P	242.791	P
1415948_at	100.458	P	133.764	P	109.844	P	169.015	P	162.462	P	145.433	P	171.136	P	146.613	P	168.795	P	169.536	P	171.276	P	186.366	P	148.014	P	175.165	P	177.166	P
1415949_at	0.596765	A	1.3164	A	0.27967	A	0.30579	A	0.524776	A	0.825674	A	0.047801	A	0.808034	A	0.233429	A	1.4892	A	0.229952	A	0.107861	A	1.90851	A	1.49763	A	0.68827	A
1415950_a_at	68.4579	P	78.9676	P	54.2384	P	97.0293	P	85.3981	P	71.5349	P	90.4211	P	75.1628	P	92.7338	P	118.013	P	86.6607	P	94.804	P	108.214	P	87.3036	P	73.0268	P
1415951_at	0.496459	A	0.788244	A	0.744321	A	3.25164	A	0.734807	A	2.62515	A	3.62199	A	0.641635	A	1.18501	A	1.02306	A	1.87098	A	0.648331	A	3.70228	A	2.26731	A	2.62875	A
1415952_at	6.6744	A	6.57149	A	5.08634	A	8.66839	A	8.89367	A	9.14236	A	8.12766	A	9.06607	A	6.73242	A	8.62816	A	8.54956	A	9.31865	A	3.83283	A	9.66446	A	7.16252	A
1415953_s_at	6.40018	P	7.32489	P	4.7464	P	8.18041	P	6.77316	P	6.82815	P	6.82328	P	6.34608	M	7.30689	P	6.81192	P	7.08169	P	8.14692	P	12.4037	P	9.10253	P	7.05888	P
1415954_at	0.523259	A	0.97936	A	0.311118	A	0.263752	A	0.302884	A	0.3718	A	1.11241	A	0.308633	A	0.897746	A	1.03544	A	0.037199	A	0.337131	A	0.356834	A	0.268445	A	0.37076	A
1415955_x_at	8.43726	A	8.12554	A	4.32925	A	4.48023	A	7.48777	A	7.20382	A	6.9008	A	6.75251	A	4.68585	A	7.45722	A	4.98395	A	5.6771	A	9.94742	A	5.87358	A	5.90167	A
1415956_a_at	10.0235	A	8.69337	A	7.87676	A	9.76859	A	11.6892	A	9.57069	A	11.3635	A	8.99974	A	10.1882	A	12.862	A	9.13091	A	11.8618	A	16.5141	A	12.7843	A	8.12512	A
1415957_a_at	4.82265	P	6.7656	P	5.49711	P	8.39846	P	6.13381	P	7.63423	P	7.32666	P	7.54868	P	6.54392	P	8.91971	P	6.41877	P	7.85811	P	8.41035	P	9.019	P	6.0322	P
1415958_at	3.79462	A	5.2295	A	1.79649	A	6.10264	A	3.99446	A	4.30743	A	5.24608	A	5.35058	A	4.86538	A	5.20278	A	5.92579	A	4.44074	A	7.55321	A	6.34483	A	4.37037	A
1415959_at	0.259852	A	0.247899	A	0.155345	A	0.253239	A	0.325123	A	0.33652	A	0.388501	A	0.200315	A	0.188541	A	0.559246	A	0.266507	A	0.261114	A	0.34496	A	0.406133	A	0.320628	A
1415960_at	1.5554	A	4.88858	A	2.20973	A	2.41778	A	4.8859	A	3.64775	A	3.55259	A	3.10137	A	4.1383	A	0.195653	A	2.07856	A	2.74057	A	1.55021	A	4.82435	A	2.48169	A
1415961_at	19.9934	P	19.1002	P	16.4298	P	22.045	P	21.0757	P	18.1464	P	24.5825	P	20.2018	P	16.8931	P	21.0031	P	17.6606	P	18.5997	P	28.2947	P	26.9617	P	19.6425	P
1415962_at	39.6029	P	51.7777	P	36.4458	P	48.0675	P	50.1532	P	48.968	P	51.6068	P	46.4367	P	52.4537	P	53.7995	P	54.6863	P	52.0505	P	55.4181	P	54.8932	P	52.225	P
1415963_at	27.3494	P	29.2	P	25.7966	P	28.2916	P	28.3609	P	30.6154	P	33.078	P	28.5722	P	25.7431	P	37.3939	P	29.9658	P	30.7684	P	33.1078	P	40.6906	P	29.8542	P
1415964_at	413.585	P	490.739	P	376.594	P	446.226	P	470.623	P	436.113	P	445.82	P	409.233	P	475.703	P	464.458	P	422.605	P	436.872	P	443.386	P	429.276	P	444.067	P
1415965_at	163.072	P	179.061	P	88.4937	P	190.55	P	223.52	P	122.504	P	281.836	P	93.5443	P	181.845	P	224.008	P	147.721	P	148.782	P	207.77	P	237.217	P	290.056	P
1415966_a_at	49.1307	P	75.2489	P	59.9699	P	68.8336	P	68.592	P	65.0235	P	76.2917	P	70.5665	P	72.0285	P	76.6554	P	72.5215	P	72.9579	P	64.0739	P	71.2499	P	73.7048	P
1415967_at	71.9248	P	78.1525	P	66.9778	P	85.3865	P	75.3331	P	76.4471	P	82.9498	P	70.4425	P	75.2326	P	88.3577	P	78.2514	P	80.4328	P	80.2903	P	96.6954	P	79.2474	P
1415968_a_at	3.80728	P	7.40259	P	2.78787	A	5.32286	P	5.8085	P	4.18461	A	6.20191	P	4.86104	P	5.0449	P	6.51665	P	4.04103	P	5.25036	P	6.0843	A	5.2958	P	6.19034	P
1415969_s_at	0.300741	A	0.331271	A	0.209408	A	0.22169	A	0.34735	A	0.80256	A	0.237188	A	0.208649	A	0.314227	A	0.469795	A	0.239094	A	0.232523	A	0.533434	A	0.765225	A	0.27075	A
1415970_at	260.726	P	308.831	P	260.459	P	282.043	P	275.661	P	260.036	P	287.547	P	264.939	P	282.171	P	301.363	P	266.888	P	287.27	P	249.978	P	253.751	P	266.009	P
1415971_at	9.64765	P	11.5443	P	7.83243	P	8.9383	P	9.20702	P	10.1302	P	9.36718	P	9.28162	P	6.52597	P	9.2332	P	6.48149	P	8.35441	P	7.79694	P	6.99837	P	8.12512	P
1415972_at	4.93577	P	4.43948	P	3.94815	P	4.44901	P	4.83159	P	5.66515	P	5.20694	P	4.5374	P	4.12034	P	5.09935	P	3.6635	P	4.1491	P	5.08711	P	4.3376	P	4.86776	P
1415973_at	8.49294	P	8.05556	P	6.6654	P	9.06286	P	8.67751	P	9.17532	P	8.37799	P	7.88038	P	5.37702	P	8.48221	P	6.12301	P	7.58719	P	8.69533	A	7.50743	P	10.1309	P
1415974_at	20.6452	P	22.6251	P	18.7863	P	19.4888	P	25.4276	P	24.1717	P	19.7841	P	18.4791	P	22.1439	P	28.1373	P	19.3702	P	22.5661	P	27.6076	P	25.1433	P	18.8149	P
1415975_at	25.5523	P	23.1111	P	18.8413	P	17.4492	P	21.9982	P	18.5038	P	20.1575	P	14.5526	P	17.7997	P	20.3887	P	19.655	P	16.5582	P	21.2403	P	21.3389	P	16.0342	P
1415976_a_at	13.4198	P	13.8227	P	11.7829	P	12.0299	P	13.2087	P	8.82358	P	13.688	P	7.77258	P	13.1233	P	13.0273	P	10.4985	P	10.5869	P	11.768	A	13.1713	A	9.76774	A
1415977_at	2.05962	A	1.13246	A	0.366428	A	0.568138	A	0.469396	A	2.65898	A	1.11241	A	1.05755	A	0.296272	A	2.03263	A	0.239094	A	0.242059	A	1.30214	A	0.58192	A	0.196506	A
1415978_at	1.05953	A	0.164747	A	0.295379	A	0.0741873	A	1.8995	A	0.134755	A	0.769361	A	0.741481	A	0.457865	A	0.431224	A	0.202513	A	0.441225	A	0.5568	A	1.26886	A	0.171944	A
1415979_x_at	172.168	P	174.028	P	158.197	P	189.225	P	199.274	P	185.629	P	195.952	P	209.255	P	183.128	P	190.913	P	199.05	P	194.216	P	190.403	P	205.023	P	219.436	P
1415980_at	85.5791	P	96.3836	P	83.1019	P	105.869	P	106.821	P	93.983	P	114.379	P	107.335	P	114.363	P	115.176	P	108.055	P	103.516	P	107.185	P	111.629	P	120.244	P
1415981_at	17.9556	P	21.8806	P	18.997	P	20.1616	P	21.1616	P	20.3102	P	20.7915	P	22.1312	P	22.0721	P	23.817	P	22.0218	P	22.9391	P	21.4954	P	22.8396	P	17.8176	P
1415982_at	10.6018	P	14.885	P	10.4447	P	15.4502	P	13.3056	P	13.7364	P	12.978	P	11.9672	P	10.9422	P	16.1385	P	13.3821	P	14.3874	P	15.4724	P	14.7342	P	12.2552	P
1415983_at	28.139	P	31.5724	P	27.3359	P	33.6344	P	30.7569	P	33.0563	P	34.5072	P	31.3781	P	27.6997	P	32.8282	P	29.3798	P	32.5704	P	31.6105	P	32.9606	P	27.5991	P
1415984_at	166.127	P	226.362	P	215.982	P	200.056	P	199.758	P	184.122	P	194.729	P	183.532	P	210.815	P	216.265	P	255.952	P	248.313	P	214.429	P	235.709	P	188.99	P
1415985_at	14.4263	P	16.7609	P	14.9292	P	17.501	P	16.0281	P	17.4637	P	17.2762	P	18.0401	P	13.4913	P	24.7479	P	19.2812	P	17.673	P	24.0304	M	21.4677	P	17.9315	P
1415986_at	19.0569	P	14.018	P	15.247	P	16.9832	P	16.0281	P	19.7373	P	17.3513	P	15.5136	P	17.8446	P	22.2402	P	21.0432	P	18.0741	P	23.0747	P	19.9061	P	13.7205	P
1415987_at	49.4427	P	56.7174	P	41.7596	P	54.1228	P	52.9744	P	54.0553	P	52.8699	P	55.5346	P	47.3109	P	63.2224	P	53.5805	P	53.2861	P	54.8762	P	52.1018	P	47.3693	P
1415988_at	13.432	P	15.3147	P	10.2835	P	14.3311	P	14.5329	P	12.5696	P	13.2811	P	12.8622	P	9.60475	P	18.8435	P	12.4094	P	14.1728	P	15.4104	P	11.6762	P	11.0127	P
1415989_at	5.60673	P	6.91316	P	3.80126	P	6.20658	P	6.84898	P	6.66228	P	6.40603	P	6.63639	P	4.68585	P	7.04998	P	5.86303	P	5.83133	P	7.10737	P	7.02876	P	8.07655	P
1415990_at	58.1317	P	60.1124	P	47.2404	P	69.1428	P	65.979	P	51.7567	P	67.0123	P	66.1435	P	58.2517	P	72.4791	P	67.4691	P	65.8464	P	59.1278	P	60.0969	P	59.5282	P
1415991_a_at	48.8953	P	77.4166	P	52.1267	P	72.0072	P	66.8713	P	67.6065	P	78.116	P	67.4332	P	63.6727	P	72.3367	P	68.008	P	71.7807	P	79.8335	P	75.4076	P	65.9917	P
1415992_at	7.89225	P	10.6401	P	8.78318	P	11.1692	P	9.73628	P	10.1412	P	10.5723	P	8.93341	P	7.27099	P	12.3437	P	11.3024	P	8.98541	P	10.566	P	12.4655	P	9.90738	P
1415993_at	12.2887	P	18.6698	P	17.4058	P	42.8972	P	8.67751	P	21.2391	P	14.2362	P	46.4946	P	14.6043	P	68.7814	P	14.0333	P	30.9451	P	44.2508	P	9.17847	P	8.7643	P
1415994_at	465.381	P	503.196	P	425.331	P	496.464	P	515.319	P	501.089	P	457.31	P	487.915	P	494.252	P	491.807	P	497.01	P	480.941	P	477.865	P	461.389	P	436.395	P
1415995_at	9.84484	P	12.6129	P	10.9559	P	11.8951	P	13.3918	P	17.0517	P	21.546	P	19.1417	P	22.6196	P	24.7265	P	22.4398	P	19.1697	P	19.3181	P	18.2609	P	32.3686	P
1415996_at	10.7861	P	12.2696	P	11.5759	P	12.2477	P	10.5567	P	13.2133	P	15.4999	P	22.9427	P	20.2411	P	12.7739	P	13.159	P	22.2553	P	15.555	P	24.1279	P	46.8992	P
1415997_at	7.66279	A	7.8845	A	9.4251	P	12.8386	A	4.57081	A	6.99394	A	13.0728	A	19.4895	P	23.3466	P	12.167	A	12.7932	A	28.5312	P	12.2787	A	23.0518	P	44.1116	P
1415998_at	58.7935	P	71.1124	P	55.8574	P	79.3931	P	86.5534	P	68.1439	P	84.068	P	72.3357	P	78.9034	P	87.6921	P	76.4594	P	76.6532	P	84.2032	P	86.4421	P	84.2038	P
1415999_at	0.321125	A	2.43119	A	0.485943	A	0.651985	A	3.16672	A	0.92953	A	1.23616	A	2.2875	A	0.538661	A	4.44197	A	0.576275	A	2.70385	A	1.4151	A	0.872106	A	1.10822	A
1416000_a_at	351.84	P	445.467	P	346.134	P	422.641	P	439.68	P	384.8	P	413.427	P	423.088	P	427.17	P	457.852	P	420.088	P	415.949	P	420.397	P	439.373	P	438.013	P
1416001_a_at	18.9481	A	24.2872	A	15.6561	A	26.3169	A	24.3885	A	22.2211	A	22.4389	A	21.0961	A	22.099	A	23.5813	A	17.3043	A	18.9382	A	23.1255	A	26.439	A	15.4459	A
1416002_x_at	3.19191	A	0.719525	A	0.485943	A	0.840505	A	0.513704	A	0.779431	A	2.60547	A	2.37887	A	0.646387	A	1.01068	A	1.26544	A	2.01384	A	0.533434	A	0.421424	A	1.17335	A
1416003_at	0.422538	A	0.772969	A	0.217177	A	0.442283	A	0.812048	A	0.430449	A	0.569478	A	0.416897	A	0.520706	A	1.34284	A	0.803344	A	0.0788303	A	1.83036	A	0.971327	A	0.264535	A
1416004_at	17.2891	P	21.8335	P	16.521	P	23.7831	P	20.7217	P	23.6116	P	23.4141	P	19.8953	P	22.0272	P	25.5277	P	22.9289	P	25.4229	P	24.6702	P	23.8551	P	18.6153	P
1416005_at	33.8699	P	31.2502	P	29.3249	P	42.2985	P	38.95	P	33.2916	P	41.842	P	37.3942	P	36.2443	P	43.4458	P	38.5884	P	40.0981	P	36.2453	P	42.1438	P	38.3349	P
1416006_at	3.45239	A	4.26148	A	3.37046	P	3.6891	A	5.59154	A	3.82688	P	4.37269	A	3.54969	A	4.24601	A	5.87855	P	4.97498	M	3.88452	A	7.38348	A	5.0829	P	4.05788	P
1416007_at	0.0939713	A	0.255471	A	0.414085	A	1.17529	A	0.823077	A	0.0986446	A	0.182394	A	0.441875	A	0.879792	P	0.961074	A	0.0924878	A	0.270633	A	0.603425	A	0.276097	A	0.358205	A
1416008_at	0.749665	A	0.742426	A	0.899407	A	0.137472	A	0.236078	A	0.418733	A	0.632832	A	0.266979	A	0.116719	A	0.11459	A	0.055663	A	0.873079	A	0.213191	A	0.337304	A	0.221167	A
1416009_at	5.39379	P	8.47554	P	5.80375	P	5.9779	P	5.42877	A	8.17429	P	6.67783	P	7.0262	P	7.36075	P	8.56081	P	5.62092	A	7.14436	P	9.62184	P	7.72775	P	7.03816	P
1416010_a_at	7.77444	P	7.37928	P	6.45399	P	7.05868	P	7.86648	P	6.78393	P	8.24323	P	6.18018	P	7.17225	P	8.83005	P	6.92047	P	6.47478	P	8.34697	P	7.66697	P	5.40788	P
1416011_x_at	8.16489	P	7.69793	P	4.80735	P	7.29762	P	7.72584	P	6.75076	P	11.2302	A	6.86033	P	7.65696	M	10.1819	P	6.61589	P	6.48384	P	7.18175	A	7.70496	P	3.99682	P
1416012_at	0.355018	A	0.887585	A	0.217177	A	0.137472	A	0.668545	A	0.348288	A	0.685455	A	0.300303	A	0.664342	A	0.71112	A	0.303032	A	0.203876	A	0.754091	A	0.536076	A	0.446362	A
1416013_at	6.38147	P	7.24719	P	7.30111	P	8.78258	A	8.03956	A	9.14236	P	9.11784	A	8.75101	M	8.72511	A	9.41212	M	8.07537	A	9.32766	P	11.2042	A	9.52778	A	8.06961	P
1416014_at	21.3748	P	21.7944	P	9.58584	P	32.7149	P	32.3499	P	26.2909	P	34.4157	P	27.6037	P	25.3122	P	35.7874	P	29.4952	P	26.3179	P	25.0457	P	30.3932	P	23.3371	P
1416015_s_at	29.1789	P	24.7577	P	22.9312	P	32.4256	P	32.3285	P	30.7012	P	31.2424	P	32.9671	P	25.1327	P	35.7349	P	33.0189	P	31.0511	P	35.9951	P	30.8477	P	28.7404	P
1416016_at	7.55729	P	6.01269	A	4.66808	A	8.20118	P	7.10889	P	6.3192	P	7.71305	P	6.80227	P	6.65164	P	7.68302	P	5.85407	A	6.61059	P	7.81812	A	6.12441	A	3.52304	A
1416017_at	9.70312	A	7.62797	A	7.92998	A	11.9055	A	9.66068	A	6.08658	A	10.868	A	7.42428	A	8.77896	A	11.4481	A	10.8647	A	10.1645	A	3.36423	A	8.82913	A	5.96349	A
1416018_at	8.31968	P	15.2757	P	11.6029	P	10.4223	P	12.0666	P	12.7551	P	13.8393	P	13.7157	P	12.9438	P	12.6526	P	14.4346	P	12.9554	P	12.237	P	19.0494	P	12.9731	P
1416019_at	6.63703	P	8.28886	P	5.261	P	8.7722	P	6.50232	P	6.94974	P	7.17191	P	6.84374	P	7.64798	P	8.54958	P	7.76213	P	7.20765	P	9.82144	P	9.15569	P	5.05215	P
1416020_a_at	92.4952	P	115.11	P	85.6365	P	107.556	P	109.984	P	89.0297	P	110.814	P	99.9319	P	112.227	P	116.61	P	105.395	P	113.454	P	90.0263	P	97.8588	P	110.764	P
1416021_a_at	15.8565	P	12.5115	P	11.459	P	17.6253	P	18.0379	P	66.8898	P	10.3336	P	60.4797	P	10.628	P	20.4427	P	12.6504	P	20.5933	P	30.312	P	15.1438	P	58.67	P
1416022_at	8.80828	P	4.30017	A	5.68978	P	8.66839	P	9.46628	P	29.3828	P	6.40603	A	25.0622	P	4.68585	P	9.65787	P	5.0378	M	8.8052	P	24.386	P	6.50443	A	27.1445	P
1416023_at	1.75628	A	2.97865	A	2.17588	A	2.68888	M	2.38082	A	2.37677	A	2.87572	A	2.32904	A	2.92648	A	5.94706	P	3.73543	A	3.09817	P	4.8933	A	3.38653	A	2.8096	P
1416024_x_at	69.3382	P	74.1572	P	70.7708	P	107.628	P	92.4131	P	94.1923	P	101.487	P	110.425	P	89.1169	P	94.9604	P	111.35	P	103.663	P	99.9839	P	95.6452	P	102.387	P
1416025_at	438.918	P	488.532	P	435.786	P	476.848	P	492.36	P	468.038	P	433.499	P	465.018	P	468.792	P	436.06	P	459.956	P	437.864	P	449.808	P	398.293	P	446.428	P
1416026_a_at	70.8183	P	109.904	P	82.6958	P	123.324	P	142.916	P	126.937	P	139.068	P	131.251	P	135.966	P	169.595	P	128.307	P	150.316	P	163.841	P	152.692	P	159.337	P
1416027_at	52.1946	P	53.8131	P	45.5841	P	59.6808	P	58.7301	P	57.346	P	63.1179	P	58.4372	P	60.6929	P	70.0149	P	65.3751	P	60.0875	P	67.07	P	66.3204	P	58.4333	P
1416028_a_at	3.56023	P	3.666	P	2.20973	P	4.67793	P	3.59168	P	3.82688	P	4.43175	P	3.82363	P	2.62128	P	6.26633	P	3.63653	P	6.511	P	6.40465	P	3.78985	P	3.35432	P
1416029_at	4.43244	P	11.0687	P	5.12998	P	3.70993	P	1.84474	P	3.28894	P	4.26433	P	3.99794	P	4.08444	P	3.45299	P	1.46444	A	2.59366	P	1.62883	A	2.13019	A	4.16649	P
1416030_a_at	6.36276	P	11.0999	P	5.78621	P	7.56769	P	8.91528	P	7.92089	P	8.38762	P	6.28801	P	5.87969	P	10.3155	P	7.17124	P	9.43569	P	10.9951	A	9.31516	P	4.62226	P
1416031_s_at	6.42512	P	8.86455	P	8.0187	P	9.90349	P	11.6677	P	10.8205	P	10.2954	P	8.85879	P	8.95848	P	13.2364	P	10.0249	P	8.19204	P	11.6219	P	10.5376	P	7.86158	P
1416032_at	12.7048	P	10.7336	M	12.5488	P	15.0254	P	16.5979	P	15.76	P	14.3873	P	13.2848	P	14.5235	P	19.5898	P	16.5649	P	14.2533	P	15.9471	A	17.6618	P	12.3888	P
1416033_at	1.84032	A	1.96159	P	2.22666	P	3.05368	P	3.75501	P	1.74193	P	3.17496	P	2.90209	P	3.07908	P	4.03611	M	3.4027	P	3.11649	P	5.2054	A	3.85072	A	2.01572	P
1416034_at	2.17545	M	1.93082	A	0.736189	A	2.41778	P	1.81188	A	1.12506	A	2.58541	A	2.06321	A	2.06473	A	2.4268	A	1.86196	A	0.469543	A	0.834745	A	2.5415	A	1.25166	P
1416035_at	7.52005	P	5.41553	P	4.7464	P	6.50798	P	8.69913	P	5.09852	P	7.29766	P	6.36266	P	6.16692	P	7.09528	P	7.24288	P	5.32303	P	5.97739	A	5.74435	A	4.47924	P
1416036_at	23.8478	P	25.856	P	18.6399	P	27.5473	P	27.0873	P	26.4736	P	31.4813	P	29.0688	P	27.0535	P	32.7121	P	26.8397	P	30.4502	P	38.3547	P	27.3254	P	28.791	P
1416037_a_at	37.2558	P	31.4703	P	28.5621	P	45.7355	P	43.2487	P	41.944	P	42.5601	P	43.6159	P	34.3954	P	52.3958	P	40.5384	P	40.4237	P	43.416	P	42.1816	P	42.171	P
1416038_at	17.4891	P	15.6117	P	15.02	P	21.8485	P	20.1315	P	20.8072	P	19.8588	P	18.8104	P	16.8034	P	24.1596	P	17.4825	P	20.113	P	20.6071	P	16.5546	P	17.4548	P
1416039_x_at	5.14924	P	8.21886	P	4.85962	P	4.24087	P	2.5884	P	5.40977	P	4.9915	P	7.27501	P	5.49371	P	8.97573	P	3.53761	P	3.72016	P	4.76394	P	5.09811	P	3.13202	P
1416040_at	0.348247	A	0.300933	A	0.17073	A	0.316296	A	0.124338	A	1.49128	A	0.0933735	A	0.0585253	A	0.0897848	A	0.195653	A	0.211662	A	0.184744	A	0.273375	A	0.375546	A	0.547804	A
1416041_at	21.7062	P	21.0501	P	13.0182	P	35.4009	P	15.6302	P	14.7816	P	22.4668	P	20.5413	P	13.2759	P	50.6801	P	35.1835	P	16.7991	P	28.9004	P	21.9528	P	82.2739	P
1416042_s_at	4.93577	P	4.90408	A	3.0187	A	3.25164	A	3.87475	A	2.91805	A	4.04733	A	4.95231	A	4.50632	A	6.04977	P	3.11477	A	4.90494	A	5.43098	A	4.88519	A	4.34997	A
1416043_at	0.128952	A	0.285772	A	0.0350202	A	0.21117	A	0.712725	A	0.218298	A	0.160322	A	0.0501753	A	0.619456	A	0.886442	A	0.229952	A	0.232523	A	2.03107	A	0.153585	A	0.509686	A
1416044_at	14.2374	P	12.6285	P	11.4321	P	12.6831	P	13.4025	P	14.4878	P	14.6893	P	9.8868	P	10.9242	P	16.6179	P	12.6683	P	11.9874	P	14.397	P	12.6856	P	8.24311	P
1416045_a_at	12.6314	P	8.12554	A	7.26574	A	8.90715	P	13.0471	P	8.71361	M	11.8011	P	9.04948	M	7.71979	A	12.1339	P	10.6235	A	9.89464	P	19.3386	P	14.3852	P	8.7017	A
1416046_a_at	3.48412	P	4.424	P	3.48229	P	3.59538	P	4.8859	P	4.07289	P	4.51045	P	4.02284	P	3.33042	P	4.82306	P	5.25315	P	4.22204	P	5.4739	P	5.01447	P	4.00361	P
1416047_at	0.12198	A	0.331271	A	0.311118	A	0.253239	A	0.146737	A	0.312957	A	0.323967	A	0.100254	A	0.287295	A	0.27515	A	0.110864	A	0.194314	A	0.892177	A	1.50526	A	0.345665	A
1416048_at	9.4195	P	8.77118	P	9.0861	P	10.2874	P	10.9019	P	11.6848	P	10.4004	P	9.42256	P	9.79325	P	12.5644	P	11.2756	P	10.8115	P	12.8094	P	10.0061	P	9.18894	P
1416049_at	53.5926	P	67.2071	P	59.158	P	59.5674	P	50.824	P	46.4096	P	62.8669	P	35.6152	P	51.5023	P	39.8971	P	47.7394	P	42.2182	P	38.4246	P	45.3829	P	51.3263	P
1416050_a_at	77.4795	P	79.5295	P	83.0342	P	80.2788	P	71.9791	P	66.9952	P	77.1818	P	71.0047	P	70.3322	P	58.0213	P	80.8638	P	59.5277	P	56.7672	P	61.4884	P	66.4075	P
1416051_at	34.4883	P	28.0614	P	27.4937	P	26.4306	P	29.3559	P	35.5255	P	32.0322	P	37.0715	P	26.2996	P	31.307	P	30.5695	P	27.7878	P	33.0777	P	27.742	P	42.2076	P
1416052_at	22.6814	P	18.4741	P	18.7039	P	19.7269	P	18.5427	P	18.7528	P	21.5832	P	19.5392	P	20.8963	P	23.442	P	24.6092	P	16.6474	P	26.4139	P	24.3931	P	18.6866	P
1416053_at	0.198162	A	0.14212	A	0.101977	A	0.368809	A	0.101904	A	0.158713	A	0.193394	A	0.141958	A	0.15263	A	0.155368	A	0.110864	A	0.175167	A	0.486587	A	0.161247	A	0.314379	A
1416054_at	138.206	P	133.525	P	133.797	P	154.592	P	162.208	P	163.891	P	155.526	P	162.056	P	158.564	P	184.554	P	159.562	P	178.949	P	166.425	P	154.67	P	177.871	P
1416055_at	0.822466	P	0.849366	A	0.326887	A	0.589104	A	1.06543	A	0.289356	A	0.977791	A	0.566737	A	0.529684	A	0.849019	P	0.803344	A	0.412878	A	1.30214	A	1.0629	A	0.554166	A
1416056_a_at	127.5	P	151.023	P	141.864	P	145.261	P	163.653	P	162.37	P	153.138	P	148.389	P	154.059	P	159.866	P	152.689	P	153.661	P	143.898	P	160.398	P	141.778	P
1416057_at	123.797	P	146.498	P	138.7	P	143.586	P	150.714	P	145.485	P	160.168	P	137.784	P	150.846	P	163.71	P	148.354	P	154.16	P	153.948	P	167.997	P	139.411	P
1416058_s_at	168.264	P	226.457	P	176.092	P	215.38	P	237.058	P	192.261	P	217.432	P	218.657	P	211.003	P	205.901	P	202.78	P	215.638	P	207.817	P	216.713	P	228.974	P
1416059_at	51.1191	P	45.1552	P	43.5711	P	65.8966	P	55.1986	P	42.1355	P	58.2805	P	54.7986	P	38.0933	P	57.6717	P	50.6251	P	55.6948	P	56.1076	P	57.7372	P	30.8533	P
1416060_at	15.9416	P	24.5068	P	19.1894	P	22.3347	P	20.2925	P	20.4615	P	23.0799	P	26.0888	P	18.8408	P	20.3671	P	21.7016	P	21.9088	P	19.2567	P	23.5671	P	23.5238	P
1416061_at	21.8447	P	30.0639	P	22.4886	P	32.1363	P	26.8946	P	30.1332	P	31.5915	P	31.8167	P	27.2151	P	31.2541	P	27.6569	P	32.9323	P	33.5796	P	26.7723	P	23.9907	P
1416062_at	5.58795	P	7.76789	A	5.90024	A	9.11475	A	8.88286	A	8.33947	A	8.10839	A	7.51551	A	5.81686	A	6.87998	A	7.62786	A	5.64988	A	6.05224	A	7.68976	A	8.67388	M
1416063_x_at	0.156738	A	0.172295	A	0.0496604	A	0.126934	A	0.180283	A	1.23974	A	0.356286	A	0.108596	A	0.26934	A	1.44049	A	0.15673	A	0.117509	A	0.521737	A	0.612479	A	0.333139	A
1416064_a_at	291.652	P	225.548	P	256.055	P	228.002	P	216.443	P	237.269	P	251.236	P	287.556	P	194.992	P	238.871	P	231.984	P	238.722	P	201.884	P	237.661	P	173.649	P
1416065_a_at	1.11855	P	1.30106	A	0.77688	A	1.4157	A	1.24138	P	1.31988	P	0.821637	P	0.90785	P	1.07729	P	1.52568	P	1.86196	P	1.80155	P	2.50773	A	1.75681	P	1.0692	P
1416066_at	8.71557	P	8.19553	P	4.50289	P	7.01713	P	8.41805	P	8.93353	P	11.6109	P	5.3008	P	6.9299	P	6.68707	P	3.51962	P	8.07473	P	6.02016	M	8.20632	P	8.29865	P
1416067_at	5.78193	P	4.98154	P	5.65474	P	7.27685	P	6.06876	P	6.60697	P	7.50063	P	8.44423	P	4.20113	P	9.03173	P	7.65472	P	6.15772	P	8.14616	P	6.45883	P	4.14611	P
1416068_at	12.7232	P	14.799	P	10.9559	P	14.9736	P	15.5872	P	11.3677	P	16.5534	P	15.671	P	13.2849	P	18.291	P	14.3365	P	15.0937	P	16.7613	P	15.4473	P	13.8405	P
1416069_at	2.69464	A	3.57326	A	1.03078	A	3.89735	A	3.1122	A	4.99839	A	3.66163	A	3.00173	A	3.38428	A	2.87708	A	3.19576	A	3.23553	A	2.97006	A	2.93744	A	3.15894	A
1416070_a_at	5.08648	P	13.0967	P	7.96547	P	10.692	P	8.4613	P	8.69161	P	9.27131	P	10.3676	P	11.0678	P	13.9068	P	11.606	P	7.05394	P	10.2726	P	8.66205	P	6.66552	P
1416071_at	10.8967	P	13.2684	P	8.16962	P	11.8225	P	14.5975	P	12.9952	P	12.9022	P	14.0554	P	9.07517	P	14.3895	P	12.9181	P	11.7452	P	13.7026	P	15.4321	P	10.2428	P
1416072_at	1.06609	A	0.255471	A	1.0061	A	0.641506	A	1.472	A	0.941054	A	0.548307	A	0.866262	A	0.30525	A	0.469795	A	0.35777	A	0.994422	A	0.707862	A	1.61961	A	0.227347	A
1416073_a_at	8.42488	A	6.75784	A	5.60218	A	7.26646	A	8.05038	A	7.23695	A	9.23295	A	6.45391	A	8.26733	A	9.61321	A	7.62786	A	7.18957	A	12.0391	A	8.53293	A	6.38303	A
1416074_a_at	167.11	P	178.718	P	193.825	P	202.756	P	232.949	P	213.643	P	223.744	P	218.962	P	236.688	P	252.212	P	225.179	P	239.68	P	253.015	P	248.956	P	249.538	P
1416075_at	5.55665	P	10.3128	P	3.91357	P	5.05244	M	5.59154	A	7.00499	P	7.43299	P	4.60379	P	7.17225	P	8.39234	P	7.00108	P	5.97642	P	6.93726	A	9.27719	P	5.2436	M
1416076_at	0.0657202	A	0.172295	A	0.0496604	A	0.987024	A	0.613284	A	0.312957	A	1.0814	A	0.550091	A	0.664342	A	0.886442	A	0.138395	A	0.356091	A	0.684706	A	0.551358	A	1.01076	A
1416077_at	0.449458	A	0.620356	A	1.63715	A	0.599586	A	0.458313	A	0.744711	A	2.0214	A	1.57296	A	0.745136	A	0.71112	A	2.81767	A	1.18066	A	0.880702	A	2.86892	A	1.42186	A
1416078_s_at	23.8658	P	24.8911	P	21.1078	P	22.4486	P	25.524	P	25.8179	P	24.9993	P	21.1706	P	25.1686	P	26.3491	P	22.9378	P	25.4318	P	25.8264	P	24.6887	P	26.1567	P
1416079_a_at	13.4076	P	13.9477	P	11.2882	P	16.9211	P	15.7808	P	15.3144	P	16.6379	P	15.3728	P	16.4802	P	16.8465	P	18.3107	P	18.4928	P	20.8421	P	20.217	P	14.7592	P
1416080_at	1.8597	A	2.38496	A	1.8301	A	2.50121	A	0.834105	A	0.6171	A	2.19314	A	2.09644	A	2.28017	A	3.67507	A	2.12367	A	0.375034	A	3.05782	A	0.543717	A	1.68497	A
1416081_at	2.95632	P	3.13301	P	2.26901	P	1.56196	P	2.54471	P	4.3744	P	3.81014	P	2.53668	P	3.12396	P	4.04774	P	1.9793	P	1.68138	A	2.16447	A	1.16208	A	1.88319	P
1416082_at	141.526	P	149.718	P	138.365	P	157.756	P	162.23	P	147.227	P	162.744	P	162.906	P	141.745	P	156.549	P	148.328	P	157.702	P	149.629	P	166.616	P	141.587	P
1416083_at	35.8015	P	39.0203	P	31.4589	P	38.747	P	32.072	P	30.9368	P	44.5033	P	33.8608	P	36.0918	P	31.9835	P	33.1077	P	38.1083	P	32.5454	P	39.3205	P	31.9696	P
1416084_at	3.50315	A	8.96572	A	7.30111	A	7.41188	A	8.64508	A	8.93353	A	8.07949	A	6.68615	A	7.42358	A	4.58071	A	8.01273	A	7.39746	A	6.63919	A	8.95064	A	6.65862	A
1416085_s_at	37.5939	P	45.7304	P	40.3651	P	46.4578	P	45.0183	P	33.8691	P	57.4714	P	45.7915	P	54.509	P	34.146	P	40.0509	P	49.455	P	44.2111	P	50.0515	P	46.7304	P
1416086_at	11.1669	P	10.4141	P	9.3537	P	11.1899	P	8.29912	P	9.88893	P	10.8108	P	9.68784	P	9.44319	P	11.8465	P	8.96994	P	8.72408	P	10.3145	P	6.65642	P	12.8815	P
1416087_at	8.45582	P	11.747	P	8.1341	P	12.7142	P	11.5706	P	13.8563	P	12.1242	P	8.94999	P	10.3587	P	12.167	P	12.927	P	13.4121	P	16.1534	P	13.672	P	15.1696	P
1416088_a_at	83.3998	P	98.1274	P	93.6063	P	102.679	P	121.826	P	109.625	P	124.256	P	117.828	P	109.544	P	130.172	P	107.712	P	128.506	P	122.837	P	117.391	P	127.525	P
1416089_at	117.589	P	133.502	P	123.206	P	167.341	P	171.663	P	165.433	P	166.729	P	158.802	P	180.085	P	188.606	P	158.393	P	179.654	P	180.943	P	155.447	P	170.816	P
1416090_at	87.4384	P	93.1899	P	64.6866	P	91.8829	P	83.6277	P	77.2669	P	89.7396	P	83.3624	P	77.7187	P	94.4077	P	77.7747	P	94.1701	P	90.723	P	87.8401	P	77.784	P
1416091_at	4.58989	P	2.81664	M	4.3119	P	4.11597	P	4.60341	P	3.93874	P	5.45138	P	3.89004	P	2.75593	P	5.58122	P	4.24768	P	3.68362	P	6.16979	P	4.96124	P	2.55519	P
1416092_a_at	7.83026	P	6.16011	P	5.11252	P	5.55164	P	8.20179	P	8.63661	P	7.47164	P	5.06018	P	7.42358	P	8.05493	P	7.21601	P	5.46833	P	7.95575	P	8.06959	P	4.62226	P
1416093_a_at	31.3808	P	23.456	P	18.0818	P	27.8781	P	28.9814	P	25.6351	P	26.8673	P	29.0771	P	29.5218	P	32.8387	P	25.6313	P	30.6181	P	37.1556	P	32.794	P	26.0486	P
1416094_at	43.1103	P	55.5019	P	44.374	P	46.8087	P	52.6764	P	49.456	P	56.626	P	50.9032	P	51.2241	P	53.0256	P	49.6958	P	50.6039	P	46.6822	P	61.1859	P	56.0241	P
1416095_x_at	26.0978	P	26.5622	P	24.5657	P	29.8628	P	29.1419	P	28.031	P	29.5136	P	26.7924	P	24.8814	P	33.3029	P	30.4984	P	27.0796	P	34.1615	P	34.3312	P	27.2383	P
1416096_at	6.26918	P	6.82773	P	6.07584	P	5.80117	P	6.28557	P	6.02008	P	7.77095	P	7.04279	P	4.64994	P	7.36681	P	5.25315	P	4.42253	P	9.82144	P	8.19872	P	6.90007	P
1416097_at	0.361786	A	3.03267	A	2.15051	A	1.07071	A	0.224929	A	0.348288	A	0.334752	A	1.73086	A	0.170586	A	1.2939	A	2.46631	A	0.136769	A	0.754091	A	0.191887	A	0.37076	A
1416098_at	1.87907	A	3.6119	A	1.74612	A	1.44705	A	2.51194	A	3.79331	A	0.643368	A	3.14289	A	2.63923	A	3.71008	A	1.41018	A	2.32704	A	1.89735	A	4.20067	A	1.4481	A
1416099_at	123.012	P	164.102	P	134.761	P	176.462	P	181.639	P	177.618	P	195.392	P	194.586	P	177.94	P	194.026	P	159.308	P	199.599	P	186.73	P	180.522	P	208.315	P
1416100_at	41.7746	P	38.3434	P	33.6917	P	52.9883	P	46.052	P	42.1142	P	45.9089	P	42.739	P	38.0574	P	59.0283	P	47.9519	P	49.9813	P	52.3115	P	47.4109	P	37.5473	P
1416101_a_at	93.2466	P	56.0859	P	65.1752	P	71.6466	P	43.7071	P	83.8609	P	75.4102	P	72.4597	P	50.0663	P	60.6706	P	53.2531	P	75.3026	P	57.4463	P	83.5629	P	46.2826	P
1416102_at	16.1239	P	17.7151	P	14.1854	P	23.6486	P	20.7968	P	20.3966	P	21.5739	P	19.3901	P	17.1804	P	23.7099	P	20.8475	P	19.6859	P	20.321	P	22.256	P	20.0996	P
1416103_at	10.5218	P	11.4351	P	9.98811	P	9.73746	P	11.1393	P	10.8205	P	9.25213	P	9.8039	P	11.1935	P	9.31149	P	10.8379	P	9.55271	P	14.4901	P	13.1181	P	9.82359	P
1416104_at	15.7775	P	20.7054	P	13.7688	P	22.7693	P	22.9524	P	20.0508	P	23.0428	P	19.1003	P	20.5193	P	23.7206	P	19.4948	P	20.9401	P	27.0616	P	25.8101	P	20.8431	P
1416105_at	68.4988	P	67.7445	P	65.9229	P	66.5459	P	65.8515	P	68.6285	P	71.7108	P	66.036	P	67.5858	P	66.4643	P	70.2252	P	65.3224	P	65.3082	P	77.0857	P	69.8485	P
1416106_at	21.0614	P	20.7603	P	15.6834	P	21.7139	P	27.2692	P	23.0837	P	21.248	P	26.1467	P	14.712	P	24.1703	P	25.418	P	22.8503	P	27.9007	P	29.0071	P	19.1429	P
1416107_at	2.12399	A	4.90408	A	1.03078	A	1.61419	A	0.823077	A	0.523949	A	2.2234	A	1.84719	A	1.99292	A	3.53489	A	1.0572	A	2.52935	A	0.61506	A	1.47476	A	1.39563	A
1416108_a_at	19.4861	P	13.8306	P	17.1684	P	18.64	P	17.7263	P	15.7382	P	21.2015	P	20.6655	P	12.0013	P	20.6906	P	11.1237	P	19.6147	P	15.7098	P	14.1121	P	12.621	P
1416109_at	48.5244	P	49.5695	P	45.6219	P	49.254	P	50.4301	P	47.8006	P	62.6159	P	46.8834	P	51.4664	P	64.4403	P	57.9145	P	56.1413	P	63.9171	P	60.9061	P	47.5162	P
1416110_at	5.92572	P	8.1722	P	5.19984	P	9.0421	P	9.84426	P	9.15334	P	9.12744	P	8.30327	P	7.26201	P	10.8936	P	10.4806	P	6.20303	P	11.9035	P	10.3174	P	6.87246	P
1416111_at	1.6462	A	2.60844	A	1.72934	A	2.7827	A	0.955334	A	1.99183	A	1.74755	A	1.62282	A	1.78645	A	2.34345	A	2.28601	A	2.58447	A	2.23105	A	2.71664	A	2.10866	A
1416112_at	115.401	P	121.365	P	100.793	P	127.838	P	120.769	P	102.087	P	124.352	P	105.691	P	127.61	P	131.855	P	115.102	P	121.26	P	120.655	P	120.578	P	122.728	P
1416113_at	28.677	P	38.674	P	43.4295	P	42.3398	P	43.6965	P	48.1509	P	52.4731	P	51.019	P	58.2337	P	60.4654	P	54.3855	P	52.6815	P	54.9846	P	54.9764	P	42.7053	P
1416114_at	0.293938	A	1.75399	A	1.7713	A	0.746266	A	1.46102	A	1.26265	A	0.377773	A	0.999335	A	0.377069	A	0.736278	A	0.548994	A	2.46501	A	1.06369	A	1.00185	A	2.14188	A
1416115_at	7.09758	P	10.0947	P	5.12998	P	9.84123	P	8.1369	P	9.66948	P	12.5798	P	7.88867	P	7.71979	P	11.4481	P	9.76566	P	8.29127	P	10.346	P	9.32276	P	7.39069	P
1416116_at	4.51433	P	1.23973	A	2.88183	P	3.76199	P	2.34803	P	2.62515	A	3.72106	P	1.75578	A	3.33042	P	3.7684	M	5.23521	P	1.98617	A	3.40792	A	3.27237	M	1.69816	A
1416117_at	1.93715	A	2.87064	A	1.75451	A	1.66641	A	2.49009	A	2.96306	A	0.811191	A	1.48985	A	2.80081	A	5.28315	A	3.23176	A	2.77728	A	4.31015	A	3.0973	A	2.48169	A
1416118_at	0.361786	A	0.430009	A	0.334782	A	1.34255	A	0.0681694	A	0.628722	A	0.653899	A	0.0835661	A	1.05035	P	0.27515	A	0.984711	A	0.50726	A	0.451343	A	0.856839	A	0.920074	P
1416119_at	164.972	P	166.315	P	148.94	P	198.342	P	183.23	P	172.452	P	196.081	P	183.73	P	193.144	P	210.088	P	201.841	P	182.619	P	197.684	P	204.744	P	175.128	P
1416120_at	0.516562	A	3.85926	A	2.05757	A	3.2829	A	1.18642	A	2.0712	A	2.03151	A	2.32904	A	3.0342	A	2.75892	A	2.33109	A	1.66288	A	4.68843	A	0.956064	A	2.44163	A
1416121_at	1.9565	A	0.513695	A	0.695581	A	1.38435	A	1.59267	A	0.206412	A	0.988168	A	0.200315	A	0.287295	A	0.392494	A	0.366887	A	0.582565	A	3.78933	A	0.314355	A	0.258324	A
1416122_at	8.95656	P	9.85323	P	7.41611	P	8.79297	P	7.89894	M	10.3494	P	9.66415	P	8.22036	P	9.20981	P	10.9713	P	8.79107	P	7.84908	P	11.601	A	9.24682	A	7.36303	P
1416123_at	0.156738	A	2.09238	A	1.8301	A	2.54291	M	1.06543	A	0.98712	A	1.61517	A	0.774759	A	1.79543	A	2.61682	A	1.36496	A	1.32003	A	0.368694	A	1.05527	A	1.32358	A
1416124_at	0.128952	A	0.270618	A	1.06372	A	0.704369	A	0.812048	A	0.64034	A	1.09174	A	0.216983	A	1.06831	A	1.93657	A	0.530802	A	0.770198	A	0.61506	A	0.864473	A	0.617908	A
1416125_at	7.1411	P	12.3632	P	10.8931	P	11.1692	P	7.61763	P	10.7876	P	8.25286	P	10.6411	P	7.81853	P	10.4491	P	11.6417	P	7.4336	P	11.0683	P	13.2092	P	9.37012	P
1416126_at	2.34245	P	4.75691	M	2.47268	P	5.27086	P	3.05768	P	5.1986	P	3.98808	P	6.08893	P	3.45609	M	5.40935	P	4.08596	M	5.05042	M	5.48463	A	4.58099	P	4.13933	P
1416127_a_at	26.5052	P	20.4705	P	25.0282	P	23.721	P	22.2984	P	20.6883	P	26.202	P	22.3299	P	25.4918	P	28.3285	P	23.7114	P	24.7668	P	19.3898	P	28.0981	P	18.3517	P
1416128_at	6.61211	P	10.0402	P	9.30908	P	10.6505	P	9.48788	P	10.8752	P	10.849	P	7.86379	P	8.016	P	15.9095	P	12.6861	P	10.3892	P	12.2266	P	11.0007	P	7.10033	P
1416129_at	255.284	P	254.234	P	260.399	P	258.725	P	315.424	P	299.322	P	296.217	P	230.913	P	303.844	P	327.524	P	366.819	P	349.129	P	144.135	P	323.791	P	215.285	P
1416130_at	14.1277	P	18.7011	P	12.1431	P	15.3673	P	14.6513	P	12.6569	P	16.9008	P	12.9119	P	13.1772	P	14.3676	P	9.98017	P	9.98459	P	18.5597	P	12.1012	P	12.6773	P
1416131_s_at	12.1295	P	12.215	P	9.58584	P	13.5435	P	11.053	P	11.2474	P	11.9342	P	11.5777	P	9.79325	P	10.1708	P	11.6506	P	9.34566	P	9.18007	P	12.3517	P	10.6975	P
1416132_at	6.718	P	8.41331	P	5.78621	P	7.47421	P	8.4613	P	8.22936	P	8.06022	P	6.72762	P	7.66594	P	9.90334	P	9.39021	P	7.57816	P	8.96944	P	6.40563	P	6.58969	P
1416133_at	24.8145	P	23.5344	P	25.3336	P	27.661	P	29.42	P	28.5354	P	28.8597	P	24.019	P	23.7325	P	31.1272	P	29.4952	P	25.024	P	29.425	P	32.3775	P	26.0054	P
1416134_at	0.198162	A	1.00997	A	0.28752	A	0.148007	A	0.402864	A	0.253879	A	0.569478	A	0.350278	A	0.26934	A	0.546511	A	0.147564	A	0.232523	A	1.14337	A	0.199546	A	0.0930024	A
1416135_at	18.5549	P	18.1298	P	14.8475	P	22.521	P	23.6277	P	23.5254	P	24.3416	P	23.7955	P	19.873	P	26.5943	P	22.0218	P	23.161	P	29.1829	P	26.6663	P	24.8535	P
1416136_at	2.07894	A	5.62487	A	3.40485	A	4.34495	A	5.40706	A	4.3186	A	5.15801	A	4.05604	A	5.39497	A	5.99272	A	5.61196	A	4.20381	A	6.12705	A	4.99165	A	4.01039	A
1416137_at	13.7372	P	12.6597	P	7.7881	P	14.5695	P	14.5652	P	13.8563	P	11.744	P	11.3622	P	13.608	P	15.8658	P	10.4895	P	16.9061	P	18.7648	P	16.7822	P	11.7984	P
1416138_at	38.4239	P	36.3921	P	32.9437	P	48.0985	P	44.0483	P	46.3565	P	49.7191	P	48.2482	P	45.3094	P	53.3972	P	49.1027	P	56.8678	P	48.8022	P	59.5977	P	47.2371	P
1416139_at	2.89256	A	4.19958	A	2.74519	P	2.60548	A	4.61428	A	3.14294	A	4.03746	P	3.96474	P	2.89955	M	4.60382	A	3.13277	P	3.08901	M	7.42593	M	5.32621	A	2.44831	M
1416140_a_at	13.1022	P	10.0246	P	9.21986	P	11.9573	P	14.7051	P	14.3789	P	13.9433	P	12.7545	P	10.7267	P	15.8331	P	13.1769	P	13.3584	P	12.799	P	12.9967	P	11.0828	P
1416141_a_at	319.367	P	382.732	P	325.292	P	383.188	P	388.59	P	368.573	P	373.749	P	347.021	P	374.553	P	399.351	P	370.177	P	393.217	P	398.296	P	363.69	P	357.5	P
1416142_at	8.75266	P	10.6712	P	8.80989	P	12.2477	P	8.41805	P	11.8816	P	7.33633	P	12.3319	P	13.9042	P	13.5663	P	11.088	P	12.7762	P	13.3082	A	7.81891	P	12.4803	P
1416143_at	143.804	P	163.593	P	137.932	P	147.738	P	165.729	P	142.695	P	162.622	P	155.78	P	183.801	P	186.318	P	157.453	P	157.443	P	163.775	P	168.382	P	163.234	P
1416144_a_at	39.5022	P	28.611	P	31.207	P	34.3576	P	39.0567	P	46.5796	P	46.8331	P	47.0985	P	41.1359	P	38.7459	P	49.917	P	42.482	P	35.4744	P	46.4575	P	44.83	P
1416145_at	36.9947	P	33.9541	P	32.4671	P	36.7229	P	37.84	P	41.6991	P	40.5501	P	44.1205	P	34.5121	P	46.0673	P	44.6491	P	42.3853	P	39.1932	P	42.999	P	43.2105	P
1416146_at	26.1697	P	28.5089	P	20.9699	P	37.8486	P	30.6607	P	25.6459	P	30.7002	P	32.6029	P	21.8208	P	35.3353	P	29.0246	P	29.1328	P	27.9715	P	28.795	P	23.6171	P
1416147_at	15.7653	P	15.0881	A	13.0995	A	17.2525	A	15.5657	A	20.764	A	17.5669	P	14.1714	M	16.7405	M	19.1681	P	17.8833	P	18.2256	M	21.2607	A	19.3072	A	13.255	M
1416148_at	12.876	A	16.714	A	12.071	P	19.7476	A	14.6943	A	14.923	M	21.2946	M	14.7845	P	15.9866	A	15.3744	P	14.8002	P	16.5492	P	20.3107	A	19.8986	A	13.8828	A
1416149_at	3.54755	A	8.63113	P	3.13865	A	5.82196	A	6.9248	A	4.30743	A	4.25448	A	3.51649	A	2.9175	A	7.00466	A	3.90623	A	4.63197	A	5.81688	A	7.05156	A	2.00246	A
1416150_a_at	28.9698	P	15.471	P	17.3145	P	28.4053	P	28.2646	P	26.3232	P	30.8657	P	28.1252	P	15.8878	P	33.5032	P	25.7113	P	28.3808	P	24.6093	P	23.4004	P	15.6655	P
1416151_at	4.83523	P	3.78194	P	3.61147	P	4.40739	P	5.03796	P	5.66515	P	6.23108	P	3.64101	P	3.99467	P	8.07744	P	6.0513	P	5.25036	P	8.0404	P	5.21977	P	4.31597	P
1416152_a_at	12.6559	P	5.79548	P	6.50682	P	10.9098	P	9.05576	P	9.69143	P	11.7536	P	10.5914	P	7.19918	P	14.3566	P	11.2845	P	10.7127	P	8.86405	P	9.70243	P	6.92078	P
1416153_at	51.2719	P	63.5799	P	47.3256	P	61.7014	P	58.879	P	45.0815	P	54.6996	P	48.0662	P	56.2233	P	62.5055	P	61.4421	P	45.2328	P	56.4424	P	52.6767	P	44.0603	P
1416154_at	1.89844	A	2.35415	A	0.801332	A	1.30074	A	1.69134	A	1.99183	A	1.57436	A	1.90535	A	2.07371	A	3.19501	A	2.94373	A	2.55691	A	4.0609	A	2.16828	A	1.42842	A
1416155_at	9.6045	P	9.54953	P	7.22153	P	10.7024	P	9.19622	P	9.05444	P	10.6677	P	8.71785	P	9.79325	P	11.9239	P	9.97123	P	9.7057	P	10.7021	P	10.6059	P	8.89649	P
1416156_at	26.1337	P	25.1264	P	19.6752	P	28.4156	P	29.4307	P	25.6889	P	30.0565	P	26.6683	P	23.1312	P	31.3916	P	31.8565	P	27.2655	P	30.0903	P	28.8026	P	26.2432	P
1416157_at	3.88953	P	3.8206	P	2.86474	P	5.74919	P	6.10128	P	4.79801	P	4.64807	P	3.92324	P	3.492	P	5.21426	P	5.38772	P	4.03965	P	5.4739	P	7.16553	P	4.33637	P
1416158_at	8.07817	P	7.30158	P	6.19886	P	9.68557	P	12.336	P	7.99803	P	11.6299	P	7.50721	P	7.13635	P	11.0268	P	10.3108	P	7.79491	P	12.4141	P	8.45698	P	9.72586	P
1416159_at	8.98127	P	12.0122	P	10.5433	P	16.3203	P	19.9813	P	16.9324	P	14.8025	P	14.4946	P	15.3942	P	19.2222	P	15.2994	P	13.0002	P	18.2723	A	20.4368	P	11.1669	P
1416160_at	2.42582	M	3.24882	A	1.05549	A	1.58285	A	1.16443	A	0.453861	A	1.56415	A	2.24597	A	1.93906	A	0.81152	A	0.494407	A	1.62587	A	1.42637	A	1.15445	A	1.72456	A
1416161_at	24.022	P	31.9496	P	27.308	P	28.0642	P	24.1099	P	27.9451	P	31.7843	P	23.8948	P	24.1544	P	30.3015	P	31.8565	P	29.6722	P	29.9896	P	32.9455	P	28.5886	P
1416162_at	8.7712	P	8.70893	A	7.58431	A	8.54381	A	9.64988	A	9.59264	A	8.57999	A	6.09722	A	6.21181	A	7.94231	A	8.56746	A	8.08376	A	14.252	A	8.26709	A	8.50705	M
1416163_at	7.64417	P	9.59625	P	7.47806	P	8.62686	P	8.61265	P	11.3786	P	8.92588	P	9.90338	P	6.18488	P	11.0157	P	11.3113	P	11.1977	P	11.0996	P	9.52778	P	9.78868	P
1416164_at	2.40659	A	3.51144	A	2.82202	A	3.10578	A	3.02496	A	2.18448	A	3.18492	A	2.23766	A	3.06113	A	3.5115	A	2.55643	A	2.91487	A	4.01749	A	5.25778	A	2.40827	A
1416165_at	1.95006	M	3.39556	A	2.6514	A	3.53289	M	3.64613	A	3.33383	A	2.07196	A	3.02664	A	3.31247	A	4.98432	A	3.20476	A	2.36384	A	3.0907	A	3.50069	A	3.48927	A
1416166_a_at	26.3734	P	32.6805	P	35.9768	P	34.4815	P	39.4515	P	45.496	P	39.7396	P	42.9293	P	32.5734	P	35.3248	P	34.7755	P	31.3604	P	38.6243	P	36.2923	P	42.5369	P
1416167_at	76.3695	P	69.7999	P	71.6745	P	78.2292	P	82.2705	P	84.0707	P	94.9481	P	85.4948	P	79.2983	P	82.2379	P	68.4586	P	74.4921	P	76.7694	P	74.7953	P	96.4736	P
1416168_at	253.976	P	291.273	P	263.091	P	269.37	P	264.104	P	266.705	P	277.218	P	259.74	P	280.421	P	270.933	P	265.95	P	271.049	P	254.347	P	266.906	P	265.015	P
1416169_at	0.796015	A	0.925816	A	0.590419	A	2.08396	A	0.745845	A	2.05986	A	1.57436	A	0.966069	A	0.34116	A	1.52568	A	0.694407	A	0.29916	A	2.61807	A	0.910271	A	0.46533	A
1416170_at	43.8723	P	56.6621	P	49.8569	P	65.7317	P	69.2185	P	57.5363	P	64.193	P	58.3793	P	61.1776	P	65.1664	P	55.96	P	66.7982	P	70.8716	P	71.8017	P	63.291	P
1416171_at	10.9152	P	14.3928	P	7.79696	P	8.79297	P	10.3948	P	12.1547	P	12.485	P	12.8871	P	11.8398	P	15.4946	P	12.2309	P	12.0143	P	18.7545	P	12.9891	P	10.9496	P
1416172_at	5.28096	P	4.50914	P	4.09524	P	5.52044	P	6.53482	P	4.3186	P	4.9523	P	4.29673	P	4.4794	P	6.18658	P	4.45427	P	4.37697	P	7.30918	P	4.81675	P	5.90854	P
1416173_at	2.81599	M	3.12529	P	2.88183	P	3.73075	P	3.1122	P	3.32261	P	3.49306	A	3.52479	P	2.0378	P	4.78848	P	4.36445	P	2.80481	P	2.92615	A	6.35243	P	3.05803	P
1416174_at	11.1424	P	9.23035	P	8.27621	P	9.8516	P	10.33	P	9.49384	P	12.0672	P	10.2847	P	9.89198	P	11.5588	P	9.96229	P	12.1129	P	11.9974	P	12.0178	P	8.18758	P
1416175_a_at	50.4016	P	56.8279	P	45.8679	P	56.3195	P	57.858	P	49.6045	P	59.188	P	55.8158	P	50.2368	P	56.7872	P	57.4812	P	52.7516	P	53.6634	P	59.0078	P	54.9388	P
1416176_at	45.1236	P	54.2629	P	43.3729	P	49.1199	P	63.2907	P	48.0872	P	56.0951	P	47.6279	P	49.5727	P	59.9215	P	53.2266	P	53.3737	P	46.1566	P	59.8851	P	51.3484	P
1416177_at	7.96663	P	12.0746	P	7.70833	P	8.06619	P	9.31505	P	8.87856	P	9.53965	P	8.78417	P	8.53661	P	11.7027	P	11.4899	P	9.39068	P	10.4822	P	11.0234	P	7.65372	P
1416178_a_at	20.9709	P	13.1514	P	16.4572	P	18.5675	P	19.3372	P	20.1373	P	21.1735	P	15.9693	P	18.3831	P	19.7627	P	20.3848	P	18.1275	P	23.9593	P	29.2571	P	13.0365	P
1416179_a_at	71.9015	P	97.6597	P	83.508	P	74.6549	P	83.8291	P	75.8374	P	84.9905	P	72.6002	P	76.3544	P	78.3392	P	76.6624	P	73.3328	P	70.3444	P	83.7669	P	80.5248	P
1416180_a_at	15.3153	P	21.8492	P	15.8017	P	17.8841	P	18.7252	P	15.9446	P	19.3171	P	14.5111	P	16.9739	P	18.2368	P	15.1746	P	17.6463	P	15.5446	P	16.7215	P	15.6301	P
1416181_at	25.1145	P	25.8246	P	23.8542	P	24.7967	P	22.6737	P	27.0216	P	25.8044	P	24.5655	P	20.4206	P	33.3556	P	31.2618	P	28.3985	P	32.4851	P	26.7647	P	22.0746	P
1416182_at	15.3275	P	9.60404	A	11.0996	A	17.646	P	15.0279	A	16.2921	M	18.5691	A	12.6219	M	15.6186	P	20.0326	P	16.0748	M	18.2612	M	18.4981	A	19.5877	A	12.1497	A
1416183_a_at	9.2776	A	10.7336	A	12.1521	A	14.8182	A	15.6087	A	11.0175	A	14.661	A	10.5251	A	9.88301	A	13.6212	A	10.9451	A	11.3952	A	15.3691	A	16.2057	A	13.657	A
1416184_s_at	13.8105	P	12.5271	P	12.1251	P	14.5591	P	13.564	P	14.3898	P	16.2244	P	14.1052	P	13.5541	P	17.716	P	15.3529	P	15.6118	P	19.0928	P	14.2486	P	12.2622	P
1416185_a_at	161.485	P	183.433	P	166.768	P	195.242	P	211.174	P	174.581	P	205.666	P	201.256	P	193.691	P	211.202	P	197.347	P	194.491	P	196.659	P	201.108	P	207.984	P
1416186_at	12.2704	P	15.5179	P	13.7778	P	15.0979	P	14.3607	P	9.47188	P	16.4688	P	11.9175	P	13.6708	P	15.4182	P	13.1323	P	13.1883	P	15.4104	P	17.3433	P	15.942	P
1416187_s_at	18.7969	P	27.4334	P	23.3464	P	25.6861	P	25.9845	P	20.9584	P	32.2157	P	22.1892	P	27.7087	P	27.0842	P	27.0707	P	28.3896	P	26.2823	P	35.3231	P	30.1147	P
1416188_at	19.4257	P	25.8482	P	18.8413	P	28.9945	P	26.6805	P	23.687	P	30.0749	P	25.7659	P	22.9607	P	24.0204	P	20.6873	P	22.051	P	27.4964	P	29.454	P	28.5814	P
1416189_a_at	54.0974	P	62.4898	P	57.2302	P	69.4313	P	60.3569	P	62.6812	P	69.5506	P	74.4436	P	61.6622	P	74.787	P	56.7029	P	60.551	P	66.434	P	57.775	P	63.4096	P
1416190_a_at	9.94955	P	7.9156	P	9.2377	P	12.5898	P	12.4545	P	8.1082	P	10.8966	P	10.5914	P	8.52764	P	12.2664	P	10.7665	P	10.7576	P	11.2042	P	8.76078	P	11.2861	P
1416191_at	37.7303	P	30.6531	P	32.4204	P	43.5165	P	37.4877	P	34.5105	P	37.5421	P	35.3835	P	29.1717	P	43.0082	P	37.4891	P	37.3507	P	33.6097	P	35.0657	P	37.4817	P
1416192_at	3.24278	P	2.99409	P	3.68907	P	4.05351	P	4.46211	P	4.48595	P	4.43175	P	4.75316	P	4.10239	P	4.65002	P	4.16682	P	4.89584	P	6.87343	P	4.5962	P	4.02395	P
1416193_at	4.24328	A	5.43878	M	6.32198	P	5.19806	A	7.54188	P	5.72064	A	6.42546	P	4.77806	M	5.06285	A	4.80001	P	4.43631	A	5.05042	A	7.74398	A	4.55057	A	3.92225	A
1416194_at	12.056	P	11.2636	P	10.7944	P	9.88273	P	9.99541	P	12.1001	P	13.0159	P	8.99145	P	10.0625	P	13.0162	P	8.06642	P	8.4446	P	15.9884	P	9.71761	P	13.5935	P
1416195_at	4.90436	A	7.76012	A	5.42711	A	5.32286	A	8.02874	A	6.23061	A	6.18246	A	5.66585	A	4.64994	A	10.2933	A	7.78003	A	6.71921	A	9.32741	A	4.92321	A	6.01159	A
1416196_at	0.0798814	A	0.210071	A	0.0793923	A	0.0741873	A	0.0906716	A	0.0744201	A	0.0820739	A	0.0585253	A	0.502752	A	0.0870382	A	0.694407	A	0.393963	A	0.321165	A	0.413779	A	0.135319	A
1416197_at	25.6722	P	33.8126	P	22.8205	P	31.6093	P	31.8582	P	28.7607	P	35.2485	P	30.7987	P	34.6198	P	38.8925	P	33.0899	P	34.1238	P	42.8294	P	37.8367	P	32.8258	P
1416198_at	10.3619	P	10.7725	P	10.373	P	10.7646	P	10.5351	P	11.6629	P	13.2906	P	10.1438	P	11.1037	P	16.3238	P	11.8203	P	13.0987	P	9.40105	P	13.0347	P	8.68779	P
1416199_at	4.97974	P	3.86699	P	4.38132	P	9.65444	P	9.06656	P	7.25903	P	6.85235	P	6.18847	P	5.763	P	5.99272	P	7.54729	P	4.41342	P	5.25915	A	6.34483	P	4.16649	P
1416200_at	1.81447	A	1.53892	A	1.05549	A	1.3112	P	1.27435	A	2.09386	A	2.69565	P	2.09644	A	1.36454	A	1.77999	M	1.27449	A	1.69988	A	3.72405	A	3.08208	A	2.21504	P
1416201_at	10.7923	P	13.206	P	9.3894	M	14.2586	P	13.3594	P	14.1395	P	14.4817	P	12.1661	P	11.9654	P	14.7948	P	16.057	P	11.808	M	14.5315	M	12.253	A	11.8335	P
1416202_at	55.8517	P	58.3752	P	50.6542	P	64.8453	P	68.5814	P	55.6429	P	70.3632	P	62.0838	P	61.5186	P	81.7827	P	64.3588	P	67.3046	P	74.1882	P	68.7323	P	64.96	P
1416203_at	31.798	P	18.9672	P	23.3648	P	29.0772	P	28.2218	P	28.9109	P	33.6096	P	29.7393	P	22.7363	P	39.2694	P	28.2787	P	31.219	P	35.214	P	32.7334	P	26.4378	P
1416204_at	23.0844	P	25.8795	P	21.6045	P	28.9118	P	26.8624	P	27.4834	P	25.4621	P	19.8291	P	21.8567	P	33.4294	P	27.1151	P	25.0594	P	28.6683	P	21.6193	P	18.7294	P
1416205_at	6.28166	P	5.89632	P	4.26853	P	6.28973	P	8.09364	P	7.87681	P	6.84266	P	6.08063	P	6.11307	P	6.82327	P	5.3339	P	5.68617	P	5.46317	M	10.3478	P	7.69528	P
1416206_at	1.41239	A	0.134584	A	0.132374	A	0.358309	A	2.28245	A	0.218298	A	0.463318	A	0.23365	A	0.224452	A	0.301398	A	0.202513	A	0.194314	A	4.53726	A	0.268445	A	0.147496	A
1416207_at	18.2947	P	18.5054	P	14.2126	P	18.4432	P	16.5549	P	18.0598	P	20.717	P	14.8591	P	12.7553	P	20.2269	P	14.9517	P	18.2523	P	21.373	P	17.8287	P	12.9308	P
1416208_at	17.5497	P	16.8782	P	13.8321	P	20.8654	P	16.1572	P	18.9584	P	19.7561	P	17.9324	P	18.2395	P	29.3794	P	23.5336	P	18.7066	P	29.425	P	21.3086	P	17.6397	P
1416209_at	287.97	P	298.7	P	256.004	P	279.787	P	269.553	P	249.006	P	254.47	P	253.625	P	251.021	P	290.12	P	256.101	P	252.589	P	250.332	P	255.945	P	228.348	P
1416210_at	22.8559	P	27.2293	P	26.4175	P	27.2061	P	33.5041	P	30.3797	P	29.0255	P	37.9155	P	28.9204	P	34.3988	P	30.8624	P	31.6961	P	31.3489	P	30.4387	P	28.7042	P
1416211_a_at	0.170577	A	0.369223	A	0.094426	A	0.284774	A	0.513704	A	0.182595	A	0.334752	A	0.19198	A	0.296272	A	0.288287	A	0.385119	A	0.450668	A	0.938024	A	0.260791	A	0.289422	A
1416212_at	16.1664	P	18.795	P	17.7071	P	18.5571	P	19.0796	P	17.7564	P	22.253	P	17.6177	P	17.7279	P	23.442	P	20.6784	P	19.7749	P	22.0665	P	22.7865	P	16.6233	P
1416213_x_at	34.304	P	34.2686	P	30.6848	P	39.9757	P	37.2956	P	34.6814	P	35.9069	P	36.12	P	35.284	P	43.2062	P	35.5294	P	37.0335	P	40.9082	P	41.5989	P	31.8754	P
1416214_at	3.57291	P	6.54043	P	3.1558	M	4.18883	P	4.90763	P	4.41903	P	6.46431	P	3.31724	P	3.33042	P	6.25494	P	4.95703	P	5.75876	P	10.2936	P	6.74001	P	4.34997	P
1416215_at	10.2512	P	11.6456	P	8.56069	P	13.0874	P	11.9695	P	14.5748	P	12.5703	P	11.7103	P	11.1755	P	13.3574	P	11.4095	P	14.0744	P	12.747	P	14.3549	P	10.2847	P
1416216_at	4.77235	P	8.81786	P	6.01436	P	8.25309	P	7.28211	P	8.27341	P	7.54892	P	8.11256	P	6.93887	P	10.4379	P	8.1917	P	9.98459	P	9.91593	P	9.39869	P	8.34032	P
1416217_a_at	179.661	P	214.891	P	188.452	P	209.715	P	220.839	P	217.088	P	230.289	P	231.458	P	211.245	P	234.362	P	212.45	P	249.219	P	233.677	P	226.012	P	241.505	P
1416218_x_at	6.36276	M	1.95389	P	5.33966	P	10.111	P	5.01624	P	2.54617	P	8.77221	P	1.83888	P	9.50602	P	2.36728	P	1.83487	P	9.53471	P	15.2658	P	10.9551	M	6.41057	P
1416219_at	174.326	P	152.876	P	164.537	P	193.969	P	193.717	P	203.38	P	202.631	P	207.901	P	199.435	P	230.013	P	190.035	P	199.899	P	202.391	P	185.448	P	177.772	P
1416220_at	64.1801	P	66.3377	P	62.9534	P	75.2627	P	73.8898	P	65.8144	P	75.2677	P	75.8654	P	70.4848	P	77.964	P	74.0844	P	69.818	P	74.9678	P	83.185	P	78.7471	P
1416221_at	1.36029	A	3.0018	A	0.842146	A	1.7395	A	1.7023	A	0.89494	A	1.63556	A	0.999335	P	2.29812	A	3.32412	A	1.47348	A	1.22714	A	1.25685	A	1.97019	A	1.05621	A
1416222_at	39.6799	P	79.4504	P	42.5423	P	87.5796	P	43.7924	P	46.3565	P	49.8005	P	62.8858	P	57.8029	P	86.0071	P	50.3684	P	75.015	P	82.1748	P	40.1758	P	37.1828	P
1416223_at	7.58833	A	7.14619	A	5.41837	A	5.61402	A	8.45049	A	7.60114	A	5.50999	A	8.29498	A	4.86538	A	11.7691	A	8.31696	A	4.25851	A	9.1906	A	6.46643	A	6.53456	A
1416224_at	3.18555	A	4.78789	A	3.41345	A	4.33454	A	2.93769	A	4.965	A	4.30375	A	3.90664	A	3.3394	A	3.67507	A	3.71745	A	3.20806	A	5.99878	A	4.8928	A	4.39758	A
1416225_at	384.683	P	447.135	P	368.248	P	433.8	P	434.265	P	442.649	P	410.121	P	397.374	P	414.579	P	447.818	P	434.723	P	420.352	P	413.602	P	396.855	P	376.066	P
1416226_at	15.0719	P	12.9172	P	8.59627	P	12.8697	P	12.1097	P	14.9991	P	13.0159	P	12.8539	P	9.40728	P	14.8823	P	14.4702	P	13.2509	P	14.9764	P	13.0954	P	12.8815	P
1416227_at	0.663365	A	0.217633	A	0.124748	A	0.473757	A	0.302884	A	0.277541	A	0.441989	A	0.375262	A	0.260362	A	0.235557	A	0.248234	A	0.184744	A	0.568469	A	0.367898	A	0.364481	A
1416228_at	10.7554	P	13.0889	P	11.5939	P	14.7456	P	14.0485	P	14.7598	P	15.6506	P	13.898	P	11.5525	P	15.5383	P	15.8877	P	16.335	P	18.3955	P	17.9955	P	12.5577	P
1416229_at	14.9015	P	16.0494	P	14.4392	P	22.8831	P	17.4685	P	17.2577	P	17.0886	P	13.9229	P	15.5288	P	17.075	P	16.1015	P	19.0094	P	21.1382	P	18.2836	P	12.6351	P
1416230_at	12.7293	P	17.1519	P	16.4572	P	18.4847	P	14.1992	P	15.7274	P	16.0646	P	19.3984	P	13.3387	P	14.3785	P	16.9035	P	16.4957	P	16.2977	P	14.6735	P	14.9785	P
1416231_at	2.91807	A	3.91338	A	3.31031	A	4.8652	A	4.60341	A	4.38556	A	4.71683	M	3.09307	M	3.34837	A	5.23723	P	5.0378	A	4.44985	M	6.58591	A	5.94959	A	2.79619	A
1416232_at	0.0728106	A	0.0669311	A	0.0206074	A	0.0847451	A	0.169108	A	0.582205	A	0.674942	A	0.0418233	A	0.026937	A	0.182272	A	0.165892	A	0.0885234	A	0.297306	A	0.115261	A	0.129244	A
1416233_at	92.5819	P	107.183	P	85.0752	P	109.428	P	120.59	P	112.337	P	120.815	P	114.796	P	112.075	P	129.647	P	110.522	P	122.272	P	129.231	P	120.027	P	127.867	P
1416234_at	40.1713	P	33.9462	P	30.5263	P	43.5681	P	36.5055	P	29.0396	P	36.6928	P	36.9474	P	28.4806	P	40.8691	P	32.7439	P	38.5046	P	36.5155	P	35.5579	P	23.215	P
1416235_at	24.5984	P	21.7238	P	18.1184	P	30.9479	P	25.2991	P	19.3047	P	21.9461	P	21.5764	P	19.532	P	28.0522	P	22.1107	P	28.7878	P	22.586	P	23.5065	P	16.744	P
1416236_a_at	11.6822	P	19.0846	P	13.8955	P	15.4605	P	19.0474	P	13.246	P	22.3552	P	17.568	P	14.3709	P	26.2106	P	17.0994	P	16.6295	P	17.2141	P	22.6046	P	17.8034	P
1416237_at	14.2923	P	12.808	P	8.80989	P	17.8841	P	14.8019	P	9.52677	P	21.1642	P	14.3289	P	14.6223	P	22.079	P	14.5683	P	16.7634	P	13.1628	P	18.4959	P	17.0424	P
1416238_at	2.75853	P	2.48513	P	2.49818	P	1.70818	A	1.472	A	3.72614	P	2.62552	P	2.736	P	1.57999	A	2.67607	P	2.20485	P	1.56108	A	3.03589	A	2.92983	A	1.98256	A
1416239_at	394.534	P	462.335	P	357.633	P	402.502	P	430.481	P	352.79	P	411.598	P	375.799	P	416.221	P	422.664	P	400.469	P	375.36	P	414.334	P	378.635	P	417.225	P
1416240_at	162.782	P	146.474	P	138.907	P	187.819	P	172.653	P	161.077	P	165.828	P	167.118	P	166.471	P	179.151	P	168.517	P	176.3	P	169.139	P	182.574	P	173.082	P
1416241_at	19.0509	P	21.0814	P	16.2203	P	20.0788	P	20.0135	P	21.1311	P	21.546	P	20.1106	P	17.3778	P	29.0293	P	20.3492	P	23.516	P	20.9545	P	24.4538	P	17.3196	P
1416242_at	1.87261	P	6.73454	P	2.30291	P	3.05368	P	4.44037	A	2.89554	A	6.11436	P	2.42871	P	4.67687	A	3.6634	P	4.35547	P	4.04878	P	5.99878	P	6.71721	P	4.4316	P
1416243_a_at	77.7119	P	90.7338	P	77.964	P	101.012	P	112.132	P	101.168	P	110.718	P	111.739	P	105.945	P	117.635	P	99.7019	P	114.909	P	121.143	P	112.988	P	126.448	P
1416244_a_at	103.819	P	135.282	P	99.1184	P	134.099	P	145.692	P	108.728	P	140.48	P	118.208	P	127.871	P	153.13	P	130.436	P	136.945	P	149.22	P	158.209	P	131.509	P
1416245_at	41.5676	P	48.5838	P	38.8313	P	47.2833	P	50.068	P	45.4747	P	53.3839	P	44.2363	P	47.4904	P	58.4632	P	45.1982	P	49.7796	P	54.6298	P	55.1731	P	47.1563	P
1416246_a_at	3.03915	A	2.32334	A	2.06601	A	2.62633	A	2.47917	A	2.18448	A	4.71683	A	2.58651	P	2.05575	A	3.79171	A	2.50236	A	3.23553	A	4.37508	A	2.57196	A	2.46834	A
1416247_at	21.5797	P	23.0797	P	25.0837	P	29.1392	P	26.3592	P	24.1824	P	28.4543	P	25.8818	P	26.3803	P	34.2619	P	30.1966	P	34.6266	P	34.1013	P	31.0294	P	25.494	P
1416248_at	68.7436	P	65.1128	P	56.7153	P	72.5738	P	73.3166	P	58.3504	P	71.3272	P	67.2348	P	61.7879	P	72.9572	P	70.8788	P	62.6403	P	65.8174	P	77.2973	P	74.6885	P
1416249_at	25.4623	P	26.3268	P	23.6972	P	27.5679	P	30.2543	P	28.1383	P	31.3159	P	25.1864	P	24.0198	P	36.3443	P	27.5503	P	26.7253	P	29.4149	P	29.6207	P	29.4417	P
1416250_at	5.6568	P	7.23942	P	4.56373	P	6.31052	P	5.09225	P	6.6844	P	4.42191	P	4.31333	P	4.1742	P	5.77571	P	5.38772	P	3.93016	P	4.32097	P	7.35548	P	6.6931	P
1416251_at	1.63324	A	5.23725	A	1.03901	A	3.54331	A	2.03086	A	0.73313	A	2.70567	A	3.29233	A	2.43277	A	4.17547	A	1.13871	A	0.882422	A	6.28726	A	1.73395	A	1.75757	A
1416252_at	18.9058	P	16.2605	P	15.2652	P	21.5277	P	22.7809	P	23.7301	P	19.8028	P	15.4805	P	17.6022	P	20.3564	P	19.8063	P	15.9869	P	22.2499	P	22.3545	P	16.6588	P
1416253_at	3.78196	A	3.67373	A	2.77079	A	5.11485	A	3.51544	A	4.28511	A	3.89914	A	2.82735	A	4.00365	A	4.91524	A	5.67473	A	3.2996	A	6.71375	A	3.82789	A	2.6756	A
1416254_a_at	6.53733	P	5.57059	P	4.44209	P	4.4282	P	4.799	P	6.51846	P	6.67783	P	4.45442	P	6.05921	P	6.02695	P	6.27538	P	6.25739	P	8.38923	P	5.34902	P	7.07961	P
1416255_at	2.36811	A	3.28743	A	2.4302	A	3.63703	A	1.85569	A	1.88968	A	4.59894	A	2.79413	A	2.44175	A	3.41786	A	2.50236	A	3.52826	A	4.73159	A	2.6938	A	2.58862	A
1416256_a_at	28.9698	P	36.4786	P	23.6325	P	45.333	P	38.267	P	37.2016	P	35.0838	P	35.789	P	35.7058	P	42.5808	P	36.6025	P	36.822	P	39.8815	P	39.9109	P	39.6269	P
1416257_at	17.6406	P	19.4838	P	16.8036	P	20.5446	P	22.6737	P	19.7805	P	22.6248	P	17.8331	P	20.5821	P	23.3241	P	20.3581	P	18.8758	P	20.0244	P	24.1052	P	14.5541	P
1416258_at	8.51769	A	6.70348	A	4.1039	A	1.48884	A	2.80675	A	1.7533	A	3.19487	A	0.325292	A	4.8923	A	2.14046	A	0.394233	A	0.289656	A	0.742544	A	1.1697	A	1.70476	A
1416259_at	5.71937	P	6.88986	P	4.32057	P	6.31052	P	6.18801	P	6.56272	P	7.17191	P	5.70733	P	4.33577	P	8.74034	P	5.80924	P	6.43856	P	6.93726	P	7.70496	P	5.05898	P
1416260_a_at	6.44383	P	9.07467	P	7.1685	P	12.0818	P	11.4305	P	10.2947	P	12.3141	P	10.6411	P	11.2653	P	12.4099	P	9.15774	P	8.67	P	13.2771	P	13.2016	P	12.4029	P
1416261_at	36.0985	P	35.5662	P	33.5701	P	38.0138	P	44.1762	P	30.2833	P	46.4164	P	31.1049	P	38.1292	P	43.6228	P	39.6432	P	37.0952	P	40.8285	P	38.5938	P	33.414	P
1416262_at	30.5817	P	28.3598	P	28.99	P	33.4381	P	32.4995	P	26.6348	P	38.6824	P	24.019	P	27.592	P	40.493	P	33.3561	P	31.5459	P	42.899	P	37.2765	P	27.4692	P
1416263_at	1.23632	A	1.47751	A	1.08021	A	1.17529	A	2.00897	A	2.41067	A	2.37447	A	2.01336	A	1.01445	A	2.3911	A	1.71747	A	1.35716	A	1.15474	A	1.73395	A	1.94942	A
1416264_at	0.341473	A	0.506082	A	0.350592	A	0.494736	A	0.469396	A	0.686767	A	1.4005	A	0.425223	A	0.430934	A	0.32754	A	1.9432	A	0.807633	A	0.719429	A	0.299053	A	0.276969	A
1416265_at	3.85157	P	5.36902	P	5.60218	P	6.4768	P	5.29852	P	5.72064	P	5.04049	P	6.34608	P	5.71812	P	7.58145	P	6.34708	P	5.96736	P	7.43654	P	5.98759	P	4.34997	P
1416266_at	1.32118	A	0.430009	A	0.598486	A	0.913775	A	0.458313	A	0.324742	A	0.852945	A	0.891215	A	0.323205	A	1.70751	A	0.312159	A	0.816987	A	2.38614	A	0.681224	A	1.17987	A
1416267_at	4.80379	P	5.12101	P	3.55116	P	6.57033	P	5.66748	P	4.57516	P	5.84169	P	5.72392	P	4.34475	P	6.10679	P	7.26079	P	5.74061	P	4.48322	P	6.24602	P	5.02482	P
1416268_at	8.30729	P	9.11359	P	6.07584	P	9.90349	P	9.88745	P	9.77921	P	9.04108	P	9.71271	P	7.65696	P	10.3044	P	11.0523	P	9.63371	P	11.7158	P	8.88989	P	7.34919	P
1416269_at	134.827	P	171.138	P	147.785	P	145.405	P	157.031	P	144.189	P	173.065	P	154.938	P	157.55	P	152.422	P	151.291	P	161.379	P	161.323	P	174.795	P	160.964	P
1416270_at	18.1615	P	18.5445	P	18.2373	P	23.6176	P	18.0701	P	20.1589	P	21.1922	P	24.1598	P	22.2426	P	26.541	P	22.2975	P	22.2819	P	26.3734	P	23.3474	P	19.6425	P
1416271_at	42.0998	P	42.3665	P	37.6848	P	59.5365	P	60.0486	P	54.6481	P	67.7276	P	53.4506	P	60.3698	P	65.6878	P	63.0243	P	61.5739	P	63.3192	P	77.5014	P	54.9314	P
1416272_at	14.2618	P	9.58846	P	9.62157	P	9.87236	P	8.22342	P	10.2508	P	13.2243	P	10.3096	P	10.4126	P	14.521	P	14.818	P	11.8169	P	11.2355	P	9.20125	P	11.1178	P
1416273_at	12.7354	P	12.9953	P	9.11285	P	16.8175	P	11.0961	P	11.2036	P	13.2433	P	11.1302	P	12.4142	P	12.9281	P	15.1211	P	14.9596	P	29.798	P	20.4292	P	17.3979	P
1416274_at	4.31266	P	4.20731	P	6.36597	P	6.36249	P	7.36871	P	6.56272	P	5.10906	P	5.07678	P	4.90128	P	9.64671	P	5.95269	P	6.75541	P	10.3565	P	7.37827	P	5.97723	P
1416275_at	3.09646	A	0.97171	A	0.646966	A	1.80215	A	2.49009	A	1.06763	A	1.07105	A	0.708201	A	0.969562	A	1.97262	A	1.53676	A	0.901103	A	1.52773	A	1.07816	A	0.68827	A
1416276_a_at	184.017	P	201.019	P	171.055	P	207.118	P	219.535	P	197.127	P	213.373	P	214.62	P	206.606	P	228.565	P	200.613	P	209.979	P	215.263	P	202.293	P	233.837	P
1416277_a_at	233.13	P	272.653	P	228.472	P	314.465	P	284.486	P	263.509	P	275.619	P	283.241	P	280.188	P	299.81	P	270.103	P	277.497	P	289.04	P	248.323	P	305.621	P
1416278_a_at	74.9101	P	114.713	P	103.345	P	104.469	P	111.656	P	116.006	P	123.897	P	109.566	P	120.574	P	129.974	P	116.387	P	121.382	P	111.605	P	126.438	P	121.675	P
1416279_at	17.78	P	21.5436	P	18.2373	P	20.8964	P	25.9309	P	18.8394	P	21.099	P	18.4294	P	17.9253	P	24.0846	P	17.9634	P	19.3922	P	30.1206	P	28.2117	P	22.5693	P
1416280_at	21.9531	P	23.6599	P	19.8128	P	22.3554	P	24.9884	P	25.1834	P	24.1284	P	23.8534	P	21.7579	P	23.999	P	27.0618	P	24.891	P	22.9424	P	23.5671	P	18.8434	P
1416281_at	19.921	P	23.5501	P	18.027	P	20.1513	P	22.4914	P	23.1483	P	22.2809	P	18.7276	P	18.4549	P	19.9894	P	27.4793	P	21.3757	P	25.3804	P	27.492	P	17.7963	P
1416282_at	38.4417	P	39.0596	P	35.5362	P	46.2824	P	47.1176	P	41.9333	P	49.0502	P	43.9633	P	46.3685	P	56.0667	P	50.4746	P	45.224	P	50.7112	P	51.4058	P	45.4461	P
1416283_at	5.24961	P	7.7057	P	5.93535	P	5.92592	P	7.90976	P	10.1412	P	7.61652	P	7.50721	P	8.98541	P	10.9491	P	7.52939	P	6.66491	P	12.2162	P	10.0137	P	7.54294	P
1416284_at	23.1746	P	26.7506	P	21.7794	P	26.1721	P	26.1986	P	25.42	P	25.6102	P	25.145	P	24.2262	P	33.461	P	27.1151	P	28.018	P	36.0852	P	33.9299	P	25.1125	P
1416285_at	71.5871	P	86.0211	P	71.261	P	76.6842	P	79.9586	P	75.2276	P	89.3501	P	79.891	P	88.1117	P	100.42	P	82.2493	P	82.7392	P	86.6176	P	91.4822	P	85.4014	P
1416286_at	1.28203	A	0.285772	A	0.209408	A	0.347807	A	0.135542	A	0.170663	A	0.399218	A	0.133618	A	0.206496	A	0.288287	A	0.275641	A	0.184744	A	0.960917	A	0.207203	A	0.662655	A
1416287_at	1.6073	A	4.67948	A	2.89038	A	5.92592	A	5.8085	A	5.59855	A	4.59894	A	4.30503	A	2.44175	A	3.91982	A	3.44767	A	5.54096	A	6.90534	A	5.49348	A	4.08502	A
1416288_at	85.7471	P	101.409	P	60.8204	P	100.271	P	98.8096	P	97.0695	P	112.352	P	122.189	P	76.6147	P	133.992	P	115.604	P	121.736	P	105.483	P	116.606	P	93.6114	P
1416289_at	15.8504	P	12.9172	P	13.4521	P	15.7402	P	18.8326	P	16.7805	P	22.1414	P	17.949	P	18.1048	P	24.7051	P	20.5894	P	17.6373	P	24.2031	P	26.8102	P	17.8176	P
1416290_a_at	20.0236	P	29.1529	P	24.8524	P	30.5655	P	31.2916	P	36.5505	P	31.3894	P	41.4484	P	27.4753	P	32.2792	P	36.9217	P	34.1326	P	36.3054	P	40.6679	P	30.5781	P
1416291_at	32.6618	P	32.5784	P	26.7235	P	43.5372	P	38.4484	P	36.796	P	39.8763	P	34.1257	P	35.4007	P	50.3698	P	39.8914	P	39.3587	P	43.595	P	42.5601	P	34.3659	P
1416292_at	66.037	P	84.0178	P	55.9337	P	82.6475	P	73.7942	P	65.8144	P	74.3412	P	66.8628	P	70.763	P	82.4099	P	63.1127	P	74.5531	P	73.8861	P	77.5845	P	69.9229	P
1416293_at	0.503162	A	0.544153	A	1.02255	A	2.09439	A	1.77901	A	1.05614	A	0.925844	A	0.608349	A	1.30171	A	1.31838	A	1.22924	A	2.28103	A	3.30959	A	1.94733	A	1.34976	A
1416294_at	17.192	P	16.2605	P	14.0223	P	22.9658	P	21.848	P	18.5146	P	23.6461	P	20.4833	P	17.1983	P	25.8266	P	18.6758	P	16.6028	P	21.1178	P	25.9768	P	19.2357	P
1416295_a_at	3.59193	P	2.90149	M	2.6514	P	4.97963	P	2.61024	A	3.05303	P	3.3242	P	4.35483	P	3.15089	P	3.07744	P	3.05176	P	3.07985	P	5.60261	P	3.27998	P	5.32572	P
1416296_at	2.50911	A	3.87472	A	3.22444	A	4.00146	A	2.74126	A	3.06427	A	5.9099	A	6.23824	A	3.02522	A	1.64701	A	0.757965	A	2.9057	A	2.0422	A	5.37943	A	3.57709	A
1416297_s_at	1.58136	A	4.74917	A	2.32835	A	3.99105	A	3.3956	A	4.12876	A	4.20519	A	2.74431	A	3.31247	A	4.59227	A	3.51063	A	2.69468	A	5.09786	A	6.39803	A	3.46902	A
1416298_at	6.06942	A	2.43119	A	2.41321	A	2.36563	A	0.823077	A	4.16228	A	2.30401	A	0.525121	A	2.54049	A	3.04212	A	2.2319	A	2.24421	A	2.87123	A	1.5815	A	1.84349	A
1416299_at	0.855497	A	0.247899	A	0.094426	A	0.452775	A	0.202617	A	0.582205	A	0.323967	A	0.133618	A	0.0897848	A	0.182272	A	0.0924878	A	0.107861	A	0.368694	A	0.130594	A	0.117122	A
1416300_a_at	188.545	P	244.286	P	180.497	P	250.274	P	253.803	P	208.466	P	279.413	P	247.048	P	226.798	P	269.583	P	262.305	P	285.265	P	249.251	P	262.79	P	306.44	P
1416301_a_at	0.058608	A	0.97171	A	0.477938	A	0.452775	A	0.657496	A	0.265716	A	0.0592992	A	0.375262	A	0.125697	A	0.141838	A	0.202513	A	0.629552	A	1.25685	A	0.168908	A	0.0221999	A
1416302_at	0.128952	A	0.36163	A	0.0350202	A	0.599586	A	0.135542	A	0.301161	A	0.115834	A	0.175308	A	0.0538722	A	0.11459	A	0.0924878	A	0.107861	A	0.463102	A	0.260791	A	0.147496	A
1416303_at	50.6369	P	44.9661	P	41.8916	P	43.981	P	38.4164	P	40.0591	P	37.9801	P	36.5751	P	36.4149	P	41.3913	P	38.8544	P	30.9805	P	46.2856	P	40.7663	P	48.8611	P
1416304_at	31.9768	P	36.8248	P	30.0605	P	40.2751	P	32.9911	P	33.8584	P	33.3255	P	32.007	P	29.0371	P	36.5753	P	31.7411	P	31.9522	P	41.7049	P	33.1575	P	44.4928	P
1416305_at	0.402317	A	1.2934	A	1.10496	A	2.36563	A	0.50263	A	1.73055	A	2.58541	A	0.466851	A	0.493775	A	4.05936	A	2.00637	A	2.63958	A	3.38608	A	1.80254	A	2.18178	A
1416306_at	0.12198	A	0.119521	A	0.094426	A	0.295283	A	0.135542	A	0.170663	A	0.0820739	A	0.0835661	A	0.116719	A	0.195653	A	0.120045	A	0.184744	A	0.297306	A	0.115261	A	0.165821	A
1416307_at	15.7775	P	14.0804	P	10.9111	P	14.87	P	15.5442	M	16.1292	M	15.0477	P	15.439	P	13.7337	A	16.7377	P	14.5951	A	13.5106	M	19.6458	A	16.5698	P	14.0241	P
1416308_at	79.9361	P	128.401	P	69.6849	P	204.142	P	173.085	P	174.457	P	192.644	P	191.977	P	169.531	P	227.33	P	187.752	P	231	P	224.626	P	228.342	P	210.612	P
1416309_at	1.31466	A	2.89378	A	0.915792	A	1.27984	A	0.889227	A	0.253879	A	1.69668	A	0.866262	A	1.45431	A	0.495426	A	0.612638	A	1.62587	A	1.42637	A	0.299053	A	1.31703	A
1416310_at	1.24285	A	1.93851	M	0.728061	A	1.3739	A	1.04342	A	1.44561	A	1.2876	A	0.949435	A	1.17603	A	2.68791	A	1.31973	A	2.29023	P	4.10428	A	0.459648	A	1.38252	A
1416311_s_at	1.07265	A	1.14012	A	0.760594	A	4.44901	A	1.15343	A	1.23974	A	2.65558	A	1.81395	A	1.06831	A	8.84126	A	1.26544	A	1.11553	A	1.23419	A	1.39088	A	0.765294	A
1416312_at	17.5921	P	16.8391	P	14.2216	P	26.4927	P	17.6081	P	19.7913	P	22.857	P	17.8579	P	14.353	P	21.9393	P	21.3635	P	17.2896	P	21.0974	P	19.292	P	16.4387	P
1416313_at	1.39937	A	2.77036	A	1.38674	A	2.06309	A	2.24964	A	2.83926	P	1.83899	A	2.06321	A	1.93906	A	2.4149	A	2.62851	A	2.83233	A	4.34262	A	3.3637	A	1.94942	A
1416314_at	1.02013	A	0.68137	A	0.590419	A	2.48035	A	0.812048	A	2.17315	A	2.06185	A	2.22105	A	2.53151	A	4.75388	A	2.66455	A	0.289656	A	5.75263	A	0.956064	A	1.4481	A
1416315_at	12.8088	P	18.1063	P	11.8279	P	17.8427	P	16.3507	P	16.6286	P	17.2574	P	15.0662	P	14.4427	P	17.6943	P	15.6827	P	18.4572	P	19.7788	P	19.383	P	13.9746	P
1416316_at	292.688	P	286.349	P	299.622	P	326.753	P	278.967	P	345.173	P	288.728	P	337.897	P	293.425	P	286.253	P	320.698	P	312.965	P	270.627	P	299.217	P	282.769	P
1416317_a_at	6.93587	P	7.0219	P	6.67422	P	8.41922	P	7.11972	P	7.15965	P	9.7216	P	7.06767	P	7.54925	P	9.18844	P	8.08432	P	7.46975	P	12.9342	P	9.29997	P	7.64679	P
1416318_at	3.92747	P	8.73227	P	6.5949	P	2.24046	A	3.94005	A	2.6477	A	1.98091	A	2.08813	A	5.06285	P	3.18326	A	2.51137	A	2.33624	A	2.43038	A	1.10105	A	0.46533	A
1416319_at	150.788	P	175.828	P	151.925	P	158.66	P	144.003	P	138.211	P	156.628	P	151.387	P	159.48	P	169.556	P	142.163	P	134.294	P	121.928	P	136.849	P	132.465	P
1416320_at	7.19705	P	8.83343	P	8.91678	P	7.49498	P	8.60184	P	7.11547	P	7.89635	P	6.12211	P	7.29792	P	9.6802	P	7.35033	P	7.80394	P	9.1169	P	9.12531	P	5.77123	P
1416321_s_at	18.7183	P	17.7777	P	16.2659	P	19.3853	P	18.4031	P	18.1031	P	20.8847	P	15.6047	P	15.816	P	22.7664	P	14.3186	P	18.475	P	24.2031	P	19.6256	P	20.0067	P
1416322_at	0.259852	A	0.247899	A	0.295379	A	0.400303	A	0.480476	A	0.453861	A	0.280696	A	0.383589	A	0.332182	A	0.597375	A	0.412457	A	0.535519	A	1.18881	A	1.04001	A	0.566896	A
1416323_at	4.64025	P	5.31476	A	5.64597	P	6.1754	P	5.13568	A	6.09766	P	7.21061	P	5.0021	P	6.81321	P	6.4143	P	5.24418	M	5.32303	P	5.31287	A	5.41745	A	4.49966	P
1416324_s_at	3.64897	P	3.85153	P	3.82716	P	4.09515	P	4.35339	P	5.16525	P	5.0111	P	5.33399	P	3.55483	P	4.08259	P	4.57101	P	4.91403	P	5.6562	P	5.0753	A	3.57709	P
1416325_at	1.51643	A	1.14012	A	0.989657	A	1.15438	A	1.69134	A	0.837227	A	1.22587	P	0.882898	A	1.27478	A	2.14046	M	1.14777	A	1.55182	P	2.89321	P	2.00067	P	1.66519	P
1416326_at	8.08436	A	8.52999	A	8.08971	A	7.20413	A	9.96302	M	7.31424	A	11.2206	M	9.57178	A	5.78993	A	5.78714	A	10.8111	A	7.69557	A	14.7592	A	7.87968	A	9.0009	A
1416327_at	59.8942	P	59.228	P	45.9246	P	58.722	P	63.9389	P	64.2218	P	60.9028	P	60.4631	P	58.7274	P	68.5875	P	66.1968	P	68.7011	P	54.8171	P	64.6569	P	65.3978	P
1416328_a_at	39.6266	P	45.3207	P	34.6369	P	42.2676	P	35.8755	P	40.0164	P	44.839	P	40.0088	P	32.0798	P	38.5365	P	42.8421	P	43.6776	P	39.4327	P	47.532	P	39.8606	P
1416329_at	29.2804	P	22.4213	P	20.7861	P	26.5754	P	29.4842	P	25.7857	P	27.9472	P	25.6003	P	24.3788	P	33.2818	P	27.577	P	25.1658	P	29.2233	P	27.7496	P	23.6961	P
1416330_at	114.671	P	109.19	P	103.667	P	114.942	P	115.092	P	108.853	P	108.722	P	113.788	P	107.623	P	119.763	P	111.438	P	113.437	P	126.289	P	119.649	P	93.1909	P
1416331_a_at	12.8332	P	12.8938	P	8.0542	P	17.0868	P	12.336	P	13.4204	P	15.2644	P	12.6551	P	14.1735	P	19.525	P	17.8565	P	15.969	P	17.6253	P	16.9869	P	13.2973	P
1416332_at	6.16308	P	3.26427	P	4.45946	P	6.57033	P	6.88148	P	6.33028	P	4.46127	P	5.0104	P	7.81853	P	5.76427	P	6.16783	P	4.69569	P	5.44171	P	6.71721	P	5.28465	P
1416333_at	3.82626	P	5.96614	P	3.94815	P	4.75076	P	4.4295	P	6.1309	M	4.63825	A	3.84853	P	5.07183	P	5.78714	P	5.16343	P	5.31395	P	10.2097	A	7.38587	P	4.62907	P
1416334_at	2.23329	A	0.475641	A	0.132374	A	1.79171	A	3.16672	A	0.941054	A	2.80574	A	1.21553	A	1.00547	A	3.58164	A	0.430676	A	1.00375	A	1.46019	A	0.77286	A	1.93617	A
1416335_at	84.5882	P	95.2978	P	86.6337	P	99.0773	P	117.619	P	114.265	P	122.199	P	115.076	P	100.273	P	131.934	P	106.417	P	116.147	P	128.467	P	106.636	P	139.221	P
1416336_s_at	9.53668	P	9.53396	P	9.4876	P	11.6047	P	13.144	P	12.3622	P	14.104	P	13.0363	P	10.9063	P	17.1728	P	10.2751	P	13.1435	P	15.9368	P	12.9664	P	9.09142	P
1416337_at	91.385	P	138.604	P	104.193	P	113.759	P	118.031	P	114.182	P	130.909	P	126.072	P	120.807	P	118.112	P	117.294	P	117.142	P	119.659	P	135.105	P	122.849	P
1416338_at	5.26842	P	4.02165	A	2.74519	P	4.02228	P	4.75554	P	4.35208	P	5.35365	P	4.71167	P	3.21373	P	5.79857	P	3.77139	P	4.41342	P	5.21615	M	4.80154	P	2.8163	P
1416339_a_at	28.3064	P	25.2284	P	26.6771	P	34.1303	P	32.1788	P	29.9832	P	31.3159	P	29.3089	P	31.2361	P	33.0919	P	32.7705	P	33.0736	P	34.0813	P	30.6659	P	27.9673	P
1416340_a_at	62.3335	P	59.6386	P	51.6421	P	63.6291	P	68.8787	P	68.7128	P	77.3153	P	70.3268	P	70.3322	P	71.3595	P	66.9478	P	66.6323	P	73.8958	P	76.6851	P	64.4554	P
1416341_at	7.0043	P	9.05133	P	8.07196	P	9.23931	P	8.53698	P	11.7613	P	7.0364	P	8.53544	P	8.393	P	11.5256	P	8.88051	P	8.54379	P	7.23485	P	5.67593	P	9.0566	P
1416342_at	0.37531	A	0.605109	A	0.956802	A	2.43864	A	1.26336	A	0.477247	A	2.14268	A	0.666599	A	1.41841	A	1.51352	A	2.04247	A	0.22298	A	2.98104	A	2.41965	A	1.20596	A
1416343_a_at	143.319	P	199.568	P	185.394	P	200.764	P	200.158	P	195.787	P	224.696	P	208.042	P	188.522	P	196.194	P	229.547	P	221.5	P	198.407	P	212.166	P	208.054	P
1416344_at	192.668	P	206.152	P	204.797	P	215.185	P	212.951	P	199.311	P	222.33	P	207.315	P	230.532	P	222.424	P	222.591	P	227.06	P	207.583	P	218.666	P	189.298	P
1416345_at	31.8159	P	35.2201	P	23.2817	P	47.8096	P	42.0331	P	38.215	P	40.6684	P	37.2784	P	41.0102	P	47.4689	P	31.5192	P	39.7548	P	40.1108	P	38.5635	P	41.3078	P
1416346_at	14.7492	P	17.0894	P	9.97916	P	17.501	P	16.4689	P	17.8431	P	17.6888	P	20.6489	P	16.9919	P	20.7014	P	21.0966	P	17.6819	P	24.1422	P	20.7855	P	21.9671	P
1416347_at	6.93587	P	11.5833	P	10.8931	P	8.59572	P	7.33624	P	10.6453	P	9.21377	P	8.68468	P	5.91559	P	10.1151	P	8.81791	P	10.2184	P	11.601	P	8.18353	P	8.64607	P
1416348_at	0.676662	A	2.10008	A	1.61204	A	1.86478	A	1.73518	A	1.17096	A	1.32869	A	0.67492	A	0.206496	A	1.80412	A	0.785194	A	0.985096	A	0.823241	A	1.87875	A	1.01076	A
1416349_at	19.1355	P	21.3399	P	20.1799	P	23.8762	P	25.0741	P	20.4723	P	28.8137	P	18.0401	P	22.7811	P	30.5769	P	23.8358	P	24.891	P	27.9917	P	29.8327	P	19.2	P
1416350_at	2.05318	P	3.666	P	2.71107	P	2.34477	P	2.1184	P	2.39937	P	1.9404	A	1.21553	A	2.74695	P	2.2719	P	2.59247	P	2.80481	P	3.17832	M	3.9268	A	1.42186	A
1416351_at	24.6584	P	28.297	P	20.6758	P	29.1082	P	26.0273	P	26.6241	P	29.09	P	26.2461	P	27.0714	P	31.9095	P	25.6757	P	27.9206	P	31.208	P	30.06	P	27.1661	P
1416352_s_at	57.499	P	70.6696	P	56.8106	P	75.9631	P	61.6007	P	66.4154	P	72.7277	P	63.1835	P	67.5679	P	81.1451	P	60.3725	P	72.2865	P	81.4464	P	63.2428	P	67.4548	P
1416353_at	11.958	P	8.84121	P	9.1396	P	9.5818	P	12.7239	P	10.5576	P	11.1349	P	12.3236	P	10.3677	P	13.4454	P	10.4538	P	12.9554	P	13.2148	P	11.6914	P	12.9167	P
1416354_at	6.03819	M	4.98154	A	4.07792	A	7.50537	A	7.84485	A	5.22084	A	9.30007	A	5.35888	A	5.62835	A	8.18997	A	6.0513	A	5.90388	A	10.5765	A	7.8341	A	7.42529	M
1416355_at	2.55393	P	0.589866	A	1.47004	A	2.16743	A	0.922285	A	1.98048	A	2.05174	P	1.06586	A	1.5351	A	1.84029	A	1.88001	A	1.18066	P	4.66684	A	1.65772	A	0.64986	A
1416356_at	6.74914	P	7.0452	P	5.77744	P	6.1754	P	6.74067	P	7.67835	P	7.99276	P	6.43732	P	8.77896	P	9.22201	P	8.95206	P	7.50589	P	11.4549	P	9.89984	P	6.6862	P
1416357_a_at	1.05297	A	0.430009	A	0.469938	A	1.26938	A	1.13144	A	0.453861	A	2.53524	A	0.600027	A	0.691273	A	0.948654	A	0.830564	A	1.19926	A	0.823241	A	0.681224	A	2.08209	A
1416358_at	1.1251	A	4.09127	A	0.94039	A	0.94517	A	1.98708	A	2.37677	A	1.86943	A	1.88042	A	3.19577	A	3.82667	A	1.50964	A	2.01384	A	1.8527	A	2.27493	A	2.41494	A
1416359_at	10.7124	P	11.6222	P	9.8003	P	10.7646	P	11.3981	P	9.61459	P	8.96429	P	9.2153	P	9.52397	P	11.3816	P	9.39021	P	8.38147	P	10.8696	P	10.3933	P	9.80963	P
1416360_at	4.45764	P	5.85754	P	3.63733	P	5.32286	P	5.87357	A	5.74283	P	7.17191	P	6.66127	P	4.83845	P	6.53939	A	5.14548	P	2.79563	P	8.62148	A	7.89488	A	5.16152	P
1416361_a_at	0.967538	A	0.780606	A	0.866669	A	0.997487	A	1.27435	A	0.98712	A	0.905037	A	0.857944	A	0.359115	A	0.456955	A	0.93939	A	0.742103	A	1.78565	A	1.36038	A	0.926542	A
1416362_a_at	23.7156	P	18.0907	P	19.0977	P	25.4586	P	22.5879	P	23.5793	P	30.0841	P	22.4459	P	23.0325	P	32.6382	P	26.7064	P	26.7431	P	19.482	P	18.3291	P	22.175	P
1416363_at	1.24285	A	1.41611	A	0.663157	A	0.620547	A	1.76806	A	1.92374	A	1.46194	A	2.17951	A	2.31608	A	0.736278	A	1.17493	A	1.59811	A	2.10893	A	1.95495	A	1.81704	A
1416364_at	88.3763	P	118.65	P	88.6972	P	117.452	P	124.489	P	122.015	P	142.466	P	129.698	P	127.862	P	158.62	P	132.962	P	146.143	P	138.939	P	153.183	P	153.741	P
1416365_at	74.4622	P	77.6382	P	63.1065	P	94.2401	P	96.4378	P	88.6525	P	109.769	P	104.319	P	90.167	P	123.935	P	108.787	P	114.606	P	97.3317	P	106.961	P	91.5097	P
1416366_at	112.096	P	151.261	P	110.821	P	127.365	P	131.493	P	104.845	P	140.889	P	133.258	P	120.771	P	140.217	P	124.813	P	127.633	P	137.415	P	130.394	P	141.161	P
1416367_at	19.2323	P	25.8952	P	25.3058	P	25.5413	P	28.6177	P	24.1394	P	32.491	P	26.0971	P	28.4357	P	31.7404	P	24.5381	P	24.7757	P	29.6569	P	33.9451	P	29.232	P
1416368_at	21.3447	P	34.4494	P	16.2932	P	35.6694	P	37.6585	P	34.4036	P	70.4971	P	32.0733	P	46.4313	P	48.1949	P	45.9597	P	43.5018	P	45.5018	P	38.0184	P	53.3601	P
1416369_at	20.6392	P	26.5465	P	19.5193	P	26.5444	P	28.8637	P	23.2992	P	26.3776	P	25.3189	P	24.3608	P	25.2608	P	33.6844	P	22.0243	P	28.2947	P	31.499	P	21.0434	P
1416370_at	4.59619	P	5.83427	P	3.41345	P	7.33917	P	4.96193	P	7.24799	P	5.96834	P	6.1304	P	7.3787	P	8.11121	P	6.90256	P	7.58719	P	8.11444	P	8.67724	P	5.2436	P
1416371_at	3.28727	A	2.0539	A	3.52533	A	4.66753	A	3.74413	A	3.77092	A	2.16287	A	1.63113	A	2.7649	M	3.84997	A	1.68134	A	3.22637	A	3.20022	A	1.08579	A	3.82062	A
1416372_at	28.4738	P	22.8446	P	23.7064	P	24.352	P	24.2492	P	23.547	P	29.8449	P	22.4955	P	26.9009	P	28.7003	P	29.1845	P	28.0622	P	31.1477	P	30.4917	P	23.5669	P
1416373_at	37.9971	P	45.5965	P	34.4871	P	46.2927	P	50.281	P	50.1666	P	48.6071	P	51.6972	P	51.5023	P	61.2757	P	49.501	P	51.4632	P	52.4695	P	59.8625	P	47.3546	P
1416374_at	15.9416	P	21.1127	P	10.8303	P	14.5695	P	14.5867	P	13.5403	P	18.4194	P	15.6793	P	14.0927	P	23.056	P	18.6135	P	16.2547	P	12.2162	P	16.4105	P	13.114	P
1416375_at	8.31968	P	7.69015	P	6.62134	P	8.46075	P	5.49388	A	5.97574	P	8.62806	P	6.69445	P	6.14897	P	11.6584	P	10.3376	P	8.58887	P	7.80753	A	8.81394	P	6.21785	A
1416376_at	12.0009	P	16.323	P	13.4521	P	22.8624	P	16.2432	P	17.4529	P	19.6161	P	22.8681	P	17.7727	P	29.6764	P	16.1105	P	23.445	P	23.6544	P	14.7873	P	17.1277	P
1416377_at	4.26851	P	3.87472	P	3.02726	P	4.07433	P	3.25393	P	4.55286	P	3.90903	P	2.85226	P	3.46507	P	4.83459	P	4.04103	P	4.70479	P	5.23765	P	4.87759	P	3.29364	P
1416378_at	9.51201	P	6.28428	P	11.9629	P	9.59217	P	9.1422	P	9.68045	P	11.0777	P	7.22525	P	8.16859	P	13.4564	P	9.63158	P	9.57971	P	10.1887	P	8.37343	P	5.92227	P
1416379_at	0.914861	A	1.38543	A	1.10496	A	2.84524	A	0.580107	A	1.57112	A	1.21557	A	2.09644	A	2.42379	A	3.35929	A	3.87027	A	1.51477	A	3.58247	A	2.23684	A	2.03563	A
1416380_at	2.57313	A	5.60936	P	1.8974	P	4.23046	P	3.19942	P	1.65088	A	4.49078	P	2.66126	P	2.90853	P	3.15976	P	1.8439	A	2.26262	P	4.7963	A	3.96484	P	3.20606	M
1416381_a_at	84.3157	P	111.023	P	84.93	P	106.404	P	102.44	P	108.331	P	108.863	P	88.0486	P	95.6148	P	115.604	P	86.2284	P	106.489	P	101.275	P	105.677	P	89.5596	P
1416382_at	115.217	P	79.9331	P	97.3478	P	71.626	P	58.4323	P	82.8956	P	89.2173	P	86.1312	P	87.636	P	68.8527	P	87.5163	P	70.8038	P	83.2717	P	76.035	P	77.4929	P
1416383_a_at	109.26	P	91.8588	P	96.0353	P	97.6262	P	114.553	P	84.1441	P	97.9501	P	83.3707	P	91.7017	P	86.4209	P	89.0423	P	86.6535	P	92.1931	P	112.928	P	83.0517	P
1416384_a_at	41.6268	P	46.4791	P	46.2558	P	55.4326	P	57.507	P	53.6529	P	60.49	P	53.0867	P	56.313	P	68.7202	P	50.9348	P	61.3728	P	54.8466	P	55.9597	P	46.444	P
1416385_a_at	60.7017	P	64.2436	P	53.5246	P	71.5745	P	66.797	P	66.9952	P	72.4066	P	70.9716	P	66.6973	P	81.216	P	70.5432	P	75.0063	P	81.2522	P	83.2606	P	73.4887	P
1416386_a_at	25.7501	P	22.4056	P	21.4113	P	36.599	P	30.2329	P	27.4297	P	34.8367	P	28.0755	P	28.346	P	37.3834	P	32.2114	P	29.6545	P	35.855	P	33.9602	P	31.7521	P
1416387_at	15.4978	P	18.0829	P	13.5968	P	16.7036	P	17.2643	P	15.6839	P	17.4544	P	13.6991	P	14.9903	P	17.2381	P	14.0065	P	14.1191	P	17.5534	M	16.3878	P	10.7115	P
1416388_at	2.18188	A	0.437611	A	1.88898	A	0.232208	A	1.3073	A	0.348288	A	2.50513	A	2.81905	A	0.206496	A	2.97144	A	2.80866	A	0.337131	A	0.545122	A	0.344953	A	0.159705	A
1416389_a_at	16.6461	P	19.5934	P	12.008	P	16.6104	P	18.4997	P	16.0206	P	18.0729	P	12.0087	P	16.2289	P	21.1431	P	18.8716	P	17.7265	P	18.6212	P	22.1726	P	15.3325	P
1416390_at	2.94357	P	2.60073	P	1.69579	P	2.58462	P	2.88314	P	2.73788	P	2.97558	P	1.73086	P	1.74157	P	4.67311	P	3.73543	P	2.88736	P	4.42916	P	2.93744	P	3.25321	P
1416391_at	2.47068	A	1.69252	A	3.14723	A	3.86611	A	3.06858	A	3.68135	A	3.3739	A	3.35045	A	3.68948	A	5.06485	A	3.84331	A	3.92103	M	3.32052	A	5.37183	A	3.09838	A
1416392_a_at	152.11	P	146.41	P	119.441	P	139.403	P	154.806	P	143.743	P	145.521	P	154.64	P	139.358	P	156.912	P	151.985	P	153.988	P	129.976	P	154.76	P	135.443	P
1416393_at	37.92	P	37.0923	P	31.7015	P	34.4299	P	34.4763	P	37.4576	P	38.4818	P	35.8634	P	36.9534	P	45.0175	P	36.3808	P	41.5938	P	35.935	P	39.8201	P	35.9008	P
1416394_at	34.738	P	32.2954	P	34.2437	P	39.129	P	39.4622	P	39.3451	P	46.9055	P	36.1034	P	39.0626	P	42.8727	P	38.4643	P	38.1259	P	42.8592	P	44.3462	P	38.6633	P
1416395_at	13.9447	P	11.7002	P	13.7959	P	15.792	P	16.2754	P	18.4388	P	14.8497	P	12.4313	P	13.9311	P	15.134	P	18.3641	P	16.9507	P	21.4138	P	20.6945	P	10.7185	P
1416396_at	2.75853	A	3.50372	A	2.15897	A	2.68888	A	3.75501	A	2.46715	A	3.24464	A	2.44532	A	2.92648	A	3.72175	A	3.69048	A	2.78646	A	4.00664	A	3.68332	A	2.06881	A
1416397_at	2.12399	P	2.83978	P	3.14723	P	4.01187	P	2.82858	A	4.16228	P	1.09174	A	2.7277	P	2.22631	P	4.04774	P	2.51137	P	2.74975	P	4.33179	P	3.93441	P	3.03786	P
1416398_at	1.49694	A	2.28484	A	1.03901	A	0.798626	A	1.8995	A	1.57112	M	1.93027	A	1.34854	A	1.58896	A	1.70751	A	1.60906	A	1.29218	A	3.71317	A	2.86131	A	0.952431	A
1416399_a_at	23.9018	P	17.019	P	21.9175	P	20.8758	P	22.3627	P	25.3877	P	25.8229	P	23.4063	P	21.3809	P	25.7946	P	23.089	P	24.5185	P	26.1303	P	24.1128	P	20.4641	P
1416400_at	6.13811	P	5.12876	P	6.39237	P	8.01426	P	7.26046	P	7.32527	P	7.8867	P	5.63266	P	6.41826	P	7.70558	P	8.48695	P	7.71364	P	6.93726	A	7.26431	A	6.25913	P
1416401_at	50.1252	P	53.9394	P	46.1801	P	58.2889	P	57.5283	P	56.6903	P	59.9154	P	49.3483	P	51.3228	P	48.2985	P	54.1201	P	52.3134	P	56.5113	P	61.3674	P	53.9722	P
1416402_at	15.2058	P	14.76	P	12.7654	P	15.8438	P	17.3825	P	14.3463	P	16.6285	P	10.8898	P	16.7944	P	21.2939	P	18.7737	P	18.0206	P	15.6272	P	16.6001	P	11.209	P
1416403_at	10.0419	P	8.31219	P	6.9212	P	9.47802	P	9.33666	P	10.919	P	10.0373	P	6.41243	P	6.66061	P	9.81411	P	7.51148	P	9.93961	P	10.9637	P	8.70002	P	8.15288	P
1416404_s_at	162.35	P	190.914	P	176.549	P	221.014	P	231.036	P	204.544	P	218.676	P	225.474	P	217.267	P	242.741	P	210.573	P	233.466	P	219.31	P	219.896	P	253.864	P
1416405_at	30.3073	P	34.072	P	26.5009	P	32.5289	P	33.9101	P	27.2794	P	33.9669	P	32.0733	P	29.2884	P	34.3567	P	28.03	P	29.0178	P	35.4143	P	36.6103	P	31.2011	P
1416406_at	9.6045	A	6.84326	A	12.008	A	7.18335	A	15.4797	A	9.0984	A	10.62	A	8.41107	A	5.74505	A	9.04293	A	11.606	A	6.68301	A	5.55972	A	9.09494	A	7.81306	A
1416407_at	7.82405	P	10.0635	P	8.70306	P	10.7957	P	12.9502	P	10.0096	P	10.9824	P	9.34794	P	9.20083	P	10.2376	P	10.3376	P	9.4717	P	13.1732	P	13.3761	P	9.30739	P
1416408_at	313.27	P	340.632	P	261.851	P	305.241	P	326.105	P	280.665	P	292.508	P	280.691	P	290.096	P	259.201	P	278.96	P	276.626	P	268.397	P	292.909	P	274.727	P
1416409_at	273.191	P	285.83	P	214.46	P	261.709	P	257.048	P	231.107	P	248.239	P	219.383	P	234.822	P	263.814	P	229.801	P	232.096	P	247.219	P	242.804	P	212.462	P
1416410_at	1.9823	P	2.55449	A	2.25207	P	1.56196	A	1.81188	A	4.18461	A	3.41363	P	3.28403	P	3.25861	A	3.32412	A	2.8807	A	3.16228	A	4.60206	A	5.09051	A	3.44202	M
1416411_at	21.0071	P	52.2589	P	23.3464	P	69.4828	P	64.5446	P	38.5776	P	62.3469	P	39.8433	P	68.591	P	81.8231	P	50.7932	P	63.7937	P	80.3972	P	80.7892	P	58.4112	P
1416412_at	2.2911	P	4.61753	P	2.57475	P	4.32413	A	3.09039	P	2.46715	P	3.76066	M	3.16779	P	2.49561	A	2.62868	P	3.34872	P	3.16228	P	3.26586	A	3.77463	P	3.11184	P
1416413_at	0.100993	A	0.202511	A	0.256168	A	0.788155	A	0.325123	A	0.110708	A	1.05035	A	0.133618	A	0.170586	A	1.33061	A	0.303032	A	0.289656	A	0.380539	A	0.551358	A	0.47799	A
1416414_at	1.18402	A	0.872296	A	3.06152	A	2.1883	A	3.5699	A	2.59131	A	3.79035	A	3.49988	A	1.69669	A	4.19867	A	1.93417	A	2.67631	A	2.59602	A	4.32238	A	2.83642	A
1416415_a_at	67.5248	P	71.745	P	61.5566	P	67.3291	P	70.6414	P	74.5651	P	77.5733	P	75.5513	P	77.0725	P	86.0071	P	72.4155	P	74.3265	P	65.5628	P	79.1642	P	74.9718	P
1416416_x_at	290.074	P	333.101	P	264.645	P	488.606	P	449.119	P	474.949	P	428.541	P	426.09	P	451.93	P	507.065	P	471.605	P	442.696	P	492.934	P	406.277	P	410.868	P
1416417_a_at	66.7198	P	74.2601	P	67.2752	P	63.4538	P	74.6857	P	65.7722	P	85.4251	P	66.6643	P	79.9983	P	82.8043	P	73.2897	P	81.1988	P	75.3088	P	83.4042	P	81.1301	P
1416418_at	34.744	P	50.4448	P	52.0982	P	48.666	P	30.6714	P	57.7795	P	46.3711	P	58.9913	P	53.6295	P	50.6181	P	60.2929	P	57.8043	P	54.4326	P	61.6245	P	81.018	P
1416419_s_at	113.407	P	122.032	P	129.48	P	118.85	P	107.594	P	131.979	P	129.127	P	132.168	P	141.683	P	134.625	P	138.029	P	140.104	P	123.822	P	137.234	P	175.097	P
1416420_a_at	227.328	P	235.761	P	201.68	P	296.549	P	254.77	P	264.994	P	275.491	P	286.36	P	288.731	P	300.029	P	265.188	P	297.636	P	291.663	P	292.698	P	294.69	P
1416421_a_at	4.75349	P	5.33801	P	3.62871	P	5.26046	P	7.1522	P	5.39866	P	7.29766	P	6.3129	P	3.80617	P	5.42082	P	6.58901	P	5.35937	P	7.74398	P	5.82797	P	4.51328	P
1416422_a_at	6.55603	P	4.76466	P	4.97293	P	6.08185	P	7.17385	P	5.50973	P	6.50315	P	6.81886	P	6.05023	P	8.45975	P	6.74132	P	6.10334	P	6.80957	P	7.97084	P	6.23161	P
1416423_x_at	4.00333	P	3.17161	P	6.44518	P	5.6868	P	5.61324	P	4.16228	P	6.61962	P	5.66585	P	6.08614	P	8.59449	P	7.37719	P	9.4897	P	8.63203	P	7.43146	P	6.15595	P
1416424_at	13.9081	P	11.5131	A	14.1582	P	14.3001	A	15.0171	A	14.2265	A	14.104	A	11.097	A	14.4338	A	12.5534	A	13.275	A	13.4927	A	7.65921	A	11.7901	A	11.1949	A
1416425_at	27.4511	P	27.3314	P	25.8985	P	33.8824	P	30.7249	P	29.8653	P	35.1844	P	29.7972	P	32.6003	P	41.7045	P	33.3029	P	33.912	P	37.5454	P	37.3144	P	23.9476	P
1416426_at	34.1256	P	37.9657	P	27.893	P	32.8905	P	36.0357	P	33.5483	P	33.7471	P	32.545	P	31.3348	P	36.6278	P	33.0012	P	32.7205	P	29.4048	P	40.0774	P	29.3477	P
1416427_at	97.4575	P	96.3519	P	82.8988	P	96.2265	P	85.3557	P	83.7979	P	86.8611	P	79.9158	P	82.1972	P	106.565	P	97.0134	P	89.2963	P	95.0727	P	101.681	P	84.6454	P
1416428_at	14.024	P	12.02	P	9.16635	P	8.87601	P	12.6485	P	10.9628	P	10.7631	P	10.7074	P	11.5705	P	12.2554	P	11.2309	P	11.9246	P	15.8027	P	13.9452	P	10.3896	P
1416429_a_at	285.859	P	357.153	P	303.363	P	331.005	P	356.317	P	338.856	P	323.596	P	350.081	P	312.864	P	327.961	P	327.375	P	332.311	P	326.524	P	349.784	P	319.822	P
1416430_at	324.701	P	388.251	P	314.95	P	368.614	P	377.183	P	369.804	P	342.369	P	362.14	P	348.582	P	364.308	P	354.015	P	355.245	P	352.639	P	343.463	P	327.841	P
1416431_at	2.73936	A	0.316099	A	0.518009	A	0.809096	A	2.26058	A	0.218298	A	1.78821	A	1.18227	A	0.529684	A	3.45299	A	0.848707	A	0.667101	A	1.39253	A	1.04764	A	0.881294	A
1416432_at	2.22044	P	2.17705	P	0.326887	A	1.68729	A	3.9074	P	5.73174	P	2.51517	A	3.34215	P	0.790021	A	4.43039	P	4.46325	P	1.63513	P	2.07557	A	4.10939	P	1.77078	A
1416433_at	2.36811	A	2.30024	A	1.52845	A	2.10483	A	3.06858	A	2.77168	A	3.12516	A	2.07982	A	1.93008	A	4.04774	A	1.73553	A	2.16132	A	3.54976	A	2.59481	A	1.92292	A
1416434_at	0.848894	A	2.32334	A	1.36178	A	2.21959	A	1.8776	A	0.465557	A	1.78821	A	1.54802	A	2.343	A	2.30769	A	2.70959	A	3.15312	A	5.2054	A	3.18865	A	1.42842	M
1416435_at	44.858	P	28.0536	P	32.4298	P	35.06	P	34.9356	P	31.8578	P	35.6235	P	28.5805	P	28.5973	P	43.7478	P	31.6967	P	33.0559	P	47.2769	P	41.4248	P	20.7573	P
1416436_a_at	9.48735	P	11.4897	A	9.66624	P	12.6313	P	12.142	A	10.4152	P	12.0862	P	10.608	P	10.7716	P	14.9042	P	11.1505	P	11.0989	P	14.873	A	10.5224	A	9.71888	P
1416437_a_at	3.03278	P	2.67783	P	3.52533	P	4.32413	P	3.00314	A	4.12876	P	4.27419	P	2.69448	P	3.69845	P	2.79439	M	3.21376	A	4.42253	P	4.9364	A	5.18935	P	3.46902	P
1416438_at	17.2587	P	16.972	P	13.6059	P	15.015	P	21.5477	P	16.4115	P	20.9127	P	15.9278	P	15.834	P	18.8327	P	19.6995	P	14.7004	P	18.9185	P	21.7558	P	13.5511	P
1416439_at	13.8654	P	19.3507	P	15.2743	P	19.6752	P	22.2019	P	17.6263	P	22.3459	P	18.769	P	20.4565	P	23.1633	P	21.577	P	21.9088	P	20.9749	P	27.9163	P	22.1678	P
1416440_at	142.251	P	143.58	P	131.397	P	149.238	P	150.872	P	146.792	P	144.198	P	150.503	P	138.99	P	145.887	P	153.928	P	146.557	P	139.739	P	150.345	P	144.061	P
1416441_at	33.1082	P	36.6517	P	30.107	P	35.969	P	33.8139	P	36.5078	P	38.4636	P	37.7252	P	34.8711	P	39.9703	P	31.9097	P	35.4557	P	31.1879	P	42.1968	P	35.8062	P
1416442_at	12.613	P	12.769	P	10.0865	P	12.3514	P	14.931	P	14.7816	P	12.9401	P	8.18719	P	8.84179	P	10.8381	P	10.0338	P	7.47878	P	6.58591	P	7.53782	P	6.59658	P
1416443_a_at	15.0597	P	15.4554	P	9.69305	P	14.642	P	15.6948	P	12.253	P	15.2362	P	10.7406	P	12.9348	P	16.1603	P	11.1059	P	12.7583	P	15.5756	P	15.159	P	10.3616	P
1416444_at	105.657	P	129.339	P	128.164	P	105.817	P	119.765	P	122.692	P	111.561	P	121.19	P	97.6521	P	93.4123	P	100.812	P	107.191	P	90.4231	P	105.33	P	168.695	P
1416445_at	22.1337	P	22.774	P	14.1854	P	25.4276	P	24.7099	P	19.8562	P	22.0763	P	21.9408	P	18.5895	P	28.1266	P	24.1292	P	22.1931	P	25.9885	P	21.4601	P	16.5168	P
1416446_at	33.4237	P	36.1876	P	29.8462	P	41.7927	P	37.4023	P	40.4532	P	35.0655	P	35.5324	P	30.2936	P	30.6192	P	35.1214	P	38.6103	P	30.3321	P	33.1121	P	36.0319	P
1416447_at	50.0958	P	72.9629	P	55.6383	P	59.1653	P	62.9719	P	65.3083	P	58.4333	P	68.2682	P	54.9129	P	61.6345	P	60.346	P	59.6327	P	51.7783	P	64.8989	P	65.2791	P
1416448_at	10.5833	P	7.17727	P	8.80099	P	12.3721	P	9.69308	P	9.25222	P	10.6009	P	13.4257	P	8.58149	P	15.713	P	11.7488	P	7.23477	P	11.6845	M	11.9267	P	9.41893	P
1416449_x_at	4.70317	A	5.89632	A	5.06016	A	5.59323	A	6.24221	A	8.91155	P	6.9008	P	5.7654	M	4.92821	P	7.19716	A	5.50433	A	5.25945	P	7.39409	A	5.90398	P	3.20606	A
1416450_at	1.66564	A	2.74723	P	1.78809	A	2.59505	A	2.3699	A	2.20712	A	2.92567	P	2.49516	P	1.27478	A	3.25373	A	1.66327	A	2.69468	A	2.61807	A	2.78517	A	1.652	A
1416451_s_at	3.2237	A	3.47281	P	3.69769	A	4.38657	P	3.8421	P	4.50826	P	4.54979	P	4.23864	P	5.03592	P	4.45354	M	4.35547	A	3.27214	P	2.58499	A	3.64528	M	3.27342	P
1416452_at	212.729	P	382.804	P	186.649	P	309.29	P	310.801	P	258.479	P	302.216	P	295.427	P	283.616	P	320.829	P	267.265	P	284.044	P	309.491	P	323.241	P	250.848	P
1416453_x_at	63.4849	P	73.912	P	65.1369	P	81.8133	P	83.4368	P	80.8488	P	85.7709	P	90.4122	P	90.1042	P	102.323	P	79.284	P	92.3983	P	101.69	P	85.4824	P	152.253	P
1416454_s_at	8.22062	A	12.7846	A	9.4251	P	12.1336	A	16.0711	A	10.2179	A	12.2761	A	12.4976	M	11.8487	A	12.6747	A	7.64576	A	10.7307	A	16.9363	A	13.3003	A	14.9219	M
1416455_a_at	0.496459	A	1.3394	A	0.256168	A	1.58285	A	0.999384	A	0.407011	A	0.248089	A	0.808034	A	0.834906	A	1.85233	A	0.120045	A	0.0691186	A	0.742544	A	0.367898	A	0.117122	A
1416456_a_at	0.28713	A	0.225196	A	0.0868972	A	0.179599	A	0.436141	A	0.194511	A	0.149246	A	0.158634	A	0.0897848	A	0.195653	A	0.147564	A	0.280147	A	1.10925	A	0.337304	A	0.364481	A
1416457_at	4.9609	P	7.16173	A	3.88764	P	4.67793	A	5.8085	P	7.85476	P	7.75165	P	6.07234	A	4.97309	A	8.04367	A	4.966	M	6.68301	P	6.80957	A	7.31749	A	5.73692	A
1416458_at	3.21099	A	2.67783	A	3.03583	A	4.0431	A	3.4065	A	4.25162	A	5.60762	M	2.64465	A	3.56381	A	4.83459	A	3.63653	A	3.67449	A	4.7963	A	3.9268	A	1.52693	A
1416459_at	2.97544	P	3.71237	P	2.07445	A	2.8244	A	2.9486	A	3.75973	M	3.75076	P	2.9353	P	2.49561	A	5.01884	P	2.95274	M	2.39144	A	6.78829	M	2.77755	A	3.09838	A
1416460_at	1.5554	A	0.948761	A	3.21586	A	1.84391	A	2.3371	A	1.53691	A	3.91892	A	2.86057	A	0.834906	A	3.37101	A	3.52862	A	1.07829	A	5.83829	A	3.70615	A	2.08873	A
1416461_at	108.702	P	117.189	P	97.5715	P	115.775	P	111.349	P	97.446	P	118.502	P	102.725	P	92.2492	P	124.005	P	107.862	P	112.952	P	112.68	P	116.024	P	111.36	P
1416462_at	95.6675	P	105.454	P	81.681	P	120.002	P	108.504	P	97.7388	P	112.194	P	97.3951	P	84.4858	P	122.009	P	107.8	P	111.411	P	110.731	P	108.835	P	100.46	P
1416463_at	5.21197	P	4.88858	P	3.85308	P	5.82196	P	4.80986	P	4.51941	P	5.9586	P	4.15564	P	4.64097	P	7.68302	P	5.6568	P	5.17767	P	5.44171	P	5.35663	P	3.48252	P
1416464_at	1.47094	A	2.14626	A	1.47004	A	1.69773	A	3.29752	A	2.33156	A	0.925844	A	0.558414	A	0.63741	A	1.86438	A	1.60002	A	3.78409	A	2.03107	A	1.28412	A	2.50841	A
1416465_a_at	42.218	P	49.7981	P	40.6005	P	52.9883	P	56.5391	P	48.1297	P	62.1587	P	59.2062	P	52.0319	P	53.4075	P	54.3324	P	56.614	P	49.5443	P	63.0613	P	59.5282	P
1416466_at	63.6952	P	78.2237	P	63.7575	P	84.7275	P	84.7938	P	74.0918	P	83.5179	P	85.9576	P	77.4315	P	78.3696	P	82.2228	P	85.4708	P	75.7568	P	88.573	P	82.4085	P
1416467_at	20.0176	P	36.5809	P	18.8413	P	21.745	P	23.8849	P	20.7532	P	23.0985	P	29.2509	P	18.2126	P	24.6517	P	27.6125	P	25.1303	P	31.8518	P	31.5369	P	18.0454	P
1416468_at	283.72	P	339.967	P	270.529	P	324.017	P	308.757	P	265.404	P	320.829	P	294.503	P	314.461	P	353.892	P	312.409	P	335.461	P	322.592	P	312.284	P	226.872	P
1416469_at	4.04756	A	2.9555	A	3.02726	A	1.5933	A	3.79856	A	5.09852	A	4.3136	A	4.85274	A	1.83134	A	5.6499	A	4.059	A	3.89365	A	3.87631	A	2.48057	A	5.14101	A
1416470_a_at	32.5963	P	26.9468	P	28.2461	P	36.7126	P	37.1675	P	35.1409	P	31.766	P	36.1944	P	33.3543	P	39.0077	P	31.9718	P	34.953	P	32.3645	P	28.5753	P	34.344	P
1416471_at	35.4867	P	45.3207	P	36.7085	P	41.2559	P	44.1655	P	38.4816	P	47.1862	P	38.8008	P	37.833	P	45.8907	P	39.5014	P	38.1788	P	34.1314	P	42.9915	P	46.958	P
1416472_at	39.0935	P	50.3659	P	35.6393	P	36.5887	P	42.5343	P	37.9483	P	43.8408	P	41.3905	P	44.9325	P	43.102	P	42.3194	P	42.3941	P	45.8094	P	50.271	P	39.0793	P
1416473_a_at	1.75628	A	2.91692	A	1.62041	A	1.3739	A	2.28245	A	2.04853	A	0.852945	A	0.516797	A	1.7685	A	2.4387	A	1.0119	A	1.28289	A	1.93081	A	3.54635	A	1.61906	A
1416474_at	0.177484	A	1.49286	A	0.101977	A	1.46794	A	1.31829	A	1.37706	M	1.13307	A	0.108596	A	0.179563	A	1.19575	A	1.50964	P	0.863734	A	5.54899	A	1.93971	P	0.771724	A
1416475_at	9.96803	P	13.9243	P	12.7022	P	13.8441	P	15.6087	P	12.3513	P	17.295	P	13.0943	P	12.3783	P	16.6397	P	17.5537	P	14.5841	P	18.4673	P	20.6794	P	15.7222	P
1416476_a_at	55.8048	P	66.2428	P	56.782	P	60.4747	P	70.2167	P	63.2722	P	69.4166	P	69.0536	P	51.4216	P	65.5447	P	63.3955	P	62.5004	P	63.8485	P	77.0403	P	66.8605	P
1416477_at	27.6007	P	34.0563	P	20.4921	P	29.9764	P	31.5588	P	31.5794	P	31.1506	P	28.8453	P	30.5809	P	34.9461	P	31.395	P	31.908	P	33.68	P	35.6033	P	28.4369	P
1416478_a_at	102.926	P	139.39	P	97.9119	P	141.479	P	125.186	P	109.771	P	130.35	P	119.909	P	126.201	P	132.093	P	110.39	P	130.994	P	122.024	P	111.304	P	123.008	P
1416479_a_at	68.6737	P	73.4216	P	54.0194	P	79.9287	P	76.373	P	64.359	P	79.9655	P	58.8176	P	72.9439	P	81.1957	P	65.8699	P	68.6488	P	69.6313	P	68.1728	P	64.7448	P
1416480_a_at	50.5251	P	59.6859	P	45.4328	P	61.9489	P	61.7708	P	54.267	P	60.5169	P	67.2761	P	57.9286	P	73.6894	P	60.841	P	66.3878	P	74.5975	P	65.2921	P	55.2931	P
1416481_s_at	5.2057	P	4.83436	P	3.70632	P	6.63268	P	6.27473	P	6.17522	P	5.78321	P	3.84853	P	5.65528	P	8.14497	P	5.97959	P	5.15041	P	7.27733	P	6.95278	P	3.5298	P
1416482_at	1.60082	A	1.43913	A	1.12146	A	2.27175	A	3.07949	A	2.24107	A	1.60497	A	2.30412	A	2.63026	A	4.02449	A	2.77264	A	2.85067	A	2.41932	A	2.08448	A	2.42161	A
1416483_at	3.84525	A	5.76446	A	3.19869	A	5.01084	P	4.51646	A	6.08658	A	5.54905	A	6.51197	P	6.13102	A	5.88997	P	4.54407	A	5.7134	A	7.58501	A	3.65288	A	5.2436	A
1416484_at	2.3617	P	3.21022	P	3.18154	P	5.18766	P	4.00534	P	6.36349	P	5.79296	P	4.59549	P	4.90128	P	4.48824	P	4.2387	P	4.58645	P	5.1624	P	6.32203	P	3.99682	P
1416485_at	81.5321	P	92.3421	P	74.4749	P	97.6057	P	90.93	P	84.9833	P	95.5753	P	91.189	P	83.696	P	100.721	P	90.8767	P	90.93	P	95.0341	P	91.4444	P	82.9096	P
1416486_at	15.8322	P	18.0046	P	11.1355	P	19.4681	P	16.9741	P	16.4441	P	16.76	P	17.1041	P	15.5109	P	20.2269	P	17.6339	P	16.7544	P	20.0551	P	17.5405	P	16.4387	P
1416487_a_at	6.63703	P	4.27695	P	3.21586	P	7.49498	P	5.62408	P	4.3744	P	5.38298	P	5.15145	P	5.07183	P	4.98432	P	6.43669	P	5.46833	P	4.7963	P	4.5962	P	3.66497	P
1416488_at	8.12772	P	12.4178	P	15.0835	P	11.9573	P	10.0818	P	16.1184	P	17.3419	P	10.351	P	17.1355	P	9.78064	P	10.5342	P	16.3083	P	10.3879	P	15.9479	P	18.9504	P
1416489_at	12.509	P	13.7681	P	9.74667	P	13.2325	P	12.239	P	11.9143	P	14.7742	P	9.52204	P	13.2938	P	16.2148	P	14.3543	P	14.0207	P	15.3588	P	18.5566	P	8.02106	P
1416490_at	0.469617	A	0.232762	A	0.101977	A	0.21117	A	0.0681694	A	0.3718	A	0.104625	A	1.04091	A	0.906723	A	0.288287	A	0.921258	A	1.31075	A	1.35866	A	0.337304	A	0.874836	A
1416491_at	1.50344	A	0.841724	A	1.42837	A	2.85567	A	1.85569	A	2.6928	A	2.31408	A	2.49516	A	2.92648	A	1.7196	A	3.78937	A	2.67631	A	5.19466	A	3.56918	A	1.77078	A
1416492_at	2.9372	A	5.91183	A	3.77536	A	4.48023	A	5.18997	M	7.89885	A	3.07533	A	4.72827	A	6.29259	A	5.6499	A	6.69653	A	4.89584	A	6.77764	A	7.34028	A	4.62907	A
1416493_at	51.8597	P	45.628	P	44.7142	P	66.2985	P	62.2916	P	49.2544	P	54.5194	P	52.8882	P	57.4619	P	55.0264	P	49.9701	P	59.0554	P	57.2495	P	57.9717	P	58.4629	P
1416494_at	59.9235	P	79.0072	P	61.7478	P	78.5897	P	83.0551	P	70.2716	P	84.5293	P	69.1694	P	78.661	P	87.5207	P	77.5099	P	82.3215	P	81.9903	P	79.1265	P	73.2131	P
1416495_s_at	30.9158	P	38.7527	P	31.0764	P	32.2706	P	36.356	P	32.393	P	38.3724	P	32.3216	P	37.0252	P	48.3814	P	34.4739	P	35.4116	P	38.055	P	41.2582	P	28.8416	P
1416496_at	82.7503	P	101.608	P	88.7651	P	103.163	P	107.054	P	97.9061	P	108.072	P	108.178	P	96.3328	P	115.704	P	105.738	P	104.955	P	106.281	P	113.041	P	121.334	P
1416497_at	19.2323	P	11.8094	A	17.8807	A	23.7727	P	17.7263	A	16.0315	A	15.4434	A	13.9312	A	15.0082	A	18.6053	A	15.4064	A	13.3136	A	19.2464	P	22.3091	P	15.4884	A
1416498_at	1.99519	A	2.13856	A	1.80489	A	2.1883	A	1.84474	A	1.81015	A	3.15504	A	2.21274	A	2.4597	A	3.6634	A	2.13269	A	2.34544	A	2.34187	A	3.53113	A	2.56187	M
1416499_a_at	14.6761	P	17.2614	P	15.738	P	19.7787	P	18.9078	P	16.596	P	24.4806	P	20.4585	P	17.2073	P	22.4121	P	18.5244	P	18.475	P	21.5668	P	24.9842	P	19.3071	P
1416500_at	36.8286	P	43.7449	P	30.7967	P	42.7527	P	42.5983	P	38.3323	P	45.5735	P	40.9272	P	37.4919	P	41.4331	P	40.9371	P	40.1685	P	41.8841	P	41.2507	P	39.0355	P
1416501_at	2.65628	A	3.59644	A	3.82716	A	3.99105	A	3.73324	A	3.72614	A	3.9288	A	3.54139	A	2.75593	A	4.98432	P	4.90318	A	4.42253	A	5.98808	A	4.48972	A	3.46902	M
1416502_a_at	30.6354	P	23.9421	P	25.2966	P	30.6482	P	29.6768	P	27.7841	P	34.6445	P	28.5474	P	26.7483	P	33.7246	P	31.0399	P	31.6254	P	34.3821	P	31.2642	P	22.1821	P
1416503_at	1.5489	A	1.76168	A	2.09135	A	2.09439	A	2.81766	A	2.77168	A	2.57538	A	1.86381	A	1.49022	A	2.81803	A	2.13269	A	1.44991	A	3.74582	A	3.40176	A	1.94942	A
1416504_at	2.70103	P	5.56283	A	3.14723	P	4.82359	A	3.48276	A	4.85369	P	3.8596	A	4.06434	M	4.03058	P	5.37495	P	5.23521	P	4.83217	M	6.09499	A	0.879739	A	5.25044	P
1416505_at	6.46253	P	3.50372	P	3.54255	P	6.63268	P	5.75426	A	7.40254	P	6.26997	P	4.85274	P	6.53495	P	5.76427	P	5.15446	P	4.02141	P	10.2202	A	6.22322	A	4.26839	P
1416506_at	69.7462	P	69.879	P	67.4671	P	72.9756	P	75.6938	P	75.1119	P	82.6835	P	74.1461	P	75.08	P	82.7639	P	82.5581	P	84.3575	P	76.0879	P	88.0592	P	78.6351	P
1416507_at	1.01356	P	1.08651	P	1.18759	P	2.10483	P	2.63208	A	1.1021	A	1.85929	P	0.999335	P	0.897746	P	2.09257	P	2.00637	P	1.65363	P	3.30959	P	2.62527	P	1.21901	P
1416508_at	28.2287	P	27.6454	P	23.1895	P	31.1649	P	30.2436	P	29.2863	P	29.8541	P	27.3967	P	25.7879	P	31.0954	P	27.8257	P	26.9822	P	37.6853	P	29.2419	P	24.5083	P
1416509_at	37.92	P	41.6813	P	35.9393	P	41.3075	P	41.5531	P	38.0977	P	43.1507	P	43.1857	P	37.8868	P	43.4249	P	40.8219	P	43.3348	P	68.6737	P	49.3404	P	39.678	P
1416510_at	21.7483	P	18.7637	P	16.193	P	22.5727	P	18.1238	P	19.7913	P	16.6191	P	15.8781	P	19.9179	P	24.8334	P	16.36	P	21.1357	P	16.3492	P	23.0366	P	16.2116	P
1416511_a_at	9.79555	P	8.4911	P	5.92657	P	4.1576	M	7.74748	P	8.69161	P	8.67612	P	7.16719	P	9.30855	P	11.9681	P	8.21854	P	7.64138	P	8.0404	A	11.5851	P	5.59974	P
1416512_at	15.291	P	12.41	P	10.7765	P	15.2948	P	14.7481	P	15.7708	P	15.3587	P	14.8757	P	16.7046	P	19.8383	P	15.5935	P	15.2724	P	18.026	P	15.03	P	12.6773	P
1416513_at	0.476332	A	3.0867	P	1.8974	P	2.49078	A	1.51589	A	3.44602	A	3.10523	P	2.11305	P	1.78645	P	2.82984	P	3.42069	A	2.71304	P	2.70622	A	2.49581	A	2.16848	P
1416514_a_at	2.78407	A	3.04039	A	2.27748	P	3.59538	A	3.96181	P	4.01701	A	4.10656	A	4.05604	P	2.21733	M	4.80001	P	2.55643	A	3.41853	M	4.60206	A	3.27237	M	3.2128	P
1416515_at	1.53592	A	1.06355	A	1.54516	A	2.83482	A	1.26336	A	0.883403	A	1.01928	A	0.90785	A	2.65719	A	2.69976	A	1.56387	A	1.93081	A	3.02492	A	2.5415	A	2.66891	A
1416516_at	0.402317	A	0.36163	A	0.17073	A	0.169071	A	0.113126	A	0.134755	A	0.248089	A	0.0835661	A	0.0897848	A	0.533761	A	0.120045	A	0.0593853	A	0.533434	A	0.58192	A	0.276969	A
1416517_at	8.33825	P	9.44832	P	8.36507	P	9.59217	P	10.0062	P	10.47	P	10.8108	P	7.97989	P	8.33016	P	11.049	P	10.0963	P	9.74169	P	13.4432	P	12.1316	P	7.19017	P
1416518_at	1.19056	A	0.513695	A	1.64552	A	0.934705	A	1.99803	A	3.03054	A	0.842514	A	1.05755	A	2.22631	A	0.379546	A	1.17493	A	2.37304	A	1.75209	A	0.39084	A	0.326882	A
1416519_at	126.566	P	199.544	P	173.24	P	178.721	P	201.968	P	210.432	P	229.938	P	209.28	P	221.108	P	257.829	P	196.672	P	251.135	P	220.003	P	239.66	P	241.536	P
1416520_x_at	47.4583	P	68.2979	P	64.2938	P	57.8249	P	73.3803	P	70.4716	P	81.1383	P	72.6333	P	85.5359	P	92.3159	P	71.0731	P	85.6883	P	84.6882	P	86.291	P	82.9769	P
1416521_at	26.3973	P	19.4369	P	17.7254	P	26.1307	P	28.2646	P	22.1348	P	28.8689	P	25.1119	P	31.99	P	30.7039	P	23.7825	P	30.2999	P	40.8285	P	34.0814	P	28.791	P
1416522_a_at	65.7801	P	62.3555	P	62.8002	P	55.7523	P	69.1655	P	68.1017	P	77.7157	P	63.754	P	67.155	P	71.0846	P	65.2337	P	62.7539	P	66.3557	P	74.9994	P	67.4845	P
1416523_at	1.9565	A	1.85392	A	0.850318	A	2.81397	A	1.6146	A	0.277541	A	2.05174	A	0.208649	A	2.31608	A	0.195653	A	0.15673	A	0.704618	A	5.0333	A	1.70346	A	1.63882	A
1416524_at	35.9916	P	38.3828	P	30.1722	P	46.6539	P	39.0994	P	42.4654	P	43.0962	P	35.9958	P	41.091	P	46.8566	P	44.8439	P	40.0717	P	44.221	P	45.6402	P	34.9039	P
1416525_at	30.1402	P	33.0971	P	29.418	P	42.7837	P	37.776	P	37.6923	P	39.7488	P	32.2719	P	34.916	P	39.9285	P	40.2814	P	38.9625	P	38.3047	P	46.518	P	34.3513	P
1416526_a_at	82.9823	P	99.4275	P	75.9681	P	95.0738	P	103.742	P	83.4517	P	103.654	P	84.4121	P	109.553	P	102.183	P	102.936	P	98.9965	P	106.156	P	111.795	P	88.1653	P
1416527_at	15.893	P	20.6663	P	13.9499	P	17.8841	P	21.0972	P	17.9839	P	22.6712	P	17.7916	P	17.7548	P	21.2185	P	20.6695	P	19.2231	P	21.8932	P	22.6577	P	23.3945	P
1416528_at	10.5157	P	8.10999	P	7.1685	P	9.97612	P	11.7539	P	12.111	P	12.0862	P	10.4505	P	9.33547	P	10.1485	P	7.83373	P	8.63394	P	16.1637	P	11.995	P	9.41893	P
1416529_at	0.114997	A	1.07886	A	1.33685	A	1.57241	A	1.5817	A	1.20536	A	1.19496	A	1.17396	A	0.565593	A	1.18345	A	0.648988	A	0.966441	A	0.309244	A	1.10105	A	1.02374	A
1416530_a_at	100.17	P	98.7695	P	80.8888	P	132.454	P	120.293	P	101.899	P	126.915	P	106.782	P	111.554	P	133.468	P	125.244	P	120.664	P	123.822	P	136.766	P	97.6989	P
1416531_at	79.9826	P	73.651	P	74.7446	P	94.7856	P	88.8956	P	83.2209	P	101.584	P	84.8667	P	95.175	P	95.2317	P	91.6351	P	92.9021	P	86.3559	P	99.7399	P	114.571	P
1416532_at	6.2879	P	5.32251	P	3.79262	P	5.72839	P	5.87357	P	8.52658	P	6.89112	P	6.32119	P	6.69652	P	8.9085	P	6.14094	P	6.3661	P	7.17112	P	7.09715	P	5.42158	P
1416533_at	13.1633	P	14.3694	P	11.3691	P	12.6831	P	11.9372	P	13.6493	P	14.9251	P	10.4671	P	11.6782	P	17.2815	P	16.1461	P	12.6776	P	16.9054	P	15.6672	P	12.7336	P
1416534_at	17.6103	P	21.6377	P	14.1944	P	21.062	P	19.7988	P	19.694	P	23.1078	P	19.5392	P	18.2664	P	25.1433	P	22.4042	P	20.6378	P	20.2596	P	25.2797	P	18.7721	P
1416535_at	3.86423	A	2.93236	A	3.40485	A	5.07325	A	5.43962	A	3.91638	A	4.57928	A	3.74892	A	5.02695	A	4.75388	A	3.5466	A	4.06702	A	9.61133	A	6.23082	A	3.04459	A
1416536_at	3.10283	P	3.48827	P	2.06601	P	2.50121	P	2.2059	P	3.79331	P	3.94856	P	3.01834	P	3.87798	P	4.44197	P	3.60056	P	2.34544	P	5.80617	P	3.12775	P	2.84984	P
1416537_at	15.8869	P	12.3866	P	15.2743	P	15.7506	P	16.2969	P	17.9623	P	18.0729	P	16.8225	P	19.5051	P	22.079	P	17.3667	P	20.949	P	18.898	P	26.3859	P	17.3196	P
1416538_at	8.47438	P	11.3727	P	8.32063	P	11.1899	P	11.1501	P	7.74451	P	11.5538	P	9.77903	P	10.0984	P	13.9507	P	10.9183	P	8.01156	P	15.3691	P	10.5072	P	9.25861	P
1416539_at	12.9799	P	14.2523	P	9.44296	P	13.7093	P	15.0601	P	7.6232	P	14.104	P	12.133	P	12.477	P	12.3106	P	10.6146	P	13.1793	P	10.9219	P	16.9566	P	10.2498	P
1416540_at	21.4772	P	19.7187	P	19.9688	P	22.8003	P	26.5841	P	20.98	P	25.1382	P	21.7669	P	17.9343	P	28.8807	P	21.2568	P	22.8325	P	32.2941	P	26.1283	P	20.9934	P
1416541_at	4.65283	A	2.72409	A	4.44209	A	6.25855	A	7.62845	A	3.32261	A	8.21434	M	4.12244	A	4.91026	A	8.81884	P	7.38614	A	5.16858	A	6.95853	A	7.50743	A	3.35432	A
1416542_at	4.76607	P	7.41036	P	4.96421	P	5.72839	P	7.33624	P	6.26383	P	7.0364	P	6.37096	P	6.04126	P	7.09528	P	6.37396	P	6.6468	P	6.42598	M	8.5785	P	6.08719	P
1416543_at	30.4684	P	44.1624	P	28.5343	P	70.575	P	74.5584	P	60.5166	P	95.0011	P	87.313	P	73.7248	P	125.007	P	106.672	P	115.835	P	145.98	P	155.825	P	122.122	P
1416544_at	3.57291	P	3.91338	P	2.5237	P	3.65786	P	3.45008	P	3.26649	P	3.52283	P	2.21274	P	3.5279	P	5.16831	P	3.17776	P	3.3179	P	6.77764	P	3.69093	P	3.58385	P
1416545_at	9.16034	P	8.3433	P	10.3462	P	10.9306	P	13.6071	P	12.2202	P	17.9512	P	7.04279	P	10.2151	P	10.8381	P	9.92655	P	9.12954	P	11.1101	P	8.95824	M	7.76455	A
1416546_a_at	155.33	P	188.468	P	162.892	P	208.812	P	203.178	P	233.829	P	209.001	P	206.399	P	202.684	P	263.546	P	200.674	P	231.71	P	220.574	P	224.692	P	225.404	P
1416547_at	45.9965	P	60.4283	P	48.1973	P	57.031	P	58.1239	P	49.1483	P	53.8346	P	46.6849	P	57.7401	P	71.2271	P	54.0582	P	56.4827	P	65.7978	P	56.232	P	45.989	P
1416548_at	9.53051	P	7.58134	P	6.7183	P	10.6609	P	10.3732	P	7.03814	P	10.7345	P	9.34794	P	7.72877	P	8.49344	P	8.77319	P	9.64271	P	11.3609	A	10.5907	P	7.35611	P
1416549_at	7.89225	P	8.22664	P	7.38957	P	10.7439	P	8.20179	P	7.93191	P	10.9824	P	7.97159	P	7.19918	P	12.4541	P	8.24538	P	10.3622	P	10.8591	P	9.81632	P	7.50833	P
1416550_at	6.94831	A	4.91957	A	5.51462	A	9.8101	A	8.2883	A	7.27007	A	8.07949	A	6.95156	A	6.12204	A	8.96452	A	6.49045	A	8.54379	A	5.96669	A	6.8008	A	3.81385	A
1416551_at	27.4571	P	23.3384	P	26.5102	P	28.0642	P	21.4512	P	25.7319	P	34.2508	P	29.6813	P	19.8551	P	32.3109	P	30.6494	P	29.0708	P	26.1202	P	26.4238	P	25.6668	P
1416552_at	2.2911	A	2.67783	A	2.55773	A	2.76186	A	3.1231	A	0.744711	A	3.22473	A	1.98013	A	2.77388	A	2.67607	A	1.61809	A	2.28103	A	4.31015	A	1.86351	A	0.414806	A
1416553_at	10.405	P	15.2678	P	11.7289	P	13.5435	P	17.1246	P	12.1547	P	17.0416	P	12.3567	P	16.4802	P	19.4385	P	14.7199	P	14.9596	P	16.6789	P	17.7225	P	11.8476	P
1416554_at	20.0055	P	22.7035	P	21.3561	P	21.5484	P	21.6764	P	22.329	P	22.7734	P	25.2526	P	21.5156	P	28.5516	P	28.9713	P	19.4456	P	22.7795	P	23.1427	P	21.1723	P
1416555_at	102.989	P	98.8567	P	88.9105	P	98.5628	P	94.8175	P	90.025	P	111.491	P	94.1145	P	102.4	P	115.246	P	116.062	P	111.125	P	106.993	P	121.205	P	98.466	P
1416556_at	131.783	P	155.819	P	128.861	P	172.569	P	161.323	P	156.18	P	166.452	P	162.279	P	162.926	P	175.441	P	170.784	P	181.717	P	183.639	P	203.854	P	171.712	P
1416557_a_at	5.73189	P	8.22664	P	4.07792	P	7.70271	P	8.36399	P	7.50185	P	8.92588	P	6.52856	P	6.11307	P	7.18584	P	6.91151	P	7.09011	P	9.44312	P	7.46185	P	6.9691	P
1416558_at	0.0657202	A	0.308515	A	0.147673	A	0.116392	A	0.157926	A	0.122744	A	0.0820739	A	0.100254	A	0.170586	A	1.04781	A	0.110864	A	0.184744	A	0.261381	A	0.872106	A	0.129244	A
1416559_at	4.83523	A	0.918169	A	2.83056	A	4.99003	A	3.42829	A	4.63089	A	6.35745	A	8.62664	P	3.50097	A	6.19798	A	5.28007	A	3.70189	A	1.77446	A	4.47451	A	4.58138	A
1416560_at	6.0944	P	3.12529	A	3.24161	P	5.12525	P	4.73381	P	3.91638	A	5.15801	P	6.09722	P	3.84207	A	7.53629	P	4.42732	P	5.05952	P	10.346	P	7.38587	P	4.2548	P
1416561_at	0.334694	A	0.987012	P	0.550148	P	0.735793	A	0.302884	A	0.906473	M	0.674942	A	0.300303	A	0.70025	A	0.660679	A	0.539899	A	0.591967	A	2.36401	A	1.13156	A	0.123178	A
1416562_at	0.334694	A	0.841724	A	1.18759	A	2.27175	A	2.53379	A	2.17315	A	1.65594	A	1.80564	A	1.62487	A	1.82824	A	1.61809	A	2.40984	A	2.84925	A	3.13536	A	1.81704	A
1416563_at	5.13669	A	0.765332	A	0.932188	A	6.13382	A	8.02874	A	4.76459	A	6.42546	A	8.40277	A	3.87798	A	6.10679	A	5.21726	A	5.05042	A	11.9974	A	1.74919	A	2.38825	A
1416564_at	3.95908	P	2.89378	P	1.60368	P	4.18883	P	1.10944	A	2.80547	P	3.3242	P	3.16779	P	3.09703	P	3.60501	P	1.68134	A	1.76459	P	3.25492	A	2.92983	P	2.95723	P
1416565_at	127.03	P	189.814	P	135.145	P	157.643	P	162.736	P	150.7	P	175.659	P	160.47	P	168.347	P	174.757	P	157.567	P	173.987	P	167.115	P	173.249	P	164.977	P
1416566_at	30.6533	P	31.2031	P	27.7815	P	30.3795	P	37.3383	P	32.9814	P	37.113	P	33.174	P	32.0259	P	38.2117	P	34.2255	P	35.3234	P	43.2868	P	39.2145	P	38.5392	P
1416567_s_at	55.1009	P	73.4454	P	74.3208	P	61.1035	P	81.613	P	75.1435	P	90.9786	P	75.8572	P	91.0824	P	91.5007	P	75.091	P	77.7943	P	73.4084	P	101.832	P	70.9496	P
1416568_a_at	8.53006	P	7.3482	P	4.15586	P	9.30158	P	7.93139	P	8.70261	P	9.11784	P	7.79746	P	7.1543	P	9.736	P	10.0606	P	7.96643	P	16.0606	P	9.53538	P	7.4322	P
1416569_at	8.94421	P	6.82773	P	5.9968	P	8.53343	P	8.39643	P	7.96497	P	8.46458	P	9.41427	P	7.29792	P	10.7159	P	8.1738	P	9.54371	P	10.5136	P	7.86449	P	7.05888	P
1416570_s_at	26.6429	P	35.7077	P	22.2399	P	36.7849	P	35.993	P	30.1868	P	37.5603	P	28.1831	P	33.0222	P	37.4673	P	28.0211	P	36.064	P	40.041	P	37.5112	P	31.4693	P
1416571_at	2.45786	A	0.536538	A	0.833977	A	0.631027	A	2.05275	A	2.96306	A	2.04163	A	0.4502	A	1.48124	A	3.4998	A	1.09343	A	1.55182	A	0.857734	A	0.505508	A	1.67178	A
1416572_at	3.24278	P	2.74723	A	2.47268	P	3.51206	P	2.07463	A	2.71534	A	3.96832	P	4.19714	P	2.5764	A	7.15189	P	3.85229	P	4.26762	P	4.40753	A	3.28759	A	2.05554	A
1416573_at	0.895086	A	2.16165	A	1.15451	A	2.98073	A	3.68969	A	0.360048	A	3.3739	A	0.425223	A	0.996493	A	1.5864	A	0.821491	A	3.48255	A	4.0392	A	2.81562	A	2.86997	A
1416574_at	8.69702	P	10.8582	A	4.25119	P	8.74106	A	8.03956	P	7.79964	P	8.6569	P	9.41427	P	5.00899	A	9.74716	P	9.05043	P	7.00872	P	10.6498	A	8.28987	M	8.83386	A
1416575_at	1.61379	A	1.95389	A	0.326887	A	2.07352	A	2.63208	A	2.35417	A	2.11238	A	0.475175	A	0.502752	A	1.28165	A	1.20209	A	1.69063	A	1.86387	A	1.6501	A	1.36286	A
1416576_at	7.14732	A	1.3394	A	8.16962	M	3.38707	A	5.24425	A	5.8094	A	4.90327	A	4.11414	A	3.32144	A	2.92428	A	1.80778	A	3.70189	A	7.55321	A	4.29196	A	2.5485	A
1416577_a_at	59.5781	P	56.6463	P	53.8672	P	53.834	P	63.11	P	64.0425	P	62.3918	P	63.4067	P	54.877	P	66.3418	P	62.2996	P	65.9774	P	67.4319	P	74.2359	P	64.9451	P
1416578_at	11.3633	P	8.0089	P	5.33966	P	9.42612	M	6.72983	A	6.55165	A	7.30733	P	7.10084	P	9.41626	P	8.34739	P	6.85777	P	7.25285	P	10.9742	A	7.99363	P	6.79656	P
1416579_a_at	0.402317	A	0.513695	A	0.414085	A	0.955634	A	0.535846	A	1.1021	A	0.842514	A	1.93859	A	1.36454	A	2.02064	A	0.71257	A	1.32932	A	0.297306	A	0.704135	A	0.364481	A
1416580_a_at	28.8384	P	15.5961	P	19.3543	P	23.9486	P	23.3597	P	26.6778	P	23.544	P	22.686	P	23.6248	P	31.9623	P	23.7203	P	22.8592	P	24.995	P	27.0754	P	21.6878	P
1416581_at	18.6517	P	23.2679	P	19.3726	P	23.2141	P	21.3332	P	24.7207	P	20.9686	P	20.3343	P	22.1618	P	28.3285	P	23.9959	P	19.9173	P	26.3329	P	21.4374	P	17.9244	P
1416582_a_at	11.0932	A	13.5651	A	6.20765	A	13.2222	A	14.6405	A	10.0863	A	15.434	A	13.376	A	12.4322	M	12.2664	A	12.4808	A	12.3012	A	17.8925	A	21.0584	A	8.28477	A
1416583_at	3.85157	A	4.30791	A	2.96735	A	3.36624	A	3.73324	A	3.4348	A	4.38253	A	3.73232	A	3.54585	A	4.74234	A	5.06472	A	4.55003	A	5.57044	A	4.15503	A	3.6244	A
1416584_at	3.48412	P	4.84985	P	2.4217	P	5.21886	P	4.82073	P	4.75346	A	5.30477	P	3.30064	P	3.07908	P	5.90139	P	5.30698	P	5.13223	P	4.50484	A	3.35609	P	3.88836	P
1416585_at	6.58095	P	7.10735	P	3.77536	P	5.55164	P	7.42283	P	6.94974	P	7.93492	P	6.37096	P	6.12204	P	8.63938	P	7.64576	P	6.47478	P	9.81093	P	7.04396	P	7.4322	P
1416586_at	2.79045	A	4.81113	A	2.48968	A	3.95981	A	4.95107	A	3.32261	A	3.9288	A	3.01834	A	3.30349	A	4.94978	A	5.02883	A	4.44985	A	7.58501	A	5.95719	A	3.17913	A
1416587_a_at	4.76607	A	1.7002	A	5.14745	A	3.80364	A	5.30938	A	3.77092	A	3.86948	A	1.90535	A	4.09341	A	7.19716	A	4.14886	A	4.27673	A	3.0907	A	4.48972	A	3.48252	A
1416588_at	3.29998	A	4.78789	A	1.72095	A	3.93899	A	2.71943	A	3.93874	A	2.51517	A	2.90209	A	2.55844	A	4.22187	A	3.90623	A	3.3728	A	4.9364	A	5.03728	A	2.5485	A
1416589_at	12.1418	P	16.065	P	12.8647	P	12.061	P	19.3587	P	16.2378	P	16.1116	P	13.724	P	14.5953	P	19.6762	P	13.4891	P	16.1119	P	21.4036	P	15.5534	P	18.5512	P
1416590_a_at	1.46444	A	1.40077	A	0.334782	A	3.82447	A	3.46097	A	4.3744	A	3.9288	A	2.927	P	4.08444	A	4.00124	P	2.13269	A	3.70189	A	2.18667	A	2.58719	A	3.64468	A
1416591_at	3.25549	P	5.214	P	3.33608	P	7.17296	P	3.68969	P	6.06441	P	5.65641	P	5.45844	P	4.31782	P	6.25494	P	5.63886	P	6.06708	P	5.23765	P	5.26539	P	5.29834	P
1416592_at	12.7598	P	13.5963	P	9.25555	P	17.8738	P	14.4037	P	12.1984	P	13.1201	P	13.3263	P	14.8826	P	16.3892	P	12.1774	P	14.459	P	15.6995	P	15.5838	P	12.9026	P
1416593_at	14.9197	P	16.2683	P	12.8737	P	20.41	P	18.9078	P	16.9975	P	20.2694	P	17.4769	P	16.8482	P	19.9031	P	15.6381	P	17.1469	P	19.0825	A	19.982	P	13.8334	P
1416594_at	0.184384	A	0.255471	A	0.147673	A	0.253239	A	0.280631	A	0.265716	A	0.258974	A	0.175308	A	0.224452	A	0.314482	A	0.202513	A	0.203876	A	0.521737	A	0.352602	A	0.171944	A
1416595_at	21.2301	P	19.1237	P	17.1137	P	29.2736	P	24.3992	P	24.1609	P	27.1628	P	21.0464	P	21.372	P	31.8461	P	31.0311	P	28.7259	P	37.9951	P	23.6126	P	20.314	P
1416596_at	0.881895	A	0.346448	A	1.06372	A	0.442283	A	1.13144	A	1.34276	A	0.558896	A	1.1407	A	0.439911	A	0.761396	A	0.494407	A	0.554344	A	2.79427	A	0.566639	A	0.49066	A
1416597_at	3.10283	A	2.23863	A	2.20127	A	2.89736	A	4.14677	A	2.32025	A	3.82992	A	2.66956	A	3.46507	A	3.98962	A	3.73543	A	3.54655	A	3.87631	A	3.59962	A	2.31492	A
1416598_at	2.61791	A	3.69691	A	1.04725	A	3.56413	P	1.48297	A	0.89494	A	2.84574	A	2.47854	A	3.40223	A	3.71008	A	2.60148	A	1.67213	A	3.17832	A	3.72898	A	2.01572	A
1416599_at	5.36245	A	5.82651	A	7.49576	A	7.58846	A	9.99541	A	10.8534	A	7.98312	A	11.097	M	7.67491	A	9.16606	A	11.472	A	10.9373	A	9.38001	A	6.31442	A	8.8617	A
1416600_a_at	12.2091	P	9.77535	P	3.4995	P	13.3051	P	8.9477	P	5.67625	P	7.85777	P	8.3779	P	4.65892	P	10.8936	P	8.91629	P	7.38842	P	13.1317	P	8.5709	P	4.73132	P
1416601_a_at	5.80694	P	7.9467	P	4.66808	P	6.53916	P	7.20633	P	6.52952	P	5.87093	P	6.78568	P	5.39497	P	10.104	P	7.43091	P	6.75541	P	8.79025	P	9.15569	P	4.54052	P
1416602_a_at	2.29752	A	0.430009	A	1.57859	A	0.94517	A	2.52287	A	3.41237	A	2.65558	A	1.49816	A	2.01087	A	3.38272	A	3.15076	A	1.50551	A	2.44143	A	2.12257	P	1.26472	M
1416603_at	30.0149	P	40.39	P	31.8788	P	38.1171	P	38.0215	P	43.4229	P	49.7372	P	46.445	P	42.6797	P	56.5711	P	52.5011	P	40.5645	P	50.553	P	59.5751	P	25.0621	P
1416604_at	124.084	P	154.952	P	132.4	P	136.083	P	153.783	P	164.295	P	154.449	P	140.229	P	150.155	P	169.115	P	139.085	P	147.911	P	150.379	P	150.504	P	148.182	P
1416605_at	15.6802	P	15.3772	P	9.57691	P	17.7599	P	16.8344	P	15.9555	P	20.0455	P	19.1417	P	14.3979	P	21.4984	P	15.6559	P	16.344	P	19.83	P	17.9045	P	17.2485	P
1416606_s_at	16.4397	P	18.4193	P	10.6957	P	26.9993	P	27.7402	P	16.151	P	27.4305	P	24.4247	P	18.6344	P	27.0629	P	17.6161	P	23.6669	P	34.5325	P	27.2269	P	27.2816	P
1416607_at	112.786	P	158.19	P	104.632	P	138.128	P	151.906	P	120.839	P	147.896	P	128.748	P	136.764	P	137.234	P	135.17	P	141.683	P	144.734	P	162.216	P	136.454	P
1416608_a_at	52.6646	P	40.6734	P	27.2616	P	43.5062	P	42.4063	P	44.1142	P	38.1808	P	31.7836	P	37.8689	P	40.7229	P	33.9683	P	35.6937	P	21.9951	P	39.4946	P	34.4967	P
1416609_at	49.8546	P	66.5827	P	48.5196	P	63.4951	P	62.8337	P	51.3858	P	61.172	P	49.1084	P	61.7699	P	63.6114	P	59.0551	P	59.5277	P	59.2556	P	65.0803	P	52.6524	P
1416610_a_at	9.01833	P	9.48725	P	7.05364	P	10.2251	P	7.77994	P	8.47156	P	10.8299	P	8.62664	P	5.763	P	11.7912	P	9.78354	P	8.89531	P	11.3922	P	10.568	P	9.44682	P
1416611_at	13.8715	P	17.2223	P	13.6873	P	16.0096	P	17.7048	P	17.3011	P	15.82	P	13.8897	P	15.9776	P	19.4385	P	17.5715	P	11.6465	P	17.5945	P	15.5686	P	13.8405	P
1416612_at	2.25899	A	0.354038	A	0.973225	A	4.25128	A	2.49009	A	4.68661	A	7.61652	P	11.3788	P	7.89931	A	34.5146	P	19.6194	P	28.4781	P	56.8854	P	51.2545	P	39.7438	P
1416613_at	1.24938	A	2.27714	A	1.71256	A	1.82303	A	2.68668	A	4.68661	P	4.07695	P	5.64925	P	3.78822	P	16.6942	P	9.03255	P	12.2474	P	21.8626	P	21.4526	P	16.3606	P
1416614_at	4.09178	P	5.87305	P	4.19918	P	7.53653	P	5.81934	P	5.78721	P	6.76511	P	7.67307	P	5.82583	P	8.66182	P	6.84881	P	6.70111	P	9.40105	P	8.55571	P	9.72586	P
1416615_at	32.5963	P	29.0743	P	28.0324	P	38.9742	P	45.4766	P	38.1083	P	39.3205	P	38.3954	P	38.1112	P	45.1423	P	36.5315	P	42.1478	P	43.0482	P	41.3491	P	38.1088	P
1416616_s_at	14.6518	P	16.4716	P	15.8835	P	19.7476	P	19.831	P	15.8251	P	21.76	P	17.6425	P	20.0974	P	27.2652	P	16.5827	P	23.3918	P	20.5765	P	22.2863	P	19.971	P
1416617_at	0.623429	A	0.96406	A	0.0350202	A	0.263752	A	1.13144	A	0.488931	A	0.706464	A	0.941119	A	1.00547	A	0.405423	A	0.603549	A	0.175167	A	0.176785	A	1.45189	A	0.184212	A
1416618_at	7.35239	P	7.1695	P	4.25119	P	10.6505	P	9.99541	P	8.09719	P	12.485	P	7.90526	P	8.94053	P	9.27794	P	14.0868	P	10.1555	P	10.7021	P	11.5396	P	8.43062	P
1416619_at	3.83892	P	3.95205	P	2.98446	P	4.1576	P	4.54907	P	4.41903	P	4.6186	P	4.18054	P	3.15987	P	5.15682	P	3.51063	P	3.34535	P	6.12705	P	6.0332	P	3.12529	P
1416620_at	5.47524	A	6.57925	A	4.99037	A	6.55994	A	6.01454	A	6.28598	A	7.7806	P	3.84853	A	3.95877	A	8.9085	A	6.23953	A	6.03989	A	9.08531	A	6.91478	A	5.34626	A
1416621_at	9.52435	P	12.0668	P	7.77923	P	11.5114	P	8.23423	P	10.0644	P	10.8871	P	7.24183	P	8.50071	P	8.91971	P	9.17562	P	9.28263	P	11.9452	P	13.9148	P	5.20256	P
1416622_at	6.43759	P	6.09028	P	4.23385	P	6.97557	P	5.33109	P	7.82169	P	5.98782	P	5.64925	P	6.10409	P	8.34739	P	6.99213	P	6.22115	P	7.80753	P	7.8341	P	5.80555	P
1416623_at	0.529953	A	0.97936	A	0.240543	A	0.631027	A	0.34735	A	1.20536	A	2.15277	A	0.266979	A	0.421956	A	2.4149	A	0.430676	A	1.15276	A	0.719429	A	0.780495	A	0.289422	A
1416624_a_at	345.27	P	438.915	P	387.443	P	395.057	P	426.121	P	398.402	P	411.011	P	386.026	P	420.269	P	441.042	P	393.512	P	409.652	P	420.397	P	391.937	P	403.577	P
1416625_at	312.728	P	301.49	P	265.896	P	307.691	P	292.816	P	295.736	P	298.347	P	299.487	P	271.42	P	266.086	P	289.698	P	285.76	P	285.016	P	282.606	P	302.572	P
1416626_at	0.429273	A	1.04058	A	1.15451	A	0.295283	A	0.569045	A	0.825674	A	0.258974	A	0.225317	A	0.547638	A	1.04781	A	0.220808	A	0.638942	A	0.545122	A	0.207203	A	0.694678	A
1416627_at	1.90489	A	3.2411	A	2.62584	P	2.86609	P	0.900247	A	2.78294	A	3.5129	P	3.01834	P	2.26222	A	4.54605	P	3.58258	P	2.61203	A	4.82864	P	3.12014	A	3.0177	P
1416628_at	20.4944	P	26.9389	P	21.0802	P	25.107	P	24.7956	P	25.4523	P	26.1281	P	23.3153	P	24.6929	P	31.9095	P	27.2839	P	26.6456	P	31.4193	P	30.1054	P	24.7744	P
1416629_at	2.23329	A	2.71638	A	1.32023	A	5.42685	A	1.66942	A	3.28894	A	5.14822	A	4.16394	A	0.556615	A	5.5125	A	2.48434	A	4.02141	A	9.14849	A	2.3968	A	3.55682	A
1416630_at	35.5046	P	45.762	P	33.6636	P	31.0409	P	81.6448	P	91.7531	P	70.1042	P	31.0884	P	39.3947	P	56.2829	P	33.9949	P	46.4711	P	31.0571	P	33.9148	P	30.426	P
1416631_at	6.90475	P	7.23942	P	6.46279	P	8.22194	P	5.91695	P	8.03109	P	7.25897	P	6.40414	P	5.58347	P	7.80708	P	8.01273	P	7.06298	P	9.29585	P	8.88229	P	6.9691	P
1416632_at	21.8688	P	33.6474	P	17.2141	P	30.7102	P	33.6643	P	28.9323	P	33.8936	P	19.9533	P	31.7118	P	40.5348	P	27.5859	P	26.991	P	36.5755	P	29.0753	P	23.3227	P
1416633_a_at	52.2005	P	68.0054	P	54.4954	P	64.7938	P	57.5921	P	58.9952	P	70.3989	P	64.0434	P	59.6608	P	75.6098	P	65.8434	P	70.5945	P	74.9191	P	77.1612	P	71.8651	P
1416634_at	17.3254	P	20.0319	P	15.738	P	20.9585	P	19.6807	P	20.3966	P	22.6155	P	18.8021	P	23.0773	P	26.7434	P	22.4131	P	22.5573	P	23.8069	P	25.1509	P	22.5119	P
1416635_at	21.4833	P	21.6612	P	16.6668	P	22.6969	P	17.909	P	25.9147	P	24.1098	P	21.0878	P	19.2627	P	25.0044	P	23.329	P	22.4329	P	27.6582	P	23.0291	P	20.4999	P
1416636_at	51.3718	P	68.5113	P	52.0507	P	56.9382	P	61.707	P	64.4856	P	64.596	P	62.7287	P	62.5508	P	78.0248	P	67.6988	P	74.6316	P	63.3486	P	69.5337	P	64.2699	P
1416637_at	7.04162	P	6.02045	P	5.80375	P	7.32878	P	5.65663	P	5.29865	P	6.98799	P	5.93961	P	5.6104	P	8.63938	P	5.8182	P	5.85854	P	9.85294	P	6.73241	P	5.8742	P
1416638_at	2.13686	A	3.22566	M	1.61204	A	1.78127	A	3.3956	A	3.27771	A	1.43123	A	1.92197	A	1.86724	P	3.52319	A	3.43868	P	1.55182	A	4.81786	A	3.7518	A	1.5993	A
1416639_at	3.6363	P	4.63302	P	2.09979	A	6.20658	P	3.95093	M	4.07289	P	3.18492	A	2.4121	M	5.21545	P	4.51136	P	4.63386	P	4.03965	A	5.9239	A	7.31749	M	5.16152	A
1416640_at	0.23934	A	0.445215	A	0.094426	A	0.368809	A	0.191453	A	0.301161	A	0.842514	A	0.23365	A	0.377069	A	0.961074	A	0.211662	A	0.337131	A	0.61506	A	0.528434	A	0.159705	A
1416641_at	5.46897	P	5.276	P	4.20785	P	6.45602	P	6.30725	A	6.30813	P	6.45459	P	4.81125	P	4.94616	P	5.40935	P	5.28007	P	4.51361	P	10.4403	M	7.57581	P	4.26159	P
1416642_a_at	441.712	P	501.205	P	436.968	P	486.109	P	474.896	P	533.863	P	444.799	P	452.403	P	493.373	P	531.514	P	507.877	P	470.256	P	471.457	P	486.964	P	405.553	P
1416643_at	1.17093	A	1.65411	A	1.41171	A	3.51206	A	1.97614	A	1.44561	A	2.33422	A	2.12136	A	1.09524	A	2.91248	A	2.07856	A	2.32704	A	5.35583	A	4.64183	A	0.364481	A
1416644_a_at	0.543333	A	0.278195	A	0.232745	A	0.337305	A	0.402864	A	0.277541	A	0.31317	A	0.283642	A	0.601502	A	0.61006	A	0.521705	A	0.403423	A	1.18881	A	0.482579	A	0.333139	A
1416645_a_at	0.25302	A	0.506082	A	0.318999	A	0.67294	A	0.491554	A	0.0744201	A	0.758891	M	0.508473	A	0.547638	A	0.495426	A	0.018677	A	0.0788303	A	0.960917	A	0.742317	A	0.49066	P
1416646_at	1.58784	A	0.164747	A	0.679362	A	1.60374	A	0.236078	A	0.242031	A	0.149246	A	0.166971	A	0.583547	A	1.04781	A	0.303032	A	0.127145	A	0.949473	A	0.39084	A	0.117122	A
1416647_at	34.3754	P	38.6346	P	46.2463	P	37.7557	P	54.1451	P	32.7996	P	47.7203	P	33.3809	P	37.9138	P	40.0121	P	40.6979	P	40.0277	P	31.8418	P	47.0477	P	38.4736	P
1416648_at	19.0328	P	16.7765	P	14.2851	P	17.1075	P	19.7774	P	19.6616	P	18.5597	P	18.4874	P	16.193	P	21.0247	P	20.2513	P	19.5969	P	18.4263	P	17.3888	P	18.4514	P
1416649_at	424.059	P	489.062	P	392.375	P	425.241	P	416.082	P	444.331	P	418.551	P	405.638	P	439.195	P	450.494	P	435.692	P	425.942	P	410.015	P	378.658	P	419.455	P
1416650_at	0.12198	A	0.157202	A	0.0277791	A	0.148007	A	0.202617	A	0.0865501	A	0.115834	A	0.0501753	A	0.332182	A	0.182272	A	0.101679	A	0.0496269	A	0.188949	A	0.076909	A	0.0631449	A
1416651_at	10.9152	P	9.57289	P	8.78318	P	10.1214	P	12.239	P	11.8816	P	12.1337	P	10.3178	P	8.016	P	11.9792	P	12.097	P	9.11152	P	14.9557	P	14.5749	P	7.6745	P
1416652_at	0.469617	A	0.887585	A	1.01432	A	0.253239	A	0.480476	A	0.206412	A	0.884214	A	0.824672	A	0.547638	A	1.54998	A	1.33783	A	0.629552	A	0.545122	A	1.20022	A	0.49066	A
1416653_at	7.5635	P	13.487	P	7.01831	P	10.028	P	9.01254	P	10.6343	P	11.6204	P	9.76245	P	10.8793	P	10.9713	P	10.0338	P	10.4611	P	7.92399	P	12.6628	P	11.679	P
1416654_at	6.89231	A	5.79548	A	5.09507	A	6.74699	A	5.90611	A	8.5926	A	5.7247	A	5.62437	A	7.7557	A	8.02115	A	6.08716	A	8.84124	A	7.00107	A	8.30507	A	6.43811	A
1416655_at	31.0589	P	36.9664	P	29.7997	P	32.6529	P	30.7569	P	34.4784	P	32.5369	P	37.0881	P	32.2952	P	39.3531	P	35.831	P	35.4028	P	30.9061	P	34.4448	P	35.7407	P
1416656_at	7.97283	P	6.96753	A	6.84178	P	11.0654	P	11.3226	P	9.08741	P	10.2763	A	10.2598	P	8.41992	A	9.65787	P	8.91629	P	7.87616	P	12.1954	A	9.46703	P	8.7643	M
1416657_at	12.1846	P	10.3907	M	10.382	P	12.3721	P	10.1034	P	13.2569	P	9.9895	P	14.7431	P	7.96214	P	12.7518	P	14.1849	P	11.7541	P	10.4927	A	12.7615	P	10.1868	P
1416658_at	1.0464	A	0.89523	A	1.79649	A	0.30579	A	0.380667	A	1.81015	A	1.16403	A	1.41504	A	1.51715	A	2.08059	A	0.403346	A	1.52404	A	1.06369	A	0.742317	A	0.301892	A
1416659_at	42.4485	P	51.0836	P	47.7424	P	58.4745	P	54.0387	P	51.4705	P	55.357	P	52.3423	P	40.2922	P	53.2424	P	56.5703	P	52.2871	P	51.5708	P	54.5982	P	47.9056	P
1416660_at	13.7495	P	14.799	P	14.3667	P	18.6089	P	19.9383	P	16.4115	P	15.9893	P	20.5247	P	17.8625	P	16.1276	P	20.4649	P	14.7898	P	19.0313	A	19.8152	A	16.3677	P
1416661_at	3.83259	P	3.3415	P	1.92266	P	4.25128	P	3.45008	P	4.39671	P	4.38253	P	4.65358	P	3.27656	P	5.42082	P	5.08267	P	4.88675	P	7.00107	A	5.12852	P	3.46902	P
1416662_at	95.7195	P	121.532	P	99.2254	P	93.3651	P	95.7707	P	76.6679	P	109.918	P	84.1972	P	98.9804	P	107.545	P	90.1888	P	91.0343	P	92.4541	P	100.73	P	78.9337	P
1416663_at	67.939	P	93.1899	P	73.849	P	84.3259	P	85.2391	P	78.8219	P	89.1731	P	79.924	P	88.6861	P	96.437	P	83.7934	P	85.9753	P	85.2895	P	96.4687	P	87.8656	P
1416664_at	3.40796	P	4.54785	P	2.5237	A	2.04222	A	3.47187	P	4.26278	M	3.5129	P	2.82735	A	1.40943	A	4.16386	M	3.42968	A	2.7681	A	4.91485	A	3.23431	A	2.64883	A
1416665_at	16.3486	P	24.8676	P	14.276	P	27.661	P	27.6225	P	22.8358	P	29.3018	P	24.3419	P	26.3175	P	31.5819	P	26.9196	P	29.2477	P	30.5336	P	27.689	P	25.7245	P
1416666_at	6.31285	P	8.0089	P	8.52511	P	14.0928	P	11.6677	P	11.0942	P	14.3968	P	8.36131	P	10.0087	P	8.53836	P	11.6774	P	11.1708	P	7.08611	P	9.77836	P	5.8742	P
1416667_at	135.548	P	157.195	P	127.064	P	153.801	P	132.686	P	117.329	P	138.553	P	122.388	P	140.525	P	156.735	P	127.99	P	141.148	P	149.619	P	131.919	P	129.718	P
1416668_at	23.4391	P	28.3912	P	19.0245	P	27.1751	P	28.6391	P	27.4942	P	31.1138	P	22.1147	P	24.7917	P	30.291	P	24.8937	P	25.7951	P	33.5897	P	31.9155	P	24.3932	P
1416669_s_at	134.976	P	126.312	P	116.699	P	137.481	P	145.987	P	152.772	P	146.235	P	146.068	P	144.222	P	151.035	P	150.675	P	139.206	P	149.011	P	156.096	P	149.981	P
1416670_at	1.93715	A	0.987012	A	0.598486	A	1.30074	A	1.09844	A	1.53691	A	2.75572	A	0.87458	A	0.592524	A	1.33061	A	0.921258	A	0.760835	A	2.12004	A	1.87113	A	2.44831	A
1416671_a_at	15.0537	P	13.9867	P	11.6389	P	14.9218	P	16.5227	P	13.1369	P	13.6502	P	12.7048	P	11.2743	P	14.4224	P	14.0243	P	12.8748	P	18.6007	P	17.6012	P	10.9987	P
1416672_s_at	8.07817	A	9.07467	M	7.23921	A	10.1629	A	7.97466	A	8.27341	A	9.58755	A	7.97989	A	7.99805	A	10.4157	A	8.93417	A	8.48968	A	10.1887	A	8.92786	A	6.28666	A
1416673_at	1.56838	A	2.73951	A	1.57859	A	2.12569	M	3.05768	A	2.35417	P	3.06536	P	2.96852	P	2.27119	P	2.99501	A	1.57291	A	2.00462	A	0.684706	A	1.75681	A	2.22835	P
1416674_at	1.41239	A	3.75875	A	3.20728	A	2.76186	A	2.27151	A	3.8045	A	0.653899	A	1.9552	A	0.924677	A	2.75892	A	2.5294	A	2.4742	A	1.42637	A	3.41698	A	2.06217	A
1416675_s_at	0.974117	A	0.772969	A	0.209408	A	1.11255	A	0.878205	A	1.36563	A	0.269843	A	0.566737	A	2.1904	A	0.622732	A	0.648988	A	0.318155	A	0.696287	A	0.222517	A	0.554166	A
1416676_at	299.613	P	360.428	P	269.822	P	287.548	P	314.67	P	313.352	P	323.892	P	341.915	P	290.984	P	261.945	P	302.368	P	302.13	P	311.026	P	316.467	P	344.86	P
1416677_at	414.007	P	453.8	P	414.691	P	457.731	P	459.391	P	440.562	P	443.285	P	434.839	P	451.625	P	467.68	P	456.611	P	442.365	P	437.864	P	430.586	P	430.281	P
1416678_at	28.1509	P	35.1021	P	26.5009	P	31.9399	P	32.0399	P	29.608	P	35.1021	P	29.7144	P	32.3311	P	37.4149	P	32.3446	P	29.9109	P	35.3442	P	36.156	P	26.9497	P
1416679_at	243.902	P	275.681	P	218.145	P	249.227	P	246.146	P	239.845	P	248.862	P	243.945	P	251.792	P	269.995	P	253.428	P	261.129	P	252.438	P	253.728	P	219.204	P
1416680_at	13.7067	P	21.7395	P	11.6839	P	14.5488	P	15.3936	P	14.3463	P	16.2056	P	16.897	P	15.8071	P	20.2161	P	19.0853	P	17.3699	P	20.556	P	18.4353	P	18.7222	P
1416681_at	4.80379	P	4.61753	P	3.79262	P	6.19619	P	6.97895	P	6.69546	P	6.68753	P	5.27591	P	4.21908	P	6.02695	P	6.63381	P	6.35705	P	8.39979	P	6.0408	P	6.48633	P
1416682_at	1.9307	P	2.03852	P	1.48672	P	2.77228	P	3.02496	P	2.46715	P	4.47111	P	3.29233	P	2.66616	P	4.98432	P	3.95116	P	3.66535	P	5.29138	P	3.85072	P	2.54182	P
1416683_at	20.7236	P	20.7289	P	20.1431	P	30.6792	P	30.7676	P	28.5676	P	27.8918	P	23.8452	P	27.4753	P	32.4165	P	29.2022	P	26.0255	P	20.9136	P	21.8695	P	21.8167	P
1416684_at	17.8466	P	20.4861	P	15.9199	P	24.3623	P	23.4562	P	19.7373	P	24.5176	P	25.3271	P	21.4079	P	28.7003	P	23.7647	P	24.1105	P	30.9665	P	24.4992	P	26.5315	P
1416685_s_at	17.0768	P	20.6271	P	13.7326	P	21.4449	P	23.9063	P	26.0437	P	19.6161	P	19.1997	P	15.4121	P	22.7556	P	23.2135	P	15.5761	P	20.3414	P	21.4071	P	26.0126	P
1416686_at	2.11755	A	1.96159	A	1.18759	A	1.92742	A	0.712725	A	2.9293	A	1.05035	A	1.44829	M	1.8852	A	2.92428	A	2.47532	A	1.68138	A	2.50773	A	1.5815	A	0.765294	A
1416687_at	0.881895	A	0.536538	A	0.907598	A	1.17529	A	1.45005	A	1.52551	A	0.452658	A	1.16564	A	0.179563	A	0.405423	A	1.42827	A	0.375034	A	1.12063	A	1.0629	A	0.227347	A
1416688_at	1.17747	A	1.14012	A	0.163031	A	2.13613	M	0.402864	A	1.63949	P	1.70686	A	1.06586	A	0.502752	A	1.15884	A	1.41923	A	1.24573	A	2.41932	A	2.27493	A	1.69156	A
1416689_at	7.99142	P	5.10551	P	2.92458	A	5.08365	A	7.80157	M	8.30644	P	3.3242	A	6.76909	A	4.05751	A	7.95358	P	6.82194	M	4.1491	A	7.33041	A	5.24258	A	3.99004	A
1416690_at	6.29414	P	6.23771	P	4.75511	P	7.51576	P	7.48777	P	5.53194	P	7.44265	P	5.37547	P	7.40563	P	7.27635	P	6.99213	P	5.69525	P	7.10737	P	5.50108	P	6.92768	P
1416691_at	6.42512	P	6.42399	P	6.19007	P	8.46075	P	7.46612	P	6.66228	P	8.39724	P	4.78636	P	5.9874	P	8.43728	P	8.09327	P	7.87616	P	9.4957	P	9.7328	P	6.41057	P
1416692_at	6.71177	A	3.33377	A	3.26736	A	6.14422	A	5.42877	A	4.32976	A	5.13843	A	5.26761	A	4.07546	A	5.44374	A	3.94218	A	3.09817	A	8.38923	A	6.33723	A	3.49603	A
1416693_at	0.163661	A	0.14966	A	0.124748	A	0.30579	A	0.402864	A	0.0865501	A	0.21533	A	0.133618	A	0.125697	A	0.128247	A	0.138395	A	0.146383	A	0.960917	A	0.253138	A	0.159705	A
1416694_at	1.60082	M	1.83855	A	1.97321	A	1.52018	A	1.9214	A	1.69642	A	2.38453	A	0.741481	A	1.93008	A	3.06567	A	2.37617	A	1.31075	A	6.14842	A	2.82324	A	1.12124	A
1416695_at	31.4166	P	26.9782	P	29.297	P	33.6757	P	34.0062	P	32.318	P	36.2908	P	33.7367	P	33.7402	P	36.7433	P	30.8003	P	32.5792	P	33.8606	P	33.9148	P	32.4267	P
1416696_at	23.2468	P	22.241	P	22.461	P	21.1965	P	28.0505	P	26.0974	P	22.3459	P	18.5288	P	22.0272	P	25.6238	P	21.2212	P	21.8467	P	27.9917	P	24.6811	P	19.0288	P
1416697_at	27.2536	P	32.2011	P	25.917	P	34.027	P	37.0287	P	31.5794	P	41.0234	P	31.0801	P	34.6108	P	44.6638	P	34.9263	P	36.8573	P	40.8484	P	38.6922	P	35.4496	P
1416698_a_at	37.3863	P	48.5523	P	26.3711	P	35.5042	P	34.5511	P	22.9759	P	38.8739	P	37.0964	P	18.2215	P	30.2804	P	26.0756	P	29.743	P	23.6951	P	22.6729	P	18.5227	P
1416699_at	137.714	P	132.469	P	116.464	P	178.002	P	161.249	P	147.559	P	164.035	P	168.191	P	159.569	P	143.995	P	167.647	P	164.746	P	165.526	P	175.972	P	142.021	P
1416700_at	5.73189	P	5.06677	P	4.29455	P	3.8557	P	6.53482	P	8.28442	P	6.80389	P	3.29233	P	4.30884	P	5.53541	P	3.27675	P	5.6045	P	3.70228	A	3.37892	A	4.30238	P
1416701_at	6.66817	P	8.16443	P	4.19918	P	6.4768	P	9.35826	P	9.4609	P	8.21434	P	6.52856	P	6.83116	P	9.27794	P	5.95269	P	7.38842	P	8.87459	P	6.88439	P	5.38049	P
1416702_at	1.89198	A	4.00619	A	1.36178	A	1.36345	A	3.7659	A	2.60259	A	2.55531	A	0.808034	A	2.16347	A	3.24199	A	1.9793	A	3.28129	A	2.89321	A	0.78813	A	1.42842	A
1416703_at	41.0116	P	34.5281	P	31.7575	P	48.8001	P	44.9437	P	37.1696	P	44.9206	P	37.1295	P	34.7634	P	52.4475	P	42.5851	P	41.2595	P	37.7553	P	42.3179	P	43.7159	P
1416704_at	17.3982	P	18.5524	P	15.0381	P	19.4992	P	17.9734	P	19.9535	P	20.2787	P	16.0355	P	16.2558	P	20.5721	P	18.3285	P	16.3618	P	20.2903	P	22.021	P	16.5878	P
1416705_at	12.356	P	13.7603	P	12.3684	P	15.5434	P	15.1247	P	14.8577	P	17.5763	P	15.6462	P	14.0299	P	15.964	P	15.5133	P	16.5671	P	20.4027	P	19.0115	P	13.7276	P
1416706_at	19.7821	P	25.8011	P	16.1748	P	18.2879	P	21.6335	P	16.596	P	17.7169	P	16.7314	P	16.6867	P	23.6028	P	20.6962	P	20.8956	P	25.8872	P	25.6358	P	13.4877	P
1416707_a_at	0.650061	A	0.803521	A	0.558194	A	0.830036	A	1.12044	A	0.825674	A	0.811191	A	0.716522	A	0.493775	A	0.936227	A	1.03908	A	0.57316	A	1.7409	A	0.658311	A	0.37076	A
1416708_a_at	1.56838	A	2.48513	A	0.989657	A	2.19873	A	1.25237	A	0.500609	A	1.93027	A	1.70593	A	2.3071	A	3.53489	A	0.857778	A	1.56108	A	0.673117	A	1.55862	A	1.46123	A
1416709_a_at	9.84484	P	14.7912	P	12.1611	P	12.1232	P	9.60669	P	12.9733	P	12.4565	P	11.3871	P	12.872	P	16.2802	P	15.4688	P	13.5911	P	14.8213	P	14.939	P	12.8604	P
1416710_at	0.556705	A	0.376817	A	0.65506	A	0.934705	A	0.325123	A	0.430449	A	0.811191	A	1.21553	A	0.161608	A	0.353587	A	0.257371	A	0.280147	A	1.18881	A	0.436715	A	0.389617	A
1416711_at	0.543333	A	0.437611	A	0.469938	A	0.463267	A	0.646445	A	0.779431	A	0.873795	A	0.175308	A	0.565593	A	0.27515	A	0.138395	A	1.25502	A	1.65127	A	0.650672	A	0.459005	A
1416712_at	24.022	P	31.9025	P	22.6269	P	37.5491	P	34.6472	P	34.7883	P	38.9013	P	35.6979	P	38.91	P	44.3516	P	38.8632	P	40.0453	P	49.0892	P	50.0818	P	33.6609	P
1416713_at	1.95006	A	4.78015	A	1.95635	A	3.13704	A	4.8859	A	2.9293	A	2.5252	A	3.22591	A	0.906723	A	5.13384	A	3.06076	A	2.94238	A	9.14849	A	3.87354	A	2.84313	A
1416714_at	3.70598	P	4.06033	P	3.08723	P	5.15646	P	4.38601	P	4.63089	P	4.48094	P	3.73232	P	3.63562	P	5.53541	P	3.59157	P	3.77496	P	6.44732	P	6.62602	P	4.62226	P
1416715_at	1.20364	A	0.414805	A	0.17073	A	0.284774	A	1.36222	A	1.68503	A	0.291535	A	0.67492	A	1.67873	A	0.353587	A	0.739809	A	0.882422	A	0.788694	A	1.60437	A	0.333139	A
1416716_at	1.61379	A	2.87835	A	2.83056	A	3.65786	A	1.80092	A	1.6167	A	3.52283	A	2.77752	A	3.24066	A	6.16379	A	2.06954	A	2.67631	A	5.67764	A	3.35609	A	2.80289	P
1416717_at	0.55002	A	0.430009	A	0.094426	A	0.22169	A	0.469396	A	0.675167	A	0.269843	A	0.291972	A	0.026937	A	0.168845	A	0.303032	A	0.127145	A	2.43038	A	0.658311	A	0.0690856	A
1416718_at	2.8479	A	5.36902	P	1.9395	A	1.99004	A	2.68668	A	4.08407	A	3.6319	A	3.03495	A	3.50995	P	2.88888	A	2.93473	A	1.43136	A	1.22285	A	2.59481	M	1.88319	P
1416719_a_at	149.123	P	160.282	P	147.025	P	176.502	P	193.906	P	179.518	P	181.603	P	183.639	P	181.36	P	212.122	P	174.104	P	192.765	P	194.176	P	181.186	P	200.292	P
1416720_at	27.8579	P	31.101	P	25.0374	P	30.2452	P	29.9656	P	30.0582	P	31.0403	P	26.7014	P	29.2884	P	29.39	P	31.4482	P	26.9999	P	36.1252	P	32.7259	P	24.7456	P
1416721_s_at	24.2862	P	31.266	P	20.538	P	25.3759	P	22.6415	P	27.5049	P	28.8505	P	24.0108	P	27.6728	P	25.154	P	29.4952	P	27.5134	P	27.3246	P	26.6511	P	21.9313	P
1416722_at	7.20327	P	8.26553	P	6.77121	P	7.66117	P	8.72074	P	8.7356	P	8.3395	P	7.88038	P	8.37504	P	8.54958	P	5.37875	P	6.90922	P	7.80753	P	6.11681	P	6.3073	P
1416723_at	7.63797	A	6.82773	P	7.01831	P	10.5571	P	11.7863	P	11.0723	P	13.8299	P	10.0775	P	10.0715	P	15.6038	P	10.5163	P	10.9822	P	16.0193	P	18.2609	P	13.9958	P
1416724_x_at	5.30604	P	5.89632	P	5.47086	P	8.94867	P	8.05038	P	9.49384	P	10.7727	P	8.02964	P	9.96379	P	8.35863	P	6.02441	P	8.85927	P	8.99051	P	12.1392	P	9.29345	P
1416725_at	1.01356	A	0.217633	A	1.06372	A	3.77241	A	2.07463	A	2.00317	A	2.4147	A	1.38179	A	1.95701	A	2.22415	A	2.48434	A	2.6304	A	3.03589	A	2.86131	A	1.83026	A
1416726_s_at	23.4271	P	20.7524	A	15.7744	P	22.014	P	36.2172	P	31.1511	P	21.3877	P	32.5036	P	18.4728	P	27.6801	P	27.5237	P	26.9379	P	28.6683	A	23.8475	A	19.1858	P
1416727_a_at	403.625	P	434.553	P	353.401	P	475.579	P	504.952	P	475.556	P	451.692	P	472.917	P	470.022	P	451.13	P	461.118	P	463.455	P	481.577	P	456.353	P	447.281	P
1416728_at	51.3013	P	56.5437	P	46.5492	P	51.3276	P	63.8858	P	56.4258	P	55.9151	P	56.651	P	69.0129	P	74.0655	P	66.7977	P	60.9444	P	76.5455	P	79.648	P	49.7143	P
1416729_at	416.505	P	432.452	P	388.64	P	423.153	P	401.01	P	418.357	P	390.126	P	402.702	P	396.612	P	419.728	P	400.373	P	385.233	P	384.904	P	361.89	P	390.667	P
1416730_at	64.8226	P	68.456	P	74.552	P	68.6894	P	66.6695	P	77.2879	P	72.0499	P	76.5268	P	83.5435	P	77.0308	P	76.1681	P	73.8209	P	64.9165	P	72.0815	P	78.2916	P
1416731_at	15.8261	P	21.3948	P	17.0498	P	19.0644	P	21.4619	P	16.6286	P	19.56	P	19.3819	P	15.7801	P	18.2802	P	18.373	P	18.4839	P	22.0868	P	20.0881	P	18.9432	P
1416732_at	6.0944	P	8.98907	P	4.66808	P	7.91042	P	7.90976	P	5.72064	P	7.27832	P	6.37925	P	4.7038	P	7.27635	P	6.60694	P	7.11724	P	5.74192	P	6.32203	P	7.01744	P
1416733_at	12.1173	P	20.0319	P	15.8108	P	19.4578	P	21.3546	P	15.7382	P	18.3632	P	16.1681	P	17.5304	P	23.5385	P	16.1283	P	18.5017	P	17.7384	P	20.5657	P	16.9074	P
1416734_at	1.98874	A	1.96928	A	1.44503	A	2.33434	A	1.82283	A	2.47844	A	2.28387	A	2.65295	A	2.6123	A	0.736278	A	1.86196	A	1.97695	A	3.76758	A	4.10178	A	1.35631	A
1416735_at	24.9585	P	32.7277	P	26.0004	P	33.6137	P	28.4786	P	29.5865	P	31.0127	P	34.9366	P	27.9241	P	34.5988	P	27.9678	P	30.5386	P	33.409	P	29.863	P	29.5213	P
1416736_at	8.40632	A	9.75977	A	7.27458	A	9.2912	A	10.9883	A	10.5138	A	10.1903	A	8.29498	A	8.9136	A	11.0711	A	9.71203	A	7.93935	A	11.8097	A	9.86188	A	7.16252	A
1416737_at	0.888491	A	1.50821	A	0.574298	A	1.18575	A	0.812048	A	1.84424	A	0.936242	A	2.04659	A	0.655365	A	1.22032	A	1.48252	A	0.713992	A	1.33606	A	0.948432	A	0.37076	A
1416738_at	15.2119	P	16.4403	P	18.6124	P	16.4861	P	13.8332	P	18.7095	P	17.0323	P	17.4272	P	20.1692	P	17.8463	P	17.2509	P	18.0384	P	13.8478	P	18.6173	P	20.7144	M
1416739_a_at	4.95462	P	6.16787	M	6.74475	P	6.11303	P	5.3528	P	6.76182	P	6.65843	P	5.45844	P	6.95683	P	7.82963	P	6.38292	P	5.16858	P	4.35344	A	5.12852	M	7.62602	P
1416740_at	3.06463	P	3.27199	A	4.25119	P	5.42685	A	5.62408	P	3.05303	A	5.6369	M	3.89004	A	3.80617	P	5.40935	M	4.05002	A	3.58311	A	9.1906	P	5.05249	P	3.97648	P
1416741_at	0.696593	A	0.49086	A	0.20165	A	0.704369	A	0.180283	A	0.709956	A	0.685455	A	0.300303	A	0.547638	A	0.861502	A	0.676242	A	0.620159	A	1.7297	A	0.711772	A	1.67178	A
1416742_at	13.4198	P	15.7368	P	13.1086	P	18.3915	P	17.6619	P	18.8285	P	19.3078	P	15.9278	P	15.1967	P	19.4493	P	16.0302	P	17.8602	P	22.8609	P	18.6324	P	18.6438	P
1416743_at	13.4809	P	13.6041	P	14.7567	P	18.4018	P	15.8131	P	14.5966	P	18.5223	P	15.4308	P	13.1502	P	21.1431	P	15.8074	P	14.4143	P	13.8997	P	13.9224	P	11.974	P
1416744_at	1.15784	A	0.0744287	A	0.39023	A	0.882376	A	0.202617	A	0.0744201	A	0.149246	A	0.716522	A	0.0628505	A	0.182272	A	0.202513	A	0.441225	A	1.48271	A	0.742317	A	0.547804	A
1416745_x_at	0.80263	A	1.07886	A	1.38674	A	0.683417	A	1.29632	A	0.975608	A	1.39025	A	0.83299	A	1.31068	A	1.93657	A	1.4554	A	2.36384	A	2.70622	A	2.66334	P	0.605142	A
1416746_at	10.0235	P	13.2138	P	8.79209	P	12.1129	P	13.4456	P	12.9297	P	13.3001	P	14.7348	P	7.45949	P	18.0633	P	15.549	P	13.8954	P	17.6459	P	15.6824	P	7.7992	P
1416747_at	8.87625	P	14.2054	P	9.62157	P	12.1025	P	12.3037	P	12.4495	P	10.4768	P	10.9395	P	8.02498	P	10.3823	P	10.7397	P	9.44469	P	12.4869	P	12.7008	P	9.39801	P
1416748_a_at	3.36986	P	3.80514	P	3.23302	P	3.67869	P	3.68969	P	4.02819	P	4.77573	M	3.31724	P	3.41121	P	5.21426	P	2.55643	A	3.3179	P	6.09499	P	4.51254	P	2.42828	P
1416749_at	0.55002	A	0.407206	A	0.38229	A	1.01841	A	0.535846	A	0.442158	A	0.685455	A	0.433549	A	0.565593	A	0.584679	A	2.33109	A	0.676484	A	2.98104	A	0.765225	A	2.60868	A
1416750_at	57.4931	P	48.505	P	43.6656	P	71.0284	P	72.064	P	54.8916	P	80.5342	P	56.1135	P	64.4535	P	79.2209	P	57.4016	P	64.8246	P	76.9544	P	68.9818	P	71.947	P
1416751_a_at	6.31285	P	8.83343	P	5.38338	P	5.35406	P	7.96384	P	7.17069	P	8.28174	P	6.55344	P	6.11307	P	9.46799	P	7.99483	P	6.34799	P	8.5265	P	8.21392	P	6.07344	P
1416752_at	2.09181	A	2.06929	A	1.26214	A	0.316296	A	0.247222	A	1.41135	A	2.05174	A	1.70593	A	2.50458	A	0.8989	A	2.5294	A	0.375034	A	2.86024	A	2.23684	A	0.27075	A
1416753_at	5.92572	A	15.7915	A	9.2377	A	10.3911	A	10.1573	A	12.8533	A	7.85777	A	10.2432	A	13.2131	A	9.66903	A	10.2304	A	9.12954	A	12.6742	A	7.49224	A	6.21097	A
1416754_at	0.469617	A	0.430009	A	0.101977	A	0.242724	A	0.269499	A	0.360048	A	0.356286	A	0.358606	A	0.511729	A	1.03544	A	0.603549	A	0.957112	A	1.93081	A	0.398487	A	0.141403	A
1416755_at	9.05538	P	14.2132	P	7.20385	P	9.86198	P	14.7373	P	16.1292	P	15.82	P	14.304	P	11.8218	P	20.0002	P	19.9843	P	21.2779	P	14.3866	P	17.404	P	19.9425	P
1416756_at	14.0118	P	18.1455	P	9.6037	P	15.5952	P	16.5549	P	22.9004	P	23.247	P	23.2076	P	17.5394	P	34.5672	P	27.8879	P	27.2301	P	20.4027	P	26.3405	P	22.8634	P
1416757_at	0.875298	A	1.8078	P	1.10496	P	1.32165	P	1.18642	A	1.38849	P	1.12274	A	1.4566	P	1.5351	P	0.301398	A	1.78972	P	1.17136	A	0.938024	A	1.10105	A	0.68827	A
1416758_at	8.5548	A	8.95015	A	5.40087	M	14.1861	A	14.9741	A	17.9623	A	14.2646	A	13.4174	A	9.44319	M	8.15622	P	8.71952	A	5.74969	A	11.1728	A	14.3245	A	5.00432	A
1416759_at	0.848894	A	0.0744287	A	0.0496604	A	0.0741873	A	0.213775	A	0.453861	A	0.070719	A	0.0501753	A	0.0897848	A	0.100858	A	0.055663	A	0.184744	A	0.249367	A	0.44436	A	0.446362	A
1416760_at	4.47654	A	5.64813	A	3.61147	A	5.29166	A	2.16215	A	4.69775	A	4.10656	A	5.21783	A	4.84742	A	4.98432	A	4.47223	A	3.59225	A	5.49536	A	5.34142	A	3.84094	A
1416761_at	0.980694	A	3.48827	A	1.9395	A	3.38707	A	1.98708	A	0.952575	A	2.75572	A	1.41504	A	3.31247	A	3.82667	A	2.5294	A	2.40984	A	2.93713	A	2.06162	A	1.7906	A
1416762_at	59.2503	P	63.2007	P	53.1917	P	97.5748	P	76.5852	P	53.2928	P	94.4357	P	54.4926	P	95.9289	P	112.954	P	83.6964	P	77.3065	P	81.8932	P	80.3962	P	38.9771	P
1416763_at	25.7741	P	23.6442	P	20.7493	P	24.021	P	23.4669	P	26.0974	P	29.5688	P	26.3785	P	21.2822	P	32.4376	P	28.3675	P	26.0787	P	29.1527	P	26.8026	P	23.7033	P
1416764_at	27.7263	P	27.0959	P	29.4273	P	34.8844	P	36.9112	P	35.3546	P	37.3869	P	34.1422	P	32.9683	P	37.6142	P	35.6536	P	36.1698	P	41.217	P	37.8064	P	33.9152	P
1416765_s_at	18.4278	P	24.4832	P	18.4843	P	21.9002	P	19.9383	P	24.9144	P	26.5255	P	25.1533	P	25.8508	P	29.7082	P	27.6569	P	26.0787	P	24.7616	P	30.1812	P	21.7021	P
1416766_at	183.087	P	190.205	P	181.303	P	204.922	P	208.386	P	195.117	P	193.54	P	193.092	P	199.587	P	211.706	P	196.847	P	192.258	P	203.405	P	199.517	P	169.721	P
1416767_a_at	40.6921	P	50.1215	P	46.0855	P	57.3816	P	56.5603	P	53.9176	P	61.8627	P	56.0804	P	53.4859	P	60.9475	P	55.6858	P	59.9388	P	54.7086	P	68.1653	P	50.0748	P
1416768_at	55.4353	P	53.4739	P	45.8111	P	61.3612	P	54.1238	P	56.7326	P	56.7699	P	61.1743	P	57.1747	P	66.4848	P	60.2134	P	61.5826	P	53.8607	P	59.8625	P	49.6848	P
1416769_s_at	20.2772	P	19.1629	P	20.1248	P	25.3345	P	24.9456	P	25.1726	P	27.6519	P	25.3934	P	24.1813	P	28.3392	P	26.0756	P	27.8055	P	27.1122	P	26.9769	P	27.5775	P
1416770_at	10.4358	P	9.89217	A	9.21986	P	11.387	A	11.5167	P	12.6569	P	13.3569	P	11.3705	P	12.2975	P	16.2039	P	12.9449	P	12.4088	P	13.6819	P	14.1121	P	11.9038	P
1416771_at	20.4582	P	25.1735	P	20.4645	P	28.7878	P	23.081	P	21.8651	P	24.5084	P	22.7191	P	26.4342	P	26.7967	P	28.9003	P	26.0964	P	27.1122	P	32.1125	P	26.7262	P
1416772_at	74.6309	P	74.3392	P	65.6161	P	65.0927	P	74.6645	P	74.1444	P	69.0057	P	53.8558	P	58.9158	P	62.5363	P	69.6334	P	69.2683	P	93.9522	P	75.5588	P	51.3631	P
1416773_at	3.76297	M	2.22324	A	3.1558	A	3.6891	A	1.82283	A	4.29627	A	4.78555	A	5.44184	A	2.4597	A	4.61537	A	4.43631	A	3.38194	A	1.04089	A	2.83847	A	0.894215	A
1416774_at	1.49694	A	0.62798	A	0.728061	A	0.179599	A	1.62557	A	0.698364	A	1.01928	A	1.25709	A	0.610479	A	1.84029	A	0.202513	A	0.779559	A	0.415997	A	0.841572	A	0.202662	A
1416775_at	4.94834	P	6.39294	A	6.70067	P	5.37486	A	5.63493	A	8.35047	A	7.05577	P	5.37547	A	7.24406	A	8.36987	A	5.8182	A	5.48649	A	6.5113	A	7.39347	A	6.11469	A
1416776_at	0.895086	A	1.20141	A	0.866669	A	0.997487	A	2.71943	A	1.26265	A	2.20323	A	0.4502	A	1.60692	A	0.98589	A	1.6723	A	0.57316	A	2.20887	A	1.36038	A	1.36286	A
1416777_at	0.28713	A	1.04058	A	1.20414	A	1.3321	A	0.801018	A	1.7078	A	0.171371	A	0.749801	A	1.04138	A	1.5864	A	0.803344	A	0.57316	A	1.61761	A	0.268445	A	1.42842	A
1416778_at	14.7188	P	10.266	P	10.4089	P	13.8441	P	13.004	P	13.4095	P	18.5785	P	15.9527	P	10.8255	P	19.1357	P	15.4064	P	14.0654	P	17.6767	P	13.5582	P	14.2219	P
1416779_at	5.19316	P	5.89632	P	4.69418	P	7.05868	P	5.71087	P	6.86132	P	7.35567	P	6.06404	P	4.23703	P	9.46799	P	6.9563	P	5.45925	P	6.93726	P	8.22911	P	6.37614	P
1416780_at	11.1915	P	13.9321	P	12.5127	P	14.1343	P	12.6377	P	16.6828	P	14.7554	P	12.2987	P	12.2886	P	13.797	P	13.3107	P	13.6628	P	17.1626	A	15.0149	P	12.6492	P
1416781_at	0.58342	A	1.50053	A	1.27872	A	1.12301	A	1.25237	A	0.918003	A	2.12248	A	0.491825	A	1.73259	A	1.10956	A	1.9432	A	3.64708	A	3.38608	A	2.58719	A	3.80708	A
1416782_s_at	3.10919	A	2.38496	A	2.92458	A	2.80355	A	3.06858	A	3.30016	A	4.25448	A	2.84396	A	4.56916	A	6.72113	A	6.9563	A	4.93222	A	2.0422	A	6.0028	A	3.26669	A
1416783_at	0.246183	A	0.857009	A	0.117139	A	0.620547	A	1.86665	A	0.442158	A	0.441989	A	0.799716	A	0.421956	A	0.961074	A	0.703489	A	0.760835	A	1.132	A	0.413779	A	0.196506	A
1416784_at	0.402317	A	0.430009	A	0.263993	A	0.578622	A	0.291759	A	0.158713	A	0.226268	A	0.325292	A	1.13115	A	0.456955	A	0.72165	A	0.318155	A	0.47485	A	0.39084	A	0.264535	A
1416785_at	2.29752	M	3.78967	P	3.13865	P	5.04204	P	2.35896	A	5.76502	P	5.31455	P	3.48328	P	3.71641	P	3.65173	P	3.88825	P	4.21293	M	5.60261	P	4.5962	P	2.84313	P
1416786_at	4.86665	P	4.4627	A	0.124748	A	5.62442	A	6.03623	M	4.58631	A	4.3136	A	3.15119	A	3.61767	A	6.17519	P	6.54422	M	3.46426	A	9.4326	A	5.41745	A	4.38398	A
1416787_at	2.89256	P	5.94287	P	3.53394	M	6.23776	P	5.10311	P	4.64204	P	7.0364	P	4.21374	P	5.78095	P	6.52802	A	5.59402	P	5.65895	P	7.7016	P	6.28402	P	5.41473	P
1416788_a_at	29.5611	P	36.1325	P	32.4018	P	36.7023	P	33.675	P	29.6937	P	35.1296	P	30.2856	P	36.4687	P	38.4003	P	34.3231	P	32.6763	P	39.9014	P	38.5408	P	24.7168	P
1416789_at	35.754	P	32.3269	P	36.2019	P	41.5553	P	42.9715	P	37.1482	P	43.9044	P	39.0491	P	40.0319	P	45.8283	P	40.7776	P	41.1628	P	40.1408	P	40.6376	P	37.7514	P
1416790_a_at	13.2183	P	15.6508	P	9.17527	P	13.9788	P	16.3937	P	13.3223	P	17.6888	P	17.3526	P	14.8915	P	16.3783	P	17.8209	P	16.8347	P	16.7304	P	17.0324	P	11.9881	P
1416791_a_at	5.5316	A	1.69252	A	3.48229	A	5.9779	A	6.0796	A	7.85476	A	5.92938	A	6.97644	A	5.05388	A	6.52802	A	3.30374	A	7.09011	A	1.78565	A	4.98405	A	6.36237	A
1416792_at	29.2984	P	27.1037	P	21.0434	P	25.8515	P	27.8472	P	26.3877	P	31.6925	P	31.5519	P	20.0436	P	29.4749	P	32.8415	P	30.9097	P	30.5336	P	32.635	P	23.4017	P
1416793_at	39.0224	P	49.7193	P	33.2615	P	41.9888	P	37.6265	P	42.8059	P	42.8782	P	48.8686	P	38.6767	P	47.9253	P	51.2799	P	43.1326	P	45.4026	P	46.8888	P	43.3497	P
1416794_at	20.2711	P	27.9829	P	17.4605	P	25.2931	P	24.1742	P	22.0269	P	27.0428	P	28.1997	P	23.4184	P	30.5133	P	29.2466	P	25.3342	P	28.7289	P	28.0905	P	26.4233	P
1416795_at	11.4369	P	13.651	P	8.87224	P	11.7499	P	14.4791	P	11.2036	P	16.356	P	8.88367	P	14.6133	P	14.6853	P	11.2667	P	9.84966	P	15.7924	P	10.5528	P	11.1038	P
1416796_at	3.17282	P	3.28743	P	2.76226	P	3.45998	P	3.18852	P	2.81673	P	3.94856	M	2.06321	A	2.89057	P	3.61669	P	2.51137	P	3.23553	P	4.50484	A	3.45503	A	4.33637	P
1416797_at	0.149805	A	0.285772	A	0.124748	A	0.15854	A	0.180283	A	0.301161	A	0.323967	A	0.108596	A	0.116719	A	0.314482	A	0.15673	A	0.117509	A	0.591782	A	0.406133	A	0.0870022	A
1416798_a_at	1.58784	A	0.643231	A	0.87485	A	1.1962	A	1.3732	A	1.73055	A	0.345525	A	1.18227	A	2.16347	A	1.73169	A	1.36496	A	0.704618	A	3.81108	A	0.306704	A	0.239723	A
1416799_at	12.1111	P	18.3958	P	12.9098	P	12.9734	P	15.4259	P	14.0741	P	15.2079	P	12.9202	P	14.9185	P	15.2214	P	13.5962	P	14.2354	P	12.6742	P	19.3148	P	13.4947	P
1416800_at	10.085	P	13.0811	P	9.91655	P	11.138	P	11.0098	P	10.1631	P	14.0473	P	9.8868	P	8.60842	P	11.8465	P	11.6953	P	9.4897	P	9.20113	A	9.74799	A	10.5435	P
1416801_at	2.67546	A	3.13301	A	1.90582	A	1.4157	A	1.17542	A	3.06427	A	2.13258	A	1.54802	A	1.25682	A	3.62837	A	2.43026	A	3.17144	A	1.44892	A	2.02353	A	1.5335	A
1416802_a_at	1.91135	P	3.14845	P	1.35347	P	3.49123	A	1.42809	A	3.27771	P	0.998541	A	1.28204	P	3.72538	P	3.4998	P	2.18681	M	1.28289	A	4.99024	P	2.89176	M	1.99582	A
1416803_at	4.30005	P	2.7935	P	3.43926	P	4.34495	P	2.41361	A	2.73788	P	3.19487	P	3.24252	P	3.63562	P	4.22187	P	3.5556	P	3.90278	P	5.01177	A	4.05614	P	3.44202	M
1416804_at	0.815856	A	1.27806	A	0.703696	A	1.1962	A	0.845132	A	1.11358	A	1.16403	A	0.241983	A	0.197519	A	1.97262	A	0.984711	A	1.68138	A	0.765632	A	0.452004	A	0.252119	A
1416805_at	0.483043	A	1.17843	M	0.598486	A	1.34255	P	1.50492	A	1.42277	A	1.4824	P	0.824672	A	0.224452	A	2.1883	A	1.74457	M	1.0876	A	2.38614	A	1.68822	A	1.33012	A
1416806_at	4.56471	A	8.72449	A	5.81252	A	5.17726	A	4.48385	A	7.85476	A	7.64548	A	5.35888	A	7.68389	A	8.96452	A	6.59797	A	8.30931	A	3.34238	A	4.44409	A	4.96334	A
1416807_at	69.7171	P	65.3657	P	73.4255	P	94.1577	P	93.9808	P	81.2582	P	83.7308	P	96.0399	P	77.6648	P	84.3912	P	77.2715	P	89.2876	P	90.2005	P	78.4764	P	138.065	P
1416808_at	5.69435	P	9.02019	P	5.07761	P	6.6119	P	6.03623	P	6.8171	P	6.93956	P	7.8555	P	5.60143	P	9.57971	P	6.11405	P	5.57727	P	5.77405	P	9.41388	P	5.62717	P
1416809_at	413.563	P	482.947	P	408.118	P	454.057	P	458.963	P	441.849	P	422.323	P	410.644	P	434.547	P	436.36	P	416.313	P	432.709	P	425.516	P	403.98	P	403.939	P
1416810_at	19.9693	P	25.8482	P	19.0519	P	27.0407	P	28.5107	P	18.9476	P	25.5084	P	20.4585	P	22.09	P	23.6028	P	20.714	P	24.8023	P	30.6846	P	29.0829	P	17.8746	P
1416811_s_at	4.44504	P	5.86529	P	3.3189	P	6.4872	P	3.6788	P	3.04178	P	4.37269	P	7.20037	P	3.99467	P	4.31461	P	3.64552	P	5.39569	P	10.2621	P	5.12092	P	4.81317	P
1416812_at	5.84446	P	5.91959	P	2.95879	A	3.20997	A	3.55901	A	3.49087	P	3.48313	A	3.52479	M	2.32505	A	4.84611	P	4.24768	P	3.53741	A	6.55394	A	4.16264	A	2.8901	A
1416813_at	3.60461	P	4.21505	A	2.80494	A	4.05351	A	3.27573	A	2.21844	A	4.23477	A	3.5663	A	3.28554	A	4.53449	A	4.31954	A	3.97579	A	3.86544	A	4.52775	A	3.05131	A
1416814_at	2.51552	P	2.40037	A	2.31139	A	3.14746	A	3.6788	A	2.76042	A	3.76066	A	2.66126	A	2.25324	A	3.46469	A	3.44767	A	2.91487	A	3.12357	A	2.99834	A	2.26829	A
1416815_s_at	14.6883	P	22.2959	P	14.5753	P	21.6622	P	24.5385	P	17.442	P	22.9592	P	22.5452	P	23.5979	P	21.3907	P	19.2455	P	24.2968	P	21.4546	P	26.8178	P	21.1222	P
1416816_at	33.7747	P	41.0592	P	28.525	P	37.8383	P	39.9957	P	42.2526	P	38.1626	P	39.3387	P	39.7268	P	35.9976	P	41.9029	P	41.6202	P	41.9438	P	44.717	P	39.773	P
1416817_at	4.07914	A	4.22279	A	3.67182	A	3.54331	A	3.18852	A	4.02819	A	5.77346	A	3.79873	A	4.3268	A	5.27168	A	3.4027	A	4.04878	A	7.3198	A	5.84317	A	4.09181	A
1416818_at	8.69084	P	7.84563	A	6.24282	P	6.15461	A	7.31459	A	7.35839	A	8.32987	A	3.5995	A	6.80423	A	9.30031	M	6.33812	M	7.00872	A	6.06293	A	7.76573	M	5.90167	A
1416819_at	28.5395	P	24.8989	P	25.8244	P	32.2809	P	31.2381	P	30.4012	P	33.2247	P	27.2146	P	32.6273	P	38.7145	P	32.0073	P	34.0797	P	35.955	P	33.4377	P	30.7085	P
1416820_at	0.149805	A	0.941112	A	0.193902	A	0.137472	A	0.124338	A	0.301161	A	0.280696	A	0.316962	A	0.15263	A	0.340575	A	0.303032	A	1.69988	A	0.673117	A	0.245483	A	0.221167	A
1416821_at	0.743037	A	0.331271	A	1.17931	A	0.515712	A	0.690638	A	1.07912	A	1.63556	A	0.316962	A	0.565593	A	1.88846	A	0.485306	A	0.563754	A	1.64005	A	0.337304	A	0.823228	A
1416822_at	0.100993	A	0.217633	A	0.0793923	A	0.232208	A	0.169108	A	0.194511	A	0.149246	A	0.116938	A	0.125697	A	0.261983	A	0.129222	A	0.203876	A	0.451343	A	0.253138	A	0.0990151	A
1416823_a_at	24.022	P	33.5295	P	24.7044	P	27.7023	P	31.9971	P	26.8067	P	28.2976	P	24.9546	P	24.5673	P	31.2964	P	17.4468	P	24.5008	P	36.4554	P	29.6358	P	24.5442	P
1416824_at	11.2897	P	15.049	P	10.3193	P	13.3569	P	15.0063	P	13.4967	P	14.5572	P	12.539	P	14.2004	P	16.2148	P	14.1135	P	12.9375	P	16.8024	P	15.9706	P	15.2121	P
1416825_at	5.05509	A	6.9986	A	6.36597	A	6.46641	A	4.94021	A	7.20382	A	7.01704	A	6.57833	A	5.75402	A	10.3155	P	6.50838	A	5.70432	A	8.99051	A	9.48222	A	4.60182	A
1416826_a_at	9.40717	P	12.3476	A	6.00558	A	12.9216	A	10.9343	M	12.7661	P	12.6083	M	12.8374	P	9.39831	A	11.5256	A	13.2036	M	11.8977	A	11.1832	A	12.5869	A	11.6299	M
1416827_at	2.9372	A	6.14459	A	4.20785	A	3.04326	A	3.35201	A	6.86132	A	5.67593	A	5.36717	A	4.31782	A	9.19963	A	7.78898	A	7.39746	A	10.0628	A	8.03921	A	4.54732	A
1416828_at	0.947794	M	0.369223	A	0.358507	A	0.368809	A	0.635393	A	0.158713	A	0.149246	A	0.0167507	A	0.646387	A	0.495426	A	0.018677	A	0.165581	A	0.719429	A	0.107593	A	0.10504	A
1416829_at	235.546	P	293.783	P	245.06	P	272.2	P	276.333	P	268.363	P	274.734	P	267.662	P	252.43	P	292.562	P	232.3	P	271.519	P	261.375	P	279.991	P	276.57	P
1416830_at	22.0194	P	16.7296	P	15.4743	P	16.051	P	18.1131	P	20.321	P	20.9779	P	17.8165	P	19.6397	P	25.4744	P	19.7351	P	22.202	P	26.7479	P	23.749	P	20.4427	P
1416831_at	10.2081	P	9.78314	P	9.06827	P	13.274	P	12.2067	P	13.2896	P	11.2016	P	13.0114	P	13.3746	P	15.7458	P	12.7129	P	15.2992	P	13.2875	P	13.6645	P	10.2008	P
1416832_at	13.3832	P	16.8156	P	14.4664	P	14.1032	P	11.8833	P	12.7551	P	15.6694	P	11.7766	P	16.0674	P	16.0186	P	15.6648	P	13.7612	P	15.9677	P	16.3726	P	12.8111	P
1416833_at	100.873	P	171.433	P	93.9559	P	113.142	P	147.422	P	177.267	P	109.733	P	122.09	P	114.821	P	121.075	P	132.707	P	129.577	P	125.916	P	144.654	P	114.042	P
1416834_x_at	36.7514	P	60.6652	P	49.9708	P	56.0307	P	55.7731	P	57.1979	P	66.6993	P	52.9874	P	65.0189	P	64.6756	P	58.7103	P	60.9532	P	65.8272	P	75.3849	P	59.0621	P
1416835_s_at	20.1383	P	29.0508	P	8.99697	P	19.5613	P	26.0487	P	22.1025	P	22.5318	P	23.1414	P	17.1534	P	35.9556	P	31.2263	P	23.2498	P	25.9176	P	24.8099	P	14.547	P
1416836_at	26.2835	P	27.7474	P	22.9312	P	31.1649	P	31.3023	P	26.5381	P	28.0947	P	32.8429	P	24.1095	P	32.7437	P	28.4563	P	27.3364	P	28.4159	P	33.5589	P	22.4402	P
1416837_at	10.7677	P	11.7002	P	8.97915	P	12.6624	P	11.4952	P	12.8533	P	12.8453	P	12.2904	P	10.7627	P	13.5553	P	13.0252	P	11.7272	P	16.6583	P	12.8374	P	12.1849	P
1416838_at	60.0932	P	79.9727	P	53.9243	P	69.5858	P	71.2572	P	59.9462	P	69.8274	P	62.8941	P	64.7856	P	72.7436	P	65.163	P	65.1041	P	61.5536	P	66.4036	P	66.9497	P
1416839_at	0.0443061	A	0.902876	A	0.101977	A	0.0952981	A	1.2084	A	0.918003	A	1.05035	A	0.716522	A	0.718204	A	0.836528	A	0.993774	A	0.0300114	A	3.05782	A	1.10105	A	0.707501	A
1416840_at	73.2287	P	60.144	P	23.088	P	33.6757	P	40.5611	P	25.7964	P	29.3386	P	21.1375	P	22.3772	P	41.694	P	20.9276	P	18.4928	P	22.0155	P	16.638	P	13.396	P
1416841_at	10.1343	P	16.5967	P	9.53225	P	17.8117	P	14.3499	P	19.2506	P	14.274	P	13.4009	P	15.6275	P	15.8113	P	16.2352	P	16.5046	P	15.7408	P	18.458	P	11.8335	P
1416842_at	13.7433	M	15.4788	A	9.65731	A	13.0459	A	12.4653	A	11.652	A	15.7729	A	14.1052	A	13.1233	A	14.9152	A	11.5167	A	14.3248	A	19.4103	A	13.0726	A	13.0083	A
1416843_at	1.49694	A	0.346448	A	1.17931	A	1.25893	A	0.988373	A	2.01451	A	0.590623	A	1.0326	A	0.134675	A	2.02064	A	1.26544	A	1.10623	A	1.02948	A	1.44426	A	1.17335	A
1416844_at	2.3617	A	1.91544	A	0.671258	A	2.36563	A	2.08558	A	1.49128	A	1.61517	A	0.724842	A	1.50817	A	2.74709	A	3.45667	A	0.327645	A	4.7963	A	3.15059	A	1.33012	A
1416845_at	2.40018	A	4.02165	A	0.558194	A	3.24123	A	4.75554	A	2.09386	A	1.93027	A	1.49816	A	2.63923	A	3.89654	A	0.567183	A	2.14289	A	4.40753	A	3.08208	A	3.31386	A
1416846_a_at	1.89198	A	2.08468	P	1.90582	A	3.0641	P	3.51544	P	2.97431	P	4.37269	P	4.63699	P	2.77388	P	6.40292	P	4.31056	P	4.65018	P	10.2831	P	7.12754	P	3.14548	P
1416847_s_at	0.211913	A	0.157202	A	0.101977	A	0.347807	A	0.591168	A	0.230171	A	0.171371	A	0.358606	A	0.215474	A	0.195653	A	0.193362	A	0.0593853	A	0.225273	A	0.543717	A	0.0572222	A
1416848_at	14.7066	P	16.2136	A	11.8279	A	17.325	A	16.2647	A	15.1948	A	19.3919	A	15.8781	A	17.0457	A	15.9313	A	16.9035	P	16.7991	A	23.8272	A	19.6408	A	15.7789	A
1416849_at	74.5262	P	100.331	P	85.6752	P	78.0129	P	78.7176	P	80.6598	P	86.5598	P	84.2303	P	80.5009	P	74.1875	P	72.6627	P	73.2543	P	75.5328	P	77.4938	P	97.9245	P
1416850_s_at	138.709	P	154.713	P	137.508	P	152.516	P	141.47	P	145.091	P	138.763	P	140.345	P	136.899	P	158.394	P	135.707	P	124.054	P	125.256	P	119.453	P	156.863	P
1416851_at	0.37531	A	1.37776	A	1.42837	A	3.31415	A	1.34026	A	5.38755	A	4.3333	A	4.52911	A	0.924677	A	4.66156	A	3.60056	A	1.11553	A	1.12063	A	1.7187	A	3.26669	A
1416852_a_at	3.60461	A	2.36185	A	1.26214	A	3.73075	A	2.61024	A	3.24403	A	3.05539	A	3.74892	A	2.38789	A	2.97144	A	3.30374	P	3.40024	A	3.11261	A	3.43981	A	1.79721	A
1416853_at	2.95632	P	3.47281	P	3.00158	P	3.20997	P	3.59168	P	4.49711	P	4.00784	P	3.62441	P	2.78286	P	3.79171	P	4.32852	P	4.82308	P	5.69907	P	3.69093	P	3.15894	P
1416854_at	4.22435	A	12.5583	P	8.38285	P	12.538	P	13.3056	P	10.6015	P	9.67373	P	9.33136	P	8.85077	P	12.8951	P	11.0702	P	10.3173	P	14.6971	P	16.7973	P	6.72758	P
1416855_at	11.1301	P	19.2177	P	14.122	P	10.3704	P	11.1285	P	4.99839	A	14.3023	P	11.155	P	19.3884	P	8.07744	P	8.65691	P	9.57971	P	5.58117	A	10.158	P	8.18758	P
1416856_at	18.0101	P	17.9733	P	14.7386	P	20.586	P	18.3064	P	22.8465	P	22.3738	P	23.4395	P	20.8155	P	22.5195	P	23.9425	P	26.991	P	27.7997	P	30.2114	P	34.3804	P
1416857_at	33.8461	P	35.6763	P	30.0791	P	34.6675	P	34.2199	P	37.0202	P	37.2043	P	38.1389	P	35.7776	P	39.3217	P	36.1236	P	37.6062	P	35.8149	P	38.836	P	39.3129	P
1416858_a_at	17.3072	P	21.2381	P	17.1137	P	20.2755	P	20.9363	P	21.8867	P	25.2585	P	20.4668	P	20.3308	P	22.8629	P	24.1381	P	23.3119	P	22.9322	P	27.1739	P	23.0571	P
1416859_at	5.98196	P	18.4115	P	6.41878	P	9.15627	P	9.153	P	6.6291	P	9.49175	P	7.8555	P	8.4648	P	11.1599	P	8.88946	P	7.64138	P	8.47371	A	8.93546	P	7.79227	P
1416860_s_at	8.69084	P	11.1155	P	9.83607	P	9.05248	P	11.2903	P	10.4042	P	13.6218	P	11.097	P	7.97112	P	10.5158	P	10.4895	P	9.93961	P	7.86048	P	11.7369	P	9.57235	P
1416861_at	7.13489	P	10.8349	P	7.71719	P	9.36385	P	9.61749	P	9.38403	P	11.2587	P	8.36131	P	9.138	P	10.4824	P	10.9719	P	9.2286	P	10.2097	P	11.198	P	9.50958	P
1416862_at	4.70317	M	3.68918	P	3.36187	P	3.4079	P	4.24465	P	3.22157	P	4.24462	P	3.64931	P	3.74334	P	5.53541	M	3.06976	M	3.29045	M	5.9239	A	7.53782	P	3.57033	P
1416863_at	0.334694	A	0.323684	A	0.193902	A	0.347807	A	0.191453	A	0.253879	A	0.204373	A	0.100254	A	0.107741	A	0.379546	A	0.275641	A	0.30866	A	0.451343	A	0.230173	A	0.184212	A
1416864_at	2.65628	A	5.88856	P	4.07792	P	4.41779	A	4.14677	P	5.25419	P	3.68144	A	6.81056	P	2.80979	A	6.93666	M	5.3339	M	2.82315	P	4.95793	M	4.32238	A	3.51629	M
1416865_at	1.1251	A	0.97936	A	0.965012	A	1.82303	A	0.369564	A	0.3718	A	1.31842	A	0.108596	A	1.59794	A	0.508219	A	0.975648	A	0.431779	A	0.486587	A	1.80254	A	1.01725	A
1416866_at	24.1661	P	22.1157	P	22.332	P	30.3382	P	27.783	P	27.6874	P	31.2424	P	26.9663	P	25.9675	P	34.483	P	24.8759	P	29.2566	P	25.6541	P	29.9842	P	22.175	P
1416867_at	12.7782	P	19.249	P	13.2713	P	18.6193	P	17.8015	P	17.0083	P	16.2244	P	14.3537	P	12.2526	P	18.8976	P	18.5956	P	17.8602	P	16.2771	P	20.8158	P	14.3844	P
1416868_at	5.63177	P	7.25496	P	5.16491	P	6.53916	P	6.32892	P	5.08739	P	4.60877	P	4.04774	P	5.17057	P	4.84611	P	5.34287	P	5.16858	P	8.14616	P	6.47403	P	6.45189	P
1416869_x_at	0.4629	A	0.475641	A	0.358507	A	0.473757	A	0.491554	A	0.430449	A	0.748416	A	0.391917	A	0.350137	A	0.836528	A	0.394233	A	0.384501	A	0.892177	A	0.551358	A	0.333139	A
1416870_at	4.83523	P	4.7724	P	3.42206	P	5.02124	P	4.65775	P	4.7089	M	5.48069	P	3.45008	P	2.87262	A	6.68707	P	5.53124	P	5.25945	P	9.72691	P	6.74761	P	3.76646	P
1416871_at	1.2755	A	1.35474	A	0.38229	A	1.86478	A	3.47187	A	2.28632	A	1.75772	A	1.56465	A	1.3825	A	2.46248	A	1.13871	A	1.58885	A	4.34262	A	2.32825	A	2.8096	A
1416872_at	2.52832	P	3.3415	P	2.10824	P	3.52248	P	3.46097	P	4.28511	P	3.58234	P	3.79873	P	3.58176	P	3.67507	P	5.28007	P	3.47341	P	4.53726	A	3.68332	P	2.19508	P
1416873_a_at	8.39395	P	10.983	P	6.50682	P	8.75144	P	8.98012	P	10.6891	P	9.25213	P	8.98316	P	9.74837	P	11.6916	P	11.5167	P	10.3263	P	10.0104	P	11.5244	P	7.7022	P
1416874_a_at	3.95276	P	3.48054	P	4.3466	P	4.54267	P	4.92935	P	6.77287	P	5.39275	P	4.78636	P	5.30521	P	7.58145	P	6.71444	P	4.97769	P	8.31528	P	5.27299	P	2.89681	P
1416875_at	0.28713	A	0.582245	A	0.263993	A	2.11526	A	1.68038	A	1.49128	A	1.84914	A	1.63944	A	1.49022	A	2.53377	A	1.74457	A	2.37304	A	1.38125	A	1.13919	A	1.0692	A
1416876_at	2.8479	M	4.80338	P	1.83851	P	3.37665	P	3.60257	P	3.64775	P	3.3739	P	3.09307	P	4.12034	P	4.31461	P	2.0966	P	2.55691	P	7.33041	P	4.74831	P	3.57033	P
1416877_a_at	46.1617	P	56.8516	P	48.5196	P	61.2788	P	57.5602	P	54.9656	P	65.5182	P	58.9251	P	57.2913	P	66.8014	P	60.8941	P	58.058	P	63.5055	P	72.9735	P	67.1948	P
1416878_at	1.51643	M	2.92464	P	2.39623	P	3.05368	P	5.46133	P	3.40115	P	3.75076	P	3.29233	P	2.69309	P	4.46511	P	3.07876	P	1.43136	A	5.14089	P	5.13613	P	2.10866	P
1416879_at	1.65916	A	2.14626	A	0.923989	A	0.0636242	A	1.45005	A	1.98048	A	2.74572	A	0.624992	A	0.870815	A	1.62277	A	0.993774	A	0.985096	A	2.30864	A	1.87875	A	0.797462	A
1416880_at	29.9611	P	29.1136	P	28.7946	P	30.2762	P	30.1688	P	32.714	P	29.3663	P	31.4112	P	33.821	P	31.0637	P	29.9836	P	31.431	P	30.5336	P	33.1878	P	36.4251	P
1416881_at	20.4763	P	22.4135	P	19.1435	P	19.3439	P	22.7916	P	21.5198	P	24.6751	P	20.1769	P	19.146	P	25.9013	P	18.7826	P	20.5489	P	20.8012	P	22.7562	P	21.3942	P
1416882_at	5.57543	M	6.42399	P	3.86172	P	4.70915	P	5.1574	P	4.7089	P	6.3283	P	4.81125	P	6.49007	P	7.1066	P	4.44529	P	6.29363	P	12.0599	P	8.96583	P	5.70948	P
1416883_at	49.7192	P	44.777	P	36.5114	P	49.5326	P	52.1123	P	47.4928	P	48.6523	P	49.828	P	42.913	P	55.4694	P	47.2791	P	56.4914	P	63.0055	P	55.869	P	43.0275	P
1416884_at	21.9772	P	25.2362	P	28.6644	P	27.9505	P	28.853	P	27.5586	P	33.7745	P	30.1531	P	27.5382	P	37.5408	P	31.1731	P	30.3618	P	23.2781	P	33.7936	P	32.6879	P
1416885_at	3.9085	P	1.00232	A	3.59424	P	4.14719	P	4.91849	P	4.66432	P	3.39377	P	3.5912	M	3.21373	P	5.79857	P	2.54742	P	4.08526	P	6.26591	M	4.70268	P	2.60199	P
1416886_at	0.716508	A	2.02313	M	1.50341	P	2.10483	P	2.09652	A	1.34276	A	1.67631	A	1.81395	P	1.87622	P	2.58124	P	2.07856	A	1.5796	P	2.28648	A	2.06924	P	2.24166	P
1416887_at	0.960958	A	2.63157	A	1.8974	A	1.84391	A	0.491554	A	1.49128	A	0.516494	A	0.949435	A	0.395024	A	2.15242	A	2.24994	A	2.34544	A	2.40826	A	1.84827	A	1.42842	A
1416888_at	6.41889	A	5.05902	A	4.94677	A	8.68915	P	10.1897	P	7.76656	A	9.19459	A	7.32477	M	8.35709	P	9.19963	A	8.22749	A	8.53477	P	10.7858	A	10.2339	P	8.78516	A
1416889_at	0.205041	A	0.452821	A	0.140016	A	0.421295	A	0.413959	A	0.265716	A	0.171371	A	0.291972	A	0.332182	A	0.936227	A	2.02442	A	0.289656	A	0.61506	A	0.704135	A	0.37076	A
1416890_at	9.08008	P	7.1928	P	6.93002	P	11.2625	P	9.21782	P	11.816	P	11.1921	P	8.41936	P	8.17757	P	11.6474	P	8.84474	P	9.50771	P	9.60082	P	9.45944	P	8.59045	P
1416891_at	24.9705	P	24.844	P	20.5931	P	25.3035	P	25.6204	P	23.1806	P	26.7565	P	21.3197	P	22.476	P	24.9723	P	27.6125	P	24.5185	P	27.931	P	26.4768	P	23.0069	P
1416892_s_at	33.2928	P	31.7846	P	28.5157	P	35.2149	P	38.7259	P	34.9699	P	42.0784	P	38.2713	P	41.8809	P	44.7366	P	41.5928	P	42.9744	P	35.9751	P	43.2185	P	27.3393	P
1416893_at	18.9965	P	13.1123	A	10.1044	P	16.3307	P	16.6302	P	15.7274	P	16.3936	P	15.0745	P	17.0726	P	23.4206	P	17.5181	P	17.0756	P	20.4436	P	19.2238	P	10.5855	P
1416894_at	6.80517	P	7.71347	P	6.55086	P	10.443	P	8.91528	P	8.02007	P	11.1254	P	7.21695	P	10.1074	P	13.9837	P	7.62786	P	10.533	P	12.9758	P	10.4845	P	9.22377	P
1416895_at	15.5039	P	12.5115	P	15.029	P	19.1576	P	11.5383	P	6.47419	P	18.3164	P	15.8533	P	14.6223	P	11.6363	P	9.31868	P	14.4679	P	15.2554	P	9.65687	P	21.6448	P
1416896_at	3.69332	P	4.65625	P	3.65457	P	4.63631	P	5.74341	P	8.71361	P	5.56858	P	5.20953	P	4.94616	P	7.53629	P	3.02475	P	5.8404	P	5.1839	A	6.8388	M	4.07145	A
1416897_at	27.08	P	19.9693	P	20.391	P	26.7305	P	24.3563	P	25.6996	P	26.738	P	27.5706	P	22.8081	P	32.3637	P	29.4686	P	27.8144	P	33.3488	P	25.5222	P	16.1832	P
1416898_a_at	7.84266	A	5.74895	A	8.24067	A	6.04027	A	8.87205	A	7.35839	A	9.93212	A	7.9633	A	7.46846	A	12.9061	A	6.29331	A	10.7487	A	8.51594	A	7.11994	A	4.80635	A
1416899_at	5.56917	A	2.02313	A	1.34516	A	6.64307	A	2.55564	A	2.05986	A	1.91	A	1.65606	A	2.00189	A	1.91252	A	1.81681	A	2.00462	A	13.9515	A	5.50108	A	5.83987	A
1416900_s_at	0.563387	A	0.187399	A	0.186166	A	0.21117	A	0.224929	A	0.170663	A	0.149246	A	0.200315	A	0.134675	A	0.261983	A	0.330408	A	0.22298	A	0.638306	A	0.306704	A	0.345665	A
1416901_at	35.7243	P	39.5555	P	32.1776	P	37.7247	P	37.0927	P	38.7162	P	42.042	P	38.9415	P	38.0394	P	41.9967	P	37.6665	P	38.7336	P	46.0376	P	40.3272	P	44.097	P
1416902_a_at	101.911	P	130.109	P	114.8	P	131.919	P	129.835	P	118.954	P	131.957	P	126.741	P	139.457	P	141.588	P	125.93	P	132.653	P	133.726	P	139.212	P	103.276	P
1416903_at	34.6845	P	29.2078	P	31.263	P	38.0345	P	36.6763	P	49.9545	P	42.2602	P	37.5597	P	44.1696	P	48.6405	P	43.5685	P	45.5578	P	30.745	P	41.0312	P	36.1047	P
1416904_at	72.245	P	82.9648	P	72.0784	P	73.8616	P	88.5141	P	80.3238	P	80.5431	P	84.1972	P	73.8504	P	76.6351	P	80.0519	P	75.808	P	81.4853	P	80.0561	P	79.2175	P
1416905_at	0.590093	A	0.414805	A	0.109548	A	0.452775	A	0.34735	A	0.253879	A	0.21533	A	0.141958	A	0.457865	A	0.27515	A	0.165892	A	0.270633	A	0.73099	A	0.520792	A	0.184212	A
1416906_at	20.7176	P	23.2287	A	17.8625	A	28.333	A	33.6643	A	27.3009	A	30.498	A	23.3732	A	24.8365	A	34.4093	A	27.2394	A	32.4203	A	42.3518	A	44.77	A	29.1235	A
1416907_at	9.9865	P	10.2894	P	8.02758	P	11.947	P	10.5998	P	10.0206	P	11.2968	P	10.8649	P	10.3857	P	18.0741	P	12.463	P	10.1195	P	14.138	P	13.0574	P	10.1659	P
1416908_s_at	28.689	P	34.9134	P	29.7159	P	39.0877	P	38.7045	P	32.8103	P	37.2408	P	36.0372	P	33.444	P	40.2421	P	34.4562	P	36.5488	P	42.2623	P	40.8192	P	34.8021	P
1416909_at	16.4215	P	19.0376	P	16.1566	P	18.4432	P	17.8445	P	20.2453	P	18.3726	P	16.1598	P	15.4121	P	22.208	P	17.3845	P	14.8077	P	21.9645	P	19.7015	P	14.13	P
1416910_at	22.3505	P	30.5667	P	26.7977	P	31.7643	P	33.846	P	33.9119	P	39.767	P	29.1599	P	35.6879	P	43.1957	P	32.9213	P	33.7091	P	41.217	P	42.4693	P	35.4132	P
1416911_a_at	7.72483	P	11.3571	P	7.59316	P	8.66839	P	10.438	P	9.59264	P	10.4959	P	9.9614	P	7.21713	P	10.727	P	9.3455	P	9.66971	P	7.78635	P	9.6265	P	6.12844	P
1416912_at	23.1445	P	25.9502	P	15.829	P	24.2899	P	23.8742	P	24.6776	P	23.2099	P	23.6299	P	15.8878	P	27.8928	P	25.4624	P	19.9173	P	23.8983	P	24.0294	P	15.0918	P
1416913_at	402.25	P	383.725	P	399.01	P	435.509	P	432.645	P	464.849	P	441.168	P	457.037	P	446.635	P	448.847	P	489.451	P	464.175	P	455.616	P	433.342	P	426.195	P
1416914_s_at	7.22191	P	9.12137	P	6.23403	P	8.80335	P	9.84426	P	9.15334	P	9.01228	P	8.00476	P	10.1343	P	10.2599	P	9.96229	P	9.04847	P	8.75862	P	12.1923	P	8.40978	A
1416915_at	2.88618	P	3.666	P	2.78787	P	3.58496	P	2.52287	P	3.51329	P	3.77055	P	1.89704	P	2.60332	P	4.32619	P	3.34872	P	2.83233	P	3.10166	P	5.04488	P	3.233	P
1416916_at	4.28113	P	5.152	P	3.65457	P	4.8756	P	4.89677	P	4.49711	P	4.20519	P	3.90664	P	5.84378	P	4.70773	A	3.59157	A	4.10351	P	9.21165	A	6.16242	P	3.01098	P
1416917_at	20.5487	P	17.59	P	12.08	P	22.521	P	16.7269	P	20.04	P	20.6331	P	19.3653	P	14.9544	P	22.5087	P	18.6847	P	22.202	P	22.0665	P	20.1639	P	16.2825	P
1416918_at	7.43934	P	9.08246	P	6.29559	P	10.2251	P	9.77947	P	9.40599	P	9.25213	P	6.7608	P	8.19552	P	10.2042	P	8.59429	P	8.32735	P	10.2202	P	8.44178	P	7.49448	P
1416919_a_at	0.729776	A	3.02495	A	1.52845	A	1.14392	A	0.146737	A	2.46715	A	2.44485	A	2.37057	A	2.74695	A	2.5931	A	1.53676	A	2.24421	A	3.0907	A	0.795766	A	1.652	A
1416920_at	7.47038	P	10.2037	P	6.21645	P	9.39499	P	8.06119	P	8.86757	P	10.0851	P	8.12914	P	9.43421	P	16.2039	P	11.7221	P	10.2634	P	12.7054	P	10.492	P	10.3686	P
1416921_x_at	29.6865	P	34.3629	P	30.8246	P	39.5421	P	36.8792	P	37.767	P	37.2591	P	40.7286	P	34.0543	P	46.8254	P	44.3745	P	39.5084	P	43.6944	P	37.163	P	38.2182	P
1416922_a_at	30.0924	P	45.6438	P	36.3707	P	39.5627	P	41.5211	P	40.0484	P	42.3602	P	44.5507	P	40.9833	P	40.8796	P	41.3004	P	41.497	P	44.7275	P	44.0359	P	40.6571	P
1416923_a_at	21.2362	P	22.9308	P	20.3451	P	21.4863	P	24.5599	P	21.973	P	23.3956	P	26.2378	P	25.9944	P	25.4957	P	27.8523	P	27.1327	P	24.6398	P	29.6131	P	22.2538	P
1416924_at	26.0079	P	27.3549	P	29.6973	P	23.9796	P	20.6788	P	34.5853	P	34.4157	P	31.0967	P	32.4926	P	39.7193	P	28.0033	P	34.1944	P	51.9758	P	38.2304	P	36.2285	P
1416925_at	9.33314	P	9.08246	P	7.00065	P	10.5156	P	8.88286	P	8.71361	P	7.30733	P	9.37281	P	8.00703	P	13.2034	P	8.21854	P	9.39968	P	11.4026	P	8.82154	P	8.07655	P
1416926_at	19.196	P	26.8761	P	20.2809	P	26.1307	P	17.0171	P	20.267	P	27.0797	P	26.8752	P	26.9458	P	28.955	P	25.8623	P	29.2389	P	21.7198	P	32.0443	P	33.1307	P
1416927_at	3.97173	P	9.85323	P	6.33957	P	11.3662	P	5.42877	A	9.75727	P	8.51268	P	7.32477	P	8.73408	P	9.43447	P	10.6057	P	9.33666	P	9.65336	P	11.5016	P	10.4316	P
1416928_at	2.9372	P	5.1985	P	2.27748	P	4.96923	P	4.61428	P	3.69255	P	4.29389	P	3.49158	P	3.62664	P	5.45521	P	5.32492	P	4.76849	P	7.38348	P	4.69507	P	4.01717	P
1416929_at	0.928038	A	0.95641	A	0.326887	A	0.92424	A	1.29632	A	1.20536	A	1.32869	A	0.783078	A	0.260362	A	0.597375	A	1.22019	A	1.0876	A	0.568469	A	0.57428	A	0.208825	A
1416930_at	0.809244	A	1.14012	A	2.1928	A	2.55334	A	2.61024	A	2.56874	P	2.00116	A	2.36226	P	2.58537	A	2.82984	A	2.22289	A	2.46501	A	1.42637	A	3.02118	A	1.20596	A
1416931_at	7.53867	P	7.13065	P	6.40997	P	9.54028	P	8.2883	P	8.22936	P	9.24254	P	7.09255	P	8.21347	P	12.3548	P	10.0785	P	9.30064	P	11.0996	P	7.8341	P	9.4259	A
1416932_at	8.3011	P	6.44728	P	5.1038	P	8.9902	P	10.1034	P	6.44099	P	8.17582	P	7.18378	P	6.15795	P	7.43462	P	7.79793	P	7.55106	P	8.41035	A	10.3933	P	6.43123	P
1416933_at	33.1321	P	40.7206	P	23.2172	P	45.6013	P	43.7711	P	54.5528	P	61.5129	P	72.5589	P	51.4485	P	69.1179	P	45.4461	P	60.516	P	58.6855	P	58.7129	P	80.2484	P
1416934_at	6.99808	P	4.78789	P	6.57728	P	6.53916	P	6.0037	P	9.44992	P	8.11803	P	7.63161	P	7.77365	P	7.0613	P	7.73528	P	7.09915	P	4.87175	P	8.68483	P	6.9553	P
1416935_at	1.05297	A	0.69663	A	1.79649	A	0.4108	A	1.06543	A	0.33652	A	0.409925	A	0.882898	A	1.86724	A	0.418333	A	0.257371	A	1.18996	A	0.463102	A	0.398487	A	0.99779	A
1416936_at	2.9372	A	2.36185	A	0.43799	A	3.32457	A	5.18997	A	3.18788	A	3.91892	A	0.999335	A	2.32505	A	1.57426	A	2.00637	A	2.34544	A	1.9754	A	3.90398	A	1.73776	A
1416937_at	139.96	P	120.031	P	122.843	P	133.934	P	141.249	P	150.441	P	134.602	P	132.886	P	133.148	P	156.392	P	138.073	P	139.111	P	143.526	P	141.287	P	136.499	P
1416938_at	32.4891	P	47.023	P	33.2896	P	50.884	P	45.7963	P	37.8417	P	38.801	P	38.321	P	56.3489	P	50.5974	P	41.7612	P	57.5767	P	54.6101	P	52.76	P	36.6145	P
1416939_at	72.3149	P	84.4928	P	69.3295	P	94.518	P	89.8705	P	66.6368	P	80.4898	P	71.6164	P	87.4565	P	81.2969	P	74.3228	P	74.9279	P	75.4938	P	79.9201	P	72.8853	P
1416940_at	14.9197	P	13.2606	P	13.4069	P	18.9402	P	19.9169	P	19.2073	P	22.067	P	21.1375	P	19.5769	P	26.7647	P	19.7262	P	17.1826	P	19.1645	P	18.3746	P	18.6153	P
1416941_s_at	76.6194	P	87.7554	P	68.8685	P	87.559	P	80.1601	P	82.3919	P	89.8281	P	93.1889	P	78.6072	P	98.0431	P	93.0372	P	89.4701	P	90.336	P	94.799	P	93.3411	P
1416942_at	11.9212	P	16.1901	P	9.88077	P	12.7764	P	12.0773	P	14.2374	P	18.4662	P	12.8208	P	12.7284	P	15.0136	P	13.6408	P	13.5553	P	15.0281	P	13.1561	P	14.6531	P
1416943_at	41.1536	P	45.9432	P	39.4051	P	53.3699	P	51.8461	P	42.8272	P	56.9858	P	50.2168	P	51.5113	P	50.4319	P	56.0219	P	48.2618	P	51.3831	P	52.6162	P	45.204	P
1416944_a_at	2.10468	A	2.6547	A	1.5368	A	2.39692	A	4.41863	A	3.35628	A	2.86573	A	2.71939	P	2.14552	A	3.72175	A	3.32173	A	3.17144	A	2.17557	A	3.27237	A	2.32158	A
1416945_at	0.901679	A	1.35474	A	1.83851	A	1.14392	A	1.06543	A	2.17315	A	2.18305	A	2.9187	A	1.22092	A	2.81803	A	0.984711	A	1.0876	A	2.0422	A	1.04764	A	0.894215	A
1416946_a_at	218.227	P	234.293	P	180.895	P	214.149	P	237.899	P	186.898	P	215.27	P	198.169	P	186.942	P	238.197	P	179.26	P	220.626	P	199.535	P	221.758	P	196.284	P
1416947_s_at	371.357	P	379.424	P	325.841	P	378.743	P	380.93	P	361.899	P	368.427	P	355.121	P	358.462	P	394.44	P	345.801	P	368.442	P	348.369	P	358.892	P	315.752	P
1416948_at	25.0665	P	37.3676	P	25.6947	P	31.7539	P	34.2092	P	27.7948	P	30.976	P	29.1268	P	34.7993	P	35.125	P	29.9836	P	29.8667	P	38.6542	P	29.2874	P	32.7823	P
1416949_s_at	24.094	P	18.388	P	24.3901	P	27.2785	P	27.4833	P	20.04	P	28.7768	P	31.4194	P	21.0668	P	30.2274	P	22.1196	P	28.31	P	24.5383	P	25.5373	P	18.0597	P
1416950_at	1.91135	P	1.83086	A	1.17931	P	2.38649	P	2.42454	P	2.46715	P	2.15277	P	1.78902	P	1.4992	P	2.53377	P	2.14171	M	2.53853	P	2.29757	A	2.3968	P	1.36941	P
1416951_a_at	20.0961	P	24.6558	P	20.3635	P	28.457	P	24.5706	P	27.3438	P	28.3252	P	27.256	P	28.5075	P	25.3356	P	26.5465	P	24.4476	P	28.1836	P	34.3161	P	24.7744	P
1416952_at	22.1518	P	18.1533	P	15.6834	P	26.9373	P	24.7527	P	24.0855	P	26.7472	P	25.1616	P	20.1513	P	24.395	P	24.1648	P	20.6645	P	26.3329	P	27.2799	P	23.1935	P
1416953_at	1.52942	A	1.48518	A	2.16742	A	0.861441	A	0.569045	A	1.35419	A	3.4335	A	2.2792	A	1.89417	A	4.02449	A	3.31273	A	3.93929	A	1.01806	A	5.00686	A	2.04226	A
1416954_at	48.7481	P	52.4088	P	45.272	P	54.5766	P	58.4642	P	46.0485	P	66.4309	P	47.6857	P	52.8486	P	65.3198	P	55.9423	P	51.8927	P	44.0819	P	59.1213	P	42.1198	P
1416955_at	29.2147	P	28.6581	P	22.8851	P	33.2831	P	39.6009	P	23.4931	P	40.8323	P	23.8286	P	30.7514	P	35.125	P	32.0961	P	28.0711	P	28.1432	P	32.9758	P	20.5571	P
1416956_at	0.58342	A	2.17705	A	1.3701	A	0.568138	A	2.82858	A	3.35628	A	2.48504	A	0.533444	A	2.16347	A	2.4387	A	0.530802	A	0.478977	A	1.49397	A	0.872106	A	0.83612	A
1416957_at	0.980694	P	1.26273	P	1.03078	P	2.06309	P	0.933303	A	1.23974	A	2.39459	P	1.49816	P	0.781044	A	1.81618	P	1.46444	A	0.901103	P	2.28648	A	1.61961	P	1.77078	P
1416958_at	24.8565	P	33.105	P	19.6477	P	21.4139	P	26.2308	P	28.3422	P	21.8717	P	32.0153	P	30.0872	P	31.2964	P	20.8475	P	19.6681	P	14.1484	P	26.545	P	14.4551	P
1416959_at	2.97544	A	3.10986	A	2.62584	A	3.0641	A	5.67833	A	5.06515	A	3.04542	A	4.25523	A	4.48837	A	3.19501	A	3.50164	A	2.34544	A	2.20887	A	3.18865	A	1.67837	A
1416960_at	10.1035	P	9.71305	A	10.9649	P	14.3519	P	10.5351	P	13.8345	P	14.5855	P	9.64639	P	13.1772	P	16.4655	P	11.2667	P	14.5037	P	16.4832	P	11.9646	P	8.66693	M
1416961_at	0.321125	A	0.536538	A	0.311118	A	0.494736	A	0.856157	A	0.651953	A	0.182394	A	0.358606	A	0.34116	A	0.635393	A	0.421567	A	0.450668	A	0.938024	A	0.620118	A	0.377042	A
1416962_at	2.12399	A	0.376817	A	0.209408	A	0.431789	A	0.380667	A	0.477247	A	0.516494	A	0.566737	A	0.466843	A	0.469795	A	1.40114	A	0.346613	A	0.903647	A	0.58956	A	0.314379	A
1416963_at	9.94955	P	9.61182	P	7.48691	P	8.75144	P	11.4628	P	11.7723	P	8.24323	P	7.71453	P	8.66227	P	12.5092	P	11.1863	P	9.65171	P	10.2936	P	9.39869	P	8.06268	P
1416964_at	11.2222	P	10.6323	P	7.53118	P	13.8752	P	13.4133	P	12.6569	P	12.1907	P	9.74587	P	9.27264	P	12.1118	P	8.13801	P	10.6678	P	12.8406	A	12.2075	P	9.30739	P
1416965_at	0.980694	A	0.589866	A	1.93108	A	0.641506	A	0.955334	A	1.58252	A	1.89986	A	1.4566	A	1.56204	A	1.56212	A	2.76363	A	1.60737	A	1.71851	A	1.20785	A	1.06271	A
1416966_at	2.3232	A	2.03082	A	0.907598	A	1.02887	A	2.45732	A	2.98556	A	1.50286	A	1.57296	A	0.619456	A	1.3795	A	1.41923	A	2.25341	A	5.11938	A	1.23836	A	1.67837	A
1416967_at	0.163661	A	0.69663	A	0.00658772	A	0.662463	A	0.480476	A	0.0986446	A	0.070719	A	0.0919105	A	0.70025	A	0.235557	A	0.15673	A	0.0300114	A	0.356834	A	1.19259	A	0.47799	A
1416968_a_at	303.381	P	297.964	P	278.863	P	325.666	P	327.897	P	301.814	P	297.898	P	282.837	P	310.387	P	311.826	P	301.002	P	300.229	P	272.049	P	308.667	P	261.614	P
1416969_at	0.300741	A	0.270618	A	0.124748	A	0.358309	A	0.679592	A	0.242031	A	0.388501	A	0.216983	A	0.224452	A	0.235557	A	0.211662	A	0.194314	A	0.823241	A	0.528434	A	0.227347	A
1416970_a_at	258.727	P	343.417	P	280.187	P	309.034	P	313.957	P	274.219	P	310.32	P	299.833	P	316.364	P	319.091	P	309.8	P	312.556	P	294.563	P	308.11	P	300.513	P
1416971_at	127.924	P	177.253	P	140.967	P	158.27	P	165.413	P	148.005	P	167.387	P	160.231	P	162.351	P	167.363	P	150.491	P	161.569	P	153.71	P	164.76	P	169.055	P
1416972_at	16.3911	P	17.5274	P	14.9655	P	20.3272	P	17.2213	P	14.9773	P	21.6577	P	20.1355	P	18.9934	P	26.3278	P	18.7292	P	16.1744	P	20.883	P	15.0376	P	18.2092	P
1416973_at	30.8203	P	32.4212	P	27.2152	P	34.7191	P	31.4306	P	30.6904	P	36.236	P	34.8291	P	30.6168	P	42.4661	P	34.944	P	33.6561	P	39.1932	P	34.2782	P	33.3195	P
1416974_at	7.1784	P	10.9985	P	6.04949	P	11.0654	P	9.69308	P	7.59011	P	9.76946	P	7.83892	P	6.09512	P	9.38976	P	7.66367	P	7.82199	P	11.5801	P	9.63409	P	7.97944	P
1416975_at	3.29998	M	3.43419	A	2.47268	A	2.79313	A	2.28245	A	1.84424	A	3.0853	A	2.61143	A	2.40584	A	3.8849	A	4.00509	P	2.55691	A	2.49668	A	1.73395	A	2.61537	A
1416976_at	8.37538	A	9.05133	A	7.41611	A	9.0421	A	11.2795	A	10.7439	A	8.25286	A	7.27501	A	5.89764	A	11.437	A	11.5881	A	8.99442	A	9.5798	A	9.33794	A	7.28004	A
1416977_at	1.08577	P	2.31564	P	0.965012	P	2.5742	P	2.10746	P	2.96306	P	1.83899	P	1.07418	A	1.58896	M	1.57426	P	2.79065	P	1.5796	P	2.17557	P	1.73395	P	2.22169	P
1416978_at	46.928	P	38.9573	P	44.0245	P	47.0151	P	46.7766	P	48.4693	P	53.2757	P	44.5176	P	45.7313	P	54.7275	P	50.4746	P	52.4449	P	46.9598	P	53.7056	P	45.1893	P
1416979_at	62.3335	P	86.4804	P	59.8266	P	83.6257	P	70.6945	P	80.1453	P	73.0844	P	68.4253	P	67.1909	P	82.5009	P	71.0378	P	74.9802	P	105.05	P	80.177	P	73.079	P
1416980_at	183.654	P	155.127	P	149.899	P	178.156	P	181.545	P	182.543	P	174.345	P	171.799	P	190.99	P	217.329	P	162.164	P	187.294	P	194.994	P	187.198	P	179.052	P
1416981_at	7.83646	P	8.74783	P	7.52232	P	11.1692	A	10.5998	A	10.6781	P	10.1903	P	9.20701	P	8.84179	P	12.4541	P	10.7129	P	9.98459	P	10.5555	A	13.71	P	10.0052	P
1416982_at	11.5596	P	20.8072	P	11.9449	P	15.9785	P	19.4339	P	13.1915	P	12.5134	P	10.8566	P	14.9544	P	14.3895	P	13.1055	P	14.8792	P	29.0013	P	17.4874	P	18.0953	P
1416983_s_at	8.50531	P	12.371	P	9.32692	P	11.6359	P	11.8402	P	10.5576	P	12.3046	P	8.20377	P	12.6386	P	11.6031	P	11.5078	P	11.0361	P	9.95792	P	14.0742	P	10.2637	P
1416984_at	16.7674	P	17.2771	P	18.155	P	20.5032	P	22.4914	P	23.0837	P	24.2952	P	19.1831	P	21.8477	P	29.3158	P	23.658	P	23.4273	P	30.3422	P	28.2344	P	16.3251	P
1416985_at	7.43313	P	6.64136	A	6.05827	P	8.17003	P	6.36144	P	8.71361	P	6.67783	P	7.49063	P	4.78459	A	7.52499	M	5.50433	A	5.08678	M	10.4403	P	5.71394	A	6.94839	P
1416986_a_at	3.15374	A	0.734792	A	0.736189	A	1.29029	A	0.314005	A	0.89494	A	1.57436	A	2.22105	A	0.377069	A	1.36728	A	2.14171	A	0.667101	A	1.04089	A	1.96257	A	0.926542	A
1416987_at	3.21099	P	4.84211	P	2.94168	P	4.55307	P	3.50455	P	3.98347	P	4.34314	P	2.86887	P	4.31782	P	5.42082	P	3.89724	P	4.1491	P	5.31287	P	4.57338	P	3.27342	P
1416988_at	3.13465	A	5.67139	P	3.87036	M	5.52044	P	3.5699	A	3.82688	A	6.163	P	2.89378	A	4.49735	A	2.92428	A	5.21726	P	3.91191	P	3.41884	A	4.76352	P	3.44877	P
1416989_at	14.804	P	15.5726	P	17.6066	P	14.6109	P	16.3829	P	20.7099	P	19.9801	P	20.8394	P	13.8952	P	19.8383	P	21.8261	P	19.6859	P	28.3755	P	21.7027	P	15.3254	P
1416990_at	11.6148	P	11.4351	P	9.55011	P	8.73068	P	9.44468	P	11.4333	P	11.2302	P	11.3125	P	8.58149	P	11.049	P	8.63007	P	13.3673	P	10.0628	P	9.86947	P	9.26558	P
1416991_at	10.2758	P	8.71671	P	4.92062	P	12.9112	P	10.9235	P	11.7613	P	10.7536	P	10.7737	P	10.3139	P	9.07652	P	8.55851	P	6.93636	P	6.77764	P	7.78093	P	10.3896	P
1416992_at	3.42065	A	2.90921	A	2.97591	A	3.77241	A	4.28815	A	3.28894	A	2.9656	A	3.89834	A	2.99829	A	3.75674	A	3.5466	A	3.10733	A	1.44892	A	4.21589	A	1.9163	A
1416993_at	19.2141	P	15.3382	P	12.955	P	21.8278	P	16.2969	P	18.5904	P	15.5564	P	13.9394	P	16.1661	P	21.3154	P	14.7556	P	13.3673	P	14.8006	P	22.256	P	15.9775	P
1416994_at	5.59421	P	5.811	A	3.72358	A	6.68464	A	5.85188	M	7.24799	P	7.92527	P	6.62809	P	7.3787	P	6.982	A	7.43091	A	5.64988	M	9.13796	A	6.51962	A	5.79182	A
1416995_at	4.64654	A	5.77222	A	4.45946	A	4.51145	A	5.83019	A	4.03937	A	5.05029	A	4.84444	A	2.96239	A	7.46852	A	5.95269	A	5.52281	A	2.6842	A	1.3375	A	5.64088	A
1416996_at	4.9923	P	4.89633	P	3.65457	P	6.46641	P	6.0037	P	11.4989	P	7.20094	P	8.42765	P	7.48641	P	10.7048	P	7.81583	P	6.07615	P	13.8478	P	7.12754	P	11.5457	P
1416997_a_at	3.58559	P	7.10735	P	2.78787	P	4.57388	P	6.12297	P	4.76459	P	4.49078	P	4.86934	P	4.86538	P	5.14533	P	5.25315	P	5.52281	M	9.32741	M	8.29747	P	5.19572	P
1416998_at	12.6253	P	12.5739	P	7.90337	P	10.526	P	15.7593	P	17.8431	P	12.0007	P	10.4007	P	10.26	P	22.4765	P	19.5482	P	12.0681	P	16.1224	P	18.3898	P	8.74343	P
1416999_at	9.11095	A	11.2012	A	7.19501	A	10.4119	M	11.2903	A	14.651	A	19.2704	A	11.528	A	12.2796	A	16.2584	A	12.222	A	12.2385	A	3.95235	A	6.0104	A	13.1211	A
1417000_at	5.58795	P	5.57834	A	4.1039	M	5.26046	M	5.01624	A	8.02007	A	4.84442	P	6.25483	P	4.92821	P	7.77325	A	5.61196	A	5.45925	A	6.30861	A	6.30682	A	5.27781	A
1417001_a_at	46.1499	P	61.1154	P	38.2485	P	63.9486	P	41.7131	P	59.756	P	63.781	P	70.3433	P	84.5038	P	76.0261	P	74.623	P	69.7482	P	46.6227	P	63.8705	P	70.28	P
1417002_at	22.6694	P	30.1818	P	23.5494	P	24.6209	P	32.7988	P	28.9002	P	36.2726	P	25.443	P	33.9646	P	40.5453	P	31.5725	P	29.7695	P	40.5793	P	40.7814	P	27.1012	P
1417003_at	2.03385	A	2.71638	A	1.42837	A	2.56377	A	2.31524	A	4.77573	A	3.4335	A	0.649957	A	1.99292	A	1.35506	A	3.42968	A	2.49258	A	6.3513	A	4.21589	A	1.29087	A
1417004_at	14.3898	P	14.1195	P	11.0188	P	16.7553	P	16.7592	P	14.4551	P	16.76	P	13.9146	P	13.6529	P	15.6475	P	16.0926	P	14.1459	P	21.9034	P	20.9674	P	13.6923	P
1417005_at	1.63972	A	1.3164	A	0.793178	A	0.105847	A	0.690638	A	1.94644	A	2.38453	A	2.23766	A	1.94803	A	1.70751	A	1.66327	A	0.356091	A	0.285349	A	1.07816	A	1.33667	A
1417006_at	13.9691	P	14.924	P	13.2532	P	16.5689	P	16.8237	P	16.8239	P	15.7729	P	15.5882	P	15.7891	P	18.7352	P	14.4702	P	16.7991	P	17.3683	P	14.7797	P	15.2263	P
1417007_a_at	35.4927	P	45.6516	P	37.0557	P	39.635	P	42.9821	P	39.4943	P	48.8512	P	40.5797	P	40.9295	P	55.7681	P	45.1627	P	43.0711	P	38.8938	P	45.3678	P	44.1629	P
1417008_at	7.26541	P	9.33933	P	9.4251	P	9.60255	P	7.40118	P	9.10939	P	8.94509	P	7.26671	P	8.63535	P	9.90334	P	9.87292	P	10.5959	P	10.4508	P	11.2436	P	6.26601	P
1417009_at	71.5521	P	64.3463	P	62.5036	P	67.1539	P	79.4283	P	73.2292	P	75.0806	P	86.0237	P	67.0742	P	74.4009	P	64.2351	P	64.4577	P	71.877	P	68.6113	P	66.4446	P
1417010_at	18.0525	P	23.4874	P	16.6668	P	22.7486	P	22.6629	P	21.0232	P	26.5347	P	20.4005	P	18.8049	P	22.8737	P	22.0396	P	23.0633	P	21.0259	P	24.1961	P	20.0996	P
1417011_at	50.6839	P	55.0678	P	44.0339	P	52.7614	P	49.1202	P	52.3713	P	46.5704	P	44.3687	P	42.4732	P	46.6801	P	41.0789	P	41.7697	P	40.9978	P	41.3718	P	43.7892	P
1417012_at	33.9234	P	40.5238	P	39.6026	P	41.5553	P	32.9056	P	36.5078	P	38.7098	P	29.1847	P	35.9661	P	38.9763	P	39.333	P	33.5767	P	35.4845	P	36.7995	P	41.4394	P
1417013_at	60.7778	P	37.3204	P	30.545	P	37.6111	P	39.7183	P	38.8974	P	44.213	P	43.103	P	35.7148	P	55.696	P	47.2791	P	40.3533	P	40.3202	P	40.138	P	32.5573	P
1417014_at	28.3961	P	19.4134	P	16.9403	P	23.7831	P	23.4991	P	21.2067	P	24.7307	P	21.2617	P	17.9971	P	26.4877	P	27.195	P	21.0735	P	19.9733	P	22.3849	P	19.8282	P
1417015_at	2.64989	P	2.93236	M	2.47268	P	4.20964	A	5.28767	P	3.75973	P	5.26565	P	3.14289	P	3.05215	P	4.02449	A	4.68773	M	3.74756	P	4.10428	A	4.07896	P	3.96292	P
1417016_at	12.252	P	7.8845	P	8.31175	P	11.055	P	12.5731	P	13.246	P	11.5728	P	10.1935	P	10.996	P	13.0933	P	11.1863	P	11.5837	P	15.7304	P	12.5945	P	9.41195	P
1417017_at	1.56189	A	4.53237	A	10.6419	P	4.62591	A	1.84474	A	3.83807	A	3.4335	A	4.28013	A	4.72175	A	6.18658	A	7.82479	A	3.82975	A	4.62366	A	4.70268	A	10.2777	A
1417018_at	1.59433	A	1.17843	A	1.08021	A	0.494736	A	0.391767	A	0.628722	A	0.53771	A	1.72255	A	0.287295	A	0.32754	A	0.239094	A	2.21658	A	2.82726	A	1.08579	A	0.258324	A
1417019_a_at	0.0657202	A	0.0744287	A	0.0350202	A	0.15854	A	0.146737	A	0.134755	A	0.258974	A	0.208649	A	0.0808067	A	0.141838	A	0.202513	A	0.0885234	A	0.225273	A	0.161247	A	0.0870022	A
1417020_at	0.670014	A	0.734792	A	1.23727	A	0.337305	A	0.358458	A	0.651953	A	0.505875	A	0.375262	A	0.242407	A	0.559246	A	0.34865	A	0.835691	A	0.545122	A	0.673586	A	0.351933	A
1417021_a_at	0.643406	A	1.32407	A	1.08021	A	0.641506	A	1.23039	A	0.134755	A	0.727451	A	0.841308	A	1.46329	A	2.14046	A	1.17493	A	0.242059	A	1.42637	A	0.5972	A	1.52035	A
1417022_at	2.30394	M	2.7935	A	2.18434	A	2.75143	A	1.8776	A	2.87303	A	3.24464	A	2.97682	A	2.64821	A	1.45267	A	2.43026	A	2.33624	A	1.9754	A	2.9755	A	1.92292	A
1417023_a_at	8.28253	P	12.6675	P	10.1313	P	12.8697	P	13.9301	P	13.4095	P	13.8866	P	11.213	P	10.0266	P	13.6762	P	10.9541	P	12.2922	P	14.8833	P	12.8298	P	11.5036	P
1417024_at	9.69696	P	10.7725	P	7.70833	P	14.2586	P	11.6245	P	10.1302	P	9.96081	P	10.235	P	9.41626	P	16.6942	P	11.4006	P	13.1076	P	18.1286	P	10.4617	P	12.6984	P
1417025_at	15.1997	P	14.2991	P	14.7658	P	17.6253	P	15.6302	P	17.8972	P	27.2459	P	23.0006	P	17.4047	P	15.44	P	12.7753	P	13.1256	P	19.7788	P	17.8666	P	21.1794	P
1417026_at	10.8046	P	10.492	P	9.17527	P	11.387	P	9.21782	P	10.3275	P	13.9244	P	10.1769	P	7.5672	P	12.7959	P	10.3376	P	10.4072	P	14.0759	P	10.8716	P	13.0013	P
1417027_at	14.3227	P	19.1785	P	11.3422	P	20.8964	P	20.2174	P	13.4531	P	17.0323	P	12.6882	P	18.5985	P	18.5836	P	16.6986	P	15.4689	P	17.913	P	22.8472	P	12.3115	P
1417028_a_at	8.85772	P	11.1311	P	7.25689	P	9.38461	P	8.92609	P	9.24124	P	9.33842	P	6.33778	P	6.65164	P	9.26676	P	7.83373	P	7.84908	P	8.58982	P	8.71521	P	7.10033	P
1417029_a_at	3.29363	A	4.12221	P	2.11669	A	5.64522	P	2.76309	M	3.68135	P	5.31455	P	3.86513	P	3.56381	P	5.66134	P	5.13651	P	3.92103	M	0.742544	A	3.80507	A	3.34083	A
1417030_at	1.62675	A	0.89523	A	1.08021	A	2.21959	P	1.01039	A	1.21682	A	1.25674	A	1.71424	A	1.16705	A	1.93657	A	0.984711	P	1.65363	P	2.64012	A	1.61961	P	1.4481	P
1417031_at	1.50344	P	0.36163	A	1.42837	A	2.63675	P	1.83379	A	0.324742	A	1.91	P	1.63113	A	1.30171	A	1.7196	A	1.44635	A	2.29944	P	3.99578	A	1.97781	A	1.70476	P
1417032_at	13.3771	P	14.674	A	11.8819	P	14.756	P	20.8505	A	13.8999	P	15.0383	P	12.6882	P	12.1988	P	16.302	P	17.2776	P	11.5657	P	11.3818	A	13.3458	M	10.117	P
1417033_at	1.63324	M	1.60802	A	1.84692	A	2.73058	A	2.30431	A	1.79879	A	1.86943	A	2.23766	A	2.12757	A	1.88846	A	2.65554	A	2.29944	A	3.71317	A	2.9755	A	1.2778	A
1417034_at	4.44504	A	5.28375	A	3.61147	A	6.78855	A	9.63908	A	3.75973	A	5.7442	A	3.72402	A	5.70914	A	6.60757	A	2.92573	A	5.29578	A	5.1624	A	5.92678	A	4.83364	A
1417035_at	4.5836	A	6.95976	A	3.47368	A	7.57808	A	6.63234	A	9.92184	A	8.96429	A	6.82715	P	7.59413	A	11.304	A	9.43491	A	9.25562	A	10.5869	A	7.36308	A	8.59045	A
1417036_at	0.334694	A	0.818801	A	0.064463	A	0.0741873	A	0.180283	A	0.110708	A	0.0592992	A	0.0835661	A	0.0628505	A	0.11459	A	0.120045	A	0.657717	A	0.58013	A	0.237828	A	0.0454383	A
1417037_at	3.02004	A	5.26825	P	3.47368	P	4.92762	M	3.09039	A	2.15051	A	4.39238	M	3.71572	M	4.86538	P	5.19129	P	3.79836	P	4.55914	P	4.60206	A	5.01447	M	4.18686	P
1417038_at	26.1517	P	15.1428	P	14.276	P	19.1265	P	26.1772	P	20.3966	P	23.2285	P	18.1561	M	22.6465	P	24.1382	P	17.9367	M	21.6956	A	23.0238	A	25.5828	A	12.5999	P
1417039_a_at	3.30634	A	3.48827	A	4.28588	A	4.16801	A	4.94021	A	4.74232	A	6.96861	A	5.20953	A	5.386	A	6.49391	A	5.75544	A	4.78668	A	4.94717	A	6.8008	A	4.94968	A
1417040_a_at	11.2037	P	9.88438	A	8.24955	P	11.7396	P	9.18541	A	13.0715	P	12.0577	P	8.97487	A	10.9511	P	13.5114	P	9.75672	P	10.551	P	9.51672	A	13.1637	P	13.3537	P
1417041_at	9.10478	P	11.9732	P	9.46081	P	9.46764	M	9.96302	P	13.2242	M	10.4004	P	10.4588	P	10.1523	P	13.0603	P	12.5612	P	9.79568	M	16.6068	A	11.0842	P	10.3756	P
1417042_at	55.3473	P	84.8412	P	43.6278	P	75.3245	P	70.0256	P	51.3327	P	71.7822	P	80.3373	P	60.2621	P	78.1465	P	69.1299	P	61.8886	P	70.3053	P	67.7343	P	51.7829	P
1417043_at	153.832	P	131.587	P	141.43	P	160.16	P	150.988	P	168.328	P	171.231	P	189.806	P	165.214	P	183.891	P	191.466	P	179.31	P	183.356	P	194.214	P	185.389	P
1417044_at	7.84266	P	4.58656	A	5.50587	P	5.03164	P	7.32541	P	6.41885	P	6.5808	P	5.73222	M	6.05023	P	10.2487	P	5.56711	M	7.50589	P	9.76892	A	7.12754	M	5.37364	P
1417045_at	9.09243	P	6.27652	P	7.85016	P	8.45037	P	7.36871	P	9.93281	P	8.79143	P	6.39584	P	9.3265	P	9.76948	P	7.67262	P	7.57816	P	7.66981	P	7.37827	P	7.42529	P
1417046_at	10.8537	P	8.93459	P	7.01831	P	12.341	P	10.2761	P	10.4262	P	10.6296	P	8.11256	P	8.77896	P	10.6714	P	8.63902	P	11.2336	P	12.6222	P	11.4637	P	9.16107	P
1417047_at	0.368549	A	0.210071	A	0.209408	A	0.253239	A	0.690638	A	0.218298	A	0.43131	A	0.141958	A	0.197519	A	0.340575	A	0.521705	A	1.07829	A	1.98653	A	0.299053	A	0.165821	A
1417048_at	2.90531	A	2.6547	A	2.76226	A	3.70993	A	4.03798	A	2.89554	A	2.16287	A	2.09644	A	3.3753	A	2.31962	A	1.08438	A	2.52015	A	6.96917	A	4.25392	A	3.34757	A
1417049_at	1.54241	A	2.21554	A	1.88057	A	0.589104	A	2.70851	A	1.52551	A	2.35435	A	0.333621	A	0.421956	A	3.0539	A	2.04247	A	2.37304	A	2.56292	A	1.42139	A	0.358205	A
1417050_at	1.58136	P	2.49283	P	1.30362	M	2.36563	A	1.24138	A	2.46715	P	2.75572	A	2.07982	A	2.14552	P	1.12189	A	1.62713	A	1.5333	A	0.439573	A	0.864473	A	0.56053	A
1417051_at	0.0869344	A	0.69663	A	0.318999	A	0.892843	A	0.701682	A	0.146744	A	0.653899	A	0.0418233	A	0.511729	A	0.100858	A	0.767042	A	1.02239	A	0.591782	A	0.849206	A	0.73959	A
1417052_at	26.1577	P	24.6322	P	28.8318	P	35.4835	P	41.4785	P	35.8138	P	41.2508	P	33.7781	P	38.7933	P	42.7684	P	31.7944	P	44.1609	P	37.0556	P	40.2213	P	35.224	P
1417053_at	28.9519	P	32.6098	P	25.7132	P	40.2854	P	39.4729	P	28.8465	P	38.4362	P	31.196	P	36.6931	P	43.2687	P	31.8121	P	35.7466	P	40.4298	P	30.2721	P	43.1739	P
1417054_a_at	20.9589	P	27.0566	P	23.2264	P	27.5162	P	28.0077	P	26.9034	P	33.2888	P	33.8608	P	29.2345	P	32.8704	P	34.5626	P	29.796	P	30.3724	P	37.8746	P	26.8415	P
1417055_at	18.8392	P	20.212	P	18.6856	P	21.8381	P	20.947	P	18.7203	P	24.4898	P	18.6779	P	21.4887	P	25.4317	P	24.4137	P	17.9315	P	45.2934	P	26.689	P	25.0406	P
1417056_at	54.3616	P	64.9152	P	50.9201	P	57.5156	P	63.1632	P	55.2726	P	70.6221	P	62.7618	P	58.3594	P	63.7138	P	57.4193	P	57.4192	P	66.7961	P	63.5831	P	62.8907	P
1417057_a_at	15.6437	P	16.2136	P	12.9098	P	19.4164	P	18.4031	P	20.818	P	20.2414	P	21.7917	P	15.9776	P	24.4592	P	20.1712	P	20.7445	P	25.2283	P	21.9907	P	20.2282	P
1417058_a_at	23.2828	P	25.6598	P	28.4878	P	31.3096	P	31.174	P	28.5676	P	29.3479	P	26.453	P	27.4125	P	29.1567	P	22.342	P	25.866	P	30.3724	P	24.7796	P	28.5019	P
1417059_at	28.3183	P	23.8402	P	21.8254	P	30.6792	P	30.7356	P	27.3224	P	28.8229	P	24.8718	P	24.0287	P	30.2062	P	24.787	P	26.2824	P	31.8619	P	26.8254	P	26.5531	P
1417060_at	7.19705	P	6.47056	P	3.85308	P	8.78258	M	4.63602	P	7.61217	P	9.02188	P	5.47503	P	6.87604	P	8.88609	M	8.3617	P	7.50589	P	6.64984	P	7.41626	P	5.19572	P
1417061_at	80.0813	P	79.2367	P	59.6928	P	61.9695	P	66.2446	P	86.4094	P	70.3275	P	74.6834	P	70.386	P	56.0976	P	74.3493	P	61.3379	P	62.7996	P	75.2564	P	83.3359	P
1417062_at	2.80961	P	4.5014	P	2.03225	P	3.52248	P	3.9074	P	2.39937	M	3.83982	P	3.88174	P	3.50995	P	4.69619	P	4.32852	P	3.64708	P	5.55972	P	4.37563	P	2.57524	P
1417063_at	30.1521	P	18.4272	P	21.5125	P	24.2175	P	23.2633	P	26.839	P	26.2575	P	24.1184	P	24.3339	P	23.2062	P	17.242	P	22.6283	P	25.0153	P	17.222	P	22.2968	P
1417064_at	18.9965	P	25.7618	P	21.025	P	24.9208	P	27.6225	P	23.3962	P	26.7749	P	20.6075	P	19.3255	P	27.829	P	26.2355	P	22.7881	P	34.9535	P	31.7186	P	21.9671	P
1417065_at	3.57291	P	3.49599	P	8.64966	P	6.66386	P	2.19497	P	5.03177	P	3.34408	P	7.26671	P	3.45609	P	3.40615	P	3.34872	P	3.18975	P	6.73505	P	3.51591	P	4.9292	P
1417066_at	61.8482	P	73.6906	P	75.1202	P	74.5209	P	79.6828	P	54.2988	P	89.3855	P	46.1886	P	84.055	P	82.1671	P	70.4725	P	74.0389	P	74.3344	P	79.9881	P	81.4889	P
1417067_s_at	8.28253	P	10.4608	P	12.612	P	10.3704	P	11.5059	P	6.58485	P	12.7031	P	5.53311	P	10.996	P	8.75156	P	9.25609	P	8.62493	P	6.42598	P	11.9874	P	9.62816	P
1417068_a_at	13.151	P	11.2168	P	7.0713	P	14.2379	P	14.21	P	14.4007	P	16.074	P	13.6577	P	12.4411	P	15.5602	P	14.8982	P	13.9044	P	15.813	P	15.4624	P	12.1708	P
1417069_a_at	3.16646	P	4.06033	P	2.34531	P	5.26046	P	4.52733	P	5.42087	P	5.0013	P	4.21374	P	2.98931	P	3.97799	P	3.62754	P	3.25384	P	4.41835	P	4.26153	P	3.88836	P
1417070_at	97.1977	P	98.714	P	77.7807	P	88.3518	P	100.588	P	99.579	P	91.8543	P	79.1388	P	98.1367	P	92.1448	P	103.694	P	80.1977	P	108.185	P	98.161	P	69.3874	P
1417071_s_at	129.842	P	160.322	P	124.315	P	164.413	P	166.151	P	155.963	P	165.906	P	133.564	P	151.402	P	145.03	P	151.783	P	153.609	P	136.31	P	155.598	P	124.978	P
1417072_at	0.280318	A	2.60073	A	1.98164	A	0.840505	A	2.27151	A	1.47986	A	3.23469	A	1.56465	A	0.493775	A	1.73169	A	0.648988	A	0.57316	A	3.56066	A	0.841572	A	1.93617	A
1417073_a_at	7.97903	P	8.21886	P	6.7183	P	6.59112	P	10.8588	P	9.64752	P	9.53965	P	8.50227	P	5.39497	P	7.5137	P	7.019	P	7.62332	P	8.86405	P	10.2035	P	7.60525	P
1417074_at	0.382066	A	0.826441	A	0.736189	A	0.819566	A	1.5817	P	1.42277	A	0.674942	A	1.37348	P	1.12217	A	0.622732	A	0.857778	A	1.16206	A	2.03107	A	0.352602	A	0.617908	A
1417075_at	37.5168	P	41.7049	P	32.5512	P	42.8559	P	46.7979	P	40.0378	P	46.8693	P	37.5597	P	35.4545	P	47.7075	P	43.0281	P	39.922	P	41.914	P	43.1277	P	37.0662	P
1417076_at	0.623429	A	2.39267	A	1.12972	A	1.24848	A	0.34735	A	0.825674	A	0.302359	A	0.824672	A	0.47582	A	1.07253	A	0.767042	A	0.601366	A	1.40382	A	0.910271	A	1.52693	A
1417077_at	7.57591	P	9.37047	P	5.68978	P	9.99687	P	9.57429	P	8.90055	P	10.8871	P	8.35302	P	9.54192	P	14.4224	P	8.37959	P	9.75069	P	16.1843	P	11.0386	P	8.06961	P
1417078_at	1.60082	A	2.20014	A	2.48118	A	3.50164	A	3.01405	P	3.12047	A	2.69565	A	3.1761	A	0.47582	A	2.14046	A	1.90709	A	1.81078	P	4.8502	A	3.68332	A	1.22554	A
1417079_s_at	1.32118	A	3.11757	A	2.00694	M	3.23081	P	2.50102	A	3.3675	A	3.4335	A	2.42871	A	1.82236	A	3.86161	P	2.96174	P	2.88736	A	4.19101	A	3.7518	A	2.29493	A
1417080_a_at	14.5056	P	16.151	P	15.1289	P	18.5364	P	19.4231	P	17.6046	P	17.0792	P	17.1041	P	16.2738	P	20.3887	P	17.3221	P	18.2523	P	17.8514	P	18.4353	P	15.9562	P
1417081_a_at	22.0254	P	31.2031	P	26.0745	P	29.0565	P	29.7944	P	28.5461	P	34.4889	P	29.9876	P	26.7483	P	31.3281	P	27.7458	P	28.6551	P	28.3755	P	36.9282	P	28.5597	P
1417082_at	24.2862	P	25.1735	P	25.6947	P	31.1856	P	29.5698	P	29.9725	P	32.6195	P	32.0153	P	25.77	P	33.9353	P	33.5779	P	31.1042	P	32.6458	P	37.2689	P	33.0146	P
1417083_at	89.4412	P	92.4372	P	77.2502	P	91.3373	P	99.6248	P	92.4128	P	88.6063	P	94.1392	P	89.5028	P	107.075	P	85.011	P	95.351	P	110.635	P	99.6341	P	91.4497	P
1417084_at	13.7433	P	21.528	P	16.7488	P	18.2465	P	21.0007	P	21.7464	P	20.6238	P	15.4888	P	20.4116	P	26.0506	P	21.1055	P	19.0806	P	20.0755	P	24.5826	P	20.6286	P
1417085_at	366.782	P	456.166	P	376.706	P	404.212	P	457.542	P	415.496	P	390.773	P	424.465	P	392.897	P	421.473	P	407.881	P	407.497	P	377.435	P	397.013	P	344.21	P
1417086_at	16.5975	P	16.7218	A	12.4586	P	18.1948	P	16.2217	A	15.0317	M	18.7468	P	13.492	M	15.3224	P	16.9988	P	15.0854	P	16.6563	P	17.7486	A	19.1859	P	11.5246	A
1417087_at	8.98745	P	10.9284	P	7.38072	P	9.88273	P	11.6245	P	12.4059	P	12.4565	P	11.1633	P	10.7627	P	11.8686	P	11.3292	P	12.1667	P	10.5974	P	10.9475	P	10.5155	P
1417088_at	2.96269	A	4.14542	A	2.37925	A	3.92858	A	3.1231	A	4.30743	A	2.71568	A	3.5663	A	3.79719	A	4.51136	A	3.69947	M	4.10351	M	5.78476	A	3.93441	A	3.36106	A
1417089_a_at	0.914861	A	1.04824	A	0.77688	A	1.50973	A	0.635393	A	0.312957	A	0.377773	A	0.974386	A	1.09524	A	0.799003	A	0.948455	A	1.09692	A	1.24552	A	1.28412	A	1.21901	A
1417090_at	3.47143	P	4.91182	P	4.33793	P	4.24087	P	3.5699	P	4.93161	P	4.12629	P	6.22165	P	3.26759	P	5.06485	P	3.62754	P	3.61966	P	3.397	P	8.48736	P	4.09181	P
1417091_at	40.5915	P	42.9966	P	39.3392	P	37.4872	P	42.5663	P	43.3272	P	44.2493	P	40.8362	P	40.9115	P	44.5806	P	46.553	P	45.0922	P	39.2132	P	42.6963	P	35.9664	P
1417092_at	3.12192	A	0.376817	A	1.6539	A	0.421295	A	0.535846	A	0.500609	A	1.39025	A	0.34195	A	0.421956	A	0.685921	A	0.257371	A	1.29218	A	0.58013	A	1.3375	A	3.28016	P
1417093_a_at	3.94644	P	3.27971	P	3.9395	P	4.8756	P	3.66791	P	4.16228	P	4.78555	P	3.69912	P	3.96774	P	6.4143	P	5.83614	P	5.21402	P	4.90408	P	4.48212	P	4.39078	P
1417094_at	8.7032	P	9.32376	P	6.73593	P	8.13888	P	12.2282	P	8.00905	P	10.6009	P	8.20377	P	8.4289	P	12.5092	P	9.63158	P	8.71507	P	9.95792	P	8.82154	P	8.84778	P
1417095_a_at	2.413	P	4.424	P	1.12972	P	6.81972	P	5.91695	P	3.32261	P	2.50513	P	4.77806	P	2.50458	P	5.35201	P	3.37571	P	1.62587	P	3.17832	P	4.41366	P	1.28433	P
1417096_at	8.30729	P	9.10581	A	6.79767	A	9.16665	P	7.47694	P	9.76824	P	9.26172	P	9.23188	P	6.81321	A	11.7248	A	7.85163	A	7.37035	A	14.6661	A	9.07975	P	10.9426	P
1417097_at	7.70622	P	7.55025	P	5.35715	P	5.89474	P	6.44813	P	8.13024	P	8.91628	P	6.147	P	8.33914	P	9.57971	P	6.50838	P	8.30029	P	12.1016	P	7.40866	P	6.89317	P
1417098_s_at	6.12562	P	10.8037	P	6.56847	P	9.4365	P	8.19098	P	8.83458	P	10.1998	P	8.83392	P	11.6423	P	11.5256	P	7.71738	P	7.98448	P	12.8094	A	10.0593	P	7.86158	P
1417099_at	14.5848	P	15.0647	A	13.1086	A	14.5799	A	14.9095	M	12.8097	A	17.1355	A	14.3786	P	14.7569	P	20.3887	A	16.2085	M	16.0315	M	18.7237	A	20.126	A	15.1696	P
1417100_at	5.48776	A	4.33112	A	3.70632	A	3.49123	A	7.7583	A	4.35208	A	5.7247	A	4.06434	A	3.23168	A	3.67507	A	3.59157	A	3.02487	A	6.22319	A	4.75591	A	3.233	A
1417101_at	0.789398	A	2.23094	A	0.915792	A	1.03933	A	2.42454	A	2.20712	A	3.57242	A	2.37887	A	1.10422	A	4.31461	P	2.25896	A	1.22714	A	3.95235	A	3.94963	A	3.17913	A
1417102_a_at	70.5969	P	84.9441	P	71.636	P	79.0635	P	89.0439	P	77.3615	P	92.0224	P	77.7253	P	88.4348	P	106.246	P	82.4964	P	90.2609	P	89.0584	P	87.3338	P	82.6927	P
1417103_at	139.418	P	189.671	P	156.445	P	180.384	P	181.292	P	140.651	P	184.365	P	168.092	P	187.122	P	172.451	P	177.574	P	179.559	P	191.127	P	205.762	P	170.517	P
1417104_at	4.14861	M	3.26427	A	2.75373	P	3.91817	P	5.16825	A	2.98556	A	3.80024	P	3.26743	P	3.13294	A	4.92675	P	3.03376	A	3.82975	P	5.42024	A	5.53149	A	3.80031	A
1417105_at	15.9112	P	17.3788	P	14.0948	P	17.8013	P	21.1187	P	16.6828	P	19.6441	P	19.5558	P	18.1138	P	20.82	P	19.0497	P	22.353	P	22.1582	P	23.696	P	23.0069	P
1417106_at	5.90697	P	7.73679	P	6.69185	P	6.36249	P	6.59983	P	7.13756	P	8.91628	P	6.33778	P	5.87969	P	8.8973	P	6.10509	P	6.12147	P	5.21615	P	7.97844	P	6.79656	P
1417107_at	6.53733	P	10.1959	P	6.69185	P	5.73879	P	8.26667	P	8.84558	P	7.15256	P	6.68615	P	6.90297	P	7.80708	P	8.93417	M	9.30965	P	8.93782	P	6.50443	P	7.64679	P
1417108_at	14.0606	P	16.8156	P	13.5606	P	18.2155	P	17.5652	P	17.3445	P	20.9872	P	13.6909	P	15.8878	P	18.3344	P	15.8253	P	20.9045	P	22.5351	P	22.3318	P	15.0847	P
1417109_at	9.98034	P	8.4911	P	7.84129	P	11.8536	P	9.73628	P	10.7548	P	13.8961	P	11.8346	P	7.31587	P	15.3854	P	7.82479	P	9.40869	P	9.93692	P	8.42659	P	10.5575	P
1417110_at	59.9995	P	73.8883	P	62.9438	P	86.3338	P	76.1714	P	73.5659	P	92.606	P	85.5361	P	90.867	P	101.242	P	105.888	P	91.9552	P	101.796	P	106.961	P	95.0985	P
1417111_at	84.2462	P	87.0901	P	81.536	P	92.7784	P	90.824	P	95.0295	P	107.808	P	93.3624	P	102.355	P	122.148	P	113.226	P	107.659	P	109.434	P	123.138	P	109.149	P
1417112_at	5.53787	A	7.0219	A	3.64595	A	8.09734	P	4.45124	A	6.90553	A	8.72417	M	7.67307	M	5.5745	A	9.80295	P	8.33486	P	6.29363	P	10.566	M	6.53482	P	6.52767	A
1417113_at	12.3132	P	16.8626	P	12.6751	P	13.0978	P	14.3499	P	10.3714	P	13.4421	P	12.481	P	11.0678	P	13.1263	P	12.8913	P	11.7721	P	12.643	P	15.2955	P	11.7633	P
1417114_at	6.92342	P	7.57357	P	4.50289	P	7.69233	P	7.66092	P	6.48526	P	7.96384	P	4.13904	P	6.3285	P	8.59449	P	9.40809	P	5.88575	P	6.61788	P	8.89748	P	5.81928	P
1417115_at	0.77616	A	0.704261	A	1.55351	A	1.81259	A	0.513704	A	1.76468	A	2.24356	P	2.30412	A	0.206496	A	1.64701	A	1.36496	A	0.910442	A	3.59336	A	2.21399	A	0.791025	A
1417116_at	5.36872	P	4.47818	P	3.84444	P	5.62442	P	7.30376	P	5.30976	A	6.63903	P	4.5457	P	4.15625	P	5.87855	P	5.01088	P	5.88575	P	9.54826	A	8.63926	P	5.27781	P
1417117_at	0.334694	A	0.48325	A	0.366428	A	0.4108	A	0.425051	A	0.348288	A	0.632832	A	0.808034	A	0.978539	A	1.5864	A	0.884987	A	1.02239	A	0.765632	A	0.44436	A	0.202662	A
1417118_a_at	5.83195	A	4.1841	A	5.97924	A	2.23002	A	7.8773	A	3.0193	A	6.40603	A	5.2925	A	7.62106	M	7.01599	P	7.12646	M	6.8278	A	3.0907	A	7.89488	A	6.83106	A
1417119_at	2.96907	P	4.0758	A	5.44461	P	6.86128	P	5.75426	P	5.50973	P	4.34314	P	4.06434	P	4.12932	A	5.19129	P	6.00648	P	4.97769	P	5.45244	A	3.94963	A	4.248	M
1417120_at	6.58095	P	5.41553	A	4.33793	A	5.20846	A	8.56941	M	7.34735	M	5.66617	A	5.36717	A	6.31054	A	9.34504	A	5.2711	A	6.21209	A	6.5646	A	2.75471	A	3.88836	A
1417121_at	1.26898	A	1.35474	A	1.61204	A	1.4575	A	1.48297	A	1.68503	A	1.34922	A	1.75578	A	1.9211	A	2.2719	P	1.88904	A	1.42209	A	3.65873	A	3.04402	A	2.18843	P
1417122_at	0.908271	A	0.567006	A	0.866669	A	0.137472	A	0.0906716	A	0.110708	A	0.643368	A	0.300303	A	0.116719	A	0.128247	A	0.0740894	A	0.155986	A	0.201083	A	0.207203	A	0.123178	A
1417123_at	1.08577	A	2.46971	A	1.62878	A	1.9796	A	1.28533	A	1.25119	A	1.30815	A	1.9552	A	2.79183	A	3.00679	A	1.60002	A	2.29023	A	3.37515	A	1.7187	A	1.78399	A
1417124_at	71.8899	P	89.9891	P	70.492	P	114.726	P	103.732	P	113.296	P	115.222	P	140.617	P	111.384	P	126.703	P	117.805	P	119.513	P	124.291	P	137.943	P	134.554	P
1417125_at	343.877	P	425.685	P	362.766	P	372.209	P	359.626	P	336.615	P	375.735	P	375.378	P	397.644	P	363.165	P	375.485	P	358.103	P	336.015	P	363.043	P	350.391	P
1417126_a_at	40.7276	P	80.8433	P	59.7406	P	94.9297	P	116.583	P	85.2979	P	92.4292	P	97.3207	P	106.618	P	111.269	P	83.0876	P	103.516	P	120.569	P	91.7239	P	103.539	P
1417127_at	1.26245	A	3.48827	A	3.40485	A	3.58496	A	0.690638	A	1.53691	A	3.20483	A	2.37887	A	3.72538	A	3.80336	A	2.15073	A	2.4742	A	3.88718	A	2.78517	A	0.881294	M
1417128_at	0.570067	A	1.66179	A	0.703696	A	0.67294	A	1.65846	A	2.00317	A	1.93027	A	2.02998	A	1.63385	A	3.61669	A	1.43731	A	1.83849	A	0.439573	A	0.566639	A	1.90968	A
1417129_a_at	2.51552	A	2.67012	A	0.842146	A	2.75143	A	1.39516	A	1.23974	A	2.91568	A	1.54802	A	1.75055	A	2.99501	A	2.26798	A	3.18059	A	2.19777	A	2.83847	A	3.15894	A
1417130_s_at	13.5908	P	16.1432	P	28.3576	P	26.8339	P	13.0902	P	33.6552	P	36.1172	P	45.2455	P	60.4596	P	34.5041	P	48.3503	P	63.785	P	37.1256	P	73.2532	P	60.3719	P
1417131_at	2.90531	A	2.89378	A	2.29443	A	2.53249	A	2.95951	A	3.3675	A	3.10523	A	2.26258	A	1.84929	A	4.54605	A	2.17779	A	0.582565	A	8.44203	A	3.54635	A	1.28433	A
1417132_at	2.45786	A	3.74329	A	1.94793	A	1.72906	A	3.00314	A	3.28894	A	2.86573	A	3.35875	A	2.59435	A	3.62837	A	3.49264	A	0.657717	A	3.87631	A	2.68619	A	2.235	A
1417133_at	4.15492	P	4.71045	P	4.58111	P	5.15646	P	3.97269	P	4.92048	P	4.43175	P	3.22591	P	3.09703	P	6.57348	P	3.9242	P	3.49169	P	7.1605	P	5.67593	P	3.52304	P
1417134_at	4.46394	P	3.89019	A	2.36228	A	4.06392	A	4.11413	A	4.93161	P	4.07695	P	4.71997	P	3.23168	P	3.40615	P	2.2319	A	1.2736	A	6.11637	A	4.04092	A	3.69879	P
1417135_at	3.03278	P	3.76648	P	2.51519	P	3.17871	P	3.78767	P	4.25162	P	3.81014	P	3.69082	P	3.58176	P	3.46469	P	3.71745	P	3.05236	M	5.13014	A	4.40605	P	3.25321	P
1417136_s_at	1.11855	P	0.987012	A	1.49506	A	1.91698	P	1.53783	A	2.86177	P	2.58541	P	1.88873	P	0.646387	A	2.91248	A	1.3921	P	1.15276	A	2.40826	P	1.29937	A	0.452682	A
1417137_at	0.205041	A	0.134584	A	0.0868972	A	0.137472	A	0.146737	A	0.182595	A	0.160322	A	0.116938	A	0.134675	A	0.155368	A	0.0832917	A	0.146383	A	0.521737	A	0.145922	A	0.0870022	A
1417138_s_at	6.93587	P	13.0031	P	12.2512	P	13.9892	P	14.7589	P	13.889	P	16.6849	P	16.4994	P	11.4717	P	22.3047	P	15.3172	P	13.8328	P	17.4197	M	17.0931	P	13.0295	P
1417139_at	2.32961	P	4.56333	P	2.4217	P	1.77083	P	3.7659	P	3.05303	P	4.62842	P	3.69912	P	3.21373	P	3.62837	P	2.46631	P	3.54655	P	4.37508	P	4.57338	P	3.68526	P
1417140_a_at	6.94831	P	8.08666	P	5.261	P	8.80335	P	9.33666	P	9.98765	P	7.7227	P	7.69795	P	6.26566	P	9.19963	P	7.76213	P	5.61358	P	10.2202	P	9.11013	P	7.25929	P
1417141_at	20.6392	P	21.669	P	16.8765	P	25.3552	P	24.3349	P	23.5039	P	33.9028	P	31.585	P	21.2373	P	26.9777	P	21.0966	P	20.4243	P	33.8405	P	26.742	P	17.7322	P
1417142_at	7.89845	P	6.55596	P	5.83883	P	7.43266	P	7.11972	P	7.06023	P	10.4291	P	6.94327	P	5.00899	P	10.5714	P	7.14438	P	6.99063	P	8.91675	P	8.5709	P	7.15561	P
1417143_at	0.170577	A	0.194954	A	0.109548	A	0.253239	A	0.314005	A	0.182595	A	0.193394	A	0.158634	A	0.15263	A	0.235557	A	0.15673	A	0.203876	A	0.533434	A	0.199546	A	0.0870022	A
1417144_at	7.38345	P	8.8879	P	4.99037	P	6.04027	P	8.03956	P	3.82688	P	5.34388	P	5.45844	P	6.1759	P	10.0817	P	7.15333	P	5.57727	P	11.6741	P	7.90247	P	5.90854	P
1417145_at	5.72563	P	7.72902	P	5.38338	P	7.32878	P	6.04707	P	6.44099	P	8.22397	P	9.77074	P	4.47042	P	5.46667	P	6.44565	P	5.78597	P	6.87343	P	5.40224	P	5.14785	P
1417146_at	11.6883	P	9.9389	P	12.1431	P	14.4866	P	14.8234	P	12.7551	P	18.7001	P	14.2294	P	13.0515	P	13.9946	P	16.9836	P	17.352	P	17.7589	P	14.8404	P	12.5999	P
1417147_at	2.77768	A	2.26944	A	2.5322	A	2.55334	A	2.8504	A	4.40787	A	2.4147	A	2.37057	A	2.13654	A	4.68465	A	3.46566	A	1.7461	A	3.95235	A	2.3511	A	3.0177	A
1417148_at	0.163661	A	0.795882	A	0.318999	A	0.253239	A	0.191453	A	0.289356	A	0.226268	A	0.23365	A	0.215474	A	0.288287	A	0.248234	A	0.213432	A	0.451343	A	0.268445	A	0.141403	A
1417149_at	1.9565	A	2.40037	A	2.77079	A	4.59469	A	0.966348	A	4.6086	A	3.22473	A	3.45838	A	3.13294	A	5.09935	A	4.6159	P	2.45581	A	4.01749	A	3.56157	A	1.94279	A
1417150_at	0.170577	A	0.187399	A	0.124748	A	0.242724	A	0.425051	A	0.122744	A	0.226268	A	0.216983	A	0.233429	A	0.786477	A	0.366887	A	0.242059	A	0.983789	A	0.413779	A	0.202662	A
1417151_a_at	2.09181	A	3.98299	A	1.75451	A	1.4366	A	1.7571	A	2.35417	A	1.49263	A	1.56465	A	2.38789	A	4.61537	A	1.96125	A	1.64438	A	2.46354	A	3.23431	A	2.16183	A
1417152_at	9.8818	P	10.1959	P	8.71196	P	9.39499	P	10.125	P	9.98765	P	9.9895	P	8.02964	P	9.29059	P	11.0379	P	9.81929	P	7.47878	A	13.3809	P	10.5528	P	9.62816	P
1417153_at	3.28092	A	3.04039	A	2.95024	A	3.49123	A	2.76309	A	1.11358	A	2.76573	A	2.22935	A	1.72362	A	2.68791	A	1.6723	A	2.63958	A	1.78565	A	2.41203	A	1.36941	A
1417154_at	0.259852	A	0.521308	A	0.44597	A	0.421295	A	0.34735	A	0.383545	A	0.664423	A	0.358606	A	0.412979	A	0.773941	A	0.612638	A	0.526102	A	0.949473	A	0.650672	A	0.326882	A
1417155_at	3.17282	A	2.00774	P	1.85533	A	2.77228	A	0.369564	A	1.41135	A	1.19496	A	1.09081	A	0.386047	A	0.456955	A	2.15975	A	1.0876	A	1.24552	A	2.25969	A	0.383328	A
1417156_at	0.496459	A	3.10986	A	1.11321	A	2.02135	A	1.29632	A	2.05986	A	0.47397	A	1.29035	A	1.6518	A	0.973486	A	1.1206	A	1.65363	A	2.30864	A	2.88415	A	0.965384	A
1417157_at	19.77	P	21.0971	P	16.6303	P	19.2922	P	23.0596	P	21.1959	P	23.4791	P	20.7483	P	19.9897	P	21.5306	P	20.9276	P	21.6245	P	20.4334	P	21.0205	P	18.929	P
1417158_at	1.35377	A	4.04486	P	1.4367	A	2.09439	A	2.29338	P	2.24107	A	2.04163	P	1.51478	P	1.7685	M	3.53489	P	2.85369	P	2.02306	A	4.31015	M	2.4425	P	2.01572	A
1417159_at	0.954377	A	2.53136	A	0.646966	A	2.04222	A	3.07949	A	1.20536	A	1.23616	A	2.74431	A	1.17603	A	2.47437	A	0.685325	A	0.742103	A	2.70622	A	1.10867	A	3.233	A
1417160_s_at	2.38094	A	0.308515	A	0.43799	A	1.4575	A	0.524776	A	1.5141	A	0.967409	A	1.07418	A	0.987516	A	3.69841	A	0.71257	A	0.251589	A	3.2221	A	1.25361	A	0.637073	A
1417161_at	29.7522	P	26.4053	P	28.776	P	28.2916	P	28.2111	P	30.6262	P	29.8081	P	24.9629	P	23.8492	P	33.693	P	28.7493	P	27.6728	P	32.6056	P	27.492	P	21.2939	P
1417162_at	22.5671	P	18.3176	P	14.8838	P	26.7822	P	24.2492	P	26.2802	P	35.7698	P	28.8288	P	23.9659	P	27.829	P	23.329	P	24.7402	P	28.7591	P	33.2938	P	24.8175	P
1417163_at	2.82237	A	2.19244	A	2.26054	A	2.06309	A	2.56656	A	2.32025	A	3.0155	A	0.899533	A	1.93906	A	2.69976	A	3.01575	A	1.84773	A	1.21151	A	1.53575	A	1.24513	A
1417164_at	3.7693	P	3.93658	P	3.31031	A	4.88601	A	3.58079	P	5.2653	A	5.07968	A	4.23864	P	2.729	P	5.79857	P	1.18398	A	3.15312	A	4.31015	A	3.88876	A	2.64883	A
1417165_at	15.4431	P	21.6768	P	16.6121	P	19.2404	P	20.0671	P	18.2222	P	21.099	P	16.8805	P	20.3488	P	21.9823	P	19.8508	P	19.6592	P	22.1378	P	20.9826	P	19.0146	P
1417166_at	4.51433	P	5.245	A	4.12988	P	3.84529	P	4.78813	P	5.83158	P	5.43184	P	5.01869	P	3.41121	P	4.61537	P	6.08716	P	4.30408	P	5.13014	P	4.5886	P	4.54052	P
1417167_at	9.47501	P	8.8023	A	8.79209	A	11.1588	P	13.0471	P	12.646	A	15.4905	P	11.7932	P	11.8936	P	12.2664	A	11.3292	P	11.808	P	11.9035	A	13.9452	P	13.3114	P
1417168_a_at	2.56673	P	1.69252	A	1.17104	A	2.65761	A	2.46824	A	3.38993	P	0.811191	A	3.5912	P	2.12757	A	4.11743	P	2.11465	P	0.901103	A	1.87503	A	2.22922	A	0.643466	A
1417169_at	1.03327	A	1.0712	A	0.744321	A	1.06025	A	1.29632	A	3.50208	A	4.57928	A	5.60777	A	0.556615	A	3.45299	A	1.09343	A	3.22637	A	1.46019	A	6.55002	A	1.2778	A
1417170_at	6.65572	P	10.1959	A	6.55966	A	8.13888	A	8.22342	A	8.93353	A	9.03148	A	8.02135	A	5.96945	A	9.63554	A	8.54062	A	8.30029	A	8.58982	A	10.325	P	8.04186	A
1417171_at	0.868699	A	0.225196	A	1.38674	A	0.0636242	A	1.78997	A	1.57112	A	0.758891	A	0.957752	A	0.30525	A	0.11459	A	0.0648802	A	1.82002	A	0.249367	A	0.337304	A	1.19943	A
1417172_at	5.78818	P	8.70115	P	5.29595	P	7.02752	P	7.49859	P	7.67835	P	8.72417	P	6.39584	P	6.65164	P	10.1151	P	6.64277	P	7.62332	P	8.35754	M	9.22404	P	8.77125	P
1417173_at	3.97805	P	3.38011	P	3.98274	P	4.71955	P	5.45047	P	4.67547	P	4.43175	P	2.7277	P	3.16885	P	5.62701	P	4.62488	P	4.41342	P	5.31287	P	3.96484	P	3.54331	P
1417174_at	4.06019	P	3.80514	P	2.77079	P	5.47885	P	4.90763	A	3.64775	A	4.07695	A	2.19613	A	2.95341	M	4.16386	P	2.33109	A	3.54655	P	5.17315	A	2.98312	A	1.78399	P
1417175_at	3.92115	P	7.78344	P	3.50811	A	5.718	P	7.46612	P	6.40778	P	4.18547	P	5.32569	P	4.80254	P	5.78714	P	3.11477	P	5.42293	P	4.7963	A	7.07435	P	4.52009	P
1417176_at	2.68185	A	3.2025	M	2.62584	A	5.25006	P	4.25553	A	2.36547	A	2.73571	A	2.50346	A	2.36096	A	3.78005	A	3.02475	M	2.4742	A	9.90543	A	2.85369	A	3.22627	A
1417177_at	19.069	P	18.435	P	12.9369	P	25.6447	P	23.6277	P	22.4153	P	26.0726	P	26.1467	P	19.6666	P	30.598	P	19.0853	P	23.6314	P	26.1506	P	24.0521	P	20.1068	P
1417178_at	1.65268	A	5.61711	A	3.27595	A	3.66827	A	4.2664	A	3.87163	A	5.06988	A	3.95644	A	1.57101	A	6.92533	A	5.01088	M	4.04878	A	5.07635	A	5.44786	A	3.90869	A
1417179_at	1.37332	A	2.4543	A	0.406128	A	0.830036	A	1.28533	A	0.709956	A	2.99554	A	1.98844	A	0.215474	A	0.673305	A	0.612638	A	0.620159	A	0.498314	A	0.459648	A	1.50064	A
1417180_at	9.75242	P	11.63	P	6.25162	P	11.7603	P	11.7324	P	12.6024	P	8.98349	P	9.77074	P	9.72144	P	12.9612	P	12.5969	P	12.3012	P	13.1005	P	14.9618	P	8.57655	P
1417181_a_at	0.449458	A	2.11547	P	1.42004	P	0.882376	A	1.98708	A	1.13654	A	1.14339	A	0.882898	A	1.52613	A	2.75892	A	1.44635	A	1.22714	A	1.99767	A	1.97019	A	0.554166	M
1417182_at	10.9275	P	8.88012	P	6.58609	P	10.0799	P	7.85567	P	7.75554	P	8.07949	P	5.87324	P	7.49539	P	11.8133	P	10.6861	P	10.7936	P	9.54826	M	11.5472	P	7.68142	P
1417183_at	25.7441	P	28.6267	P	24.6767	P	29.9971	P	29.2382	P	33.0028	P	32.0872	P	28.7874	P	26.6047	P	33.4083	P	28.5451	P	32.3143	P	31.6306	P	33.4831	P	25.494	P
1417184_s_at	269.905	P	286.829	P	186.041	P	249.494	P	243.74	P	229.936	P	221.447	P	286.5	P	225.892	P	306.782	P	309.083	P	266.291	P	280.777	P	287.249	P	248.298	P
1417185_at	19.7458	P	18.8576	P	17.6249	P	30.2452	P	30.3934	P	28.5569	P	38.8557	P	49.7784	P	31.7207	P	34.4093	P	29.5751	P	27.0884	P	51.5807	P	23.3701	P	12.6984	P
1417186_at	29.8059	P	37.1001	P	27.7815	P	43.6301	P	37.3062	P	38.2683	P	44.0224	P	38.5774	P	36.8457	P	49.1793	P	44.7022	P	46.7521	P	41.8941	P	41.667	P	42.9469	P
1417187_at	1.35377	A	2.43889	A	0.224956	A	1.61419	A	1.85569	A	2.55746	A	1.83899	A	2.06321	A	2.00189	A	1.4283	A	3.24975	A	2.54772	A	0.498314	A	1.13156	A	1.87657	A
1417188_s_at	4.50174	P	3.8206	P	3.74946	P	5.12525	P	6.3506	P	4.34092	P	6.2797	P	4.79465	P	4.44349	P	5.40935	P	7.99483	P	4.85946	P	4.9687	P	5.74435	P	3.60412	P
1417189_at	23.6855	P	31.7532	P	27.5401	P	30.6069	P	31.1846	P	21.714	P	37.3778	P	26.5689	P	31.3797	P	33.9248	P	27.1773	P	26.371	P	37.0856	P	32.8167	P	36.8913	P
1417190_at	9.8202	P	10.9206	P	13.4883	P	13.2636	P	14.3069	P	14.4007	P	15.0948	P	21.2866	P	13.967	P	12.156	P	13.0787	P	13.967	P	14.2623	P	16.365	P	11.8546	P
1417191_at	94.1482	P	149.472	P	111.29	P	134.294	P	117.344	P	98.9935	P	132.141	P	158.794	P	70.6822	P	103.895	P	120.614	P	130.424	P	101.092	P	107.059	P	78.7172	P
1417192_at	18.446	P	20.1259	P	19.9229	P	21.0517	P	22.5986	P	24.1609	P	23.8965	P	24.0025	P	19.4871	P	23.2705	P	22.8933	P	21.4201	P	22.586	P	26.492	P	22.9639	P
1417193_at	112.504	P	135.425	P	108.437	P	140.482	P	151.347	P	124.138	P	142.744	P	141.344	P	139.277	P	144.911	P	140.835	P	141.709	P	147.643	P	156.323	P	144.685	P
1417194_at	3.61728	P	2.72409	P	2.94168	P	4.64672	P	3.46097	P	4.22928	P	4.70701	P	4.13904	P	3.77924	P	4.71927	P	6.13198	P	4.37697	P	6.50063	P	5.5695	P	3.31386	P
1417195_at	3.8832	P	6.11355	P	3.23302	P	3.22039	P	3.66791	P	6.02008	P	3.25459	P	3.33385	P	2.47765	P	8.5159	P	6.02441	P	5.55912	P	7.33041	P	5.82797	P	3.47577	P
1417196_s_at	2.54753	P	2.29254	P	2.22666	P	2.19873	P	3.19942	P	3.35628	P	2.90569	P	2.67787	P	1.93906	P	2.09257	P	3.07876	P	2.38224	P	1.9754	P	2.4425	P	2.76268	P
1417197_at	0.300741	A	1.05589	A	0.374356	A	0.295283	A	1.35124	A	0.418733	A	0.977791	A	1.98844	A	1.05933	A	2.47437	A	1.06626	A	1.72761	A	1.34736	A	0.421424	A	0.503341	A
1417198_at	0.12198	A	0.338859	A	0.28752	A	0.295283	A	0.767918	A	0.0986446	A	0.580054	A	0.774759	A	0.377069	A	0.248786	A	0.457996	A	0.213432	A	0.61506	A	0.833938	A	0.245918	A
1417199_at	41.9047	P	45.2182	P	32.3551	P	45.2401	P	39.953	P	32.5214	P	45.3831	P	40.8113	P	42.8233	P	47.1368	P	39.8205	P	44.6354	P	48.9011	P	40.8192	P	40.4817	P
1417200_at	48.071	P	55.0441	P	41.3071	P	58.258	P	50.0254	P	55.7593	P	56.545	P	50.4897	P	51.7806	P	55.9226	P	56.9152	P	58.8892	P	54.5706	P	56.5195	P	52.1808	P
1417201_at	4.3568	P	3.64281	A	3.36187	P	3.61621	P	3.30842	P	3.38993	A	4.8248	P	3.31724	A	3.88696	P	5.32906	P	4.40936	P	2.80481	A	5.3773	A	4.86998	A	3.37455	A
1417202_s_at	13.5847	P	12.3242	P	10.5702	P	13.9684	P	15.157	P	11.5973	P	14	P	13.5251	P	11.8846	P	12.9612	P	16.0035	P	12.6776	P	19.7584	P	17.0324	P	10.6975	P
1417203_at	71.5638	P	103.305	P	65.5107	P	98.8715	P	95.1352	P	68.028	P	88.2432	P	45.3696	P	100.345	P	84.3306	P	70.1899	P	69.757	P	86.1427	P	78.3404	P	74.5916	P
1417204_at	69.175	P	63.2481	P	63.1831	P	86.5191	P	73.6987	P	68.5442	P	77.6	P	77.8328	P	71.5079	P	82.329	P	80.4314	P	86.4883	P	78.1318	P	83.782	P	74.7556	P
1417205_at	23.5173	P	22.7113	P	21.7886	P	24.7036	P	21.2045	P	22.178	P	24.777	P	27.3967	P	22.2785	P	28.5197	P	23.4891	P	27.177	P	25.6541	P	25.8556	P	25.6668	P
1417206_at	19.1295	A	14.5178	A	18.3196	A	22.6141	A	23.0703	A	23.5254	A	28.4082	M	22.4127	A	21.9644	A	26.9458	M	23.8892	A	22.9746	A	22.6471	A	22.1423	A	21.4228	A
1417207_at	1.00042	A	1.55427	A	1.48672	A	1.48884	A	1.9214	A	0.814119	A	2.21331	A	1.7724	A	0.978539	A	3.01857	A	0.884987	A	1.43136	A	3.06878	A	1.86351	A	1.23206	A
1417208_at	88.2374	P	93.4672	P	79.3728	P	104.294	P	107.192	P	103.591	P	97.5353	P	89.6106	P	96.97	P	105.085	P	101.694	P	102.519	P	97.679	P	101.424	P	87.6633	P
1417209_at	9.9126	P	17.4805	P	11.3781	P	15.2637	P	15.0386	P	14.085	P	16.1492	P	13.5086	P	12.8361	P	15.1777	P	12.9181	P	13.609	P	10.6602	P	14.3928	P	14.017	P
1417210_at	12.1111	P	15.2757	P	13.208	P	13.5539	P	17.9304	P	16.4332	P	15.5376	P	12.2739	P	12.3604	P	15.5055	P	13.6229	P	15.8797	P	14.252	P	19.1328	P	15.4813	P
1417211_a_at	20.1625	P	20.8386	P	20.8136	P	25.2621	P	24.0885	P	25.7211	P	25.4158	P	24.996	P	28.6063	P	35.8505	P	24.4226	P	21.5623	P	33.2685	P	28.8783	P	19.9925	P
1417212_at	13.1388	P	16.2292	P	13.7235	P	15.9474	P	19.0903	P	16.4766	P	21.2573	P	14.4366	P	17.3688	P	21.0893	P	19.744	P	17.3877	P	18.1184	P	20.0729	P	12.3677	P
1417213_a_at	8.20204	P	7.57357	P	6.86824	P	6.96518	P	7.1522	A	7.85476	A	8.57999	P	6.74421	P	8.393	M	8.75156	P	8.14696	P	5.27761	P	10.3984	A	7.91767	P	6.27978	A
1417214_at	1.51643	A	2.19244	A	0.711814	A	1.81259	A	1.0214	A	1.19389	A	1.36974	A	1.43998	A	0.987516	A	2.37919	A	0.639901	A	0.676484	A	1.95311	A	2.9755	A	1.67837	A
1417215_at	0.184384	A	0.422407	A	0.20165	A	0.200648	A	0.247222	A	0.122744	A	0.104625	A	0.100254	A	0.233429	A	0.61006	A	0.621726	A	0.136769	A	0.719429	A	0.383193	A	1.29087	A
1417216_at	4.65283	P	3.25655	A	2.26054	A	5.75958	P	3.31932	P	3.12047	A	4.47111	P	2.89378	A	2.81876	A	5.04185	P	3.06976	P	2.97904	P	6.20183	P	4.83196	P	3.74615	A
1417217_at	2.7202	A	3.85153	A	2.60029	P	2.59505	A	2.78492	M	1.01014	A	3.96832	M	2.76922	P	3.34837	M	3.80336	P	3.70846	M	3.80236	M	5.79546	A	3.71376	A	2.92366	A
1417218_at	1.67212	A	2.33875	A	0.711814	A	0.400303	A	2.04181	A	2.55746	A	1.42099	A	1.0326	A	2.50458	A	0.886442	A	0.430676	A	2.10603	A	1.01806	A	2.21399	A	1.20596	A
1417219_s_at	2.16902	P	6.66466	P	3.70632	P	2.83482	P	4.78813	P	4.68661	M	5.0013	P	4.42952	P	5.29624	P	8.95332	P	3.33073	P	4.70479	A	3.47341	A	4.98405	P	4.34997	P
1417220_at	202.955	P	240.143	P	191.352	P	215.257	P	229.228	P	199.27	P	223.924	P	206.944	P	238.178	P	234.468	P	219.223	P	208.933	P	216.293	P	230.513	P	216.673	P
1417221_at	1.07921	A	1.53124	P	1.57023	P	1.92742	P	1.3073	P	1.13654	P	1.13307	P	1.37348	P	1.22989	M	2.20025	P	1.63616	M	1.50551	P	1.61761	A	0.994221	A	1.01076	P
1417222_a_at	10.1281	P	11.6534	P	9.55011	P	12.0195	P	12.4114	P	9.10939	P	16.7882	P	11.1799	P	9.46114	P	13.3574	P	9.70309	P	10.9193	P	9.21165	P	16.2361	P	11.0688	P
1417223_at	7.48901	P	6.01269	P	3.71495	P	4.6155	P	5.62408	P	6.76182	P	5.64666	P	5.3091	P	3.89593	P	6.80058	P	5.54021	P	6.34799	P	5.1624	A	4.5886	P	3.90869	P
1417224_a_at	1.72392	A	2.28484	A	1.9985	A	3.25164	A	2.66484	A	3.17665	A	3.12516	A	2.38718	P	0.296272	A	3.67507	A	2.57445	M	1.83849	P	3.397	A	3.37892	A	2.14853	A
1417225_at	20.2772	P	16.7922	A	15.0018	P	26.7408	P	19.5949	P	23.6009	P	23.4791	P	21.2121	P	24.5763	P	29.0081	P	24.2537	P	22.1931	P	33.2484	P	28.7647	P	26.6685	P
1417226_at	8.233	P	8.65447	P	6.65659	P	8.35693	P	9.79027	P	8.7686	P	9.30007	P	7.42428	P	8.56354	P	10.827	P	9.95336	P	7.60526	P	9.7059	P	11.0159	P	7.5637	P
1417227_at	37.4812	P	52.8269	P	40.2709	P	47.0873	P	52.3145	P	41.5181	P	48.5437	P	35.1766	P	46.7275	P	47.6245	P	41.8852	P	40.7668	P	56.846	P	51.3755	P	40.584	P
1417228_at	5.86946	A	7.51916	A	3.4995	A	7.23529	A	8.72074	A	8.03109	A	6.40603	A	2.86057	A	6.35542	A	7.76198	A	4.00509	A	8.11083	A	2.21996	A	2.51865	A	1.10822	A
1417229_at	2.95632	A	4.53237	A	3.52533	A	2.67846	A	3.53722	A	1.78742	A	4.70701	A	0.68324	A	1.93906	A	2.403	A	4.63386	A	1.02239	A	4.28849	A	2.83847	A	3.03786	A
1417230_at	1.76274	A	2.29254	A	1.03078	A	0.987024	A	3.17762	A	1.71917	A	2.03151	A	1.87211	A	1.41841	A	2.73526	P	1.35592	A	1.35716	A	1.95311	A	3.44742	A	1.31049	A
1417231_at	32.7272	P	36.3292	P	26.5844	P	39.1187	P	43.1421	P	33.9439	P	34.3974	P	38.8008	P	27.5831	P	46.5347	P	33.4626	P	31.6166	P	40.3003	P	41.72	P	26.2504	P
1417232_at	16.9191	P	16.8626	P	18.8504	P	16.3307	P	17.361	P	14.3136	P	15.3021	P	15.0662	P	12.0641	P	22.5302	P	16.2887	P	16.1029	P	20.1778	P	15.9555	P	12.621	P
1417233_at	18.0404	P	23.3541	P	15.9654	P	19.6441	P	19.348	P	20.9692	P	22.792	P	22.2057	P	20.3667	P	26.1039	P	24.1292	P	22.9923	P	26.7075	P	23.6202	P	19.4926	P
1417234_at	0.128952	A	0.0819321	A	0.101977	A	0.169071	A	0.135542	A	0.134755	A	0.127005	A	0.0752205	A	0.206496	A	0.155368	A	0.120045	A	0.127145	A	0.392372	A	0.145922	A	0.0572222	A
1417235_at	27.3134	P	25.6363	P	23.614	P	31.5989	P	31.7406	P	30.519	P	34.4614	P	27.2477	P	28.0318	P	38.0964	P	28.9447	P	32.1553	P	40.37	P	36.3983	P	20.7501	P
1417236_at	16.2636	P	22.3429	P	15.0563	P	20.0995	P	20.7968	P	21.9514	P	24.5825	P	20.8808	P	19.4512	P	26.2212	P	22.4754	P	22.051	P	22.5555	P	23.9082	P	17.4619	P
1417237_at	6.31285	P	5.73344	P	5.17364	A	5.90513	P	4.78813	P	5.57635	A	6.47402	P	4.87763	P	5.84378	P	3.24199	P	4.62488	P	4.76849	P	9.77943	A	8.98862	P	5.52434	M
1417238_at	4.77864	A	0.872296	A	2.04913	A	4.27209	A	3.72235	A	1.52551	A	4.48094	A	3.12628	A	2.9175	A	1.46485	A	3.96914	A	2.19816	A	1.58392	A	1.16208	A	2.42161	A
1417239_at	11.6516	P	15.4945	P	11.459	P	15.0565	P	15.0494	P	13.0388	P	14.2551	P	12.7628	P	13.3118	P	19.8707	P	14.3989	P	12.8389	P	15.8336	P	14.2107	P	13.0788	P
1417240_at	19.8848	P	18.7011	P	12.5308	P	16.2271	P	16.2324	P	14.9012	P	16.7788	P	12.9202	P	13.4016	P	18.4211	P	13.0074	P	12.8837	P	18.2005	P	13.0347	P	11.5457	P
1417241_at	8.54243	P	9.37825	P	6.86824	P	7.59885	P	9.21782	P	9.66948	P	9.74074	P	9.18213	P	6.24771	P	12.2223	P	8.20064	P	9.52571	P	8.67423	P	9.89225	P	7.3077	P
1417242_at	22.4407	P	17.4335	P	23.5125	P	24.9622	P	26.7554	P	25.6459	P	27.1812	P	22.686	P	19.7384	P	23.6349	P	26.8663	P	16.1654	P	27.3246	P	24.5295	P	20.0996	P
1417243_at	11.1178	P	10.5855	P	9.30016	P	11.5114	P	12.2713	P	12.4932	P	14.359	P	12.0915	P	10.5293	P	11.6584	P	12.338	P	13.1166	P	14.2934	P	8.92786	P	7.96557	P
1417244_a_at	12.4723	P	11.7158	A	10.2029	P	11.6981	P	10.8696	P	12.4168	A	13.3285	P	10.2764	P	10.3767	A	11.0601	A	10.2393	A	10.4701	P	17.2552	A	10.4693	M	8.139	P
1417245_at	11.4246	P	9.07467	P	8.07196	P	8.61648	P	9.60669	P	8.17429	P	9.32883	P	8.12914	P	10.646	P	10.5825	P	10.9004	P	12.6328	P	5.9239	P	8.0544	P	10.9917	P
1417246_at	477.559	P	541.216	P	437.728	P	495.205	P	490.688	P	499.826	P	464.37	P	496.432	P	462.51	P	490.55	P	502.754	P	485.732	P	490.562	P	458.288	P	495.426	P
1417247_at	6.51863	P	6.14459	P	4.92062	P	6.20658	P	6.784	P	5.72064	P	7.21061	P	5.5414	P	6.27464	P	7.66045	P	7.63681	P	7.37939	P	8.46315	P	8.60888	P	7.20399	P
1417248_at	5.24961	P	5.85754	P	3.05296	P	4.6155	P	5.75426	P	5.42087	P	6.59051	P	3.95644	A	4.67687	P	4.96129	P	5.44154	P	4.76849	P	5.13014	A	8.13796	P	3.48927	P
1417249_at	1.02013	A	1.16311	A	1.47004	A	1.24848	A	0.889227	A	1.34276	A	1.06071	A	1.24047	A	1.4992	A	1.3795	A	1.07532	A	1.50551	A	1.89735	A	1.26886	A	0.503341	A
1417250_at	10.3619	P	10.2427	P	6.48921	P	8.53343	P	8.58022	P	12.0782	P	11.3159	P	8.90854	P	8.41992	P	11.3594	P	9.93548	P	9.30965	P	13.8686	P	11.2891	P	7.32153	P
1417251_at	11.8477	P	15.0959	P	12.9821	P	12.3514	P	17.7908	P	16.4007	P	17.2668	P	13.84	P	13.4734	P	13.9507	P	19.3257	P	13.233	P	12.0182	P	15.3486	P	11.8476	P
1417252_at	8.833	P	8.82564	P	6.55086	P	7.56769	P	7.80157	P	8.99949	P	12.7316	P	10.6908	P	10.26	P	12.8731	P	11.3024	P	8.23714	P	11.5906	P	10.1124	P	9.73284	P
1417253_at	3.4397	P	4.73368	P	3.38766	P	6.31052	P	6.03623	P	5.44309	P	6.04623	P	5.27591	P	5.86174	P	5.58122	P	5.04677	P	6.32081	P	4.59127	P	6.21562	P	6.13532	P
1417254_at	2.00164	P	4.06806	P	1.38674	M	2.67846	P	3.19942	P	2.72661	P	3.02547	P	2.45363	P	1.28375	A	2.45059	P	3.05176	P	1.18996	P	6.43665	P	3.40176	P	1.62565	P
1417255_at	5.09276	P	4.81113	P	4.75511	P	4.57388	A	5.63493	M	4.35208	P	4.9719	P	3.65761	P	4.64994	A	6.23216	A	4.82239	A	4.18558	P	5.80617	A	6.018	P	3.88836	P
1417256_at	0.623429	A	0.36163	A	0.606556	A	0.0530547	A	1.15343	A	0.33652	A	0.580054	A	0.550091	A	0.34116	A	0.571969	A	0.72165	A	0.50726	A	0.427791	A	0.115261	A	0.178075	A
1417257_at	2.09825	A	2.98637	P	1.62878	A	2.41778	A	3.45008	M	2.83926	A	2.01128	A	3.03495	A	4.01263	A	3.35929	A	2.84469	M	2.87819	P	7.8393	M	5.79756	A	2.72917	A
1417258_at	53.4164	P	50.7287	P	41.6747	P	62.2272	P	63.2907	P	63.3566	P	66.4398	P	62.0342	P	50.0304	P	67.9754	P	63.316	P	64.1694	P	69.2698	P	57.7069	P	71.9768	P
1417259_a_at	14.2557	P	14.0102	P	15.3197	P	15.1394	P	16.8344	P	15.1839	P	21.4156	P	15.7124	P	19.3884	P	24.0204	P	16.7342	P	16.3261	P	18.5802	P	18.2078	P	17.0637	P
1417260_at	21.7303	P	20.7524	P	16.0383	P	26.5857	P	21.5156	P	19.9968	P	26.5902	P	19.092	P	20.8334	P	33.8721	P	27.1328	P	23.6048	P	25.5122	P	20.9978	P	19.8567	P
1417261_at	3.76297	P	5.14425	P	4.80735	P	3.20997	P	4.78813	P	6.29706	P	6.25053	P	3.87344	P	7.21713	P	6.36879	P	5.97062	P	5.68617	P	6.00947	A	8.4114	P	4.26159	P
1417262_at	0.058608	A	0.0519562	A	0.0496604	A	0.15854	A	0.469396	A	0.80256	A	0.334752	A	0.0334691	A	0.0628505	A	1.22032	A	0.0648802	A	0.289656	A	1.18881	A	0.092254	A	0.0631449	A
1417263_at	1.53592	A	1.83086	A	1.79649	A	1.91698	A	0.413959	A	1.09061	A	1.69668	A	1.78071	A	2.07371	A	1.31838	A	2.64653	A	0.760835	A	7.61682	A	1.44426	A	1.99582	A
1417264_at	8.48676	P	10.8505	P	7.60202	P	12.7246	P	9.06656	P	12.1328	P	8.39724	P	7.49892	P	7.7916	P	14.5758	P	12.1238	P	8.6069	P	14.3141	P	11.0842	P	10.0471	P
1417265_s_at	4.96718	P	5.2295	P	5.77744	P	8.07657	P	6.52399	P	6.55165	P	8.12766	P	6.52026	P	7.08249	P	7.3442	P	5.79131	P	6.49289	P	6.3513	P	5.77475	P	7.61909	P
1417266_at	6.10689	P	5.49305	P	6.62134	P	8.63725	P	6.4373	P	7.13756	P	6.54198	P	7.24183	P	4.82049	P	7.42332	P	6.12301	P	5.55912	P	8.71643	P	5.3034	P	5.1205	P
1417267_s_at	8.25158	A	9.27705	A	6.53324	A	15.5434	P	12.142	P	11.5536	A	9.38635	M	14.1714	P	10.628	P	17.5423	P	9.68521	P	12.7852	P	16.7613	A	11.8052	A	12.7336	A
1417268_at	4.33788	A	2.57761	A	2.74519	A	6.12343	A	2.6976	A	4.28511	A	5.43184	A	4.45442	A	4.67687	A	5.16831	A	5.77337	A	4.09438	A	6.5646	A	5.55429	A	5.10683	P
1417269_at	17.004	P	18.5524	P	14.0495	P	19.1472	P	19.5305	P	17.8756	P	19.8775	P	16.5988	P	15.466	P	18.995	P	20.2691	P	18.6799	P	21.1688	P	20.6415	P	17.7963	P
1417270_at	1.96295	P	1.42379	A	1.38674	P	0.92424	A	1.83379	P	2.05986	P	1.77805	P	0.866262	A	1.9211	P	1.96061	P	1.65423	P	1.44991	P	2.0422	P	2.13019	P	1.01076	P
1417271_a_at	19.2504	P	13.9789	P	14.267	P	14.4555	P	13.7148	P	16.1292	P	17.4169	P	12.4976	P	15.08	P	17.9548	P	12.8824	P	12.4805	P	13.3809	A	11.0159	P	12.7689	P
1417272_at	8.56717	P	13.0343	P	7.11548	P	10.8372	P	11.9156	P	8.99949	P	10.868	P	10.1023	P	9.14698	P	12.1891	P	9.67628	P	8.34539	P	13.9204	P	11.7445	P	6.51389	P
1417273_at	3.95276	P	3.65054	P	5.75114	P	8.9902	P	5.05967	P	6.35242	P	13.4799	P	4.5457	P	10.9511	P	6.50528	P	6.03337	P	15.7726	P	10.3041	P	14.7342	P	10.4106	P
1417274_at	17.5436	P	14.1039	A	17.5792	P	18.9505	P	19.2299	P	17.7239	P	21.2946	P	18.3217	P	18.7511	P	22.5624	P	17.0994	P	18.2879	P	19.3386	M	19.982	A	12.8745	P
1417275_at	2.18188	A	0.452821	A	1.24555	A	1.34255	A	1.6146	A	1.68503	A	1.69668	A	1.30697	A	1.78645	A	2.16438	A	0.366887	A	2.35465	A	1.39253	A	2.45773	A	0.874836	A
1417276_at	1.18402	A	0.202511	A	0.140016	A	1.21711	A	0.291759	A	1.36563	A	1.43123	A	1.3901	A	0.960585	A	0.61006	A	1.55483	A	1.78307	M	1.08648	A	0.375546	A	0.314379	A
1417277_at	1.80801	A	1.35474	A	2.45568	A	2.04222	A	1.0214	A	3.73734	A	2.01128	A	2.18782	A	3.41121	A	1.19575	A	1.6452	A	2.34544	A	1.50523	A	0.643034	A	0.630683	A
1417278_a_at	1.88553	A	3.55008	A	1.9395	A	3.24123	M	2.90496	P	3.93874	A	3.61208	A	2.26258	A	1.28375	A	4.17547	A	2.52038	A	2.49258	A	4.0392	A	3.39414	M	1.14077	A
1417279_at	9.28378	P	9.61961	P	9.04153	P	11.304	P	10.6106	P	11.0942	P	13.5083	P	8.46911	P	10.2331	P	13.7201	P	9.31868	P	10.0565	P	14.138	P	10.5983	P	11.7071	P
1417280_at	5.72563	P	3.03267	A	6.65659	P	7.7858	P	6.20969	P	7.21487	P	7.35567	P	4.70337	P	7.27996	P	8.2687	P	7.75318	P	7.36131	P	9.94742	P	11.4941	P	7.72299	P
1417281_a_at	0.184384	A	0.316099	A	0.109548	A	0.169071	A	0.169108	A	0.33652	A	0.204373	A	0.125278	A	0.134675	A	0.405423	A	0.175052	A	0.117509	A	0.603425	A	0.237828	A	0.111075	A
1417282_at	3.62996	A	1.71557	A	0.997877	A	0.494736	A	2.88314	A	1.23974	A	4.16575	A	0.566737	A	0.924677	A	4.23347	A	0.612638	A	3.70189	A	1.62883	A	1.39851	A	0.503341	A
1417283_at	1.38635	A	2.53136	A	1.42837	A	0.976561	A	3.15581	A	2.47844	A	1.30815	A	2.59482	A	1.47227	A	1.25713	A	2.12367	A	2.06917	A	5.35583	A	2.72426	A	1.42842	A
1417284_at	14.5238	A	13.9711	A	12.4496	M	16.5896	A	14.7481	A	12.1656	A	14.6799	A	13.26	A	13.8144	A	16.6397	A	17.2954	A	13.5464	A	18.7237	A	15.5762	A	13.3889	A
1417285_a_at	26.2895	P	41.3191	P	34.3186	P	30.8239	P	34.7434	P	31.2475	P	39.4481	P	32.4126	P	32.5285	P	39.918	P	33.7642	P	33.0736	P	34.2518	P	38.079	P	36.2212	P
1417286_at	22.8559	P	40.453	P	29.7159	P	38.6747	P	37.0287	P	25.4523	P	39.4663	P	35.0773	P	39.2152	P	45.0175	P	33.0988	P	37.0335	P	36.1452	P	38.0941	P	41.3955	P
1417287_at	45.6663	P	35.1257	P	41.4391	P	39.4181	P	38.0535	P	46.006	P	43.5957	P	43.6159	P	41.3962	P	46.8773	P	33.9949	P	44.6178	P	40.1607	P	38.5559	P	34.7439	P
1417288_at	5.58795	A	6.4007	A	4.12988	A	4.27209	A	4.28815	A	5.62075	P	6.52256	P	5.24272	A	4.43451	A	7.31028	P	5.43257	P	4.97769	A	7.55321	A	5.10571	A	3.6244	A
1417289_at	3.70598	P	4.21505	P	2.62584	A	3.75158	P	3.75501	P	3.47966	P	3.95844	P	3.07646	P	2.35198	P	4.36094	P	3.62754	P	4.42253	P	5.76334	P	4.32238	P	3.42852	P
1417290_at	226.798	P	128.87	P	147.281	P	169.005	P	158.17	P	138.595	P	138.257	P	164.079	P	127.664	P	149.5	P	166.707	P	134.631	P	158.101	P	129.82	P	124.243	P
1417291_at	19.9814	P	43.611	P	24.2514	P	39.2426	P	36.4628	P	43.3485	P	36.2086	P	31.1298	P	31.5412	P	46.6386	P	21.7016	P	42.4732	P	54.2453	P	46.0564	P	16.2896	P
1417292_at	20.4823	P	22.6956	P	13.8774	P	18.464	P	16.6732	P	25.8179	P	21.2853	P	25.0788	P	15.2416	P	19.579	P	21.2657	P	25.9723	P	22.6777	P	18.549	P	11.974	P
1417293_at	29.1729	P	24.844	P	22.6453	P	23.2452	P	27.9756	P	29.0825	P	27.6243	P	27.6782	P	21.2822	P	32.786	P	27.7724	P	25.7774	P	29.5863	P	27.0678	P	15.8924	P
1417294_at	66.3463	P	67.6971	P	64.0448	P	77.6627	P	80.8707	P	76.815	P	84.3962	P	72.2117	P	77.2968	P	98.7855	P	76.3358	P	78.9701	P	92.5218	P	88.3841	P	71.0538	P
1417295_at	15.1267	P	13.3621	P	10.8931	P	15.5538	P	15.4474	P	13.9216	P	15.9329	P	14.2709	P	15.089	P	15.1996	P	15.0854	P	14.7719	P	16.6274	P	16.1678	P	16.8363	P
1417296_at	13.4565	P	12.9328	P	10.6868	P	8.96944	P	15.4151	P	14.3681	P	14.3401	P	11.0721	P	12.6117	P	13.1484	P	13.9797	P	10.9014	P	10.2307	P	14.7569	P	11.2931	P
1417297_at	0.769539	A	0.49086	A	0.224956	A	0.505224	A	0.436141	A	1.77605	A	0.558896	A	0.416897	A	0.404002	A	0.81152	A	0.476204	A	1.39427	A	2.45248	A	1.27649	A	0.440045	A
1417298_at	86.4191	P	96.9305	P	70.5208	P	78.6618	P	81.8251	P	65.0762	P	81.8578	P	64.5974	P	82.0805	P	81.2666	P	67.7076	P	65.1827	P	74.6658	P	69.9647	P	67.4028	P
1417299_at	1.94361	P	3.41874	P	2.89038	P	3.43915	P	3.22123	P	3.81569	P	3.18492	P	2.33734	P	3.06113	P	2.77075	P	3.33073	P	2.4742	P	6.47931	P	5.20456	P	2.48837	P
1417300_at	1.22978	A	1.36241	A	0.558194	A	0.651985	A	0.336238	A	1.04464	A	0.31317	A	0.425223	A	0.26934	A	1.59853	A	0.35777	A	1.0876	A	3.78933	A	0.879739	A	0.694678	A
1417301_at	0.259852	A	1.88468	A	1.62878	A	2.94947	A	0.977361	A	4.08407	A	3.11519	A	0.76644	A	2.70207	A	3.03035	A	1.78069	A	1.42209	A	1.17746	A	1.29937	A	1.37597	A
1417302_at	1.36029	A	1.54659	A	2.50669	A	5.02124	A	5.83019	A	3.75973	A	1.76788	A	4.86104	A	1.43636	A	6.982	A	4.14886	A	1.82002	A	3.72405	A	4.36042	A	4.88141	A
1417303_at	4.36941	A	5.12876	A	5.51462	P	9.68557	P	3.1231	A	6.34135	P	7.08481	P	9.19871	P	4.34475	P	14.5977	P	4.99293	P	8.05668	P	10.1363	P	6.22322	A	2.75597	P
1417304_at	2.28468	A	0.910522	A	1.06372	A	2.37606	A	3.27573	A	1.31988	A	1.75772	A	1.52309	A	2.93546	A	0.597375	A	2.42124	A	0.629552	A	1.32476	A	1.45189	A	0.726749	A
1417305_at	1.82093	A	2.33105	A	2.29443	A	0.830036	A	1.9214	A	2.33156	A	2.54528	A	2.07982	A	3.30349	A	2.74709	A	2.47532	A	1.51477	A	4.02835	A	2.61004	A	2.75597	A
1417306_at	7.06027	A	10.3673	A	8.71196	A	11.8122	A	9.61749	A	10.1631	A	10.4673	A	7.49892	A	7.08249	A	11.0823	A	11.0612	A	8.76013	A	13.3186	A	12.7918	A	7.98638	A
1417307_at	6.41265	P	11.0843	P	4.6072	P	9.09399	P	8.67751	P	6.25276	P	7.55858	P	7.16719	P	7.49539	P	9.15487	P	7.16228	P	10.7846	P	12.9758	P	10.4617	P	8.02799	P
1417308_at	2.18188	P	4.37756	P	2.29443	P	6.54955	P	3.77679	P	4.48595	P	4.64807	P	4.28013	P	4.63199	P	5.27168	P	4.95703	P	4.40431	P	6.21251	M	3.13536	P	5.25728	P
1417309_at	5.00486	P	6.16787	A	4.15586	P	5.43725	P	4.24465	M	5.86485	M	6.23108	A	4.62869	P	4.7038	P	10.4491	P	6.41877	P	4.65018	P	8.35754	A	4.7407	P	3.01098	A
1417310_at	6.66817	A	6.93646	A	6.80649	A	9.09399	A	7.20633	A	6.85026	A	7.63583	P	6.21336	A	6.82218	M	11.2042	P	7.34137	A	6.40233	A	7.48958	A	8.74559	A	8.52095	A
1417311_at	47.1696	P	36.7068	P	41.5333	P	54.3497	P	42.4809	P	48.8725	P	47.0413	P	48.7445	P	33.7582	P	45.267	P	43.6748	P	43.1502	P	48.0794	P	35.4367	P	38.8019	P
1417312_at	0.762916	A	0.673741	A	0.542107	A	0.326801	A	0.34735	A	0.265716	A	0.821637	A	0.19198	A	0.834906	A	0.736278	A	0.494407	A	1.14345	A	0.568469	A	0.643034	A	0.402205	A
1417313_at	7.89845	P	13.0577	P	9.95232	P	10.0903	P	14.9633	P	9.94378	P	9.37676	P	9.53033	P	11.6513	P	9.38976	P	9.43491	P	8.92234	P	13.0901	P	9.39869	P	8.29865	P
1417314_at	165.922	P	137.404	P	132.508	P	164.074	P	172.411	P	177.06	P	186.428	P	176.25	P	168.652	P	193.199	P	183.414	P	173.273	P	176.527	P	179.435	P	196.015	P
1417315_at	8.18966	P	4.12995	P	4.3119	P	6.90284	P	6.70817	P	7.45772	P	9.40551	P	6.57003	P	5.46678	P	9.78064	P	7.50253	P	9.02144	P	6.7031	A	8.74559	P	4.74496	P
1417316_at	26.4213	P	33.2858	P	29.2691	P	34.6365	P	32.7881	P	29.1898	P	39.0744	P	25.1698	P	30.7155	P	38.3689	P	24.2537	P	30.132	P	31.9825	P	33.1802	P	27.2311	P
1417317_s_at	164.119	P	166.378	P	165.469	P	187.11	P	206.966	P	197.353	P	203.731	P	197.475	P	194.876	P	222.047	P	193.748	P	203.966	P	198.934	P	204.103	P	239.439	P
1417318_at	0.114997	A	0.157202	A	0.0277791	A	0.179599	A	0.280631	A	0.301161	A	0.160322	A	0.216983	A	0.0718286	A	0.301398	A	0.0924878	A	0.184744	A	0.521737	A	0.153585	A	0.141403	A
1417319_at	5.83195	P	9.17586	P	5.98802	P	6.80933	P	7.01143	P	9.20828	P	8.74339	P	8.0711	P	6.81321	P	8.31367	P	9.59582	P	7.19861	P	8.47371	P	10.3022	P	6.90697	P
1417320_at	57.4697	P	64.1804	P	52.4499	P	68.4523	P	64.1834	P	57.1345	P	69.9524	P	60.9593	P	63.2239	P	76.2494	P	61.6543	P	64.3703	P	64.6814	P	67.946	P	62.1718	P
1417321_at	8.233	P	8.4522	P	8.76537	P	10.1318	P	9.153	P	8.46055	P	11.2873	P	10.094	P	8.99439	P	9.59087	P	9.30974	P	9.88564	P	11.1101	P	8.0544	P	9.48866	P
1417322_at	4.87294	P	10.7102	A	6.60372	A	6.81972	A	6.29641	A	6.67334	A	7.89635	A	7.23354	M	7.21713	A	9.6802	A	9.35444	A	10.1195	A	8.84297	A	7.02116	A	6.79656	A
1417323_at	2.78407	A	2.40037	A	1.08021	A	1.17529	A	1.62557	A	1.66226	A	2.2234	A	2.17121	A	1.19399	A	2.1883	A	1.06626	A	2.40064	A	4.47241	A	3.05163	A	2.05554	A
1417324_at	5.91947	P	6.92092	A	7.42496	P	6.97557	A	3.59168	A	7.73349	P	6.34773	P	4.91912	P	4.87435	P	8.60571	A	6.84881	P	5.92202	P	5.9346	A	8.0468	M	5.04532	A
1417325_at	0.382066	A	0.217633	A	0.0868972	A	0.21117	A	0.845132	A	0.182595	A	0.226268	A	0.200315	A	0.251385	A	0.392494	A	0.193362	A	0.365564	A	0.427791	A	0.36025	A	0.111075	A
1417326_a_at	15.3518	P	14.7131	P	13.4521	P	17.325	P	17.909	P	14.2919	P	15.7447	P	14.8508	P	15.3762	P	18.3669	P	15.6381	P	15.4511	P	20.8421	P	21.0129	P	15.9775	P
1417327_at	3.64263	P	3.34922	P	3.38766	P	3.91817	P	4.01622	P	3.27771	P	4.42191	P	3.64931	P	3.70743	P	3.89654	P	1.93417	P	3.08901	P	3.73494	A	4.0257	P	2.42161	P
1417328_at	2.36811	P	4.49366	P	3.13865	P	3.70993	P	5.11397	M	5.25419	P	3.9782	P	3.71572	P	4.04853	P	5.24871	P	4.64284	P	5.45018	P	8.49483	A	5.40224	P	3.8274	P
1417329_at	8.48676	P	9.86102	P	7.08014	P	10.4015	P	9.67148	P	11.0613	P	10.5055	P	8.1789	P	11.3551	P	11.1821	P	11.5256	P	9.11152	P	10.6812	P	9.19366	P	10.9636	P
1417330_at	3.96541	P	3.90565	P	4.79864	P	4.50105	P	4.80986	P	3.53571	P	5.35365	M	3.92324	M	3.69845	P	4.83459	P	5.2711	P	3.10733	M	7.18175	P	6.46643	P	3.55682	P
1417331_a_at	2.21402	P	2.59302	A	1.7713	A	1.99004	P	2.51194	A	3.10923	M	2.18305	A	2.04659	A	1.83134	P	2.81803	A	2.70058	A	2.00462	P	3.64784	A	3.52352	M	1.92954	P
1417332_at	0.246183	A	0.172295	A	0.193902	A	0.442283	A	0.202617	A	0.289356	A	0.160322	A	0.150296	A	0.179563	A	0.723704	A	0.193362	A	0.213432	A	0.638306	A	0.268445	A	0.147496	A
1417333_at	0.170577	A	0.111995	A	0.0793923	A	0.105847	A	0.146737	A	0.122744	A	0.104625	A	0.0835661	A	0.188541	A	0.222293	A	0.101679	A	0.0885234	A	0.368694	A	0.145922	A	0.0990151	A
1417334_at	2.70103	A	1.91544	A	1.39506	A	3.08494	A	1.93235	A	2.88429	A	3.27448	A	2.90209	A	0.951608	A	1.80412	A	4.60693	A	2.59366	A	3.42976	A	3.72137	A	2.9841	A
1417335_at	1.56838	A	2.08468	A	0.582357	A	1.57241	A	2.05275	A	0.698364	A	0.748416	A	0.400243	A	0.448888	A	0.559246	A	0.439784	A	0.441225	A	1.90851	A	0.719409	A	0.746013	A
1417336_a_at	0.483043	A	1.69252	A	0.271828	A	1.90654	A	2.56656	A	0.779431	A	1.66613	A	1.1989	A	1.68771	A	2.15242	A	1.62713	A	0.713992	A	1.34736	A	1.75681	A	2.16183	A
1417337_at	0.45618	A	0.14212	A	0.109548	A	0.0741873	A	0.169108	A	0.383545	A	0.47397	A	0.0668736	A	0.314227	A	0.100858	A	0.193362	A	0.0496269	A	0.321165	A	0.245483	A	0.239723	A
1417338_at	0.321125	A	1.45448	A	0.163031	A	0.463267	A	0.224929	A	0.33652	A	0.47397	A	0.166971	A	0.161608	A	0.508219	A	0.321284	A	0.280147	A	3.56066	A	0.856839	A	0.333139	A
1417339_a_at	29.985	P	30.9988	P	18.466	P	53.3184	P	31.3771	P	43.7526	P	42.7146	P	53.343	P	35.643	P	81.2868	P	47.0931	P	59.4928	P	63.6917	P	50.0894	P	36.294	P
1417340_at	10.6141	P	17.1363	P	13.443	P	18.0394	P	18.7038	P	18.8718	P	19.2143	P	18.1395	P	18.2574	P	24.7372	P	19.0319	P	18.5908	P	23.8882	P	22.7941	P	22.7701	P
1417341_a_at	8.53624	P	8.85677	P	9.0861	P	8.9902	P	11.8078	P	11.969	P	11.2587	P	10.5168	P	8.63535	P	14.4224	P	11.9453	P	12.2564	P	9.22218	P	11.7673	P	10.8516	P
1417342_at	3.91482	P	4.83436	P	2.5322	M	6.91323	P	6.42646	P	4.80915	P	5.30477	P	3.97304	P	4.12034	P	3.24199	M	6.42773	P	4.66838	P	7.13925	P	4.04853	A	3.87481	P
1417343_at	0.156738	A	0.134584	A	0.0868972	A	0.126934	A	0.157926	A	0.206412	A	0.0933735	A	0.100254	A	0.134675	A	0.155368	A	0.15673	A	0.107861	A	0.321165	A	0.352602	A	0.0990151	A
1417344_at	47.2227	P	45.0055	P	40.2709	P	56.6907	P	55.8369	P	52.8056	P	51.011	P	53.1694	P	50.8113	P	60.886	P	54.474	P	51.5947	P	60.1791	P	62.1388	P	45.5634	P
1417345_at	1.80801	A	2.97094	A	2.84765	A	6.59112	A	3.30842	A	4.26278	A	4.69719	A	3.10967	A	4.50632	A	4.71927	A	4.40038	A	4.64107	A	1.80801	A	3.5844	A	4.13933	A
1417346_at	2.14329	P	1.88468	A	2.47268	A	1.64552	A	1.2194	A	1.76468	A	1.26703	A	1.91366	A	3.0701	P	2.30769	A	2.41223	A	1.5333	A	3.68051	A	1.97781	A	1.0822	A
1417347_at	0.663365	A	0.567006	A	0.622709	P	1.14392	A	0.778953	A	0.756288	A	0.737936	A	1.09081	P	0.15263	A	1.91252	P	0.621726	A	0.97577	P	1.75209	A	0.910271	A	0.573265	A
1417348_at	28.3004	P	38.367	P	34.2437	P	35.4112	P	48.7368	P	38.8867	P	41.642	P	36.9474	P	41.2975	P	47.3029	P	40.2105	P	39.2707	P	45.9483	P	53.6072	P	40.986	P
1417349_at	20.5125	P	19.2646	P	16.6212	P	22.6658	P	23.1346	P	18.4063	P	21.0617	P	15.0331	P	19.882	P	20.6583	P	18.9874	P	20.5666	P	20.9545	P	20.9978	P	15.4388	P
1417350_at	4.91692	P	4.37756	P	2.62584	P	5.87394	P	5.12482	P	4.36324	P	6.20191	P	3.65761	P	4.92821	P	6.38017	P	4.80444	P	3.64708	P	7.06486	P	5.78996	P	3.99004	P
1417351_a_at	8.75266	P	8.84899	P	7.35418	P	12.849	P	10.5243	P	12.2639	P	12.1052	P	11.47	P	8.07883	P	13.7641	P	12.5701	P	11.8528	P	10.6602	P	11.995	P	12.9731	P
1417352_s_at	6.32533	P	7.44145	P	5.75114	P	10.5468	P	8.88286	P	7.97599	P	7.73235	P	7.6399	P	8.92258	P	10.4379	P	7.90534	P	9.7147	P	10.325	P	8.63926	P	8.8617	P
1417353_x_at	6.78027	P	4.66399	P	5.59342	P	9.07324	P	6.44813	P	9.10939	P	8.26249	P	7.82233	P	8.11474	P	9.53503	P	9.04149	P	8.4446	P	10.9846	P	7.21872	P	7.54294	P
1417354_at	11.4676	P	16.2996	P	14.7567	P	13.502	P	17.2213	P	14.9991	P	16.0269	P	14.6271	P	16.5431	P	22.7234	P	15.4688	P	16.4868	P	14.8006	P	15.5003	P	15.1838	P
1417355_at	0.232492	A	2.97094	A	1.58695	A	1.62463	A	1.10944	A	6.3192	A	1.82884	A	1.43166	A	3.73436	A	2.56938	A	1.62713	A	1.68138	A	3.32052	A	4.14742	A	3.94258	A
1417356_at	0.382066	A	0.247899	A	0.248351	A	0.21117	A	0.224929	A	1.18243	A	0.21533	A	0.175308	A	0.278317	A	0.520997	A	0.548994	A	1.02239	A	0.707862	A	0.36025	A	0.147496	A
1417357_at	7.2592	A	6.61031	A	3.74946	A	5.47885	A	6.18801	A	6.08658	A	6.5808	A	4.87763	A	7.21713	A	6.58484	A	8.26328	A	7.53299	A	8.32584	A	6.57282	A	5.8948	A
1417358_s_at	3.96541	P	3.92112	A	3.48229	P	5.65561	A	4.62515	A	5.15413	M	4.27419	A	5.44184	P	4.56018	P	6.00413	A	4.80444	A	4.01229	A	3.73494	A	4.86998	A	3.66497	P
1417359_at	0.78278	A	0.757696	A	0.509985	A	1.3739	A	1.45005	A	2.03719	A	2.78574	A	0.966069	A	0.996493	A	1.20803	A	1.13871	A	1.07829	A	3.76758	A	1.46714	A	0.991306	A
1417360_at	5.68183	P	6.47056	P	5.18237	P	7.05868	P	6.48064	P	6.09766	P	5.9586	P	6.4705	P	5.32316	P	7.5137	P	6.21265	P	7.02681	P	8.48427	P	7.45425	P	4.84046	P
1417361_at	5.68809	P	7.06851	P	4.92934	P	6.97557	P	7.90976	P	6.46312	P	6.46431	P	7.35794	P	3.66255	P	7.8409	P	5.06472	P	8.25519	P	4.33179	P	6.95278	P	6.24537	P
1417362_at	0.341473	A	0.293352	A	0.20165	A	0.30579	A	0.535846	A	0.312957	A	0.47397	A	0.266979	A	0.215474	A	0.559246	A	0.284773	A	0.318155	A	1.50523	A	0.421424	A	0.208825	A
1417363_at	0.536644	A	0.104472	A	0.140016	A	0.137472	A	0.801018	A	0.218298	A	0.182394	A	0.208649	A	0.161608	A	1.09722	A	0.275641	A	0.184744	A	0.788694	A	0.222517	A	0.598762	A
1417364_at	73.0134	P	65.1602	P	60.2278	P	85.6542	P	80.6374	P	85.3818	P	82.8433	P	84.346	P	78.4097	P	96.1559	P	75.4265	P	87.7404	P	85.9585	P	83.4722	P	92.2601	P
1417365_a_at	57.8798	P	42.0357	P	49.5912	P	57.1135	P	63.652	P	57.9487	P	64.9005	P	60.7029	P	58.9966	P	67.9244	P	62.9536	P	61.9148	P	62.4955	P	69.1028	P	56.8145	P
1417366_s_at	41.7036	P	56.9463	P	38.5117	P	58.3096	P	52.6445	P	41.4862	P	60.6067	P	56.3202	P	45.3992	P	55.6754	P	51.2003	P	49.6568	P	58.9706	P	60.0818	P	60.7347	P
1417367_at	81.77	P	92.7303	P	79.5755	P	97.8732	P	94.701	P	83.4097	P	92.1727	P	88.6519	P	85.841	P	101.001	P	99.4991	P	92.3201	P	87.0342	P	94.4062	P	84.7127	P
1417368_s_at	58.366	P	65.7213	P	60.4572	P	60.3716	P	62.5255	P	58.0438	P	62.9655	P	55.2369	P	61.1327	P	68.3325	P	61.3803	P	60.9969	P	58.9313	P	60.7473	P	63.1353	P
1417369_at	123.402	P	137.364	P	105.773	P	146.751	P	131.894	P	125.335	P	132.656	P	124.56	P	139.197	P	144.941	P	142.814	P	138.999	P	110.971	P	138.208	P	108.175	P
1417370_at	2.69464	A	3.89019	A	1.24555	A	7.05868	A	1.34026	A	5.76502	A	1.43123	A	5.93961	A	0.718204	A	1.44049	A	2.98875	A	1.21785	A	7.44714	A	1.66535	A	7.86851	A
1417371_at	14.6761	P	17.6917	P	14.666	P	16.0925	P	15.9744	P	13.7256	P	17.3137	P	13.3014	P	15.816	P	16.5962	P	15.2281	P	14.5305	P	11.9765	P	10.9096	P	17.2201	P
1417372_a_at	9.14799	P	12.6129	P	10.2387	P	9.62331	P	8.19098	P	8.50457	P	14.0851	P	9.28162	P	10.2151	P	11.6474	P	10.15	P	10.4791	P	8.91675	P	10.9172	P	14.2219	P
1417373_a_at	284.913	P	251.918	P	199.862	P	261.494	P	267.884	P	221.212	P	249.605	P	223.04	P	233.493	P	255.256	P	254.664	P	254.769	P	248.188	P	258.018	P	213.657	P
1417374_at	104.712	P	104.692	P	80.5121	P	120.619	P	132.295	P	89.3755	P	115.933	P	85.1311	P	101.045	P	121.781	P	108.249	P	105.016	P	111.845	P	119	P	84.4134	P
1417375_at	0.556705	A	4.63302	A	2.91602	A	4.18883	A	4.60341	A	2.00317	A	3.5625	A	3.32554	A	5.33214	A	4.43039	A	6.7234	A	4.42253	A	3.88718	A	9.48222	A	4.55414	A
1417376_a_at	11.0503	P	9.55732	P	9.30908	P	10.8165	P	11.5706	P	11.3896	P	13.461	P	9.35623	P	11.759	P	13.4784	P	12.5969	P	11.3593	P	11.6219	P	14.6811	P	10.7185	P
1417377_at	2.86066	P	2.94779	P	3.49089	P	4.25128	P	3.92917	P	4.09524	P	4.87385	P	4.19714	P	3.58176	P	4.77695	P	4.77751	P	4.19469	P	3.80021	P	5.46307	P	3.61764	P
1417378_at	14.4446	P	13.9711	P	11.3422	P	12.144	P	16.2432	P	13.1369	P	15.3681	P	10.3593	P	12.6745	P	13.6432	P	14.7021	P	12.5343	P	9.59031	P	12.8146	P	12.3255	P
1417379_at	5.2057	A	4.31564	A	2.61732	A	5.30206	A	3.55901	A	5.18748	A	5.0111	A	4.08094	A	3.30349	A	5.79857	A	4.72364	A	5.2867	A	6.82022	A	4.58099	A	4.56095	A
1417380_at	5.66306	P	3.63508	P	3.20728	P	3.92858	P	2.92678	P	5.27642	P	5.42207	P	4.86934	P	2.24426	P	3.15976	P	2.50236	P	2.43742	P	4.48322	P	3.41698	P	2.17513	P
1417381_at	30.2178	P	17.1754	P	14.9382	P	30.8962	P	18.2742	P	26.3877	P	25.3973	P	29.1847	P	27.1612	P	23.8705	P	18.7381	P	22.3175	P	28.4866	P	20.7628	P	29.2682	P
1417382_at	70.5212	P	91.8429	P	59.7979	P	133.287	P	137.058	P	111.012	P	159.934	P	118.728	P	116.203	P	166.453	P	134.836	P	175.148	P	155.703	P	176.018	P	111.187	P
1417383_at	30.1402	P	40.1459	P	20.9055	P	59.9901	P	63.4926	P	42.923	P	61.477	P	40.5631	P	48.5944	P	64.338	P	50.3596	P	65.9076	P	69.1623	P	65.1333	P	39.2253	P
1417384_at	42.5608	P	61.3918	P	34.4403	P	88.2385	P	90.4956	P	68.4494	P	93.0481	P	80.9985	P	87.3668	P	107.615	P	86.4931	P	105.744	P	96.2797	P	110.202	P	66.014	P
1417385_at	4.03492	P	3.86699	P	3.69769	P	3.79323	P	6.3506	P	5.65405	P	4.70701	P	5.48333	P	4.3268	P	4.73081	P	3.87926	P	5.27761	P	5.10862	P	4.99165	P	5.23676	P
1417386_at	8.31968	P	11.3104	P	7.5666	P	10.7024	P	10.6754	P	8.1082	P	8.02167	P	4.97721	P	6.57085	P	8.42605	P	9.54219	P	9.62471	P	10.8905	P	11.8963	P	9.39801	P
1417387_at	1.9565	P	4.62527	P	3.47368	P	4.75076	P	4.76641	P	5.75393	P	4.56945	P	4.29673	P	4.75766	P	5.14533	P	4.84035	P	3.55569	P	4.49403	P	3.53113	P	3.39479	P
1417388_at	0.822466	A	0.689	A	1.12146	A	0.463267	A	1.3073	A	0.698364	A	0.302359	A	0.475175	A	0.260362	A	0.418333	A	1.1206	A	0.742103	A	2.00881	A	2.19875	A	1.81043	A
1417389_at	3.42065	A	2.73951	A	2.31987	A	2.55334	A	5.43962	A	2.97431	A	3.8596	A	2.47854	A	2.87262	A	1.75585	A	1.95223	A	3.09817	A	3.72405	A	4.31478	A	1.68497	A
1417390_at	14.2435	P	13.7134	P	12.4406	P	20.617	P	16.1787	P	15.2274	P	17.9324	P	15.3231	P	12.7553	P	17.7812	P	15.2727	P	15.6833	P	17.1626	P	17.2599	P	13.9393	P
1417391_a_at	0.355018	A	0.788244	A	0.61463	A	1.04979	A	0.922285	A	0.871864	A	0.957024	A	0.75812	A	0.879792	A	1.23259	A	0.912191	A	0.816987	A	0.742544	A	0.98659	A	0.83612	A
1417392_a_at	3.59827	P	4.54011	P	3.45647	A	3.57455	P	5.40706	P	4.51941	P	3.24464	M	2.96021	P	3.06113	A	4.03611	P	4.42732	P	3.18059	A	5.76334	A	1.99305	A	1.98256	P
1417393_a_at	6.16308	A	9.02019	P	4.76382	M	5.23966	M	8.73155	A	5.52083	P	8.25286	A	3.84853	P	4.80254	A	7.42332	P	8.25433	P	7.59622	P	8.64259	A	8.40381	A	6.12844	A
1417394_at	1.9694	P	2.08468	P	1.8974	P	1.99004	A	1.8776	P	3.25526	P	1.83899	P	2.02167	P	2.60332	M	3.35929	P	2.70058	P	2.32704	A	3.61516	A	3.49308	P	2.18843	P
1417395_at	1.51643	A	0.399607	A	0.94039	A	2.39692	A	2.15122	A	2.41067	A	1.11241	A	1.87211	A	2.18143	A	1.84029	A	1.92515	A	1.38499	A	3.397	A	1.99305	A	1.4153	A
1417396_at	1.68507	A	2.64699	A	1.94793	A	2.72016	A	2.17309	A	2.48973	A	2.78574	A	2.5616	A	1.97496	A	2.48625	A	3.90623	A	1.84773	A	4.14765	A	4.61141	A	1.88981	A
1417397_at	3.96541	A	1.58499	A	2.39623	A	3.69952	A	3.33022	A	6.6291	A	6.33801	A	3.79873	A	4.34475	A	5.63845	A	2.98875	A	4.33141	A	4.31015	A	1.96257	A	3.39479	A
1417398_at	7.45176	P	8.21886	P	6.35717	P	12.6624	P	9.99541	P	10.4262	P	12.9022	P	11.2047	P	9.60475	P	14.3347	P	12.9984	P	9.4897	P	14.2313	P	12.1316	P	12.4521	P
1417399_at	11.5044	P	8.56111	P	7.87676	P	10.0799	P	8.87205	P	7.46875	P	9.40551	P	8.03793	P	6.92092	P	11.0933	P	8.27223	P	9.57971	P	13.9308	P	11.1904	P	9.83755	P
1417400_at	13.6274	P	13.8384	P	7.67289	P	11.5218	P	9.62829	P	11.652	P	13.0633	P	9.67126	P	8.37504	P	10.6936	P	11.6238	P	9.83166	P	11.6532	P	13.5734	P	8.65302	P
1417401_at	6.12562	P	3.47281	A	3.61147	M	3.70993	A	4.03798	P	5.72064	P	3.76066	A	4.69508	P	3.77924	A	4.56916	A	5.8451	P	3.0432	P	3.88718	A	4.71028	A	3.90869	M
1417402_at	11.2835	P	13.6119	P	11.6659	P	13.7922	P	14.6297	P	16.6937	P	16.9196	P	14.5857	P	14.8467	P	20.2701	P	16.458	P	14.3427	P	18.8468	A	15.4852	P	11.6369	P
1417403_at	10.6202	P	14.0023	P	8.89896	P	12.1958	P	10.1897	P	7.23695	P	12.3236	P	9.22359	P	6.70549	P	10.9047	P	8.66585	P	8.11985	P	12.3724	P	5.88878	P	7.00363	P
1417404_at	20.8443	P	32.4447	P	15.5106	P	20.9792	P	22.4164	P	15.597	P	24.0727	P	14.2709	P	14.7479	P	21.7888	P	15.3529	P	15.5582	P	19.144	P	16.4105	P	10.5925	P
1417405_at	9.39483	A	11.9498	A	6.19886	A	10.5986	A	13.4133	A	9.96571	A	9.6833	A	6.51197	A	9.17391	A	13.0713	A	10.6771	A	10.1645	A	12.1849	A	10.325	A	9.38407	A
1417406_at	3.50315	A	7.11512	P	3.95679	A	4.8756	A	4.82073	A	7.20382	A	3.54267	A	4.37143	A	4.81152	A	7.18584	M	4.48121	M	4.11263	A	4.71001	A	5.11332	A	3.6785	A
1417407_at	3.25549	M	2.75494	P	2.37077	P	5.57243	P	6.10128	P	4.50826	P	2.4147	P	3.5995	P	2.70207	P	5.36348	P	5.40566	P	2.93321	P	6.58591	P	5.16654	P	2.78948	P
1417408_at	1.5554	A	0.24033	A	1.49506	A	0.903309	A	0.291759	A	2.05986	A	1.98091	A	1.27372	A	1.59794	A	0.353587	A	0.321284	A	0.554344	A	0.463102	A	0.230173	A	1.08871	A
1417409_at	4.37571	A	3.53462	A	3.17296	A	5.81157	A	8.5586	P	10.9957	P	7.7227	P	8.05452	P	5.7989	A	8.96452	P	6.71444	P	13.4032	P	5.1624	A	6.70201	A	4.20045	A
1417410_s_at	7.52005	P	10.5076	P	6.76239	P	13.4917	P	10.2329	P	7.88783	P	9.55881	P	7.35794	P	7.3428	P	8.66182	P	8.97889	P	8.2191	P	9.00104	P	9.83151	P	6.98982	P
1417411_at	0.341473	A	0.255471	A	1.24555	A	0.316296	A	0.34735	A	1.85561	A	0.977791	A	0.500149	A	1.82236	A	0.340575	A	0.239094	A	0.84504	A	1.39253	A	0.413779	A	0.252119	A
1417412_at	2.68185	A	2.49283	A	1.96478	A	0.651985	A	0.302884	A	1.11358	A	3.82003	A	0.508473	A	1.82236	A	2.78257	A	3.28574	A	0.610764	A	1.87503	A	2.56435	A	0.141403	A
1417413_at	1.73039	A	0.635605	A	0.899407	A	1.15438	A	1.71326	A	1.95779	A	0.779826	A	1.24878	A	1.58896	A	0.444098	A	1.71747	A	1.50551	A	0.811731	A	1.7873	A	1.08871	A
1417414_at	4.54582	A	3.10986	A	3.42206	P	5.73879	A	3.70058	A	7.09338	A	7.14288	P	6.56174	P	4.44349	P	6.68707	P	7.019	P	3.08901	A	8.05097	A	8.70002	P	5.07265	P
1417415_at	1.31466	A	3.35694	P	2.31139	A	2.11526	A	2.54471	A	2.85052	A	1.77805	A	1.79733	P	2.44175	P	3.39444	A	3.13277	P	2.43742	P	2.72825	A	2.03877	A	2.21504	A
1417416_at	3.49046	A	4.57882	A	3.56839	A	4.2825	A	1.99803	A	3.83807	A	0.790286	A	3.33385	A	1.32864	A	4.54605	A	3.68149	A	1.59811	A	2.49668	A	4.77873	A	2.57524	A
1417417_a_at	267.718	P	321.396	P	273.68	P	323.248	P	311.975	P	314.811	P	320.482	P	312.868	P	323.166	P	344.267	P	318.221	P	338.908	P	329.791	P	336.637	P	312.122	P
1417418_s_at	149.174	P	177.054	P	154.12	P	181.35	P	196.685	P	173.858	P	193.058	P	182.483	P	188.89	P	200.671	P	189.745	P	203.546	P	189.085	P	204.201	P	178.945	P
1417419_at	4.89179	P	4.65625	P	3.0187	A	3.86611	A	4.16852	A	6.35242	P	5.52952	A	7.3994	P	2.0378	A	5.29463	A	1.49156	A	3.30875	A	3.40792	A	3.71376	A	4.73132	P
1417420_at	7.66279	P	7.39482	P	3.51672	M	8.55419	P	7.76912	P	9.64752	P	7.54892	P	13.2848	P	4.48837	A	8.31367	P	5.7644	P	7.20765	P	10.4403	P	7.62899	P	10.6275	P
1417421_at	23.2047	P	24.8597	P	26.5844	P	25.8722	P	30.0404	P	22.674	P	28.2976	P	21.6427	P	30.168	P	23.9669	P	25.1692	P	26.123	P	28.638	P	30.9386	P	23.4232	P
1417422_at	354.088	P	485.788	P	370.188	P	423.481	P	379.475	P	395.813	P	396.084	P	381.721	P	374.132	P	409.24	P	378.947	P	395.272	P	398.278	P	360.7	P	389.99	P
1417423_at	52.7645	P	34.9291	P	32.6446	P	53.0605	P	41.8837	P	55.4101	P	59.215	P	51.8709	P	49.5009	P	67.5263	P	54.4828	P	56.1238	P	67.8133	P	59.9759	P	45.8202	P
1417424_at	5.43138	P	4.91957	P	4.11256	P	6.49759	P	7.13054	P	8.14125	P	6.04623	P	6.36266	P	4.68585	P	7.63788	P	7.07273	P	6.06708	P	7.44714	P	5.42505	P	5.9154	P
1417425_at	1.62027	A	3.74329	A	0.833977	A	2.53249	A	2.16215	A	4.32976	A	2.40464	A	3.68252	A	1.15808	A	5.24871	A	1.74457	A	2.25341	A	1.23419	A	3.3637	A	0.592384	A
1417426_at	19.474	P	18.9985	P	13.0002	P	17.0143	P	14.5436	P	15.76	P	20.5212	P	18.5039	P	16.8572	P	23.7741	P	15.8342	P	16.5046	P	18.816	P	18.2381	P	14.2289	P
1417427_at	26.4812	P	21.0971	P	22.7836	P	28.5397	P	36.1318	P	24.3224	P	38.7918	P	32.305	P	33.7761	P	34.2408	P	34.6957	P	36.8925	P	30.0097	P	37.9881	P	31.5346	P
1417428_at	3.90218	M	4.25374	A	2.92458	A	5.10445	A	3.64613	A	4.05054	A	3.75076	M	2.32073	A	3.38428	A	4.91524	P	4.27463	A	3.38194	P	7.86048	A	6.13961	A	3.21953	M
1417429_at	54.5083	P	79.8461	P	63.5756	P	89.3813	P	81.0616	P	68.7128	P	96.5467	P	85.6353	P	88.7579	P	106.565	P	93.8307	P	96.5143	P	100.928	P	120.963	P	78.2767	P
1417430_at	2.00164	P	1.56195	A	1.66227	A	2.67846	P	0.988373	A	1.73055	A	1.21557	A	0.866262	A	1.27478	A	2.23609	A	1.5006	A	1.55182	A	1.99767	A	1.96257	A	1.23206	A
1417431_a_at	9.49968	P	6.70348	P	10.2297	P	8.31539	P	11.1501	P	8.40552	P	6.60992	P	7.62331	P	8.70716	P	7.86344	P	7.60101	A	7.29805	P	8.43147	A	10.3933	P	6.6931	P
1417432_a_at	8.5115	P	12.7299	P	8.24955	P	10.9928	P	11.5167	P	9.06543	P	15.2927	P	11.2296	P	9.56885	P	11.6584	P	12.1684	P	10.4881	P	20.3516	P	8.91267	P	11.223	P
1417433_at	33.0844	P	33.1286	P	27.2616	P	31.9916	P	36.0677	P	33.4414	P	35.596	P	29.3999	P	32.0169	P	34.8093	P	36.833	P	33.1177	P	40.5195	P	36.5951	P	30.3391	P
1417434_at	18.0949	P	17.7386	P	15.3834	P	12.8386	P	16.8774	P	14.4443	P	12.466	P	11.5031	P	11.9205	P	13.3684	A	16.6094	P	10.8834	A	9.1169	A	9.36832	A	3.85449	A
1417435_at	4.32527	P	4.71819	P	4.63329	P	4.03269	P	3.82033	P	4.48595	P	5.43184	P	4.24693	P	5.07183	P	5.28315	P	4.14886	P	4.51361	P	5.57044	P	5.5619	P	4.00361	P
1417436_at	0.321125	A	2.34645	A	1.15451	A	0.494736	A	0.391767	A	0.360048	A	1.36974	A	1.18227	A	0.861838	A	1.97262	A	0.948455	A	0.22298	A	1.99767	A	0.44436	A	0.351933	A
1417437_at	6.71177	P	4.79564	P	4.65068	P	7.16257	P	9.37987	P	6.37456	P	6.7845	P	5.97279	P	7.02863	P	10.1708	P	6.28435	P	7.88519	P	12.9758	P	8.48736	P	7.54294	P
1417438_at	19.069	P	20.3452	P	18.8047	P	23.0176	P	25.4811	P	23.5147	P	26.9596	P	19.2493	P	21.5246	P	27.3929	P	24.8848	P	22.1931	P	25.9784	P	27.1739	P	25.4652	P
1417439_at	0.643406	A	0.765332	A	0.785027	A	0.473757	A	0.812048	A	0.453861	A	0.842514	A	0.633314	A	0.251385	A	2.82984	A	0.71257	A	0.280147	A	1.36995	A	0.978959	A	0.541445	A
1417440_at	18.7425	P	17.3318	P	16.5027	P	15.9474	P	21.5156	P	22.5554	P	21.3691	P	17.9159	P	15.9148	P	25.1967	P	23.1779	P	19.7393	P	20.0142	M	20.3155	P	17.1348	P
1417441_at	19.3652	P	15.8462	P	15.5561	P	15.2223	P	16.2539	P	22.8789	P	19.4386	P	16.4994	P	20.2321	P	24.5126	P	24.9559	P	19.9262	P	15.4827	P	18.2533	P	14.6814	P
1417442_a_at	16.3729	P	17.0737	P	13.6783	P	18.5364	P	19.305	P	17.6263	P	18.7281	P	16.6651	P	22.467	P	21.5091	P	17.2242	P	18.0562	P	20.5152	P	22.8775	P	15.6301	P
1417443_at	3.85157	P	6.89762	A	5.31343	P	4.39698	A	2.50102	A	5.95356	A	4.86404	P	3.64931	A	4.24601	A	6.51665	M	4.68773	P	6.27552	P	6.30861	M	4.5886	A	3.65821	A
1417444_at	7.15975	P	8.1411	P	6.01436	P	6.37288	P	7.02226	P	8.46055	P	7.8867	P	9.83706	P	5.58347	P	10.8825	P	7.00108	P	7.84005	P	8.65314	P	10.7957	P	10.0471	P
1417445_at	0.273501	A	0.392009	A	0.064463	A	0.137472	A	0.236078	A	0.277541	A	0.884214	A	0.216983	A	0.30525	A	0.392494	A	0.239094	A	0.251589	A	0.661521	A	0.237828	A	0.178075	A
1417446_at	4.88551	A	3.48827	A	2.36228	A	4.66753	A	4.16852	A	4.84255	A	4.9719	A	2.96021	A	4.05751	A	4.23347	A	3.47465	A	2.98821	A	7.62742	A	4.2311	A	2.18843	A
1417447_at	4.23066	A	5.53957	P	3.89628	P	4.6051	A	5.61324	P	4.54171	P	8.04095	P	3.32554	M	5.27828	P	7.7507	P	6.04234	P	5.93109	P	5.00101	P	7.49224	P	4.50647	P
1417448_at	4.92321	P	4.28469	M	3.85308	P	5.74919	P	5.07053	P	4.93161	P	4.83461	P	4.62869	P	4.65892	A	6.90265	P	6.06923	P	3.63794	P	10.3041	P	6.42083	P	3.49603	P
1417449_at	10.202	P	9.79092	P	8.4184	P	8.83449	P	10.5027	P	12.3185	P	11.5062	P	10.1686	P	9.43421	P	13.2254	P	10.7129	P	9.42669	P	11.5906	P	12.4352	P	7.87544	P
1417450_a_at	0.149805	A	0.316099	A	0.140016	A	0.421295	A	0.224929	A	0.605473	A	0.977791	A	0.241983	A	0.26934	A	0.32754	A	0.894055	A	0.0788303	A	0.823241	A	0.306704	A	0.171944	A
1417451_a_at	308.561	P	336.606	P	299.967	P	365.428	P	341.811	P	354.398	P	352.37	P	360.936	P	341.707	P	366.452	P	340.692	P	361.938	P	354.112	P	338.008	P	358.77	P
1417452_a_at	124.439	P	128.06	P	124.874	P	150.194	P	150.207	P	145.257	P	155.578	P	143.962	P	159.219	P	170.309	P	142.867	P	153.824	P	153.388	P	149.606	P	167.915	P
1417453_at	6.57472	P	8.85677	P	5.90902	P	8.46075	P	4.92935	P	7.30319	P	10.3909	P	7.35794	P	7.92624	P	8.40358	P	8.88051	P	8.48968	P	9.2748	P	7.96324	P	8.45146	P
1417454_at	11.0196	P	8.77118	P	10.8303	P	8.89677	P	11.8078	P	10.8095	P	11.6489	P	11.7683	P	8.94951	P	10.4602	P	11.597	P	12.9733	P	10.6916	P	10.3098	P	9.68399	P
1417455_at	0.266679	A	0.369223	A	0.132374	A	0.557655	A	0.557981	A	0.158713	A	0.998541	A	0.350278	A	0.9157	A	0.379546	A	0.303032	A	0.346613	A	1.91966	A	0.658311	A	0.320628	A
1417456_at	14.8832	P	18.8341	P	11.3691	P	16.7761	P	15.9099	P	14.4007	P	16.9666	P	14.9585	P	12.9797	P	19.957	P	16.9658	P	14.8613	P	18.1184	M	15.1438	P	14.4268	P
1417457_at	15.3336	P	26.4131	P	22.7744	P	26.565	P	23.3812	P	20.2021	P	27.615	P	22.5369	P	26.3085	P	26.0186	P	22.2708	P	24.6427	P	25.0558	P	22.1499	P	30.0785	P
1417458_s_at	20.5849	P	32.264	P	25.9541	P	31.3716	P	28.8317	P	24.7637	P	31.2516	P	23.7293	P	31.7925	P	29.8566	P	24.5292	P	28.4781	P	36.1552	P	27.2193	P	33.6464	P
1417459_at	0.0869344	A	0.247899	A	0.485943	A	0.21117	A	0.778953	A	0.253879	A	1.54373	A	0.258648	A	0.314227	A	0.340575	A	0.15673	A	0.107861	A	0.880702	A	0.237828	A	0.233532	A
1417460_at	178.35	P	143.588	P	130.453	P	161.332	P	152.412	P	141.149	P	162.128	P	165.227	P	162.872	P	145.345	P	167.428	P	151.575	P	142.927	P	160.383	P	174.216	P
1417461_at	6.15059	P	5.6016	A	4.0433	M	6.75738	P	7.02226	A	6.49632	P	5.31455	P	3.52479	P	6.27464	M	4.51136	P	5.8182	P	5.74061	P	10.1677	A	8.52533	P	5.86733	P
1417462_at	2.17545	A	1.55427	A	1.03078	A	1.44705	A	1.17542	A	1.95779	A	2.4348	P	1.58127	A	1.24785	A	2.48625	A	2.51137	A	1.16206	A	0.545122	A	1.27649	A	2.0489	A
1417463_a_at	67.8165	P	69.9422	P	68.2636	P	58.1858	P	60.8991	P	48.0978	P	65.1243	P	45.3448	P	48.6572	P	63.6114	P	55.1905	P	52.9619	P	73.4571	P	56.1488	P	58.2707	P
1417464_at	0.300741	A	0.574625	A	0.232745	A	0.347807	A	0.180283	A	0.242031	A	0.237188	A	0.283642	A	0.134675	A	0.444098	A	0.165892	A	0.107861	A	0.463102	A	0.230173	A	0.147496	A
1417465_at	26.0798	P	25.9658	P	18.6948	P	23.9279	P	23.4348	P	21.3794	P	27.9656	P	21.2286	P	21.5425	P	24.8868	P	30.2943	P	25.352	P	25.1167	P	27.6511	P	24.1919	P
1417466_at	17.6891	P	22.2645	P	14.6387	P	18.8988	P	18.5104	P	17.0951	P	23.6461	P	15.5633	P	15.6365	P	19.2871	P	21.7905	P	19.4545	P	20.4334	P	18.367	P	26.8199	P
1417467_a_at	4.0286	P	3.04039	A	3.35327	A	3.20997	P	5.08139	P	3.04178	M	5.71495	P	3.08476	M	2.83671	M	4.00124	P	4.3914	A	4.75939	P	4.64525	A	4.65705	A	3.58385	P
1417468_at	46.2383	P	47.1097	P	43.8356	P	53.3287	P	51.5374	P	44.4863	P	56.9768	P	45.8825	P	53.8987	P	60.7116	P	58.4716	P	50.7355	P	50.642	P	57.4498	P	48.4641	P
1417469_at	5.14296	P	4.51688	P	3.4995	P	4.99003	P	3.50455	P	5.05402	P	5.04049	P	3.72402	P	3.95877	P	5.30611	P	4.18479	P	5.83133	P	9.29585	M	5.09811	P	3.64468	P
1417470_at	2.05318	A	0.567006	A	1.24555	A	2.38649	A	2.44639	A	0.860322	A	1.02964	A	3.30064	A	1.91213	A	2.79439	A	3.17776	A	1.32932	A	4.63446	A	3.80507	A	0.855471	A
1417471_s_at	1.58136	P	1.96159	P	2.83056	P	2.67846	P	4.00534	P	5.38755	P	5.46115	P	2.94361	P	2.43277	P	2.14046	P	2.29503	P	3.91191	P	5.49536	A	2.49581	P	3.64468	P
1417472_at	14.603	P	13.5573	M	12.1161	P	13.4191	P	14.5759	P	13.7038	P	13.4894	P	11.9755	P	15.7353	P	17.3793	P	14.2919	P	13.788	P	14.4694	A	16.4105	P	13.7346	P
1417473_a_at	5.2935	P	5.83427	P	4.83348	P	6.33131	P	6.84898	P	5.47641	P	8.11803	P	6.81056	P	5.84378	P	6.87998	P	7.40405	P	6.15772	P	6.80957	P	6.08641	P	4.48605	P
1417474_at	8.98127	P	15.2444	P	10.1134	P	13.274	P	10.7078	P	12.5805	P	12.5324	P	9.35623	P	12.7553	P	11.5367	P	11.1505	P	15.4421	P	15.5446	P	10.7198	P	10.9216	P
1417475_at	14.8589	P	13.0421	P	10.8124	P	13.1082	P	13.2625	P	13.8236	P	15.5376	P	15.8036	P	12.7104	P	16.8356	P	13.9351	P	14.0744	P	16.0915	P	15.0983	P	11.9038	P
1417476_at	7.94184	P	8.09444	P	8.69416	P	11.0136	P	9.41227	P	7.11547	P	7.43299	P	6.23824	P	5.9874	P	9.81411	P	6.84881	P	9.82267	P	11.9244	P	8.7304	P	7.55678	P
1417477_at	4.53952	P	5.33801	A	3.25878	P	4.20964	P	4.99452	P	2.55746	A	5.0013	P	5.38377	P	4.50632	P	5.93565	P	5.09164	P	3.67449	A	8.29415	A	6.37523	A	7.05198	P
1417478_a_at	6.00695	P	8.49887	P	5.261	P	7.12102	P	6.49148	P	6.14198	P	7.28799	P	7.11743	P	7.24406	P	7.90852	P	7.55625	P	5.6771	P	8.44203	P	7.91007	P	7.23164	P
1417479_at	5.01114	A	3.89019	P	2.18434	A	4.64672	A	3.1231	A	3.42359	A	4.52029	A	3.61611	A	3.1868	A	4.43039	A	3.35772	A	2.05073	A	2.65114	A	4.8928	A	2.90352	A
1417480_at	35.2966	P	40.3821	P	34.0472	P	37.9828	P	45.7323	P	41.7843	P	44.1494	P	37.6921	P	37.3573	P	41.1616	P	40.432	P	44.2224	P	40.958	P	44.5883	P	38.6633	P
1417481_at	2.6307	P	2.10008	P	2.10824	P	3.41832	M	2.82858	P	1.99183	P	2.51517	P	2.75261	P	2.87262	M	3.39444	P	1.46444	P	2.44662	A	1.57269	A	3.20387	M	3.40828	P
1417482_at	1.09888	P	2.14626	P	1.49506	P	0.976561	A	2.00897	P	1.77605	A	1.54373	A	1.79733	P	1.21194	A	3.19501	P	3.37571	P	2.68549	P	2.52981	P	2.3968	P	1.17335	M
1417483_at	11.4492	P	3.92885	P	4.08658	P	4.17842	P	4.76641	P	6.17522	P	5.0111	P	4.46271	P	4.16522	P	6.2891	P	4.77751	P	3.7567	P	5.68835	P	5.09811	P	5.97036	P
1417484_at	0.0298696	A	0.0444807	A	0.0277791	A	0.0741873	A	0.124338	A	0.0377415	A	0.070719	A	0.0167507	A	0.0448939	A	0.0304504	A	0.101679	A	0.0593853	A	0.213191	A	0.115261	A	0.0810154	A
1417485_at	2.06606	M	0.658484	P	1.09671	A	2.23002	A	2.03086	P	2.56874	P	1.72721	P	1.53971	P	1.7685	P	3.91982	P	2.6195	P	1.44991	P	4.47241	P	3.40176	P	1.68497	P
1417486_at	0.293938	A	0.127051	A	0.0868972	A	0.148007	A	0.146737	A	0.170663	A	0.149246	A	0.166971	A	0.161608	A	1.45267	A	0.147564	A	0.136769	A	0.392372	A	0.214861	A	0.0990151	A
1417487_at	0.402317	A	2.33105	A	0.760594	A	1.10209	A	1.51589	A	0.628722	A	1.77805	A	0.40857	A	1.82236	A	2.23609	A	0.485306	A	2.26262	A	1.00664	A	1.93971	A	0.554166	A
1417488_at	0.273501	A	0.445215	A	0.28752	A	0.274264	A	0.146737	A	0.453861	A	0.420623	A	1.73086	A	0.368092	A	0.405423	A	0.685325	A	0.29916	A	0.498314	A	0.398487	A	0.320628	A
1417489_at	0.100993	A	0.0669311	A	0.461944	A	0.0741873	A	0.146737	A	0.89494	A	1.2876	A	0.475175	A	0.0808067	A	0.597375	A	0.0924878	A	0.107861	A	0.213191	A	0.398487	A	0.202662	A
1417490_at	240.78	P	220.403	P	186.987	P	224.082	P	222.332	P	197.766	P	230.915	P	204.888	P	218.326	P	212.877	P	207.554	P	198.491	P	204.044	P	228.213	P	222.416	P
1417491_at	7.1411	P	8.23442	P	6.14613	P	6.7366	P	6.39395	A	6.26383	P	6.43517	P	5.13486	P	7.02863	P	6.44843	P	5.36081	P	5.18676	P	7.10737	A	7.87968	A	6.55523	P
1417492_at	11.7129	P	9.56511	P	9.27339	P	8.92791	P	9.39067	P	10.0863	P	12.3331	P	7.84721	P	9.38035	P	9.70252	P	6.7234	P	8.15595	P	11.1519	P	9.16328	P	10.3476	P
1417493_at	12.4234	P	9.72863	P	9.59477	P	13.3673	P	14.3176	P	13.5839	P	15.3681	P	14.5194	P	11.6154	P	13.2034	P	13.284	P	13.3852	P	11.2355	P	12.7463	P	14.8299	P
1417494_a_at	365.525	P	275.585	P	290.304	P	313.133	P	265.816	P	307.206	P	262.538	P	291.888	P	270.397	P	252.442	P	295.906	P	230.092	P	247.163	P	225.959	P	263.244	P
1417495_x_at	246.292	P	221.16	P	203.918	P	201.75	P	188.516	P	221.294	P	193.273	P	207.835	P	206.175	P	181.727	P	208.291	P	171.054	P	162.459	P	190.012	P	172.83	P
1417496_at	134.81	P	111.507	P	112.121	P	120.599	P	112.237	P	123.389	P	122.19	P	109.591	P	106.959	P	104.225	P	123.897	P	101.382	P	100.697	P	108.185	P	104.247	P
1417497_at	1.57487	A	0.172295	A	1.37842	A	2.40735	A	0.591168	A	1.20536	A	2.30401	P	2.32904	P	1.47227	A	2.56938	P	1.28354	A	1.80155	P	2.25323	A	2.53389	A	1.46123	A
1417498_at	201.264	P	190.181	P	203.468	P	197.182	P	182.292	P	184.989	P	177.31	P	187.329	P	179.798	P	187.983	P	179.585	P	171.854	P	173.571	P	173.03	P	217.776	P
1417499_at	23.1025	P	25.9972	P	20.6574	P	24.7553	P	23.6384	P	25.5598	P	27.5412	P	26.7924	P	17.5843	P	26.7967	P	26.6531	P	20.8512	P	24.9442	M	27.4693	P	24.0051	P
1417500_a_at	42.5135	P	21.7552	P	25.3336	P	29.2116	P	26.7447	P	26.4521	P	32.702	P	26.4034	P	24.4686	P	30.2804	P	24.7159	P	22.1665	P	25.0863	P	28.4087	P	26.4666	P
1417501_at	13.1694	P	12.886	P	13.217	P	13.9374	P	13.6394	P	12.6351	P	14.7271	P	11.5031	P	13.8683	P	17.5314	P	15.0854	P	13.5822	P	17.6356	P	13.0422	P	14.0311	P
1417502_at	11.2529	P	9.02019	A	10.2477	A	11.4284	A	12.0881	A	15.01	A	13.6218	P	12.5722	A	9.83813	A	13.7311	A	12.6593	M	11.8618	A	13.2251	A	13.194	A	8.68779	A
1417503_at	9.11712	A	3.13301	A	5.23478	A	10.8269	A	8.77478	A	7.38047	A	7.21061	A	6.41243	A	5.97843	A	9.69136	A	7.71738	A	6.32987	A	11.9869	A	10.0821	A	7.50833	A
1417504_at	0.361786	A	0.255471	A	1.60368	A	1.68729	A	1.6146	A	0.3718	A	1.47218	A	0.250316	A	1.71464	A	2.53377	A	1.92515	A	0.854388	A	1.99767	A	2.37395	A	0.64986	A
1417505_s_at	10.5772	P	9.7442	P	9.88077	P	15.2741	P	13.5963	P	10.1302	P	12.5134	P	9.93653	P	10.3677	P	14.0056	P	8.52273	P	12.2026	P	13.1836	P	12.1316	P	11.0477	P
1417506_at	6.80517	P	7.57357	P	4.6072	P	8.51266	P	8.2126	P	8.29543	P	8.57038	P	6.84374	P	7.17225	P	10.4379	P	8.71058	P	8.70605	P	7.28795	P	9.53538	P	8.82691	P
1417507_at	5.16179	P	3.74329	P	2.55773	P	3.99105	P	2.1184	A	2.67025	P	3.4335	M	3.51649	P	2.78286	M	1.67122	A	3.09676	A	2.36384	A	4.62366	A	2.92983	A	3.63792	P
1417508_at	9.4195	P	10.009	P	10.4627	P	9.7167	P	14.7804	P	14.9556	P	12.2382	P	9.45572	P	8.94951	P	11.171	P	10.5431	P	8.69704	P	12.6014	P	11.7977	P	9.7468	P
1417509_at	5.98821	P	7.69793	P	5.48836	P	6.63268	P	8.10446	P	9.02147	P	7.63583	P	6.82715	P	8.13269	P	8.96452	P	8.29012	P	7.02681	P	8.84297	P	6.33723	P	5.33941	P
1417510_at	8.82682	P	9.47167	P	6.45399	P	8.29463	P	10.1465	P	9.21927	P	10.8776	P	7.45746	P	8.59944	P	10.7603	P	10.561	P	8.64296	P	12.9238	P	11.0462	P	8.52095	P
1417511_at	6.97942	P	8.14887	P	5.9529	P	9.44688	P	8.76398	P	9.06543	P	9.34801	P	8.07939	P	8.06986	P	13.9507	P	8.97889	P	7.65042	P	13.5366	P	8.63167	P	8.66693	P
1417512_at	33.501	P	44.4382	P	42.0707	P	32.8905	P	29.8372	P	35.707	P	41.4601	P	32.5367	P	32.1246	P	45.0487	P	46.7921	P	36.1962	P	36.9456	P	36.0652	P	51.7313	P
1417513_at	33.507	P	55.0284	P	37.4125	P	37.9828	P	39.3768	P	43.4548	P	43.4322	P	35.5159	P	43.9183	P	40.4826	P	48.2264	P	41.3915	P	41.3763	P	45.8521	P	46.2385	P
1417514_at	0.300741	A	0.263044	A	0.178442	A	0.368809	A	0.447228	A	0.301161	A	0.302359	A	0.216983	A	0.224452	A	0.261983	A	0.229952	A	0.261114	A	0.834745	A	0.474936	A	0.258324	A
1417515_at	17.9435	P	13.2919	P	16.7853	P	15.388	P	14.6082	P	19.1748	P	17.7263	P	13.4671	P	20.6808	P	17.9548	P	13.9441	P	18.7868	P	18.1081	P	20.9826	P	21.9671	P
1417516_at	4.37571	P	5.50081	P	3.77536	M	2.88693	A	4.89677	A	3.83807	A	6.0365	M	4.77806	A	1.71464	A	6.77788	A	4.63386	P	5.31395	P	2.56292	A	3.27237	A	5.43527	P
1417517_at	3.08373	P	8.28886	P	3.53394	P	4.62591	P	3.8421	P	5.42087	P	4.29389	P	5.50822	P	3.69845	P	5.09935	P	5.0019	P	4.61376	P	5.52754	P	4.26914	P	4.04431	P
1417518_at	2.78407	A	0.772969	A	1.37842	A	2.66803	A	2.70851	A	0.698364	A	1.01928	A	2.77752	A	1.22989	A	2.66423	A	2.08758	A	2.17053	A	1.96425	A	1.90161	A	1.78399	A
1417519_at	0.603434	A	0.104472	A	0.68747	A	0.473757	A	0.202617	A	0.170663	A	0.31317	A	0.175308	A	1.58896	A	0.340575	A	0.512607	A	0.175167	A	0.603425	A	0.28375	A	0.233532	A
1417520_at	1.0464	A	0.157202	A	0.124748	A	0.326801	A	0.101904	A	0.593841	A	1.51308	A	0.0919105	A	0.897746	A	0.32754	A	0.757965	A	0.107861	A	0.742544	A	0.28375	A	0.202662	A
1417521_at	3.34445	P	1.90006	A	1.03078	P	3.1162	P	2.24964	P	2.68153	P	1.9404	A	0.999335	A	2.22631	A	2.55751	A	1.96125	P	1.32932	A	6.29793	P	3.69854	P	1.9693	P
1417522_at	0.696593	A	0.194954	A	1.19586	A	1.5933	A	0.756883	A	1.47986	A	1.82884	A	1.90535	A	1.99292	A	0.456955	A	0.33953	A	0.535519	A	0.754091	A	0.681224	A	0.320628	A
1417523_at	2.32961	A	0.849366	A	0.374356	A	0.798626	A	3.5699	A	2.9068	A	2.01128	A	1.23215	A	0.386047	A	0.98589	A	1.6723	A	3.79323	A	1.60638	A	1.10105	A	2.14853	A
1417524_at	1.44493	A	0.346448	A	0.303245	A	1.12301	A	0.469396	A	1.19389	A	1.87958	A	0.949435	A	1.70566	A	2.34345	A	2.31306	A	1.41282	A	1.94196	A	2.15304	A	1.1538	A
1417525_at	4.96718	A	6.79666	M	5.07761	A	6.28973	A	6.11212	M	5.9203	M	5.27543	M	4.61209	A	5.17057	A	5.1798	A	4.19378	P	5.90388	P	10.566	P	7.56821	A	5.03165	M
1417526_at	2.23329	A	0.719525	A	1.3701	A	2.85567	A	2.22777	A	0.253879	A	0.737936	A	0.108596	A	1.13115	A	2.2122	A	0.594458	A	0.337131	A	6.8415	A	0.98659	A	0.554166	A
1417527_at	1.03327	A	0.55177	A	0.509985	A	0.263752	A	0.413959	A	0.3718	A	1.32869	A	0.608349	A	0.664342	A	1.51352	A	0.376004	A	0.638942	A	0.684706	A	1.09342	A	0.662655	A
1417528_at	0.58342	A	0.727158	A	0.117139	A	0.693894	A	0.280631	A	0.230171	A	0.388501	A	0.166971	A	0.170586	A	0.168845	A	0.548994	A	0.30866	A	2.35294	A	0.474936	A	0.643466	A
1417529_at	0.37531	A	0.918169	A	0.217177	A	0.505224	A	1.01039	A	0.523949	A	1.71703	A	0.258648	A	1.27478	A	1.70751	A	1.25639	A	1.87543	A	2.95909	A	0.260791	A	0.184212	A
1417530_a_at	41.9047	P	49.0096	P	41.6747	P	48.7588	P	50.5685	P	44.5713	P	48.4894	P	50.622	P	43.4246	P	53.2321	P	42.151	P	49.3498	P	46.7417	P	49.1739	P	48.6994	P
1417531_at	219.411	P	239.018	P	197.287	P	231.131	P	249.697	P	193.715	P	208.193	P	197.038	P	229.607	P	219.911	P	234.606	P	206.068	P	214.588	P	223.055	P	206.852	P
1417532_at	42.1175	P	40.9096	P	32.7661	P	34.6158	P	40.9665	P	32.8531	P	41.0962	P	28.357	P	42.0963	P	38.8297	P	40.7422	P	30.8656	P	32.6458	P	39.2599	P	33.9806	P
1417533_a_at	20.3255	P	24.6009	P	24.0389	P	26.7098	P	23.6277	P	20.1265	P	26.7565	P	19.8456	P	22.2875	P	27.7439	P	26.8219	P	27.8852	P	26.667	P	24.8857	P	24.9902	P
1417534_at	12.6008	P	15.0881	P	10.6061	P	15.0461	P	13.0256	P	15.4014	P	14.9723	P	13.1937	P	11.2294	M	15.0246	P	13.3553	P	13.2241	P	20.3619	A	15.781	P	12.1497	P
1417535_at	5.14924	P	6.14459	P	4.20785	P	4.53226	P	5.51558	P	5.20972	P	5.98782	P	5.16805	P	3.68948	P	5.28315	P	3.9961	P	4.78668	A	6.5646	P	8.82154	P	4.24121	P
1417536_at	22.9461	P	22.0451	P	20.4553	P	25.4896	P	25.0527	P	26.2694	P	26.3591	P	26.7759	P	25.1238	P	30.4181	P	28.0833	P	26.6102	P	30.5436	P	30.5902	P	23.1648	P
1417537_at	1.71097	A	1.60802	A	0.760594	A	1.65596	A	1.42809	A	1.42277	A	0.685455	A	0.90785	A	0.843884	A	0.71112	A	2.53841	A	0.42233	A	1.32476	A	0.299053	A	1.67837	A
1417538_at	12.0499	P	10.8349	P	9.78243	P	13.1185	P	13.1871	P	11.4989	P	14.9534	P	11.4368	P	12.8899	P	14.3895	P	12.2398	P	12.6776	P	15.3381	P	15.0831	P	13.904	P
1417539_at	11.9274	P	13.1748	P	9.46081	P	12.3514	P	13.6717	P	11.6957	P	16.7694	P	13.086	P	11.741	P	17.3793	P	15.6203	P	13.1883	P	17.3272	P	18.8751	P	15.538	P
1417540_at	8.44964	P	7.7057	P	6.94768	P	7.1418	P	7.40118	P	6.56272	P	11.5062	P	5.93961	P	9.91891	P	7.46852	P	8.98783	P	6.98159	P	8.73752	P	8.99621	P	7.07961	P
1417541_at	1.17747	A	2.13856	P	0.965012	A	1.13346	A	1.28533	A	0.89494	A	1.62536	A	1.29035	P	2.00189	P	2.99501	P	2.06052	P	1.25502	A	1.07509	A	1.56625	A	1.4153	A
1417542_at	2.94357	P	4.78789	P	3.3189	P	4.45942	P	5.3745	P	4.51941	P	4.42191	P	4.32993	P	4.16522	P	3.90818	P	3.08776	P	3.56483	P	3.99578	P	4.47451	P	3.95614	P
1417543_at	0.39557	A	0.187399	A	0.163031	A	0.21117	A	0.291759	A	0.206412	A	0.323967	A	0.150296	A	0.161608	A	0.248786	A	0.220808	A	0.261114	A	0.34496	A	0.184228	A	0.165821	A
1417544_a_at	20.3556	P	20.9091	P	16.3661	P	17.1696	P	20.0993	P	21.0556	P	21.7507	P	17.8413	P	20.3936	P	24.0525	P	21.6304	P	19.3566	P	26.5252	P	24.1658	P	16.0626	P
1417545_at	0.314335	A	0.300933	A	0.17073	A	0.515712	A	0.535846	A	0.837227	A	0.484613	A	0.375262	A	0.404002	A	0.559246	A	0.457996	A	0.441225	A	1.52773	A	0.650672	A	0.320628	A
1417546_at	2.95632	A	1.55427	A	2.69402	A	0.693894	A	4.3099	A	3.07551	A	2.25364	A	2.13798	A	0.412979	A	1.33061	A	2.47532	A	1.31075	A	1.98653	A	3.80507	A	1.75096	A
1417547_at	5.68809	P	7.71347	A	6.44518	A	6.44563	M	7.53106	M	6.71758	M	6.44488	P	7.00962	A	5.27828	A	6.2891	M	5.69267	M	4.68659	M	12.5077	M	7.23391	A	5.66832	A
1417548_at	0.177484	A	0.210071	A	0.248351	A	0.30579	A	0.202617	A	0.170663	A	0.323967	A	0.150296	A	0.170586	A	0.248786	A	0.175052	A	0.136769	A	0.51003	A	0.207203	A	0.184212	A
1417549_at	1.01356	A	0.293352	A	0.87485	A	0.368809	A	1.36222	A	0.64034	A	0.769361	A	0.600027	A	0.583547	A	0.998288	A	0.521705	A	0.412878	A	1.02948	A	0.620118	A	0.42742	A
1417550_a_at	1.62027	A	2.94007	A	1.96478	A	1.69773	A	1.55977	A	2.03719	A	3.18492	M	1.22384	A	1.57101	A	2.97144	A	1.7265	A	0.441225	A	0.486587	A	1.35276	A	1.16683	A
1417551_at	6.25046	P	5.7567	A	5.64597	P	7.25607	P	5.11397	P	8.1082	P	7.50063	P	5.31739	P	8.27631	P	9.00933	P	8.68374	P	5.87668	P	8.62148	P	6.60322	P	5.5449	P
1417552_at	1.14475	A	1.40077	P	0.932188	P	1.4366	P	1.80092	P	1.29699	P	1.15371	A	0.882898	A	1.24785	A	1.40391	A	1.41923	A	0.938448	A	3.59336	A	1.70346	A	0.83612	P
1417553_at	1.75628	A	2.80892	A	1.4367	A	4.36576	P	2.14028	P	2.1958	P	1.89986	P	1.59789	A	3.94979	P	3.23025	A	3.24975	P	2.70385	P	4.71001	A	4.61902	A	2.97738	P
1417554_at	0.523259	A	0.612732	A	0.469938	A	0.284774	A	0.425051	A	0.860322	A	0.452658	A	1.74747	A	0.412979	A	0.61006	A	1.61809	A	0.327645	A	1.04089	A	0.749953	A	0.283193	A
1417555_at	3.40796	P	4.25374	P	3.32749	P	4.44901	P	4.00534	P	3.51329	P	3.28443	P	3.71572	P	3.95877	P	4.58071	P	5.24418	P	4.21293	P	9.15902	P	5.89638	P	3.77323	P
1417556_at	589.212	P	658.177	P	557.901	P	675.234	P	670.502	P	669.837	P	598.086	P	636.096	P	682.53	P	676.804	P	687.461	P	672.909	P	678.494	P	617.279	P	643.799	P
1417557_at	20.5608	P	16.4169	P	19.9045	P	21.6726	P	20.4213	P	23.4824	P	22.792	P	19.9864	P	22.6196	P	26.2212	P	18.9696	P	23.9774	P	20.1471	P	24.6053	P	19.5212	P
1417558_at	3.98437	P	5.17525	P	3.02726	P	6.28973	P	4.4295	P	6.24168	P	6.46431	P	5.31739	P	5.20647	P	6.22077	P	5.38772	P	6.08521	P	8.39979	P	7.22632	P	4.69041	P
1417559_at	35.754	P	39.8546	P	38.8031	P	46.303	P	44.8797	P	39.473	P	61.3783	P	38.3871	P	54.7155	P	60.4654	P	56.756	P	47.27	P	64.3189	P	63.9158	P	64.908	P
1417560_at	45.8727	P	53.6553	P	47.032	P	60.0726	P	62.3235	P	50.209	P	74.056	P	52.8468	P	61.5635	P	72.357	P	74.7025	P	55.8699	P	80.0182	P	77.7508	P	79.2773	P
1417561_at	436.921	P	446.966	P	394.76	P	446.083	P	461.972	P	454.623	P	427.016	P	408.351	P	433.353	P	444.88	P	423.164	P	427.672	P	437.326	P	402.488	P	403.097	P
1417562_at	19.7338	P	19.2098	P	17.9539	P	18.9298	P	17.4685	P	27.0001	P	22.3738	P	22.5618	P	18.428	P	22.6483	P	18.7025	P	21.9088	P	17.8822	P	21.5056	P	21.745	P
1417563_at	1.78215	A	2.87064	A	1.92266	A	3.29332	A	3.8421	A	4.6086	A	2.56535	A	3.00173	A	2.6123	A	2.4149	A	2.54742	A	0.854388	A	4.73159	A	4.7331	A	3.01098	A
1417564_at	11.6577	P	11.7002	P	9.74667	P	11.6151	P	13.3594	P	10.4919	P	13.0538	P	8.26182	P	10.4664	P	13.8409	P	13.0877	P	12.355	P	16.2668	P	14.7418	P	8.27088	P
1417565_at	9.25292	P	9.77535	P	6.21645	P	14.0617	P	14.8342	P	13.6057	P	9.81731	P	12.6219	P	12.7284	P	11.8908	P	13.8905	P	10.5959	P	13.8271	P	14.7038	P	8.25699	P
1417566_at	6.23798	P	7.56579	P	6.63015	P	13.6471	P	18.0916	P	16.6177	P	13.3095	P	16.0024	P	12.8181	P	17.2381	P	16.9302	P	15.183	P	19.441	P	15.8189	P	13.4736	P
1417567_at	3.52852	A	0.544153	A	0.501967	A	0.22169	A	0.679592	A	0.814119	A	0.852945	A	0.425223	A	1.97496	A	2.66423	A	1.62713	A	1.72761	A	1.23419	A	1.32988	A	0.778156	A
1417568_at	8.25777	P	8.37442	P	6.11098	P	6.81972	P	10.0818	P	9.07642	P	5.76371	P	6.52026	P	7.10942	P	8.5159	P	7.28765	P	6.91827	P	9.29585	P	11.2284	P	7.28695	P
1417569_at	8.01001	P	7.72125	P	5.02526	P	9.56104	P	8.24505	P	5.75393	P	7.4813	P	3.89834	P	6.9299	P	8.83005	P	7.05482	P	5.35028	P	8.18845	P	5.12092	P	5.92227	P
1417570_at	3.52218	P	4.80338	P	3.92221	P	4.88601	P	4.0271	A	5.39866	P	5.15801	P	2.59482	M	3.70743	P	6.36879	P	2.97074	P	3.83888	P	7.45775	P	6.08641	P	4.78588	P
1417571_at	6.62457	A	1.01762	A	2.22666	A	6.4872	A	6.91397	A	4.7089	A	7.82883	A	4.18884	A	5.02695	A	7.95358	A	5.2711	A	5.35028	A	7.90282	A	6.12441	A	3.55682	A
1417572_at	1.89198	A	0.750061	A	2.17588	A	0.494736	A	2.08558	A	2.63643	A	1.85929	A	0.541768	A	0.511729	A	3.41786	A	1.49156	A	0.516682	A	1.21151	A	0.650672	A	0.314379	A
1417573_at	39.8042	P	35.8886	P	35.0115	P	45.2711	P	42.9501	P	41.0497	P	44.9388	P	40.1991	P	44.0618	P	51.0214	P	50.8552	P	49.341	P	43.6148	P	48.1449	P	37.7733	P
1417574_at	69.2217	P	63.1533	P	66.2968	P	56.7216	P	43.2913	P	50.9406	P	57.1207	P	53.9137	P	51.8434	P	56.2726	P	51.8463	P	46.1374	P	45.2934	P	48.0162	P	52.3134	P
1417575_at	0.25302	A	0.172295	A	0.318999	A	0.442283	A	0.580107	A	0.206412	A	0.31317	A	0.175308	A	0.179563	A	0.584679	A	0.394233	A	0.375034	A	0.51003	A	0.276097	A	0.135319	A
1417576_a_at	1.19056	A	1.43146	A	0.147673	A	2.05265	A	0.988373	A	0.964093	A	1.39025	A	1.29866	A	0.933654	A	2.77075	A	0.494407	A	1.37572	A	0.869221	A	2.3968	A	0.810342	A
1417577_at	0.348247	A	0.673741	A	0.493952	A	1.46794	A	0.146737	A	1.22828	A	0.302359	A	0.250316	A	1.00547	A	1.79206	A	0.376004	A	0.854388	A	1.04089	A	1.67297	A	0.276969	A
1417578_a_at	10.005	P	7.3482	P	7.25689	P	10.1525	P	8.83963	P	9.25222	P	12.0957	P	8.26182	P	7.44153	P	12.5644	P	8.93417	P	10.2544	P	12.3412	P	7.33269	P	7.36303	P
1417579_x_at	7.30269	A	6.35413	A	6.33078	A	8.38807	A	10.7185	A	7.47979	P	8.98349	M	7.72282	A	8.34811	A	9.92564	M	8.71058	A	9.23761	A	8.10386	A	8.14555	A	5.73006	A
1417580_s_at	171.094	P	264.568	P	237.268	P	350.318	P	304.846	P	359.884	P	315.945	P	362.924	P	318.293	P	368.586	P	347.079	P	372.428	P	390.057	P	398.271	P	331.133	P
1417581_at	3.48412	A	4.03712	A	0.850318	A	3.60579	A	3.80944	A	4.18461	A	4.51045	A	4.18884	A	2.48663	A	3.93146	A	2.65554	A	3.73843	A	4.75316	A	5.79756	A	3.92903	A
1417582_s_at	2.50271	P	2.29254	P	2.04913	P	2.26132	P	3.1122	P	2.828	P	4.02759	P	3.47498	P	2.59435	P	3.79171	P	2.43026	P	3.27214	P	4.75316	P	3.93441	P	2.20173	P
1417583_a_at	22.3685	P	25.8717	P	18.5575	P	25.9239	P	22.1805	P	21.509	P	21.4622	P	20.4336	P	21.4528	P	26.1252	P	26.3955	P	21.9977	P	28.8399	P	23.2792	P	21.7809	P
1417584_at	3.27456	A	1.73094	A	2.20127	A	3.89735	A	4.64688	A	4.01701	A	2.84574	A	2.03828	A	2.86364	A	4.08259	A	3.33972	A	3.64708	A	4.31015	A	3.39414	A	3.0177	A
1417585_at	5.95697	P	6.50938	P	4.09524	P	7.32878	P	6.69734	P	8.05312	P	5.77346	P	8.23694	P	4.71278	P	7.76198	P	4.73262	P	6.83685	P	8.35754	P	6.23082	P	5.15468	P
1417586_at	0.177484	A	0.187399	A	0.186166	A	0.137472	A	0.280631	A	0.407011	A	0.193394	A	0.200315	A	0.107741	A	0.222293	A	0.138395	A	0.261114	A	0.415997	A	0.191887	A	0.252119	A
1417587_at	1.31466	A	0.612732	A	0.38229	A	2.38649	A	1.73518	A	1.23974	A	1.31842	A	1.0326	A	0.457865	A	2.0686	A	1.9432	A	0.232523	A	2.16447	A	0.994221	A	0.83612	A
1417588_at	2.23329	P	3.85153	A	1.85533	P	4.19924	A	1.73518	A	2.51231	P	4.05721	M	3.87344	A	2.9175	M	4.76541	A	2.67356	P	3.70189	P	5.05482	A	5.38704	M	3.20606	M
1417589_at	0.0939713	A	1.14778	A	0.574298	A	0.0952981	A	1.17542	A	0.442158	A	0.873795	A	0.0668736	A	1.00547	M	1.28165	A	0.812418	A	0.667101	A	0.392372	A	0.276097	A	0.541445	A
1417590_at	172.917	P	176.974	P	178.279	P	191.772	P	176.425	P	187.114	P	185.211	P	199.481	P	183.182	P	189.22	P	183.362	P	192.937	P	194.345	P	180.31	P	143.307	P
1417591_at	7.1038	M	5.47755	A	4.92934	A	7.35995	A	5.59154	A	7.96497	A	6.40603	A	4.91912	A	6.87604	A	8.17872	A	5.7106	A	3.82975	A	5.44171	A	5.75955	A	5.27781	A
1417592_at	11.4737	P	16.7062	P	10.8841	P	12.4032	P	13.4025	P	14.1612	P	14.8025	P	15.2817	P	12.2526	P	18.4752	P	13.3375	P	13.7075	P	16.8642	P	16.8959	P	10.9076	P
1417593_at	11.4921	P	12.1838	P	10.6061	P	16.6414	P	18.0808	P	15.4883	P	19.2143	P	15.1159	P	15.7891	P	17.5423	P	18.1593	P	17.031	P	20.1983	P	20.9674	P	10.8936	P
1417594_at	7.97283	P	8.30442	P	5.42711	P	5.46845	P	8.52617	P	6.75076	P	9.01228	P	8.3779	P	7.7916	P	8.41481	P	9.3008	P	10.0296	P	8.58982	P	10.7805	P	9.26558	P
1417595_at	0.38882	A	0.68137	A	0.39023	A	0.662463	A	0.635393	A	0.53561	A	0.452658	A	0.583382	A	0.332182	A	0.559246	A	0.412457	A	0.798277	A	1.36995	A	0.727045	A	0.358205	A
1417596_at	2.02097	A	1.85392	A	1.12972	A	2.06309	A	2.24964	A	1.59391	A	1.4005	A	0.741481	A	2.01985	A	2.2122	A	2.06954	A	0.807633	A	2.66216	A	3.25715	A	0.566896	A
1417597_at	2.07894	A	0.612732	A	1.11321	A	0.126934	A	1.06543	A	1.99183	A	0.171371	A	0.441875	A	1.37352	A	2.35537	A	0.984711	A	1.37572	A	1.94196	A	0.864473	A	1.04322	A
1417598_a_at	11.7803	P	17.7934	P	12.1791	P	16.2789	P	14.436	P	17.6263	P	17.67	P	15.961	P	14.5953	P	19.1681	P	18.1326	P	19.6236	P	17.4917	P	17.9879	P	18.3944	P
1417599_at	1.50994	A	3.666	A	1.02255	A	2.45949	A	2.27151	A	2.828	A	2.93565	A	1.54802	A	2.42379	A	4.02449	A	0.776119	A	2.41903	A	4.74237	A	1.62723	A	1.26472	A
1417600_at	1.56189	A	2.80121	P	2.72813	P	3.98064	P	2.12934	A	4.25162	P	5.0013	P	4.9855	P	2.12757	A	3.00679	A	2.91672	P	3.22637	P	2.14226	A	4.17025	P	4.39758	P
1417601_at	1.62675	M	2.73951	A	2.14205	A	2.12569	A	1.9214	A	1.6281	A	2.8957	A	1.71424	A	2.55844	A	2.94786	A	2.92573	A	2.12447	A	1.30214	A	3.72898	A	3.55006	P
1417602_at	2.01452	P	2.30024	A	1.12972	A	2.12569	A	5.48303	P	2.76042	A	4.53012	M	4.40462	A	1.55306	A	8.07744	P	5.45051	P	3.26299	A	4.94717	A	4.67986	M	2.82972	A
1417603_at	1.9307	A	0.384413	A	0.147673	A	1.13346	A	1.95424	A	1.53691	A	1.89986	A	1.08249	A	0.215474	A	1.88846	A	2.03345	A	0.365564	A	1.00664	A	1.23836	A	1.61247	A
1417604_at	2.80961	P	3.60417	P	3.90492	P	3.76199	P	4.55994	P	3.93874	P	5.08947	P	3.42517	P	3.13294	P	4.73081	P	4.01407	P	4.38609	P	4.41835	P	4.117	P	3.92903	P
[truncated: 43,102 more rows]
