# Supplementary material for: "Per cell" normalization method for mRNA measurement by quantitative PCR and microarrays
Source: BMC Genomics. 2006 Mar 29;7:64. doi: 10.1186/1471-2164-7-64 (PMC1448209; doi:10.1186/1471-2164-7-64)
Supplement: Additional File 13 — Excel spreadsheet file containing 15 Affymetrix MG-U74v2 A GeneChip raw data of the uterotrophic response study (cf. Figure 6). The column name X-Y_Signal indicates the treatment (V = vehicle, Low = low dose, etc) and animal triplicate (Y = 1,2,3). The X-Y_Detection column indicates P for present, A for absent and M for marginal calls by Affymetrix MAS 5.0 system. [file 1471-2164-7-64-S13.zip › Uterotrophic_study_raw_data.xls]

## Sheet: Figure6_raw
	V-1_Signal	V-1_Detection	V-2_Signal	V-2_Detection	V-3_Signal	V-3_Detection	Low-1_Signal	Low-1_Detection	Low-2_Signal	Low-2_Detection	Low-3_Signal	Low-3_Detection	ML-1_Signal	ML-1_Detection	ML-2_Signal	ML-2_Detection	ML-3_Signal	ML-3_Detection	MH-1_Signal	MH-1_Detection	MH-2_Signal	MH-2_Detection	MH-3_Signal	MH-3_Detection	High-1_Signal	High-1_Detection	High-2_Signal	High-2_Detection	High-3_Signal	High-3_Detection	Descriptions
AFFX-MurIL2_at	4.9	A	4.2	A	4.5	A	5.4	A	4.4	A	4.8	A	7.2	A	6.9	A	5.1	A	5.9	A	5.4	A	10.6	A	3.7	A	4.7	A	3.9	A
AFFX-MurIL10_at	14.7	A	21.3	A	7.9	A	25.2	A	31.3	A	16.4	A	7.8	A	20.7	A	38.7	A	5.6	A	6.6	A	27	A	30	A	26.7	A	19.6	A
AFFX-MurIL4_at	4.8	A	12.4	A	1.9	A	10.3	A	11.6	A	13.4	A	16.6	A	11.7	A	4.2	A	14.5	A	5.3	A	14.1	A	14.8	A	11.6	A	9	A
AFFX-MurFAS_at	23.7	A	7.6	A	10	A	10.1	A	9.1	A	19.5	A	12.5	A	23	A	30.1	M	21.1	A	18.4	A	31.2	P	21.2	A	23.5	A	16.8	A
AFFX-BioB-5_at	170.5	P	165.5	P	177.6	P	131.4	P	150.1	P	138.4	P	145.9	P	143.3	P	97	P	155.2	P	128.1	P	179.6	P	103.7	P	168.3	P	98.5	P
AFFX-BioB-M_at	476.7	P	428.5	P	420.3	P	344.1	P	371	P	407.8	P	341.6	P	393.3	P	295.9	P	314.6	P	282.2	P	363.8	P	241.5	P	244.1	P	214	P
AFFX-BioB-3_at	243.3	P	190.8	P	218.3	P	166.3	P	162.7	P	169.8	P	169.3	P	197.4	P	136.1	P	130.7	P	136.2	P	129	P	71.8	P	112.5	P	70.6	P
AFFX-BioC-5_at	589.1	P	489.2	P	488.2	P	504.6	P	513.7	P	462.4	P	515.9	P	527	P	429.6	P	415	P	385.4	P	478.1	P	334.8	P	403.1	P	320.5	P
AFFX-BioC-3_at	439.1	P	402.1	P	459.7	P	323.6	P	355.7	P	353.1	P	371.1	P	397.1	P	230.4	P	311.9	P	287.7	P	347.5	P	230.3	P	255.2	P	212.1	P
AFFX-BioDn-5_at	734.4	P	578.2	P	552.3	P	491	P	546.2	P	506.4	P	540	P	599.5	P	373.2	P	449.3	P	436.7	P	509.6	P	312.1	P	367.2	P	335.1	P
AFFX-BioDn-3_at	2737	P	2257.1	P	2276	P	1854.7	P	1993.6	P	2105.4	P	2293.5	P	2427.2	P	1941.6	P	2265.8	P	2058.2	P	2251.2	P	1714.5	P	2044.8	P	1663.1	P
AFFX-CreX-5_at	4798.5	P	3930.5	P	3870.9	P	3866.9	P	4047.1	P	4033.2	P	3597.4	P	4203.2	P	3207.5	P	2891.9	P	2809.8	P	3615.7	P	2562.3	P	2534.9	P	2479.3	P
AFFX-CreX-3_at	5716.9	P	5295.1	P	5516.3	P	5074.6	P	5396.1	P	5311.4	P	5342.5	P	5672.1	P	4515.6	P	4549.9	P	4565.8	P	4998.6	P	3422.6	P	3880.6	P	3279.2	P
AFFX-BioB-5_st	29.5	A	12.4	A	11.9	A	14.2	A	28.6	A	12.2	A	29.5	A	17.7	A	28.4	A	21.2	A	20.4	A	8	A	6.2	A	31.4	A	21.1	A
AFFX-BioB-M_st	46.1	A	36.5	A	33.4	A	38.4	A	44.4	A	34.9	A	36.2	A	38.3	A	34.9	A	23.8	A	26.7	A	29.2	A	30.5	A	33.6	A	8.6	A
AFFX-BioB-3_st	10.8	A	10.1	A	12.6	A	11.7	A	17	A	13.7	A	17.7	A	14.8	A	18.2	A	9.7	A	10.5	A	18	A	8.6	A	14.6	A	8.5	A
AFFX-BioC-5_st	8.2	A	7.6	A	7.9	A	7.3	A	10	A	6.6	A	11.1	A	9.9	A	7.7	A	6.9	A	8.6	A	10.5	A	7.8	A	10.6	A	5	A
AFFX-BioC-3_st	11.2	A	5.8	A	11	A	2.4	A	13.9	A	4.1	A	4.3	A	6.1	A	4.3	A	3.4	A	4.7	A	5	A	2.3	A	2.7	A	6	A
AFFX-BioDn-5_st	143.6	M	83.7	A	83.4	A	77.2	A	136.7	M	76.6	A	108.6	A	108.2	A	130.9	A	111.9	A	84.7	A	85.4	A	71.7	A	103.2	A	78.6	A
AFFX-BioDn-3_st	129.9	P	99	P	86.5	P	86.4	P	105	P	76.3	P	118.2	P	102.3	P	119.4	P	93.9	P	98	P	79.2	P	47.1	A	75.8	M	72.2	P
AFFX-CreX-5_st	59.9	P	61.8	P	48.7	A	65.9	P	63	M	50.5	P	54.6	A	31.5	A	66.2	M	39.2	A	30.4	A	77.1	M	25.6	A	38.3	A	29.7	A
AFFX-CreX-3_st	158.3	A	130.6	M	125.8	M	134.1	A	159.3	P	106.7	A	118	A	140.3	A	142.7	A	96.2	A	115	A	157.9	A	101.2	A	134.5	A	71.9	A
AFFX-DapX-5_at	59.5	P	62.4	P	58.2	P	36.6	P	25.2	P	34.8	P	46.5	P	39.9	P	41.1	P	38.7	P	33.9	P	68.5	P	26.5	A	23.8	A	20.4	A
AFFX-DapX-M_at	311.7	P	286.1	P	271.8	P	110.8	P	91.6	P	156.1	P	180.3	P	110.4	P	145.8	P	134.1	P	160.8	P	228.5	P	53.1	P	52.6	P	49.5	P
AFFX-DapX-3_at	762.8	P	720.1	P	653.2	P	210.3	P	203.1	P	348.6	P	390.6	P	251.8	P	312.2	P	301.8	P	317.7	P	451.2	P	121.8	P	126	P	107.2	P
AFFX-LysX-5_at	1466.5	P	1472	P	1332.8	P	487.1	P	406.8	P	672.3	P	835.1	P	535.7	P	604.5	P	686.8	P	793.3	P	972.7	P	172.3	P	198	P	165.9	P
AFFX-LysX-M_at	4079.8	P	3712.3	P	3504.7	P	1540.1	P	1263	P	2327.6	P	2502.4	P	1753	P	2112.6	P	1876.8	P	2201.7	P	2812.6	P	660.8	P	760.5	P	548.5	P
AFFX-LysX-3_at	6143.2	P	5322.7	P	5352.8	P	3008.7	P	2688.4	P	4162.9	P	4499.5	P	3488.7	P	3273.6	P	3507.9	P	3733.1	P	4226.6	P	1382.8	P	1612	P	1347.7	P
AFFX-PheX-5_at	400.5	P	440.9	P	387.8	P	149.5	P	126.4	P	187.6	P	269.3	P	144	P	234.4	P	211.9	P	228.1	P	331.1	P	58.5	P	63.4	P	46.1	P
AFFX-PheX-M_at	825.7	P	872.4	P	764.3	P	275.8	P	214	P	382.4	P	393.3	P	278.4	P	323.7	P	333.3	P	361.5	P	539.5	P	117.9	P	132.3	P	91.3	P
AFFX-PheX-3_at	1963.4	P	1944.6	P	1740.5	P	630.6	P	517.5	P	1079.4	P	1034.2	P	678.7	P	685.2	P	755	P	888.1	P	1259.1	P	233.8	P	270	P	183.7	P
AFFX-ThrX-5_at	1251.4	P	1355.4	P	1184.6	P	498.1	P	345.8	P	521.3	P	746.4	P	446.7	P	602.4	P	641.1	P	752.5	P	937.6	P	234.6	P	292.7	P	211.6	P
AFFX-ThrX-M_at	4091.4	P	3995	P	3468.4	P	1534.3	P	1227.9	P	2074.9	P	2563.8	P	1651.8	P	2071.7	P	1946.5	P	2190.6	P	2692.7	P	650	P	742	P	593.1	P
AFFX-ThrX-3_at	9577.2	P	8558.8	P	8408.1	P	5883.4	P	5020.7	P	6999	P	7788.8	P	6522.1	P	6459.3	P	5767.6	P	6715.6	P	6768.9	P	2979.4	P	3095.3	P	2332.2	P
AFFX-TrpnX-5_at	3.5	A	15	A	20.4	A	8.2	A	19.2	A	19	A	18.6	A	6.7	A	6.7	A	3.1	A	4.1	A	9.9	A	3.9	A	2.4	A	3.8	A
AFFX-TrpnX-M_at	5.6	A	15.8	A	6.7	A	2.8	A	8	A	1.9	A	3.8	A	2.9	A	3.6	A	2.9	A	15	A	4.6	A	2.6	A	4.7	A	1.9	A
AFFX-TrpnX-3_at	161.4	P	139.9	P	140	P	39.8	P	35.8	P	65.7	P	60.4	P	36.8	P	53.3	P	53.6	P	58.8	P	85	P	16.7	P	19.9	P	16.5	P
AFFX-b-ActinMur/M12481_5_at	861.7	P	733	P	794.5	P	1260.4	P	1098.1	P	821.2	P	2484.9	P	2286.5	P	4711.2	P	4054.6	P	3552.6	P	4533.4	P	4684.6	P	5526.2	P	4929.4	P
AFFX-b-ActinMur/M12481_M_at	1421.4	P	1100	P	1168.4	P	1493.3	P	1333.5	P	1012.1	P	3344.5	P	3296.8	P	5141	P	4267.1	P	4148.1	P	4586.7	P	4950.3	P	6191.2	P	5718.8	P
AFFX-b-ActinMur/M12481_3_at	3444	P	2029.8	P	2432	P	3189.5	P	3027.4	P	2320.7	P	4830.2	P	4697.5	P	5642	P	5120.9	P	4901.3	P	5976.6	P	5204.7	P	6496.2	P	5727.2	P
AFFX-GapdhMur/M32599_5_at	655.5	P	642.5	P	633.2	P	720	P	737.1	P	540.7	P	1865.5	P	1978.7	P	1971.4	P	2640.3	P	2537.9	P	3219.7	P	3647.2	P	5263.7	P	3917.5	P
AFFX-GapdhMur/M32599_M_at	642.6	P	606.9	P	583	P	647.3	P	657.2	P	538.5	P	1570.7	P	1672.9	P	1701.2	P	2138.5	P	2033.3	P	2592.4	P	3489.2	P	5076.5	P	3749.7	P
AFFX-GapdhMur/M32599_3_at	824.4	P	675.7	P	689.2	P	644.9	P	619.5	P	521.9	P	1587	P	1656.1	P	1887.1	P	2194.9	P	1844.1	P	2677.6	P	3244.2	P	4421	P	3512.7	P
AFFX-TransRecMur/X57349_5_at	11.4	A	11.1	A	3.8	A	9.9	A	7.7	A	10.9	A	5.9	A	13.9	A	11.7	A	16.1	A	18.6	A	8	A	26	A	33.5	A	28.7	M
AFFX-TransRecMur/X57349_M_at	3.6	A	2.1	A	2.2	A	1.5	A	1.2	A	2.5	A	2.6	A	2.2	A	2.9	A	1.1	A	3.2	A	2.7	A	1.8	A	5.3	A	14.5	A
AFFX-TransRecMur/X57349_3_at	20	A	24.2	P	24.4	M	19.2	A	27.2	A	23.6	A	29.6	M	32.4	P	4.8	A	22.5	M	19.8	P	24.7	A	60.4	P	57.2	P	71.1	P
AFFX-PyruCarbMur/L09192_5_at	28.1	A	9.2	A	29.5	A	30.2	A	26.4	A	14	A	64.2	A	37.7	A	53.4	A	33.5	A	39.7	A	66.5	A	52.8	A	95.1	A	77.7	A
AFFX-PyruCarbMur/L09192_MA_at	13.5	A	9.3	A	11.1	A	13.3	A	14.3	A	14.4	A	24.3	A	18.6	A	22.2	A	15.9	A	20	A	23	A	17.5	A	100.7	A	52	A
AFFX-PyruCarbMur/L09192_MB_at	11.4	A	19.5	A	22.9	A	27.2	A	27.2	A	16.3	A	54.9	A	55.9	A	55.1	A	29	A	17.7	A	14.4	A	34.4	A	40.8	A	57.1	A
AFFX-PyruCarbMur/L09192_3_at	85.2	A	70.6	A	100.2	P	93.2	A	57.4	A	43	A	166.6	P	125.2	P	102	A	66.8	A	61.9	A	80.4	A	51.5	A	90.8	A	106.9	A
AFFX-18SRNAMur/X00686_5_at	41.6	P	34.7	M	60.9	P	60.3	P	51.8	P	28.6	P	35.3	A	29.7	P	16.4	A	44.2	P	35.1	A	37.6	A	46.4	P	46.5	A	40.4	P
AFFX-18SRNAMur/X00686_M_at	45.7	A	28.8	A	44.3	A	30.8	A	34.3	A	21.8	A	11.8	A	8.5	A	4.6	A	27.8	A	20.4	A	13.5	A	51.9	A	27.8	A	44.8	A
AFFX-18SRNAMur/X00686_3_at	142	P	95.6	P	119.1	P	137.4	P	105.5	P	150	P	157.2	P	107.7	P	53.4	M	111.9	P	107.2	P	173.2	P	150.8	P	143.3	P	134.9	P
AFFX-MUR_b2_at	204.2	P	171.2	P	183.4	P	197.6	P	167.1	P	225.2	P	221	P	197.1	P	133.5	P	214.3	P	214	P	289.9	P	211.6	P	208	P	166.2	P
AFFX-MURINE_b1_at	1970.4	P	1953.8	P	1805.3	P	1672.5	P	1748.9	P	2105.2	P	2499.9	P	2021.9	P	2477.5	P	2740.5	P	2506.2	P	3430.1	P	1959	P	2487	P	1526.7	P
AFFX-MURINE_B2_at	3906.6	P	3188.2	P	3413.9	P	3287.4	P	3046.1	P	3987.5	P	4594.2	P	3690.6	P	4160.8	P	4499.4	P	4428.7	P	5308.8	P	4237.6	P	4866.1	P	3950.4	P
AFFX-GapdhMur/M32599_5_st	55.1	A	16.5	A	43.7	A	25.5	A	27.2	A	36.8	A	26.5	A	43.2	A	2.9	A	6.6	A	7.7	A	7.2	A	6.6	A	6.1	A	3.6	A
AFFX-GapdhMur/M32599_M_st	97.4	A	52.1	A	69.1	A	71.9	A	90.9	M	56.9	A	57	A	81.1	A	21.3	A	46.2	A	16.3	A	25.1	A	13.8	A	29.1	A	34.8	A
AFFX-GapdhMur/M32599_3_st	74.8	P	24	A	47.6	M	58	M	41.6	A	49.9	A	72	A	67.8	P	36.5	A	53.2	M	47.7	A	44.1	A	24.3	A	48.2	A	57.1	A
AFFX-b-ActinMur/M12481_5_st	13.2	A	20.9	A	17.6	A	25.1	A	27.5	A	23.6	A	25.3	A	30.1	A	13.7	A	30.5	A	27	A	29.3	A	32.1	A	24.6	A	23.3	A
AFFX-b-ActinMur/M12481_M_st	26.3	P	17	P	23	P	26.3	P	25.2	M	23.6	P	35.2	P	34.6	P	28.8	M	30.1	P	22.5	P	41.3	P	31.8	P	30.8	P	38	P
AFFX-b-ActinMur/M12481_3_st	67.8	A	32.2	A	49.2	A	43.1	A	11.6	A	45	A	68.4	A	56.7	A	47.6	A	48.7	A	39.7	A	53.1	A	48.9	A	58.4	A	41.6	A
AFFX-YEL002c/WBP1_at	10.8	A	9	A	10.5	A	12	A	9.9	A	16.1	A	12.2	A	13.5	A	15.2	A	12.5	A	15	A	17.2	A	20.8	A	14	A	11.5	A
AFFX-YEL018w/_at	5.4	A	0.9	A	2.7	A	0.9	A	2.8	A	1.1	A	1.2	A	1	A	0.7	A	1.2	A	1.5	A	1.7	A	1.5	A	2.3	A	1.8	A
AFFX-YEL024w/RIP1_at	16.7	P	13.5	M	12.4	P	10.3	A	16.5	P	16.2	P	26	P	15.9	P	13	M	12.6	A	8	A	23	M	11.6	A	19.4	P	15.4	P
AFFX-YEL021w/URA3_at	20.7	M	10.9	A	5	A	16.8	A	21.5	P	7.6	A	12.5	A	17.2	M	14.2	A	13.8	P	14.7	A	14.9	A	10.2	A	18.8	A	8.2	A
92539_at	432.1	P	333.5	P	384.6	P	293.3	P	338.8	P	272	P	587.5	P	602.5	P	631.7	P	773	P	738.4	P	1070.4	P	1361.1	P	1629.5	P	1254.6	P
92540_f_at	66.1	P	48.3	P	56.5	P	57.7	P	64.7	A	36.8	A	87.3	M	45.4	A	56.4	M	69.1	P	59.5	A	97.8	P	70.1	A	70.3	P	119.9	P
92541_at	38.5	A	31.3	A	33.2	A	42.6	A	44	A	35	A	44.8	A	38.7	A	26.8	A	39.9	A	30.6	A	36.1	A	36.1	A	41.9	A	21.4	A
92542_at	540.1	P	454.3	P	529.9	P	350.6	P	411.7	P	547.1	P	990.4	P	711.2	P	992	P	916.1	P	925.2	P	1218.8	P	879.8	P	897.6	P	613.3	P
92543_at	83.6	P	42.6	P	69.8	P	51.7	P	69.3	P	44.9	P	79.6	P	67.7	P	75.3	P	63.5	P	83.8	P	135.1	P	76.3	P	79.1	P	92.9	P
92544_f_at	391.1	P	298.2	P	343.2	P	226.4	P	249.1	P	305.3	P	675	P	490.2	P	605.8	P	766.9	P	638.7	P	913.5	P	671.1	P	897.4	P	877.7	P
92545_f_at	39.3	A	36.1	A	33.1	A	37	A	41.3	A	6.9	A	42.1	A	31.6	A	43.4	A	26.5	A	27	A	57.7	A	29.4	A	38.9	A	13.3	A
92546_r_at	18.9	A	11.6	A	11.1	A	17	A	14.5	A	12.3	A	18.9	A	18.7	A	13.7	A	17.9	A	14.2	A	25.5	A	13.5	A	18.5	A	13.3	A
92547_at	20.5	P	24.6	P	26.6	P	24.6	P	27.5	P	22.6	P	45.7	P	30.8	P	41.6	P	49.1	P	48.1	P	57.6	P	42.8	P	51.9	P	58.3	P
92548_g_at	175.5	A	37.5	A	120.4	A	42.1	A	160.2	A	113.3	A	166.9	A	123.9	A	22	A	142.9	A	172	A	162.6	A	160	A	201.8	A	183	P
92549_at	184.3	P	107.5	P	154.8	P	161.3	P	161.5	P	147.8	P	323.8	P	239.4	P	247.1	P	232.5	P	224	P	333.5	P	244.3	P	266.4	P	218.9	P
92550_at	171.8	P	176.5	P	174.3	P	158.3	P	143.1	P	116.2	P	675.3	P	421	P	454.2	P	957.4	P	861	P	1019.2	P	1947.1	P	2895.6	P	2354.8	P
92551_at	36.4	A	61	A	46.2	A	39.4	A	43.5	A	56	A	83.8	A	73.7	A	15	A	61.9	A	61.1	A	101.5	A	96.2	A	169.2	A	110.9	A
92553_at	153.8	P	131.6	P	165.4	P	156.1	P	152	P	136.7	P	571.4	P	338.4	P	496.4	P	623	P	473.3	P	735.9	P	405.9	P	495	P	468.8	P
92554_at	133.3	P	117.8	P	115.4	P	106.6	P	112.6	P	83.4	P	232.1	P	200.3	P	216.6	P	318.3	P	210.2	P	295.2	P	204.1	P	245.8	P	238.4	P
92555_at	28.9	M	24.6	A	21.2	A	24.8	A	24.2	A	26.2	A	41.7	P	32.9	P	41.3	P	48	P	51	P	53.8	P	35.4	P	45.9	P	39.6	P
92556_at	28.5	A	26.2	A	24.3	A	27.3	A	24.1	A	28	A	33.4	A	33	A	31	A	19	A	14.8	A	28.3	A	9.6	A	18.2	A	3.5	A
92557_at	8.8	A	4.9	A	4.6	A	4.5	A	5.9	A	8.7	A	12	A	9.7	A	8.5	A	6.2	A	13.1	A	15.7	A	13	A	11.8	A	6.9	A
92558_at	16.9	A	9.2	A	2.7	A	17.6	A	28.5	A	18	A	19.1	A	17	A	15.2	A	21.3	M	25	P	17.2	A	29.2	M	22.5	P	25.4	A
92559_at	3.3	A	3.8	A	2.4	A	8.7	A	10.4	A	8.5	A	8.5	A	8.9	A	10.6	A	6.4	A	2.5	A	7.1	A	7.2	A	9.6	A	15.5	A
92560_g_at	52.9	A	27	A	26.9	A	39.5	A	55.8	A	34.6	A	57.5	A	46.9	A	48.8	M	46	A	43.4	A	57.5	A	27.3	A	53.4	A	36.5	A
92561_at	6.3	A	3.8	A	6	A	5.4	A	7	A	6.7	A	11.2	A	7.1	A	8.1	A	23.1	A	16.5	A	11.7	A	13.2	A	14.5	A	27.2	A
92562_at	176.2	P	147.3	P	174.8	P	135.1	P	155.2	P	156.2	P	420.2	P	250.7	P	337.7	P	376.3	P	385.9	P	476.9	P	331.3	P	397.4	P	279.6	P
92563_at	50.1	A	22.4	A	42.1	A	8.4	A	37.2	A	33.4	A	46.5	A	98.4	A	58.6	A	63.4	A	58.8	A	84.5	A	62.3	A	75.9	A	45	A
92564_at	13.5	P	9.2	A	13	P	13	P	17.5	P	12.9	P	20.6	P	15	P	24.7	P	24.1	P	28.4	P	24.9	P	39.8	P	46.9	P	46.6	P
92565_at	68.1	P	57.7	P	52.2	P	57.3	P	53.7	P	50.7	P	118.6	P	129.8	P	113.6	P	160.6	P	124.5	P	140	P	117.3	P	149.9	P	150.4	P
92566_at	32.2	A	5.7	A	26	A	27.2	A	24.2	A	30.9	A	17.9	A	11.5	A	23.9	A	34.2	P	22.2	A	24.5	A	15.7	A	17.3	A	22	A
92567_at	50.2	P	42.4	A	46.1	P	53.8	M	47.7	P	24	A	141.5	P	170.1	P	150	P	458.2	P	553.9	P	499.2	P	860.2	P	1281.8	P	957.3	P
92568_at	38.7	P	24.6	M	29.9	P	24.3	A	46.8	A	27.8	A	64.4	P	44.1	A	41.4	P	75.8	P	71.4	P	88.4	P	39.5	P	67.2	P	45.8	P
92569_f_at	40	P	32.1	P	31.3	P	30.7	P	27.1	P	24.3	P	55.4	P	53.6	P	52.6	P	61.1	P	51.5	P	58.9	P	39.5	P	41.6	P	55.2	P
92570_at	16.6	A	34.4	A	14.7	A	54.6	A	38.8	A	44.2	A	45.7	A	38.8	A	34.3	A	27.3	A	32.6	A	40.3	A	29.8	A	42.7	A	27.7	A
92571_at	16	P	12.2	A	12.4	M	15.7	A	15.5	A	13.6	A	40.1	P	27.8	P	26.5	P	50.7	P	49.8	P	61.4	P	70.2	P	85	P	101	P
92572_at	14	A	4.5	A	15.9	A	11.3	A	16.7	A	7.9	A	28.2	A	38.6	A	37.8	A	29.4	A	30.3	M	22.2	A	29.7	M	42	P	32.1	A
92573_at	500	P	418.6	P	456.8	P	406.6	P	430.9	P	337.4	P	798	P	708.4	P	710.7	P	783.5	P	651.1	P	884.4	P	691.5	P	767.8	P	634.7	P
92574_at	227	P	197.3	P	246.2	P	223.1	P	184.5	P	202.7	P	419.8	P	327.8	P	269.3	P	441.9	P	428.5	P	631.6	P	508.2	P	667.6	P	495.5	P
92575_at	140.6	P	103	P	98.9	P	119.2	P	144.5	P	99.8	P	200	P	168.4	P	188.4	P	189.7	P	200.8	P	181.4	P	207.9	P	222.3	P	168.5	P
92577_f_at	3939.1	P	3415.2	P	3531.9	P	2620.1	P	2734.1	P	2905.5	P	5494.8	P	4572.6	P	4505.4	P	5267.3	P	5019.3	P	5370	P	3398.3	P	3817.1	P	3420.6	P
92578_at	191.7	P	153	P	155.6	P	103.1	P	145.5	P	115.9	P	557.8	P	340.4	P	582.8	P	792.7	P	688.6	P	703.7	P	336	P	397.5	P	301.8	P
92579_at	18.9	P	18	P	15.9	P	12.4	P	8.1	A	10.9	P	28.1	P	22.8	P	24.3	P	31.8	P	18.7	P	40	P	30.8	P	27.2	P	30.4	P
92580_at	3.7	A	11.2	A	5.7	A	12.1	A	4.3	A	5.2	A	22	A	40.3	A	48.3	P	41.8	P	35.1	P	58.1	P	41.5	P	61	P	57.9	P
92581_at	107.2	P	101.1	P	86.8	P	80.1	P	99.9	P	94.8	P	247.5	P	235.2	P	342.9	P	358.7	P	297.4	P	402.8	P	183.8	P	246.9	P	291	P
92582_at	46.2	A	33.5	A	37.5	P	31.8	A	36.8	A	31.8	A	54.2	P	38	A	59.1	A	88.9	P	65.3	P	116.5	P	122.8	P	130.3	P	131.6	P
92583_at	2.6	A	2.9	A	28.7	A	8.5	A	11.1	A	2.7	A	16.3	A	2.9	A	29.8	A	3	A	3.4	A	12.9	A	10.2	A	31.6	A	2.4	A
92584_at	85.4	A	57.8	A	76.3	A	54.7	A	85.1	A	41.1	A	154.2	A	115.3	A	135.3	A	172.2	P	167.2	P	209.6	M	145	A	207.7	P	124.7	M
92585_at	43	A	37.8	A	41	P	25.8	A	26.9	A	29.6	A	90.9	P	46.2	A	59.4	P	93.6	P	85.4	P	115.4	P	139.8	P	170.7	P	226.6	P
92586_at	127.5	P	98.9	P	117.1	P	100.5	P	119.8	P	95.3	P	247.7	P	184.2	P	223	P	317.5	P	239	P	321.6	P	251.4	P	263.6	P	205.4	P
92587_at	106.1	P	103.4	P	111.8	P	132.5	P	101.5	P	101.3	P	219.2	P	183.7	P	225.5	P	237.3	P	224.9	P	277.6	P	231.3	P	233.3	P	191.6	P
92589_at	66.6	P	53.5	A	59.5	P	64.2	P	68.1	P	63.7	P	104.2	P	87.8	P	102.9	P	93.4	P	107.4	P	116.3	P	86.3	P	122.8	P	94.6	P
92590_at	8.8	A	33.8	A	19.1	A	9	A	30.5	A	14.3	A	83.4	A	61	A	72.1	P	54.9	P	74.8	P	70.3	P	8.7	A	46.7	A	6.7	A
92592_at	153.9	A	96.7	A	137.2	A	122.1	A	90.9	A	110.1	A	197.7	A	160.4	A	71	A	91.6	A	86.6	A	71.7	A	94.4	A	173.6	M	106.3	A
92593_at	108.6	P	40	P	55.7	P	36.2	P	62.2	P	35.9	P	187.3	P	165.5	P	126.9	P	315.6	P	416.7	P	299.7	P	347.6	P	577	P	316.9	P
92594_at	42.7	A	9.9	A	20.7	A	21.7	A	18.7	A	21.9	A	32.1	A	35.7	A	28.6	A	31.4	A	16.3	A	21.2	A	28	A	29.6	A	29.7	A
92595_r_at	11.5	A	8.6	A	11.8	P	7.8	A	12.8	P	0.8	A	12.7	A	10.7	M	26.7	P	14.2	P	11.3	A	16.1	P	10.5	P	12	A	8.2	A
92596_at	20.9	P	12.6	P	18.5	P	20.9	P	17.8	P	20.8	P	43.4	P	28.9	P	31.6	P	27.7	P	34.5	P	34.2	P	29.7	P	39	P	46.6	P
92597_s_at	26.8	P	14.3	M	15	P	23.9	P	18.2	P	23.5	P	45.8	P	28.7	P	26.8	P	46	P	31.3	P	46.7	P	37.8	P	50.1	P	38.3	P
92598_at	193.1	P	166.5	P	167.5	P	142.2	P	158.4	P	149.8	P	332.6	P	242.9	P	366.3	P	358.1	P	368.5	P	506.3	P	461.4	P	587.3	P	421.1	P
92599_at	1.5	A	1.3	A	0.9	A	1.2	A	1.4	A	3	A	2.3	A	1.6	A	1.6	A	1.3	A	1.4	A	1.4	A	1.5	A	1.4	A	1.6	A
92600_f_at	8	A	1.5	A	1.1	A	8.3	A	7.4	A	11.3	A	9.2	A	17.8	P	6.9	A	3.7	A	8.9	A	7	A	11.7	A	19.5	A	9	A
92601_at	10.1	A	3.2	A	5.7	A	2.4	A	2.6	A	3.3	A	22.9	A	4.3	A	4.8	A	3.6	A	3.7	A	4.1	A	3.7	A	3.2	A	5.4	A
92602_at	32.1	A	9.6	A	39.2	A	8.3	A	10.5	A	23.3	A	11.7	A	34.3	A	39.4	A	7.6	A	35.1	A	42.7	A	7.9	A	9.5	A	7.6	A
92603_at	161.4	P	105.2	P	126.6	P	144.5	P	151.7	P	110.6	P	323.5	P	256.7	P	337.2	P	475.1	P	442	P	509.5	P	487.6	P	629.4	P	533	P
92605_at	1.8	A	1.5	A	0.7	A	1	A	2.7	A	2.5	A	1.2	A	2.8	A	2.2	A	1.4	A	1.3	A	4.5	A	2.4	A	2.1	A	1.3	A
92606_at	19	A	12.1	A	17.4	A	17.1	A	6.6	A	12.2	A	4.6	A	4.1	A	1.5	A	20.8	A	3.8	A	19.9	A	187.9	P	310.1	P	432.6	P
92607_at	9.4	A	9	A	16.3	A	3.4	A	10.7	A	1.6	A	16.8	A	21.2	A	10.8	A	20.8	M	18	A	22.3	A	17.1	P	27.7	M	16.2	A
92608_at	433.6	P	287.5	P	272.3	P	376.8	P	350.9	P	389.6	P	1164.9	P	852.8	P	938.5	P	1153.1	P	1091.6	P	1432	P	1424.7	P	1575.2	P	1218.5	P
92610_at	54	A	47	A	56.9	A	42.1	A	34.6	A	36.8	A	129.8	P	120.7	P	126.3	P	131.1	P	121	P	146.3	P	117.4	P	109.1	P	105.3	P
92611_at	99.3	P	75.2	P	100.8	P	111.2	P	114.4	P	96	P	278.5	P	195.7	P	288.2	P	454.3	P	365.7	P	432.5	P	291.6	P	419.7	P	385.3	P
92612_at	10	A	4.2	A	8.8	A	3.2	A	4.8	A	2.6	A	7.9	A	7.6	A	2.9	A	2.7	A	3.8	A	9.4	A	18.2	A	5.1	A	2.1	A
92614_at	164.8	P	163.8	P	160.2	P	168.1	P	185.8	P	140.8	P	322.7	P	157.4	P	258.1	P	257.9	P	247.2	P	363.3	P	75.6	M	90.5	A	85.7	A
92615_at	158.4	P	116.6	P	108.3	P	105.3	P	117.5	P	99.2	P	255.2	P	281.4	P	275.9	P	320.1	P	357.4	P	473.9	P	427.7	P	633.1	P	439.8	P
92616_at	220.7	P	141.9	P	198.5	P	178.6	P	194.4	P	179.5	P	327.1	P	330.1	P	446.3	P	427.1	P	419.8	P	594.1	P	567.3	P	763.7	P	722	P
92617_at	22.3	A	3.9	A	9.6	A	6.9	A	21.1	A	13.4	A	10	A	11.2	A	28.3	A	5.4	A	8.6	A	8.4	A	8.7	A	14.3	A	2.6	A
92618_at	13.4	A	11	P	11.4	P	14.5	P	18.5	A	10.8	A	22.2	P	19.1	A	28.7	P	38.9	P	29.7	P	42.3	P	37.4	P	35.5	P	37.2	P
92619_at	256.8	M	209.6	A	182	A	145.9	A	184	A	186.2	A	357.2	M	323.7	M	312.3	P	407.3	P	365.1	P	452.9	P	530.1	P	695.3	P	477.3	P
92621_at	568.2	P	497.6	P	533.9	P	412.8	P	495.6	P	411	P	1311.7	P	955.8	P	1303.9	P	1354.8	P	1191.2	P	1461.7	P	794.4	P	1148.3	P	828.3	P
92622_at	111.4	P	92.4	P	117.6	P	80.6	P	142.3	P	100.5	P	216.9	P	186.4	P	183.9	P	215	P	210.8	P	279	P	195.5	P	251.9	P	201.1	P
92623_at	406.4	P	318.8	P	343.9	P	292.7	P	312.4	P	316	P	793.1	P	638.1	P	763.5	P	764.5	P	765.6	P	1029.6	P	674.4	P	849.2	P	696.8	P
92624_r_at	90.3	M	65.3	P	42.2	A	85.1	A	66.9	M	58.1	M	110.1	A	92.1	A	72.2	A	95.1	M	84.1	A	99.9	A	87.7	M	108.3	M	94.1	P
92625_at	137	P	100.7	P	119	P	88	P	122.7	P	92.4	P	418.3	P	466.5	P	503.3	P	870.3	P	823.6	P	1075	P	693.9	P	971.2	P	694	P
92626_at	58.2	A	69.1	A	57.9	A	76.2	A	47.4	A	49	A	223.6	P	220.8	P	218	P	296.3	P	276.4	P	345.6	P	270.1	P	371.1	P	264.8	P
92628_at	1221.9	P	1189.2	P	1140.3	P	883.2	P	892.5	P	1026.2	P	2841.6	P	1953.3	P	2647.2	P	2623.3	P	2708.4	P	3425.1	P	1921.2	P	1944.1	P	1339.9	P
92629_f_at	584.5	P	468.6	P	469.3	P	490.6	P	482.6	P	330.5	P	856.2	P	887	P	979.7	P	1033.9	P	952.8	P	1100	P	815.6	P	1241.8	P	1155.2	P
92630_r_at	266.7	A	224	A	275	A	259.6	A	248.1	A	188.4	A	360.4	A	440.1	A	353	A	499	A	496.8	A	367.6	A	360	A	724.5	P	650.1	P
92631_f_at	139.2	P	146.2	P	157.9	P	156.9	P	165.3	P	120.5	P	251	P	252.7	P	301.2	P	211.5	P	266.2	P	313.6	P	272.7	P	296.4	P	329	P
92632_at	181	P	150.3	P	133.7	P	132.9	P	128.4	P	109.4	P	391.8	P	360	P	413.8	P	513.9	P	475.9	P	569.7	P	546.1	P	800.9	P	612.3	P
92633_at	87.6	P	68.5	P	89.4	P	57.6	P	70.5	P	51.2	P	165	P	135.1	P	191.9	P	230.1	P	219	P	262.7	P	181.3	P	200.9	P	160.1	P
92634_at	18.7	A	36	A	40.2	A	45.9	A	40.7	A	33.8	A	68.9	P	59.3	P	44.2	A	31.8	M	45	P	44.4	M	29	A	34.7	A	21.8	A
92635_at	55.4	A	36.2	M	40	M	48.4	A	50.9	A	44.2	A	85.9	P	52.8	P	36.7	A	59.8	P	43.2	A	60.6	M	44.4	A	98.1	P	68.8	P
92636_f_at	181.3	P	144.2	P	168.8	P	96.3	P	111.1	P	113.2	P	352.5	P	314.2	P	412.2	P	536.1	P	476.1	P	623.9	P	435.5	P	571.1	P	478.9	P
92637_at	170.7	P	121.6	P	155.5	P	114.5	P	139.3	P	141.2	P	312.1	P	285.6	P	385.4	P	276.4	P	291	P	467.8	P	425.1	P	833.8	P	602.1	P
92638_at	16.6	A	8.9	A	12.9	P	5.3	A	4.3	A	14.2	P	4.5	A	15.8	P	17.8	M	18	P	13.8	P	20.1	P	27.6	P	18.5	A	22.3	P
92639_at	13.5	A	7.6	A	2.5	A	11.8	A	18.8	A	1.9	A	11	A	22.4	A	29.3	A	13.1	A	13.7	A	22.5	A	17.6	A	53	P	40.6	P
92640_at	277	P	160.7	P	179.7	P	186	P	213.6	P	203.1	P	499.5	P	287.5	P	491	P	663.4	P	589	P	638.4	P	532.5	P	637.1	P	490.3	P
92642_at	287	P	210.3	P	207.3	P	238.4	P	254.1	P	200.7	P	791.4	P	507.3	P	739.4	P	1441.9	P	1606.4	P	1803.6	P	1716.3	P	2775.2	P	1880.5	P
92643_at	77.4	P	81.6	P	76.7	P	89.5	P	96.3	P	60.9	P	135.1	P	156	P	183.8	P	133.5	P	147.2	P	209	P	111.4	P	140	P	147.5	P
92644_s_at	24.9	P	20.5	P	22.6	P	20	P	16.3	M	17.9	P	48.4	P	36.9	P	28	P	54.8	P	53.4	P	64.7	P	124.2	P	181.8	P	290.4	P
92645_at	37.3	A	21.7	A	11.3	A	23.3	A	25	A	26	A	10.3	A	19.1	A	9.5	A	18.8	A	19.2	A	35.9	A	17.2	A	8.1	A	6.7	A
92646_at	178.1	P	136.4	P	158.4	P	124.8	P	129.1	P	128.4	P	274.7	P	246.9	P	316.4	P	310.2	P	261.7	P	370.9	P	197.4	P	239.2	P	230.1	P
92647_at	174.9	P	153.9	P	143.6	P	93.8	P	110.9	P	108.2	P	307.2	P	276.4	P	283.6	P	311.1	P	298.5	P	373.9	P	245.5	P	302.1	P	275.9	P
92648_at	64	P	52.6	P	66.9	P	36.6	P	44.3	P	46.8	P	130.3	P	92.3	P	170.4	P	133.2	P	123.4	P	138	P	156.1	P	172.5	P	159.3	P
92768_s_at	26.4	A	5.5	A	4.2	A	9.8	A	16.8	A	4.5	A	7.8	A	28.9	A	9.1	A	6.8	A	7.6	A	7.9	A	8.2	A	16.5	A	7.4	A
92769_at	263.7	P	236.7	P	241.1	P	214.7	P	259.2	P	215.6	P	471.3	P	358.4	P	385.3	P	535.5	P	438.7	P	614.1	P	508.4	P	632.7	P	563.6	P
92770_at	634.7	P	507.1	P	529.1	P	424.7	P	436.7	P	429.8	P	1200.4	P	1032.5	P	962.1	P	1431.3	P	1154.9	P	1357.5	P	1414.2	P	2021.3	P	1357.7	P
92771_at	88.6	P	72.6	P	91	P	65.2	P	79.2	P	70.2	P	177.9	P	156.7	P	150.4	P	264	P	202.2	P	244.5	P	190.7	P	230.9	P	229	P
92773_at	25.3	P	30.2	P	37.3	P	31.9	P	31.1	P	36.4	P	64.6	P	85.4	P	71.8	P	95.5	P	80.6	P	113.2	P	116.9	P	112.5	P	111.1	P
92774_at	3.3	A	5.7	A	3	A	3.7	A	7.9	A	2.9	A	24.8	A	21.2	A	29	A	28.5	A	37.5	A	39.2	A	8.5	A	15.9	A	19.3	A
92775_at	54.9	P	58	P	82.8	P	70.4	P	65.5	P	67.6	P	218	P	212.3	P	239.6	P	414.6	P	335.1	P	531	P	163.5	P	237	P	180.1	P
92777_at	20.4	A	8.9	A	6.3	A	12.9	A	20	A	12.4	A	19.8	A	16.2	A	17.2	P	16.5	M	16	P	17.8	P	43.8	P	37.4	P	31.8	P
92778_i_at	367.1	M	239	A	244	M	293.6	A	326.9	M	278.3	A	408.7	M	306	A	273	A	287.1	M	276.1	A	269.9	A	281.6	P	404.5	P	309.9	P
92779_f_at	15.7	A	2	A	2.8	A	3.6	A	13.3	A	5	A	4.6	A	3.1	A	13.3	A	5.3	A	14.6	A	8.6	A	28.8	A	23.6	A	16.6	A
92780_f_at	5.4	A	4	A	3.5	A	5.7	A	9	A	9.8	A	6.5	A	15.9	A	23	A	5.2	A	3.8	A	10.7	A	43	A	79.3	A	34.1	A
92781_at	46.4	A	37.2	A	33.3	A	30.2	A	48.1	M	35.3	A	56.8	M	56.6	A	33.3	M	41.5	P	37.4	A	43.5	P	27.8	P	36.3	P	41.5	M
92782_at	92.7	A	59.6	A	67.9	M	98.4	A	82.5	A	90.5	A	127	P	93.2	A	130.6	P	152.5	P	87.5	M	140.9	P	106.7	A	120	P	93.8	A
92783_at	126.1	P	83.3	A	91.9	A	118.2	A	130.7	P	94.4	A	165.7	P	162.6	P	169.1	P	171.6	P	127.7	P	187.2	P	136.1	P	181.1	P	190.5	P
92784_at	2.4	A	1	A	1.3	A	2.8	A	1.5	A	1.3	A	1.6	A	2.7	A	1.8	A	1.8	A	2.4	A	8.9	A	2.5	A	6.2	A	3.7	A
92786_at	46	P	20	P	29	P	29	P	33.2	P	22.7	P	49.6	P	61.4	P	51.6	P	31	P	26.9	P	54.9	P	20.6	P	14.1	A	13	A
92787_at	177.4	P	114.8	P	144.8	P	150.7	P	126.5	P	167.1	P	322.1	P	237.1	P	297.9	P	232.1	P	240.8	P	360.2	P	214.8	P	216.3	P	194.1	P
92788_f_at	208.9	A	136.7	M	162.4	A	137.4	A	158.7	A	140	A	307.9	P	211	P	303.7	P	333.6	P	296.4	P	464.2	P	289.7	P	358.7	P	272.9	P
92789_r_at	24.9	P	11.3	P	16.1	P	9.1	M	24	P	23.1	P	32.8	P	33.4	P	19.8	P	34.9	P	32.3	P	26.6	P	20.1	P	20.4	P	18.8	P
92790_at	4.1	A	1.5	A	1.4	A	1	A	3.6	A	2.5	A	10.3	A	23.3	P	20.9	P	20	P	21.9	P	24.5	P	24.8	P	50.8	P	66	P
92792_at	3.6	A	3.5	A	2.5	A	5.4	A	2.9	A	3.9	A	4.7	A	3.7	A	3.3	A	2.7	A	4	A	3.2	A	5.2	A	3.9	A	4.8	A
92793_at	110.4	A	109.3	A	97.9	A	81.4	A	97.5	A	69.8	A	187.5	A	186.6	P	229.4	P	232	P	192.7	P	239.2	P	198.4	P	282.9	P	261.8	P
92794_f_at	28.3	A	18	A	15.7	A	17.1	A	35.9	A	22.1	A	22.2	A	28.2	A	17.4	A	34.6	P	24.2	P	34.4	P	28.2	P	40.9	P	44	P
92795_at	51.3	P	27.3	P	32	P	27.5	P	35.2	P	33.5	P	74.6	P	49.3	P	64.8	P	77.6	P	63.4	P	70.2	P	92.8	P	94.9	P	63.9	P
92796_at	46.7	A	9.3	A	6.8	A	9.4	A	22.2	A	15	A	22	A	19.6	A	24.1	A	20.7	A	31.4	A	34.7	A	583.7	P	1111	P	1142.5	P
92797_at	83	P	70.6	P	77.7	P	59.5	P	68.8	P	69.1	P	188.5	P	115.8	P	214.1	P	237.8	P	208.6	P	272	P	169.1	P	201.9	P	204.8	P
92798_at	358.3	P	237.8	P	258.3	P	273.7	P	315.5	P	220.4	P	870.5	P	643	P	720	P	1089.2	P	996.8	P	1041.2	P	657.1	P	872.7	P	715.2	P
92799_g_at	302.7	P	226.7	P	259.1	P	236.2	P	211.4	P	241.6	P	899.3	P	592.4	P	803.1	P	1136.2	P	1035.1	P	1370.4	P	827	P	964.9	P	654.8	P
92800_i_at	497.8	P	340.7	P	371.2	P	331.4	P	334.7	P	351	P	1362.4	P	890	P	1319.8	P	2355.4	P	1558.8	P	2101.1	P	1530	P	1731.2	P	1444.7	P
92801_at	21.8	A	16.8	A	9.5	A	2.9	A	16.4	A	10.1	A	22.6	A	3.3	A	19.1	A	19.4	P	15.7	M	20.7	P	6.3	A	14.4	A	8	A
92802_s_at	18.5	A	13.7	A	16.9	A	18.9	A	16.8	A	15.1	A	25.9	A	20.7	A	17.2	A	18.2	A	17.5	A	21.7	A	16.6	A	34.9	A	18	A
92803_at	37.9	A	49.1	A	52.5	A	49.4	A	43.8	A	63	A	56.4	A	49.4	A	10.1	A	36.9	A	45.3	A	62.2	A	47.4	A	74.9	A	11.2	A
92804_at	59.3	A	58.5	A	55.8	P	37	A	71.1	A	63	A	124.4	P	114.9	P	106.2	P	138.4	P	127.6	P	145.7	P	70.4	P	155.7	P	139	P
92805_s_at	16.4	A	26.1	A	17.3	A	37.3	A	14.3	A	59.5	A	73.9	A	68.1	A	61.4	A	67	A	75.8	A	76.6	A	53.4	A	14.4	A	29.6	A
92806_at	153.4	A	159.2	P	144.9	M	117.7	A	122.5	A	137.3	A	277.1	P	213.9	P	270.7	P	281.3	P	282.5	P	351.9	P	232.3	P	263.7	P	210.5	P
92807_at	342.3	P	288.9	P	395.5	P	229.2	P	232.2	P	251.3	P	634.6	P	624.4	P	479.3	P	804.3	P	754.7	P	1076.3	P	920.3	P	1154.3	P	822	P
92808_f_at	333.8	P	307.9	P	277.8	P	250	P	274.7	P	226.3	P	498.9	P	469.1	P	415.5	P	517.4	P	395.6	P	590.5	P	362.5	P	530.9	P	607.8	P
92809_r_at	105.9	P	86.8	P	84.5	P	97.4	P	70	P	84.5	P	139.6	P	171.1	P	126.6	P	200	P	174.9	P	215.1	P	166.1	P	194.5	P	227.2	P
92810_at	55.3	P	39.3	P	40.9	P	48.7	M	22.2	A	30	M	96.5	P	85.8	P	84.1	P	123.8	P	96.7	P	125.5	P	97.8	P	151.9	P	116.7	P
92811_at	0.8	A	2.5	A	1.7	A	1.7	A	3.4	A	1.3	A	2.3	A	10.8	A	3.4	A	1	A	1	A	2	A	2	A	4.3	A	2.2	A
92812_f_at	126.1	A	102.3	A	109.2	A	113	A	119.7	A	92.1	A	97.6	A	123.4	A	98.4	A	76.7	A	89.5	A	101	A	58.4	A	128.3	A	107.8	A
92813_at	1	A	0.8	A	1.5	A	2.8	A	1.8	A	1	A	3.1	A	6.2	A	2.8	A	3.2	A	5.1	A	10.4	A	4.5	A	7.4	A	1.8	A
92814_at	1	A	1.1	A	0.5	A	0.5	A	0.9	A	5.6	A	0.5	A	0.6	A	0.5	A	0.4	A	0.6	A	0.4	A	0.5	A	1	A	0.6	A
92816_r_at	114.8	P	86.8	P	80.6	P	73.5	P	77.3	P	77.3	P	146.1	P	127.5	P	108.2	P	169.4	P	144.2	P	178.4	P	162	P	140.4	P	126.2	P
92817_at	263	P	239.3	P	205.2	P	221.9	P	209.7	P	241.6	P	504.8	P	388.1	P	490.3	P	548.8	P	493.2	P	597.6	P	351.3	P	485	P	385.4	P
92818_at	30.8	P	26.3	P	21.6	P	26.7	P	39.5	P	36.9	P	67.5	P	52.4	P	47.9	P	83.9	P	70.7	P	88.8	P	63.5	P	84.9	P	77.8	P
92820_at	141.7	A	165.1	P	150.4	A	105.5	A	99.4	A	80	A	387.2	P	270.8	P	245.3	P	315.1	P	254.5	P	391.9	P	13.9	A	16.4	A	14.3	A
92821_at	104.2	P	96.8	P	83.4	M	93.5	P	86.2	P	65.7	A	227.3	P	176.3	P	186	P	180.6	P	166.1	P	251.6	P	61.8	A	85.4	A	68.8	A
92824_at	52.9	P	29.1	P	38.3	P	42.3	P	32.2	P	31.6	M	81.7	P	36.2	P	55.1	P	110.5	P	87.8	P	121	P	76.7	P	87.1	P	78.9	P
92825_at	1.5	A	1	A	1.5	A	0.9	A	1.5	A	1.8	A	2	A	2.2	A	6.8	A	1.7	A	1.8	A	1.2	A	1.7	A	1.5	A	1.2	A
92826_at	92.5	A	62.7	A	57.8	A	67.3	A	66.5	A	81.5	M	140.9	P	109.6	A	110.7	M	80.2	P	93.5	P	158.3	P	95.2	P	100.7	P	90.9	P
92827_at	3.3	A	9.6	A	7.9	A	10.6	A	15.2	M	13.5	A	23.4	A	21	A	25.4	A	9.7	A	21.7	M	22.8	A	10.9	A	19.2	A	25.8	A
92828_at	107.9	P	60.1	P	60.5	P	58	P	59.8	P	73.8	P	165.5	P	114	P	185.1	P	182.8	P	183.7	P	240.8	P	140.8	P	163.9	P	176.7	P
92829_at	108.9	P	93.9	P	114.8	P	85.3	P	111.9	P	110.4	P	317.3	P	285.2	P	297.5	P	515.9	P	411.6	P	546	P	293	P	379.2	P	381.7	P
92830_s_at	84.9	A	87.6	A	56.7	A	88.9	A	88.3	A	83.8	A	130.5	A	106.2	A	123.7	P	124.6	A	113.8	A	158.8	P	168.2	P	216.8	P	197.3	P
92831_at	54.6	P	48.3	P	52.9	P	37.2	P	43.5	P	34.8	P	114.6	P	112.7	P	94.5	P	150.3	P	114.2	P	163.1	P	118.4	P	135.7	P	191	P
92832_at	72.2	A	8.3	A	23	A	28.6	A	42.2	A	8.8	A	77	A	41.3	A	78.1	A	40.5	A	77.6	A	72.7	A	45.4	A	94.8	A	65.8	A
92833_at	5.1	A	4	A	1.5	A	3.5	A	3.5	A	3.4	A	5.7	A	2.7	A	6.3	A	3.7	A	1.9	A	5	A	3.8	A	15	A	4.5	A
92834_at	86.5	P	78.8	P	86.7	P	57.2	P	65.9	P	74.5	P	307.2	P	211.6	P	430.1	P	406.3	P	439	P	598.8	P	272.2	P	271.7	P	221.6	P
92835_at	35.7	A	54.3	A	46.8	A	47.8	A	45.6	A	37.2	A	94.8	A	69.3	A	85.8	A	80.8	M	88	M	77.6	A	76.3	A	82.2	A	63.6	A
92836_at	160.2	A	133.7	A	142.4	A	122.8	A	133.2	A	108.8	A	178.1	A	168.2	A	128.5	A	151.3	A	172.6	A	186.5	A	220	P	535.1	P	852.3	P
92837_f_at	6.1	A	2.8	A	3.5	A	2.5	A	4.1	A	2.5	A	4.3	A	2.4	A	2.2	A	1.7	A	3.1	A	3.6	A	11	A	24.5	A	18.6	A
92838_at	419.7	P	280.2	P	299.1	P	314.4	P	461.2	P	298.9	P	726	P	469.2	P	477.4	P	690.6	P	420.8	P	579.1	P	544	P	519.2	P	550.1	P
92839_f_at	17.7	A	24.6	M	14.5	A	11.9	A	25.4	A	19.6	A	32.9	A	26.2	P	29	P	46.4	P	19.8	A	50.3	P	35	P	20.5	P	20.2	M
92840_at	9.7	A	4.2	A	6	A	4.5	A	6.1	A	6.2	A	12.3	A	12.5	A	17.4	A	34.4	A	11.7	A	47.2	A	9.3	A	10.7	A	11.1	A
92841_f_at	15.7	A	19.7	A	15	A	19.1	A	8.3	A	5.2	A	24	A	11.6	A	2.6	A	5.1	A	17.7	A	11.1	A	17.3	A	6.1	A	5.3	A
92842_r_at	3.8	A	1.9	A	0.6	A	0.9	A	0.5	A	1.6	A	3.4	A	5.3	A	0.8	A	3.5	A	3.7	A	6	A	7.7	A	0.6	A	1.6	A
92843_r_at	31.2	A	23.4	A	8	A	24	A	22.8	A	26.3	A	37.2	A	11.5	A	23.6	A	13.3	A	18	A	20.4	A	46.5	A	31.2	A	23.3	A
92845_at	78.9	P	95.2	P	72	P	52.6	M	78.5	M	63.4	P	203	P	191	P	220.9	P	293.4	P	270.8	P	370.6	P	378.7	P	450.1	P	357.3	P
92846_at	2.3	A	2.3	A	4.9	A	18	A	1.5	A	2.6	A	1.8	A	0.7	A	1.7	A	2.4	A	1.9	A	3.5	A	1.4	A	9.1	A	2.3	A
92847_s_at	73.9	P	43.8	P	45.8	P	43.1	P	42.6	P	47	P	70.9	P	59.4	P	77.5	P	111.1	P	96.5	P	141.6	P	148.3	P	176.8	P	170.2	P
92848_at	132.9	P	136.5	P	160.1	P	133.4	P	114.8	P	120.9	P	366.5	P	311.1	P	308.2	P	223.7	P	238	P	246.1	P	290.6	P	429.4	P	335.7	P
92849_at	49	A	30.5	A	43.3	A	44.4	A	41.1	A	31.2	A	53.2	A	39	A	33.7	A	36.1	A	52.6	A	33.6	A	74.7	P	111.1	P	45	A
92850_at	157.7	P	164.6	P	156.7	P	138.4	P	154.9	P	98.9	P	255.2	P	214.6	P	250.5	P	245.7	P	247.3	P	287.5	P	384.3	P	472.1	P	449.2	P
92851_at	23.6	A	11.8	A	7.9	A	19.6	A	14.3	A	11.7	A	19.3	A	17.8	A	105.7	P	55.7	P	58	P	48.4	P	472.8	P	678.3	P	415.8	P
92852_at	147.1	P	122.9	P	159.7	P	141.9	P	178.3	P	123.5	P	301.6	P	315.5	P	273.5	P	327	P	350	P	407	P	382	P	478.4	P	328.5	P
92853_at	4.3	A	11	A	11.1	A	8.6	A	5.9	A	16.7	A	20.6	A	26.6	A	23.7	A	9.9	A	12.7	A	16	A	21.8	A	12.2	A	11.7	A
92854_at	158.3	P	115.6	P	121.1	P	128.2	P	139.2	P	115.4	P	325.6	P	233.1	P	340.6	P	323.3	P	331.4	P	458.3	P	457.8	P	561.4	P	490.2	P
92855_at	386.2	P	271.5	P	375.7	P	335.1	P	259.8	P	236.9	P	594.1	P	483.3	P	529.5	P	615.8	P	654.2	P	743.3	P	415.7	P	506.1	P	439.4	P
92856_at	64.3	A	57.1	A	43.4	A	65	A	57.1	A	62.8	A	69.2	A	49.7	A	67.1	A	76.4	A	96.1	A	83.2	A	51.2	A	67.6	A	59	A
92857_at	148.2	P	147.7	P	153	P	158.5	P	133.2	A	123.1	P	368.6	P	231.6	P	352.5	P	328.6	P	337.2	P	299.1	P	160.5	P	192.7	P	147.4	P
92858_at	21.1	A	5.2	A	6.5	A	10	A	17.5	A	5.1	A	22.4	A	7.7	A	2.7	A	38.4	P	8.4	A	15.1	A	65	P	46.9	P	56.8	M
92860_at	2.3	A	8.2	A	13.6	A	7.9	A	10.7	A	12.7	A	10.2	A	16.5	A	15.9	A	8.5	A	14.7	A	9.2	A	7.4	A	2.9	A	11.7	A
92861_i_at	13.8	A	6.3	A	3.5	A	6.9	A	12.9	A	12.4	A	5.6	A	4.8	A	14.8	A	8.9	A	13.2	A	17.5	A	3.5	A	11.6	A	6.4	A
92862_f_at	7	A	8.1	A	4	A	6.5	A	5.4	A	4.3	A	5.5	A	11.7	A	9.9	A	10.9	A	14.4	A	14.7	A	6.7	A	12	A	8.2	A
92863_at	300	P	250.7	P	238.6	P	275.9	M	267.2	M	293.3	P	589.2	P	435.3	P	462.5	P	418.6	P	482.3	P	503.1	P	389.9	P	607.4	P	440.1	P
92864_at	14.3	A	5.1	A	13.7	A	30.4	A	25.1	A	13.2	A	33.4	A	28.1	A	15	A	25.9	A	19.8	A	28.4	A	16.4	A	24.9	A	18.5	A
92865_at	4.5	A	1.9	A	5.3	A	7	A	2.7	A	5.1	A	5.1	A	5.6	A	1.3	A	2.1	A	2.7	A	5.5	A	5	A	2.5	A	1.3	A
92866_at	256.9	P	133.8	P	246.1	P	152.4	P	176.9	P	189	P	592.8	P	338.3	P	423.6	P	637.3	P	706.4	P	774.1	P	593.9	P	719	P	541.4	P
92867_at	7.7	A	24	A	30.5	A	5.2	A	15.9	A	11.8	A	46.5	A	64	A	55	A	99.2	M	90.7	A	92.5	A	84.9	M	91.6	A	66.8	A
92868_at	20.2	A	15.3	A	5.4	A	6.1	A	27.3	A	18	A	32.6	A	20	A	26.5	A	34.6	A	20.5	A	56.6	A	19.9	A	43.3	A	31.2	A
92869_at	16.1	A	2.9	A	9.2	A	13.3	A	4.4	A	10.5	A	6.7	A	16.3	A	8.6	A	1.7	A	2.2	A	13.5	A	7.8	A	3.7	A	11.7	A
92870_at	45.4	A	28.6	A	31	P	35.2	A	46.8	A	35.9	A	103.4	P	74.8	P	90.9	P	122	P	96.7	P	99.8	P	116.6	P	148.4	P	106.1	P
92871_at	26.9	A	14.9	M	15.9	A	16	A	13	A	12.1	A	18.3	M	28.8	P	49.9	P	33.5	P	34.6	P	33.2	P	32.4	P	42.2	P	44.2	P
92872_at	133.5	A	96.2	A	95	A	99.1	A	118.1	A	102.8	A	220	A	157.9	A	168.8	A	156.4	A	163	A	190.9	A	183.3	M	236.3	A	194.7	A
92873_f_at	9.8	A	4.2	A	4.4	A	3.8	A	7.3	A	12.5	A	5.5	A	21.5	A	5.1	A	4.3	A	4.2	A	33	A	13.4	A	3.4	A	4.8	A
92874_f_at	91.2	M	56.1	P	60.3	P	63.2	P	43.4	A	61.8	M	119.6	P	148.1	P	143.4	P	186.4	P	167.6	P	207.6	P	143	P	198.3	P	169.8	P
92875_s_at	13.5	A	27.9	A	26.2	A	32.9	A	38.5	A	26.5	A	61.7	P	48.3	A	71.2	P	65.3	P	70.3	P	94.2	P	63.6	A	88.2	A	66.9	P
92876_at	16.9	A	2.9	A	2.9	A	3	A	6.9	A	4	A	11	A	15.8	A	25.5	A	19.3	A	17	A	23.1	A	3.5	A	7.4	A	10.6	A
92877_at	719.9	P	713.8	P	768	P	601.5	P	659.4	P	509.2	P	1422.2	P	964.8	P	933.3	P	594.8	P	524.6	P	760.9	P	80.9	P	97.5	P	94.1	P
92878_at	14.7	A	3.3	A	22.9	A	17.3	A	15.5	A	5.8	A	23.4	A	17.5	A	10.6	A	37.9	A	47.5	A	55.9	A	32	A	15.6	A	20	A
92879_at	58.9	A	43.9	A	52	A	36.1	A	44.4	A	23.7	A	129.5	P	107.7	P	135.8	P	126.6	P	81.9	P	143.3	P	125.2	P	211.3	P	191.4	P
92880_at	644	P	639.5	P	631.2	P	627.8	P	668	P	549.1	P	1411.4	P	1035.3	P	1488.8	P	1293.1	P	1244.9	P	1750	P	1892.3	P	1847.3	P	1328.5	P
92881_at	31.5	A	44.4	A	34.9	A	53.4	A	62.4	A	34.6	A	60	A	66.9	A	40	A	45.8	A	42.2	A	66.7	A	38.6	A	52.2	A	41.4	A
92882_at	85.9	P	71.2	P	88.5	P	95	P	89.5	P	79.9	P	191	P	128.2	P	157.7	P	188.2	P	152.6	P	203	P	159.4	P	226	P	236	P
92883_at	11.2	A	4	A	2.8	A	5.1	A	3	A	6.7	A	4.2	A	10.4	A	10.3	A	15.4	A	2.4	A	9.8	A	1	A	2.4	A	5.9	A
92884_at	631.2	P	549.8	P	521	P	476.3	P	587.7	P	421.4	P	949.1	P	842.2	P	883.1	P	996.7	P	837.4	P	1058.1	P	826.8	P	1133.8	P	851.3	P
92885_at	10.4	A	1.5	A	7.7	A	10.1	A	14.1	A	7.4	A	13.8	A	19.5	A	2.8	A	20.2	A	15	A	25.8	A	3	A	20.9	A	15.7	A
92887_at	305	P	235.2	P	275.8	P	251	P	246.6	P	222	P	607	P	445.4	P	472.8	P	614.1	P	504.1	P	807.1	P	453.2	P	517.9	P	345.8	P
93008_at	101.6	P	80.1	P	67.7	P	84.2	P	88	P	73.1	P	154.1	P	159.6	P	189.1	P	223.3	P	219.2	P	340.7	P	216.8	P	291.9	P	263.6	P
93009_at	88.4	P	71.2	P	66.4	P	52.8	P	52.8	P	42.3	M	232.5	P	208.4	P	216	P	284.1	P	247.6	P	290	P	158.6	P	377.4	P	197.4	P
93010_at	43.4	A	10.9	A	9.6	A	28.4	A	36.2	A	47.3	A	98.4	A	68.4	A	69.8	A	103.8	A	80.1	A	137.1	A	51.7	A	39.1	A	39.9	A
93011_at	363.9	P	318.6	P	284	P	301.4	P	320	P	297.6	P	723.5	P	533.3	P	613	P	806.3	P	792.8	P	990.5	P	485.3	P	628.3	P	480.6	P
93012_at	71.9	A	41.1	A	54.1	A	57	A	49.3	A	54.9	A	73.6	A	68.4	A	51.8	A	47.3	A	47.4	A	57.6	A	42.2	A	52.5	A	44.2	A
93013_at	476.7	P	410.2	P	522.1	P	361.9	P	427.8	P	348.2	P	806	P	531.8	P	672.6	P	956.8	P	849.6	P	998.2	P	269.7	P	332.8	P	272.8	P
93014_at	503.6	P	373.5	P	399.7	P	314.6	P	295.7	P	378.5	P	1083	P	762.9	P	831.2	P	1006.7	P	945.1	P	1237.1	P	1262.5	P	1541	P	1197.6	P
93015_at	20.6	M	5.5	A	11.3	A	14.8	A	12	A	16.8	A	19.2	A	16.2	A	17.7	A	11.1	A	22	M	9.3	A	23.8	P	12.8	A	26.6	A
93016_at	39.5	A	25.3	A	13.8	A	28.3	A	34.2	A	18.3	A	26.3	A	28.2	A	27	A	25.7	A	17.4	A	23.7	A	25	A	24.5	A	15.7	A
93017_at	36	P	18.7	P	19.8	M	25	A	23.4	A	28.3	P	66.2	P	34.6	P	82.8	P	101.5	P	96.5	P	121.7	P	150.2	P	209.8	P	149.4	P
93018_at	50.8	P	26.8	P	51.8	P	50.9	P	39	P	46.2	P	26.8	P	53.3	P	11	P	47.8	P	32.5	P	65.3	P	20.3	P	29	P	20.3	P
93019_at	121.2	P	92.2	P	98	P	107.1	P	113.4	P	112.7	P	196.3	P	224.3	P	185.2	P	171.8	P	184.7	P	196.5	P	183.7	P	434.3	P	296.8	P
93020_at	22.1	P	24.1	P	31	P	29.9	P	33.3	P	27.5	P	55.5	P	30.8	P	39.1	P	16.9	P	16.8	A	35.2	P	1.6	A	11.5	A	1	A
93021_at	134.4	P	165.1	P	184.5	P	181	P	180.5	P	183.7	P	288.7	P	248.6	P	193.5	P	151	P	149.5	P	191.8	P	60	M	72.8	M	52.2	A
93022_i_at	38.3	A	30.4	A	28.1	A	37.6	A	39.2	A	46.3	A	37.5	A	31.3	A	29.1	A	28	A	24	A	27.9	A	28.9	A	31.3	A	22.2	A
93023_f_at	14.9	A	11.3	A	26.8	A	13.7	A	26.6	A	30	A	54.6	A	19.3	A	43.3	A	102.8	A	72.8	A	123.7	A	97.8	A	146.8	A	86.6	A
93024_at	12.8	A	2.1	A	12.8	A	12.8	A	20.5	A	10.7	A	23.5	A	15.7	A	2.2	A	12.8	A	13.7	A	13.9	A	5.8	A	9.6	A	12.3	A
93025_at	190.1	P	155.9	P	163.3	P	126.1	P	125.9	P	101.9	P	423.1	P	239.7	P	390.8	P	402	P	382.2	P	602	P	481	P	552.5	P	440.9	P
93026_at	120.3	P	112.2	P	129.2	P	76.1	P	80.6	P	110.1	P	237.6	P	183	P	222.7	P	323.6	P	305.9	P	430.7	P	289.5	P	356.7	P	281.5	P
93027_r_at	27.8	A	27.2	A	21	A	14.7	A	25.2	A	22.2	A	28.6	A	29.5	A	33.7	A	38.2	A	21.1	A	169.9	A	41.4	A	56	A	30.2	A
93028_at	71.2	P	70.5	P	194.1	P	99.2	P	132.3	P	107.6	P	103.5	P	146.5	P	79.5	P	85	P	85.7	P	97.1	P	55.8	P	80.4	P	65.2	P
93029_at	133.7	P	103.6	P	147.5	P	78.9	P	96.8	P	94.1	P	279.3	P	300	P	320.4	P	400.4	P	358.2	P	474.9	P	225.5	P	310.5	P	312.7	P
93030_at	1845.3	P	1400	P	1442.5	P	1256.8	P	1310.2	P	1506.4	P	3355	P	2777.4	P	2752.5	P	2820.7	P	2768.6	P	3000.8	P	1594.3	P	1922.7	P	1780	P
93033_at	30.1	P	14.5	A	20.1	A	4	A	25.1	M	16.5	A	46.8	A	29.4	A	26.8	A	37.2	P	32	A	31.5	A	42.1	P	21.8	A	38	M
93037_i_at	20.6	P	26.9	P	42.5	P	33	P	25.5	P	30.3	P	81.7	P	80.8	P	104.2	P	144.6	P	130.5	P	157.3	P	158.1	P	221.6	P	181.7	P
93038_f_at	263.7	P	259.6	P	345.7	P	237.3	P	193	P	232.7	P	709.1	P	649	P	605.5	P	882.9	P	852.4	P	1046.5	P	1124.3	P	1458.8	P	1114.9	P
93039_at	21.2	A	22.3	A	14.7	A	3.3	A	10.5	A	17.4	A	46	P	53.7	P	63.6	P	59.8	P	66.8	P	97.1	P	112.5	P	120.5	P	117.9	P
93040_at	406.8	P	385.1	P	392.4	P	327.4	P	332.2	P	260.6	P	633.1	P	661.4	P	570.2	P	652.6	P	689.2	P	788.7	P	559.7	P	612.4	P	456.7	P
93041_at	50.7	P	33.7	P	41.1	P	28.9	A	38.9	A	33.8	A	94.4	P	59	P	68.5	P	74.3	P	62.3	M	94.3	P	72.9	P	131.6	P	130.1	P
93042_at	691.1	P	512.5	P	557.9	P	541.3	P	596.6	P	504.5	P	1073.5	P	907	P	926.4	P	1232.1	P	1097.4	P	1373.3	P	1238.6	P	1573.6	P	1153.2	P
93043_at	187.4	P	122.1	P	129.5	P	135.3	P	140.2	P	127	P	313.1	P	310.4	P	270.6	P	386.8	P	389.5	P	398.3	P	357.6	P	432.2	P	350.3	P
93045_at	109	P	82.2	P	86.5	P	103.4	P	101.8	P	80.5	P	174.3	P	127.9	P	130.4	P	222.9	P	214	P	305.2	P	291.4	P	372.5	P	323.6	P
93046_at	41.6	A	44.1	M	38	P	38.6	M	33.9	A	47	M	69.4	P	63.5	P	95.3	P	69.9	P	63.3	P	114.6	P	52.5	P	84.4	P	58	P
93047_at	126.9	P	96.7	P	74.8	P	159.8	P	108.8	P	85.2	P	150.7	P	128.2	P	117.4	P	165.3	P	203.8	P	153.1	P	114.5	P	182.8	P	138.7	P
93048_at	65.7	P	72.1	P	77.1	P	45.4	P	53.3	P	55.2	P	99.5	P	92.2	P	79.7	P	124.1	P	107.3	P	148.8	P	121.1	P	127.3	P	110.6	P
93050_at	3.3	A	2.5	A	13.7	A	5.6	A	4.1	A	3	A	4.8	A	4.4	A	2.4	A	3	A	4.2	A	6.2	A	5	A	2.4	A	10.5	A
93051_at	6	A	7.9	A	5.9	A	14.8	A	9.8	A	9.1	A	12.6	A	39.1	P	24.2	A	5.9	M	27.8	P	22.9	P	42.4	P	25	P	17	A
93053_at	15.6	A	25	A	17.8	A	31	A	24	A	30.2	A	40.9	A	21.3	A	12.1	A	27.2	A	27.5	A	40.8	A	27.5	A	25.8	A	18.4	A
93054_at	122.5	A	81.4	P	86.3	A	74	A	71	A	92.2	A	209.9	P	122.5	P	179.4	P	174.7	P	176.6	P	246.9	P	181.2	P	161.9	M	185.7	P
93055_at	51.6	P	60.8	P	51.6	P	56.2	P	67.4	P	50.9	P	137.3	P	96.7	P	119.5	P	138.9	P	128.3	P	162.5	P	123.6	P	140	P	128.6	P
93056_g_at	70	P	52.3	P	57.9	P	66	P	43	P	54.5	P	135	P	86.3	P	80.2	P	124.3	P	106.7	P	113.3	P	93.7	P	104.3	P	112.4	P
93057_at	580.1	P	314.4	P	347.1	P	251	P	333	P	333.3	P	1530.7	P	883.9	P	1244.6	P	1290.2	P	1152.8	P	1435.4	P	688.9	P	925	P	776.8	P
93058_at	79.2	P	56.3	P	54.7	P	41.6	P	49.3	P	43.9	P	95.7	P	72.1	P	73.9	P	136.7	P	117.7	P	149.2	P	115.4	P	159.3	P	168.9	P
93059_at	166	P	127.1	P	120.2	P	132.5	P	127.8	P	148.6	P	310.1	P	230.1	P	234.9	P	286.9	P	276.4	P	365.8	P	234.7	P	291.2	P	217.5	P
93061_at	70.4	A	42	A	57.9	A	70	A	36.8	A	66.2	A	86.2	A	83.1	A	81.9	A	49.2	A	65.3	A	95.9	A	101.9	A	99.9	A	107.6	A
93062_at	65.1	P	58.3	P	58.5	M	56.1	P	66.9	P	49.7	M	121.6	P	93.9	P	94.1	P	136.3	P	118.5	P	161.8	P	115.8	P	125.3	P	80.8	P
93063_at	1197.3	P	1137.2	P	1126.5	P	940.6	P	1145.6	P	820.8	P	2520	P	1850.9	P	2348.2	P	2717.9	P	2590.5	P	2889	P	2929.3	P	3448.4	P	2731.2	P
93064_at	30.1	M	28.5	P	35.5	P	23.6	P	26.7	A	29.9	M	56.9	P	45.7	P	93.2	P	66.9	P	63.1	P	87.3	P	94.9	P	128.5	P	87.7	P
93065_at	34.3	A	24.7	A	22.1	A	15	A	29.7	A	21.4	A	36.6	A	25.8	A	38.7	A	5.5	A	40.2	A	13	A	22	A	21	A	27.4	A
93066_at	187.8	P	155.1	P	164.6	P	159.1	P	191.6	P	122.8	P	416.9	P	336.3	P	529.2	P	554.5	P	571.7	P	679.7	P	895.8	P	1202.9	P	822.5	P
93067_f_at	81.5	P	78.2	P	72.1	P	63.6	A	69.3	P	66.4	P	145.6	P	72.1	P	83	P	144.8	P	152.9	P	186.7	P	233	P	323.4	P	262.8	P
93068_r_at	43.2	A	62.7	A	86.8	A	121.9	A	72.3	A	109.3	A	69.5	A	67.9	A	94.6	A	111.6	A	116.7	A	213.5	A	195.7	P	194.8	P	170	P
93069_at	52.3	P	40.4	P	33.1	P	27.6	P	44.5	P	26.8	P	81.9	P	92.2	P	87.8	P	114.6	P	109.1	P	107.5	P	110.8	P	107.6	P	116.5	P
93070_at	72.8	P	43.3	P	50.5	P	49.3	P	50.3	P	49.9	P	88.1	P	74.5	P	68.6	P	95.5	P	84.5	P	96.2	P	74.5	P	126.4	P	122	P
93071_at	426.5	P	382.8	P	390.1	P	316.8	P	335.3	P	253.2	P	947.3	P	795.8	P	998.6	P	1183.6	P	1045.8	P	1266.1	P	956.9	P	1414.5	P	1113.2	P
93072_at	3	A	4.5	A	3.8	A	12.4	A	8.4	A	5.8	A	11.4	A	3.9	A	5.6	A	4.1	A	6.5	A	8.9	A	8.3	A	4.3	A	17.2	A
93073_at	105	P	89.8	P	86.2	P	109.9	M	104.7	A	91.5	P	103.4	A	115.1	M	105.2	P	94.4	M	82.2	A	120	P	104.7	P	128.6	A	106.5	P
93074_g_at	22.9	A	17.6	A	7.6	A	35.1	A	35.1	A	12.9	A	14.6	A	29.8	A	17.9	A	12.4	A	11.8	A	15.6	A	31.8	A	17.5	A	24.8	A
93075_r_at	12.1	A	8.2	A	12.2	A	16.4	M	15.5	A	3.4	A	13.6	A	10.6	M	7.3	A	7.3	A	4.8	A	7.8	A	10.3	A	20.5	A	3.8	A
93076_at	203.9	P	159.7	P	178.9	P	164.2	P	176.5	P	163.3	P	528.4	P	332.4	P	446.8	P	604.5	P	613.1	P	730.8	P	466.9	P	639	P	545.3	P
93077_s_at	910.6	P	827.9	P	805.1	P	772	P	811.5	P	799.4	P	1560.9	P	1182.3	P	1354.9	P	1321	P	1446.4	P	1613.2	P	1007.5	P	1425.2	P	1044.9	P
93078_at	228.4	P	102.3	P	232.7	P	133.6	M	111.6	P	131.6	P	314.9	P	383	P	408	P	541	P	793.6	P	761.4	P	3339.6	P	4130.9	P	2933.7	P
93080_at	180.1	A	119	A	112.2	M	141.9	A	160.4	A	148.5	A	311.7	P	264	P	309.5	P	328.5	P	331.6	P	330.5	P	314.2	P	394.9	P	318.5	P
93081_at	422.3	P	336.2	P	373.5	P	305	P	333.1	P	313	P	772.8	P	648.4	P	714.1	P	849.9	P	751.6	P	896.1	P	893	P	1228.9	P	1223.9	P
93082_at	171.4	P	156.2	P	144	P	111.4	P	125.2	P	140	P	358.3	P	296.2	P	372.8	P	486.4	P	396.4	P	512.3	P	463.5	P	568.5	P	428.6	P
93083_at	386.4	P	428.7	P	439.2	P	355.2	P	438.2	P	384.9	P	893.6	P	788	P	853.2	P	1000.8	P	879.2	P	1122.6	P	1210.9	P	1526.6	P	1170.6	P
93084_at	385.3	P	303.3	P	349.1	P	265.9	P	311	P	333.9	P	783	P	595.4	P	718.4	P	995.1	P	881.9	P	1094.6	P	840.2	P	1048.2	P	868.4	P
93085_at	41.8	A	42.7	A	41	A	38.1	A	46.1	A	26.7	A	84.8	A	76.1	A	118.1	A	112.3	A	104.7	A	124.9	A	134.6	P	238.8	P	138.7	P
93086_at	3080.6	P	661.6	P	714.2	P	211.7	P	306.1	P	865.9	P	1889.5	P	1039.5	P	298.1	P	3046.2	P	2273.7	P	2230	P	4140.2	P	5969.9	P	2950.8	P
93087_r_at	211.9	P	182	P	171.5	P	212.6	P	213.3	P	179.2	P	196.7	P	160.7	P	177.7	M	154.9	A	150.3	P	136.9	A	139.4	A	176.6	M	135.7	P
93088_at	519.5	P	312.7	P	514.6	P	340.5	P	353.8	P	355.4	P	1392.8	P	1082.2	P	1807.5	P	1464.5	P	1953.7	P	1982.8	P	2461.6	P	2647.8	P	2441.3	P
93089_at	794.2	P	614.6	P	577.2	P	686.9	P	679.6	P	627.6	P	1498.5	P	1248.9	P	1350.5	P	1279.8	P	1556.3	P	1579.3	P	1065.4	P	1396.9	P	1390.1	P
93090_at	540.8	P	396.1	P	457.9	P	544.5	P	425	P	477.1	P	1072.1	P	641.3	P	743.9	P	589.8	P	479.4	P	881.6	P	394.2	P	364.3	P	346.1	P
93091_s_at	133.2	A	115.6	A	87.4	A	140.9	A	121.2	A	87	A	282.5	P	218.1	A	214.2	P	278.9	P	232.1	M	207.3	P	160.7	A	169.5	A	170	A
93092_at	145	A	20.3	A	107.4	A	102.6	A	102.4	A	74.6	A	303.5	A	188.4	A	208.9	A	265.1	A	277.5	A	290.6	A	295.4	A	323.7	A	270.6	A
93093_at	150.7	P	131.8	P	139.7	P	127.3	P	129.2	P	123.8	P	357.3	P	217.4	P	462.1	P	333.8	P	340.5	P	444.7	P	325.6	P	410	P	312.6	P
93094_at	17.2	A	1.2	A	9.4	A	6.1	A	6.5	A	3.6	A	22.3	A	12.7	A	25.9	A	14.2	A	4.4	A	13.9	A	23.1	P	26.2	P	47.1	P
93095_at	173.4	P	144.2	P	125.1	P	120.2	P	127.5	P	108.9	P	284.4	P	211.3	P	236	P	283.4	P	277.8	P	316.4	P	137	P	224.4	P	206.2	P
93096_at	12.6	A	1.9	A	1.8	A	7	A	13	A	2.2	A	2	A	13.2	A	2.3	A	0.7	A	3	A	1.5	A	3.9	A	1	A	6.9	A
93097_at	3.4	A	1.6	A	9.4	A	12.6	A	21.3	A	8.2	A	20.2	A	7.4	A	16.3	A	12.9	A	4.3	A	18.3	A	2671.3	P	2778.8	P	2304.7	P
93098_at	5.6	A	5.4	A	7	A	2.9	A	11.1	A	14.7	A	5.6	A	5.1	A	18.2	A	8	A	14.3	A	22.1	A	13.2	A	6.5	A	22.9	A
93099_f_at	8.3	A	4.9	A	7.1	A	3.6	A	2.7	A	4.1	A	6.4	A	37.2	A	18.3	A	22.3	A	10.6	A	22.1	A	4.7	A	81	M	36.2	A
93100_at	1203.4	P	558.2	P	810.1	P	691	P	701.1	P	742.4	P	1726.1	P	2016	P	1349.9	P	1970.9	P	1607.5	P	2015.1	P	1890.3	P	2236.6	P	2025.1	P
93101_s_at	331.6	P	267.7	P	291.3	P	292.5	P	299.9	P	283.7	P	820.8	P	632.8	P	890.1	P	998.3	P	933.8	P	1200.7	P	762.4	P	866.2	P	590.9	P
93102_f_at	393.9	P	227.7	P	241.7	P	287.5	P	308.8	P	240.8	P	729.5	P	775	P	773.2	P	1357.3	P	1411.5	P	1729.2	P	2367.3	P	3209.9	P	2594.4	P
93103_at	1.6	A	0.9	A	1.7	A	0.7	A	1.6	A	2	A	1.8	A	1.3	A	1.9	A	1.2	A	1.5	A	3	A	1.1	A	0.9	A	1.3	A
93104_at	201.9	P	179.5	P	216.8	P	110.1	P	177.1	P	131	P	432.3	P	261.2	P	419.7	P	548.9	P	439.9	P	445.6	P	307.4	P	358.8	P	241.8	P
93105_s_at	73.8	A	49	A	42.8	A	52	A	57.9	A	57.9	A	122.1	A	96.1	A	58.6	A	85	A	107.6	A	131.7	A	102.9	A	121.9	A	77.3	A
93106_i_at	0.3	A	0.4	A	0.4	A	1.2	A	0.4	A	0.5	A	3.8	A	0.9	A	11.6	A	5.3	A	7.8	A	8.5	A	1.2	A	0.5	A	4	A
93107_r_at	0	A	3	A	2.2	A	1.4	A	0.8	A	0.5	A	0.3	A	1.7	A	0.2	A	0.7	A	1.8	A	0.2	A	0.5	A	0.4	A	4.3	A
93108_at	30.7	A	16.8	A	23.1	A	4.4	A	13.3	A	4.7	A	28.8	A	13.9	A	21.3	A	37.2	A	22.3	A	48.3	M	15.6	A	28.9	A	30.6	P
93109_f_at	61.5	P	37	A	46.6	P	47	P	42.7	M	42	M	86.7	P	89	P	71	P	134.1	P	117.6	P	112.9	P	1230.8	P	1596.9	P	1058.7	P
93111_at	185.2	P	150	P	168.8	P	163.1	P	170	P	145	P	308.8	P	276	P	317.1	P	284.9	P	238	P	334.6	P	281.6	P	367.8	P	311.1	P
93112_at	80.4	A	66.2	A	40.7	A	54	A	81.5	A	34.5	A	109.8	A	109.4	A	61.9	A	71.6	A	71.3	A	72.4	A	94.3	A	198.4	M	149.2	P
93114_at	14.3	A	14.8	A	13.7	A	16.6	A	11	M	8.7	A	23.5	P	21.3	P	12.2	A	15.2	P	15.3	A	14.8	A	21.3	P	23.9	P	15.8	P
93116_at	274.9	P	221	P	227.6	P	210	P	184.6	P	216.7	P	403.6	P	272.7	P	311.3	P	322	P	315.2	P	439.9	P	361.4	P	410.5	P	307	P
93117_at	321.2	P	258.6	P	292.4	P	225.4	P	267.4	P	281.5	P	501.4	P	591.1	P	554.5	P	661.5	P	439.6	P	626.7	P	506.4	P	675.9	P	712.7	P
93118_at	32.4	P	26.1	P	30	P	25.2	P	25.4	P	31.7	P	61.1	P	40.6	P	56.1	P	54.8	P	47.6	P	66.4	P	59.9	P	61.3	P	48.5	P
93119_at	166.2	P	170.2	P	147.2	P	132.9	P	154.5	P	116.5	P	381.1	P	357.1	P	403.7	P	626.8	P	612.6	P	741.3	P	619.2	P	808.7	P	671	P
93120_f_at	712.1	P	492	P	610.7	P	400.6	P	457.1	P	380.2	P	1412.1	P	1028.1	P	1514.1	P	1521	P	1543.7	P	1822.6	P	2734.4	P	3284.5	P	2342.3	P
93121_at	28.4	P	26.3	P	21.5	P	40	P	37.6	P	19.7	A	45.8	P	14.8	A	47.9	P	22.9	P	28.2	P	32	P	30.2	P	39.3	P	27.4	P
93122_at	1.9	A	1.4	A	2.2	A	1.9	A	2.5	A	1.9	A	2.2	A	6.2	A	6.9	A	3.3	A	7.9	A	4	A	1.3	A	1.3	A	1.2	A
93124_at	6.6	A	24.6	A	17.7	A	24.3	A	19.6	A	10	A	34.5	A	19.2	A	23.5	A	12.5	A	21.2	A	19.3	A	15.6	A	8.3	A	5.3	A
93126_at	478.4	P	291.6	P	321.7	P	353.9	P	338.9	P	338.2	P	798.2	P	1008.4	P	1119.9	P	800.9	P	714.9	P	1245.4	P	1022.5	P	1208.8	P	1108.8	P
93127_at	136.8	A	74.1	A	88.9	A	109.6	A	131.3	A	93.6	A	92.3	A	115.5	A	62.7	A	69.9	A	87	A	45	A	50.5	A	74.7	A	43.6	A
93248_at	40.5	P	25.3	P	17.6	P	32.3	M	19.4	A	26	P	38.8	P	42.7	P	33	P	34.6	P	29.8	P	39.9	P	35.8	P	38.5	P	31.5	P
93250_r_at	22.8	P	21.8	P	24.3	P	15	P	25.4	P	20.6	P	39	P	49.3	P	67.5	P	50	P	43	P	48	P	19.8	P	57.6	P	35.5	P
93251_at	6.9	A	31.3	A	28.8	A	21.2	A	29.7	A	16.7	A	61.8	A	49.4	A	75	M	70.1	A	77.7	P	85.3	P	30.5	A	13.4	A	12.4	A
93252_at	95.8	A	108.6	A	127.3	M	115.4	A	94.5	A	82.9	M	288.8	M	196.7	M	183.2	M	309.8	P	243.1	P	299	P	311.3	P	430.9	P	401.3	P
93253_at	38.3	P	33	A	32	A	39.6	A	44.4	P	22.1	A	64.5	P	49.3	P	58.2	P	71	P	93.7	P	59.7	P	98.7	P	116.8	P	137.6	P
93254_at	231.5	P	158.4	P	206.5	P	174.4	P	168.5	P	158.8	P	483.9	P	357	P	371.9	P	497.5	P	469.5	P	526.9	P	450.3	P	534.6	P	388.3	P
93255_at	232.3	P	215.7	P	242.6	P	221.9	P	274.5	P	255.2	P	504.1	P	405.1	P	500.3	P	487	P	435.6	P	578.2	P	577.3	P	841.9	P	691.8	P
93256_at	81.3	P	66.7	P	65.8	P	81.2	P	93.4	P	92.2	P	104.7	P	97.5	P	104.2	P	91.3	P	103.3	P	107.9	P	72.6	P	122.4	P	95.9	P
93257_at	41.7	P	33.8	P	48.9	P	37.5	P	39.3	P	34.8	P	90.9	P	76.4	P	108.1	P	149.4	P	141.4	P	196.1	P	124.3	P	168	P	146.1	P
93258_at	13.1	A	6.4	A	20.1	A	12.6	A	6.2	A	4.8	A	30.5	A	43.3	A	37.6	A	47.5	A	51.7	A	42.9	A	50.7	A	63	P	65.5	P
93259_at	1.1	A	0.9	A	0.6	A	6.3	A	1	A	1.3	A	2.9	A	1.5	A	1.1	A	2.7	A	5.7	A	7.5	A	1.1	A	2.1	A	2.7	A
93261_at	52.1	P	26.2	A	32	P	25.4	A	33.6	P	23.2	A	96.8	P	48.8	P	81.6	P	97.8	P	117.7	P	141.3	P	142.8	P	242.1	P	187.2	P
93264_at	193.3	M	143.1	M	165.9	P	148.2	A	133.9	A	138.7	A	297.8	P	228.7	P	342.2	P	320.9	P	342.9	P	368.1	P	300.2	P	365.9	P	305.9	P
93265_at	4.8	A	7.2	A	10.4	A	8.6	A	12.1	A	5.3	A	10.4	A	6.1	A	12.9	A	10.6	A	13.9	A	14.4	A	15.8	A	12.8	A	15.7	A
93266_at	260.8	P	171.2	A	199.8	P	243.9	M	240.1	M	214.8	P	278.5	P	261.9	P	212	P	237.4	P	260.5	P	299	P	244.9	P	277.8	M	233.4	M
93267_at	164.8	P	124.7	P	145.8	P	105.1	P	116.8	P	111	P	274.4	P	206.5	P	272.7	P	290.4	P	238.4	P	308.6	P	149.3	P	151.6	P	137.4	P
93268_at	55	P	50	P	55.8	P	59.7	P	47.8	P	46.3	P	127.1	P	104.9	P	123.8	P	157	P	144.3	P	195.7	P	112.9	P	117.9	P	111.1	P
93269_at	143.9	P	122	P	127.2	P	88.8	P	93.9	P	93.3	P	239.2	P	198.3	P	255.2	P	276.3	P	199.2	P	304.5	P	169.5	P	199.9	P	170.9	P
93270_at	44.6	P	34.9	P	42.9	P	43	P	49.3	P	43.2	P	83.3	P	83.3	P	79.2	P	120.4	P	113.9	P	151.3	P	161.2	P	176.3	P	175.1	P
93271_s_at	2419.4	P	2361.8	P	2438.8	P	2036.8	P	2577.6	P	1751.5	P	4084.7	P	4010.8	P	4084.8	P	4454.6	P	3996	P	4294.2	P	3090.8	P	4388.5	P	3490.6	P
93272_at	74.8	A	64.1	P	58.9	P	57.1	A	43.5	A	32	A	133.1	P	134.7	P	111.6	P	143	P	156	P	167.4	P	121.4	P	103.3	P	93.1	P
93273_at	16.9	A	2.8	A	2.8	A	3.4	A	2.8	A	3.4	A	3.5	A	4.2	A	14.8	A	3.2	A	4	A	4.9	A	4.2	A	2.9	A	2	A
93274_at	537.8	P	412.7	P	494.1	P	273.8	P	360.4	P	355.1	P	779.5	P	461.8	P	675.5	P	682.4	P	600.8	P	783.9	P	497	P	479.2	P	307.3	P
93275_at	65.7	A	46.5	A	80.3	A	36.9	A	39.9	A	41.5	A	110.3	A	109.4	A	104	A	137.3	A	136.5	A	141.8	A	105.6	A	143.2	A	136.4	A
93276_at	53	A	29.9	A	63.8	A	45.3	A	72.4	A	55.4	A	121	A	161	P	170.3	P	242.2	P	182.5	P	214.4	P	322	P	457.8	P	335.9	P
93277_at	317.4	P	327.2	P	352.7	P	242.2	P	309.3	P	237.5	P	806.3	P	774	P	695.9	P	1029.5	P	805.1	P	941.2	P	635.7	P	933.5	P	994.9	P
93278_at	80.1	P	36.4	P	104.3	P	63.2	P	75.7	P	44.4	P	171.5	P	116.1	P	192.5	P	252.7	P	263.1	P	235.4	P	142.3	P	205.8	P	279.5	P
93279_at	13.5	A	3.8	A	13.3	A	5.1	A	13	A	13.9	A	16.1	A	20.9	A	17.9	A	16	A	8.7	A	5.1	A	8.4	A	9.9	A	10.1	A
93281_at	50.6	P	36.3	P	38.1	P	48.3	P	42.7	P	40.2	P	108.4	P	82	P	84.1	P	154.5	P	139.9	P	167	P	105.2	P	121.3	P	93.8	P
93282_at	10	A	3.2	A	6	A	11.1	A	7.1	A	10.9	A	19.4	A	16.2	A	10.7	A	7.1	A	11.2	A	6.1	A	7.6	A	26.9	A	6.5	A
93283_at	14	A	28.9	M	18.2	A	21.4	A	28.5	M	17.5	A	61.2	P	42.7	P	51.1	P	66	P	62.4	P	74.4	P	61.5	P	42.7	P	65.5	P
93284_at	234.9	P	168.4	P	166.1	P	170.8	P	186.4	P	179.5	P	323.5	P	244.7	P	294	P	316.9	P	251.8	P	279.3	P	184.8	P	208	P	190.3	P
93285_at	50.3	A	43.3	P	49.8	P	49.9	A	44.6	M	40.4	A	97.4	P	82.3	P	91.2	P	104.3	P	89.9	P	118.8	P	262.9	P	313.1	P	255.8	P
93287_at	21	A	15.4	A	21	A	53	A	7.6	A	9.4	A	51.7	A	50.3	A	45.7	A	41.9	A	49.7	A	27.8	A	33.4	A	37.3	A	78.4	A
93288_at	276.2	P	241.2	P	270.6	P	185.5	P	155.3	P	216	P	555.2	P	449.3	P	627.3	P	590.7	P	536.6	P	711.8	P	827.9	P	1042.7	P	892.7	P
93290_at	176.9	P	167	P	191.3	P	151.8	P	142.5	P	159.5	P	379.9	P	269.5	P	386.8	P	364.8	P	358.3	P	504.8	P	403.8	P	620.6	P	785.8	P
93293_at	1469.1	P	1075.6	P	1148	P	1022	P	1030.5	P	1195	P	2947.3	P	2540.2	P	2712.1	P	2738.8	P	2684.6	P	3217	P	2624.3	P	3553.8	P	3136.9	P
93294_at	96.7	P	78.3	P	91.1	P	86.1	P	79.9	P	42.6	P	239.5	P	99.7	P	136.9	P	171.8	P	218.3	P	207.5	P	202.9	P	259.2	P	176.3	P
93295_at	343.7	P	243	P	267.3	P	223.8	P	248.8	P	204.3	P	889.6	P	572	P	955	P	1076.3	P	957.8	P	1243.8	P	695.5	P	865.9	P	655.4	P
93296_at	11.6	A	14.6	A	10.9	A	17.6	A	8	A	14	A	5.6	A	17.6	A	13.5	A	4.2	A	20.4	A	25.1	A	7.8	A	25.6	A	6	A
93298_at	150.5	P	82.4	P	102.3	P	145.4	P	151.1	P	99.7	P	282.6	P	251.6	P	318.9	P	360.8	P	313	P	400.3	P	208.5	P	276	P	256.9	P
93299_at	29.5	A	21.6	A	14.5	A	10.6	A	23.9	A	25.9	A	44.8	A	30.7	A	44.4	A	38.5	A	53.1	A	40.9	A	32.3	A	51.3	A	22.3	A
93300_at	28.3	M	22.1	P	20.6	P	18.4	P	21.2	A	20.1	A	35.5	P	28.6	P	34.8	P	27.3	P	32.4	P	36.1	P	23.4	P	28.8	A	20.3	A
93301_at	23.8	A	33	A	40.3	A	18.8	A	18	A	40.1	A	67.2	A	18.5	A	54.3	A	54.6	A	55.8	A	84.5	A	43.6	A	79.6	P	50.3	P
93302_at	7.7	A	5.1	A	5.9	A	4.9	A	2.9	A	8.6	A	7.8	A	4.3	A	2.1	A	1.8	A	5.5	A	9	A	3.7	A	3.7	A	5.8	A
93303_at	65.5	P	44.3	P	52.6	P	64.3	A	60.7	M	62.1	A	140.8	P	79.2	P	109.5	P	141.5	P	106.2	P	134.8	P	88.7	P	68.1	P	80.7	P
93304_at	24	A	5.1	A	4.5	A	8.1	A	8.3	A	9.7	A	11.8	A	9.4	A	8.8	A	6.4	A	5.5	A	14.3	A	11	A	13.5	A	17	A
93305_f_at	83.5	P	83.9	M	89.7	P	65.4	A	53.8	A	64.9	A	169.9	P	125.1	M	149	P	218.3	P	201.4	P	196.7	P	204.6	P	256	P	319.5	P
93306_at	242.5	P	191.4	P	199.5	P	187	P	200.5	P	177.5	P	401	P	347.7	P	416.1	P	444.1	P	359.3	P	454.1	P	422	P	484.4	P	497.8	P
93308_s_at	6.7	A	5.5	A	8.1	A	6.1	A	7.4	A	8	A	31.5	A	18.3	A	14.6	A	7.6	A	6.5	A	9.5	A	9.8	A	33.9	A	9	A
93309_at	59	P	38.1	P	48.1	P	58.7	P	53.3	P	48.8	P	124.7	P	98.1	P	103.7	P	136.2	P	129.9	P	163.6	P	121.5	P	108.5	P	144.8	P
93310_at	355.1	P	233.8	P	239.1	P	232.1	P	274.3	P	248.1	P	656.3	P	583.7	P	512.4	P	802.4	P	720.4	P	794.9	P	493.7	P	646.4	P	571.9	P
93311_at	83.2	M	64.1	A	79.8	A	66	A	59.5	A	78.1	A	157	P	97.5	A	153.4	P	105.4	P	112.7	P	172.2	P	124.2	P	115.8	P	92	P
93312_at	107.7	P	76.7	P	78.2	P	66.2	P	72.1	P	75.3	P	223.6	P	152.2	P	166.4	P	223.5	P	198.1	P	331.4	P	257.7	P	346.9	P	340.4	P
93313_at	5.2	A	2.9	A	6.1	A	10.1	A	10.9	A	14.7	A	5.7	A	19.1	A	16.5	A	8.2	A	4.2	A	4.3	A	1.7	A	2.1	A	2.5	A
93314_g_at	281.8	A	181.3	A	168.3	A	179.3	A	208.3	A	153.3	A	304	A	276.5	A	249.8	A	330.9	A	224	A	344.1	A	231.4	A	329.8	A	256.6	A
93315_at	125.9	P	102.2	P	104.6	P	84.7	A	96.9	P	75.2	M	174.4	P	190.5	P	199.3	P	183.8	P	174.9	P	221.2	P	188.3	P	232.9	P	192.2	P
93316_at	45	P	35.9	P	48.4	P	29.6	P	39	P	30	P	71.2	P	61.1	P	75.4	P	88.9	P	68.9	P	83.4	P	55.7	P	90	P	159.2	P
93317_at	57.4	A	38.5	A	70.8	A	50.4	A	47.5	A	50.1	A	63.8	A	63.3	A	41.5	A	45.5	A	57.6	M	52	A	33.8	A	46	A	44.6	A
93318_at	7.2	A	6.9	A	4.4	A	7.5	A	6	A	7.9	A	14.6	A	11.2	A	29.3	A	29.3	A	23.1	A	66.5	A	70	A	14.5	A	50	A
93319_at	63	P	44.6	P	67.9	P	44.5	P	53.8	P	68	P	140.3	P	69.7	P	102.3	P	128.6	P	128.6	P	194.9	P	97.2	P	128.3	P	79	P
93320_at	126.4	P	119.9	P	109.3	P	168.5	P	197.1	P	121.6	P	422.4	P	178.2	P	383.8	P	543.4	P	573.4	P	664.7	P	498.1	P	623.1	P	465	P
93321_at	2.2	A	10.1	A	12.3	A	1.4	A	1.6	A	1.6	A	14	A	28.8	A	14	A	24.9	P	18.8	M	36.4	P	70.5	P	66.4	P	33.5	P
93322_at	11.3	A	4.8	A	3.9	A	16.7	A	5	A	5.2	A	17.7	A	14.8	A	9.8	A	13.1	A	17.6	A	7.3	A	11.1	A	17.9	A	4	A
93323_at	709.4	P	603.1	P	596.1	P	675.6	P	683.9	P	494.3	P	1581.8	P	1349.9	P	1547.9	P	1806.5	P	1827.5	P	2255.6	P	1558.1	P	2555	P	1848.2	P
93324_at	822.1	P	528.6	P	609.5	P	563.7	P	585.4	P	482.7	P	1129.4	P	682	P	807	P	1125.5	P	1019.8	P	1097.4	P	674.8	P	748.3	P	718.9	P
93325_at	71.2	P	59.3	P	53.2	M	50.9	A	60.8	P	55.9	A	113.2	P	85.3	P	104.7	P	120.9	P	106.5	P	178.9	P	71.4	P	77.6	P	86.2	P
93326_at	164.3	M	106.9	P	128.6	P	173.5	P	177.9	P	148.3	P	284.8	P	237	P	177.6	P	141.3	P	155.8	P	207.1	P	138.3	P	194.5	P	128.2	P
93327_at	84	A	55.2	A	62.6	A	64	A	75.9	A	61.1	A	205.1	P	147.7	P	173	P	246.5	P	299	P	315	P	242.5	P	367.5	P	287.1	P
93328_at	87.9	P	61.1	A	84.4	P	85.2	P	68.5	A	44.3	A	170.8	P	223.3	P	128.1	P	89.9	P	76.5	P	131.9	P	93.6	P	135.8	P	47.6	M
93330_at	109.3	P	114.7	P	103.8	P	150.7	P	155.3	P	126.5	P	428.4	P	218.2	P	271.9	P	416.6	P	379.2	P	448	P	208.9	P	179.4	P	140.4	P
93332_at	14.1	A	5.6	A	2.2	A	5.2	A	10.1	A	4.2	A	18.8	A	10.1	A	3.8	A	2.3	A	7.1	A	8.7	A	4.2	A	11.8	A	9.6	A
93333_at	94.1	P	72	P	90.2	P	73.6	P	72.1	P	100.4	P	274.7	P	240.3	P	307.4	P	360.4	P	351.1	P	449.8	P	314.3	P	392.6	P	307.8	P
93334_at	4.7	A	1.7	A	7.7	A	5.4	A	7.5	A	7.5	A	6.1	A	0.6	A	1.3	A	4.5	A	1.8	A	18.8	A	6.3	A	2.9	A	11	A
93336_at	112.7	P	101.8	P	92.7	P	85.1	P	124.3	P	73.7	P	185.1	P	186.5	P	212.4	P	300.2	P	255.3	P	330.3	P	440.2	P	584.2	P	509.2	P
93337_at	101	P	79.3	P	89.7	P	52	P	75.8	P	90.7	P	196.2	P	152.2	P	162.2	P	252.3	P	186.6	P	275.7	P	205.5	P	266.8	P	222.1	P
93338_at	5.1	A	3.5	A	6.4	A	6.3	A	9.9	A	12.6	A	8.9	A	3.1	A	3.6	A	7.1	A	10.8	A	3.6	A	3.8	A	3.2	A	3.5	A
93339_at	65.8	P	69.9	P	72.7	P	82.8	P	84.1	P	61.6	P	129	P	125.2	P	107.9	P	121.6	P	120.6	P	136	P	92.1	P	107.2	P	105.3	P
93340_f_at	28.7	P	20.5	P	35.3	P	15.5	A	23.8	P	25.3	P	61.8	P	41.4	P	38.5	P	104.7	P	72.9	P	67.4	P	65.7	P	84.5	P	81.3	P
93341_r_at	479.8	P	414.6	P	373.8	P	415.4	P	445.1	P	376.6	P	717.5	P	632.3	P	662.8	P	741.2	P	552.3	P	887.7	P	757	P	1110.1	P	1051.3	P
93342_at	33.2	P	24.1	P	31.9	P	24.8	P	25.8	P	18.6	A	34	P	34.7	P	37.2	P	52.2	P	29.7	P	37.7	P	23.5	P	27.3	A	34.8	P
93346_at	87.8	P	69.3	P	92	P	61.8	P	58.2	P	63.2	P	191.3	P	201.6	P	224.5	P	262.3	P	238.4	P	388.7	P	501.5	P	919.5	P	709.6	P
93347_at	52.9	P	40.5	P	34.2	P	31.6	P	34.3	P	35	P	79.3	P	68	P	107.4	P	136.3	P	96.7	P	135	P	131.5	P	141.3	P	101.2	P
93348_at	19.7	A	21	A	21.8	A	11.4	A	5.7	A	13.9	A	36.8	A	37.4	M	41.5	M	51.9	P	21.9	A	49.1	P	35.7	M	45.1	P	51.4	P
93349_at	91.4	A	72.1	A	85.1	A	87.8	A	64.7	A	54.9	A	162.7	A	228.8	M	149	A	124.2	A	203	A	247.6	A	323.8	P	424.4	P	289.2	P
93350_f_at	46.4	A	30.6	A	50.1	A	36.9	A	49.7	A	48.5	A	126.6	P	83.4	A	132.6	P	151.4	P	125.6	P	197.5	P	100.6	P	108.7	P	85.5	M
93351_at	65.2	P	57.1	P	39	A	50.4	P	48.4	M	45.3	P	121.7	P	97.6	P	126.2	P	152.1	P	167.1	P	210.2	P	172.8	P	184.3	P	102.8	P
93352_at	58.6	P	49.8	P	53.9	P	60.7	P	45.5	A	55.4	P	91	P	82.9	P	75.9	P	78.8	P	80.2	P	103.1	P	97.4	P	134	P	111.2	P
93353_at	431.2	P	318.7	P	391	P	334.5	P	438	P	410.5	P	1237.1	P	1182.2	P	1294.9	P	1423.4	P	1359	P	1570.2	P	976.1	P	1211.8	P	838.8	P
93354_at	17.9	A	23.1	A	13.6	A	4.9	A	23	A	24.6	A	43.1	A	35.5	A	26.2	A	27.2	A	30	A	51.8	A	34.6	A	40.4	A	29.4	A
93355_at	3.1	A	2.4	A	1.5	A	1.4	A	3	A	2.8	A	15.9	A	4.4	A	5.7	A	4	A	7.5	A	3.1	A	2.6	A	9.8	A	4.8	A
93356_at	69.1	A	57.2	M	58.2	M	55.6	A	48.3	A	64.7	P	124	P	101.3	P	86.9	P	153.1	P	137.5	P	169.6	P	84.3	P	200.4	P	136.9	P
93358_at	58.5	P	41.1	P	45.1	P	44.2	P	42.6	P	49.2	P	123.4	P	97	P	99.3	P	145	P	125.1	P	204.7	P	118.3	P	173	P	132.2	P
93359_at	43.6	M	21.6	A	27.1	A	35.9	A	39.6	M	43.9	A	36.5	A	38.2	A	33.9	A	43	M	38.7	M	32.8	A	17.2	A	37.5	A	16.5	A
93360_at	41.5	A	74.8	A	57	A	12.7	A	41.7	A	10.5	A	169.7	A	96.1	A	118.9	A	194.8	M	156.5	A	208.6	A	62.6	A	60.1	A	21	A
93362_at	421.6	P	343.4	P	332.7	P	348.3	P	334.1	P	297.2	P	747.2	P	610.8	P	660.9	P	727.2	P	639.7	P	823.8	P	677.5	P	979.2	P	961.6	P
93364_at	163.9	P	133.1	P	131.2	P	121.9	P	116	P	131.6	P	343	P	264.5	P	310	P	387.3	P	350	P	438.4	P	329.4	P	432.4	P	396.2	P
93365_s_at	95.7	P	106.5	P	78.8	P	87.7	P	70.5	P	101.7	P	416.7	P	247.4	P	349.8	P	510.7	P	468.6	P	726.7	P	414.4	P	480.6	P	322.3	P
93366_r_at	58.7	P	33.6	P	44.2	P	54.5	P	39	P	52.8	P	150.5	P	52	P	75	P	135.6	P	143.3	P	181	P	157.2	P	157.7	P	126.5	P
93367_at	12	A	14.4	A	28.2	A	5.2	A	6.2	A	3.7	A	27.7	A	11.7	A	36	A	30.7	A	36.9	A	23.4	A	31.5	A	57.1	A	35.8	A
93488_at	72.1	P	44.6	P	70.3	P	58.9	A	67.8	A	64	M	129.1	P	97.5	P	121.8	P	113	P	120	P	165.1	P	107.5	P	125.8	P	138.3	P
93489_at	4.5	A	5.2	A	2.2	A	5.3	A	1.9	A	2.2	A	5.9	A	2.7	A	5	A	3.5	A	2	A	5.1	A	5.1	A	1.2	A	2.1	A
93490_at	229.5	P	156.5	P	181.3	P	221.3	P	221.5	P	203.6	P	485.8	P	309.8	P	336.2	P	515.8	P	396.7	P	667.1	P	264.4	P	322.1	P	180.2	P
93491_f_at	45.9	P	42.5	P	51.2	P	35.5	P	48.3	P	72.6	P	147.3	P	90.4	P	121.7	P	177.3	P	134.2	P	203.7	P	112	P	123.8	P	121.9	P
93492_at	73.4	A	41.1	A	25.6	A	61.8	A	70.1	A	18.2	A	114.4	A	102.6	M	91.3	P	104.4	P	148.2	P	137.2	P	80.5	P	129.9	P	77.6	P
93493_at	259.9	P	218.5	P	245.9	P	238.6	P	235.4	P	277.5	P	514.2	P	330.6	P	485.9	P	431.9	P	374.4	P	563.3	P	354.7	P	324.2	P	307.7	P
93495_at	107.3	P	82.9	P	77	P	86.1	P	82.8	P	69.7	P	187.8	P	253.5	P	176.3	P	239.9	P	267.6	P	349.2	P	179.3	P	246.7	P	188.3	P
93496_at	202.8	P	155.6	P	173.8	P	154.3	P	170.5	P	128.8	P	476.2	P	376.7	P	567.5	P	632.4	P	612.3	P	729.1	P	916.5	P	1216	P	1230.1	P
93497_at	242.5	P	75.7	P	254.7	P	82.9	P	118.6	P	75.1	P	372.5	P	169.1	P	191.2	P	600.3	P	649.8	P	647.9	P	2765	P	2943.5	P	2376.9	P
93498_s_at	446.4	P	373.1	P	396.3	P	411	P	481.7	P	374.7	P	903.7	P	658.2	P	769	P	912	P	687.3	P	799.4	P	537.3	P	758	P	519.2	P
93499_at	146.1	P	127.6	P	128.9	P	113	P	134.9	P	119.2	P	305.1	P	209.9	P	253	P	325	P	341.3	P	379.4	P	383.2	P	490.3	P	464.9	P
93500_at	152	P	150.2	P	159.2	P	134.1	A	154.8	P	159.9	M	279.8	P	222.3	P	207.9	P	322.4	P	300.7	P	384.3	P	321	P	466.1	P	484.5	P
93501_f_at	126.8	P	85	P	92.8	P	104.4	P	97.5	P	92.2	P	166.1	P	165.9	P	168.1	P	197.7	P	182.2	P	240.3	P	175.3	P	250.7	P	204.3	P
93502_r_at	13.5	P	17.2	P	6.6	A	11.2	P	14.9	P	8.8	P	18.8	P	23.4	P	25	P	28.1	P	18.8	M	39.2	P	20.2	P	23.9	P	21.6	P
93503_at	285.8	P	293.2	P	272.1	P	275.1	P	288.8	P	220.6	P	823.7	P	489.7	P	741.7	P	817.7	P	722.8	P	814.2	P	238.4	P	206	P	113.4	P
93505_at	1.2	A	2.3	A	4.9	A	1	A	1.9	A	1.2	A	1.1	A	1.5	A	1.2	A	0.9	A	3.8	A	2.6	A	1	A	0.9	A	4.8	A
93506_at	81.9	A	16.6	A	45.3	A	108	A	50	A	51.9	A	84.2	A	69.3	A	19.6	A	57.9	A	93.6	A	92.4	A	75.2	A	30.4	A	77.2	A
93507_at	126.9	P	125.1	P	115.4	P	217.6	P	232.2	P	147.9	P	492.7	P	318.1	P	397.6	P	457.4	P	407.7	P	552.6	P	344.2	P	394.9	P	238.3	P
93509_at	115.2	P	90.2	P	99.6	P	70	P	96.8	P	72.8	P	231.2	P	129.8	P	218.8	P	271.3	P	237.4	P	284.3	P	167.8	P	225	P	172.3	P
93511_at	24.7	P	22.7	P	27.6	P	16.6	P	19.9	P	30.2	P	80	P	63.5	P	91.3	P	125.8	P	152.5	P	209.7	P	77.5	P	108.6	P	74.2	P
93512_f_at	150.3	P	84.8	P	95.8	P	102.2	P	125.3	P	91.2	P	222.4	P	212.3	P	380.4	P	220.4	P	206	P	284.4	P	242.2	P	314.8	P	272.2	P
93513_at	13.1	A	8.4	A	7.1	A	10	A	10	A	10.5	A	16.5	A	15	A	10.2	A	9	A	10.9	A	12.3	A	10.7	A	31.1	A	15.5	A
93514_at	1.2	A	0.9	A	0.9	A	0.9	A	1.1	A	0.8	A	1	A	1.4	A	1.1	A	1.4	A	1.3	A	1.4	A	1	A	1.4	A	1	A
93515_at	23.3	A	38.8	A	31	A	18.7	A	27.4	A	8.9	A	90.3	P	50.5	M	62.8	P	62.1	P	43.9	A	58.5	P	5.6	A	7.6	A	7.9	A
93516_at	70.7	P	44.3	P	51.3	P	95.4	P	66.7	P	57.8	P	78.2	P	84.9	P	68.9	P	39	P	57.4	P	49.9	P	46.3	P	64.3	P	63.5	P
93517_at	280	P	191.7	P	165.3	P	241	P	317.1	P	163.9	P	351.3	P	400	P	406.4	P	639.7	P	581.9	P	678.1	P	2435.3	P	3632.4	P	2641.7	P
93518_at	53.9	A	88.3	A	82.3	A	72	A	35.6	A	17.7	A	233.3	A	139.3	A	217.1	A	297.8	A	238.3	A	370.3	A	194.1	A	251.2	A	216.8	A
93519_s_at	119.7	P	96.7	P	113.4	P	79.3	P	82.3	P	94.6	P	210.9	P	171	P	224.9	P	240.9	P	242.7	P	331.8	P	277.1	P	350.6	P	306	P
93520_at	26.5	A	24.4	A	24.1	A	25.4	A	27.4	A	32.4	A	34.1	A	27.9	A	18.1	A	18.8	A	22.9	A	16.2	A	13.6	A	17.4	A	7.1	A
93521_at	149	P	156	P	193.8	P	204.1	P	219.8	P	154.3	P	387.5	P	301.4	P	340.3	P	408.1	P	358.7	P	430.3	P	332.2	P	400	P	345.5	P
93522_at	4.3	A	13.9	A	9.8	A	23.9	A	12	A	5.3	A	12.5	A	17.6	A	5.5	A	26.1	A	3.4	A	25.7	A	18.3	A	9.6	A	24.2	A
93523_at	9.9	A	2.5	A	2.4	A	1.7	A	2.4	A	1.4	A	3	A	11.8	A	3.6	A	8.6	A	2.7	A	8.2	A	5.9	A	17.2	A	8.9	A
93524_i_at	3.5	A	2.5	A	2.3	A	21.1	A	5.7	A	16.1	A	19	A	27	A	18.5	A	11.2	A	16.5	A	4.9	A	11.6	A	32.6	A	3.9	A
93525_f_at	35.8	A	44.1	A	32.4	A	36.1	A	32.4	A	21.2	A	64	A	55.8	A	54.4	A	53	A	64.9	A	66.8	A	46.6	A	77	A	65.3	A
93526_at	27.8	A	1.9	A	20.6	A	13.7	A	19.7	A	20.6	A	3.9	A	13.3	A	19.7	A	4.1	A	19.4	A	23.4	A	6.4	A	20.3	A	14.9	A
93527_at	29.1	A	26.1	A	34	A	26.5	M	30.6	A	36.3	A	75.5	P	79.9	P	95.5	P	127.1	P	111.9	P	114.1	P	54	P	72.2	P	38.3	A
93528_s_at	274.5	P	232.9	P	255.8	P	240.1	P	278.7	P	217.4	P	441.5	P	428.4	P	396.7	P	436.3	P	408.9	P	429.6	P	286.3	P	377.7	P	237.7	P
93529_at	38.5	A	9.6	A	39.1	A	33	A	7.9	A	28.8	A	74.4	P	89.9	A	66.9	A	128.4	P	124.2	P	150.1	P	105.8	P	269.8	P	183.5	P
93530_at	22.9	A	16.4	A	15.7	A	16.9	A	11.7	A	16.5	A	43.1	P	40	P	27.9	M	59.8	P	31.4	P	50.7	P	47.9	P	61.2	P	50.6	P
93531_at	54.8	P	61.5	P	76.2	P	78.7	P	97.9	P	76.4	P	185.5	P	134.4	P	149.2	P	187.1	P	201.8	P	240.5	P	249.9	P	270.9	P	242.2	P
93532_at	2.7	A	2.4	A	2.1	A	3.2	A	2.3	A	2.2	A	16.7	A	5.1	A	8.6	A	2.5	A	3	A	5.9	A	8.8	A	7	A	4.7	A
93533_at	42.7	A	33.6	A	34.2	M	17.4	A	24.2	A	27.8	A	69.6	P	66.1	P	110.2	P	136.9	P	127.9	P	186.4	P	132.5	P	175.3	P	181.2	P
93534_at	4695.5	P	3273.8	P	3807.9	P	3298.8	P	3557.8	P	3185.2	P	5378.8	P	4590.3	P	2937.9	P	5045.1	P	4928.7	P	5005.3	P	3891.5	P	4127.7	P	3533	P
93535_at	45.8	P	31.7	P	38.3	P	36.5	P	35.5	P	36.2	P	73.3	P	50.5	P	68.1	P	83.4	P	67.7	P	94.6	P	120.8	P	128.6	P	99.8	P
93536_at	70	P	59.5	A	60.5	P	52.1	P	49.5	P	42.8	P	108.9	P	84.1	P	113.7	P	118.9	P	119.4	P	147.4	P	114.4	P	142.5	P	123.2	P
93538_at	37	A	24.7	A	32.9	M	30	P	31	A	31.8	P	60	P	44.3	P	43.7	P	71.7	P	60.5	P	71	P	37	P	72.8	P	48.4	P
93539_at	100.4	P	85.7	P	76.2	P	60.8	P	53.9	P	89.4	P	175.4	P	148.7	P	153.6	P	231.6	P	216	P	308.1	P	248.2	P	280.5	P	210.7	P
93540_at	182.6	P	132.3	P	130.2	P	150.2	P	206.9	P	116.3	P	340.8	P	280.8	P	301.2	P	422.6	P	359.4	P	393.9	P	367.2	P	405.9	P	356	P
93541_at	1532.7	P	900.1	P	1000	P	1096.8	P	1017.5	P	977.7	P	2948	P	2339.7	P	3038.9	P	4036.7	P	3667.1	P	4786.6	P	3505.4	P	3965.5	P	2922.5	P
93542_at	41.4	A	8.5	A	15.8	A	7.5	A	23.7	A	15.4	A	35.2	A	45.8	A	49.5	A	63.8	A	36.1	A	68.7	A	29.2	A	37	A	35.4	A
93543_f_at	1669	P	1453.4	P	1407.5	P	1302.3	P	1380.8	P	1425	P	2852.1	P	2324	P	2481.8	P	2499.4	P	2634	P	3020.3	P	1504.6	P	1929.1	P	1081.1	P
93546_s_at	237.8	P	190.6	P	176.4	P	170.7	P	189.1	P	171.6	P	447.2	P	317.8	P	401.9	P	379.6	P	394.4	P	487	P	367.8	P	574.3	P	529.8	P
93547_at	767.4	P	555.4	P	540.8	P	601.4	P	610.4	P	563.1	P	917.7	P	749.6	P	661.8	P	697.4	P	635.9	P	772.1	P	608.3	P	814.3	P	676.1	P
93548_at	74.7	P	60.1	P	76.1	P	81	P	74.1	M	73.5	P	164.6	P	150.3	P	168.6	P	306.1	P	259.1	P	311.8	P	416.8	P	595.6	P	527	P
93550_at	17.9	A	47.9	P	43.1	P	48.8	P	32.9	A	46.6	A	225.5	P	102.9	P	222.3	P	312.5	P	349.9	P	437.7	P	189	P	255	P	171.2	P
93551_at	137.2	P	124.2	P	127.9	P	104.1	P	91.9	P	101.4	P	181.5	P	142.1	P	138.2	P	204.3	P	145.7	P	223.9	P	240.8	P	312.9	P	310.1	P
93555_at	9.8	A	7.6	A	5.5	A	5.6	A	5.7	A	3.7	A	9.9	A	11	A	6.8	A	7.8	A	9	A	10	A	8.4	A	11.4	A	8	A
93556_at	332.9	P	175.6	P	171.4	M	250.8	P	319.7	M	248.8	M	296.2	M	294.9	P	284.2	P	295.5	P	312.2	P	316.4	M	262.4	P	345.3	P	260.4	A
93557_at	24.9	A	20.4	A	24.5	A	16.2	A	17.5	A	16.9	A	43.3	A	31.2	A	48.8	P	52.8	M	41.9	A	49.3	M	54.4	P	63	P	68.7	P
93558_at	10.2	A	16.7	A	15.3	A	24.1	A	24.1	A	11.5	A	35.1	A	21.1	A	46.7	P	25.5	A	38.5	P	28.7	A	39.9	P	59.8	P	61.5	P
93559_at	78.4	P	73.6	P	68.3	P	68.6	P	84	P	78.4	P	147.3	P	88	P	109.3	P	159.2	P	122.4	P	197.4	P	105.4	P	131.8	P	147.3	P
93560_at	73.4	P	55.2	P	61.8	P	25	A	75.1	P	47.4	P	176.2	P	132.3	P	142.4	P	204	P	177.2	P	268.2	P	152.8	P	198	P	152.6	P
93561_at	6.2	A	7	A	2.2	A	6.1	A	4.1	A	4.2	A	33.1	A	21.2	A	6.8	A	10.8	A	9.7	A	17.2	A	6.4	A	11.8	A	5.7	A
93562_at	141.3	P	87.2	P	88.6	P	92.4	P	100.3	P	96.4	P	177.6	P	213.4	P	138.4	P	356.7	P	214.9	P	273.3	P	157.7	P	218.2	P	202	P
93563_s_at	7.1	A	14.9	A	18	P	17.7	A	21.8	P	15.2	A	26.6	P	39.7	P	40.1	P	26.4	P	35.1	P	43.8	P	31.2	P	31.1	P	20	P
93564_at	79.6	P	52	P	71.3	P	60.3	P	76	M	68.3	P	101.8	P	96.5	P	72.8	P	113.3	P	91.5	P	100.4	P	92.1	P	101.6	P	95.8	P
93565_at	67.2	P	31.2	A	26.4	A	33.3	A	49.9	A	49.1	A	68.7	M	38	A	63.1	P	65.1	P	74.1	P	76.1	P	62.4	P	77.5	P	62.1	P
93566_at	15.5	A	9	A	7.2	A	20.4	A	16.1	A	13.6	A	15.9	A	21.8	A	16.7	A	5.3	A	10.3	A	16.7	A	11.4	A	7.8	A	10.8	A
93567_at	36.6	A	33.5	A	27.3	A	26.5	A	35.5	A	24.4	A	64.7	P	43.8	A	44.3	M	75.7	P	69.8	P	79.4	P	53	P	79	P	79	P
93568_i_at	356.4	P	334.5	P	241	P	194.1	P	168.4	P	164.5	P	140.7	P	188.4	P	107	P	110.9	P	97.7	P	59.9	P	38.5	M	35.1	A	27.5	A
93569_f_at	91.9	P	78.4	P	58.1	P	57.8	P	42.3	P	36.7	P	42.8	P	60.7	P	30.8	P	41.4	P	27.1	P	21	P	12.4	A	20	P	12.1	A
93570_at	22.3	A	24.3	A	8.6	A	25.9	A	24.3	A	10.9	A	21.7	A	24.6	M	14.5	A	17.3	A	4	A	15.6	A	3.7	A	17.7	A	14.4	A
93571_at	376.9	P	324.2	P	358.2	P	327	P	361.9	P	295.2	P	617.9	P	549.3	P	564.3	P	617.1	P	574.1	P	644.1	P	421.7	P	661.2	P	495.2	P
93572_at	90.1	P	53.9	P	70.6	P	54.2	P	70.6	P	61.1	P	171.8	P	136.4	P	122.8	P	159.1	P	135	P	217.9	P	137.6	P	219.9	P	144.1	P
93573_at	306.9	P	274.9	P	209.4	P	241.5	P	198.5	P	214.9	P	450.9	P	358.4	P	394	P	1232.2	P	1104.2	P	1367.6	P	347.7	P	491.3	P	279.7	P
93574_at	129.6	P	63.7	P	92.7	P	89.1	P	102.3	P	72.2	P	246.7	P	204.5	P	230.9	P	500.2	P	487.8	P	601.7	P	694.8	P	804.3	P	529	P
93575_at	28.9	A	16	A	21.6	P	12.1	A	27.5	M	27	P	69.9	P	47.8	P	60.3	P	69.2	P	61.3	P	71.7	P	57.5	P	61.2	P	45.5	P
93578_at	21.5	A	18.1	P	15.9	A	23.5	A	28.5	A	15	A	26.6	M	23	A	13.3	A	22.8	A	20.5	A	16.2	A	22.9	P	14.9	A	16.7	A
93579_at	20.7	A	24.3	A	36.5	A	28	A	24.6	A	30.1	A	112.1	P	73.4	A	118.6	P	115.7	P	131.9	P	230.8	P	157.9	P	173.9	P	139.1	P
93580_at	254.4	P	261.9	P	236.3	P	241	P	277.8	P	239.3	P	465.1	P	337.1	P	377.4	P	397.9	P	337.6	P	438.8	P	330.6	P	400.5	P	314.7	P
93581_at	66.7	P	66.6	P	68	P	49.7	P	54.4	P	64.4	P	245.4	P	291.8	P	280.8	P	397.8	P	305.5	P	454.7	P	434.1	P	559.3	P	468.6	P
93582_at	20.8	A	13.1	A	9.1	A	6.7	A	13	A	14.2	A	27.8	A	30.4	P	50.6	A	30.4	P	40.5	P	51.8	P	48.4	P	32.9	P	44.6	P
93583_s_at	351.2	P	23.7	A	99.3	P	69.8	A	107.9	P	345.4	P	140	P	139.5	P	508	P	143.5	P	155.6	P	204.6	P	245.3	P	306.3	P	220.9	P
93584_at	25	A	13.2	A	22.5	A	19.8	A	29.6	A	10.3	A	36.9	A	22.4	A	231.4	P	36.3	P	47	P	60.7	P	112.3	P	109	P	94.1	P
93585_at	48.4	A	16.8	A	7.5	A	9.7	A	37.4	A	41.8	A	17.6	A	63.5	A	16	A	27.6	A	21.5	A	29.3	A	5.2	A	20	A	6.9	A
93586_at	148.7	A	116.2	A	130	A	123.5	A	129.5	A	102.6	A	245.3	A	202.4	A	212.9	A	281.9	P	267.4	P	309.6	P	293.4	P	409.7	P	372.2	P
93587_at	68.5	A	53.8	A	56.9	A	55.1	A	65.2	A	41.9	A	121.3	A	97.1	A	49.6	A	87.5	A	106.1	A	165	P	72.6	M	112.5	A	58	P
93588_at	63.9	P	46.2	P	51.7	P	49.2	P	52.6	P	45.7	P	97.4	P	101.5	P	81.7	P	126.2	P	121.7	P	134.8	P	77.3	P	94.1	P	76.8	P
93589_at	134.5	P	99.7	P	130	P	136.7	P	169.3	P	96.1	P	183.7	P	188	P	136.4	P	160	P	187.9	P	228.4	P	210.8	P	297.7	P	279.2	P
93590_at	43.9	A	22.9	A	39.8	A	28.8	A	41.2	A	27.6	A	88.1	M	54.7	A	81	P	65.9	P	70.3	P	106.1	P	65.9	P	75.1	P	74.8	P
93591_at	32.7	A	35.1	A	15.1	A	43.3	A	19.9	A	9.3	A	115.9	A	91.9	A	144.7	A	150.8	P	138.3	A	162.3	A	83.1	A	160.8	A	139.1	A
93592_at	7.4	A	17.9	A	9.9	A	17.4	A	4.8	A	6	A	22.5	A	6.3	A	20.3	A	20.6	A	11.3	A	24.4	A	19.4	A	11.5	A	9.2	A
93593_f_at	318	P	261.2	P	230	P	243.5	P	261.8	P	245.5	P	427.6	P	475.4	P	527.6	P	532.3	P	555.7	P	725.5	P	649.3	P	883.9	P	642.6	P
93594_r_at	167.5	A	155.9	P	121.6	A	148.8	A	135.4	A	146.9	A	189.4	A	170.7	A	174.4	A	169.2	A	154.8	A	192.8	A	132.7	A	175.7	A	155.2	A
93595_at	204.3	P	102.4	P	127.1	P	175.4	P	168.5	P	118.3	P	384.3	P	280.8	P	381	P	423.5	P	412.1	P	550.1	P	466.7	P	529.2	P	337.3	P
93596_i_at	90.9	P	79.1	P	85.8	P	83.1	P	57.4	P	85.6	P	272	P	173.7	P	181.2	P	291.5	P	343.1	P	300.8	P	406.9	P	445.4	P	266.4	P
93597_at	23.3	A	16.3	A	19	A	5.4	A	30.1	A	4.7	A	17.4	A	18.2	A	19.6	A	5.2	A	13	A	21.6	A	17.3	A	12.8	A	6.7	A
93598_at	25.6	M	28.6	A	33.5	A	14.1	A	14.1	A	19.2	A	84.7	P	58.6	M	103.5	P	111.3	P	106.6	P	132.2	P	121.1	P	154.9	P	156.5	P
93599_at	118.8	P	77.3	P	92.6	P	79.8	P	112.4	P	57.3	P	175	P	164.4	P	204.2	P	243.8	P	185	P	179.3	P	127.9	P	180.5	P	147.1	P
93600_at	94.9	P	68.1	P	64.7	P	69.1	P	81	P	69.1	P	192.3	P	161.6	P	171.5	P	225.8	P	254.6	P	300.8	P	273.4	P	415.8	P	309.9	P
93601_at	7.2	A	6.2	A	3.3	A	2.1	A	8.7	A	3.9	A	11	A	13	A	12.7	A	6.9	A	12.4	A	12.5	A	10	A	13	A	13.5	A
93602_at	23.8	A	47.8	A	45.5	A	37.4	A	56	A	29.9	A	106.7	A	125.2	A	154.4	P	136.6	P	152.4	P	183.3	P	160.9	P	237	P	201.5	P
93603_at	43.9	P	25.2	P	44.4	P	34.9	P	47.9	P	37.9	M	75.1	P	74	P	78.5	P	113.4	P	91.8	P	120.4	P	59.2	P	75.7	P	87.1	P
93604_f_at	336.1	P	250.3	P	187	P	300.7	P	305.6	P	274.1	P	582.7	P	240.2	P	469	P	402.8	P	438.3	P	581.9	P	169.8	P	234.8	P	175	P
93605_r_at	29.1	P	15.3	A	12.4	A	15.2	A	15.9	A	29.7	P	24.2	P	20.8	A	21.9	P	27.9	P	19.3	P	30.8	P	14.2	P	13.2	P	7.9	A
93606_s_at	93.8	P	84.3	P	85.7	P	99.2	P	89.9	P	83.6	P	202.4	P	132.1	P	156.1	P	149.8	P	166.1	P	252.2	P	104.4	P	151.2	P	120.9	P
93727_at	67	A	49.7	A	48.3	P	35.6	A	64.4	M	68.8	P	138.8	P	103.3	P	91.7	P	103.7	P	122.9	P	129.9	P	158.2	P	227.1	P	188.7	P
93728_at	259.7	P	239.6	P	279.7	P	143.7	P	185.2	P	181.2	P	604.6	P	487.9	P	548.4	P	886.2	P	769	P	821.7	P	803.8	P	834	P	749.1	P
93729_at	53.2	P	51.8	P	52.9	P	63.7	M	56.1	A	56.3	A	80.7	P	109.3	P	74.9	P	74.4	P	88.7	P	94.6	P	74.6	P	98.7	P	81.3	P
93730_at	1988.8	P	1560.2	P	1648.9	P	1367.6	P	1460.7	P	1961.4	P	4252.4	P	2775.6	P	2500.2	P	3224.4	P	3485.8	P	4403	P	2719.8	P	3091.7	P	2020.2	P
93731_at	185.2	P	132.8	P	136.8	P	135.2	P	149.7	P	175.2	P	348.3	P	384.7	P	364.7	P	416.3	P	416.6	P	473	P	432.6	P	547.1	P	378.8	P
93732_f_at	61.7	P	44.8	P	57.3	P	50.4	P	47.5	P	35.3	P	94	P	96.4	P	110.6	P	103.7	P	118.1	P	160.6	P	152.4	P	187.3	P	182.8	P
93733_r_at	7.1	A	4.5	A	5.5	A	7.1	A	3.3	A	3.7	A	10.2	A	10	A	14.5	A	29.5	A	20.2	A	36.8	A	42.8	A	60.6	A	55.6	A
93734_i_at	67.3	P	42.9	P	50.8	P	56.2	P	47.2	P	44.5	P	131.8	P	137.9	P	144.4	P	162.4	P	140.4	P	234.3	P	140.9	P	185.4	P	172.8	P
93735_f_at	76.3	P	58.8	P	76.1	P	56.7	P	45.8	P	55.3	P	143.7	P	132	P	162.9	P	203.7	P	153.2	P	262.2	P	178	P	220.6	P	189	P
93736_at	108.5	A	89.3	M	99.6	M	105.6	A	109.6	A	78.9	A	360.1	P	203.8	P	343.2	P	691	P	569	P	758.3	P	451.6	P	653.8	P	427.7	P
93737_at	20.7	A	18.7	A	48.7	A	19.6	A	20.7	A	15.6	A	54.8	A	25.9	A	37.8	A	104.5	A	85.7	A	100.6	A	86.8	A	139.9	A	95.4	A
93738_at	6.4	A	5	A	5.3	A	6.5	A	4.1	A	13.7	A	5.5	A	7.2	A	10.3	A	8.2	A	9.7	A	28.6	A	65.1	A	124.1	A	87.6	M
93740_at	2457.7	P	1874	P	1983.3	P	1854.2	P	1878.5	P	1854.4	P	3981.8	P	3219.4	P	3326.6	P	3256.6	P	3142.7	P	4191.9	P	3235.8	P	4744.9	P	3512.2	P
93741_at	44.3	P	31.9	P	36.3	P	42.7	P	44.1	P	35.8	P	74.4	P	50.4	P	59.1	P	54.7	P	60.9	P	60.7	P	51.5	P	59.1	P	54.6	P
93742_at	7.8	A	40.8	A	32.7	A	30	A	34.9	A	39.4	A	79.2	A	62.2	A	63.6	A	76	P	60	A	89.2	P	51.3	A	81.6	A	68.6	A
93743_at	91.2	A	55.4	A	68.4	A	56	A	77.9	A	61.4	A	147.2	P	159.6	P	181.6	P	235.7	P	169.8	P	250.4	P	224.2	P	261.1	P	209.4	P
93744_at	153.9	P	113.3	A	85.6	M	120.3	A	126.8	A	88.5	A	93.6	A	129.2	M	82.2	A	93.8	P	95.1	A	71.9	A	47.5	A	77.5	A	82.3	A
93747_at	163.8	P	147.1	P	104.4	A	117.5	M	150.5	A	101.9	M	209.4	P	197.7	P	227.2	P	292	P	208.7	P	262.4	P	221.7	P	248	P	306.1	P
93748_at	333.9	P	192.4	P	246.4	P	219.5	P	363.3	P	307.5	P	468.8	P	435.9	P	540.8	P	544.2	P	520	P	608.1	P	445.5	P	632.3	P	541.2	P
93749_at	104.3	P	103.8	P	86.6	P	90.8	P	90.1	P	84.5	P	193.5	P	236.1	P	205.8	P	211.8	P	191.7	P	263.1	P	114.8	P	128.7	P	115.2	P
93750_at	1052.4	P	926.5	P	1097.1	P	1158.5	P	1333	P	610.7	P	1813.6	P	1786.4	P	1619.7	P	1465.1	P	1679.4	P	1699.5	P	1600.4	P	1788.3	P	1318.3	P
93751_at	150	M	139.8	M	129.2	P	135.5	A	149.4	A	139.6	A	220	P	185	P	215.7	P	193.9	P	188.8	P	262.2	P	226.2	P	298	P	209.4	P
93752_at	102.2	P	69.6	P	76.1	P	81.9	P	86.7	P	84.2	P	144.8	P	114.6	P	135.2	P	137.7	P	128.4	P	145.8	P	137.8	P	155.3	P	162.7	P
93753_at	107.5	P	73.2	P	84.7	P	63.5	M	88.7	P	59.9	P	137.3	P	137.5	P	154.3	P	230.9	P	222.4	P	261.3	P	211.4	P	251.7	P	199.7	P
93754_at	221.1	P	144.2	P	166	P	180.1	P	193.1	P	153.6	P	332.5	P	314.3	P	313.3	P	423.2	P	388.6	P	498.3	P	384.1	P	458.1	P	334.4	P
93755_at	5.8	A	5.9	A	5.3	A	5.8	A	8.4	A	5.2	A	6.3	A	7.5	A	5.8	A	4.8	A	4.6	A	7	A	7.2	A	7	A	8.1	A
93757_at	216.9	P	175.5	P	196.4	P	183.7	P	168.4	P	168.6	P	381.4	P	361.3	P	327	P	458.9	P	400.9	P	584.6	P	486.9	P	616.4	P	580.6	P
93758_at	17.1	A	15.3	A	26.2	A	9.5	A	34	A	21.6	A	45.2	A	32.1	A	28.9	A	36.4	A	37.1	A	28.6	A	60	A	101.9	P	67.5	M
93760_at	281.5	P	113.6	P	195.1	P	161.5	P	179.2	P	156.1	P	359.6	P	315.2	P	362.5	P	459.3	P	396.9	P	484.2	P	437.7	P	555.7	P	480.7	P
93761_at	6.5	A	4.6	A	5.7	A	17	A	10.6	A	8.8	A	3	A	11.3	A	14.8	A	10	A	13.1	A	16.2	A	12.5	A	12.6	A	2.5	A
93762_at	413.7	P	294.3	P	203.1	P	307.4	P	309.2	P	240.3	P	472.9	P	425.1	P	390.6	P	436.1	P	410.6	P	435.5	P	380.1	P	472.1	P	444.6	P
93764_at	99.6	P	65	M	84.8	P	72.1	A	100.8	P	91.8	P	179.9	P	183.3	P	124.1	P	223.6	P	219.5	P	256.5	P	238.1	P	310.4	P	272.9	P
93765_at	1.4	A	2.1	A	1.1	A	1	A	1.9	A	1.4	A	2.2	A	0.8	A	1.5	A	2.4	A	2.1	A	5.3	A	1	A	9.3	A	0.4	A
93766_at	5.2	A	2.7	A	2.8	A	4.9	A	1.5	A	3.1	A	3	A	5.9	A	2.9	A	10.7	A	3.5	A	4.6	A	2.6	A	2.1	A	3.3	A
93767_i_at	335.2	P	305.6	P	272.2	P	316.3	P	293.5	P	292.3	P	694.3	P	497.4	P	649.3	P	630.1	P	550.7	P	454.1	P	440.3	P	516	P	441.2	P
93768_f_at	149.4	P	133.2	P	136.9	P	128.3	P	126.9	P	128.1	P	297.8	P	188.3	P	260.8	P	287.8	P	254.3	P	344.7	P	326.5	P	335.5	P	253.1	P
93769_at	62.8	A	58.9	A	85.3	A	65	A	26.6	A	48.5	A	106.8	A	109.5	A	77.1	A	146.3	A	127.5	A	123.7	A	150.2	A	226.3	A	172.2	A
93770_at	3.4	A	3.6	A	2.6	A	2.5	A	4.7	A	3.9	A	5.1	A	4.7	A	3.4	A	3.7	A	3.1	A	2	A	1.8	A	1.7	A	2	A
93771_at	22.5	A	13.9	A	15	A	16.1	A	12.8	A	12.6	A	19.9	A	23.3	A	26.9	A	15.8	A	28.8	A	18.2	A	19.7	A	22.4	A	36.7	A
93772_i_at	171.2	P	112.6	P	138.1	P	120.6	P	130.2	P	108	P	231	P	195.7	P	191.9	P	223.3	P	212.7	P	234.3	P	144.6	P	188.3	P	177.3	P
93773_f_at	129.8	P	103.8	P	139.8	P	83.7	P	104.2	P	95.6	P	203.2	P	179.5	P	188.5	P	273.7	P	211.8	P	256.3	P	185.3	P	191	P	157.6	P
93774_at	83.7	M	45.5	M	55.1	P	72.1	A	48.8	A	54.5	A	104.3	P	108.5	P	83.2	P	124.9	P	117.5	P	153	P	141.9	P	189.4	P	120.8	P
93775_at	93.4	A	69	A	98.6	A	26.5	A	86.1	A	64.7	A	318.8	P	234.7	P	171.8	P	264.2	P	290	P	380.7	P	416.2	P	445.8	P	338.1	P
93776_at	16.2	A	15.3	A	14.1	A	20.9	A	8.3	A	17.1	A	45.1	A	34.4	A	40.6	A	45	A	41.8	A	52.1	A	33.3	A	42	A	30.1	A
93777_at	61.5	A	55.7	A	47.1	A	71.6	A	66.4	A	61.3	A	121.9	P	101.6	P	126.7	P	159.5	P	123.7	P	172.2	P	119.7	P	165.7	P	130.1	P
93778_at	231.2	P	156.8	P	161	P	195	P	229.5	P	189.9	P	244.8	P	238.2	P	188.1	M	197.2	P	198.1	P	209.9	P	169.4	P	211.6	P	149.5	P
93779_at	8.9	A	6.9	A	5.1	A	8.2	A	4.5	A	8.3	A	21.9	A	7	A	13.5	A	11.6	A	12.3	A	15.2	A	30.7	A	34	A	16.6	A
93780_at	20.4	M	34.6	P	26.5	P	21.1	P	15	A	44.4	P	71.6	P	53.8	P	48.4	P	85.8	P	64.2	P	101.9	P	74.7	P	96.2	P	93.3	P
93781_at	2.8	A	3.1	A	1.7	A	2.3	A	2.1	A	2.4	A	3.1	A	2.4	A	3.3	A	1.5	A	1.8	A	3.3	A	1.8	A	2.6	A	1.8	A
93782_at	267	P	208	P	196.7	P	243.6	P	297.2	P	201.9	P	432.2	P	334.4	P	328.8	P	398.2	P	373.7	P	449	P	430.2	P	551.3	P	467.7	P
93783_at	61	A	41.7	A	57.5	A	72.7	A	42.6	A	48.4	A	72.7	A	59.1	A	248.2	P	122.9	A	67	A	118.7	A	170.8	P	173.2	A	136.8	A
93784_at	47.4	A	48.2	A	49.2	P	42.3	A	39.4	A	47	A	101.1	P	95.3	P	117.2	P	157.4	P	138.5	P	217.6	P	156.9	P	180.9	P	158.7	P
93785_at	21.6	A	10.6	A	8.3	A	35.6	A	23.5	A	29.2	A	29	A	44.9	A	8.1	A	26.8	A	12.2	A	16.8	A	44.4	A	70.2	A	56.9	A
93786_i_at	27.1	P	17.7	P	12.5	M	14.1	P	8.8	A	14.6	P	47.1	P	46.6	P	49	P	82	P	59.8	P	66.1	P	85.6	P	129.1	P	125.1	P
93787_f_at	406.6	P	266.7	P	292.7	P	328.8	P	389.7	P	324.3	P	512.8	P	438.3	P	327.8	P	339.9	P	398.1	P	441.7	P	356.7	P	529.8	P	452.4	P
93788_at	59.8	P	41	P	32.7	P	55.7	P	58	P	37.1	P	66.6	P	79.7	P	49.8	P	44.7	P	52.1	P	60.9	P	52.4	P	56.1	P	58.9	P
93789_s_at	69.4	P	53.2	P	61.8	P	53.8	P	64.4	P	30.1	P	185.4	P	108.2	P	130	P	180.6	P	184.2	P	253.2	P	241.1	P	279.7	P	255.8	P
93790_at	11.6	A	5.4	A	10.5	A	7.9	A	7.1	A	7.4	A	30.2	A	11.6	A	11.3	A	14	A	12.6	A	14.1	A	8.8	A	11.5	A	8.6	A
93793_at	90.3	P	104.7	P	102.4	P	77.2	M	81.4	A	94.9	A	230.6	P	193.3	P	258.1	P	307.7	P	325.3	P	384.8	P	309.3	P	435.2	P	388.8	P
93794_at	63.6	P	29	P	38.8	P	49.4	P	59.1	P	35.1	P	99.6	P	59.9	P	140	P	107.9	P	119.9	P	175.2	P	104.6	P	113.3	P	90.3	P
93795_at	68.8	A	55.9	A	44.2	A	52.5	A	46.2	A	55.6	A	92.7	M	92.3	M	67.6	A	103.5	P	86	P	122.3	P	89.3	P	120.6	P	131.7	P
93796_at	9.8	A	4.2	A	3.9	A	2	A	1.4	A	2.1	A	10.1	A	1.1	A	14.5	A	8.7	A	0.9	A	16.9	A	8.9	A	14.4	A	7.7	A
93797_g_at	230.4	P	192.4	P	168.8	P	214	P	254.5	P	186.5	P	371.2	P	259.9	P	446.1	P	672.8	P	661.5	P	870.7	P	922.5	P	1331.7	P	1041.3	P
93798_at	480.7	P	492.2	P	390.2	P	437.5	P	454.5	P	430.2	P	1014.4	P	635.9	P	892.8	P	973.8	P	1124.9	P	1253.1	P	1205.3	P	1594	P	1216.3	P
93799_at	61.7	M	54.3	M	48	P	70.8	P	62.9	P	66.7	P	95.3	P	63.5	P	73.6	P	75.8	P	70.5	P	93.2	P	77.8	P	66.5	P	69.4	P
93800_f_at	5.3	A	15.4	A	4.9	A	15.9	A	5.7	A	14.9	A	30.8	A	29.5	A	4.6	A	13	A	17	A	17	A	14.7	A	31	A	11.6	A
93801_at	3.4	A	2.6	A	2.7	A	3.1	A	4.5	A	2.2	A	3.7	A	2.4	A	3.2	A	2.7	A	4.1	A	3.6	A	3.6	A	2.1	A	3	A
93802_at	1.2	A	7.3	A	3	A	3.3	A	0.6	A	6.4	A	14.4	P	5.9	A	13.6	P	22.7	P	19.2	P	20	P	16.1	P	17.3	P	23.1	P
93803_at	38.9	A	60.8	A	42.9	A	49.2	A	61	A	36.7	A	96.9	A	105.6	A	122.9	A	119.1	M	117	A	124.1	A	120.8	P	189.3	P	200.6	P
93804_at	17.6	A	16.1	A	23.4	A	23.2	A	34.6	A	19.7	A	35	A	34.4	A	53.5	M	48.4	A	35.5	A	52.7	M	30.8	A	29.3	A	41.2	A
93805_at	146.6	A	117.8	A	117.9	A	107.9	A	122.7	A	100.4	A	180.1	M	173.7	M	191.7	M	200.2	P	197.2	P	239.6	P	154	P	204.3	P	187.1	P
93806_at	185.6	P	132.3	P	140.9	P	167.1	P	179.9	P	141.7	P	492.8	P	404.8	P	563.6	P	665.4	P	610.8	P	680.5	P	579.9	P	685.5	P	564.3	P
93807_at	6	A	2.6	A	2.1	A	6.3	A	9	A	2.9	A	5.3	A	4.8	A	4.2	A	3.5	A	6.5	A	7.2	A	2.9	A	5.5	A	4.1	A
93808_at	48.5	A	33.6	P	30.9	A	42.7	A	41.8	A	36.7	A	55.1	A	52.2	A	41	A	37.3	A	52.4	A	54.7	A	35	A	57.6	M	47.5	M
93809_at	181.6	P	159.3	P	173.7	P	173.1	P	153.1	P	171.3	P	378.6	P	276.1	P	340.9	P	463.9	P	396.6	P	531.9	P	390.8	P	531.3	P	375.8	P
93810_at	410.4	P	403.5	P	645.8	P	393.4	P	410.4	P	424.6	P	1221.4	P	1099.7	P	1149.5	P	1554.8	P	1663.7	P	1976.9	P	1646.9	P	2046.7	P	1460.4	P
93812_at	89.9	A	84.3	A	65	A	68	A	42.6	A	95.3	A	135	A	142.7	A	151.6	M	165.1	P	152.9	M	166.7	P	130.5	P	193.2	A	178.4	P
93815_at	155.7	P	154.9	P	140.3	P	130.7	P	136.5	M	143.5	P	257.8	P	208.2	P	193.2	P	303.4	P	264.1	P	318.4	P	180.2	P	258	P	222.2	P
93817_at	13.3	A	11.1	A	12	A	10.8	A	12.9	A	9.6	A	33.8	A	22.5	A	30	A	24.5	A	30.1	A	31.8	A	23.5	A	35.7	A	32.8	A
93818_g_at	111.2	P	84.9	P	108.3	P	118.3	P	106.5	P	114	P	212.8	P	139.2	P	215.2	P	339.5	P	263.3	P	444.9	P	322.3	P	436	P	411.6	P
93819_at	227.1	P	174.4	P	176.3	P	177.1	P	214.1	P	162.5	P	541.4	P	442.7	P	545.9	P	604.6	P	618.7	P	679.1	P	579	P	766.5	P	749.8	P
93820_at	341	P	303.9	P	277.8	P	180.7	P	285.5	P	309.8	P	775.3	P	647.8	P	568.7	P	776.1	P	706.4	P	959.6	P	657.3	P	955.1	P	785.2	P
93821_at	43.2	P	23.7	A	34.3	P	33.6	P	37.9	A	42.6	P	36.8	P	55.6	P	52.6	P	50.1	P	75.4	P	51.5	P	57.8	P	39	P	76.2	P
93822_at	2370.5	P	1155	P	1251.1	P	1848.6	P	1653.1	P	1244.7	P	1865.6	P	1636.8	P	1569.6	P	1596.8	P	1655.5	P	1745.9	P	1087.8	P	1634.8	P	1531.2	P
93823_at	21.9	M	41	P	17.6	P	33.2	P	20.1	A	18.1	M	40	P	45	P	69.3	P	64.2	P	38	P	78.2	P	24	P	25.7	P	39.2	P
93824_at	74.3	A	61.1	A	49.9	A	67.1	A	87.4	A	46.7	A	84.8	A	88.4	A	41.8	A	53.2	A	67.8	A	39.8	A	39	A	57.2	A	37.5	A
93826_at	259.6	P	200.9	P	220.4	P	135.7	P	150.6	P	126.4	P	395.7	P	301.5	P	340.3	P	469.4	P	468.5	P	499.4	P	217.2	P	342.6	P	283	P
93827_at	19.6	A	20.2	A	14.9	A	36.5	A	31.1	A	32.2	A	33.1	A	33	A	22.3	A	18.2	A	12.2	A	36.1	A	26.3	A	30.9	A	9.6	A
93829_at	77.5	P	56.2	P	69.1	P	52.7	P	48.8	P	37.6	P	121.2	P	85.9	P	127.9	P	230.3	P	164.1	P	200.1	P	139.7	P	173.7	P	197	P
93830_at	217.7	P	195.9	P	201.4	P	174.5	P	176.2	P	222.3	P	598.9	P	391.8	P	629.8	P	769.4	P	654.3	P	916.6	P	424	P	580.3	P	505.5	P
93831_at	31.9	P	27.4	P	26.3	P	27	P	22	P	30.6	P	69.1	P	50.2	P	78.1	P	129.6	P	94.8	P	167.1	P	54.1	P	97	P	64	P
93832_at	86.8	A	49.9	A	63.7	A	47.5	A	81.3	A	84.2	A	158.1	P	136.2	P	90	P	167.6	P	106.5	P	179.9	P	113.2	P	196.1	P	185.5	P
93833_s_at	86.4	P	84.9	P	72.4	P	82.6	P	80.9	P	84.9	P	289.6	P	116.1	P	314.1	P	661.6	P	513.1	P	820	P	746	P	805.7	P	579	P
93834_at	70.2	A	50.3	A	45.7	A	67.5	A	59.5	A	74.1	A	103.2	A	96.1	A	52.7	A	76.3	A	84.2	A	83.9	A	34.3	A	93.8	A	60	A
93835_at	43.6	A	20.5	P	38.1	P	32.3	A	43.1	A	29.6	P	96.1	P	78.6	P	94	P	144.7	P	132.1	P	171.3	P	402.7	P	508.9	P	383.4	P
93836_at	154.4	P	107.8	P	118.4	P	126.8	P	102.8	P	133.4	P	149.9	P	149.5	P	83.7	P	116.6	P	102.1	P	104.6	P	131.3	P	147.5	P	79.3	P
93837_at	12	A	30.4	A	17.1	A	16.5	A	17.4	A	11.3	A	58.5	A	49	A	28.1	A	11.6	A	40.8	A	50.4	A	69	M	73.5	A	94	P
93838_at	101.5	A	127.2	A	120.2	A	96.1	A	61.3	A	62	A	250.3	A	200.2	A	276.6	A	311.3	M	267.3	P	382.2	M	287.2	A	315.3	A	206.7	A
93839_at	70.3	P	83.7	P	75.5	P	66.9	P	69.9	P	63.9	P	184.9	P	174.2	P	204.2	P	216.8	P	181.8	P	196.9	P	212.1	P	300.6	P	248.3	P
93840_at	10.2	A	3.8	A	5.7	A	8.4	A	6	A	5.5	A	12.1	A	19.6	A	5.3	A	15.8	A	6.5	A	8.3	A	5.4	A	19	A	11.4	A
93841_at	79.5	P	40.1	P	53.2	P	45.4	P	51.8	P	54.7	P	144.3	P	95.6	P	120.5	P	173.4	P	131.7	P	210	P	76.9	P	86.4	P	72	P
93842_at	236.4	M	205.8	P	193.7	P	201.8	A	215.8	A	144.7	A	498.2	P	396.8	P	489.9	P	650.1	P	560.4	P	696.6	P	887.7	P	1297.4	P	992.3	P
93843_at	212	P	145.7	P	161.9	P	229.4	P	221.5	P	198.1	P	273.2	P	372.5	P	478.1	P	314.8	P	421.6	P	501.6	P	355.2	P	509.8	P	441.1	P
93844_at	127	P	134.7	P	124.4	P	97.8	P	125.2	P	113.5	P	290.3	P	303.1	P	312	P	375.9	P	399.8	P	481.6	P	789.9	P	1077.3	P	870.3	P
93845_at	8.7	A	6.3	A	6.8	A	9	A	9.4	A	6.9	A	12.2	A	12.7	A	11.8	A	7.8	A	14.2	A	13.1	A	8.5	A	19.5	A	11.4	A
93966_at	97.1	M	106	P	90.4	P	110.3	A	94.8	A	92.7	M	201.9	P	165.3	P	166.8	P	155.9	P	226.7	P	210.7	P	202.2	P	162.6	P	164.3	P
93967_at	160.1	P	150.9	P	140.2	P	128.8	P	121	P	136	P	241.3	P	253.2	P	282.1	P	277.2	P	251.8	P	354.8	P	196.3	P	264.6	P	249.3	P
93968_at	134	P	143.2	P	106.5	P	107.7	P	122.4	P	114.8	P	270.4	P	212	P	265.5	P	334.6	P	318	P	421.5	P	255.9	P	326.5	P	270.1	P
93969_at	13.1	A	9.5	A	8.2	A	26.4	A	11.3	A	9.2	A	15.8	A	12.9	A	31.2	A	11.7	A	10.2	A	16.7	A	8.9	A	10	A	10	A
93970_at	12.2	A	2.1	A	14.4	A	18.3	A	15.1	A	14	A	32.1	P	35.9	P	42.3	P	64.5	P	56.6	P	97.4	P	63.1	P	88.5	P	69	P
93971_f_at	5.7	A	3	A	4.1	A	4.9	A	5.5	A	1.9	A	14.1	A	22.3	A	64.8	A	84.7	P	61.2	A	83.9	M	92.7	P	92	P	79.3	P
93972_at	186.1	P	145.1	P	175.4	P	151.8	P	174.7	P	146.8	P	495.3	P	443.4	P	452.1	P	612.8	P	577.1	P	705.2	P	534.8	P	702.7	P	624.5	P
93973_at	294.6	A	272.1	M	260.5	A	252.1	A	272.7	A	235.5	A	439.4	A	395.9	P	389.3	M	478.4	P	427.3	P	513.7	P	411.2	P	583.4	P	596.2	P
93974_at	83	A	68	A	118.7	A	77.7	A	94.2	A	65.8	A	206.1	A	107.2	A	143.6	A	212.6	P	183.5	P	174.4	P	97.2	P	177.5	P	200.1	P
93975_at	90.7	M	86.8	P	61.3	M	74.6	A	69.2	A	75.5	M	161.8	P	115	P	125.9	P	203.4	P	175.9	P	221	P	231	P	341.3	P	296.2	P
93976_at	101.9	P	96.7	P	103	P	97.2	P	95.6	P	108.3	P	210.6	P	154.9	P	218	P	215	P	172.6	P	221.7	P	249.2	P	255.4	P	226.3	P
93978_at	15.8	A	9.2	A	6.4	A	13.9	A	12.5	A	11.4	A	9.5	A	2.7	A	20	A	22.8	P	27.2	A	19.8	A	20	P	32.9	P	22.6	A
93980_at	20.1	A	15.5	A	18.2	A	15.5	A	9	A	23.1	A	27.8	P	13.2	A	20.9	A	25.9	P	25.2	A	25.5	P	18.4	P	20.3	A	30.6	P
93981_at	362.3	P	278.2	P	324.2	P	270.3	P	251.7	P	293.8	P	1263.6	P	731.1	P	455.4	P	1098	P	1064.5	P	1362.4	P	577.4	P	1000.7	P	456.5	P
93982_at	125.8	P	82.9	P	102.2	P	87.8	P	128.5	P	87.3	P	188.6	P	193.2	P	165.3	P	164.3	P	159.6	P	214.9	P	150	P	221.1	P	159.6	P
93983_at	80.5	A	60.5	A	75.2	A	28.2	A	28.2	A	42.3	A	131	A	109.6	A	141.3	A	141.6	A	105.1	A	124.5	A	117.8	A	140.6	A	121.5	A
93984_at	305	P	272.8	P	311.9	P	224.7	P	220	P	353.4	P	642.5	P	423.3	P	579.5	P	825.9	P	760.1	P	1038.9	P	803.6	P	895.9	P	677.6	P
93985_at	29.3	A	6.7	A	11.4	A	6.4	A	9.6	A	6.6	A	7.2	A	11.9	A	10.5	A	39.7	A	27.2	A	50.9	A	49	A	40.5	A	46	P
93986_at	41.1	P	39	P	50.2	P	45.9	P	42.6	P	41.9	P	134.5	P	104.7	P	124.9	P	156.3	P	146	P	193.2	P	141.4	P	172.1	P	113.4	P
93987_f_at	1027	P	747.3	P	951.6	P	752.1	P	735.3	P	933.1	P	1852.8	P	1924.9	P	2059.7	P	2100.5	P	1853.3	P	2280.4	P	1519.3	P	1781.5	P	1410.9	P
93988_at	118.1	P	89.3	P	87	P	85.4	P	72.3	P	97.2	P	230.5	P	171	P	197.3	P	285.6	P	247.6	P	418.7	P	298.2	P	327.4	P	274.8	P
93990_at	379.9	P	289.5	P	338.1	P	275.1	P	299.3	P	300.7	P	523.3	P	466.8	P	526.2	P	489.1	P	382	P	508.8	P	329	P	349.6	P	297.2	P
93991_at	454.7	P	331.7	P	359.6	P	334.7	P	315.5	P	330.4	P	762.9	P	534.3	P	635.3	P	775.5	P	755.7	P	919.1	P	804	P	978.3	P	831.3	P
93992_at	71.7	A	58	A	64.6	A	58.2	A	23.5	A	50.6	A	119	A	149	A	176.7	A	198.1	A	160.7	A	265	A	177.5	A	236.8	A	159.2	A
93993_at	58.9	A	51.7	M	41.6	A	58.6	A	66.6	M	45.4	A	149.9	P	106.1	P	119	P	166.5	P	160.6	P	197.3	P	204.9	P	301.3	P	246.3	P
93994_at	57.7	P	35.5	P	46.3	P	34.5	P	35.7	P	33.4	P	131.3	P	102.8	P	111	P	195.6	P	166.1	P	194.9	P	113.2	P	147.9	P	133.9	P
93996_at	113.9	A	68.8	A	99.7	P	110.5	P	130	P	91.8	M	209	P	104	A	74.2	A	88.6	A	111.5	M	100.6	A	93.9	M	139.5	A	112.3	M
93997_at	78.7	P	56.2	P	56	P	56.5	P	58.4	P	50.7	P	92.5	P	105.8	P	89.8	P	127.7	P	118.1	P	152.7	P	191.4	P	207.1	P	176.1	P
93999_at	344	P	311.3	P	299.9	P	243.7	P	264.3	P	268.3	P	622.3	P	543.1	P	600.3	P	674.7	P	610.9	P	788.9	P	371.4	P	485.2	P	421.9	P
94000_at	27.2	A	13.6	A	14.2	A	17.1	A	23.5	A	8.9	A	45.1	P	42.6	M	47.1	P	36.1	M	48.8	P	50.9	P	56.1	P	88.3	P	73.4	P
94001_at	85.5	P	92.3	P	114.9	P	94.4	P	100.1	P	109.2	P	261.2	P	153.9	P	165.9	P	182.2	P	173.8	P	285.4	P	167.9	P	243.3	P	262.5	P
94002_at	139.8	P	125	P	111.2	P	121	P	111.1	P	116	P	222.9	P	155.8	P	197.9	P	218.1	P	202.2	P	256	P	205.2	P	222.6	P	167.9	P
94003_at	171.3	P	116	P	147.1	P	151.2	P	143.3	P	144.5	P	357.9	P	240.9	P	483.4	P	318.9	P	290.2	P	397.1	P	436.2	P	535.9	P	426.3	P
94004_at	105.3	P	76.4	P	93.1	P	75.9	P	65.7	P	85.8	P	189.3	P	232.5	P	250.6	P	261.8	P	230.4	P	340.3	P	281.4	P	292.6	P	236.1	P
94005_at	40.5	P	23.5	P	33.3	P	19.1	P	19.6	P	16.5	P	76.2	P	62.5	P	74.1	P	122.5	P	87.5	P	101.7	P	58.1	P	69.7	P	53.2	P
94006_at	4.8	A	5.6	A	9.3	A	1.1	A	1.4	A	2.1	A	9.7	A	2.4	A	16.1	M	15.9	M	9.4	A	29.7	P	10.9	A	10.4	A	9.4	A
94007_at	606.8	P	521.2	P	529.6	P	589.5	P	610.9	P	563.9	P	1372.6	P	1154.4	P	1422.8	P	1468.2	P	1432.7	P	1499.2	P	1126	P	1539.4	P	1234.1	P
94008_at	59.1	A	31.1	P	37	P	53.5	P	55.1	M	46.5	P	63.1	P	46.2	P	58.8	P	70.2	P	53.7	P	87.8	P	75.3	P	86.5	P	56.8	P
94009_at	43	M	32.2	A	30.8	M	31.4	A	27.5	A	31.9	A	55.9	A	44.9	A	47.1	P	61.6	P	46.4	M	80	P	60.5	A	75.2	A	52.5	A
94010_g_at	5.5	A	11.1	A	14.7	A	21	A	28.5	A	20.2	A	33.1	A	5.3	A	33.9	A	20.2	A	35.5	A	42	A	31.5	A	21.4	A	40.6	A
94011_at	154	P	148.2	P	136.3	P	138.1	P	149.9	P	82.4	P	277	P	225.4	P	231.5	P	245.9	P	271.2	P	289.6	P	264.9	P	352.5	P	288.8	P
94012_at	18.7	A	12.3	A	9	A	23.1	A	15.8	A	9.1	A	26	A	16.4	A	34.4	A	32	P	32.7	M	33.2	A	28.2	M	22.7	A	17.2	A
94014_at	123.5	P	109.2	P	94.7	P	87	P	108.3	P	113.8	P	304.7	P	250.2	P	301	P	295.2	P	340.9	P	411.9	P	436.4	P	413.5	P	405	P
94015_at	59.5	A	52.7	P	50.8	A	53.2	A	51.3	A	40.1	A	73.2	P	88.3	P	65.2	P	89	P	72.4	P	102.2	P	73.8	P	113.7	P	83.6	P
94016_at	74.2	A	41.1	A	47.4	A	77.6	A	75.2	A	57.7	A	63.3	A	78.7	A	42	A	52.9	A	54.8	A	65.2	A	37.1	A	58	A	55.6	A
94017_s_at	669.8	P	461.2	P	579	P	351.5	P	401.7	P	431.3	P	594.8	P	654.5	P	609.5	P	735.7	P	579.2	P	843.2	P	455.2	P	614.3	P	684.9	P
94018_at	154.6	P	100.4	P	132.3	P	103.3	P	81.1	P	104.9	P	297.6	P	192.2	P	223.4	P	311.9	P	266.1	P	322.3	P	403.3	P	454.9	P	468.2	P
94019_at	67.7	P	58	P	59.8	P	54.3	P	66.6	P	51.4	P	148.1	P	102.8	P	121	P	163.4	P	145.9	P	166.1	P	155.9	P	201	P	218.9	P
94020_at	46.4	A	44.1	A	27.7	M	38.6	A	46	A	22.6	A	114	P	74.6	P	185.6	P	136	P	105.5	P	216.8	P	75.8	P	113.9	P	81.8	P
94021_at	132.2	P	99.5	P	112.7	P	147	M	139	P	74.3	A	212.2	P	168.9	P	204.6	P	228.9	P	176.5	P	229.9	P	190.9	P	209.3	P	150.4	P
94022_at	264.4	P	209.8	P	244.7	P	202.9	P	230.6	P	212.6	P	500.1	P	382.5	P	580.7	P	600.1	P	310.4	P	703.5	P	231.6	P	214.7	P	222.8	P
94024_at	88.4	A	69.8	A	55.6	A	81.7	A	97	A	76.4	A	153.3	M	162.4	P	145.3	P	151.5	P	169.5	P	193.7	P	107.3	P	192.2	P	119.9	P
94025_at	158.9	M	127.7	A	113.9	M	133.4	A	117.7	A	148.1	A	290.5	P	253.5	P	221.1	P	322.8	P	336.2	P	448.3	P	481.3	P	596.8	P	583.2	P
94026_at	52.3	A	16.6	A	48.9	A	36.2	A	52.7	A	14.1	A	78.1	A	72.3	A	36.8	A	42.6	A	68	A	76.9	A	43.7	A	18.5	A	31.5	A
94027_at	697.6	P	521.4	P	519	P	491.3	P	556.7	P	441	P	554.6	P	483.9	P	171.8	P	295.7	P	222.5	P	59.2	A	84.9	P	133.1	M	87.1	P
94028_f_at	69.7	P	45.9	P	53.7	P	61.6	P	50.7	P	71.6	P	63.7	P	79.2	P	28.2	A	49.4	P	43.9	A	21.7	A	3.6	A	5.5	A	15.6	A
94030_at	52.8	P	27	A	44.4	A	33.3	A	23.4	A	34.9	A	81.3	P	78.9	P	47.6	P	114	P	84	P	116	P	86.2	P	108	P	99.5	P
94031_at	139	P	95.8	P	130.4	P	108.1	P	109.3	P	97.4	P	291.3	P	204.2	P	298.1	P	280.2	P	236.6	P	324.3	P	187.6	P	333.4	P	349.7	P
94032_at	314.9	P	237.8	P	229.6	P	237.4	P	285.5	P	236.9	P	523.4	P	380.3	P	440	P	495.4	P	485.7	P	569.7	P	468.6	P	600.6	P	447.3	P
94034_at	30.7	A	12.1	A	18	A	15.8	A	17.7	A	19.4	A	47.3	P	48.7	P	62.9	P	84.9	P	64.7	P	95.2	P	90.8	P	157.6	P	155.2	P
94035_at	3.8	A	9.2	A	3.3	A	3.1	A	4.9	A	3.2	A	7.7	A	22.9	A	3.4	A	12.8	A	4.2	A	6.6	A	3.8	A	21.8	A	4	A
94036_at	78.8	A	79.5	A	79.9	A	69.3	A	63.8	A	61.2	A	187.5	P	175.7	M	149.4	P	151.7	P	180.8	P	170.9	P	122.6	P	195.8	P	134.3	P
94037_at	46.4	A	49.4	P	40.9	A	38.6	A	56.7	A	42.5	A	80.7	A	40.8	A	27.8	A	52.9	A	53.9	A	71.2	A	40.4	A	42.9	A	38.7	A
94038_at	149.6	P	109	P	141	P	99.2	P	107.5	P	132.6	P	402.8	P	248.4	P	390	P	522.8	P	417.7	P	522.7	P	249.8	P	312.8	P	269	P
94039_at	15.4	A	12.2	A	2.7	A	18.2	A	11.6	A	16.6	A	7.1	A	22.4	A	10.2	A	12.2	A	9.8	A	17.2	A	12.3	A	19.2	A	12.7	A
94040_at	241.3	P	229.1	P	223.5	P	151.2	P	181.2	P	201.4	P	571.7	P	402.3	P	363.8	P	662.3	P	517.7	P	582.1	P	655.1	P	1010.3	P	843.1	P
94041_at	120.4	P	86.7	P	96.5	P	85.2	P	82.2	P	77.8	P	174.1	P	163.7	P	186.9	P	222	P	192.8	P	242.8	P	146.7	P	230.1	P	198.5	P
94042_f_at	993.6	P	815.2	P	801	P	600.6	P	690.2	P	662.6	P	1684.4	P	1330.5	P	1677.4	P	2044.3	P	1900.4	P	2070.9	P	2126.6	P	2984.3	P	2770.2	P
94043_at	103.3	P	84.2	P	98.7	P	82.3	P	68.2	P	75.8	P	142.2	P	138.8	P	152.8	P	187.1	P	157	P	181.9	P	329.5	P	394.1	P	301.7	P
94044_at	24.5	P	23.4	P	28.6	P	24	P	19.6	P	30.4	P	68.8	P	40.9	P	50	P	50.9	P	41.6	P	39.4	P	40.7	P	56.8	P	44.7	P
94045_at	1.8	A	1.1	A	3	A	2.1	A	0.9	A	2.6	A	1.9	A	1.9	A	1.8	A	0.8	A	1.3	A	1.3	A	1	A	1.5	A	0.7	A
94046_at	97.8	A	55.3	A	86.5	A	75.5	A	78.5	A	74.2	A	129.4	M	94.3	P	68.5	A	149.4	P	121.3	P	154.8	M	177.7	P	261.5	P	180.2	P
94047_at	150.8	P	175.5	P	158.1	P	142.3	P	152.8	P	136.8	P	461.8	P	300.9	P	474.8	P	572.5	P	561.2	P	739.3	P	698.6	P	875	P	603.8	P
94048_at	28.2	A	22.9	M	31.7	M	28	M	29.9	A	28.1	A	61.9	P	39.2	P	56.3	P	67.6	P	66.4	P	72.3	P	97.5	P	122.3	P	116.9	P
94049_at	12.6	A	2.5	A	7.5	A	3.4	A	3.8	A	2.2	A	1.7	A	1.7	A	3.2	A	2.4	A	3.2	A	2.6	A	2.6	A	5.2	A	2.1	A
94051_at	6.8	A	5.4	A	5.3	A	6.2	A	1	A	17	A	2.3	A	13.1	A	8.3	A	7	A	10.6	A	7.4	A	7.6	A	6.2	A	7.2	A
94052_at	235.6	P	181.8	P	171.4	P	217.7	P	229.1	P	206.2	P	345.3	P	295.4	P	370.2	P	308.7	P	332.6	P	415.9	P	319.9	P	383.9	P	267.4	P
94053_at	96.8	A	74.6	A	55.5	A	96.3	A	87.4	A	54.4	A	54.1	A	60.1	A	24.3	A	27	A	62	A	37.5	A	32.3	A	62.8	A	50.5	A
94054_at	282.7	P	263.6	P	250.3	P	204.3	P	266.8	P	220.6	P	408.4	P	468.7	P	295	P	474.4	P	429.2	P	635.3	P	575.7	P	731.3	P	600.8	P
94055_at	17	A	5.4	A	22.5	A	38.6	M	30.3	A	11.6	A	94.2	P	66.2	P	79.9	P	106.2	P	106.7	P	130.8	P	103.2	P	119.9	P	133.2	P
94056_at	90.1	P	80.7	P	139.4	P	105.2	P	141.1	P	92	P	234.8	P	151.2	P	159.9	P	251.5	P	185.4	P	341.5	P	101.9	P	112.5	P	130.4	P
94057_g_at	34.9	A	23.9	A	42.6	P	6.9	A	36.9	A	16.5	A	86.5	P	65.9	P	94.7	P	140	P	111.6	P	173.1	P	62.5	P	100	P	61.1	P
94058_r_at	20	A	5.4	A	7.5	A	11.5	A	15.1	A	10.4	A	6.4	A	7.1	A	18.5	A	11.7	A	21.1	A	14.9	A	14.1	A	14.6	A	9.5	A
94059_at	94.7	P	91.7	P	106.6	P	88.6	P	107.5	P	79.3	P	199.3	P	155.8	P	166.1	P	150.5	P	169.6	P	213.8	P	157.6	P	163.8	P	146.6	P
94060_at	149.1	P	115.8	P	122.6	P	113.5	P	109.4	P	97.7	P	258.2	P	228.5	P	237.7	P	255.1	P	222.2	P	306	P	270.9	P	345.2	P	306.3	P
94061_at	141.5	P	113.3	P	185.6	P	86	P	95	M	105.5	M	301.8	P	385.2	P	286.8	P	417.2	P	375	P	532.5	P	887.1	P	1438.4	P	1117.3	P
94062_at	96	P	71.7	P	75.7	P	120.5	P	76.8	P	61.1	P	226.6	P	204.3	P	234.6	P	379.4	P	294.9	P	530	P	336.5	P	429.8	P	350.8	P
94063_at	18	A	33	A	47.6	A	20.9	A	28.6	A	16.9	A	130.2	A	98.1	A	120.5	A	166.1	M	179.1	P	237.5	M	289.8	P	360.9	P	377	P
94064_at	31.4	A	10.3	A	15.2	A	22.4	A	40.8	A	35	A	46.6	A	48.7	A	32.6	A	39.7	P	61.3	A	67.5	A	44.7	A	54.5	A	66.9	M
94065_at	4	A	1.9	A	1.9	A	2	A	2.1	A	2.1	A	3.1	A	3.1	A	1.1	A	15.1	A	8.2	A	14	A	1.2	A	3.2	A	2.2	A
94066_at	160.5	P	125	P	155.4	P	145.7	P	136.7	P	119.5	P	271.4	P	196.5	P	178.2	P	258.2	P	261.2	P	306.7	P	273	P	294.8	P	301.4	P
94067_at	48.1	A	52.6	A	50.1	A	56.2	A	51.6	A	43.7	A	116.3	A	88.9	A	65.5	A	141.5	A	111.8	A	209.3	M	86.2	A	123.8	A	74.8	A
94068_at	1045.4	P	1104.5	P	1333.7	P	928.1	P	1011.3	P	1184.6	P	4023.1	P	2868.1	P	4539.2	P	3888.9	P	3512.3	P	4814.7	P	2598.8	P	2659.2	P	1887.6	P
94069_r_at	0.7	A	0.7	A	1.9	A	9	A	2.1	A	1.6	A	0.8	A	9.7	A	14.6	A	4.5	A	9.1	A	7.3	A	2.3	A	1.2	A	8	A
94070_at	1.7	A	0.7	A	0.7	A	0.3	A	1.5	A	0.9	A	1.5	A	2.1	A	1.1	A	0.5	A	0.7	A	1	A	1.9	A	3.4	A	1.6	A
94071_at	89.7	A	76.9	A	74.1	A	63.9	A	58.7	A	65.9	A	153.8	P	123.8	P	147.2	P	160.9	P	144	P	200.5	P	161	P	219.8	P	175.9	P
94072_g_at	160.1	M	128.6	M	114.3	M	145.1	M	144.4	M	124.7	A	209.2	P	161.2	P	164.3	P	195.2	P	160.4	P	178.7	P	134.6	P	181.8	P	149.4	P
94073_at	79.8	P	62.2	P	109.8	P	81.5	M	58.2	A	66.8	P	166.7	P	117.5	P	125.4	P	235.8	P	202.2	P	286.6	P	196.5	P	224.9	P	253.4	P
94074_at	13.7	A	30	A	8.5	A	8.9	A	10.9	A	13.1	A	34.7	A	17.4	A	14.2	A	19.5	A	18.2	A	24.1	A	22.5	A	33.4	A	42.5	A
94075_at	2.3	A	0.9	A	1.8	A	1.9	A	1.3	A	2.6	A	4.4	A	3.2	A	1.4	A	1.4	A	4.4	A	2.8	A	1.6	A	2	A	2	A
94076_i_at	42.4	P	42.2	P	51.3	P	41.5	P	41	P	57.2	P	126	P	99.6	P	85.3	P	114.8	P	124.8	P	199.8	P	148.3	P	219.6	P	143.8	P
94077_f_at	162.6	P	147	P	148.9	P	96.1	P	113	P	115	P	289.4	P	286.5	P	297.9	P	339	P	247.1	P	469.8	P	532.3	P	885.6	P	691.9	P
94078_at	264.1	P	165.8	P	168.8	P	180.2	P	161.6	P	155.4	P	317.4	P	264	P	323.4	P	420.2	P	308.3	P	503.3	P	449.5	P	557.7	P	451	P
94079_at	16.2	A	29.8	M	29.3	A	18.8	A	22.9	A	13.9	A	43.2	P	56.8	P	44.1	P	36.7	P	43.2	P	63.6	P	15.5	A	33.4	A	12.3	A
94080_at	33.9	P	20	P	36.1	P	29.3	P	30	A	37.2	P	76.7	P	72.4	P	75.4	P	85.7	P	71.1	P	110.1	P	76	P	109.6	P	94.8	P
94081_at	130.3	P	101	P	112.9	P	113.6	P	118	P	109	P	340.5	P	152.1	P	193.4	P	225.1	P	217.4	P	294.9	P	275.1	P	281.1	P	281.7	P
94084_at	71.6	M	51.4	M	53.1	A	54.6	M	58.6	A	49.2	A	118.2	P	107.2	P	147.2	P	175.5	P	144.1	P	220.5	P	135.7	P	165.9	P	162.9	P
94085_at	57.8	M	51.8	A	65.4	P	25.1	A	46.1	A	39.1	A	77.6	M	63	A	66.8	M	79.2	P	72.4	A	88.5	P	43.5	A	66.6	A	53	M
94206_at	632.2	P	550	P	562.4	P	487.8	P	552.4	P	456.8	P	1031.5	P	1015.6	P	1145.3	P	1381.8	P	1001.3	P	1356.9	P	1107.1	P	1438.4	P	1175.2	P
94207_at	8	A	8.6	A	6.4	A	9.7	A	7.1	A	8.9	A	14	A	30.8	A	8.1	A	20.4	A	4.5	A	25.8	A	32.3	A	57.5	A	64.8	A
94208_at	80.9	A	69.4	A	70	A	102	A	75.8	A	95.4	A	171.7	P	163	P	157.3	P	166.6	P	144.1	P	205.1	P	211.1	P	365.6	P	329	P
94209_g_at	39.1	M	28.4	A	28.3	P	31.4	A	36.4	A	29.2	A	101.5	P	98	P	76.8	P	109.6	P	94.7	P	149.2	P	214.8	P	278.6	P	229	P
94210_at	133.6	M	176.3	P	148.1	P	132.9	A	128.5	P	151.1	M	313.3	P	283.7	P	196.8	P	486.6	P	360.4	P	424.4	P	438.5	P	687	P	700.2	P
94211_at	56.1	A	41.2	A	9.1	A	40	A	34.8	A	52.8	A	38.9	A	68.4	A	52.4	A	38.2	A	49.9	A	47	A	37.8	A	70.1	M	39.7	A
94212_at	20.1	A	7.1	A	24.8	A	13.9	A	8.1	A	7.7	A	20.7	A	9.6	A	14.5	A	9.4	A	10.6	A	13	A	13	A	10.9	A	9.4	A
94214_at	17.6	A	6.7	A	11.6	A	3.6	A	11.3	A	2.6	A	21.2	A	8.2	A	12.2	A	20.7	A	10.6	A	24.6	P	17	A	19.7	P	12.1	A
94215_at	17.7	A	16	A	10.2	A	16.3	A	7.8	A	18.7	A	21.2	A	9.3	A	17.1	A	17.5	A	20	A	11.3	A	19.5	A	17	A	12.4	A
94216_at	213.8	P	158.7	P	191	P	162.9	P	172.1	P	134.3	P	403	P	416.4	P	420.2	P	556.2	P	453.9	P	578.8	P	535.6	P	744.6	P	619	P
94217_f_at	26.2	A	21.3	A	19.2	A	34.2	A	44.4	A	10.6	A	67.5	M	72.2	M	46.9	P	64.8	P	56.6	P	60.5	P	37.5	A	61.4	P	63.5	P
94218_at	49.8	A	42.3	A	36	A	30.2	A	10.5	A	28.9	A	53.5	A	99.3	P	106.3	M	136.3	P	92.8	P	129.7	M	86.3	A	116.5	M	100	A
94219_at	136.9	P	117.4	P	120.5	P	128	P	129	P	102.4	P	270.1	P	225.4	P	158.8	P	268.7	P	291.6	P	383.7	P	429.5	P	620.3	P	594.7	P
94220_at	78.5	A	46.7	A	42.2	A	64.1	A	71.5	A	53.4	A	70.6	A	56.3	A	51.1	A	46.5	A	47.1	A	48.6	A	30.9	A	52	A	31.7	A
94222_at	131.6	A	72.2	A	123.9	P	175.5	M	185.6	M	41.1	A	106.4	A	162.2	P	198.9	P	149.8	P	176.4	P	220	P	92.9	M	133	M	103.6	A
94223_at	44.2	P	35	P	50	P	40.3	P	47.9	P	40.6	P	75.9	P	59.2	P	77.4	P	74.9	P	62.9	P	89.5	P	52.3	P	77.9	P	66.2	P
94224_s_at	59.1	A	30.5	A	26.1	A	11.7	A	37.7	A	29.8	A	74.1	P	48.5	P	83.2	P	89.3	P	73.1	P	96.1	P	251.1	P	362.7	P	216.2	P
94225_at	56.1	P	53.5	P	45.9	P	50.6	P	51.2	P	41.9	P	99.5	P	91.8	P	88.6	P	98.2	P	96	P	107.3	P	89.4	P	106.8	P	95.7	P
94226_at	36.8	A	9.8	A	13.8	A	13.2	A	19.8	A	4.3	A	76.7	A	48.5	A	72.2	A	92.7	A	83.4	A	124.3	A	113.3	A	130.1	A	77.5	A
94227_at	20.3	A	14.9	A	15	A	19.3	A	21.2	A	18.8	A	28.5	A	22.1	A	23	A	22.1	A	22.7	A	28.7	A	17.9	A	23.2	A	21.5	A
94228_at	85.6	P	43.2	P	52.3	P	72.3	P	71.4	A	59.5	P	114.8	P	85.3	P	104.7	P	170.5	P	124.7	P	113	P	105.4	P	111.7	P	119.5	P
94229_at	195	P	155.2	P	153.5	P	147.2	A	167.1	P	137.1	A	283.8	P	296.6	P	345.2	P	338.7	P	325.7	P	354.3	P	252.5	P	424.4	P	303.5	P
94231_at	54	A	52.8	A	43.1	A	50.9	A	58.2	A	13.5	A	67.7	A	47.7	A	26.8	A	41.1	A	57.7	A	44.7	A	12.7	A	67.6	A	70.5	A
94232_at	186.7	P	170	P	147.5	P	125.8	P	125	P	113	P	310.8	P	287.4	P	219.7	P	289.1	P	237.2	P	318	P	166.5	P	213.1	P	289.5	P
94233_at	58.2	P	32.9	P	46.9	P	19	A	38.6	A	41.5	A	70	P	56.9	P	84.3	P	97.5	P	79.4	P	130.6	P	75.5	P	101.4	P	71.5	P
94235_at	31.1	A	5.5	A	14.9	A	35.6	A	23.5	A	15.3	A	55.6	A	36.1	A	77.9	A	66.5	P	70.2	P	82.3	A	59.7	A	96	A	52.8	A
94236_at	216.8	P	214.6	P	213	P	172.5	P	207.9	P	133.3	P	498.5	P	388.4	P	510.4	P	564.2	P	427.2	P	663.3	P	501.4	P	642.4	P	486.1	P
94237_at	88.9	P	67.1	P	81.2	P	53.6	A	57.8	A	63.4	M	159.4	P	151.7	P	150.5	P	203.7	P	165.1	P	218.3	P	238.4	P	344.1	P	335.7	P
94238_at	66.1	P	43.2	P	50.8	P	33.3	P	39.4	P	54.5	P	175.4	P	71	P	141.1	P	251.6	P	191.2	P	179.4	P	434.4	P	396.2	P	390.1	P
94239_at	56.2	P	34.6	P	51.6	P	38.4	M	44.2	P	38.9	M	85.2	P	60.9	P	58.5	P	67.4	P	56.4	P	51.5	P	45.3	P	76.6	P	59.7	P
94240_i_at	86.2	A	75.2	A	57.1	A	82.1	A	76.3	A	71.4	A	134.6	A	149.6	A	139.3	A	22.9	A	153.8	A	17.3	A	20.3	A	32.2	A	121.3	A
94241_at	28.8	A	29.6	P	27.2	P	29	A	22.1	A	28.7	P	48.4	P	41.6	P	39.2	P	45.8	P	48.4	P	41.9	P	44.3	P	55.2	P	45.1	P
94242_at	92.1	P	77.1	P	85.5	P	89.5	P	76.4	P	61.3	P	170.3	P	146.3	P	154.7	P	225.2	P	235.2	P	247	P	148.2	P	241.1	P	192.8	P
94243_at	58.3	A	41.1	A	50.3	A	44.1	A	45.6	A	45.9	A	82.1	A	73.9	A	81.9	A	100	A	96.4	A	102.1	A	86.9	A	104	M	73.5	A
94244_at	278.8	P	202.8	P	225.7	P	224.6	P	229.5	P	227.8	P	424	P	296.9	P	329.7	P	354.8	P	298.2	P	397.1	P	221.4	P	255.9	P	206.7	P
94245_at	41.9	P	43.5	P	27.7	P	23	A	33.8	A	31.7	P	49	P	49.9	P	50	P	46.4	P	43.1	P	75.2	P	56.3	P	99.7	P	70.5	P
94246_at	115.8	P	83.4	P	72.4	P	80	P	77.4	P	89.8	P	134.9	P	125.3	P	121.9	P	112.1	P	131.5	P	174.5	P	159.9	P	178.7	P	178.9	P
94247_at	154.2	P	166.8	P	166.2	P	156	P	152.9	P	154.1	P	364.2	P	226.2	P	239.8	P	396.7	P	368.5	P	385	P	338.9	P	479.6	P	404.1	P
94248_at	171.5	M	145.5	P	109.1	P	134.7	M	142.5	M	108.5	P	301.2	P	238.4	P	188.5	P	309.1	P	234.8	P	264.9	P	229.4	P	310.2	P	239.6	P
94249_at	109.4	P	79.8	P	106.3	P	101.7	P	100.7	P	90.6	P	176.1	P	158	P	158.9	P	144.9	P	135.1	P	159.1	P	124.4	P	201.8	P	165.4	P
94250_at	58.3	P	46.7	P	49.1	P	53.4	P	58	P	39.5	P	137.8	P	85	P	81.7	P	203	P	167.8	P	220	P	114.1	P	143.8	P	113.3	P
94252_at	471.7	P	499.7	P	543.3	P	482.4	P	507.8	P	432.4	P	1181.1	P	748.8	P	1019.7	P	1185.7	P	1064.5	P	1388.1	P	860.6	P	1082.6	P	805	P
94253_at	37.9	P	37.1	P	37.4	P	38.7	P	52.6	P	42.9	P	96.8	P	77.6	P	118.1	P	131.1	P	143.8	P	153.8	P	119.5	P	192.8	P	174.8	P
94254_at	443.9	P	217.1	P	410.3	P	396.4	P	406.7	P	378.7	P	853.8	P	554	P	728.5	P	841	P	724.9	P	920.7	P	811.8	P	912.9	P	744.9	P
94255_g_at	275.7	P	187.9	P	238.4	P	216.9	P	214.5	P	230.3	P	522.6	P	417.4	P	464.1	P	519.2	P	498.6	P	635.3	P	513.2	P	539.9	P	433.1	P
94256_at	499.7	P	340	P	366.8	P	321	P	364.8	P	303.2	P	1076.1	P	647.6	P	803.7	P	996.1	P	939.4	P	1248.8	P	848.4	P	1195.3	P	694.5	P
94257_at	40.2	A	69	P	80	A	61.9	A	80.4	A	65.7	A	245.5	P	166	P	202.6	P	183.1	P	186.1	P	260.9	P	203.6	P	326.7	P	268.8	P
94258_at	280.5	M	214.9	P	250.5	P	201	M	236.6	P	219.6	P	365.3	P	290.1	P	466.8	P	295	P	327.4	P	400.4	P	421.5	P	437.2	P	401.4	P
94259_at	167.1	P	120.7	P	143.2	P	96.9	P	107.3	P	143.6	P	219.3	P	173.8	P	155.6	P	199.7	P	176	P	234.7	P	166.2	P	209.1	P	194.1	P
94260_at	104.7	A	108.4	M	112.9	A	96.4	A	128.6	A	78.1	A	231	P	159.6	P	122.3	P	225.9	P	185.6	P	193.9	P	249.6	P	339.3	P	285.2	P
94261_at	342.1	P	321.6	P	304.3	P	355.8	P	391	P	225.4	P	591.7	P	569.9	P	381.1	P	709.8	P	619.2	P	589	P	413.5	P	561.8	P	473.6	P
94262_at	12.4	A	12.3	A	10	A	13.7	A	17.6	A	9	A	116.7	A	20.2	A	34.9	A	117.6	A	67.6	A	122	A	122.7	A	115.4	A	106	A
94263_f_at	95.3	P	47.2	P	56.5	P	68.9	P	58.1	P	72.7	P	140.4	P	138.8	P	161.3	P	215.3	P	200.7	P	305	P	224	P	285.2	P	251.4	P
94264_at	154.2	M	132.7	P	138.7	P	126.1	P	101.2	A	111.5	A	219.6	P	181.9	P	170.3	P	193.2	P	191.3	P	223.6	P	170.3	P	244.7	P	179.2	P
94266_at	349.8	P	306.9	P	279.1	P	289.9	P	301.5	P	274.4	P	558.2	P	488.9	P	587.3	P	682	P	664.6	P	858	P	724.6	P	952.4	P	681.9	P
94267_i_at	216	P	172.7	P	192.4	P	129.4	M	135.8	A	161.2	M	423	P	377.2	P	476.2	P	576.4	P	526.5	P	609.8	P	575.3	P	943.6	P	720.7	P
94268_f_at	310.4	P	240.9	P	249.4	P	178.4	P	170	P	221.3	P	512.9	P	464.2	P	512.6	P	659.5	P	626.3	P	711.8	P	749.2	P	1159.9	P	842.1	P
94269_at	1035.1	P	972.3	P	900.6	P	705.1	P	834	P	690.1	P	1737.8	P	1356.6	P	1871	P	1823.2	P	1770.7	P	2079.3	P	1520	P	1897.1	P	1425.5	P
94270_at	160.2	P	179	P	201.8	P	148.3	P	143.3	P	132.5	P	565	P	283.4	P	467.5	P	756.7	P	674	P	911.6	P	463.3	P	685.6	P	483.6	P
94271_at	9.6	A	0.9	A	0.7	A	0.6	A	0.6	A	1.6	A	1.8	A	1.2	A	3.3	A	1.6	A	1.2	A	1.3	A	0.7	A	1.1	A	6.1	A
94272_g_at	94.6	A	96	A	87.5	A	109.9	A	115.4	A	84.4	A	110.9	A	124.4	A	115.9	A	122.7	A	50.4	A	78.2	A	20.4	A	59.7	A	78.4	A
94273_at	72.9	A	71.2	P	74.1	P	66.8	M	67.3	A	65.1	M	146.7	P	108.1	P	148.1	P	202.9	P	158	P	196.4	P	161.7	P	208.3	P	181.2	P
94274_at	43.3	M	46.3	M	44.3	A	46	P	52.8	A	62.1	P	97.8	P	116.6	P	99.1	P	75.5	P	85.4	P	100	P	114.9	P	180.3	P	143.6	P
94275_at	35.5	A	27	A	26.3	A	4.6	A	12.8	A	36.1	A	108.1	M	84	A	74.2	P	110.2	P	99.9	A	116.6	P	99.2	P	124.3	P	76.4	P
94276_at	54	A	54.5	A	47.7	A	49.2	A	69.1	A	46.6	A	86	P	107.1	P	113.5	P	138.2	P	131.8	P	99.7	P	165.4	P	214.7	P	282	P
94277_at	74.7	A	32.5	A	79.8	A	47	A	54.1	A	61.3	A	78.9	A	101.6	A	75.3	A	144	A	128.7	A	178.2	A	141.3	A	208.6	A	188.6	A
94278_at	87.2	A	42.5	A	86	A	75.3	A	78.6	A	36.6	A	201.3	P	146.6	P	351.3	P	139.2	P	137.4	P	159.7	P	251.1	P	367.6	P	267.4	P
94279_at	93.9	M	55.3	A	63	M	70.4	A	73.1	A	63.3	A	96.4	A	63.3	A	54.5	A	65.7	P	64.1	P	66.4	A	53.9	M	70.3	A	60.2	M
94281_at	131.3	P	91.3	P	103.7	P	112.5	P	127	P	113	P	223.1	P	141.9	P	204.1	P	226.3	P	183.4	P	249.6	P	174	P	215.6	P	169.9	P
94282_at	103.2	A	86.1	P	86.8	P	86.3	A	87.3	A	87.9	A	200.5	P	166.6	P	266	P	224.3	P	224.4	P	264.7	P	226.4	P	277.8	P	269	P
94283_at	6.1	A	4.2	A	10.3	A	5.4	A	7.2	A	6.5	A	8.5	A	7.1	A	6.2	A	9.6	A	6.1	A	5.2	A	3.9	A	7.4	A	5.4	A
94284_at	241.9	P	282.7	P	250.9	P	267.3	P	248.9	P	157.4	P	665.9	P	520.9	P	566.2	P	685.2	P	617.6	P	866	P	337.8	P	512.7	P	364.2	P
94285_at	269.3	P	188.5	P	216	P	215.6	P	239.1	P	208.8	P	485	P	326.9	P	414.9	P	458.1	P	592.9	P	677	P	503.5	P	575.6	P	425.8	P
94286_at	83.4	P	46.6	P	58.2	P	50.5	P	53.5	P	47.8	P	128.6	P	116.5	P	114.2	P	150.2	P	141.3	P	157.7	P	106.5	P	158.3	P	150.3	P
94288_at	181.5	A	117.6	M	115.1	A	73.1	A	126.8	A	137.4	A	542.4	P	39	A	273.4	P	774.3	P	868.9	P	870.7	P	364.9	P	403.2	P	250.2	P
94289_r_at	80.7	P	61.7	P	77.7	P	77.9	P	77.2	P	81.3	P	120.7	P	119.2	P	100.3	P	128.3	P	101.8	P	162.6	P	143.5	P	210	P	129.9	P
94290_at	20.3	A	31.2	A	34.9	A	31.3	A	33	A	24.6	A	97.2	P	79.4	P	121	P	146.8	P	152.7	P	187.5	P	116.9	P	134.2	P	102.4	P
94291_at	40.5	A	38	A	21	A	58.8	A	44.4	A	42.5	A	55.1	A	45.1	A	48	A	36.4	A	37.7	A	37.6	A	25.7	A	32.8	A	16.8	A
94292_at	48.9	P	33.4	P	37	P	37.4	P	32.5	P	32.1	P	88.8	P	62.4	P	55.8	P	110.5	P	64.5	P	87.5	P	57.7	P	60.9	P	92.3	P
94294_at	109.6	P	68.4	M	89.3	P	99.4	M	77.8	M	93.3	P	172.6	P	205.6	P	228.5	P	234.2	P	235.7	P	287.9	P	132	P	416.4	P	275.4	P
94295_at	320.7	P	299.8	P	288.6	P	283.9	P	300.9	P	269.5	P	650.5	P	484.8	P	619.1	P	647.2	P	540.9	P	732.9	P	355.6	P	419.2	P	321.2	P
94296_s_at	121.7	P	90.7	P	107.4	P	165.4	P	139.4	P	115.5	P	332.7	P	228.2	P	381.4	P	392.7	P	313.6	P	512.5	P	229.9	P	288.5	P	225.2	P
94297_at	16	A	20.6	A	26.1	A	16.5	A	21.8	A	13.1	A	44.2	A	28.3	A	11.1	A	24.1	A	22.5	A	13	A	12.6	A	42.5	A	31.7	A
94298_at	64.6	A	46.2	A	50.2	A	49.5	A	61.4	A	48	A	96.4	P	82.4	A	81.4	M	122.9	P	101.1	P	135.6	P	147.6	P	189.4	P	147.3	P
94299_at	33.9	A	31.2	A	32.1	A	8.4	A	8.6	A	13	A	97.6	P	60.6	P	124.6	P	151.6	P	96.7	P	207.4	P	109.5	P	175.3	P	109.8	P
94300_f_at	76.3	P	51	P	70.4	P	69.9	P	49.8	P	68	P	110.7	P	96.6	P	95.2	P	168.6	P	137.7	P	169.3	P	152.5	P	180.4	P	163.9	P
94301_at	104.3	P	83.9	P	68.5	P	111.2	P	65.8	P	96.2	P	253.6	P	171	P	205.9	P	293.1	P	306.3	P	330.8	P	481	P	561.5	P	441.3	P
94302_at	126	A	67.9	A	86.5	A	116	A	85.9	A	90.8	A	247.8	P	215.9	P	213.9	P	288.7	P	278.9	P	427.1	P	302.8	P	371.1	P	236.5	P
94303_at	133.2	P	102.5	P	103.5	P	89.9	P	110.7	P	102.6	P	159.6	P	168.8	P	174.6	P	209.4	P	132.4	P	223.8	P	118.1	P	167.6	P	159.3	P
94304_at	355.8	P	286.5	P	296	P	292.9	P	290.5	P	245.2	P	557.1	P	702.5	P	534.6	P	573.5	P	728.4	P	768.8	P	899.8	P	674.7	P	876.3	P
94305_at	201	P	100.6	P	257.2	P	84.6	P	269.6	P	113.9	P	598.5	P	1041.8	P	896	P	1543.9	P	2149.2	P	2028.9	P	3154.2	P	4316.7	P	3483.4	P
94307_at	176.7	P	219.2	P	192.6	P	168.9	P	228.3	P	177.5	P	386.5	P	382.4	P	308.8	P	468.4	P	407.2	P	571	P	394.7	P	435.5	P	388.5	P
94308_at	374.3	P	310.8	P	284.3	P	256.7	P	372.6	P	207.9	P	627.5	P	515	P	558.5	P	555.2	P	521	P	732.2	P	632.1	P	775.1	P	687.8	P
94309_g_at	556.7	P	589.3	P	529.2	P	489.3	P	708.8	P	391.5	P	1213.3	P	1130.7	P	1268	P	1601.6	P	1375.6	P	1604.3	P	1379.4	P	1978.8	P	1502.9	P
94312_at	104.5	P	58.5	P	66.6	P	61.8	P	61.4	P	60.5	P	152.3	P	94.8	P	93.9	P	122.4	P	120.8	P	196.8	P	125.6	P	166.3	P	117.7	P
94313_at	116.5	A	100.3	A	87.9	A	105	A	102.4	A	94.7	A	198.4	M	198.5	P	190.6	P	255.5	P	219.4	P	281.8	P	250.7	M	292.5	A	263.8	M
94316_at	187.6	A	120.5	A	133.2	A	176	A	153.1	A	104.1	A	209.9	A	130.9	A	124.3	A	106.5	A	144.6	A	150.1	A	88	A	124.7	A	115.6	A
94317_at	6	A	21	A	16.3	A	23.2	A	15.6	A	5.3	A	19.4	A	28.7	A	12.9	A	8	A	7.3	A	10.5	A	23.4	A	10.4	A	14.3	A
94318_at	0.7	A	0.8	A	1.4	A	1.6	A	2.3	A	1.8	A	3.8	A	4	A	1.6	A	0.9	A	0.8	A	1.5	A	1	A	2.1	A	2	A
94319_at	260.8	P	212.5	P	221.2	P	186.3	P	219	P	233.8	P	530.8	P	380.6	P	440.7	P	523.8	P	489.7	P	569.3	P	445.4	P	525.4	P	481.1	P
94321_at	15.3	P	25.7	P	23.6	P	20	M	19.1	A	14.9	P	54.4	P	26.4	P	32.1	P	54.5	P	42.8	P	71.7	P	29.5	P	40.5	P	40.4	P
94322_at	25	A	31.3	A	55.1	M	58.7	A	65.2	A	54	A	81.6	A	58.5	A	51.5	A	51.1	A	37.4	A	49.8	A	66.7	A	77.9	A	131.6	P
94323_at	146.1	P	145.4	P	141.7	P	120.3	P	112.2	P	112.1	P	295.4	P	274.6	P	295.7	P	331.6	P	387.2	P	470.4	P	263.2	P	475.8	P	410.3	P
94324_f_at	59	A	52.9	A	43.6	A	46.1	A	44.4	A	42.4	A	103.9	A	58.2	A	91.5	P	94.9	P	99.6	P	149.8	P	77.4	P	126.4	P	68.9	M
94325_at	35.7	P	29.2	P	28.4	P	30.1	P	39.2	P	35	P	47.1	P	49.9	P	41.5	P	53.6	P	50.5	P	78.5	P	46.3	P	53.1	P	70.7	P
94803_at	55.7	A	60.6	A	57.3	A	57.2	A	75.2	A	43	A	95.2	A	64.8	A	80.6	A	83.6	P	60.9	A	74.2	A	79.9	M	86.3	A	72.7	M
94804_at	151.9	A	110.3	P	111.2	P	152.1	A	149	M	148	A	195.5	P	187.8	P	217.9	P	292.3	P	250.8	P	325.5	P	217.2	P	304.9	P	230.4	P
94805_f_at	165.6	P	207.7	P	176.2	P	137.9	P	150.9	P	169.7	P	562.6	P	953.9	P	647.3	P	547.9	P	432.1	P	651.9	P	537.8	P	1747.1	P	1077.7	P
94806_at	65	P	48.3	P	58.2	P	44.8	P	67.2	P	55.3	P	126	P	134.5	P	166.7	P	175.4	P	111.9	P	218.3	P	193.1	P	242.1	P	240	P
94807_at	171.6	P	146	P	138	P	141.1	P	142.7	P	110.8	M	246.2	P	214.7	P	274	P	336.7	P	336	P	422.1	P	314.8	P	442.1	P	352.8	P
94809_at	3	A	1.6	A	1.8	A	1.6	A	2	A	5	A	3.1	A	3.5	A	1.5	A	2	A	2.7	A	3.8	A	5	A	11.9	A	2.5	A
94810_at	132.9	P	106.4	P	128.9	P	86.8	P	110.5	P	122.3	P	290.6	P	217.4	P	295.9	P	346.1	P	300.1	P	464.1	P	347.1	P	348.5	P	299.6	P
94811_s_at	41.4	P	33.6	P	36.4	P	51	P	54.6	P	37.5	P	136	P	91.1	P	115.7	P	155.7	P	161.8	P	166.1	P	119.3	P	158.4	P	123.5	P
94812_at	67.4	A	32.8	A	66.2	A	54.9	A	8	A	63.3	A	133.4	P	115	A	97.9	A	158.9	P	134	P	186.3	P	114.1	M	134	P	99.2	M
94813_at	426.4	P	230.1	P	306.2	P	240.7	P	286.4	P	321	P	759.6	P	522.4	P	560.8	P	722.9	P	678.6	P	787.3	P	969	P	1052	P	893.1	P
94814_at	507.8	P	406.7	P	391.9	P	410.4	M	346.2	P	327.6	P	919	P	628.3	P	839.9	P	848.6	P	830.1	P	1158.9	P	628.6	P	957	P	707.7	P
94815_at	3.1	A	2.5	A	2.1	A	3	A	4	A	6.4	A	21.9	A	4.4	A	20.2	A	33.9	A	19	A	46.8	A	24.7	A	42.3	A	30	A
94817_at	278.3	P	200.7	P	290.5	P	213.1	P	248.3	P	218.9	P	547.6	P	757.2	P	677.3	P	714.9	P	714.1	P	900.3	P	740.8	P	1453.1	P	1070.4	P
94818_at	92.6	P	71.2	P	84.2	P	65.4	P	65.7	P	75.9	P	105	P	83.5	P	95.5	P	168.3	P	111.4	P	157.3	P	76.5	P	79.7	P	87.4	P
94819_f_at	298.8	P	334.7	P	296.4	P	281	P	287.5	P	271	P	850.2	P	506.3	P	470.3	P	853.5	P	783	P	1104.9	P	501.5	P	682.3	P	466.3	P
94820_r_at	58	P	40.9	P	50.8	P	46.5	P	41.8	P	44.2	P	96.4	P	85.9	P	120.2	P	142	P	142.6	P	154.8	P	87.9	P	72.6	P	79.7	P
94821_at	180.1	P	122.9	P	121.3	P	133.2	P	136.4	P	102.5	P	278.2	P	181	P	236.6	P	330.5	P	280.6	P	346.9	P	445.9	P	625.5	P	551	P
94822_at	11.6	A	6.9	A	4.8	A	6.7	A	4.8	A	9.6	A	4.4	A	3.5	A	4.5	A	4.1	A	3.3	A	18.3	A	9.8	A	5.5	A	1.8	A
94823_at	2751.5	P	2443.2	P	2468.4	P	2106.3	P	2314.2	P	2088.3	P	4690	P	3769.6	P	4110.6	P	3968.1	P	4241.6	P	4623.7	P	2903	P	3401.7	P	2752.3	P
94825_at	21.6	P	13.1	A	16.9	P	19.4	P	17.3	A	10.9	P	16.1	A	21.4	M	21.1	P	13.9	P	14.3	P	14.7	M	17.2	A	17.4	A	12.4	A
94826_at	74	P	67.1	P	60.3	P	55.8	A	71.7	P	77.6	P	158.6	P	115.5	P	119.9	P	164.9	P	144.3	P	197.4	P	147.2	P	236.3	P	228	P
94827_at	5.6	A	4.7	A	16.5	A	5.5	A	6.1	A	4.1	A	7.8	A	8.9	A	9.4	A	16.8	A	26	A	7	A	10.1	A	10.2	A	16.9	A
94828_at	108.9	A	84.5	A	81.5	A	91.1	A	82.8	A	82.9	A	150.6	A	125.5	A	147.6	A	167.9	A	131.3	A	180.7	A	191	A	218	A	190.7	P
94829_at	62	A	118	A	140.2	M	106	A	150.9	A	139.4	A	182.2	A	194.1	A	137.7	A	205.1	P	152	A	223.9	M	199	P	75.7	A	90.8	P
94830_at	83.8	P	78.2	P	90.1	P	74.5	P	90.6	P	76.6	P	187.7	P	132	P	130.6	P	183.7	P	175.9	P	217.7	P	163.5	P	209.5	P	199.4	P
94831_at	585.9	P	489.9	P	562.1	P	396.2	P	486.5	P	408.9	P	1176.1	P	927.1	P	1258	P	1711.3	P	1750.4	P	2035.5	P	2859.9	P	4011.5	P	3284.6	P
94832_at	22.8	P	18.3	P	25.6	P	16.3	P	16.3	P	24.3	P	39.8	P	40.9	P	39.6	P	61.2	P	36.9	P	55.9	P	52.7	P	67.4	P	48.5	P
94833_at	57.6	P	68.5	P	63.1	P	67.3	P	78.1	P	43	P	152.3	P	186.4	P	178.1	P	206.8	P	248.3	P	255	P	288.2	P	394.3	P	344.3	P
94834_at	68.9	P	58.4	P	60.7	P	41.3	P	64	P	39.9	P	188.3	P	142.6	P	228.7	P	307.4	P	316.7	P	367.9	P	693.2	P	803.8	P	591.2	P
94835_f_at	113.9	P	78.5	P	113.7	P	93.2	P	88.9	P	90.8	P	171.2	P	177.7	P	213.3	P	190.3	P	207.7	P	258.2	P	354.4	P	458.1	P	420.7	P
94836_at	12.7	A	5.2	A	9.1	A	13	A	12.4	A	9.2	A	17	A	13.2	A	11.8	A	6.4	A	12.8	A	14.2	A	6.5	A	34.3	A	10.8	A
94837_at	315.6	P	287.3	P	291.1	P	266.2	P	275.1	P	219.6	P	726.1	P	529.2	P	1024.1	P	1162.6	P	1028.7	P	1005.8	P	974	P	1170.5	P	1063.3	P
94838_r_at	13.5	M	10.3	P	12.7	A	11	P	11.2	A	6	A	8.6	P	8.7	A	11.6	P	4.9	A	3	A	3.5	A	4.5	A	10.2	M	2.6	A
94839_at	223.7	P	173.1	P	170.9	P	201.4	P	218.6	P	139.9	P	353.8	P	342.1	P	351.5	P	441.7	P	445.3	P	536.6	P	893.4	P	1209.1	P	970.1	P
94840_at	93	P	73.3	P	81.3	P	74.2	P	81.4	P	68.1	P	197.5	P	149.3	P	321.9	P	347	P	390.1	P	410.6	P	312.6	P	385.1	P	287.6	P
94841_at	174.2	P	104.1	M	109.6	P	126.5	A	110.3	A	109.3	P	269.2	P	245.2	P	307.8	P	267.1	P	237.8	P	353.4	P	267.9	P	314.5	P	250.4	P
94842_at	186.3	P	141.9	P	126.1	P	147	P	163.7	M	168	P	348.8	P	287.7	P	285.8	P	467.7	P	341.1	P	476.1	P	240.3	P	317.3	P	219.6	P
94843_at	39	A	32.8	A	21.1	A	12.5	A	35.2	A	15.4	A	145.1	A	83.9	A	73.3	A	131.4	P	122.4	M	176.9	M	63.2	A	91.4	A	69.5	A
94844_at	21.1	M	11.2	A	21.7	P	20.3	A	12.8	A	13.8	A	15.2	M	18.9	A	16.6	P	14.6	A	8.4	A	5.4	A	11.3	A	9.3	A	7.7	A
94845_at	148.4	P	185.1	P	204.9	P	130.9	P	207.4	P	128.5	P	366.9	P	282	P	376.3	P	395.7	P	323.3	P	401.2	P	319.3	P	345.2	P	293	P
94848_at	22	A	14.1	A	15.1	A	18	A	22.6	A	17.8	A	12.8	A	19.9	A	25.8	M	5.2	A	22	A	17.5	A	8	A	27.8	A	19.4	A
94849_at	5.7	A	2.9	A	3.8	A	7.7	A	8.8	A	2.9	A	6.9	A	3.5	A	5.1	A	4.4	A	10.4	A	4.1	A	4.8	A	5.1	A	2.2	A
94850_at	39.5	P	44.3	P	45.6	P	48.2	P	62.1	P	48	P	82.3	P	75.1	P	73.7	P	97.4	P	92	P	120.5	P	124.4	P	127.5	P	119	P
94852_at	121.6	P	117.1	P	105.6	P	94.7	P	117	P	99.8	P	199	P	115.5	P	140.8	P	245.7	P	160.6	P	133.3	P	97.7	P	155.9	P	146.5	P
94853_at	37.8	M	34.1	P	35.1	P	35.6	P	34.2	A	39.7	P	84.6	P	79	P	72.1	P	79.9	P	82.7	P	129.5	P	86.5	P	147	P	117.4	P
94854_g_at	94.2	P	73.6	P	79.3	P	103.8	P	101.6	P	89.8	P	180.1	P	163.3	P	188.1	P	206.8	P	183.9	P	257.3	P	180.5	P	228.2	P	222.9	P
94855_at	24.5	A	17	A	15.2	A	17.3	A	35.6	A	30.3	A	50.5	A	48.4	A	68.5	A	74.5	A	45	A	105.8	A	44.3	A	71	A	70.1	A
94856_r_at	19	A	9.1	A	8.6	A	11.3	A	9.2	A	11	A	15	A	8.2	A	16.4	A	3.2	A	2.1	A	21.2	A	9.8	A	13.8	A	2.9	A
94857_at	24.4	A	22.2	A	31.4	A	13.3	A	34.5	A	23.3	A	60.7	A	44.5	A	47.7	A	71.1	P	62.4	M	89.4	P	41.5	A	51.6	A	52.4	A
94860_at	101.4	P	55.7	P	46.3	P	77.7	P	35.1	A	48.4	P	132.7	P	94.3	P	92.1	P	108.6	P	124.6	P	121.5	P	91.9	P	113.7	P	119.6	P
94861_at	23.8	A	18	A	18.3	A	12.8	A	24.3	A	15.2	A	26.5	A	22.3	M	22.1	A	19.2	A	25.6	P	38.7	P	18.7	A	27.2	P	36.4	P
94862_i_at	209.6	A	193.6	M	164.6	A	137.1	A	111.2	A	178.1	A	236.8	P	226.4	P	202.7	P	262	M	284.1	P	532.2	P	300.6	P	415.4	P	272.5	P
94863_r_at	19.7	A	25.8	A	42.3	A	26.4	A	23.8	A	43.3	A	86	A	50.6	A	64.7	A	75.5	M	69	A	97.7	A	87.8	A	93.4	A	78.9	A
94865_at	32.9	P	31.4	P	27.4	P	34.2	P	28.3	P	25.4	P	62.9	P	49.1	P	55.3	P	57.7	P	56.1	P	89.9	P	55.4	P	77.9	P	75.7	P
94866_at	4.6	A	5.4	A	7.2	A	4.3	A	7.1	A	15.4	A	10.4	A	21.3	A	9.1	A	14.5	A	7.7	A	33.1	A	24.3	A	19.2	A	7	A
94868_at	140.5	P	105.5	P	113.8	P	105	M	92.3	A	119.4	P	356.3	P	287	P	397.8	P	505.8	P	490.6	P	634.5	P	332.5	P	383.7	P	322.3	P
94869_at	108.6	A	55.6	A	74.4	M	76	A	67.4	M	72.6	A	141.6	M	97	P	87.2	M	94.5	M	102.6	P	106.7	P	93.2	P	119.5	M	93.3	P
94870_f_at	12.8	A	7.6	A	8.4	A	8.5	A	7.4	A	8.3	A	27.1	A	15.4	A	24.3	A	62.7	A	63.4	A	103.4	A	58.5	A	101.5	P	68.1	P
94871_r_at	35.1	P	23.6	P	25.4	P	23.2	P	23.2	P	24.7	P	71.9	P	48.1	P	61	P	126.6	P	96.5	P	108.4	P	72.9	P	82.7	P	97.7	P
94872_at	122.3	P	99.4	P	134.7	P	101.9	P	114.5	P	89.5	P	400.3	P	194	P	349	P	363.6	P	400.2	P	460.4	P	626.7	P	690.2	P	600.1	P
94874_at	2.4	A	3.8	A	2.9	A	3.6	A	33.1	A	3.5	A	4.6	A	2.4	A	6.4	A	2.5	A	7	A	14.1	A	10.5	A	3	A	1.8	A
94875_at	38.7	P	27.3	P	28	P	17.5	A	22.4	M	21.6	A	58.9	P	49.7	P	47.3	P	51.6	P	56.5	P	72.4	P	61.1	P	92.2	P	66.2	P
94876_f_at	187.9	A	128.3	M	138.2	A	131.2	A	140.3	A	47.6	A	242.8	P	249.7	P	167	P	193.4	P	198.1	P	263.1	P	285.4	P	435.7	P	425.3	P
94877_at	36.3	P	27.3	P	20	P	28.7	P	48.5	P	31.1	P	50.6	P	50.3	P	43.3	P	36.8	P	35.1	P	44.1	P	34.8	P	45.6	P	32	P
94878_at	126.6	P	126.9	P	139.6	M	138.2	A	107.1	A	124.7	A	244	P	211.7	P	151.5	P	200.9	P	181.7	P	251.3	P	140.2	P	198.6	P	244.4	P
94881_at	51.5	A	11.5	A	28.5	A	53.8	A	15.6	A	47.6	A	61	A	27.5	A	21	A	86.1	A	81.4	A	89.1	A	82.9	M	110.8	M	95.4	P
94882_at	77.9	P	49.6	P	58.7	P	77.8	P	71.4	P	66.6	P	150.6	P	99.2	P	101.7	P	121.7	P	123.9	P	139.8	P	132.5	P	134.2	P	120.1	P
94885_at	86	P	97	P	79.1	P	97.2	P	97.7	P	95	P	170.5	P	142.4	P	184.1	P	156.8	P	148	P	183.7	P	86.6	P	94.8	P	100.2	P
94886_at	260.5	P	145.2	M	151.6	P	198.6	M	195.3	P	188.8	P	240	P	237.3	P	173.2	P	189.9	P	173.2	P	198.9	P	175.7	M	201.8	P	167.9	P
94889_at	287.9	P	198.5	P	234.2	P	177.9	P	211.9	P	203.6	P	524	P	386.5	P	483.2	P	559.8	P	512.6	P	643.7	P	542.3	P	659.9	P	674.4	P
94890_at	5.5	A	9	A	8.1	A	14.9	A	9.4	A	12.2	A	4.7	A	8	A	10.7	A	2.7	A	14.6	A	8.3	A	7.5	A	12.6	A	7	A
94891_s_at	10.3	A	9.4	A	6.7	A	7.8	A	7.2	A	9	A	20.9	A	16.9	A	17	A	34.4	A	23.9	A	34	A	45.5	A	114.7	A	67.5	A
94892_r_at	185.2	P	171.3	P	143.6	P	143.6	P	131.4	P	124.7	P	313.9	P	265	P	274.7	P	362.4	P	366.6	P	446.1	P	417.8	P	471.8	P	411.9	P
94893_at	47.1	M	20.1	P	42.4	P	33.2	A	48.8	M	28.1	A	51.9	P	61.7	P	56.1	P	56.7	P	53.3	P	58.6	P	43.1	P	66.7	P	39.6	P
94895_at	46	P	22.7	P	39.9	P	34.2	P	38.6	P	37.5	P	69.2	P	48.1	P	98.1	P	93.1	P	83.8	P	118.1	P	89	P	93	P	87	P
94896_at	173.7	P	100.4	P	114.6	P	112	P	119.4	P	107.7	P	168.3	P	154.8	P	122.5	P	178.7	P	137	P	147.6	P	130.9	P	253.4	P	199.9	P
94897_at	122.6	P	95.6	P	100.8	P	104	A	92.5	M	83.9	A	174.5	P	173.9	P	181.4	P	209.8	P	231.8	P	264.9	P	203.2	P	216.6	P	171.6	P
94898_at	61.3	P	49.4	P	48.2	P	50.1	P	50.4	P	49.8	P	135.5	P	85.9	P	127.4	P	138	P	121.1	P	181.8	P	118	P	112.7	P	79.3	P
94899_at	475.3	P	316.3	P	332.5	P	345.4	P	399.2	P	345.4	P	1005.8	P	959.2	P	988.6	P	1245.5	P	1131	P	1464.4	P	1077.2	P	1460	P	1113.5	P
94900_at	49.4	A	25.4	A	41.3	A	38.8	A	58.7	A	34	A	66.3	A	61	A	59.3	A	42.8	A	58.6	A	57.2	A	40.6	A	73.6	A	37	A
94902_at	117.9	A	99.7	A	103.8	A	110.4	A	113.3	A	95.7	A	156.3	A	208.9	P	139	A	121.9	A	128.4	M	213.5	P	123.7	A	157.1	A	73.4	A
94903_at	226.9	P	165.7	P	172.7	P	161.6	P	168.3	P	176.4	P	404.5	P	325.4	P	378.4	P	401.7	P	359.9	P	426.3	P	401.5	P	493.4	P	466.8	P
94906_at	224.2	A	182.3	A	193.1	A	90.8	A	140.8	A	179.1	A	281.4	P	177.1	A	233.1	P	244.3	P	271.5	P	350.4	P	305.9	P	338.3	P	327.7	P
94907_f_at	318.8	P	286.5	P	302.9	P	240.6	P	261	P	279.7	P	501	P	502.9	P	451	P	511.1	P	516.1	P	670.5	P	461	P	517.1	P	445.7	P
94908_r_at	79.9	A	74.1	A	66.7	A	34	A	64	A	54.8	A	152.5	A	128.7	A	137.4	A	166.9	M	177.6	A	197.8	A	171.5	A	213	A	136.4	A
94909_at	103.5	P	75.7	P	75.6	P	59.3	P	69.2	P	67.6	P	153.3	P	133.7	P	170.7	P	190.2	P	211.2	P	228.3	P	218.7	P	263.3	P	198.8	P
94910_at	22.2	P	20.3	P	24.3	P	15.9	P	18.7	P	21.3	P	47.1	P	59	P	81.1	P	54.3	P	57.3	P	77.1	P	54.9	P	64.1	P	48.2	P
94912_at	75	P	67.3	P	72.9	P	49.6	P	66.7	P	57.9	P	212.5	P	178.2	P	242.1	P	291.4	P	275	P	355.5	P	373.3	P	483	P	393.1	P
94913_at	87.5	P	55.6	P	51.8	P	82.1	P	80.3	P	68	P	120.1	P	85.4	P	93	P	148.5	P	85.7	P	186.7	P	141.6	P	231.5	P	221.2	P
94914_at	30.8	A	16.6	A	22.9	A	24.6	A	34	A	25.8	A	44.4	A	28.8	A	20.5	A	34.5	A	43.2	A	60	A	20.5	A	46.8	A	59.7	A
94915_at	229.9	P	166.1	P	187.2	P	158.7	P	171.7	P	164.4	P	446	P	417.5	P	538.3	P	727.2	P	641.8	P	959.1	P	731.5	P	823.5	P	743.4	P
94916_at	31.2	A	11.2	A	18.5	A	16.6	A	11.7	A	14.4	A	24.1	A	41.8	A	21	A	43.5	A	82.2	A	36.3	A	46.7	P	76.3	P	40.9	P
94917_at	8.3	A	13.2	M	5.9	A	8.5	A	1.3	A	14.6	A	20	P	11.6	P	23	P	26.1	P	21.1	P	30.7	P	27.3	P	24.3	P	21	P
94918_at	47.8	A	18.8	A	32.9	A	34.9	A	50.4	A	33.2	A	70.8	A	52.8	A	50	A	67.7	A	69	A	83.3	A	65.2	A	99.3	A	82.6	M
94920_at	45	P	35.9	P	36.6	P	33.3	M	46.7	P	45.3	P	51.7	P	53.4	P	44.6	P	62.7	P	69	P	65.9	P	67.4	P	95.6	P	76.9	P
94921_i_at	0.4	A	0.2	A	0.3	A	0.3	A	0.6	A	4.1	A	0.3	A	0.4	A	0.6	A	0.4	A	0.6	A	1.7	A	1.6	A	0.8	A	0.2	A
95401_at	243	A	181.2	A	205.2	A	182.7	A	214.8	A	195.6	A	414.2	P	315.1	P	264.4	P	322.4	P	361.6	P	431.4	P	313.7	P	500.8	P	290.7	M
95404_at	53.3	P	43.2	P	55.6	P	54.1	P	47.7	P	38.3	A	101.6	P	90.1	P	132.8	P	94.6	P	128.1	P	157.9	P	90.8	P	123.4	P	136.8	P
95405_at	217.8	P	182.1	P	173.6	P	113.8	P	169.6	P	146.5	P	346.4	P	283.5	P	203.9	P	302	P	275.3	P	357.2	P	193.6	P	227.5	P	205.3	P
95406_at	457.1	P	307	P	394.6	P	345.5	P	325.7	P	340.1	P	957.3	P	621.9	P	574.8	P	661.6	P	761.4	P	589.5	P	1455.8	P	1858	P	1322.6	P
95407_at	1.8	A	4.1	A	0.8	A	8	A	3.5	A	0.9	A	2.9	A	9.7	A	4.7	A	1.5	A	10.3	A	12.3	A	6.7	A	1.4	A	1.3	A
95408_at	72.2	P	68.5	P	66.5	P	84.9	P	53.7	P	62.7	P	114.7	P	110.6	P	136.8	P	180.4	P	156.5	P	200.1	P	170.2	P	179.5	P	192.1	P
95409_at	204.8	P	141	P	159.1	P	153.1	P	152.8	P	171.5	P	303.9	P	245.6	P	236.4	P	303.2	P	299.3	P	360.3	P	266.2	P	322.1	P	268.7	P
95410_s_at	20.4	A	16.8	A	9.2	A	28.7	A	27.2	A	29.8	A	26.7	A	24.7	A	10.3	A	20.3	A	28	A	27.3	A	21	A	35.5	A	21.7	A
95411_at	191.5	P	184	P	177.6	P	148.3	P	180.4	P	185.6	P	234.3	P	184.8	P	186.3	P	236	P	237.6	P	292	P	207.7	P	324.9	P	232	P
95412_at	83.9	P	53	P	72.1	P	57.6	P	59.9	P	70.2	P	134.8	P	120.9	P	133.2	P	166.9	P	152.9	P	183.2	P	158.4	P	184.8	P	193.1	P
95413_at	244.8	P	213.7	P	223.9	P	209.8	P	255.5	P	222	P	519.6	P	451.6	P	499.1	P	524.7	P	481.8	P	543.1	P	518.3	P	615.9	P	506.3	P
95414_i_at	124.3	A	89	A	121	A	122.7	A	99.2	A	89.3	A	202.5	A	180.8	A	161.1	A	199.1	A	148.1	A	241.2	A	207.5	A	206.4	A	133.1	A
95415_f_at	221.4	P	221.1	P	206	P	190.2	P	232.3	P	168.5	P	465.3	P	350.5	P	405.4	P	445.6	P	447.3	P	547.5	P	391.6	P	323.2	P	221.7	P
95416_at	26.3	A	7.9	A	23.4	A	18.7	A	18.5	A	23.3	A	43.7	P	35.6	P	63	P	79.2	P	64.3	P	85.5	P	84	P	113.3	P	86.5	P
95417_at	17.9	P	14.5	A	19.8	P	16.6	A	24.1	A	18.9	P	30.9	P	33.8	P	38.7	P	43.1	P	43.1	P	43.3	P	66.9	P	70.8	P	77.4	P
95418_at	31.7	P	32.9	P	42.3	P	32.7	P	38.8	P	35.4	P	69.4	P	57.2	P	58.4	P	56.4	P	40.7	P	75.6	P	31	P	61	P	59.7	P
95419_at	454.1	P	364.2	P	341.3	P	324.4	P	391.8	P	415	P	1060.4	P	531.9	P	681	P	1163.8	P	980	P	1266.9	P	541.1	P	740.1	P	463.2	P
95420_at	144.3	A	123.5	A	130.1	A	136.1	A	150.1	A	132.9	A	227.9	M	182.4	A	233.9	A	264.3	P	242.4	P	303.3	P	315.2	P	439.4	P	420.9	P
95423_at	62.8	A	52.1	A	51.2	A	63.6	A	47.2	A	44.7	A	90.8	A	64.1	A	51.9	A	69.2	P	64.6	P	87.2	P	138.3	P	229.3	P	216.2	P
95424_at	602	P	374.5	P	380.6	P	396.7	P	447.2	P	357.6	P	669.9	P	679	P	769.7	P	771	P	682.8	P	884.3	P	614.7	P	855.5	P	839.7	P
95425_at	27.2	P	30	P	21.7	P	16.2	A	30.9	P	23.6	P	61.5	P	54.6	P	50.5	P	71.5	P	69.7	P	84.2	P	58.5	P	84.8	P	62.1	P
95426_at	84.3	A	73.4	A	57.1	A	24.1	A	62.5	A	12.3	A	174.1	P	125	M	125.2	P	246.1	P	215.7	P	268.8	P	134.3	P	182.5	P	140.4	P
95427_at	86.2	A	46.7	A	66.1	A	51.5	A	54.3	A	42.5	A	107.5	M	132.9	M	93.7	P	138.1	P	111.1	P	127.8	P	67.8	P	166.5	P	71.2	P
95428_at	62	M	71.4	P	60.8	P	74.7	M	63.3	P	63	A	97.4	P	97.9	P	82.1	P	138.9	P	126.6	P	150.9	P	111	P	137.9	P	132.5	P
95430_f_at	181.8	P	119.1	P	130	P	106.5	P	133.4	P	127.9	P	323.8	P	205.2	P	255.5	P	345.9	P	339.8	P	456.9	P	276.8	P	313.6	P	294.5	P
95431_at	27.6	P	17.7	P	19.3	P	22.2	P	22	M	10.9	A	28.6	P	29.8	P	28.3	P	35	P	26.8	P	37.5	P	25.9	P	38.1	P	36.9	P
95432_f_at	74.4	P	41	P	41.9	P	44.6	P	45.5	P	43.8	P	94.1	P	68.7	P	100.8	P	113.2	P	104.7	P	137.7	P	113.8	P	107.8	P	112.2	P
95433_at	30.7	A	29.8	P	33	P	14	A	24	A	26.3	A	57.1	P	41.6	P	62.8	P	68.8	P	56.7	P	86.2	P	76.2	P	113.7	P	75.3	P
95434_at	218.4	P	171.6	P	167.1	P	169.2	P	167	P	160.3	P	471.7	P	333.8	P	529.6	P	531	P	584.1	P	734.7	P	853.5	P	1098.4	P	838.7	P
95435_at	60.4	P	45.5	A	53.4	P	48.6	A	61.7	A	49.3	A	93.2	P	60.9	P	40.8	P	74	P	74.2	P	118.4	P	63	P	90	P	60.1	P
95436_at	4.5	A	6.2	A	5.8	A	7.2	A	3	A	6.6	A	7.4	A	5.7	A	13.2	A	6.6	A	7.3	A	13	A	7.7	A	11	A	8.8	A
95437_at	33.6	P	35.8	P	34.7	P	36.3	P	35.3	P	37.4	P	78.9	P	56.4	P	73.2	P	127.6	P	74	P	96.9	P	86.6	P	75.3	P	101.8	P
95438_at	33.9	A	38.3	A	20.2	A	32.5	A	20.1	A	27.5	A	59.4	P	40.8	A	60.9	P	68.8	P	72.8	P	79.2	P	39.7	P	76.8	P	56.8	P
95439_at	2.2	A	1.8	A	1.9	A	1	A	1.8	A	2.6	A	2.7	A	2.2	A	2	A	3.4	A	1.5	A	2.4	A	1.5	A	3.3	A	1.9	A
95440_at	47.6	P	42.4	P	45.2	P	39.3	P	43.6	P	34	P	82.1	P	75.7	P	74.1	P	68.2	P	65.2	P	67.6	P	46.5	P	42.6	P	46.2	P
95441_at	107.1	P	84.4	P	94.9	P	81.2	M	81.9	M	100.5	P	220	P	156.2	P	181.3	P	279.5	P	296.2	P	400	P	362.5	P	348.7	P	389.3	P
95442_at	235	P	194.8	P	209.2	P	177.6	M	218.1	P	203.8	P	376.7	P	337.4	P	266.8	P	344.8	P	350	P	469.1	P	296.7	P	425.2	P	334.2	P
95444_at	124.9	P	79.1	P	112.4	P	85.2	P	76.9	P	72.1	P	150	P	99	P	108.9	P	248.1	P	178.2	P	234.9	P	445.4	P	535.7	P	383.6	P
95445_at	111.7	P	55.3	P	84.8	P	71.6	P	73.8	P	58.6	A	127.3	P	125.3	P	77.2	P	121.1	P	124.5	P	151.8	P	229.8	P	260.5	P	210.5	P
95446_at	254.1	P	166.6	P	189.4	P	213.6	P	224.9	P	176.6	P	425.9	P	345.2	P	366.4	P	421.5	P	389.6	P	474	P	278.8	P	384.1	P	313.2	P
95447_at	40.4	A	48.4	A	35	A	38.9	A	63.9	A	43.2	A	111.2	P	62.3	A	104.6	P	106.4	P	114	P	120.3	P	128.4	P	192.3	P	135.1	P
95448_at	146.1	P	99.6	P	96.7	P	66.1	P	82.3	P	98.1	P	178	P	150.7	P	163.9	P	250.2	P	210.1	P	283.2	P	231.2	P	278.9	P	273.4	P
95449_at	218.7	P	188.1	P	201	P	232.9	M	220.7	M	205	P	347.5	P	220.3	P	247.4	P	328.6	P	302.9	P	365.8	P	370.1	P	439	P	353.1	P
95450_at	8.5	A	2.7	A	8.2	A	8.1	A	9.3	A	10.2	A	3.9	A	7.6	A	11.1	A	9.7	A	9.9	A	10.4	A	4.9	A	11.5	A	7.2	A
95451_at	37.3	A	28.9	A	22.6	A	19.1	A	20.9	A	41.6	A	62.5	P	49.2	M	68.3	P	80.3	P	69.5	P	91.7	P	109.1	P	143.9	P	166.5	P
95452_i_at	17.5	A	2.5	A	8.5	A	4.3	A	13	A	11.4	A	19	A	14.4	A	6.7	A	7.4	A	14.1	A	1.6	A	6.7	A	22.7	A	14.7	A
95453_f_at	46.3	A	40.2	M	51.7	M	34.1	A	35.6	A	32.5	A	116.9	P	83.7	P	98.3	P	127.9	P	152.2	P	219.8	P	290.4	P	315.6	P	231.4	P
95454_at	5.6	A	4.3	A	5.1	A	8	A	27.1	A	6.4	A	20.7	A	17.7	A	14.5	A	14.7	A	4.7	A	4.4	A	15.3	A	14.9	A	2.3	A
95455_at	4	A	2.3	A	3.5	A	2.8	A	4.5	A	2.7	A	3.9	A	3	A	2.6	A	12.3	A	3.5	A	5.9	A	2.2	A	9.2	A	7.2	A
95456_r_at	473.6	P	376	P	372.4	P	324.4	P	326.4	P	369.2	P	766.6	P	701	P	720.6	P	1059.6	P	976.2	P	1203.6	P	941.4	P	1126.3	P	887.4	P
95457_at	118.1	P	103.7	P	109	P	111.9	P	138.4	P	105.1	P	294.1	P	204.3	P	282.3	P	261.8	P	248.8	P	298.9	P	193.5	P	249.6	P	230	P
95458_s_at	179.7	P	133.3	P	165.6	P	141.7	P	144.5	P	151.9	P	307.4	P	218.2	P	217.7	P	235.6	P	196.3	P	236.9	P	241	P	272.9	P	254.3	P
95460_at	32.2	P	28.5	P	40.3	P	36	P	32.9	M	23.7	P	77.7	P	83.3	P	108.2	P	121.3	P	113	P	149	P	113	P	162.8	P	153.2	P
95462_at	144.9	P	149.2	P	133.6	P	129.8	P	123.8	P	101.5	P	173.9	P	134.8	P	172.4	P	297.1	P	211.8	P	229.3	P	508.3	P	778.5	P	657.8	P
95464_at	4	A	8.9	A	3.6	A	4.6	A	2.4	A	1	A	3.7	A	6.9	A	5.2	A	3.2	A	6.6	A	4.2	A	2.3	A	8.5	A	6.3	A
95465_s_at	56.8	A	52.9	A	43.6	A	68.2	A	52.3	A	50.8	A	101.8	A	47	A	62.4	A	121.9	M	127.7	P	112.4	A	84.9	M	125.3	A	95.2	A
95466_at	5.3	A	3.4	A	7	A	3.6	A	7.4	A	3.2	A	17.7	A	8.8	A	125.8	P	46.9	P	54.1	P	69	P	37.3	A	66.6	P	34.5	P
95467_at	79.7	P	48.1	P	60.7	P	51.2	P	47.6	P	68.7	P	84.4	P	86.3	P	100.5	P	80.2	P	69.9	P	120	P	62.1	P	128.9	P	81.3	A
95468_at	97.6	A	73.6	A	92.6	M	57.6	A	59.7	A	73	A	185.3	P	141.1	P	144.3	P	277	P	190.6	P	275.5	P	407.8	P	593.8	P	506.7	P
95469_at	76.1	A	72.3	A	72.7	A	81.1	A	79.9	A	72.9	A	114.6	M	103.6	A	115.1	A	109.4	P	121.8	M	177.9	P	84.2	P	150.5	P	87	A
95470_at	31.7	P	35.3	P	38.9	P	27.7	P	30	P	35	P	71.2	P	52.2	P	41.1	P	84.2	P	88.6	P	122.8	P	83.2	P	98.7	P	102.7	P
95471_at	213.2	P	156.9	P	206	P	110.3	P	137.3	P	183.6	P	376.4	P	227	P	259.9	P	445.8	P	328.8	P	438.7	P	142.5	P	89.9	P	105.1	P
95472_f_at	159.1	P	134.6	P	139.8	P	110.1	P	129.9	P	148.4	P	339.8	P	308.2	P	368.2	P	377.4	P	359.5	P	517.3	P	582.4	P	741.8	P	720.2	P
95473_s_at	215.5	P	173.7	P	140.4	P	134.2	P	120.8	P	165.5	P	372.9	P	292.5	P	329.9	P	379.2	P	308.5	P	469.2	P	400.7	P	497	P	424.6	P
95474_at	152.2	P	131.9	P	144.3	P	112	P	144	P	120.7	P	188.8	P	181	P	135.4	P	260.4	P	197.8	P	262	P	298.4	P	309.3	P	168.5	P
95477_at	133.7	P	99.9	P	152	P	94.9	P	112.4	P	107.6	P	318.8	P	238.7	P	321.8	P	405.9	P	354.9	P	423.1	P	348.5	P	460.9	P	380.1	P
95478_at	44.9	A	17.9	A	51.6	A	24.3	A	17.7	A	41.9	A	56.1	P	48	M	27.4	A	52.6	P	66	P	83.6	P	61.5	P	58.8	P	50.9	P
95479_at	20.1	P	8.7	A	18.1	P	11.3	A	9.2	A	15.1	A	44.6	P	30.6	P	39.4	P	55.1	P	44.4	P	53.3	P	40.8	P	30.7	P	33.7	P
95480_at	72.5	A	42.8	A	48.6	A	53.7	A	63	A	45.6	A	110.2	P	73.5	A	111	A	153	P	121.3	P	194.1	P	171.8	P	187.8	P	155.1	P
95481_at	29.5	A	29.8	A	22.5	A	24.3	A	45.8	A	18.6	A	46.9	A	27.2	A	27.2	A	27	A	25.8	A	36.9	A	25.6	A	38.7	A	33.9	A
95482_at	92.8	P	69.3	P	89.9	P	63.7	P	83.9	P	79.7	P	143.3	P	114.5	P	132.4	P	140.4	P	117	P	156.7	P	139.5	P	184	P	170.1	P
95483_at	35.7	A	16.2	A	66.1	A	43.1	A	17.2	A	7.8	A	110.4	A	34.7	A	142.5	A	138.6	A	106.3	A	163.5	A	123.3	A	175.2	A	215.5	M
95485_at	95.4	P	76.9	P	78.3	P	81.8	P	102.1	P	82.3	P	229.2	P	202.1	P	173	P	278	P	238.3	P	300.2	P	147.3	P	169.5	P	108.4	P
95486_at	122.4	M	79.3	A	74.5	A	86.1	A	71.8	A	82.2	A	135.3	A	118.2	A	132.6	M	127.3	P	113.2	A	150.8	A	141	P	147	P	134.2	M
95488_at	170.3	P	125	P	144.3	P	110.2	P	156.7	P	106.9	P	366.5	P	298.4	P	361.9	P	533.3	P	460.1	P	470.7	P	326	P	443.9	P	427	P
95489_at	86.9	P	65.8	P	64.1	P	67.5	P	59.8	P	52.2	P	135.2	P	98.2	P	141.7	P	155.4	P	154.2	P	179.2	P	188.3	P	206.6	P	178.8	P
95490_at	391.3	P	344	P	336.9	P	280.3	P	321.3	P	308.9	P	934.7	P	692.2	P	756.5	P	1163.4	P	1033.1	P	1127.4	P	906.1	P	1275.6	P	1031.4	P
95491_at	268.7	P	186.4	P	149.9	P	164.5	P	149.1	P	165.5	P	420.8	P	455.5	P	396.5	P	491.4	P	510.3	P	655.3	P	558.6	P	673.1	P	569.3	P
95493_at	620.1	P	440.9	P	513.6	P	463.1	P	531.3	P	310.7	P	1251.6	P	1262.8	P	1297.8	P	1902.8	P	1709.6	P	1855.8	P	2867.7	P	3829.3	P	3479.5	P
95496_at	43.5	A	46.1	A	70.5	A	64.8	A	42.6	A	39.6	A	156.4	A	119.9	A	185.2	P	225.8	P	200.8	M	255.2	P	160.8	M	184.1	A	124.7	A
95497_at	12.1	A	11.7	A	4.3	A	3.1	A	20.1	A	4.6	A	6.6	A	23.2	A	23.8	A	14.3	A	21.3	A	26.5	A	26.3	A	9.6	A	37.1	A
95498_at	22.8	P	16.3	M	16.1	P	22.7	P	21.7	A	11.4	A	54	P	41.8	P	34.8	P	60.4	P	57.9	P	72.4	P	49.9	P	63.3	P	53.8	P
95501_at	36.6	A	16.8	A	44.2	A	22.4	A	34.6	A	28	A	72.8	P	63.7	A	115.6	P	84.9	P	102.9	P	119.9	P	87.7	P	82.5	P	73.5	P
95502_at	61.4	M	57.2	P	68.1	P	59.6	M	81.2	P	38.5	M	175.3	P	139	P	168	P	258.6	P	253.4	P	310.2	P	156	P	156.7	P	146.2	P
95503_at	10.4	A	6.6	A	12.4	A	10.8	A	7.8	A	15.4	A	4.8	A	13.7	A	7.3	A	10.7	A	20.9	A	25.4	A	21.2	M	32	M	13.7	A
95505_at	55.4	A	35.6	A	32.5	A	38.9	A	36.9	A	30.4	A	57.4	P	52.9	M	57.6	P	75.1	P	74.8	P	84.9	P	85.4	P	85.7	P	70.6	P
95506_at	25.7	A	38.2	A	38.3	A	8.3	A	11	A	13.6	A	33.1	A	46.6	A	71	A	45.5	A	14.1	A	17.2	A	11.4	A	57.8	A	34.9	A
95507_at	92.8	P	78.7	P	71.8	P	77.2	P	83.7	P	89.8	P	129.5	P	133.9	P	138.7	P	137.5	P	94.5	P	147.7	P	86.2	P	136.1	P	100.4	P
95508_at	163	P	148	P	154.4	P	139.3	P	118.1	P	128.8	P	444.6	P	259.7	P	389.3	P	441.7	P	408.6	P	580.1	P	486.4	P	579	P	506.7	P
95509_at	3.6	A	18.3	A	2	A	2.1	A	2.9	A	3.4	A	3.6	A	3.2	A	5.9	A	3.4	A	5.1	A	4.7	A	5.2	A	6.4	A	21	A
95511_at	20.3	A	20.8	A	21.4	A	12.9	A	10.5	A	10.3	A	23.5	A	18.6	A	25.9	M	37.9	P	37.9	P	58.2	P	70	P	116.5	P	166.3	P
95512_at	36.4	P	38.2	P	25.1	M	38	M	32.4	P	23.5	P	80.8	P	61.1	P	73	P	68.5	P	73.2	P	80.4	P	72.4	P	71.4	P	60.8	P
95513_at	24.2	P	11.2	P	17.2	P	15.3	P	14	A	19.5	P	35.6	P	22.5	P	40	P	49.3	P	43.7	P	39.8	P	27.7	P	39.3	P	35	P
95514_at	35.4	A	44.8	A	31	A	14.4	A	37.7	A	35.4	A	98.5	A	83.8	A	103.1	A	141.5	A	135.7	A	144.2	A	118.6	A	172.4	A	155.9	A
95516_at	125.8	P	96	P	102.2	P	103.1	P	114.9	P	99.1	P	292.4	P	224.8	P	291.8	P	429.5	P	418.9	P	479.8	P	360.8	P	401.2	P	250.5	P
95517_i_at	129.6	P	166	P	141	P	123.2	P	110.8	P	96.3	P	277.1	P	283.6	P	353.5	P	375.4	P	351.2	P	559.7	P	334.5	P	508.6	P	340.7	P
95518_at	78.4	P	75.4	P	71.6	P	63.9	P	71.2	P	59.2	P	194.8	P	124.9	P	222	P	255.9	P	274.2	P	327.8	P	224.4	P	281.6	P	207.4	P
95520_at	40.6	P	46.4	M	36.5	M	25	A	44.2	A	28.8	A	88.4	P	64.7	P	68	P	72	P	83.6	P	141.5	P	92.9	P	125.6	P	76.5	P
96001_at	484.3	A	379.3	M	342.7	M	438.4	M	458.2	M	366.1	A	548.5	P	484.6	M	379	M	408.2	M	437.1	P	441.1	P	403.7	P	594.3	P	468.4	P
96002_at	131.8	P	91.3	P	98.5	P	101	P	125	P	109.1	P	163.9	P	134.3	P	140	P	157.8	P	132.9	P	150.4	P	106.9	P	131.6	P	136.8	P
96003_at	143.2	P	106.7	P	101.7	P	103.1	P	101.4	P	85.6	M	199.9	P	165.8	P	181.2	P	232.4	P	196.5	P	236	P	188.6	P	230.8	P	203.1	P
96004_at	121.4	A	85.8	A	82.2	A	108.8	A	101.2	A	82.1	A	288.1	A	174	A	266.3	A	334.5	P	338.9	M	389.4	P	319.3	M	445.5	M	383.1	P
96007_at	211.3	P	193.1	P	166.3	P	169.7	P	144.6	P	183.7	P	503.8	P	438.3	P	621.1	P	675.1	P	701.2	P	890.7	P	835.2	P	1080.3	P	957.5	P
96008_at	455.3	P	325.7	P	445.1	P	406.1	P	402.1	P	370.8	P	681.1	P	594.8	P	461.4	P	672.6	P	608	P	797.5	P	799.1	P	1005.5	P	1074.5	P
96009_s_at	88.2	A	73.7	A	50.5	A	51.2	A	59.2	A	57.5	A	117.2	A	69.5	A	56.1	A	59.9	A	52.1	A	56.8	A	51.7	A	67	A	61.6	A
96010_at	116.2	P	79.3	P	82.1	P	96.1	P	78.4	P	82.8	P	216.3	P	154.8	P	149.2	P	210.5	P	204.9	P	206.2	P	250.3	P	327.3	P	249.5	P
96011_at	22.6	P	17	P	26.1	P	34.9	P	27.2	P	34.7	P	106.6	P	67.1	P	103.4	P	133.4	P	127.8	P	197.5	P	74.4	P	87.6	P	68.1	P
96012_f_at	607.9	P	549.3	P	586.6	P	478.5	P	549.3	P	629.3	P	1198.8	P	924.8	P	1162.3	P	1182.1	P	1144.7	P	1437.6	P	970.9	P	1056.9	P	803.5	P
96013_r_at	14.9	P	11.3	P	14.1	P	17.9	P	22.3	P	17.9	P	31.5	P	26.7	P	31.8	P	25.4	P	25.2	P	33.9	P	14	P	12.9	P	16.8	P
96014_at	41.2	A	26.1	A	27.4	A	32.8	A	12.7	A	22.9	A	86.5	A	74.4	A	78.6	A	119.7	A	109.2	A	174.2	A	112.5	A	152.2	A	77.5	A
96016_at	198.2	P	169.3	P	141.5	P	161.1	P	172.3	A	128	P	385	P	349.6	P	387.1	P	456.1	P	430.4	P	547.7	P	251.4	P	380.2	P	295.1	P
96017_at	170.3	A	139	A	144.9	A	121.4	A	138.9	A	118.5	A	286.3	A	247.6	A	214.9	A	243.3	M	243.5	M	301.6	M	249.1	M	260.4	A	287.8	P
96018_r_at	96.3	P	52.5	P	50.7	P	69.9	P	61.9	P	71.7	P	95	P	77.5	P	59.8	P	58.3	P	60.7	P	82	P	61	P	57.5	P	52.8	P
96019_at	169.4	P	133.9	P	120.5	P	132.1	P	121.2	P	138.2	P	362.4	P	245.2	P	243.2	P	424.6	P	375.4	P	474.2	P	528.5	P	625.6	P	551.4	P
96020_at	129.2	P	19.7	A	89.3	P	32	A	64.6	P	49.7	A	170.3	P	115.3	P	713.9	P	269.7	P	344.6	P	341.9	P	793.6	P	976.8	P	704.7	P
96021_at	61.5	A	37	A	57.8	A	39.1	A	15.3	A	27.6	A	126	A	92.5	A	59.7	A	100	M	96.5	A	149.4	A	123.8	M	180	P	137.8	M
96023_at	17.1	A	10	A	14.2	A	2.5	A	18.3	A	3.2	A	22.5	A	13.5	A	8.6	A	33.6	M	29	M	37.1	A	37.5	A	42.4	M	29.1	A
96024_at	129.2	P	99.7	A	113.5	P	121.5	M	132.3	P	110.6	P	218.9	P	213	P	228.6	P	341.7	P	254	P	397	P	228.9	P	317.7	P	265.2	P
96025_g_at	171.6	P	130.1	P	174.9	P	139.2	M	136	A	173.6	P	312.1	P	249.2	P	245.9	P	461.8	P	286.1	P	313.5	P	384.4	P	253.5	P	253.4	P
96026_at	54.4	P	42.3	P	62.2	P	53.5	P	59	P	51.9	P	83.2	P	71.7	P	73.2	P	100	P	86.8	P	101.6	P	46	P	75.4	P	60.1	P
96027_at	53.7	A	45.7	A	51.4	A	53.5	A	48.3	A	44.1	A	79.4	M	84.8	P	120.1	P	97.8	P	99.8	P	139.3	P	84.2	P	99.5	P	86.7	P
96028_at	8.2	A	5.8	A	7.8	A	5.2	A	7.9	A	8.9	A	12.4	A	9.9	A	10.5	A	5.8	A	7.7	A	6.2	A	22.9	A	20.9	A	3.6	A
96029_at	75.6	P	69.9	P	61.6	P	76.2	P	77.5	P	63.7	P	139.1	P	132.2	P	144	P	136.9	P	142	P	208.6	P	133.2	P	158.2	P	148.4	P
96030_at	12.1	A	7.4	A	13.6	A	3.1	A	4.5	A	4.2	A	16.8	A	11.9	A	17	A	10.2	A	9.3	A	10.6	A	5.5	A	15.8	A	8.5	A
96031_r_at	8.5	A	1.4	A	15.2	M	15	A	4.1	A	2.1	A	14.3	A	11.5	A	19.7	A	16.3	A	20.2	A	18.9	A	11.3	M	30.8	P	14.2	A
96032_at	55.4	P	50.4	P	49	P	78	P	78.3	P	69.3	P	71.2	P	78.2	P	57.6	P	46.4	P	62.7	P	62.4	P	46.5	P	61.4	M	54	P
96033_at	8.8	A	5.1	A	6.7	A	7.1	A	7.1	A	21.3	A	37.2	A	8.9	A	23.5	A	38.8	A	35.2	A	57	A	53.2	A	51.2	A	56.5	A
96035_at	52.3	A	48.6	A	38.6	A	26.2	A	29.7	A	33.7	A	82.9	P	82.5	P	81.3	P	119.5	P	100.5	P	133.7	P	66.6	P	95.6	M	59.6	A
96036_at	5.8	A	5.8	A	8.3	A	1.4	A	7.8	A	11.3	A	18.6	A	8	A	1	A	5.4	A	2.7	A	14.6	A	17.5	A	6.8	A	8.9	A
96037_at	352.8	P	289.8	P	275.7	P	156.6	P	271	P	236.7	P	721.2	P	611.6	P	960.9	P	1061.5	P	973.4	P	1176.4	P	853.8	P	979.1	P	685.7	P
96038_at	239.5	P	211.2	P	226.9	P	154.3	P	179.1	P	187.7	P	715.1	P	240.1	P	621.9	P	1436.5	P	1146.3	P	1239	P	525.2	P	538.3	P	363.5	P
96041_at	251.2	P	152.8	P	174	P	145.7	P	149.1	P	181.2	P	544	P	476.3	P	557	P	667.7	P	612	P	797.5	P	418.7	P	583.3	P	530.9	P
96042_at	12.8	P	14.6	P	16.5	P	18.5	M	24.3	P	29.9	P	44.8	P	42.5	P	35	P	43.9	P	36.7	P	50.7	P	60.5	P	83.3	P	81	P
96043_at	5.3	A	2.6	A	4.8	A	2	A	3.1	A	4.5	A	7.9	A	5.1	A	6.3	A	6.4	A	6	A	6	A	4.6	A	6.1	A	6.6	A
96044_at	37	A	14.1	A	17.6	A	37.7	M	35.5	A	30.4	M	38.8	A	44.2	A	29.7	A	31.1	A	30.9	A	41.8	A	26.9	M	31.8	A	33.5	P
96045_at	127.7	M	100.1	M	98.8	M	121.3	M	132.9	P	125.4	A	120.9	P	122.1	P	106.6	P	114.1	P	131	P	142.7	P	92	P	112.1	P	93.3	P
96046_at	70.9	A	51.9	A	52.9	A	45	A	43.7	A	55	A	101.9	A	121.7	A	96	A	132.8	A	123.5	A	180.4	A	130.9	A	214	P	155.7	A
96047_at	5.9	A	3.7	A	12.5	A	7	A	6.7	A	12.3	A	34.5	A	46.8	A	33.8	A	37.4	A	27	A	35.5	A	6.6	A	35.9	A	6.5	A
96048_at	2.8	A	18.9	P	11	A	11.1	A	10.4	A	21	M	30	P	19.1	M	38.3	P	38.5	P	28.2	P	49.4	P	23.5	P	36	P	25.7	P
96049_at	395.1	P	377.8	P	449.2	P	456.3	P	587.5	P	328.4	P	1500.5	P	1501.9	P	1197.2	P	1684.8	P	2029.6	P	2221.4	P	1160.2	P	1705.4	P	1132.6	P
96050_at	120	P	88.3	P	103.7	P	89.7	P	94.6	P	83.5	P	180.9	P	161.6	P	174.3	P	231.9	P	189.4	P	268.5	P	241.6	P	234.6	P	222.7	P
96051_at	41.7	A	20.7	A	19.2	A	34.6	A	34	A	24.7	A	39.7	A	30.2	A	8	A	18.1	A	18.1	A	20.1	A	18.6	A	18.2	A	12.6	A
96052_at	95.8	M	75.3	M	66.6	M	88	A	61.9	A	72.7	M	174.8	P	116.9	P	157.2	P	177.9	P	165	P	225.2	P	114.4	P	135.1	P	129.3	P
96053_i_at	86.2	A	57.4	A	71.3	A	82.1	A	15.9	A	55	A	92.2	M	94.5	M	83.2	A	109.7	P	105.7	M	116.3	M	55.7	A	132.3	P	85.2	P
96054_f_at	29.9	A	29.9	A	18.6	A	19.2	A	24.6	A	27.8	A	59.2	M	45.3	M	68.8	P	122.6	P	76	P	113.6	P	62.2	P	82.3	P	87.1	P
96055_at	1.8	A	2.4	A	4.5	A	2.7	A	4.3	A	2	A	29.1	A	5.9	A	6.5	A	4.5	A	10.7	A	7.2	A	4.1	A	5.6	A	3.7	A
96056_at	210.5	M	111.9	P	108.4	P	120.6	P	160.3	P	115.5	A	281.8	P	248.4	P	273.7	P	302.7	P	292.3	P	265.8	P	489.7	P	671.1	P	466.1	P
96057_at	171.8	P	167	P	150.3	P	122.9	P	151.7	P	121	P	394.9	P	346.6	P	467.3	P	427.7	P	385.1	P	524.6	P	288.2	P	353.4	P	263	P
96058_s_at	195.4	P	183.4	P	189.7	P	180.2	P	198.1	P	194.4	P	520.4	P	436.6	P	515	P	468.8	P	474.8	P	593.2	P	365.5	P	441.6	P	338.2	P
96059_at	49.2	P	39.8	P	40.2	P	55.1	P	29.2	P	44.4	P	129.2	P	79	P	85.1	P	127.9	P	100	P	153.6	P	92	P	99.9	P	94.3	P
96060_at	196.3	P	164.6	P	198.2	P	139.1	P	157.7	P	169.9	P	506.8	P	338.6	P	479.2	P	692.6	P	568.8	P	764.3	P	413.2	P	439.1	P	291.4	P
96061_at	34.7	P	26.5	P	29.6	P	20.1	P	32.6	P	27.6	P	51.4	P	47.6	P	58.7	P	93.9	P	64.3	P	92.8	P	72.2	P	88.3	P	92.5	P
96063_at	7.3	A	4.7	A	17.4	A	9.1	A	5.7	A	3.5	A	39.7	P	35.2	P	46	P	59.1	P	70.9	P	73.5	P	36.6	P	37.8	A	30.5	P
96064_at	4.2	A	4.8	A	4.5	A	4.3	A	4.7	A	4.3	A	4.9	A	5.2	A	4.9	A	3.9	A	7.8	A	5.1	A	4.4	A	6	A	4.1	A
96065_at	27.8	P	15.5	M	18.8	P	14.3	P	18.6	A	20.3	P	40.7	P	48	P	46.2	P	72.1	P	66.3	P	89.5	P	78.7	P	80.7	P	80.5	P
96066_s_at	296.4	P	276.9	P	278.7	P	229.6	P	285.9	P	203.6	P	562.2	P	640.5	P	592.9	P	597.1	P	564.8	P	667.1	P	1237.4	P	2198.5	P	1264	P
96068_at	43.2	P	33	P	29.7	P	31.5	P	34.4	P	47.9	P	98.9	P	79.3	P	122.6	P	136.7	P	141.4	P	201.4	P	122.7	P	157.2	P	108.2	P
96069_at	154.7	A	70.3	A	115.5	A	98.4	A	102.2	A	77.4	A	267.3	P	160.8	P	127.6	P	347.9	P	380.4	P	356.5	P	328.6	P	387.8	P	322.6	P
96070_at	107.1	A	13.2	A	65.6	A	64.2	A	13.4	A	13.4	A	97.1	A	81.9	A	80.1	A	110.7	A	64.1	A	137	A	125.9	P	144.9	M	91.2	A
96071_at	97.8	P	99.3	P	111.1	P	79.2	P	84.8	P	101.9	P	141.5	P	117	P	146.6	P	142.8	P	148.6	P	130.4	P	133.5	P	147.2	P	113.3	P
96072_at	283.2	P	223.2	P	287.4	P	222.2	P	201.8	P	212.8	P	618.3	P	482.7	P	547	P	667.5	P	622.6	P	923.8	P	2230.3	P	3054.9	P	2349.1	P
96073_at	276.3	P	204.7	P	220	P	274.1	P	247.6	P	215.5	P	448.2	P	385.7	P	404.7	P	406.6	P	381.4	P	485.3	P	343.1	P	447.1	P	340	P
96074_at	15.8	A	9.4	A	9.2	A	5.9	A	1.4	A	10.8	A	2.9	A	17.1	A	2.9	A	2.1	A	3	A	4.8	A	14	A	8.6	A	4.5	A
96075_at	202.2	P	149.4	P	135.1	P	170.4	P	157.1	P	134.3	P	469.2	P	388.9	P	596.7	P	768.2	P	617.1	P	823.5	P	649.6	P	916.9	P	755.8	P
96076_at	103.3	P	103	P	104.9	P	81.1	P	98	P	101.9	P	225	P	152.3	P	237.1	P	253	P	246.3	P	297.1	P	210.1	P	261.3	P	162.3	P
96077_at	15.5	A	11	A	9.3	A	20.3	A	13.7	A	11	A	5	A	16.1	A	14.6	A	8	A	14	A	8.6	A	13.7	A	0.8	A	8.4	A
96078_g_at	22.8	A	11.1	A	8.8	A	15.8	A	12	A	27.3	A	24.2	A	18.4	A	21.8	M	16.1	A	19.5	A	6.8	A	22.8	A	18.8	A	17.9	A
96079_at	124.4	P	80.6	P	61.8	P	74.3	A	60.2	M	81.3	A	138.3	P	97.5	P	171.6	P	186.8	P	185.9	P	212.4	P	169.8	P	244.3	P	234.7	P
96081_at	71	A	21.5	A	45.8	A	22.8	A	42.2	A	25.9	A	52.6	A	154.2	A	63.7	A	98.8	A	72.8	A	138.2	A	103.3	A	335.8	A	230.8	A
96082_at	207.1	P	170.8	P	182.6	P	155	P	126.1	P	182.7	P	522.1	P	349.9	P	560.2	P	525.1	P	579.6	P	478.3	P	494	P	537.9	P	441.3	P
96083_s_at	147.9	P	115.3	P	155.8	P	81.3	P	112.3	P	128.6	P	233.3	P	238.6	P	307.2	P	304.6	P	278.2	P	370.1	P	344.7	P	394.6	P	288.6	P
96084_at	71	P	48.1	P	66.6	P	59.3	P	59	P	71.2	P	89.4	P	108.7	P	85.7	P	109.6	P	94.7	P	117.1	P	69	P	82.2	P	73.8	P
96085_at	22.8	A	17.4	A	26.7	A	28.8	A	5.2	A	20.8	A	53	A	51.4	A	45.9	A	62.6	P	61.9	M	81	M	6.5	A	39.6	A	38	A
96086_at	81.1	P	53.5	P	62.6	P	56.4	P	65	P	42.5	P	122.1	P	119.6	P	109.4	P	150.2	P	130	P	173.3	P	137.9	P	226.5	P	191.2	P
96087_at	206.3	A	174.2	A	180.2	A	217.6	A	232.1	A	223.5	A	282.2	M	254.8	A	221.9	M	243.7	M	242.2	M	264.6	M	267	P	329.5	P	243.8	P
96088_at	162.5	P	112.3	P	108.5	P	98.2	P	103	P	127.5	P	198.9	P	158.3	P	209.1	P	178.8	P	189.7	P	277.9	P	101.6	P	124.4	P	58.1	A
96089_at	14.8	A	6.1	A	14.6	A	5.9	A	11.2	A	5.8	A	41.3	A	36.7	A	47.9	A	52.7	A	37.7	A	69	A	65.5	A	48.4	A	46.2	A
96090_g_at	32.1	A	24.9	A	27.8	A	26.5	A	24.9	A	22.9	A	87.6	P	41.7	P	89.3	P	105.7	P	85.5	P	114.7	P	121.7	P	115.3	P	82.5	P
96091_at	6.7	A	5.8	A	4.3	A	2.4	A	4.9	A	4.8	A	9.2	A	7.3	A	5.3	A	13.9	A	4.9	A	26.1	A	5.8	A	8.5	A	13.5	A
96092_at	84.5	P	55.4	P	62.4	P	86.7	P	117	P	83.2	P	146	P	108.7	P	101.7	P	84.2	P	112.7	P	103.4	M	128.1	P	189.4	P	149.7	P
96093_at	89.1	A	67.8	A	63.3	A	78.3	A	62.3	A	52.9	A	134.7	A	113.4	A	60.6	A	146.6	P	119	A	141.3	M	135.8	P	186	P	138	P
96094_at	4.6	A	4.8	A	4.7	A	2.9	A	6.6	A	2.8	A	8.6	A	6.5	A	7	A	6.3	A	7.7	A	8.6	A	10.8	A	13.2	A	13.6	A
96095_i_at	11	A	7.8	A	11.8	A	9.6	A	13.2	A	11.9	A	29.6	P	12.6	M	35.1	P	27	P	19.5	A	34	P	23.9	P	32.3	P	12.9	A
96096_f_at	68.6	P	42.6	P	45.3	P	54.8	P	73.4	P	54.1	P	100.5	P	88.1	P	72	P	70.9	P	80	P	113.4	P	61.5	P	55.5	P	60.4	P
96097_at	33.9	A	27.2	A	23.9	A	29.3	A	32.4	A	29.9	A	44.8	A	36.2	A	41.1	A	49.2	A	47.1	A	63.3	A	50.1	A	65.4	A	65.6	A
96098_at	31.3	P	24.9	P	19.8	P	28.7	P	34.3	P	24.8	P	54.2	P	49.2	P	61.3	P	77.8	P	79	P	99.3	P	93.3	P	98.3	P	129.3	P
96099_at	134.6	P	106.8	P	112.8	P	62.9	A	79.5	M	62.6	M	242.8	P	194.6	P	254.6	P	184.4	P	210.8	P	277.1	P	207.5	P	239.9	P	200.7	P
96101_at	4.3	A	4.7	A	4.8	A	20.4	A	6.3	A	3.6	A	8.3	A	11.2	A	6.9	A	4.7	A	4.8	A	6.5	A	5.2	A	7.2	A	14.7	A
96102_i_at	125.4	P	93	P	113.1	P	118.9	P	123.7	P	94.1	P	204.8	P	161.4	P	177.4	P	161.1	P	123.5	P	159.4	P	129.1	P	168.1	P	156.8	P
96103_f_at	98.3	A	79.2	A	52.6	A	72.4	A	78.8	A	36.9	A	209.1	A	140.5	A	190.9	A	172.7	A	163.1	A	196.2	A	152.4	A	152.5	A	169.6	A
96104_at	54.5	P	33.5	P	49.5	P	40.5	P	40.3	A	43.3	A	169.2	P	102.9	P	251.8	P	297.2	P	260.7	P	316.8	P	384.3	P	425.6	P	390.6	P
96106_at	22.1	P	21.4	P	14.4	P	22.6	A	29	A	17.6	A	42	P	22.8	P	45.7	P	47.4	P	56.7	P	63.8	P	44.8	P	54.8	P	35.4	P
96109_at	4.7	A	4.8	A	4.9	A	5.3	A	5.6	A	4.9	A	7.5	A	5.9	A	5.8	A	6.2	A	5.7	A	7	A	5.8	A	6.4	A	5.5	A
96110_at	39.7	A	28.5	A	31	A	30.6	A	18.8	A	33.3	A	83.8	M	55.7	A	89.3	P	108.9	P	85.9	P	122.5	P	74.9	M	92.8	P	62	M
96112_at	52.6	P	42.1	P	39.8	P	30	P	42.4	P	44.8	P	134.2	P	110.1	P	139.7	P	195.5	P	176.2	P	231.9	P	155.2	P	194	P	186.3	P
96113_at	89.2	A	53.9	A	38.6	A	22.4	A	63.1	A	44.7	A	174.3	A	133.3	A	162.9	A	172.2	A	109.9	A	187.1	A	131.3	A	270.1	A	167	A
96114_at	50	A	27.3	A	21.2	A	30.1	A	41.6	A	41.8	A	29.5	A	34	A	51.9	A	21.6	A	37.6	A	26	A	34.4	A	19.6	A	32.7	A
96115_at	197	P	116.6	P	139	P	134	P	152	P	143.3	P	268.4	P	192.5	P	245.1	P	416.5	P	403.5	P	516.2	P	588.5	P	836.2	P	726.4	P
96116_at	2.1	A	0.7	A	1.2	A	1.7	A	2.8	A	8.9	A	3.3	A	3.6	A	1.8	A	2.9	A	1.8	A	9.3	A	2.5	A	1.8	A	2	A
96117_r_at	59.9	A	54.1	A	61.4	P	61.6	A	61.2	A	57.5	A	131	P	110.9	P	109.5	P	182	P	192.3	P	176.7	P	222.1	P	328.4	P	274.4	P
96118_at	103.6	A	78.2	A	51	A	87.9	A	112	A	90	A	129	A	77.1	A	76.8	A	98.9	A	122.9	A	135.6	A	65	A	89	A	35	A
96119_s_at	87.8	M	67.3	A	58.2	M	78.6	A	96.9	P	60.2	A	100.9	M	117	P	59.6	A	114.8	P	125.8	P	126.8	P	101.9	P	138.1	P	118.7	P
96120_at	212.8	P	143	P	147.6	P	134.6	P	162.3	P	154.3	P	340	P	271.3	P	274.6	P	421.7	P	395.1	P	431	P	320.2	P	482.3	P	407.8	P
96601_at	5	A	2.3	A	2.4	A	3	A	3.1	A	3.9	A	2.2	A	2.4	A	5.6	A	3.7	A	2.7	A	3.1	A	3.5	A	3.7	A	4.1	A
96602_g_at	39.9	A	14.6	A	24.4	A	33.7	A	32.7	A	6	A	31.1	A	25.2	A	44.1	A	49.4	A	38.3	A	54.4	A	114.9	P	147.2	P	88.4	P
96603_at	60.8	A	53.1	A	49.3	M	31.8	A	50.6	A	49.2	A	86.6	P	77.7	P	89.4	P	86.2	P	95.6	P	112.4	P	409.1	P	586.7	P	410.5	P
96604_at	4.4	A	5	A	16.6	A	5.1	A	4.8	A	3	A	14.7	A	17.4	A	23.5	A	43.7	P	26.4	A	61.8	M	50	P	57.9	A	47	P
96605_at	243.1	P	182.2	P	167.4	P	120.7	P	154.8	P	114.1	P	351	P	348.2	P	551.8	P	488.6	P	747	P	617	P	1957.4	P	2878.4	P	2423.2	P
96606_at	35	A	28.7	A	30.5	A	48.8	A	49.5	A	37.4	A	103.4	P	93.8	P	100.6	P	169.2	P	170.1	P	191.2	P	205.8	P	269.8	P	198.5	P
96607_at	136.3	A	116.1	P	112.9	P	111.6	A	142.4	M	101.7	A	203.3	P	202.6	P	133.5	P	211.5	P	186.3	P	241.9	P	360.7	P	471	P	340.8	P
96608_at	57	P	55.7	P	50.2	P	48.8	P	42.1	P	36.6	P	134.4	P	111.3	P	182	P	182.4	P	157.8	P	225.6	P	125.3	P	145.7	P	120.2	P
96609_at	110.6	P	120.2	P	137.3	P	72.2	P	73.1	P	115.2	P	229	P	157.1	P	200.9	P	317.7	P	215	P	316.1	P	239	P	241.8	P	202.2	P
96610_at	96.6	P	64.5	M	84.1	P	86.3	A	85.6	A	94.6	P	181.5	P	127.3	P	91	P	148.7	P	140.4	P	193.3	P	152.1	P	212.4	P	177.4	P
96611_at	68	P	56.5	P	49	P	49.4	M	45.3	P	54.2	P	132.5	P	123.5	P	168.8	P	186.8	P	209.5	P	321.1	P	403.4	P	468.4	P	595.1	P
96613_at	46.3	P	40.4	P	37.4	P	41.1	P	53.7	P	44.9	P	113.1	P	96.2	P	126.6	P	183	P	158.7	P	209.7	P	177.6	P	292.6	P	232.7	P
96614_at	94	P	91.8	P	74.6	P	81	P	83.1	P	72.1	P	163.3	P	131	P	201.9	P	180.4	P	175.3	P	205.8	P	206.8	P	215.2	P	192.9	P
96615_at	377.2	P	447.8	P	367.9	P	303.4	P	399.1	P	256	P	859.6	P	602.8	P	986.2	P	1010.9	P	936.9	P	1175.2	P	596.1	P	747.3	P	436.8	P
96616_at	51.2	P	41.9	P	60.7	P	40.9	P	49.1	P	50.9	P	159.6	P	120.4	P	102.7	P	192.9	P	179.9	P	229	P	164.2	P	182.6	P	181.1	P
96617_at	76.4	P	45.8	P	51.1	P	51.3	P	55.5	P	63.2	P	104.1	P	127.8	P	113.1	P	120.7	P	117.9	P	145.3	P	135.5	P	176.7	P	150.6	P
96618_at	70.9	A	72.1	A	64.9	A	47.9	A	59.4	A	52.6	A	128.3	A	93.3	A	117.9	M	102.5	P	117.3	P	148.3	P	102.3	P	165.3	P	128.8	P
96619_at	28.9	A	22.9	A	52.4	A	30.3	A	60.8	A	47.6	A	71.7	A	80.5	A	40.1	A	40.9	A	81.7	A	49.9	A	41.9	A	77	A	18.5	A
96620_at	69.2	A	61.7	A	70.9	A	81.2	A	54.9	A	73.7	A	80.1	A	96.2	A	101.4	A	74.9	A	64.2	A	135.5	A	75.5	A	82	A	69.2	A
96621_at	75.6	A	49.4	A	52.4	A	50.4	A	73.7	A	62.3	A	115.8	A	111.2	M	87.2	M	131.4	P	124.4	M	170.7	P	122.6	P	152.8	P	97.4	P
96623_at	46.1	P	16.7	A	31.5	P	29.6	P	35.9	P	42.4	P	100.9	P	57.8	P	123.5	P	114.1	P	125.9	P	106.8	P	133.7	P	125.6	P	120.7	P
96624_r_at	85.5	A	43.9	A	52.9	A	38.2	A	55.1	A	16.9	A	84.8	A	24.2	A	15.1	A	48.6	A	53.2	A	27.3	A	18.9	A	29.1	A	18.6	A
96625_at	50.5	A	29.6	A	37.6	A	34.2	A	51.9	A	43.3	A	48.1	A	46.2	A	30.3	A	40.5	A	29.5	A	50.6	A	50.1	M	67.2	A	48.9	A
96626_at	72.4	P	42.7	P	58.5	P	52	P	58.8	P	60.2	P	120.3	P	110.9	P	136.6	P	179.2	P	126.7	P	193.2	P	132.3	P	149.1	P	137	P
96627_at	35.4	A	33.7	M	45.5	A	20.1	A	38.4	M	33.9	A	96.6	P	67	P	69.7	P	105.2	P	93.1	P	126.4	P	117.5	P	155.5	P	120.1	P
96628_at	22.6	P	27.7	P	25.8	P	24.5	P	23	P	19.3	P	42.6	P	45	P	53.4	P	63.3	P	54.1	P	71.7	P	61.9	P	70	P	75	P
96629_at	44.6	P	22.7	A	32	A	32	A	47.9	A	31.7	A	94.7	P	61	P	64.6	P	96.1	P	91.1	P	123.6	P	117.9	P	221.1	P	205.5	P
96630_at	1	A	3.9	A	1.4	A	1.4	A	3.7	A	1.3	A	3.3	A	3	A	1.9	A	2.2	A	2.5	A	3.2	A	1.2	A	2.1	A	2.1	A
96632_at	265.2	P	150	P	196.3	P	197.3	P	241.2	P	141.5	P	472.2	P	437.5	P	477.7	P	548.5	P	491.5	P	725.2	P	926.2	P	1318.9	P	1186.7	P
96633_s_at	88.5	P	88.9	P	72.3	P	63.5	P	81.5	P	64.2	P	213.1	P	218.2	P	230.7	P	268.4	P	223.6	P	298.6	P	267.5	P	447	P	434.8	P
96634_at	58.3	P	39.4	P	69.2	P	52.8	P	80.5	P	53.8	P	91.5	P	72.9	P	87	P	170.4	P	145	P	163.3	P	697.2	P	993	P	1432.7	P
96635_at	59.7	P	37.2	P	49.1	P	30.7	A	46.2	A	48	P	90.3	P	62.6	P	70.6	P	68.5	P	53.7	P	107.1	P	58.1	P	60.3	P	64.1	P
96636_at	90.8	P	70.3	P	87.8	P	89.1	P	107.2	P	86.9	P	192	P	149.8	P	260.8	P	308.7	P	294.1	P	389.4	P	284.3	P	335.3	P	291.4	P
96637_at	115.3	A	86.8	M	81.6	P	90.2	M	94.2	M	87.6	A	141.4	P	143.1	P	108.9	P	184	P	149.1	P	207.1	P	155	P	209.2	P	130.7	P
96638_at	13.8	A	3.3	A	8.4	A	6.6	A	1.3	A	3.7	A	15.4	A	5.1	A	7.7	A	2.6	A	6.3	A	14.3	A	15.2	A	8.3	A	2.7	A
96639_at	8.7	A	3.5	A	1	A	3.6	A	7.2	A	2.5	A	7.6	A	3.6	A	5.8	A	1	A	2	A	1.1	A	1.3	A	0.7	A	1	A
96640_at	282.6	P	271.5	P	202.6	P	238.7	P	238.8	P	191.3	P	468.5	P	278.2	P	444.8	P	449.1	P	481.3	P	505.1	P	254.1	P	367.3	P	321.1	P
96641_at	79.2	A	59.3	A	64.7	A	63.8	A	56.5	A	70.5	A	148.4	P	83.3	A	130.9	P	158.3	P	150.4	P	220.9	P	129.2	P	182.1	P	164.7	P
96643_at	692.8	P	667.3	P	637.3	P	550	P	493.1	P	386.2	P	1524.1	P	1149.6	P	1397.9	P	2125.3	P	2254.4	P	2542.8	P	1419.9	P	1933.5	P	1552.2	P
96644_at	1.9	A	0.4	A	2.3	A	1.5	A	1.5	A	2.9	A	4.5	A	2.7	A	1	A	1.8	A	1.5	A	1.2	A	1.4	A	1.6	A	1.4	A
96646_at	24.7	A	11.1	A	21.3	A	25.6	A	25.7	A	27.4	A	44.6	A	42.5	A	38.8	A	32.5	A	37.3	A	35.3	A	47.9	A	43.1	A	40.6	A
96647_at	61.8	M	43.5	A	47	A	56.9	A	51.5	A	45	A	116.3	P	87.5	P	108.3	P	116.8	P	122	P	168.5	P	113.1	P	147.3	P	142.2	P
96648_at	50.8	A	29.4	A	43.6	A	14	A	13.2	A	25.4	A	89.3	A	75	A	231.9	P	109.3	A	109.1	A	103.3	A	128.8	A	178.8	A	115.2	A
96649_at	34.1	P	40.6	P	38.3	P	37	P	36.5	P	25.9	P	72.7	P	67.8	P	78.8	P	63.4	P	55.5	P	88.3	P	72.2	P	100.9	P	101.1	P
96650_at	74.9	P	53.8	P	50	P	55.4	P	62.6	P	55.7	P	70.8	P	83.1	P	141.6	P	97.1	P	113.3	P	125.3	P	64.2	P	106.5	P	78.4	P
96651_at	34.1	A	22.2	P	32.1	P	26.4	A	17.3	A	24.1	P	48.7	P	28.5	P	44.9	P	70.7	P	47.8	P	87.3	P	50.4	P	56.9	P	31.6	P
96652_at	89.4	A	78.7	A	81.6	A	56.7	A	80.3	A	67.4	A	151.6	P	163.6	P	178.4	P	183.3	P	191.5	P	240.2	P	145.1	P	220.3	P	158.1	P
96653_at	265.4	P	165.3	P	225.1	P	173.8	P	174.6	P	175.2	P	589.8	P	488.8	P	532.9	P	778.9	P	805.8	P	986.9	P	2053.7	P	2843.7	P	2620.6	P
96654_at	25.3	A	13.5	A	19.7	A	13.5	A	19.8	A	18.8	A	35.9	A	27.4	A	34.4	A	32.4	P	23.1	A	47.9	P	19.8	A	28.9	M	17.7	A
96655_g_at	129.1	A	98.3	P	89.1	M	92.6	A	107.1	A	90.2	A	158.9	P	104.5	A	121.3	P	127	P	118.5	P	142.7	P	106.5	P	140.2	P	102.8	P
96656_at	65.9	P	59.8	P	66.2	P	43.5	P	59.3	P	62.5	P	126.1	P	86.6	P	105.2	P	125	P	110.3	P	121.9	P	112.2	P	144.2	P	95.2	P
96657_at	100.5	P	130.2	P	88.9	P	95.1	P	85.2	A	99.7	P	292.1	P	71.5	P	325.5	P	445	P	413.7	P	419.9	P	1640.6	P	1878.7	P	1450.9	P
96658_at	111.8	P	95.2	P	103.4	P	89.3	P	79.5	P	98.5	P	168.7	P	157.4	P	179.5	P	202.8	P	182	P	210.4	P	241.1	P	348.3	P	331.1	P
96661_at	43.7	P	21.5	P	41	P	30.5	P	27.5	P	37.8	P	108	P	85.8	P	91.7	P	132.6	P	114.5	P	165.5	P	111.8	P	122.1	P	127.8	P
96662_at	145.3	P	160.4	P	182.5	P	141.4	P	206.7	P	90.4	P	354.9	P	248.9	P	281.8	P	333.3	P	328.4	P	325.5	P	143.2	P	148.7	P	154.5	P
96663_at	8.8	A	19.6	M	7.8	A	14.6	A	10.6	A	5.5	A	24.2	A	13.6	A	26.6	P	28.6	M	26.6	A	36	P	3.4	A	22.9	A	15.3	A
96664_at	130.7	P	116.2	P	134.9	P	113.5	P	129	P	113.8	P	220.8	P	159	P	125.6	P	180.2	P	153.2	P	239.7	P	214.5	P	281.1	P	170.9	P
96665_at	99.4	A	125.7	P	87.7	A	89.8	P	113.9	P	115.7	P	240.9	P	193.7	P	154.7	P	124	P	159.2	P	145.2	P	89.7	P	127.1	P	125.5	P
96666_at	22.9	P	17.7	A	26.2	P	21.2	A	20.2	A	21.8	P	50.6	P	40.4	P	38.7	P	92.1	P	60.8	P	75.1	P	55.2	P	59.4	P	56.6	P
96667_at	54.9	P	54.4	P	51.5	P	48.8	P	54	P	40.9	P	136.4	P	106.2	P	131.5	P	169.4	P	162.1	P	191.1	P	116.8	P	167	P	113.7	P
96668_at	245.9	P	205.9	P	186.2	P	177.2	P	213.3	P	213.3	P	266.6	P	300.7	P	214.8	P	228.7	P	217.8	P	236.2	P	278.3	P	421.8	P	333.9	P
96669_at	85.8	A	53.2	A	80.8	P	46.4	A	49.2	A	56.8	A	145.4	P	115.2	P	122	P	200.1	P	167.8	P	205.5	P	142.1	P	211.2	P	110.8	P
96670_at	33.7	A	39	P	34	P	18.4	A	32.6	A	31.6	P	63.3	P	53.5	P	69.4	P	114.2	P	94.2	P	97.5	P	91.8	P	121.3	P	68.3	P
96672_at	70.7	P	48	P	62.6	P	69	P	58.7	P	47.1	P	89.8	P	79.6	P	84.6	P	95.3	P	104.1	P	107.7	P	84.3	P	95.7	P	85.5	P
96674_at	70.2	P	50.9	P	78.8	P	66.1	P	63.2	P	53.3	P	114.2	P	98	P	99.9	P	97.2	P	90.8	P	116.2	P	101.2	P	139	P	103.5	P
96675_at	151.3	P	100.7	P	135.7	P	166	P	126.6	P	129.9	P	273.8	P	195.9	P	272.6	P	283.5	P	282.5	P	386.1	P	323.4	P	372.6	P	339.3	P
96676_at	96.5	A	63.7	M	71.6	A	80.7	A	85.7	A	71	A	103.9	P	87.6	A	128.8	P	134	P	130.6	P	156.3	P	137.3	P	176.8	P	180.6	P
96677_at	101.8	P	58.3	P	69.4	P	76.6	A	99	P	65.1	M	107	P	139.7	P	153.1	P	133.1	P	110	P	170.4	P	87.7	P	223.8	P	185.1	P
96678_at	6.8	A	7.9	A	28.9	A	15.1	A	6.5	A	21.1	A	71.6	A	69.4	A	63	M	110.7	P	98.4	P	154.6	P	149.5	P	182	P	166.8	P
96679_at	15	P	12.5	M	18.4	P	31.9	P	28.5	P	21.3	P	67.5	P	35.7	P	50.9	P	42.4	P	37.1	P	37.1	P	29.7	P	52.9	P	51.6	P
96680_at	39.9	P	59.2	P	42.1	P	31.4	P	44.2	P	51.5	P	102.5	P	76	P	54.2	P	155.5	P	161.2	P	189.2	P	104.7	P	106.7	P	72	P
96682_at	10.6	A	5.4	A	7.5	A	7.8	A	10.1	A	6.7	A	10	A	9.3	A	27.6	A	43.5	A	36.6	A	41.5	A	35.2	A	34.7	A	37.6	A
96684_at	45.1	M	48.5	A	52.1	M	37.1	A	49.6	A	29.1	A	121.5	P	63.6	P	129.6	P	171.5	P	138.5	P	195.1	P	123	P	119.4	P	116.9	P
96685_at	43	A	5.5	A	28.4	A	27.8	A	45.2	A	35.3	A	43.1	A	25.4	A	17.9	A	5.7	A	19.6	A	18.5	A	5.6	A	14.3	A	16.6	A
96686_i_at	147.1	P	136.4	P	126.3	P	74.4	P	53.1	P	100.2	P	217.8	P	221.3	P	206.6	P	253.3	P	258	P	301.4	P	458.4	P	508.1	P	395.2	P
96687_f_at	115.4	P	77.8	P	78.5	P	66.6	P	73.8	P	77.5	P	115.9	P	149.8	P	157.5	P	161.8	P	190.5	P	216.4	P	276	P	337.5	P	275.8	P
96688_at	12	P	16.1	P	19	P	24.7	P	18.8	P	17.6	P	38.1	P	37.6	P	53.7	P	45.6	P	39.5	P	57	P	47.3	P	51.4	P	54.7	P
96691_at	85.8	A	56.6	A	61.4	A	69.3	A	55.8	A	62	A	127.9	M	103.9	A	123.8	P	121.5	P	112	P	158.1	P	100.7	P	138.5	P	108.6	P
96692_at	59.1	A	43.3	P	49.6	P	45.9	A	37.3	A	66.4	A	57.6	P	75.1	P	61.8	P	62.3	P	66.6	P	102.1	P	54.3	P	60	M	67.8	P
96693_at	84.3	A	61	A	67.1	M	67.7	A	86.4	A	62.9	A	168.2	P	99.8	P	139.4	P	208.1	P	165.3	P	303	P	223.4	P	307.3	P	253.2	P
96694_at	25.1	A	9.6	A	18.3	A	5.9	A	10.8	A	17.4	A	24.8	A	12.2	A	13.6	A	8.8	A	22.4	A	13.3	A	19.3	A	15.6	A	17.6	A
96695_at	24.7	A	13.6	A	21.7	A	14.8	A	13	A	19.3	A	23.6	A	18.7	A	39.6	P	33.7	P	38.8	P	53.3	P	48.9	P	63.8	P	59	P
96696_at	68.9	P	63	P	72.2	P	61.1	P	68.3	P	70	P	204.6	P	156.9	P	200.7	P	237.2	P	214.1	P	216.4	P	202.3	P	268.9	P	251.3	P
96698_at	88.7	A	78.6	A	91.1	A	74.6	A	94	A	41.5	A	183	P	83.6	A	111.1	P	187.2	P	77.9	A	225.1	P	91.1	P	122.6	P	80.3	P
96699_at	1304.1	P	1017.8	P	958.3	P	931.3	P	1035.5	P	1011.7	P	2461	P	2000.9	P	2078.9	P	2492.6	P	2234.4	P	2984.6	P	1622.7	P	2212.6	P	1777.3	P
96700_r_at	24.3	P	12.5	P	24.7	P	14	P	16.7	P	10.7	A	21.3	P	15.1	P	14.1	P	20.6	P	21.7	P	27.4	P	16.9	M	28.7	P	16.4	P
96701_at	118.6	P	91.6	P	120.8	P	94.1	P	93.4	P	99	P	183.9	P	184.5	P	151.1	P	280.7	P	177.3	P	346.1	P	193.7	P	332.5	P	298.5	P
96703_at	241	P	196	P	214.6	P	232	P	250.4	P	201.3	P	407.3	P	393.8	P	424.4	P	409.4	P	395.4	P	517.8	P	440.1	P	604.9	P	485.3	P
96704_at	17.3	A	15.2	A	14.4	A	22	A	8.5	A	26.7	A	22.8	A	41.4	A	14.1	A	67.8	A	32.4	A	78.2	A	127.3	P	169.6	P	203.3	P
96707_at	97.3	P	82.8	P	64.6	P	58.9	P	84.7	P	87.1	P	157.7	P	148.9	P	90	P	139.8	P	130.7	P	197.1	P	117.2	P	155.2	P	114.9	P
96708_at	128	P	106.4	P	134.4	P	71.9	P	107.9	P	90.6	P	257.7	P	290	P	274.3	P	428.4	P	386.7	P	470.2	P	335.9	P	439.9	P	385.6	P
96709_at	24.3	A	6.9	A	24.3	A	15.4	A	10	A	21.2	A	45	A	35.3	A	37.3	A	72.5	P	77.6	P	93.1	P	392.2	P	615	P	569.7	P
96710_at	339.1	P	239.8	P	263.6	P	234.7	P	226.2	P	282.2	P	715.6	P	555.2	P	576.1	P	730.5	P	707.6	P	918.7	P	450.9	P	640.6	P	391.7	P
96711_at	92.3	M	63.2	P	65.5	P	99	A	88.1	A	98.3	M	135.5	P	108.4	P	107.8	P	148.6	P	131.3	P	200.6	P	126.5	P	192.4	P	125.5	P
96712_at	176.9	A	104	A	106.3	A	143.5	A	136.2	A	111	A	230.5	P	220	P	205.6	P	221.6	P	198.9	P	238.9	P	191.1	P	211	P	137.8	P
96713_at	6.5	A	12.1	A	11.3	A	10.7	A	6.5	A	7.9	A	14.2	A	12.2	A	18.9	P	14.8	A	17.2	A	17.3	P	25.7	P	31.5	P	18.7	P
96716_at	131.8	P	117.2	P	116.9	P	76.8	P	103.5	P	81.2	P	212.9	P	152.9	P	415.2	P	348	P	325.1	P	368.9	P	302.3	P	384.8	P	289.9	P
96717_at	97.2	A	79.1	A	83	A	72.1	A	72.3	A	86.3	A	182	A	152.4	A	176.8	A	185	A	166.8	A	245.5	A	144.8	A	176.1	A	155	A
96718_at	185.4	P	139.6	P	130.5	P	123.5	P	136	P	108.9	P	311.3	P	262.2	P	298.4	P	427.2	P	363.8	P	485.8	P	339.2	P	363.4	P	328.4	P
96719_i_at	528.2	A	411.3	A	679.5	A	578.9	A	568.4	A	425.7	A	619.1	A	559.5	A	417.1	A	474.5	A	361.4	A	386.7	A	359.1	A	498.6	A	392.6	A
96720_f_at	9.9	A	11.5	A	7.1	A	5.3	A	16.1	A	16.2	A	4.6	A	2.5	A	7.3	A	6.5	A	5.8	A	8.9	A	11.1	A	19.7	A	5.3	A
97199_at	45.2	P	40.4	P	38.6	P	50.5	P	40.2	P	34.5	P	78.8	P	70.5	P	100.1	P	99.9	P	113	P	168.6	P	104.4	P	141.3	P	123.6	P
97200_f_at	238.7	P	164.9	P	203	P	156.9	P	155.9	P	209.8	P	548.3	P	438.6	P	533.4	P	822.9	P	707.2	P	958.5	P	446.1	P	595.5	P	493.9	P
97201_s_at	176.6	P	153.5	P	152.4	P	124.6	P	151.5	P	159.8	P	287.8	P	270.8	P	279.8	P	337.2	P	299.6	P	412.4	P	286.1	P	414	P	317	P
97203_at	182.9	P	149.4	P	132.8	P	117.4	P	109.5	P	80.4	P	475	P	343.9	P	332.5	P	694.8	P	513.1	P	576.6	P	465.9	P	652.8	P	428.8	P
97204_s_at	25.1	A	21.9	A	22.8	A	13.9	A	3.4	A	17.3	A	34.9	A	34.2	A	36.8	A	73.2	A	43.7	A	100.4	P	43.3	P	75.2	M	55.5	A
97205_at	137.6	P	84.1	P	69.5	P	82.9	P	70.3	P	64.4	P	171.7	P	138.9	P	186	P	193	P	184	P	256.5	P	232	P	204.2	P	244.3	P
97206_at	19.4	A	19.2	A	30.7	A	19.6	A	9.5	A	5.1	A	48.1	A	48.3	A	39.6	A	93	P	67.5	P	84.9	P	123.1	P	171.9	P	127.1	P
97207_f_at	54.3	P	40.2	P	46.7	P	41.5	P	44	P	44.9	P	97.6	P	99.2	P	36.6	P	145.7	P	134.6	P	149.7	P	145.5	P	167.4	P	168	P
97208_at	6.5	A	6.6	A	7.9	A	5	A	5.8	A	8.2	A	18	A	12.1	A	13.7	A	78.2	A	33.4	A	85.2	A	20.1	A	21.5	A	15.4	A
97210_at	79.9	A	90.5	A	68.1	A	93.9	A	106.4	A	79.4	A	171.6	A	153.4	A	91.1	A	172.6	M	163.4	A	196.2	A	169.8	A	230.5	P	177.1	P
97211_at	64.2	P	63.8	P	66.8	P	49.5	P	68.9	P	44.8	P	174.7	P	120.3	P	141.1	P	160.4	P	155.3	P	189.9	P	162.8	P	188.9	P	142.4	P
97213_at	1.6	A	1.2	A	1.1	A	1.4	A	1.7	A	1.4	A	2.2	A	2.7	A	2.4	A	5.7	A	3.3	A	3.5	A	2.8	A	5.8	A	9.8	A
97216_at	15.7	A	3.8	A	4.5	A	17.3	A	9.5	A	13	A	3.8	A	21.1	A	13.7	A	4.4	A	4.9	A	3.3	A	3.5	A	8.1	A	13.8	A
97217_at	282.5	P	250.2	P	253	P	236.5	P	252.7	P	215.9	P	544.5	P	394.3	P	511.2	P	605.7	P	584	P	808.2	P	653.9	P	872.3	P	593.7	P
97220_at	28	M	22.8	A	27.4	A	42.5	A	43.6	A	29.3	A	89.7	A	56.2	P	68.5	M	79.7	P	77.5	P	132.1	P	62.1	A	83.3	P	72.3	P
97222_at	359.9	P	327.5	P	255.2	P	291	P	322.9	P	315.3	P	458.6	P	328.5	P	410.5	P	431.3	P	424.8	P	414.8	P	347.9	P	370.5	P	264.6	P
97224_at	265.4	P	177.4	P	201.1	P	225.4	P	237.3	P	195.6	P	307.8	P	236	P	226.4	P	224.6	P	230.1	P	237.8	P	156.3	P	222.8	P	174.8	P
97226_at	55.4	M	58	P	42.4	P	59.1	P	53.3	M	46.4	A	105.6	P	98.4	P	150.4	P	138.7	P	146.9	P	184.5	P	169.8	P	135.2	P	121.1	P
97227_at	12.2	A	4.2	A	10.5	A	3.5	A	5.3	A	14.1	A	43.1	A	27.6	A	78.9	P	66.5	P	51.6	P	82	P	53.3	P	62.2	P	62.8	P
97228_at	77.6	A	70.4	A	106.4	A	18.8	A	44.8	A	54.7	A	185	A	150.2	A	94.8	A	177.2	A	154.4	A	239.1	M	121	A	127.7	A	88.8	A
97229_at	265	P	208.5	P	246.4	P	170.1	P	179.2	P	236.1	P	625.9	P	269.6	P	607.3	P	610.7	P	583.8	P	718.5	P	285.1	P	357.6	P	226	P
97232_at	24.2	A	4.1	A	5	A	8.3	A	7.3	A	23.7	A	4.6	A	5.7	A	3.6	A	3.1	A	20.2	A	8.2	A	4	A	14.2	A	11.5	A
97234_at	55.8	A	53.6	A	32	M	64.4	A	58.8	A	39.4	A	70.5	A	88.2	A	49.7	A	69.5	A	54	A	103.6	A	50.9	A	60.3	A	43.6	A
97235_f_at	4.9	A	0.8	A	0.5	A	1.3	A	0.9	A	5.9	A	4.2	A	0.4	A	4.4	A	0.3	A	3.9	A	3.9	A	35	P	50.6	P	79.5	P
97236_r_at	4.8	A	5.7	A	5.1	A	6.4	A	7.3	A	8.3	A	10.1	A	7.2	A	4.4	A	6.1	A	24.8	A	20.1	A	11.7	A	7.5	A	6.6	A
97237_at	37.8	P	27.6	P	29.3	P	39.3	M	28.9	P	25.2	M	53.7	P	36.3	P	46.2	P	70.8	P	69.1	P	87	P	75.6	P	74.2	P	116.6	P
97238_at	0.6	A	0.6	A	1.5	A	1	A	1.1	A	1.3	A	0.4	A	2.2	A	6.3	A	1.5	A	2.2	A	1.8	A	6.9	A	23.6	P	6.6	A
97239_at	5.2	A	13.5	A	2.7	A	4	A	11.6	A	13.4	A	10.9	A	15.2	A	1.8	A	10.5	A	19.5	A	3.5	A	7.9	A	23.6	A	12.5	A
97240_g_at	179.1	P	167.6	P	147.9	P	117.8	P	129.5	P	137.6	P	317.8	P	288.4	P	350.2	P	430.4	P	404.4	P	553.1	P	385.4	P	445.2	P	367.1	P
97241_at	41.1	P	37.9	P	39.8	P	26.8	P	60.1	P	26.6	M	106.9	P	83.7	P	195.9	P	202.4	P	234	P	310.8	P	131.8	P	254.9	P	171	P
97242_at	119.6	A	111.1	P	93.7	P	96.6	A	100.2	A	94.4	A	209.1	P	174.2	P	183.3	P	218.3	P	215.8	P	305.4	P	332.3	P	403.8	P	579.3	P
97243_at	60.4	A	64.3	A	71	M	58.7	A	42.5	A	43.2	A	156.9	A	122.2	M	130.9	P	195	P	165.6	P	180.7	P	218.2	P	472.1	P	332.3	P
97247_at	104.7	P	59.6	P	90.5	P	62.3	P	80.2	M	75	P	158.8	P	116.2	P	202.4	P	210.6	P	101.6	P	184.1	P	186.9	P	218.4	P	173.6	P
97248_at	57.7	P	45.3	P	53.8	P	37.6	A	50.8	A	61.6	P	141.3	P	181	P	150.5	P	243.2	P	200	P	278	P	431.8	P	563.1	P	640.2	P
97249_at	51.9	A	64.7	A	38.1	A	30.5	A	51.8	A	57.2	A	117.5	A	58.7	A	91.5	A	144.3	M	118.2	A	188.3	A	183.8	A	201.4	P	178.4	P
97250_at	523.8	P	473.1	P	461.3	P	375.8	P	381.8	P	388.3	P	745.2	P	684.9	P	732.1	P	732.1	P	755.6	P	901.6	P	891.7	P	1071.4	P	814.9	P
97251_at	19.9	A	17.6	A	7.4	A	10.3	A	17.2	A	15.5	A	34.7	A	18.4	A	26.7	M	24.9	P	27.5	A	44.6	P	16.8	A	33.6	P	40.8	P
97252_at	17.3	A	10.8	A	9.6	A	7.5	A	11.7	A	11.1	A	27.9	A	32.5	A	42.3	A	94	A	56.4	A	44.9	A	88.5	A	90.1	A	104.9	A
97253_at	24.1	A	6.9	A	29.6	P	19.1	A	20	A	24.9	A	53.2	P	11.9	A	49.8	P	44	P	45	P	70.1	P	48	P	59.6	P	37.2	P
97254_at	76.8	P	60.4	P	69.9	P	60.3	P	43.6	P	76.2	P	148.4	P	123.7	P	119.8	P	132.3	P	125.2	P	189.8	P	147.6	P	180.1	P	139.8	P
97255_at	54	P	41.7	P	49.7	P	46.6	P	48.7	P	33.6	P	112.8	P	89.2	P	92.9	P	126.9	P	102.7	P	97.2	P	133.3	P	143.5	P	112.9	P
97256_at	22.9	A	23.7	A	6.8	A	20.2	A	17.2	A	26.2	A	14.5	A	25.8	A	27	A	5	A	23.2	A	23.5	A	11	A	17.5	A	7	A
97257_at	15.1	A	2.6	A	19	A	2.7	A	5.1	A	9.5	A	23	A	21.7	A	34.1	A	33.8	A	27	A	31	A	21.3	A	30.4	A	26.5	A
97258_at	1.7	A	0.7	A	0.9	A	1.7	A	1	A	6.6	A	1.6	A	1.3	A	1.4	A	2.9	A	1.4	A	4.4	A	5.5	A	2.4	A	0.8	A
97259_at	21.1	A	16.4	A	11.7	A	18	P	6.4	A	18.7	P	40	P	33.4	P	32.7	P	43.7	P	28.8	P	61.1	P	40.8	P	46.9	P	62.6	P
97260_at	50.9	A	57.8	A	52.1	A	60	A	59.4	A	53.3	A	106.2	A	90.9	A	96.7	A	122.8	A	108	A	145.5	M	83.7	A	115.1	A	110.6	A
97261_at	453.5	P	309.8	P	320.2	P	350.6	P	375.5	P	417.5	P	721.8	P	531.8	P	358.3	P	469.4	P	407.2	P	662	P	430.1	P	508	P	399.8	P
97262_at	287	P	179.4	P	212.1	P	256.6	P	265.7	P	247.7	P	558.5	P	438.4	P	427	P	557.3	P	552.3	P	603.4	P	510.4	P	662	P	507.5	P
97263_s_at	250.6	M	205.4	P	170.5	P	263.3	P	359.6	P	221.1	P	573.6	P	435.4	P	380.8	P	494.7	P	478.7	P	581.9	P	426	P	806.5	P	564.5	P
97264_r_at	14.9	A	15.8	A	13.5	A	19.7	A	16.7	A	8	A	26.5	A	21.2	A	19	A	28.2	A	30.7	A	30.6	A	15.5	A	37.4	A	32.3	A
97265_at	10.6	A	11.4	A	14.4	A	12.8	A	13.8	A	11.7	A	33	A	42.1	A	36.8	A	128.2	A	114.4	A	139.8	A	129	A	191.2	A	140.2	A
97267_at	40.5	A	9.4	A	24	A	15.7	A	20.4	A	21.7	A	67.8	A	20.7	A	16.1	A	68.8	A	29.1	A	26	A	86.2	A	73.7	A	80.1	A
97268_i_at	275.8	P	267.9	P	250.3	P	227.7	P	243.8	P	225.3	P	473.1	P	416.8	P	401.5	P	572.1	P	521.7	P	522.5	P	472.5	P	811	P	700	P
97269_f_at	178.9	P	142.6	P	141.6	P	123	P	133.5	P	180	P	315.4	P	272.9	P	298.6	P	413.2	P	353.8	P	379.2	P	353.1	P	400.9	P	355.4	P
97270_at	20.6	A	14.7	A	12.9	A	16.7	A	21.3	A	15.2	A	24.5	A	39.5	A	53.9	A	59.8	A	17.4	A	19.9	A	50.8	A	24.4	A	69	A
97271_at	53.8	M	35.5	A	34.7	A	41.7	A	34.2	A	34.8	A	70.2	P	71.2	P	91.7	A	89.9	P	94.6	P	117.5	P	99.6	P	159.2	P	112.4	P
97272_at	107.5	P	78.4	P	101.3	P	81	M	94.1	M	85.7	P	189.9	P	202.1	P	201.1	P	401	P	269.7	P	260.9	P	161.6	P	163.9	P	165.1	P
97273_at	80.8	P	89.7	P	81.5	P	58.4	A	56.2	A	38.9	A	79.2	P	129.1	P	115.7	P	108.4	P	82	P	146.8	P	133.4	P	166.2	P	163.7	P
97274_at	56.5	P	45.2	P	52.4	P	41	P	58.8	P	37.9	P	118.3	P	137.4	P	148.4	P	131.5	P	93.3	P	149.3	P	116.9	P	169.3	P	152.8	P
97276_at	6.5	A	6.5	A	5.9	A	5.1	A	5	A	5	A	11.1	A	9.6	A	25.8	A	35.3	A	26.6	A	14.1	A	40	A	26	A	44.2	A
97277_at	44.8	P	21.1	P	34.4	P	17.1	P	16.9	A	28.5	P	58.5	P	48	P	53.7	P	59.5	P	38.5	P	95.4	P	49.4	P	68.1	P	58.5	P
97278_at	5.7	A	10	A	11.6	A	15.4	A	23	A	7	A	11.9	A	10.2	A	9.4	A	6.4	A	22.9	A	10.5	A	7	A	9.2	A	8	A
97279_at	95.5	P	97.3	P	108.4	P	130.5	P	133	P	90.7	P	176.8	P	192.8	P	209	P	237.2	P	205.3	P	262.4	P	123.6	P	148.8	P	171.9	P
97281_at	36.2	P	36.3	P	21.9	M	40.1	M	21.9	A	20	A	39.7	A	41	P	33.7	P	29.7	A	17.4	A	31.3	A	16.9	A	8.6	A	15.4	A
97282_at	39.5	A	10.5	A	28.9	A	21.1	A	32.1	A	17.4	A	26.3	A	35.5	A	41.7	A	86.5	A	45	A	84.9	A	207.8	P	221.3	P	140.9	M
97283_at	6.7	A	1.8	A	9.7	A	6	A	2	A	4.4	A	1.9	A	2.9	A	3.8	A	2.8	A	10.2	A	14.9	A	2.2	A	2.9	A	4.5	A
97284_at	89.4	A	78.6	A	68.2	A	93.1	A	91.5	A	92.2	A	154	P	133.9	P	111.3	P	143.8	P	165.1	P	176.6	P	161.4	P	200.2	P	167.5	P
97285_f_at	43.9	P	41.2	P	36.1	P	46.7	A	23.4	A	29.8	M	70.2	P	53.1	P	65.3	P	83.8	P	74	P	91.5	P	69	P	43.7	P	42.7	P
97287_at	4.2	A	1.9	A	1.8	A	2.6	A	2.8	A	1.7	A	2.7	A	2.1	A	2.5	A	3.5	A	4.1	A	4.6	A	1.3	A	3.2	A	2.1	A
97288_at	2.2	A	0.9	A	0.9	A	2.4	A	1.2	A	4.6	A	2.3	A	3.2	A	2	A	1.3	A	2	A	1.1	A	1.7	A	1.3	A	7.5	A
97292_at	240.6	P	174.9	P	158	P	176.8	P	215.7	P	139.7	P	304	P	274	P	265.1	P	284.2	P	245.1	P	344	P	391.6	P	486.2	P	457.8	P
97293_at	26.8	A	31.3	A	32.1	A	20.7	A	25.6	A	23.6	A	43.8	A	57	A	59.5	A	67.5	A	65.5	A	64.5	A	46.1	A	74.9	A	67.8	A
97295_at	36.9	A	30.7	A	35.2	A	33.8	A	22.7	A	18.3	A	58.4	A	65	A	56.9	A	56.9	A	58.4	A	50.5	A	29.7	A	117	P	97.1	P
97296_at	32	A	27.1	A	24.9	P	22.1	A	32.9	A	22.6	A	63.5	P	39.9	A	50.5	P	75.5	P	67.7	P	83.3	P	59.2	P	73.5	P	57.3	P
97297_at	128.2	A	81.1	A	117.1	M	72.8	A	84.6	A	87.3	A	286.4	P	240	P	241.9	P	361.5	P	347.5	P	493	P	438.5	P	453.2	P	345.1	P
97300_at	2.9	A	2.5	A	1.3	A	8.4	A	1.5	A	3.7	A	2.6	A	3.4	A	3.3	A	2.6	A	2.7	A	2.9	A	5.7	A	6.9	A	1.1	A
97301_at	214.9	P	226.1	P	239.3	P	164.5	P	190.9	P	172.9	P	482.5	P	363.3	P	494.8	P	469.1	P	440.3	P	666.2	P	424.6	P	545.1	P	438.2	P
97302_at	63	P	63.1	P	71.5	P	46.2	P	44.8	P	69	P	146.9	P	91.7	P	104.7	P	138.2	P	112	P	171.4	P	127.8	P	181.9	P	203.9	P
97304_at	196.2	P	102.7	P	142.2	P	106.6	P	151.8	P	112.3	P	287.9	P	207.3	P	130.7	P	139.7	P	166.5	P	162.4	P	138.5	P	202.1	P	154.2	P
97305_at	98.6	P	65.2	P	57	P	58.1	A	57	A	59.7	P	107.6	P	81.4	P	79.4	P	95.5	P	94.1	P	109.5	P	73.6	P	88.5	P	64.3	P
97307_f_at	345.6	P	299.8	P	268	P	232.6	P	230.2	P	291.3	P	909.2	P	624.3	P	948.3	P	1193.4	P	1153.3	P	1554.8	P	1099.4	P	1309	P	1062.9	P
97308_at	60.1	A	45.7	A	33	A	37.8	A	25.1	A	48.3	A	99.2	A	73.7	A	95.7	A	103.1	M	88.3	P	140.1	P	109.8	M	114.4	A	99.3	A
97309_at	82.2	P	57.3	P	66.6	P	74.4	P	72.1	P	57	P	200.1	P	143.1	P	164	P	372.7	P	291.9	P	424.6	P	176.9	P	264.8	P	201.5	P
97310_at	29.9	A	29.4	A	13.2	A	28.6	A	20.7	A	23.9	A	114.7	P	69	P	82	P	164.5	P	127.4	P	191.2	P	88.8	P	76.7	P	76.9	P
97311_at	354.3	P	275.1	P	244.9	P	236.7	P	265	P	209.6	P	576.3	P	452.8	P	613.4	P	644.7	P	708.7	P	831.1	P	536.8	P	641.2	P	546.9	P
97312_at	202.9	P	205.1	P	241.9	P	170.2	P	160.8	P	167	P	493.1	P	335.4	P	535	P	947.4	P	554.9	P	691.2	P	1269.6	P	973.3	P	959.2	P
97313_at	132.6	A	79.9	A	91.1	A	94.7	A	81.3	A	102.1	A	276.5	P	258.3	P	193	P	192.9	P	239.6	P	167.8	P	243.2	P	317.9	P	243.8	P
97315_at	89.5	M	60.6	A	66.9	A	50.9	A	58.7	A	75.4	A	156.6	P	117.9	M	104.3	P	145.7	P	118.5	P	181.7	P	100.3	A	153.1	P	138.5	P
97316_at	5.2	A	0.6	A	5.6	A	1.2	A	6.7	A	5.6	A	1.9	A	1.2	A	2.6	A	4.6	A	6.5	A	9	A	0.6	A	5.5	A	3.6	A
97317_at	135.1	P	189.5	P	184.1	P	189.7	P	226	P	135.4	P	613.9	P	416	P	512.3	P	680.7	P	752.4	P	875.2	P	128.5	P	200.7	P	96.1	P
97318_at	67.1	P	52.2	P	54.2	P	46.2	P	49.3	P	45.3	P	164.2	P	97.5	P	117.9	P	148.2	P	158.9	P	214.4	P	65.5	P	63.5	P	46.6	P
97797_at	125.5	P	124.1	P	143.1	P	103.5	P	149.8	P	162.5	P	371.1	P	291.2	P	278.8	P	401.4	P	386	P	460.9	P	212.6	P	324.1	P	218.9	P
97798_at	78.2	M	59.6	P	57.8	P	62	M	56.2	A	43.8	A	159.5	P	94.7	P	114.5	P	165.7	P	157.5	P	203.9	P	148.6	P	190.8	P	132	P
97800_at	63.2	P	45.5	P	60.1	P	50	M	42.8	A	56.3	P	107	P	119.8	P	115.1	P	115.9	P	100.1	P	125.7	P	123	P	146	P	116.3	P
97802_at	36.2	P	32.6	P	47.4	P	36.5	P	29.4	A	31.4	P	44.6	P	60.5	P	53.6	P	42.6	P	49.4	P	84.8	P	32	P	66.3	P	63.2	P
97803_at	168.2	P	118.5	P	91.8	P	130	M	150.8	P	133.3	P	244.1	P	276.2	P	220.7	P	303.1	P	239.2	P	249.1	P	273.8	P	349.4	P	232.6	P
97807_at	38.1	A	43	A	59.5	A	9.4	A	39.2	A	40.9	A	88.6	A	103.7	A	110.9	P	152.8	P	139.4	P	231	P	162.1	P	226.2	P	142.1	P
97808_at	86.4	P	68.3	P	92.5	P	92.1	P	74	P	91.2	P	174.7	P	128.4	P	126.9	P	154	P	106.6	P	125.5	P	153.4	P	140.4	P	175.1	P
97809_at	190.6	P	182.9	P	165	P	171.3	P	163.1	P	118.5	P	315	P	231.2	P	456.2	P	536.3	P	474.1	P	601.9	P	435.1	P	632.2	P	453.9	P
97811_at	13.6	A	11	A	10.5	A	12.4	A	29.8	A	12.6	A	116	A	22.2	A	85	P	114.3	P	89.6	P	159.2	P	99.5	P	197.5	P	151	P
97812_at	45.9	P	34.6	P	34.1	P	29.5	P	27.9	P	32.3	P	79.6	P	44.1	P	80.5	P	146.8	P	118.3	P	136.7	P	96.1	P	102.6	P	77.7	P
97813_at	391.3	P	356.8	P	330.7	P	346.2	P	375.9	P	245.7	P	649.1	P	578.6	P	623.5	P	715.9	P	621.2	P	686.6	P	633.5	P	744.8	P	636.1	P
97814_at	93.4	A	72.4	A	75.2	A	122.8	A	82.5	A	82.9	A	151	A	148.9	A	135.1	A	123.2	A	114.2	A	141.8	A	102.7	A	107.1	A	94.9	A
97816_at	11.5	A	14.4	M	14.5	P	13	M	4.4	A	17.3	P	34.3	P	34.9	P	34.4	P	23	P	27.6	P	30.5	P	28.9	P	22.4	P	28.3	P
97817_at	122.7	P	107	P	99.7	P	146.6	P	97.9	P	100.6	P	304.8	P	194.2	P	228.3	P	250.1	P	282.8	P	337.6	P	471.9	P	522.9	P	437.6	P
97818_at	170.3	P	94.1	P	113.1	P	118.2	P	139	P	140.4	P	285.1	P	204.1	P	301.7	P	221.5	P	263	P	300.9	P	194.1	P	275.9	P	234.7	P
97819_at	603.9	P	469	P	473.9	P	402.4	P	418.8	P	397	P	1489.4	P	910.5	P	1113.5	P	2082.9	P	2612	P	2578.6	P	4141.2	P	5103.4	P	4507.5	P
97820_at	4.5	A	15.7	A	4	A	4	A	6.1	A	4.1	A	23.6	A	35.6	A	29.4	A	51.4	A	27.7	A	56.7	A	38.1	A	50.3	A	53.4	P
97821_at	87.2	M	107.4	A	107	M	126	A	84	A	110.3	A	181.1	P	163.6	P	103.7	P	87	M	105.8	P	140.2	P	179.8	P	187.5	P	172	P
97822_at	133.8	P	83.1	P	103.3	P	139.3	P	137.5	P	155.2	P	221.6	P	161	P	242.7	P	217.2	P	222.4	P	254.4	P	287	P	325.4	P	313.5	P
97823_g_at	155	P	159.2	P	148.4	P	151.3	P	156	P	154.9	P	277.2	P	189.1	P	277.6	P	245.7	P	192.2	P	279.5	P	321.1	P	362.9	P	276.5	P
97824_at	85	P	95.6	P	49.7	P	40.6	A	32.8	A	44.4	P	149.7	P	113.1	P	103.1	P	141.8	P	119.2	P	186.2	P	177.6	P	203.3	P	275	P
97825_at	72.3	P	65.3	P	74	P	44	P	60	P	39.6	A	163.9	P	107.8	P	141.2	P	170.7	P	179.5	P	220.7	P	219.7	P	286	P	401.5	P
97826_at	97.6	A	87.5	P	78.1	P	104	A	103.4	M	67.6	A	147.7	M	107.1	P	97.8	P	199.4	P	253.9	P	246.3	P	1441.2	P	1521.6	P	1458.7	P
97828_at	114	P	104.6	P	108.8	P	82.6	M	114	P	96.4	P	220.5	P	205.5	P	178.6	P	249.3	P	230.5	P	270.2	P	136.3	P	188.9	P	140	P
97829_at	88.4	P	65.3	P	66.3	P	82.1	P	79.8	P	68.4	P	155	P	132.2	P	191	P	196.9	P	186	P	238.7	P	171.7	P	268.7	P	236.6	P
97830_at	122.8	A	67.6	A	72.4	A	111.9	A	85.7	A	74.9	A	153.4	A	112.4	A	61.6	A	75.5	A	90.9	A	75.3	A	134.6	A	120	A	155.7	A
97832_at	19.3	A	20.1	A	8.4	A	27.7	A	30	A	5	A	28.2	A	39.4	A	39.2	A	38.9	P	39.8	P	52.7	M	40.5	M	73.5	P	67.6	P
97833_at	19.9	A	9.1	A	18.6	A	9.1	A	12	A	14.5	A	27.5	M	4.4	A	29.5	P	21.9	P	26	A	37.2	P	75.4	P	90	P	67.7	P
97834_g_at	22.4	P	15	A	13.3	A	15.5	A	15.5	A	8.3	A	16.5	A	20	P	24.2	A	19.8	P	19.9	P	22.3	M	49	P	69.7	P	50.3	P
97835_at	455.4	P	411.4	P	361.9	P	183.9	P	270.7	P	357.3	P	1365.5	P	612.9	P	864.8	P	1651.8	P	1329.9	P	1496.8	P	903.4	P	937.9	P	628.7	P
97836_at	72.1	P	40.7	P	50.6	P	38.5	P	45.8	P	49.9	P	82.4	P	85.3	P	61.8	P	83.2	P	96.2	P	76.2	P	62	P	74.4	P	83.5	P
97838_at	131	P	84.8	P	109.4	P	70.1	P	84.5	P	96.7	P	273.6	P	174.1	P	348.5	P	525.1	P	477.7	P	520.5	P	178.1	P	178.4	P	140.9	P
97839_at	213.2	P	181.2	P	199.4	P	164.2	P	229.5	P	173.6	P	440.4	P	329.5	P	491.2	P	653.8	P	578.8	P	601.4	P	654.4	P	893.6	P	740	P
97841_at	75.1	P	59.7	P	73	P	64.6	P	58.7	P	73	P	157.9	P	115.5	P	120	P	225.6	P	225.9	P	267.5	P	208.7	P	276.2	P	245.9	P
97843_at	92.6	P	50.4	P	72.2	P	61.7	P	67.5	P	56	P	154.9	P	119.2	P	126.9	P	177.9	P	172.4	P	196.8	P	173	P	223.5	P	172.4	P
97844_at	249.3	P	203.2	P	247.7	P	150.3	P	190.1	P	215.3	P	421.9	P	384.4	P	370.1	P	633.2	P	493.7	P	672.9	P	243.7	P	226.8	P	113.8	P
97845_at	125.6	A	28.3	A	81.9	A	61.2	A	34.4	A	64.9	A	190.1	A	73.8	A	112.9	A	153.6	A	82.5	A	121.1	A	31.6	A	140.6	A	153	A
97846_at	66.5	P	70.2	P	79.7	P	48.5	P	64.8	P	69.9	P	130.5	P	96.3	P	167.7	P	167.9	P	165.1	P	213.3	P	133.6	P	133.3	P	112.5	P
97847_at	53.7	A	21.2	A	43	A	54.6	A	45.6	A	37.3	A	63	A	57.3	A	87.9	P	89.7	M	71.7	M	94.9	A	46.4	A	76.4	A	58.8	A
97848_at	37	P	30.4	P	52.1	P	21.4	A	32.9	A	26.8	A	49	P	39.1	P	50.1	P	53.2	P	42.4	P	54.5	P	31.6	P	21.6	A	3.6	A
97849_at	35.5	A	29	A	28.6	A	42.3	A	55.8	A	34.2	A	60.7	A	51.7	A	35	A	42.3	A	41.2	A	57.8	M	29.3	A	51.7	A	44.9	A
97853_at	53.6	P	32.6	P	38.7	P	33.6	P	47.6	P	35.1	P	56.3	P	59.5	P	62.6	P	50.4	P	41.1	P	71.6	P	27	P	39.5	P	24.6	P
97857_at	42.4	A	36.4	A	41	M	35.5	A	45.7	A	41.6	A	98	P	90.9	P	110.3	P	106.1	P	104.5	P	119.4	P	90.3	P	112.8	P	109.7	P
97858_at	179.4	A	144.6	A	125.6	A	136.9	A	159.2	A	132.2	A	301	A	200.9	A	241.8	A	273.9	A	229.6	M	326	M	212.6	A	300.4	A	261.9	A
97859_at	98.5	P	70.9	P	94.1	P	90.7	P	79.7	P	77.1	A	200.4	P	194.8	P	250.2	P	294.7	P	275.2	P	355.5	P	313.6	P	389	P	292.9	P
97860_at	32.4	A	54.3	A	44.8	A	49.1	A	63.8	A	62.7	A	75.1	A	82.7	A	76	A	109.4	P	124.1	A	160.7	A	158.1	P	183.6	P	136.1	P
97861_at	15.1	A	12.9	A	6.8	A	13.5	A	20.6	A	5.4	A	26.1	A	16.4	A	7.1	A	13	A	14.9	A	19	A	6.9	A	23.4	A	17.3	A
97862_s_at	39.2	A	5.2	A	20.1	A	12.7	A	22	A	26.6	A	78.8	A	79.3	A	67.5	P	94.8	P	115.3	P	134.4	A	63.3	A	123.2	A	87.3	P
97863_at	95.2	P	61.1	P	67.1	P	59.1	P	71.2	P	52.6	P	98.5	P	93.3	P	90.3	P	129.3	P	101.5	P	139.9	P	89.2	P	114.7	P	88.6	P
97864_at	9.8	A	5.1	A	2.2	A	2.3	A	13.8	M	10	A	24.3	P	14.5	P	24.5	M	16.9	P	26.3	P	37	P	23.3	P	24.7	P	25.8	P
97865_g_at	110.5	P	82.3	P	86.2	P	82.2	P	116.3	P	93.3	P	195.3	P	175.5	P	190.2	P	223.2	P	238	P	326.7	P	201.8	P	237.1	P	202.1	P
97866_at	160	P	103.5	P	108.3	P	95.7	P	104.1	P	103.4	P	247.2	P	208.6	P	282.8	P	286	P	273.7	P	376.2	P	268.3	P	330.8	P	295.4	P
97867_at	19.7	A	30.3	A	34.5	A	14.4	A	32.5	A	17.1	A	46.9	A	34.7	A	23.3	A	51.9	A	53.2	A	58.8	A	55.7	A	78.4	A	44	A
97868_at	102.4	A	104.6	A	100.2	A	93.2	A	100.8	A	77	A	181.8	P	154.6	A	148.7	P	199	P	155	P	198.8	M	128.7	P	186	P	124.5	P
97869_at	28	A	24.1	A	24.5	A	21.2	A	4.1	A	37.4	A	52.4	P	50	P	74.9	P	63	P	63.4	P	111.8	P	67.4	P	94.1	P	109.1	P
97870_s_at	322.4	M	220	A	248.3	P	327.1	P	304.6	A	283.4	M	335.8	P	340.1	P	320.2	P	277.8	P	298.6	M	347	P	519.9	P	718.5	P	566.4	P
97871_at	143.1	P	100.4	P	131.2	P	118.1	P	125.4	P	120.7	P	227.2	P	193.1	P	192.1	P	193.5	P	182.5	P	231.2	P	391.1	P	572.1	P	456	P
97873_at	146.5	A	90.6	A	114.2	A	137.8	A	142.5	A	148.7	A	191	A	152.5	A	143.5	A	130.9	A	151.4	A	155.6	A	108.1	A	201.7	A	140.1	A
97874_at	41.6	A	27.9	A	24.3	A	16.5	A	21.8	A	25.6	A	85.3	P	72.9	P	84.3	P	126.6	P	114.8	P	139	P	182	P	250.4	P	189.7	P
97875_at	40.1	A	23.4	A	36.7	A	12.9	A	13.4	A	13.6	A	68.3	A	59.6	A	117.4	A	125.2	A	99.4	A	147.9	A	147.5	A	194.8	P	191.8	P
97876_at	103.5	P	61	P	66.7	P	55.3	M	65.5	P	79.8	P	129.9	P	114	P	60.6	P	198.2	P	155.6	P	151.5	P	198.5	P	212	P	209.3	P
97880_at	82.6	A	62.5	P	65.4	P	66.2	M	76.4	M	60.4	P	117.2	P	128.4	P	108.3	P	148.6	P	105.9	P	181.1	P	112.5	P	161.9	P	146.6	P
97882_at	222.1	P	212	P	200.7	P	189.4	P	190	P	167.7	M	549.9	P	466.8	P	564.3	P	735.5	P	716.9	P	869.8	P	722.2	P	1063.3	P	885.6	P
97884_at	17.1	A	12	A	4.1	A	20	A	16.8	A	24.9	A	43.5	A	45.6	A	79.1	A	57.4	P	55.6	M	92.3	P	63.2	P	66.2	P	73.9	P
97885_at	698.9	P	542.5	P	512.3	P	432.9	P	514.8	P	469.3	P	1248	P	829	P	1376.6	P	1747.4	P	1724.4	P	1913.1	P	2897.1	P	4027.8	P	3347.6	P
97886_at	56.3	A	30.8	A	51.2	A	55.1	A	37.9	A	31.2	A	71.8	A	64	M	55.1	A	84.4	M	76.2	M	123.3	M	75.6	M	84.8	A	76.3	A
97887_at	17	A	21.9	A	17.9	A	15.3	A	13.6	A	29.5	A	7	A	29	A	25.3	A	15.8	A	13.3	A	49.3	A	54.8	A	67.2	A	52.4	A
97888_at	33.5	M	13.9	A	19.9	A	17.6	A	25.5	A	22.2	A	71.8	P	52.6	P	53.4	P	88	P	94.4	P	90.4	P	100.4	P	106.5	P	118.7	P
97889_at	3.7	A	5.8	A	1.2	A	2.7	A	3.1	A	4.2	A	3.7	A	2.5	A	13.1	A	9	A	11.7	A	13.1	A	1.4	A	8.7	A	5.9	A
97890_at	47.7	P	31.2	P	34.5	P	40.1	P	35.6	P	28.6	P	67.8	P	62.2	P	54.2	P	69.3	P	75.8	P	79.7	P	82.1	P	83.4	P	108.3	P
97891_at	54.7	A	67	A	32.9	A	26.2	A	65.1	A	29.7	A	98.2	A	60.4	A	79.1	A	112.6	A	98.2	A	124.3	A	97.6	A	92.6	A	98.3	A
97892_at	28.4	P	12.6	A	13.8	M	23.2	A	21.3	A	16.9	A	39	P	49.9	P	43.5	P	44.3	P	43.9	P	49.5	P	28.6	P	56.2	P	43.1	P
97893_at	9.3	A	10.2	A	2.1	A	1.8	A	15.5	A	6.9	A	38.4	P	25.3	P	26.4	P	30	P	29.9	P	39.4	P	24.8	P	29.4	P	16.3	P
97894_at	83.9	A	95.9	A	99.7	A	51.7	A	88.6	A	70.7	A	159	A	136.8	A	152.8	M	230.8	P	191.6	P	299.8	P	319.2	P	437.5	P	345.1	P
97895_f_at	96.6	A	55.8	A	93.3	A	75.4	A	89.5	A	111.2	A	211.4	A	142.5	A	52.5	A	189.9	P	141.5	A	189.9	A	101.8	A	195	A	139.8	A
97896_r_at	8	A	10.2	A	5.5	A	19.4	A	4	A	22.2	A	15.7	P	36.4	P	49.1	P	56.8	P	38.6	P	44.6	P	19.2	P	50.6	P	53	P
97897_at	183.9	P	177.3	P	162.7	P	203	P	235.1	P	182.4	P	380.5	P	338.8	P	427.6	P	452.8	P	466.8	P	577.2	P	278.1	P	330.8	P	256.4	P
97900_at	107	P	62.5	P	65.1	P	51.3	A	52.1	A	82.3	P	114.2	P	94.9	P	79.4	P	134.1	P	118.6	P	148.1	P	113.3	P	146.3	P	129.8	P
97901_at	111.1	A	125.3	A	131.9	A	98	A	109.7	A	94.9	A	273.2	A	231	A	175.3	A	238.6	P	245.5	M	323.3	P	237.9	A	356.1	M	262.1	A
97903_at	135.8	A	147.2	A	116.7	A	90	A	143.5	A	134.3	A	376	A	270.6	A	337.9	A	306.3	M	301.9	A	402.9	A	277.2	A	410.7	A	293.9	A
97904_at	301.5	P	199.1	P	231.7	P	189.4	P	201.7	P	205.1	P	624.4	P	446.9	P	1039.6	P	781.4	P	804.4	P	907.6	P	1064.2	P	1412.5	P	1138.5	P
97906_at	31.3	A	27.9	A	32.4	A	36.3	A	42.4	A	43.8	A	62.5	A	58.9	A	102.5	P	55.2	A	51.2	A	64.8	A	48.2	A	71.1	A	55.4	P
97907_at	80.5	P	73.9	P	96	P	77.3	P	67.5	P	97.4	P	143.7	P	162.4	P	70.4	P	197.7	P	169.3	P	256.1	P	150	P	155.8	P	108.5	P
97908_at	267.9	P	219	P	229.3	P	227.2	P	226.5	P	215.9	P	570.6	P	376.9	P	543.3	P	555.5	P	471.5	P	593.5	P	441.8	P	522.8	P	374	P
97909_at	142.1	A	104.6	A	103.2	P	58.5	A	102.6	A	135.1	A	304.6	P	371.5	P	368.3	P	543.1	P	409.4	P	580.6	P	323.1	P	681.2	P	363.7	P
97910_at	2.5	A	6.9	A	1.9	A	2.1	A	2.9	A	2.7	A	3.6	A	5.4	A	6.2	A	3.2	A	4	A	8.4	A	7.5	A	3.8	A	1.4	A
97911_at	118.9	P	106.8	P	100.2	P	59.1	A	73.4	A	58.3	M	214.7	P	177.9	P	238	P	255.6	P	211.1	P	267.9	P	155.4	P	212.4	P	200.9	P
97912_at	14.2	A	20.6	P	12.6	A	16.9	A	18.1	A	12.1	A	22.7	A	15.8	A	28.5	A	17.4	A	18.4	M	24	A	16.5	A	24	M	11	A
97914_at	224.7	P	202.2	P	187.4	P	119.6	P	142.7	P	174.9	P	301.5	P	286.3	P	273.2	P	308.4	P	281.9	P	327.3	P	203.8	P	258.4	P	249.6	P
97915_at	234.7	A	217.7	A	212.6	P	156.9	A	330.3	P	192.2	A	250.9	P	366	P	239.7	P	199.5	P	248.6	P	315	P	702.9	P	866.9	P	670.1	P
98875_at	55.3	A	52.1	A	37.6	A	47.8	A	53	A	56.3	A	105.5	P	59	A	93.3	M	76.9	P	140.8	M	123.5	P	83.8	P	136.3	M	66.4	P
98876_at	8.2	A	18.6	A	17.4	A	6.4	A	6.7	A	27.7	A	55.4	A	37.6	A	42	A	53.1	A	40.2	A	67.1	A	52.2	A	47.3	A	59.5	M
98878_r_at	6.7	A	13.3	A	7.1	A	6.2	A	11	A	17.5	A	18.6	A	18	A	5.7	A	10.1	A	8.7	A	35.5	A	27.5	A	35.7	A	30.4	A
98880_at	67.2	P	58.2	P	54.9	P	59.8	P	70	P	45.9	P	159.2	P	110.9	P	142.6	P	194.3	P	182.1	P	246.1	P	112.4	P	149.4	P	124.4	P
98881_at	44.7	A	20.2	A	33.6	A	26.8	A	27.6	A	35.7	A	61.6	A	54.4	A	66.2	A	63.4	A	64	A	89.6	M	70.4	A	77.3	A	53.8	A
98882_s_at	289.9	P	243.1	P	249.8	P	273.8	P	305.8	P	257.9	P	459	P	338.9	P	394.1	P	398	P	370.6	P	476.1	P	352.5	P	398.2	P	338.8	P
98883_r_at	17.6	A	4.3	A	6	A	10.6	A	12.2	A	13.3	A	8.1	A	5.7	A	18.6	A	13.5	A	16.6	A	18.2	A	5.3	A	5.2	A	7.6	A
98884_r_at	37.8	P	23.9	P	28.8	P	38.3	P	29.1	P	34.6	P	42.4	P	46	P	51.6	P	63.9	P	53.1	P	57.8	P	50.2	P	67.9	P	56.2	P
98886_at	90.3	A	81.1	A	92.1	A	52	A	64.6	A	71.9	A	158.6	A	129.8	A	120.1	A	163.8	A	148.8	A	184.7	A	105.9	A	199.7	A	140.2	A
98887_at	56.9	A	84.7	A	80	A	41.1	A	64.8	A	17.9	A	197.4	M	152.9	M	189.2	P	273	P	211.3	A	223.6	A	204.7	P	301.1	P	234.6	P
98889_at	71.3	A	77.6	A	24.7	A	63.6	A	96.3	A	76.7	A	99.7	A	96.7	A	71.6	A	78.4	M	87.7	A	94.3	A	56.2	A	87.6	A	95.5	A
98890_at	30.6	A	12	A	21.1	A	26.3	A	16.2	A	36	A	34.6	A	11.7	A	26.8	A	21.6	A	9.3	A	15.4	A	29.5	A	47.6	A	51.1	A
98891_at	5.1	A	1.5	A	2.8	A	1.2	A	1.6	A	1.2	A	12.9	A	7.9	A	16.5	A	25.4	P	27.5	P	35	P	25.9	P	32.7	P	32.7	P
98892_at	20.1	A	35.4	A	30.5	A	21.5	A	25.5	A	38.1	A	71.7	M	46.2	A	78	M	91.7	P	72.1	A	100	P	81.6	P	74.7	M	39.3	A
98893_at	43.6	M	29	A	23.7	A	26.9	A	22.7	A	29.3	A	64.1	P	54.4	P	57.7	P	90.6	P	72.8	P	96.1	P	59	P	82	P	77.4	P
98894_at	42.1	P	48.1	P	34.1	P	41.9	P	63.5	P	20.2	A	105.4	P	85.8	P	126.9	P	161.8	P	95.6	P	117	P	90.3	P	126.2	P	120.1	P
98896_at	149	A	132.5	A	125	A	137.3	A	131.5	A	126.2	A	234.2	A	197.2	A	182.8	A	261.1	P	213.8	M	289.1	M	235.9	P	336.5	P	247.9	P
98901_at	100.1	P	82.9	P	87.7	P	73.8	P	73	P	74.2	P	162.3	P	153.5	P	138.6	P	237.2	P	178.4	P	198.3	P	138.4	P	196.5	P	129.3	P
98902_at	2.7	A	0.8	A	1.8	A	1.9	A	3.3	A	5.2	A	1.9	A	1.9	A	6.3	A	2.8	A	7	A	3.9	A	3.3	A	2.8	A	1.5	A
98903_at	23	P	11.7	A	10.4	A	18.9	P	16.8	A	19.5	P	34.6	P	24.6	P	3.9	A	10	A	25.7	P	16.1	A	14.6	A	22.9	A	24.4	A
98904_at	41.1	M	34.7	M	37.4	P	14.3	A	23.5	A	39.9	A	76.5	P	71.4	P	84.9	P	105.4	P	90.4	P	146.1	P	72.9	P	110.3	P	85.4	P
98905_at	212.2	P	183.1	P	161.2	P	182.8	P	199.3	P	187.7	P	421.2	P	350.5	P	441.1	P	479	P	442	P	580.5	P	447.8	P	622.9	P	619.6	P
98906_at	39	A	42.1	P	42.2	P	24.8	A	38.9	A	30.6	M	95.5	P	78.6	P	96.8	P	100.6	P	103	P	129.2	P	98.5	P	110.1	P	99.8	P
98908_at	185.4	P	188.1	P	153.3	P	144.6	P	149.7	P	123.4	P	349.4	P	282.2	P	297.8	P	358.1	P	320	P	399	P	225.8	P	314.8	P	242	P
98909_at	39.3	A	29.7	M	39.6	M	41.8	A	43.2	A	25.1	A	58.8	P	67.3	P	63.3	P	87	P	57.9	P	85	P	46	P	81.8	P	47.1	P
98910_at	210.8	P	177.1	P	186.7	P	162.9	M	175.9	A	143.9	A	274.6	P	270.7	P	251.4	P	275.5	P	283.5	P	296.1	P	283.1	P	432.6	P	277.8	P
98911_at	124.6	P	100.9	M	108.1	P	91.1	A	96.1	A	58.6	A	210.4	P	173	P	196.9	P	271.3	P	208.9	P	304.6	P	235.2	P	270.9	P	228.5	P
98912_at	37.1	P	35.8	P	42.4	P	28.6	P	38.2	P	20.6	P	94	P	68.2	P	83.6	P	99.6	P	106.6	P	124.7	P	105.7	P	120.6	P	106	P
98914_at	135.4	P	63	P	83.4	P	81.8	A	76.8	A	79.7	A	218	P	125.3	P	161.3	P	221.8	P	211.2	P	273.3	P	136.7	P	213	P	122.5	P
98915_at	26.6	A	36.4	P	24	P	30.8	A	24.9	P	36	P	77.9	P	51	P	126.5	P	143.8	P	120	P	168.8	P	192.4	P	419.3	P	348	P
98916_at	65.8	P	32.8	P	45.3	P	58.5	P	55.3	P	42.2	M	68.9	P	48.8	P	64.1	P	39.2	P	41.6	M	69.4	P	36.8	P	41.6	A	39	M
98917_at	63.3	P	48.8	P	48.6	P	46.7	P	50.8	P	50.2	P	128.2	P	89.2	P	106.3	P	128.7	P	121.7	P	120.8	P	85.5	P	119.9	P	114.8	P
98918_at	74.6	A	36.5	A	45.9	A	82.7	A	25.3	A	32.5	A	158.9	A	184.3	A	166.3	A	209.4	A	182.5	A	189.4	A	243.7	M	379.5	P	298	P
98919_at	4.6	A	3.3	A	3.5	A	4	A	4.2	A	4.1	A	5.1	A	5.8	A	5.6	A	3.5	A	3.6	A	22.5	A	4.4	A	4.7	A	3	A
98920_g_at	55.7	A	41	A	36.7	M	50.2	A	40.9	A	56.9	A	108.3	P	68.2	M	49	P	98.8	P	117.5	P	140.9	P	123.5	P	127.5	P	89.2	P
98921_at	76.2	A	64.3	A	62.2	A	75.6	A	84.4	A	64.3	A	130.2	P	133.5	P	101.2	P	150.1	P	103.3	P	150.4	P	131.2	P	169.1	P	105.3	P
98922_at	75.6	P	48.7	P	43.5	P	60.2	P	55.5	P	66.2	P	83.6	P	86.7	P	75.1	P	66.9	P	81.9	P	78.5	P	48.4	P	73.9	P	66	P
98923_at	60	A	54.7	A	59.7	M	39.4	A	46.3	A	43.9	A	71.5	P	70.2	M	58.3	A	73.6	P	78.1	P	87.4	P	36.9	A	57.7	M	51.1	A
98924_at	12.2	A	2.5	A	11.7	A	8.7	A	13.1	A	18.9	A	23.8	A	21.2	A	22.4	P	18.3	M	19.8	A	16.2	P	16	A	19.3	P	17.1	A
98925_at	26.7	A	5.1	A	5.9	A	25	A	21.4	A	15.6	A	16.8	A	21.9	A	23.3	A	27	A	14.6	A	23.2	A	4.3	A	9.4	A	13.6	A
98926_at	162.8	P	131.4	P	125.8	P	120.1	P	128.8	P	100.4	P	233	P	270.4	P	243.3	P	206.6	P	207.4	P	212	P	143.6	P	183.3	P	145.5	P
98927_at	141.2	P	133.6	P	97.4	P	129.6	P	129.9	P	86.6	P	255.6	P	212.2	P	226.4	P	233.2	P	207.4	P	280.3	P	272.3	P	352.6	P	299.8	P
98928_at	153.1	P	125.2	P	99.8	P	114.7	P	132.6	P	120.2	P	302.4	P	234.3	P	473.1	P	405.2	P	427	P	504.3	P	467.9	P	663.7	P	445.8	P
98929_at	75.4	A	57	A	68.8	P	58.4	A	72.5	M	68.6	M	150.7	P	114.9	P	83.2	P	118.8	P	124.4	P	191.2	P	113.9	P	197.3	P	149.2	P
98930_at	101.6	M	66.4	A	56.3	A	52.5	A	32.8	A	60.4	A	169.3	P	137.5	A	153	P	221.9	P	203.9	P	288	P	297.8	P	380.7	P	293.5	P
98931_at	72.1	P	55.6	P	59.6	P	48.5	P	49	P	42.1	P	121.6	P	129.8	P	159.4	P	202.7	P	174.8	P	192.3	P	176.7	P	221.7	P	240.7	P
98932_at	2.4	A	7.6	A	2.7	A	3	A	3	A	2.6	A	5	A	10.9	A	10.9	A	4.9	A	2.8	A	3.9	A	2.7	A	2.4	A	2.9	A
98933_at	144.5	P	102.1	P	116	P	127.4	P	131.7	P	124.2	P	208.1	P	161.8	P	145.9	P	175	P	171.7	P	241	P	175.6	P	218.1	P	185.5	P
98934_at	45	A	37.9	A	56.1	A	49.9	A	23.2	A	55.5	A	160.1	P	120.1	A	143.8	P	219.1	P	192.9	P	281.1	P	138.8	P	191.9	P	134.4	P
98936_at	32.3	A	42.2	A	43	A	47.3	A	54.7	A	28.4	A	87.6	A	59.3	A	68.6	A	135.6	P	112.9	A	145.7	P	106.4	A	144.1	P	87.6	A
98937_at	115.3	P	121.9	P	112.2	P	97	P	111.5	P	108	P	238	P	184.6	P	250.9	P	356.6	P	293.4	P	366.2	P	250	P	357.8	P	261.9	P
98938_at	85.2	P	62.3	P	71.8	P	82.1	M	76.4	P	86.5	P	157	P	172.9	P	178.2	P	185.1	P	191.9	P	219.5	P	205.2	P	292.9	P	205.3	P
98940_at	3.3	A	5.1	A	0.8	A	2.3	A	3.4	A	1.6	A	2.1	A	5.6	A	1.7	A	5.6	A	2.2	A	2.2	A	3	A	4.4	A	3	A
98941_r_at	4.3	A	5.4	A	5.5	A	6.4	A	2.1	A	5	A	3.9	A	2.9	A	6.8	A	2.8	A	4.6	A	4.8	A	4.8	A	9	A	2.8	A
98942_r_at	4.3	A	6.2	A	3.8	A	7.9	M	9.3	P	10.2	A	18.8	P	11.5	P	14.3	P	23.4	P	19	P	23.4	P	33.4	P	44.9	P	17.6	P
98943_at	26.8	A	20.2	A	7.7	A	10.8	A	20	A	16.4	A	35.3	A	39.8	A	16.9	A	20.4	A	30.1	A	39.6	A	10.9	A	25.1	A	32	A
98944_at	159.5	P	144.9	P	158.8	P	133.1	P	117.7	P	93.9	P	276.3	P	400.3	P	305.4	P	291.6	P	305.2	P	318.8	P	329.8	P	369.9	P	305.7	P
98945_at	17.8	A	12.3	A	18.9	P	12.5	A	22.3	A	16	P	20.2	P	31.2	P	27.7	P	40.8	P	36.7	P	52.1	P	42	P	37.2	P	46.6	P
98946_at	60.9	P	26.3	P	49	P	43.4	P	29.9	P	42.1	P	96.3	P	46.7	P	117.8	P	98.2	P	85.7	P	122.7	P	89	P	100	P	86.5	P
98947_at	3.1	A	3	A	2.4	A	3.9	A	2.1	A	2.9	A	6.1	A	6.9	A	7.9	A	3.8	A	4.4	A	8.5	A	5.5	A	4.3	A	4.6	A
98948_at	58.5	M	44.6	A	40.4	A	32.8	A	39.9	A	35	A	49.4	A	51	A	47.8	P	51.4	P	50.9	P	65.8	P	44.5	P	47.2	M	61.6	P
98950_at	201	P	156.2	P	182.2	P	175.4	P	166.4	P	141.2	P	388	P	293.6	P	433.3	P	463.1	P	413.5	P	507.5	P	365.5	P	408.2	P	375.9	P
98951_at	21.2	A	33.7	A	49	A	42	A	33.1	A	18.2	A	91	A	59.6	A	61.8	A	79.5	A	72.2	A	62.1	A	82.7	A	90.5	A	74.6	A
98952_at	7	A	21.1	A	7.3	A	5.6	A	11.6	A	4.9	A	17.2	A	47	A	21.3	A	16.7	A	13.1	A	41.7	A	118.5	A	33.3	A	63.9	A
98953_at	179.6	P	126.4	P	137.6	P	202.2	P	141.9	P	160.4	P	280	P	297.8	P	315	P	318.7	P	291	P	299.1	P	306.6	P	392.7	P	356.3	P
98954_f_at	12.1	P	10.5	P	8.2	P	7.2	A	20	P	11.4	P	7.6	A	8.1	A	12.1	A	8.8	A	7	A	10.3	A	11.8	P	16.7	P	6.2	A
98955_at	36.1	A	27.7	A	28.7	A	34.9	A	25.8	A	29.9	A	47.2	A	27.8	A	26.1	A	26.5	A	32.9	A	28.5	A	27	A	29.6	A	8.2	A
98956_at	158.4	P	132	P	158.2	P	137.2	P	95.2	P	103.1	P	328.5	P	276.3	P	259.5	P	397.9	P	342.2	P	292.5	P	392.5	P	421.7	P	431.6	P
98957_at	62.6	P	56.5	P	58.1	P	50.6	P	43.5	A	46.6	M	64	P	58	P	79.2	P	73.7	P	65.5	P	76.1	P	41.2	P	52.9	P	52.1	P
98958_at	13.4	A	14.4	A	8.2	A	3.1	A	3.1	A	6.1	A	27.2	A	10.8	A	22.2	A	17.1	A	4	A	17	A	21.2	A	8.2	A	19	A
98959_at	62.3	A	34.5	A	48.3	A	34.2	A	37.6	A	22.9	A	85.7	A	105.6	A	74.4	A	127.8	M	102.3	A	126.4	A	61.9	M	85.5	P	94.1	P
94445_at	163.5	P	115.2	P	159.5	P	125.6	P	147.9	P	145.7	P	332.2	P	271.6	P	211.3	P	338.2	P	278.7	P	367.5	P	342.1	P	408.9	P	295.7	P
94447_at	8.6	A	4.4	A	9.9	A	11.3	A	1.9	A	0.9	A	2.8	A	8	A	4.6	A	12.6	A	4.8	A	11.6	A	7.2	A	7.4	A	8.4	A
94448_at	92.9	P	49	P	47	P	76.8	P	80.8	P	79.2	P	146.5	P	116	P	108.8	P	130.7	P	147.5	P	136.3	P	114.5	P	158.2	P	137.1	P
94449_at	244.3	P	226.6	P	222.3	P	198.9	P	243.1	P	197.2	P	499.3	P	334	P	383.2	P	476	P	388.7	P	461.9	P	337.8	P	324.9	P	251.6	P
94450_at	50.3	P	34	P	59.8	P	45.4	P	47.9	P	47.6	P	98.4	P	84.3	P	80.2	P	124.9	P	106.9	P	189.5	P	96.4	P	97.2	P	107.2	P
94451_at	52.5	P	44.1	P	40.9	P	50	P	41.9	P	39.2	P	82.2	P	62	P	78.6	P	89.2	P	77.4	P	141.1	P	67.5	P	67.2	P	68.1	P
94452_g_at	90.4	P	94	P	125.2	P	66.6	P	88.3	P	78.6	P	209.8	P	151.1	P	197.1	P	145.3	P	187.6	P	203.6	P	146.6	P	180.1	P	183.3	P
94453_at	47.9	A	34.5	P	36.9	P	54.3	A	36.3	A	35.4	A	98.3	P	83.3	P	45.9	P	75.5	P	105.4	P	150.8	P	193.3	P	229.3	P	184.6	P
94454_at	226.4	P	157.4	P	172.1	P	171.9	P	164.9	P	142.8	P	501.1	P	315.9	P	324.2	P	569	P	502.3	P	725.3	P	629.6	P	816.7	P	636	P
94455_at	121	P	99.1	P	105.4	P	93.5	P	102	P	109.5	P	172	P	166.3	P	165.3	P	149.3	P	133.8	P	206.6	P	124.6	P	180.2	P	120.9	P
94456_at	110.2	P	90.1	P	100.6	P	73.2	P	81.9	P	101.6	P	236.7	P	141.9	P	150.9	P	289.2	P	184.7	P	254.3	P	197.1	P	208.6	P	225	P
94457_at	198.6	P	138.8	P	140.1	P	177.4	P	188	P	146.4	P	304.1	P	256.6	P	283.6	P	280	P	290.5	P	314.2	P	247.3	P	316.6	P	256.1	P
94458_at	17.4	A	15.3	A	13.9	A	4.7	A	2.2	A	4.2	A	39.1	A	14.9	A	34.9	P	50.3	P	47.3	M	59.8	M	45.8	P	78.9	P	42.6	P
94459_at	37	A	27.6	A	42.6	A	9.1	A	32.4	A	31.1	A	58.6	A	55.7	A	91.1	P	105.4	P	96.4	P	158.9	P	93.4	P	42.6	A	57.7	A
94460_at	79.6	P	62.8	P	57.7	P	32.2	P	40.8	P	45.2	P	140.7	P	134.2	P	104.2	P	238.6	P	179.1	P	195.5	P	286.6	P	414.2	P	187.1	P
94461_at	45.6	A	29.8	A	39.9	P	34.7	A	30.1	A	40.8	M	68.7	M	41.2	A	76.9	P	72.2	P	53	A	75.6	P	65.1	P	97.5	P	71.4	P
94462_at	29.6	P	43.6	P	41.1	P	32.9	P	42.5	P	32	P	95.2	P	62.9	P	78.8	P	126.8	P	76.5	P	128.7	P	87.4	P	84	P	94.5	P
94463_at	37.8	P	29.8	P	15.1	A	24.7	A	29.7	A	35.1	P	46.4	P	41.6	P	23.2	A	26	P	30.6	A	34.3	P	37.4	P	55.3	P	41.7	P
94464_at	16.2	P	13.7	P	17.3	P	10.8	A	20	A	16.8	P	28.7	P	25.6	P	26.4	P	42.2	P	28.3	P	37.6	P	45.8	P	64.1	P	67.3	P
94465_g_at	13.5	A	15.1	A	22.9	A	15.1	A	5	A	23.3	A	30.7	P	20.3	A	14	M	30.4	M	48.1	P	29.1	A	38.9	P	52.3	P	65.2	P
94466_f_at	114	P	84.9	P	96.5	P	87	A	98.8	A	117.3	P	164	P	130.2	P	134.2	P	172.4	P	158.3	P	199.7	P	116.8	P	139.7	P	106.3	P
94467_at	2.4	A	1.7	A	4.1	A	2.3	A	0.9	A	3.1	A	3.9	A	6.3	A	10.6	A	5.2	A	3.8	A	13.9	A	12.8	A	21.2	A	3.9	A
94468_at	27.9	A	19.1	A	11.3	A	28.4	A	35.5	A	31.7	A	47.9	A	40.9	A	24.5	A	55.5	A	41.2	A	76.4	A	24.7	A	41.7	A	31.9	A
94469_at	210.8	P	172	P	185.7	P	167	P	189.7	P	184.2	P	395.8	P	303	P	312.3	P	401.6	P	346.3	P	405.5	P	270.2	P	360.4	P	301.1	P
94470_i_at	46.3	P	25.4	A	33.3	P	32.4	A	41.1	A	30.9	A	62.6	P	61.3	P	33.8	P	52	P	50.2	P	31.1	P	49.4	P	62.7	P	53.6	P
94471_r_at	21.6	A	18.4	P	23.6	P	15.3	A	24.5	P	27.3	P	46	P	34.1	M	38.1	P	52.5	P	41.5	P	33.7	P	20.3	A	35.5	P	39.5	P
94472_at	92	A	81.9	M	63.2	A	80	A	77.1	M	68.2	A	92.1	P	102.2	P	81.6	A	99.6	P	85	P	96.1	M	88.9	P	104.4	P	86.7	P
94473_at	388.8	P	277.5	P	321.2	P	331.2	P	347.3	P	273.7	P	784.7	P	616.2	P	697.8	P	909	P	797.4	P	1071.3	P	650.6	P	695.9	P	530.9	P
94476_at	11.5	A	5	A	6.1	A	4.4	A	2.7	A	7.8	A	4	A	1	A	13.2	P	6.3	A	7.5	A	7.4	A	4.1	A	1.8	A	5	A
94477_at	53.3	P	40.9	P	47	P	31.9	M	22.3	A	52.9	P	30.3	A	36.4	P	24.1	A	21.1	A	11.1	A	34.8	A	16.3	A	8.3	A	5	A
94478_at	89.7	P	52.8	P	68.9	P	52.1	P	81.1	P	64	P	189.3	P	147.3	P	149.9	P	192.2	P	177.4	P	209.9	P	223.8	P	270.5	P	242.1	P
94479_at	2.9	A	1.2	A	1	A	2.5	A	2.5	A	1.9	A	2.2	A	2.1	A	1.7	A	2.1	A	2.3	A	2.7	A	2.1	A	2	A	1.5	A
94480_at	112.5	A	87.6	A	93.2	A	141.8	A	145.8	A	76.2	A	139.4	A	127.2	A	114.7	A	119.1	A	115.6	A	112.3	A	120.4	A	134.6	A	73.4	A
94481_at	69.7	P	35.2	P	38.7	P	40.1	P	47.1	P	43	P	71.7	P	64	P	36	P	76.6	P	62.8	P	79.5	P	71.6	P	81.5	P	79	P
94482_at	71.4	P	41.4	P	35.6	P	61.5	P	53.8	P	36.3	P	87.7	P	100.2	P	115.4	P	112.1	P	114.9	P	106.7	P	113.3	P	113.6	P	102	P
94483_at	29.3	P	21.1	P	36.4	P	19.8	A	35.8	P	38.7	P	56.9	P	63	P	39.3	P	73.1	P	50.6	P	85.5	P	36	P	67.3	P	34.1	P
94484_at	76.5	P	52.4	P	61.6	P	60.7	P	66.2	P	61.6	M	150.3	P	112.5	P	143.6	P	190.7	P	181.7	P	200	P	100.3	P	172	P	131.5	P
94485_at	72.7	P	58.3	P	74.4	P	44	P	55.6	P	55.2	P	176.1	P	149.7	P	181.5	P	241.2	P	189	P	282.2	P	133.2	P	141.7	P	116	P
94486_at	137.1	P	108.1	P	124.8	P	140.5	P	132.5	P	111.9	P	209.2	P	203.4	P	182.5	P	208	P	193.6	P	244.4	P	286.8	P	457.3	P	494.4	P
94488_at	47.4	P	39.7	P	45.9	P	39.1	P	42.8	P	41.1	P	75.6	P	75.1	P	104	P	113.9	P	68.4	P	146.9	P	91.4	P	126.2	P	125.9	P
94489_at	237.5	P	178.8	P	186.4	P	151	P	187.3	P	173.1	P	413.9	P	300.4	P	360.5	P	602.8	P	502.2	P	596.1	P	933.8	P	1148.2	P	1027.3	P
94490_at	43.3	A	24.6	A	33.5	A	33.8	A	33.4	A	30.9	A	48	A	61.2	A	58.5	P	68.9	P	52.3	P	67.3	P	53.8	P	73.6	P	63.2	P
94491_at	46.8	A	26.6	A	18.1	A	34	A	29.2	A	21.3	A	61.4	P	54.6	M	48.8	A	51.3	P	41.6	A	70.2	P	38.5	P	60.8	P	41.1	M
94492_at	1470.9	P	1100.3	P	1130.4	P	1117.7	P	1013.2	P	1194.4	P	2719.4	P	2177.4	P	2428.3	P	3388.2	P	2946.5	P	3605.7	P	3257.6	P	3667.9	P	3204.6	P
94493_at	161.2	P	171.7	P	162.4	P	174.5	P	163.4	P	117.8	P	417.7	P	346.5	P	322.1	P	456.4	P	384.1	P	510	P	446.8	P	593.3	P	456.6	P
94494_at	34.6	P	24.3	P	21	P	22.7	P	15.3	A	18	P	49.4	P	36.9	P	52.1	P	64.3	P	66.7	P	63.9	P	59.2	P	68.5	P	93.4	P
94495_at	6.7	A	2	A	7.6	A	12.3	A	15.2	A	13.7	A	5.9	A	11.2	A	9.5	A	4.3	A	4.6	A	3.8	A	14.5	A	3.1	A	6.9	A
94499_at	131.6	P	133.2	P	118.2	P	89.7	P	106.5	P	141.4	P	267.1	P	177.9	P	217	P	291	P	254.2	P	349	P	183.1	P	174.6	P	149.5	P
94501_at	44	P	50.5	P	36.9	P	29.3	P	49.9	P	17.3	P	75.4	P	55.2	P	65.1	P	62.2	P	40.3	P	71.8	P	87.5	P	103.2	P	57	P
94502_at	47.3	P	26.7	P	27.3	P	21.5	P	36.9	P	30.7	P	83.3	P	55.2	P	75.9	P	122.9	P	92.6	P	129.9	P	97.7	P	93.3	P	74.2	P
94503_at	145.5	M	130.4	P	115.7	P	120.2	A	125.4	A	114.9	M	304.5	P	253.3	P	333.1	P	470.9	P	335.1	P	449	P	321.4	P	462.1	P	374.5	P
94504_at	129.2	A	117.3	A	96.5	A	48.2	A	103.6	A	47.3	A	219.2	A	170.6	A	237.2	P	220.3	P	238.4	P	271.1	P	128.4	A	132.1	A	123.8	A
94505_at	28.7	P	18.7	P	28.3	P	28.9	P	25.5	M	25.3	P	91.4	P	47.8	P	72.3	P	73.2	P	80.9	P	97.7	P	151.2	P	107.5	P	91.5	P
94506_at	20.4	P	26.8	P	18.6	P	22	A	47	P	37	P	66.8	P	52.6	P	62.6	P	106.5	P	83.7	P	136.4	P	83.1	P	87.8	P	65.8	P
94507_at	23.6	M	15.9	A	20.1	P	16.7	A	26.1	P	19.5	A	32.7	P	41.6	P	20.5	A	29.9	P	17.6	P	38.7	P	17.7	P	22.8	P	18.5	A
94508_at	38.4	P	35.7	P	35.6	P	45.6	P	36.6	P	36.4	P	85.4	P	66.1	P	81.7	P	111.1	P	103.1	P	134.7	P	116.8	P	165	P	134.6	P
94509_at	49.4	P	29.7	P	29.7	P	24.5	A	33.2	P	28.9	P	71.4	P	61.8	P	58.2	P	83.1	P	63.7	P	90.8	P	60.2	P	65.8	P	58.7	P
94510_at	71.9	P	50.8	M	47.1	P	51.5	M	33.1	A	55.7	P	100.9	P	83.3	P	81.3	P	103.7	P	92.2	P	89.6	P	71.5	P	92.6	P	90.3	P
94511_at	27.1	A	9.9	A	24.8	A	22.7	A	21.5	A	17.4	A	57.9	P	39.6	A	37.1	A	42.9	P	42.4	P	51.9	P	44.6	P	46.5	P	51.7	P
94512_f_at	6.6	A	1.8	A	4.5	A	11.7	A	14.4	A	2.8	A	24.8	A	20.5	A	3.8	A	11.7	A	25	A	26.1	A	18	A	12.5	A	21.1	A
94513_r_at	4.7	A	15.8	A	4.3	A	3.4	A	8.3	A	2.8	A	16.9	A	14.3	A	5.8	A	2.5	A	9.2	A	8.9	A	11.7	A	13.6	A	4.2	A
94514_s_at	79.1	A	49.4	A	65.3	P	46.1	A	44.3	A	47.2	A	117.1	M	78.2	A	129.7	P	165.5	P	113	P	191.1	P	135.9	P	180.5	P	186.4	P
94515_at	35	M	27	A	41.1	P	24.5	P	52.9	P	27.2	M	83.2	P	95.3	P	81.3	P	91.2	P	91.3	P	103.2	P	56.5	P	63.9	P	47.4	P
94516_f_at	619.3	P	733.9	P	911.5	P	635.8	P	719	P	577.8	P	635.6	P	1022.7	P	862.6	P	454	P	425.5	P	624.7	P	389.1	P	906.2	P	697.8	P
94517_r_at	28.5	A	28.4	M	49.6	P	48.1	A	76.6	P	29.8	A	50.3	A	51.6	P	63.4	A	25.9	A	27.3	A	54.1	P	43.5	A	67.8	P	20.7	A
94518_at	53.3	A	41.5	A	53.3	A	27.2	A	65.2	A	53.4	A	164.9	A	163	P	150.7	P	208.2	P	204.7	P	236.4	P	184.2	P	323.4	P	230.4	P
94520_at	34.4	A	12.6	A	16.6	A	35.4	A	34.2	A	21.2	A	11.1	A	23.5	A	15	A	8.2	A	20.1	A	9.1	A	33.9	A	35.7	A	27.7	A
94521_at	11.6	A	6.1	A	11.3	A	9	A	11.3	A	9	A	20.3	A	13.6	A	16.1	A	13.8	A	12.2	A	20.9	A	30.5	A	111.9	A	57.6	A
94522_at	126.1	P	82.8	P	102.2	P	106.1	P	125.4	M	96.4	M	250.5	P	237.4	P	258.3	P	291.4	P	261.6	P	331.8	P	361.9	P	444	P	358	P
94524_at	41.9	M	36.4	P	40.4	P	51.3	P	40.1	P	37	P	104.5	P	114.3	P	88.6	P	112.8	P	104.2	P	133.5	P	105.7	P	134.4	P	94.7	P
94526_at	54.8	A	12.9	A	44	A	34.9	A	17.9	A	11.8	A	73.3	A	74.2	A	48.6	A	87.6	P	72.2	M	118.7	P	99.1	P	120.9	P	152.6	P
94527_at	17.8	A	3.4	A	1.4	A	2.5	A	3.2	A	2.3	A	3.2	A	2.9	A	2.7	A	3.1	A	7.2	A	5	A	14.7	A	4.2	A	6.2	A
94528_at	45.1	A	42.8	A	26.9	A	38.6	A	59.7	A	32.9	A	66.7	A	68	A	47.4	A	74.1	A	71.4	A	73.1	A	77.4	A	125.1	P	116.2	M
94530_at	61.1	A	56.3	A	56.7	A	54.3	A	69.6	A	76.3	A	127.1	P	125.2	M	135.7	P	150.3	P	135.1	P	207.9	P	129.6	P	195.5	P	129.3	P
94531_at	32.3	A	38.7	P	43.5	P	26.7	A	40.2	A	45.8	P	60.4	P	68.4	P	74.3	P	87.9	P	88.1	P	128.7	P	91.1	P	132.8	P	110.4	P
94532_at	177.6	P	143.7	P	136.5	P	148.8	P	162.4	P	127	P	298.1	P	233.2	P	265.5	P	279.8	P	266	P	337.2	P	292.7	P	403.8	P	349.2	P
94534_at	69.4	A	58.9	A	76	A	81	A	95.9	A	107	A	138.8	M	109.6	A	101.8	A	92.7	A	112.1	A	189.1	A	134.9	A	127.1	A	132.8	A
94535_at	186.1	A	137.5	A	146.1	A	155.6	A	97.2	A	94.9	A	518.1	M	338.8	A	364.7	A	520.3	P	375.2	A	529.5	P	342.3	M	457.5	P	223.9	A
94536_s_at	593.1	P	391.8	P	422.7	P	401.8	P	395.6	P	408.6	P	900.7	P	557.1	P	628.5	P	749.2	P	732.9	P	1022.9	P	1091	P	1178.9	P	1082.4	P
94537_at	398.2	P	328	P	345.7	P	545.4	P	251.2	P	483.5	P	683.7	P	548.5	P	882.6	P	1244.5	P	718.5	P	1063.5	P	1262.9	P	1665	P	1386.5	P
94539_f_at	5.9	A	3.6	A	4.3	A	4.4	A	4.7	A	5.5	A	8.1	A	5.2	A	4.9	A	21.3	A	12.3	A	11.4	A	5.3	A	6.7	A	5.3	A
94540_at	7.5	A	4.5	A	3	A	6.7	A	6.2	A	6.2	A	9.8	A	5.9	A	7	A	5.3	A	5.4	A	8.4	A	4.3	A	4.1	A	6.8	A
94541_at	71	A	56.8	P	56.9	P	81.8	A	88.7	A	67.5	A	93.6	P	67.1	A	68.3	A	66.4	M	87	M	77.5	A	54.5	A	98.9	M	73.2	A
94542_at	54.5	P	33.8	P	34.9	P	38.6	P	34	P	30.8	P	78.3	P	64.3	P	67.4	P	54.9	P	72.8	P	87.3	P	46.9	P	69.3	P	35.8	P
94543_at	78	A	23.5	A	44.9	A	66.3	A	20.5	A	17.7	A	32.1	A	24.3	A	73.8	A	57.1	A	25.4	A	73	A	86.4	A	97.6	A	71.2	A
94545_at	13.6	A	22	A	17.1	A	22.9	A	28.7	A	21.1	A	24.4	A	23.2	A	31.4	P	23.7	P	21.5	A	37.4	P	30.9	M	27.2	A	24	A
94548_at	227.4	P	169.7	P	187.2	P	175.6	P	191.3	P	165.4	P	507.3	P	347.2	P	370.4	P	474.7	P	480.6	P	637.5	P	472.9	P	559.1	P	400.9	P
94549_at	60.4	A	58.2	A	63.5	A	65.1	A	71.2	A	34.4	A	209	P	159.6	P	108.6	P	192.6	P	158.9	P	240.1	P	129.2	P	197.1	P	145.6	P
94550_at	85.6	P	73.4	P	71.3	P	74.7	P	96.5	P	88.6	P	198	P	138.1	P	125.5	P	283.9	P	216	P	309.6	P	245	P	287.1	P	204.4	P
94551_at	66.2	A	54	A	48.3	A	52.6	A	59.7	A	46.5	A	122.6	A	65.4	A	90.7	A	119.6	P	114.9	M	151.4	A	112.1	A	135.2	A	113.2	P
94552_at	524.9	P	374.8	P	388.1	P	390.5	P	426.9	P	358	P	975.2	P	660.9	P	778.6	P	1042.4	P	960.2	P	1103.1	P	811.6	P	1208.9	P	1127.4	P
94554_at	22.4	A	19.9	A	23.5	A	19.1	A	8.1	A	7.5	A	45.3	A	43.2	A	59.4	A	58.4	A	59.8	A	72.5	A	30.7	A	41.5	A	55.4	A
94555_at	458.5	A	424.7	P	367.1	P	414.4	A	473.9	M	369.7	A	787.8	P	627.2	P	827.1	P	866.7	P	674.5	P	1045.4	P	506.8	P	717.6	P	491.5	P
94556_at	28.5	A	20.8	A	16.7	A	39.6	A	31.5	A	22	A	88.8	P	96.9	P	73.7	P	130.3	P	111.2	P	128.4	P	112.3	P	164	P	116.9	P
94557_at	21.6	A	18.6	A	18.9	A	31.8	A	26.2	A	32	A	37.9	A	26	A	23.8	A	24.1	A	21.6	A	25.8	A	20.6	A	23.8	A	10.8	A
94558_g_at	174.4	P	109.5	P	133.2	P	143.2	P	141	P	121.1	P	215.5	P	212.7	P	190.5	P	178.6	P	188.9	P	224.1	P	158.9	P	274.8	P	201.6	P
94559_at	18.7	A	12.5	A	12.9	A	14	A	17.6	A	14.4	A	24.2	A	56.8	A	23.8	A	26.5	A	49.2	A	32.1	A	21.2	A	24.5	A	34.9	A
94561_at	65.7	A	83.6	P	90	P	63.7	A	44.9	A	66.7	A	250.6	P	202	P	268.6	P	337.4	P	268.9	P	474	P	235.6	P	235.5	P	194.3	P
94562_at	29.6	A	42.7	M	37.4	P	28.6	A	37.3	A	34.4	A	107	P	91	P	64.3	P	120.6	P	101.7	P	151.8	P	89.5	P	143.1	P	82	P
94563_at	2.8	A	2.5	A	2.6	A	2.8	A	3.5	A	2	A	5.4	A	2.9	A	14	A	2.5	A	11.4	A	2	A	3.7	A	7.4	A	1.4	A
95042_at	216.8	P	151.5	P	165.1	P	148.5	P	195.9	P	155.5	P	353.6	P	228.8	P	351.3	P	466.2	P	437.1	P	559.5	P	322.2	P	436.2	P	333	P
95043_at	11.1	A	3.4	A	9.1	A	14.3	A	17.4	A	8.7	A	21.5	A	14.8	A	16.2	A	5.6	A	14.9	A	5.5	A	8.1	A	11.3	A	14.8	A
95044_at	81	P	82.5	P	74.4	P	59.1	P	52.1	P	43.7	P	133.4	P	159.3	P	156.1	P	184.8	P	187.5	P	251.6	P	185.7	P	192	P	158.5	P
95045_at	114.3	P	63.2	M	77.9	P	63.3	M	86.7	P	78.4	M	222.3	P	164.2	P	256.2	P	279.1	P	265.5	P	347.1	P	190.6	P	251.6	P	220.2	P
95046_s_at	88.7	A	65	P	68.5	P	85.9	A	80.4	A	79.1	A	152.7	P	114	P	135.8	P	189.4	P	157.9	P	186.1	P	124	P	129	P	121.4	P
95048_at	40.4	A	28.6	A	20.1	A	52.2	A	50.6	A	29.6	A	57.7	A	47.4	A	42.6	A	38.7	A	24.7	A	34.4	A	33	A	27.6	A	17.1	A
95049_at	254.7	P	208.5	P	222	P	177.3	P	188.3	P	229.6	P	654.5	P	518.1	P	565.4	P	736.6	P	695.6	P	980.8	P	656.2	P	824.3	P	593.9	P
95050_at	158.2	P	118.9	P	127.7	P	116.8	P	141.7	P	117.9	P	199.5	P	147.2	P	103	P	187.3	P	137.3	P	118.5	P	138.3	P	197.8	P	175.6	P
95052_at	21.8	A	23.8	A	11.4	A	38.5	A	44.8	A	29.3	A	82.9	P	82.3	P	104	P	110.2	P	131.2	P	167.7	P	118.6	P	120.7	P	120.1	P
95053_s_at	135.3	P	88.8	P	90.4	P	93.2	P	102.2	P	113.3	P	247.2	P	249.1	P	271.5	P	273.7	P	314.1	P	420.4	P	404.8	P	508.1	P	466	P
95054_at	44.7	P	32.1	P	29.9	P	48	P	44.9	P	40.4	P	70.7	P	63.9	P	76.3	P	140.6	P	88.1	P	116.8	P	113	P	131	P	143.1	P
95056_r_at	7.8	A	6.2	A	10.4	A	9.8	P	4.4	A	11.3	A	11.9	A	10.8	P	4.3	A	12.3	P	3.1	A	6.8	A	11.8	P	8	A	4.2	A
95057_at	155.9	P	125.4	P	97	P	145.5	P	146.4	P	119.8	P	219.5	P	188.3	P	438.8	P	280	P	247.3	P	464	P	196.9	P	240.5	P	184.9	P
95058_f_at	48.5	P	34.7	P	55	P	32.4	P	33	P	38.9	P	122.8	P	91.8	P	99.5	P	134.6	P	128	P	175.2	P	94.6	P	142.8	P	116.9	P
95059_at	210.3	P	220.3	P	188.8	P	187	P	216.9	P	221.9	P	532.3	P	373.7	P	462	P	502.4	P	465.6	P	558.3	P	558.6	P	802.7	P	537.1	P
95060_at	1.6	A	0.9	A	1.2	A	1.5	A	4.1	A	1.8	A	3.7	A	2.7	A	2.3	A	6.7	A	2.6	A	3.2	A	2.2	A	3.6	A	2.1	A
95061_at	1.2	A	3.6	A	8.2	A	7.4	A	9.4	A	2.3	A	12.7	A	17.1	P	34.2	P	27.3	P	26.3	P	21.5	P	16.6	A	18.7	A	30.8	P
95062_at	38.9	P	32	P	26.8	P	30.6	P	49.4	P	36.8	P	90.8	P	77.6	P	87.1	P	91.3	P	92.2	P	109	P	67.9	P	88.1	P	61	P
95063_at	57.7	P	38.1	P	49.6	P	50.4	P	51.8	P	52.5	P	106.2	P	112.9	P	69.7	P	106.5	P	110	P	169.9	P	113.3	P	183.1	P	144.8	P
95064_at	322.2	P	315.5	P	299.9	P	243.9	P	284.6	P	247.7	P	921.3	P	757.1	P	776	P	1202.9	P	1155.7	P	1537	P	715.5	P	943.1	P	541.8	P
95065_at	63.2	A	44.4	A	59.1	A	57.8	A	49.4	A	57.5	A	132.1	A	126.4	A	107.9	M	127.6	P	133.5	P	173	P	100.5	A	135	P	114.7	P
95066_at	47.3	A	43.2	A	47.7	M	32.8	A	43.9	A	37.6	A	104.4	P	85.3	P	106.1	P	157.9	P	150.7	P	201.5	P	254.1	P	348.6	P	324.1	P
95067_at	39.7	P	23.2	P	21.1	P	30.3	P	21.9	P	19	P	59.8	P	54.8	P	68.7	P	72.4	P	66.1	P	106.8	P	74.6	P	95.7	P	82.1	P
95068_at	95.6	M	67.4	P	71.2	M	73	P	90.6	A	64.2	A	154.6	P	92.4	M	130.3	P	134	P	120.4	P	146.9	P	118.8	P	149.3	P	105.5	P
95069_at	174.7	A	179	A	169.2	P	87.4	A	134.4	A	116.6	A	326.8	P	298.6	P	241.9	P	299.3	P	271.6	P	269.6	P	244.4	P	453.3	P	281.9	P
95070_at	28.5	P	32.7	P	31.7	P	36.4	A	46.8	P	34	M	80.8	P	68.6	P	82	P	121.2	P	80	P	121.4	P	67.2	P	145	P	110.4	P
95071_at	104	A	63.3	A	65.7	A	75.5	A	59.7	A	81.6	A	116.1	A	80.6	A	51.5	A	95.2	A	91	A	108.3	A	84	A	95.6	A	73.4	A
95072_at	406.2	P	286.5	P	306.8	P	255.9	P	304	P	207.9	P	555.6	P	552	P	513.4	P	744	P	683.6	P	1009.9	P	936.3	P	1120.3	P	1011.9	P
95073_at	1.5	A	2.9	A	5.7	A	4.7	A	8.2	A	14.8	A	10.5	A	6.4	A	5.9	A	1.4	A	9.8	A	9.5	A	2.9	A	2.3	A	8.2	A
95074_at	86.4	A	51.5	A	56.4	A	60.7	A	67.4	A	61.6	A	98.4	P	77.8	P	114.6	P	108.7	P	126.4	P	126.8	P	83.8	P	130.5	P	131.9	P
95075_at	26.4	A	6	A	23.4	M	18.3	A	23.3	A	24.9	A	23.1	A	24.9	P	3.7	A	21.9	P	20	A	33.3	P	7.1	A	27.7	A	26	P
95076_at	308.7	P	216	P	223.5	P	215.8	P	237.9	P	233.2	P	416.8	P	293.7	P	235.2	P	333.6	P	373.6	P	437.6	P	531.7	P	881.4	P	683.2	P
95077_at	47.7	P	36	P	45.1	P	28.1	M	40.8	M	31.3	P	105.6	P	81	P	83.5	P	100.8	P	117.9	P	146.6	P	70.2	P	134.3	P	90.2	P
95078_at	21.9	A	2.7	A	12.6	A	3.4	A	4.9	A	4.9	A	33.3	A	22.3	A	34	A	45.5	A	27	M	40	A	40.7	M	61.8	P	52.2	P
95079_at	441.4	P	334.7	P	392.3	P	350.9	P	305.6	P	352.1	P	805.8	P	417.4	P	563.8	P	981.3	P	782.1	P	701.3	P	332.5	P	527.2	P	346.9	P
95081_at	90.8	P	62.5	P	60.6	P	75.5	P	85.6	P	70.6	P	109.8	P	87.9	P	75.7	M	72.8	P	87.2	P	98.3	P	76.8	P	87.3	P	66.9	P
95082_at	463.1	P	499.3	P	551.1	P	449.8	P	735.1	P	502.7	P	1248	P	780.8	P	1342.3	P	1285.5	P	1240	P	1176.2	P	274.7	P	330.3	P	146	P
95083_at	212.1	P	169.9	P	210.3	P	215.8	P	271.2	P	167.7	P	485.8	P	345	P	595.4	P	784.2	P	691.1	P	679.8	P	137.1	M	205	P	136.1	A
95084_f_at	84.2	P	66.5	P	63.3	P	63.1	A	74	P	84.4	P	126.5	P	96.6	P	112.5	P	115.8	P	106.1	P	157.7	P	96.6	P	146.3	P	123.5	P
95085_r_at	14.4	A	18.8	A	10.5	A	13.5	A	10.2	A	10.7	A	14.5	A	20.9	A	27	A	16	A	21.4	A	31.5	A	13.6	A	17.8	A	18.4	A
95086_at	122.6	P	93.9	P	131.7	P	96.1	P	96.2	P	107.3	P	209.5	P	222.4	P	187.7	P	281.2	P	246.1	P	301.4	P	267	P	345.6	P	333.7	P
95090_at	331	P	216.5	M	220	P	258.2	M	276.2	P	199.7	M	472.8	P	423	P	664.3	P	482.9	P	477.9	P	557.7	P	464.1	P	651.5	P	516.2	P
95091_at	70.9	P	27.6	P	41.4	P	46.6	A	47.9	A	38.8	A	83.4	P	79.5	P	110.4	P	113.4	P	105.8	P	181.5	P	140.2	P	216.7	P	251.3	P
95092_at	158.3	P	119.4	P	140.2	P	104.5	P	127.2	P	114.4	P	264.1	P	171.3	P	205.9	P	353.7	P	261	P	336.1	P	184.1	P	223.4	P	159.3	P
95093_at	49.5	P	23.5	P	28.3	P	38.2	P	32.4	P	28.3	P	49	P	29.7	A	40.2	P	44.8	P	40.2	P	59.8	P	29.6	P	51.2	P	45.3	P
95094_g_at	25.4	P	13.2	A	18.1	P	6.8	A	14.3	M	12.7	A	36	P	16.5	P	32	P	34.7	P	37.7	P	38.9	P	25.9	M	33.7	P	20.4	M
95095_at	116.5	A	64.7	A	74.1	A	45.1	A	40.3	A	69.5	A	166.2	A	170.6	A	189.7	A	185.6	A	168.6	A	219.1	M	180.9	A	170	A	121.4	A
95096_at	227.8	P	159.5	P	218.9	P	132.9	P	191.5	P	172.8	P	372.3	P	254.4	P	348.4	P	397	P	340.9	P	392.3	P	302.4	P	357.8	P	303.6	P
95097_at	72.2	P	67.6	P	81	P	44.2	P	52	P	37.9	P	137.2	P	128.2	P	99.9	P	182.4	P	163.7	P	197.7	P	168.1	P	185.6	P	168.7	P
95098_at	211.2	A	124.1	A	156.1	A	155.9	A	178.6	A	118.5	A	196.9	A	194.7	A	168.5	A	168.9	A	176.4	A	126.3	A	122.4	A	226	A	171	A
95100_at	353.2	P	435.3	P	398.9	P	241.7	P	293.6	P	276.5	P	780.2	P	688.5	P	945.1	P	921.1	P	700.8	P	1152.8	P	724.5	P	1038.5	P	813.3	P
95101_at	35.1	P	26.3	P	11.1	P	37.5	P	39.7	P	26.8	P	51.2	P	45.7	P	71.4	P	87.7	P	62.4	P	94	P	50.5	P	45.3	P	38.2	P
95102_at	221.8	P	186.6	P	183.3	P	224.8	P	202.1	P	155.8	P	394.6	P	358.8	P	466.1	P	507.2	P	518.5	P	589.3	P	926.6	P	1474	P	1122.6	P
95103_at	72	P	61.8	M	52.7	A	47.5	A	35.1	A	55.4	A	135.7	P	85	M	101.2	M	111	P	90.2	P	153.2	P	95.5	P	159.8	P	115.9	P
95104_at	122.9	P	110.2	P	77.1	P	118.9	P	69.3	P	102.2	P	191.8	P	141.4	P	179.5	P	229	P	199.3	P	267.4	P	145.6	P	185.5	P	114	P
95105_at	173.9	P	139.6	P	148.7	P	119.8	P	123.4	P	121.8	P	379.8	P	275.8	P	361.2	P	534	P	489	P	677	P	593.8	P	784.6	P	618.6	P
95108_at	38.1	A	22.8	A	6.7	A	22.5	A	17.8	A	10.2	A	20.7	A	19.2	A	38.8	A	16	A	10.8	A	15.2	A	17.1	A	19.3	A	20.8	A
95109_at	48.7	P	30.3	A	28.1	P	29.7	A	37.1	A	32.3	A	51.8	P	53.3	P	35.3	P	59.5	P	42.1	P	84.3	P	46.9	P	59	P	85.7	P
95110_at	47.4	P	42.5	P	32	M	42.6	A	57.7	P	55.2	M	99.8	P	80.9	P	71.8	P	114.6	P	97.5	P	153.7	P	93.5	P	139.1	P	100.6	P
95111_i_at	1	A	1.1	A	0.9	A	1.4	A	3.9	A	1.3	A	10.7	A	1.8	A	3.8	A	8.5	A	10.3	A	8.3	A	6.1	A	14.2	A	0.9	A
95112_f_at	70.4	A	46	M	62.6	M	61.2	A	71.6	A	47.4	A	108	P	83.8	P	68.1	P	92.5	P	115.5	P	122.4	P	85.3	P	97.6	P	70.3	P
95113_at	5.4	A	3.4	A	17.9	A	20.7	A	24.7	A	16.6	A	31.9	A	16.1	A	14.3	A	22.3	A	22.4	A	23.2	A	14.4	A	24.2	A	14.4	A
95114_s_at	17.4	A	16.8	A	15.4	A	17.9	A	18.5	A	13.1	A	114	A	92.3	A	184.9	A	284.9	A	255	A	357.1	A	293.9	M	455.6	P	376.3	M
95117_at	179.6	M	125	M	182.2	P	146.7	A	174.3	M	128.5	A	286.4	P	246	P	265.8	P	382.8	P	327.3	P	458.3	P	275.6	P	365.4	P	224.1	P
95118_r_at	62.6	A	32.4	A	44.5	A	30.5	A	27.7	A	26.6	A	58.3	P	129.9	P	115.9	P	72.4	A	81	M	114.4	P	77.5	M	272.3	P	188.6	P
95119_at	31.2	A	30.3	A	53.1	A	18.7	A	45.1	A	41.2	A	65.9	A	63.1	A	71.1	A	112.2	P	73.5	P	83.9	P	84.4	P	90.5	P	65.1	P
95120_at	46.7	P	41.4	P	46.5	P	35.5	P	42.4	P	54	P	81.5	P	53.6	P	60	P	72.8	P	76	P	116.5	P	84.5	P	94.4	P	111.6	P
95121_at	21.4	A	17.5	A	23.8	A	16.5	M	17.8	A	20.2	A	30.2	M	23.6	A	21	P	31.8	A	25.2	A	29.8	P	27.5	A	29.7	A	21.8	P
95122_g_at	16.1	A	14.8	A	12.1	A	9.9	A	8.9	A	11.3	A	14.3	A	19.9	P	23.5	P	16.3	P	11.2	A	21.3	M	9.6	A	18.6	P	15.4	P
95123_at	26.5	A	23.7	A	18.1	A	8.9	A	20.7	A	21.8	A	30	A	21	A	32.6	A	45	P	25.5	A	46.8	P	34.7	A	36.7	A	23.1	A
95124_i_at	193.6	P	150.7	P	115.1	P	180.9	P	134.9	P	183.8	P	231.6	P	237	P	167.8	P	129.8	P	162.5	P	215.8	P	156.7	P	199.5	P	207.6	P
95125_f_at	73	P	73.5	P	65.1	P	70	P	49.9	P	69.5	P	105.1	P	90.4	P	108.5	P	71.1	P	93.8	P	125	P	86.7	P	94	P	83.7	P
95128_at	145	P	128.8	P	137.7	P	128	P	128.5	P	146.6	P	319.2	P	242.1	P	298.7	P	326.6	P	296.9	P	424.1	P	263.4	P	356	P	258.8	P
95129_at	110.3	P	88.8	P	88.7	P	98.5	P	116.7	P	66.4	P	162.4	P	138.5	P	194	P	220.5	P	161.6	P	245.8	P	148	P	151.6	P	180.5	P
95131_f_at	249.6	P	200.5	P	195.9	P	142.8	P	161.8	P	193.5	P	415.4	P	399.9	P	392.8	P	598	P	590.7	P	643.3	P	893.8	P	929.1	P	805.6	P
95132_r_at	478.4	P	267.6	P	348.5	P	352.2	P	323.4	M	358.1	P	667.6	P	579	P	574.6	M	714.3	P	715.4	P	862.4	P	746.4	P	1048.3	P	930.1	P
95133_at	201.9	A	238.3	A	203.4	A	251	A	191.8	A	245.6	A	285.9	A	282.3	A	147.7	A	209.5	A	180.1	A	340.7	A	437.2	M	509.2	P	288.7	P
95134_at	65.6	A	47.2	A	38.8	A	85.6	A	60.5	A	69.2	A	226.1	P	100.4	M	152.6	P	146.9	P	177.1	M	201.3	A	117.3	A	168.8	A	220.7	P
95135_at	172.8	P	141.5	P	154.1	P	128.7	P	156.1	P	118.3	P	397.2	P	250.3	P	222.9	P	337.3	P	279.5	P	318.1	P	171.8	P	265.2	P	285.3	P
95136_at	37.4	A	28.5	A	38.6	A	30.6	A	24.5	A	32.5	A	63.7	A	54.3	A	74.8	M	65.9	P	84.2	P	116.2	P	75.6	A	79.3	M	63.7	A
95137_at	70.1	M	56.7	A	52.5	A	62.5	A	53.9	A	61.4	M	98.3	M	75.7	M	56.1	P	78.4	A	83	P	97.2	P	59.3	A	98.2	P	103.4	P
95138_at	60.1	A	50.2	P	49.4	M	58.6	A	57.1	A	51.8	A	117.1	P	119.8	P	108.6	P	112.7	P	115.4	P	149	P	61.8	P	84.8	P	73	P
95139_at	4.4	A	3	A	4.3	A	5.1	A	11.2	A	3.1	A	51.7	A	27.9	A	63.9	A	98.5	P	90.5	M	98.2	A	63.2	A	72.6	A	60.3	A
95140_at	83.7	P	70.9	P	82.5	P	62.8	P	67.6	P	76.4	P	196.8	P	167.1	P	220.1	P	217	P	198.8	P	281	P	207	P	255.3	P	202.3	P
95141_at	22.6	A	18.7	A	18.4	A	5.6	A	32.8	A	3.4	A	23.9	A	28.6	A	33.3	A	5.6	A	32.9	A	24.9	A	6.9	A	28.3	A	6.7	A
95142_s_at	177.4	P	140.3	P	159.8	P	153.2	P	154	P	185.2	P	548.7	P	453.5	P	577	P	601.8	P	622.2	P	728.1	P	783.8	P	1024.7	P	807.6	P
95144_at	59	P	54.6	P	70.2	P	39.9	P	44.6	P	42.1	P	161	P	137.9	P	166.1	P	244.1	P	234.9	P	287.8	P	253.2	P	320.1	P	278.7	P
95146_at	275.3	P	245.3	P	273.1	P	242.3	P	250.9	P	210.9	P	651.9	P	471.2	P	673.9	P	661.7	P	602.2	P	758.7	P	419.4	P	562.3	P	418.8	P
95147_at	80.9	A	85.1	A	90	M	88.1	A	87.1	M	67.9	A	248.4	P	219.7	P	264.9	P	306.4	P	220.1	P	255.2	P	335.6	P	403.4	P	356.7	P
95148_at	71.1	A	41.1	A	31.6	A	49.2	A	49.2	A	22.6	A	91.2	M	62.2	A	85.9	A	111.2	P	75.7	M	128.6	P	111.6	P	165.2	P	99.8	P
95149_at	187.2	P	136.7	P	144.9	P	126.9	A	135.1	M	137.5	P	311.1	P	233.6	P	254.2	P	270.3	P	234.6	P	333	P	340.5	P	461	P	414.3	P
95150_at	9.6	A	16	A	3.8	A	8.2	A	7	A	17.7	A	50.1	A	43	A	83.7	M	82.2	A	73.2	M	106	A	105	P	95.8	A	68	A
95151_at	10.3	A	6.7	A	8.6	A	9.9	A	10.7	A	10.2	A	33.7	A	33.6	A	112.4	A	112.3	M	148.5	A	212.7	A	164.1	A	167.7	A	93.1	A
95152_g_at	66.2	A	37.7	A	65.9	A	67.4	A	72.9	A	12.3	A	144.3	P	113.6	M	208.6	P	190.7	P	168.6	P	243.6	P	160.2	P	204.9	P	144.2	P
95153_at	32.7	A	35.7	A	33.7	P	38.9	A	33.7	A	37.4	A	68.6	P	74.4	P	94.7	P	75.7	P	59.1	P	74.2	P	95.6	P	114.3	P	83.4	P
95154_at	1.5	A	1.7	A	1.3	A	5.4	A	0.7	A	1.9	A	1	A	1.3	A	1.2	A	1.2	A	1.8	A	1.1	A	8.6	A	2.9	A	1.7	A
95155_at	51.8	A	48.5	M	43.9	A	51.9	A	61.1	A	17.5	A	85.1	P	86.5	P	83.7	P	98.4	P	88.6	P	107.7	P	139.7	P	189.9	P	118.6	P
95156_g_at	2.2	A	1.4	A	1.1	A	1.5	A	1.8	A	2.6	A	3.9	A	1.8	A	3.2	A	3.6	A	18.8	A	5	A	13.3	A	22.9	A	5.9	A
95157_at	23.5	A	14.4	A	15.6	A	18.7	A	23.8	A	14.5	A	38.8	A	29.7	A	78	A	80.2	A	25.4	A	73	A	64.7	A	47.8	A	20.4	A
95158_at	114.9	P	109	P	89.8	P	81.8	P	76.6	P	85.8	P	188.8	P	154.3	P	160.1	P	155.6	P	169.6	P	215	P	148.1	P	221.1	P	128.4	P
95159_at	42.6	A	28.8	A	38.5	A	45.1	A	37.8	A	28.2	A	73.3	A	51.5	A	89.4	A	113.2	A	88.7	A	125.4	A	90.8	A	76.5	A	87.2	A
95161_at	555.5	P	389.7	P	429.7	P	461	P	418.5	P	459.1	P	1150.3	P	711.2	P	1075	P	1083.8	P	1107.3	P	1270.3	P	708.1	P	825	P	544.6	P
95641_at	281.2	P	224.2	P	316.1	P	157.4	M	220.6	M	152.8	P	363.4	P	428.7	P	286.3	P	515.6	P	405.6	P	623.3	P	730.4	P	967.1	P	685	P
95642_at	107.5	A	76.5	A	119.2	A	93.5	A	100.8	A	102.8	A	94.9	A	80.2	A	68.2	A	76.7	A	82.5	A	81.7	A	75.3	A	111.2	A	101.6	A
95643_at	91.1	A	62.7	P	85.7	P	73.6	A	68.1	A	65.9	A	171.5	P	124.2	P	135.2	P	137.7	P	137.1	P	204.2	P	173.5	P	245.6	P	164.6	P
95645_at	101.1	A	67.7	M	76	M	82.4	A	68.9	A	57.2	A	103.1	M	106	M	88.2	A	86.5	M	85.4	M	120.1	P	77.8	M	79.6	A	85.5	P
95646_at	112.9	P	86.2	P	99	P	109	P	152.3	P	91.1	P	219.8	P	175.1	P	183	P	237.8	P	235.4	P	272.7	P	209.3	P	355.7	P	241.8	P
95647_f_at	107.5	P	74.9	P	95.3	P	72.2	P	90.8	P	73.8	P	248.1	P	148.6	P	252.4	P	289.5	P	217.2	P	334.8	P	290.7	P	363.6	P	306.2	P
95648_at	109.6	P	70.2	P	95.1	P	79.3	P	110.6	P	93.8	P	299.3	P	199	P	339.4	P	357.1	P	303.9	P	399.6	P	312.6	P	372.1	P	335.6	P
95649_at	70	P	54.2	M	55.7	P	48.4	A	56.9	M	49.4	A	88	M	78.3	P	88.1	P	101.7	P	101.6	P	131	P	91.5	P	94.9	P	103.4	M
95650_at	367.9	P	298.9	P	252.2	P	262	A	314.1	M	277	P	563.2	P	474.2	P	520.7	P	529.8	P	443.3	P	600.9	P	483.8	P	536.3	P	413.2	P
95651_at	16	A	10.4	A	10.5	A	22.5	A	27.4	A	15.5	A	11.4	A	32.9	A	13.6	A	20.7	A	15.3	A	13.5	A	13.2	A	10	A	2.8	A
95652_at	462	P	370.9	P	402.4	P	273.6	P	294	P	318.1	P	713.3	P	637.8	P	843	P	937.3	P	905.5	P	1141.5	P	1098.5	P	1514.2	P	1222.6	P
95653_at	34.4	A	37.6	M	35.1	M	46.4	A	36.6	A	42.1	M	96.1	P	79.6	P	103.1	P	112.3	P	123.4	P	148.9	P	92.9	P	136.5	P	110.2	P
95654_at	122.8	P	90.6	P	119.8	P	96.1	P	105.9	P	86.9	P	378.6	P	352.1	P	451.9	P	568.9	P	527.8	P	770.9	P	808.1	P	1020.3	P	785.2	P
95655_at	7.8	A	4.4	A	9.5	A	5.3	A	6.6	A	5	A	10.2	A	7.6	A	16.1	A	6.1	A	12.4	P	13.1	P	15.2	P	29.2	P	22	P
95656_i_at	3.6	A	10.9	A	19.1	A	5.8	A	3.4	A	13.7	A	42.9	A	25.7	A	23.8	A	65.3	M	36.3	A	81.7	A	25.5	A	47.6	A	43.6	A
95657_f_at	96.3	P	61.7	P	78.2	P	69.7	P	67.7	P	63.9	P	142.4	P	111.3	P	124.2	P	175.1	P	128.7	P	209.4	P	87.1	P	94.4	P	112.8	P
95658_at	26.4	A	9.9	A	17.9	A	2.9	A	3.1	A	5.3	A	48.2	A	37.5	A	29.4	A	67.4	P	49.1	A	70.6	P	47.6	A	73.8	P	55.3	P
95659_at	52.3	P	28.2	P	31.2	P	33.8	P	32.9	P	34.7	M	57.3	P	58	P	56.7	P	75.2	P	65.6	P	72.8	P	73.8	P	90.5	P	117.3	P
95660_at	165.1	P	102.8	P	108.6	P	109	A	108.3	A	109.1	A	251.3	P	228.2	P	297.9	P	347.6	P	290.7	P	375.2	P	248.8	P	322.8	P	219.4	P
95661_at	257.6	P	281.9	P	332.4	P	238.7	P	246.2	P	251.4	P	868.7	P	614.7	P	563.9	P	760.3	P	745.8	P	995.5	P	867.5	P	963.3	P	690.3	P
95662_at	49.8	A	63.3	P	52.5	P	46.3	A	44.9	A	38.7	A	138	P	116.7	P	132.4	P	156.7	P	148.7	P	189.1	P	120.6	P	144.6	P	119.8	P
95663_at	1.9	A	3.4	A	4	A	3.2	A	6.2	A	3.7	A	4.6	A	3.6	A	3.1	A	3	A	18.2	A	5.9	A	7	A	9.8	A	9.5	A
95664_at	23.9	A	26.9	A	9.9	A	28.2	A	35.7	P	16.6	A	48.9	P	44	P	48	P	39.1	P	56.5	P	54.9	P	57.6	P	64.5	P	52.7	P
95665_at	54.6	A	52.1	A	66.3	M	65.6	A	71.9	A	47	A	101.2	P	102.6	P	199.8	P	148.7	P	107.9	P	136.8	P	161.9	P	227.1	P	166.8	P
95666_at	132.2	P	118.5	P	108.6	P	107.5	P	116.1	P	106	P	215.1	P	164.1	P	184.7	P	202.8	P	179.9	P	237.3	P	193.7	P	249.8	P	147.4	P
95668_at	17.4	A	15	A	9.7	A	14.2	A	6.6	A	21	A	27.3	A	19	A	13.7	A	25	A	22.6	A	22.5	A	19.6	A	29.3	A	11.6	A
95669_g_at	83	A	62.2	A	71.1	A	79.5	A	80.8	A	77.4	A	125.8	M	92.2	A	91.1	A	112.5	A	91.9	M	125.6	M	73.5	A	105.1	A	57.6	A
95670_at	28.2	P	13.4	A	24.1	A	6.8	A	32.3	A	17.6	A	31.7	A	17.8	A	34.6	A	28.7	P	32.8	A	25.8	A	15.4	M	24.2	A	23.5	A
95671_at	63.2	A	42.3	A	57.3	A	64.4	A	72.7	A	45.5	A	75.2	A	72.2	A	47.5	A	82.2	A	98.4	A	83.1	A	74.9	A	98.7	A	68.1	A
95672_at	21.3	A	5.2	A	17.1	A	16.8	A	7.3	A	14.2	A	6	A	23.4	A	26.4	A	33.3	A	6.4	A	3.8	A	9.3	A	18.1	A	19.8	A
95673_s_at	37.5	A	18.5	A	33.3	A	30	A	34.6	A	16.3	A	64.8	A	42.9	A	700.9	P	78.7	A	69.8	A	89.4	A	217.4	P	299.4	P	287.2	P
95674_r_at	430.8	P	348.4	P	317.9	P	373.9	P	412.6	P	322.7	P	674.1	P	587.6	P	1134.1	P	500.8	P	605.4	P	672.6	P	730.4	P	1069	P	850.9	P
95675_at	74.9	P	60.1	P	67.1	P	73.1	P	71.4	P	86.2	P	142.9	P	70.7	P	124.5	P	168	P	147.2	P	201.8	P	181.2	P	211.9	P	161.9	P
95676_at	5.3	A	6.3	A	10.5	A	15.1	A	8.1	A	3.4	A	7.7	A	7	A	7.8	A	26.9	A	5.3	A	36.7	A	35.8	A	20.3	A	6.3	A
95677_at	39.5	P	31.2	P	31	P	33.6	P	48.5	P	37.5	P	76.1	P	58.2	P	71.9	P	59.7	P	55.9	P	82.5	P	76.4	P	93.3	P	80.7	P
95679_at	86.2	P	67.4	P	64.2	P	58.5	P	70.5	P	44.9	M	116.7	P	101.2	P	162.7	P	126	P	117.4	P	108.8	P	156.8	P	184.4	P	167.4	P
95680_at	138.9	M	99	A	104.1	A	145.8	A	127.3	A	85	A	154.1	P	131	A	93.7	M	127.1	M	83.3	A	128.2	M	63.6	A	89	A	88.7	A
95681_f_at	11.5	A	3.2	A	7.8	A	3.6	A	9.3	A	21.1	A	19	A	6.7	A	24.1	A	38.9	A	24.2	A	34.5	A	7.2	A	18.6	A	10.6	A
95682_at	555.6	P	444.8	P	481.6	P	455.6	P	460.9	P	441.9	P	843.2	P	613.8	P	721.8	P	937.9	P	811	P	1019.2	P	751	P	1261.2	P	882.4	P
95683_g_at	260.2	P	226.4	P	196.6	P	232.3	P	278	P	186.3	P	541.8	P	465.1	P	573.3	P	672.2	P	585.6	P	781	P	670.6	P	958.7	P	725.3	P
95684_at	17.6	A	5.9	A	11.4	A	16.1	A	20	A	15.4	A	22.8	A	10.6	A	14.7	A	9.7	A	28.8	A	6.7	A	11.8	A	12.3	A	18.8	A
95685_at	8.3	A	4.5	A	6.5	A	33.3	A	14	A	5.6	A	46.9	A	10.2	A	38.9	A	44.2	A	38.4	A	79	A	33.9	A	44.8	A	54.1	A
95686_at	35.7	A	25.9	A	24.8	A	26.7	A	24.8	A	24	A	39.3	P	42.9	P	44.4	P	36.1	A	33.4	M	38.5	P	29.4	P	40.2	A	35.6	P
95688_at	105.1	P	80.4	P	80.8	P	73.3	P	70.6	P	73.7	P	177.5	P	143.5	P	170.4	P	174.6	P	177.9	P	220.2	P	198.7	P	220	P	245	P
95689_at	175.7	P	192.8	P	152.3	P	163.9	P	176.1	P	138.2	P	261.4	P	274.2	P	160.2	P	239.8	P	253.6	P	252.4	P	173.2	P	269.7	P	194.6	P
95690_at	33.4	A	20.8	A	34.6	A	12.1	A	7.3	A	7.7	A	81.2	A	77.6	P	116.7	P	133.5	P	114	P	136.1	P	144.8	P	209.7	P	198.4	P
95692_at	236.9	P	165.7	P	174.9	P	195.9	P	204.2	P	199	P	432.6	P	365.1	P	395.7	P	439.6	P	411.4	P	546.8	P	301.3	P	476.4	P	401.7	P
95693_at	112.1	P	107.4	P	101.2	P	79.2	A	101	A	97	M	195.5	P	150.8	P	180.9	P	244.4	P	232.6	P	266.1	P	136.9	P	216.9	P	141.4	P
95694_at	115.2	A	80.3	A	107.8	M	144.7	A	111.9	A	119.1	A	190.3	P	131.8	A	134.7	P	201.3	P	96.7	P	223.7	P	322.9	P	443.4	P	356.4	P
95695_at	101	P	92.3	P	84.6	P	91.2	P	108	P	86.5	P	189.2	P	150	P	154	P	177.8	P	207.1	P	238.7	P	161	P	204.2	P	140.8	P
95696_at	123.1	P	128.3	P	131.9	P	71.5	P	88	P	128	P	459.2	P	316.5	P	420.3	P	584.6	P	534.2	P	826.3	P	346.4	P	480.4	P	376.3	P
95697_at	22.1	A	15.6	A	19.3	A	32.9	A	25.6	A	16.8	A	43	A	43.2	A	26	A	21.5	A	6.8	A	59.1	A	22.8	A	34.4	A	28.7	A
95698_at	368.8	M	229.1	M	185.4	M	263.9	A	288.8	A	210.2	A	475.6	A	463.8	P	514.3	A	587.8	P	539.5	P	614.7	P	640.5	P	930.5	P	708.7	P
95699_f_at	399.7	P	321.8	P	365.3	P	301.5	P	316.6	P	314.6	P	533	P	435.3	P	506.5	P	547.8	P	487.3	P	693	P	558.7	P	665.9	P	588.3	P
95700_r_at	141.4	P	105.1	P	103.5	P	116.3	M	125.6	M	79.8	M	316.9	P	133.7	P	230.3	P	301	P	179.2	P	352.6	P	241.5	P	263	P	224.2	P
95701_at	65.6	P	55.4	P	58.7	P	52.6	P	65.7	P	46.8	P	137.7	P	79.5	P	149.5	P	161.7	P	134.9	P	174.7	P	126.9	P	172.8	P	144.5	P
95702_at	93.8	P	86.1	P	80	P	69.5	M	54	P	73	A	149	P	110.2	P	138.2	P	188.7	P	175.3	P	195	P	171.2	P	200.4	P	178.4	P
95703_at	45.3	P	40.7	P	55	P	41.7	P	39.9	P	48.3	P	92.7	P	94.7	P	117.8	P	118.5	P	100.1	P	142.2	P	98.4	P	162.8	P	130.3	P
95704_at	269.9	A	173.5	A	137.2	A	215.8	A	215.2	A	198	A	289.7	A	272	A	290.3	A	327.9	A	312.9	A	350.5	A	336.6	A	533.2	A	373.9	A
95705_s_at	492.5	P	405.2	P	536.5	P	395.6	P	411.4	P	393	P	671	P	585.3	P	418.9	P	728.7	P	690.2	P	501.5	P	303.6	P	365.4	P	300.6	P
95706_at	56.2	P	41.2	P	65.2	P	34.8	P	46.3	P	28.8	P	114.3	P	80.1	P	89.3	P	217.3	P	271.6	P	281.8	P	259.6	P	248.3	P	142.1	P
95707_at	32.1	A	26.5	A	27.8	A	10.8	A	14.4	A	23.3	A	50.3	M	61	P	74.5	P	78.2	P	84.2	P	91.2	P	149.9	P	180.7	P	168.7	P
95708_at	155.3	P	112.8	P	177.7	P	143.1	A	132.8	A	141.5	P	351.9	P	188	P	606.7	P	419.2	P	289.7	P	436.8	P	455.4	P	576.4	P	622.2	P
95709_at	299.4	P	224.1	P	265.3	P	265.1	P	297.6	P	245.1	P	524.6	P	503.4	P	555.4	P	554.1	P	461.9	P	519.4	P	372.1	P	589.1	P	371.4	P
95712_at	20.2	A	30	M	39.5	P	51.9	M	41.9	A	39.8	A	89.8	P	62.9	P	112.9	P	73.5	P	84.6	P	73.1	P	80.4	P	59.3	A	109.8	P
95713_at	188.8	P	157	P	157.8	P	160	P	163.8	P	135.5	P	345.1	P	329	P	405	P	405.2	P	292.7	P	473.3	P	344.9	P	494.9	P	398.9	P
95714_at	74.6	P	71.1	P	86.2	P	48.5	P	61.7	P	78.7	P	147.2	P	125.9	P	130.3	P	200.3	P	156.7	P	223.9	P	171.2	P	214.7	P	181.9	P
95715_at	429.9	P	393.4	P	375.9	P	369.3	P	348.2	P	363.2	P	1078.8	P	794.4	P	1029.8	P	1162	P	1078.8	P	1350.6	P	736.3	P	853.5	P	723.8	P
95716_at	300.1	P	147.5	P	227.1	P	206.9	P	197.1	P	165.8	P	402.7	P	356.4	P	190	P	631.4	P	494.5	P	452.6	P	800.2	P	969	P	1033	P
95717_at	111.1	A	94	A	90.9	A	109.4	A	89	A	90.3	A	227.7	P	192.7	P	227.9	P	252.2	P	235.2	P	270.5	P	172	M	218.1	P	158.5	M
95718_f_at	429	P	163.6	P	313	P	281.3	P	290.3	P	322.2	P	268.3	P	266.3	P	439.4	P	402.8	P	410.9	P	497.8	P	573.8	P	770.6	P	804.2	P
95719_at	6.8	A	3.7	A	4.9	A	7	A	6.9	A	5.2	A	4.7	A	8.9	A	4.8	A	8.7	A	7.6	A	6.5	A	4	A	5	A	7.3	A
95721_at	182.2	P	147	P	135	P	130	P	146	P	133.8	P	324.9	P	250.2	P	402.6	P	412.8	P	373.9	P	416.3	P	367.6	P	624	P	353.8	P
95722_at	102.1	P	72	P	69.1	P	71.7	P	85.8	P	76.4	P	154.9	P	150.7	P	242.6	P	132.2	P	153.1	P	195.6	P	143.5	P	177.8	P	111.1	P
95723_r_at	1694.2	P	1292.1	P	1320.3	P	1284.1	P	1496.4	P	1152.5	P	2394.5	P	2381.6	P	2763.8	P	2778.2	P	2491.5	P	2936.9	P	2386.7	P	3146.5	P	2524.6	P
95725_at	9.8	A	15.5	A	8.8	A	26.7	A	11.8	A	8	A	26.1	A	33.8	A	21.5	A	66.3	A	28.6	A	69.1	A	28.1	A	78.5	A	80.8	A
95726_at	64.5	A	62	A	110.9	A	63.3	A	79.7	A	23.5	A	319	A	201.4	A	326.8	A	346	M	291.9	A	361.1	M	313	A	376.3	M	295	P
95727_at	8.1	A	4.9	A	4	A	18.4	A	9.1	A	5.8	A	8.7	A	5.4	A	7.5	A	3.7	A	11.7	A	8.6	A	4.2	A	4.5	A	2.5	A
95728_g_at	46.7	A	32.6	A	21.6	A	46.3	A	37.7	A	17.8	A	31.1	A	18.2	A	28.6	A	18.6	A	12	A	43.4	A	21.6	A	38.3	A	41.8	A
95729_at	1.2	A	1.4	A	1.7	A	1.7	A	1.5	A	1.9	A	2.5	A	1.4	A	2.2	A	1.6	A	3.6	A	1.6	A	2.2	A	2	A	2.6	A
95730_at	51.6	P	50.1	P	35.5	P	36.3	P	39.2	P	32.6	P	102.7	P	67.4	P	92.5	P	183.2	P	179.6	P	195.3	P	268.7	P	282.3	P	271.3	P
95731_at	165.6	P	129	P	156.9	P	140.5	P	154.3	P	123.9	P	369.3	P	302.6	P	486.2	P	370.8	P	354.3	P	426.5	P	174.1	P	231.7	P	145.9	P
95732_at	119	P	122.8	P	128.6	P	71.3	P	90	P	82.5	P	180.8	P	169.2	P	199.9	P	247.5	P	234.1	P	321.3	P	259	P	353.6	P	267.9	P
95733_at	124.2	A	161.1	A	125.9	A	140	A	138.2	A	115.4	A	257.6	A	193.9	A	260.1	M	252.5	M	240.5	M	465.3	P	125.6	A	108.6	A	64.2	A
95734_at	259.2	P	160.9	P	181.9	P	221.5	P	222.5	P	190	P	247.5	P	243.8	P	213.9	P	188.4	P	200.3	P	236.6	P	207.6	P	256.4	P	190.4	P
95735_at	6.2	A	4.4	A	8.7	A	5.1	A	8.3	A	3.3	A	5.8	A	6.8	A	9	A	24.7	A	5.2	A	10.8	A	5.2	A	9	A	28	A
95736_at	80.8	P	60.7	P	59.8	P	65.5	P	66.6	P	66.3	P	217.1	P	194.4	P	223.1	P	282	P	287.5	P	395.2	P	253.2	P	349.7	P	280.4	P
95737_at	147.3	P	109.7	P	145	P	108.2	P	119.4	P	105.5	P	277.7	P	222.2	P	317.7	P	320.4	P	270.8	P	357.7	P	229.1	P	276.5	P	242.2	P
95738_at	8.9	A	9.9	A	7	A	5.4	A	2.3	A	9.1	A	16	A	7.1	A	12.7	A	18.2	P	24.4	P	14.8	A	20.6	P	35.5	P	29.3	P
95739_at	8.3	A	1.5	A	4.6	A	15.2	A	10.5	A	18.2	A	3.8	A	11.8	A	13.4	A	9.8	A	7.2	A	1.7	A	5.1	A	2.6	A	12.6	A
95740_at	117.8	A	81.4	A	56.1	A	119.9	A	110.6	A	99.2	A	156.1	A	99.2	A	106.6	A	114.4	A	124	A	133.3	A	85.3	A	62.7	A	96.5	A
95742_at	69.9	P	45	P	59.7	P	57.8	P	49.3	P	57.3	P	127.6	P	117.7	P	107.4	P	143.1	P	133.2	P	206.3	P	136.5	P	184.1	P	158.1	P
95743_at	144.6	P	107	P	131.9	P	123.1	P	137.8	P	140	P	307.1	P	277.4	P	247	P	387.3	P	314.7	P	413.8	P	238	P	271.2	P	189	P
95744_at	114.5	P	91.9	P	93.3	P	90.2	P	87.9	P	77.9	P	212	P	134.6	P	145.8	P	189.4	P	155.7	P	218.5	P	240.3	P	343	P	281.7	P
95745_g_at	77.5	P	60.5	P	66.1	P	64.2	M	86.3	P	70.5	P	209.4	P	133.8	P	183.4	P	177.1	P	181.2	P	266.7	P	264.9	P	384.3	P	245.4	P
95746_at	219.5	P	208.4	P	199.3	P	194	P	199.8	P	141.1	P	428.5	P	386.7	P	424.2	P	441.7	P	438	P	396.5	P	706	P	1096.7	P	846.1	P
95747_at	0.3	A	0.3	A	0.3	A	0.5	A	0.4	A	0.5	A	0.5	A	0.4	A	0.7	A	0.5	A	0.4	A	0.7	A	0.4	A	1	A	0.3	A
95749_at	32	A	51.1	A	49.2	A	13	A	39.5	A	45.7	A	56.6	A	79.4	M	48.8	A	80.1	P	79	M	97.1	P	229.9	P	339.8	P	462.3	P
95750_at	9	A	4.4	A	11.7	A	6.3	A	6	A	8.1	A	31.8	A	29	A	38.9	A	50	A	13.4	A	46.3	A	47.4	A	45.1	A	18.3	A
95752_at	193.5	A	163.4	A	185.8	M	148.5	A	140.5	A	204.7	A	381.5	P	290.2	A	338.4	P	311.8	P	313.8	P	330	P	210.1	P	261.9	P	193.9	P
95753_at	3.3	A	1	A	0.7	A	4.8	A	1.2	A	3.8	A	11.6	A	21.3	A	11.8	A	9.4	A	11.2	A	8.7	A	13.4	A	43	P	23.6	A
95754_at	152.5	P	120.2	P	127.3	P	128.2	P	138.7	P	128.8	P	254.1	P	217.1	P	216.7	P	276.4	P	245.5	P	343.6	P	212.2	P	271.6	P	181.9	P
95755_at	169.9	P	128.1	P	148.1	P	127.5	P	142.7	P	111.6	P	387.3	P	294.8	P	254.1	P	318.8	P	336.2	P	406.6	P	295.4	P	374.7	P	330.1	P
95756_at	13.7	A	12.5	P	12.3	A	10.9	A	18.5	A	8.5	A	17.8	A	18.1	A	16.6	A	13.6	P	19.7	A	24.1	P	15.2	A	19.4	A	20.5	A
95758_at	682.9	P	939.3	P	750.4	P	515.6	P	594.3	P	576.6	P	2166.4	P	1334.1	P	1705.9	P	2676.7	P	1937.7	P	2001	P	1147.5	P	1422.3	P	1473.7	P
95759_at	68.8	P	48.7	P	49.3	P	54.7	A	51.8	P	46.1	A	106.3	P	97	P	124.8	P	130.8	P	104.8	P	141.8	P	74.1	P	90.7	P	58.1	P
95760_at	69	A	58.3	M	63.3	P	28.3	A	42	A	47.6	A	163.3	P	148	P	129.3	P	187.3	P	156.8	P	255.8	P	157.6	P	215.5	P	156.3	P
96241_at	24.3	A	17.9	A	20.2	A	8.8	A	18.7	A	8.2	A	35	A	25.9	A	11.3	A	11.2	A	13.2	A	28	A	6.5	A	48.4	A	8.6	A
96242_at	27.3	P	31.6	P	31.3	P	42.5	P	46.8	P	55.6	P	71.2	P	49.5	P	53.5	P	29.1	P	46.6	P	47.5	P	35.2	P	43.2	P	35	P
96243_f_at	61.8	P	50.6	P	73.7	P	46	P	51.5	P	47.8	P	101.3	P	85.7	P	103.8	P	140.8	P	115.9	P	177.7	P	92.2	P	123.2	P	89.7	P
96244_at	56.4	A	43.9	A	47	A	59.6	A	65.6	A	59	A	83.7	A	89.5	A	29.5	A	98.2	A	115.8	A	144.6	A	72.1	A	71.2	A	30.3	A
96245_at	118	A	97.4	M	89.5	A	112	A	123.6	P	112	A	162.9	M	160.1	P	166.1	P	141.3	P	132.3	M	134.3	P	94	A	121.1	A	115.2	A
96249_at	151.4	P	97.7	P	139.9	P	116.9	P	121.6	P	154.4	P	397.3	P	325.9	P	370.9	P	480.7	P	436.6	P	589.1	P	520.5	P	657.5	P	510.5	P
96252_at	159.6	P	116.1	P	116.5	P	165.2	P	164.6	P	125.2	P	268.7	P	216.7	P	285.6	P	286.5	P	283.1	P	298.7	P	420	P	573.2	P	469.5	P
96254_at	61.1	M	42.9	P	46	A	48.5	A	51.1	A	37.4	A	123.3	P	121.7	P	74.2	P	69.5	P	87.2	P	125.3	P	95.9	P	134.5	P	98.9	P
96255_at	93	P	60	P	69	P	72.4	P	67.3	P	68.3	P	245.9	P	142	P	279.8	P	284.6	P	218.4	P	334.8	P	204	P	272.4	P	195.5	P
96256_at	92.4	P	85.7	P	86.2	P	76.6	P	95.3	P	87.5	P	178.6	P	151.8	P	225	P	322.7	P	272.6	P	457.5	P	270.6	P	399.8	P	423.1	P
96257_at	144.1	P	126.7	P	145.1	P	185	P	202.9	P	112.7	P	304.6	P	229.9	P	324.5	P	329.9	P	228.4	P	333.7	P	212.4	P	292.3	P	232.6	P
96258_at	45.8	A	37.2	M	41.2	P	35.6	A	28.3	A	33.7	A	120.8	P	114.5	P	104.2	P	177	P	178	P	224.6	P	329.3	P	353.9	P	295	P
96259_at	107.8	A	69.7	M	82.8	M	93.2	A	78.4	A	69.1	A	180.2	P	134.7	P	183	P	237.8	P	227.3	P	254.9	P	264.6	P	364.7	P	257.1	P
96260_at	38.9	A	61.3	A	58.7	A	51.9	A	56.5	A	49.5	A	170.1	M	144.8	M	183.7	P	289.4	P	256.3	P	349.6	P	274.1	P	361.1	P	234.9	P
96261_at	167.8	P	106.2	P	112	P	104.9	P	112.9	P	104	P	246.3	P	269	P	264.9	P	321.9	P	294.6	P	361.5	P	317.3	P	610.1	P	497.2	P
96262_at	145.1	A	119.1	A	127.4	A	118.9	A	133	A	123.4	A	223.8	A	221.2	A	218.9	A	249.9	M	232.1	A	238.2	A	328.2	M	457.8	P	398.6	P
96263_at	38	A	40.6	A	72.2	A	13.3	A	43.4	A	51.4	A	120.9	P	121.2	P	180.8	P	177.9	P	165.9	P	250.2	P	221	P	171.2	P	104	P
96264_at	69.5	A	54	A	59.2	A	65.8	A	33.7	A	57.3	A	136	A	122.6	M	104.3	A	151.5	P	114.7	M	174.3	P	129.8	P	156.3	P	133.2	A
96266_at	148.9	P	145.9	P	149.3	P	119.3	P	121.9	P	124.3	P	261.7	P	323.2	P	262.1	P	417.2	P	270.7	P	429.1	P	231.2	P	359	P	269.5	P
96267_at	764.7	P	483.4	P	531.3	P	758.1	P	731.9	P	634	P	1079.6	P	1043	P	1065.6	P	927.2	P	1156.9	P	1242.9	P	795.4	P	1283.7	P	817.8	P
96268_at	107.6	P	69	P	68	P	67.4	P	70.8	P	71.5	P	160.4	P	148.9	P	179.8	P	243.2	P	215	P	294.9	P	205.8	P	291.4	P	266.1	P
96269_at	19.5	A	12.9	A	19.9	A	8.1	A	2.9	A	21.9	A	12.8	A	24.8	A	14.6	A	2.6	A	3.6	A	15.6	A	35.1	A	64.8	P	92.6	P
96270_at	421	P	429.7	P	425.6	P	405.8	P	372	P	272	P	912.8	P	726.3	P	799.7	P	883.4	P	898.4	P	1006.3	P	1069.8	P	1620	P	1247.6	P
96271_at	255.9	P	179.6	P	269.3	P	212.4	P	229.8	P	227.7	P	722.5	P	514	P	575.2	P	603.9	P	542.6	P	734.4	P	311.3	P	372.7	P	328	P
96272_at	122.7	M	116.2	P	93.4	P	95.5	P	106.5	M	85.6	P	196.9	P	174.5	P	231	P	222.9	P	199	P	231	P	152	P	221.2	P	180.6	P
96273_at	3.3	A	1.2	A	2.4	A	3.3	A	2.2	A	3.3	A	5.8	A	3.5	A	4.6	A	2.1	A	3.9	A	5.2	A	2.5	A	4	A	3.9	A
96275_f_at	4.9	A	5.3	A	4.4	A	3.2	A	12.8	A	5.9	A	31.8	A	18.4	A	28.9	A	34.2	M	27.1	A	36	P	35.7	A	37.5	A	34.8	A
96276_r_at	54.2	P	26.2	A	25.1	A	38.9	P	32.6	A	28.3	A	64.8	M	53	P	50.7	P	72.3	P	59.1	P	65.8	P	79.8	P	63.7	P	60.3	P
96277_at	122.9	P	68	P	87.5	P	78.8	P	68.7	P	55.9	P	155.9	P	147	P	155.1	P	184.7	P	153.6	P	153	P	160.4	P	248.1	P	247.9	P
96278_at	134.6	P	94.4	P	92.3	P	89.5	P	77.7	M	90.5	P	224.7	P	182.3	P	260.8	P	245.4	P	234	P	251.7	P	410.7	P	632	P	544	P
96280_at	138.9	P	125.9	P	137.4	P	106.7	P	112.4	P	113.8	P	264.2	P	261.6	P	178.2	P	291.5	P	294.5	P	388.4	P	306.8	P	380.5	P	312.6	P
96281_at	184.8	P	164.7	P	176.4	P	122.3	P	149.6	P	127.9	P	366.2	P	331.5	P	371.6	P	503.8	P	442.5	P	566	P	433.3	P	473.6	P	410.8	P
96283_at	401.7	P	375.1	P	371.5	P	252.1	P	324.7	P	308.8	P	790.4	P	878.7	P	878.3	P	870.3	P	860.3	P	1172.2	P	876.4	P	1076.7	P	816.6	P
96284_at	115.4	P	113.9	P	108	P	131.6	P	121.1	P	113.9	P	276.5	P	396.8	P	299.7	P	326.4	P	311.5	P	461.6	P	300	P	400.2	P	321.2	P
96285_at	496.5	P	239.3	P	472.3	P	409.1	P	399	P	436.2	P	973.5	P	937.4	P	860.1	P	941	P	845.8	P	952.2	P	1250.2	P	1699.7	P	1427.9	P
96286_at	193.1	P	134.4	P	159.2	P	161.8	M	167.2	P	148	P	225	P	211	P	242.5	P	232.9	P	242	P	309.9	P	250.7	P	317.5	P	234.3	P
96287_at	14	A	5.7	A	20	A	5.9	A	30.9	A	3.5	A	17.6	A	7.1	A	28.8	A	7.3	A	28.4	A	16.6	A	27.7	A	43.2	A	7.2	A
96288_at	40.8	A	35.4	A	45.9	A	39.6	A	31.9	A	35.4	A	73.8	A	64.8	A	42.8	A	84.8	P	77.8	A	96.8	P	69.6	P	114.6	P	113	P
96289_at	102.2	A	67.6	A	68	M	91.2	A	72.6	A	77	A	182	P	138.6	P	200.3	P	203.4	P	124.2	P	233.8	P	156.1	P	225.4	P	165.8	P
96290_f_at	2982	P	2529.2	P	2620	P	2119.1	P	2364.6	P	2444.6	P	4192.7	P	3461.9	P	4097.7	P	3766.9	P	3608.1	P	4121.4	P	2729.8	P	2883.3	P	2437.9	P
96291_f_at	138.1	P	134.4	P	108.6	P	111	P	106.8	P	103	P	276.8	P	218.8	P	265.3	P	325.8	P	265.4	P	419.5	P	382.7	P	471.7	P	394.6	P
96292_r_at	224.9	P	167.9	P	195.1	P	143.6	P	149	P	162.4	P	345.2	P	373.3	P	302.6	P	406.5	P	394.7	P	477.7	P	515.3	P	550.3	P	458.1	P
96293_at	37.7	A	12.6	A	13.2	A	15.2	A	13.4	A	10.6	A	17.2	A	65.7	A	55.8	A	66.7	A	91.7	A	129.3	A	40.6	A	142.2	A	90.1	A
96294_s_at	66.1	A	40.5	A	51.8	A	56.7	A	52.5	A	56.3	A	63.6	M	61.3	M	80.1	A	82.7	P	78.1	A	117.9	M	82.7	M	100.6	P	87.8	P
96295_at	46.2	A	34.4	A	42.5	A	42.9	A	25.9	A	34.7	A	82.4	P	95.6	P	61.6	P	133.7	P	88.7	P	136.9	P	64.9	P	131.6	P	131	P
96296_at	45.9	A	39	P	34.9	A	31	A	42.1	A	28.9	A	87.6	P	53	M	71.1	P	105.5	P	88.9	P	113.6	P	64.7	P	63.3	P	67.3	P
96297_at	5.5	A	12.5	A	15.8	A	4.6	A	4.7	A	12.5	A	38.3	P	27.5	P	22.5	P	41.6	P	39.9	P	63.1	P	44.9	P	56.9	P	73.4	P
96298_f_at	616.7	P	587.5	P	560	P	512	P	518.5	P	468.7	P	1285.7	P	1230.3	P	1349	P	1309.1	P	1173.7	P	1657.9	P	1411.7	P	1746.4	P	1781.2	P
96299_at	347.5	P	304.3	P	271	P	271.5	P	319.8	P	293.7	P	547.1	P	422.9	P	236.4	P	601.7	P	512.5	P	635.5	P	551.9	P	797.2	P	519.6	P
96300_f_at	3482.8	P	3122.2	P	3097.9	P	2380.9	P	2535.2	P	2622.7	P	4801.7	P	3991	P	4385.7	P	4842.1	P	4357.1	P	4365.2	P	2535.4	P	2771.4	P	2267.5	P
96301_at	329.4	P	202.2	P	206.2	P	268.3	P	290.8	P	250.1	P	362.4	P	312.3	P	276.6	P	298.7	P	299.2	P	371.8	P	243.9	P	286.6	P	244	P
96302_at	191.4	P	183.1	P	254.2	P	112.3	P	91.5	P	158.5	P	261.7	P	141.8	P	203	P	203.5	P	155.5	P	288.5	P	216.8	P	196.9	P	82.1	P
96305_at	32.9	A	19.3	A	19.7	P	40.2	M	14.7	A	25.5	A	54.6	P	46.8	P	47.5	P	77.5	P	73.8	P	117.9	P	95.9	P	102.6	P	102	P
96306_at	8.1	A	3.7	A	3.3	A	11.8	A	8	A	9.4	A	7.7	A	9.9	A	9.2	A	11.3	A	10.5	A	10	A	10.9	A	14	A	12	A
96307_s_at	3811.2	P	3469.4	P	3253.1	P	2724.8	P	2955	P	3199.9	P	6841.9	P	5341.2	P	5934.5	P	6411.3	P	6387	P	6691.1	P	4909.5	P	5305	P	4034.7	P
96308_r_at	180.6	A	150.6	A	141.5	A	157	A	153.1	A	121.3	A	267.3	A	183.5	A	149.8	A	214.5	A	183.4	A	253.2	A	74	A	173.5	A	119.7	A
96309_r_at	7.6	A	2.9	A	5.3	A	12.4	A	4.2	A	2.6	A	3.7	A	12	A	9.2	A	4	A	3.1	A	3.8	A	2.7	A	8.2	A	4.8	A
96310_at	70.7	M	62.1	P	58.9	P	62.9	A	68.4	M	61.7	A	93.5	P	80.2	P	85.2	P	89.2	P	89.9	M	85.8	A	100	P	129.6	P	134.2	P
96311_at	15.9	A	18.8	A	16.7	A	22.9	A	19.8	A	13.8	A	24.1	A	20.3	A	29.6	A	18.1	A	26.3	A	33	A	15.6	A	30.5	A	19.1	A
96313_at	0.8	A	3.5	A	3	A	1.5	A	3.3	A	0.4	A	3.9	A	0.9	A	0.7	A	3.7	A	0.3	A	0.6	A	4.1	A	1.4	A	1.3	A
96316_at	15.4	A	8	A	7.6	A	2.9	A	7.5	A	6.3	A	16.5	A	10.9	A	2.7	A	11.5	P	16.8	A	9.8	A	10.2	A	15.3	A	10.7	A
96318_at	75.8	A	51.4	M	55.5	A	60.6	A	48.9	A	56.6	A	130.5	P	139.3	P	133.3	P	172.7	P	184.2	P	253.9	P	226.2	P	299.1	P	249.3	P
96319_at	54.2	A	39.6	A	46.3	A	56.7	A	40.8	A	56.7	A	90.9	A	144.5	P	130.7	P	67.8	M	107.3	M	123.3	M	65.6	M	207.4	P	147.2	P
96320_at	160.4	P	171.1	P	141.6	P	119.8	P	155.3	P	93.5	P	333.9	P	371.6	P	333.2	P	383.1	P	342.9	P	428.4	P	464.5	P	547.1	P	409.8	P
96321_at	126.3	P	100.7	P	105.3	P	118.8	P	105.5	P	115.3	P	298.7	P	244.2	P	258.3	P	350.4	P	318.5	P	439	P	364	P	576.2	P	352.6	P
96322_at	73.1	P	66.2	P	63.2	P	64.4	P	62.7	P	73.1	P	180.8	P	139.5	P	212	P	210.1	P	238	P	341.3	P	262.3	P	301.7	P	218.8	P
96324_at	61.4	A	78.5	M	62.6	A	58.6	A	75	A	63.5	A	83	A	63.5	A	45.2	A	46.1	A	63.7	A	69.1	A	35.2	A	58.3	A	33.4	A
96325_at	30.7	P	27.7	P	20.7	P	22.1	P	22.8	P	18.8	P	63.1	P	36.2	P	62.6	P	97	P	74.7	P	110.1	P	128.1	P	153	P	118.4	P
96326_at	11	A	21.9	A	7.8	A	8.9	A	23.7	A	4.7	A	9.3	A	7.1	A	4	A	5.2	A	4.5	A	13	A	5.3	A	11.3	A	5.6	A
96327_at	57.5	P	77.3	P	70.3	P	66.8	P	78.2	P	76.6	P	125.6	P	98.2	P	112.5	P	138.8	P	126.6	P	135.4	P	101.6	P	151.9	P	107.4	P
96329_at	193.2	P	142.7	P	171.1	P	144.6	M	162.9	P	156.8	M	290.9	P	283.2	P	285.3	P	301.7	P	278.9	P	362.8	P	256.1	P	327.5	P	298.6	P
96331_at	43	P	47.4	P	58.5	P	37	P	47.7	P	50.3	P	198.3	P	113.6	P	159.8	P	250	P	164.9	P	209.1	P	124	P	213.5	P	189.3	P
96332_at	10.3	A	8.6	A	0.6	A	17.8	A	12.1	A	7.1	A	2.1	A	7	A	5.8	A	2.7	A	6.6	A	5.1	A	2	A	10.1	A	6.1	A
96333_g_at	192.9	P	128.9	P	141.6	P	176.9	P	195.7	P	171.6	P	461.7	P	308.9	P	385.8	P	469.8	P	444.4	P	609	P	404.4	P	582.2	P	455.2	P
96334_f_at	50.7	A	5.2	A	15.4	A	21.1	A	20.9	A	18	A	32.9	A	27	A	47.8	A	21.6	A	31.5	A	30.3	A	35.4	A	28	A	22.7	A
96335_at	165.1	A	105.7	A	111.3	A	126.3	A	122.9	A	105.2	A	155.1	A	164.2	A	157.8	A	169.5	M	191.3	M	216.7	M	153	A	208.2	A	179.3	A
96336_at	35.7	A	28.6	P	51.6	P	52.7	P	58.3	M	56.5	P	86.1	P	71.8	P	104.3	P	62.3	P	71.3	P	89.4	P	99	P	141.6	P	97	P
96337_at	18.2	A	24.6	A	15.9	A	30.8	A	32.1	A	17.1	A	25.7	A	21.3	A	10.2	A	28.4	A	52.3	A	45.8	A	55.7	A	74.8	A	80.4	A
96338_at	177.9	P	150.3	P	146.3	P	125.6	P	174.9	P	128.5	P	369.6	P	283.7	P	347.4	P	319.2	P	309.8	P	480.3	P	295.3	P	360.8	P	273	P
96339_at	5.3	A	5.7	A	5.8	A	6.1	A	5.2	A	6.7	A	9	A	8.5	A	7.4	A	3.3	A	6.8	A	6.9	A	4.9	A	4.2	A	4.9	A
96340_at	128.9	P	91.2	P	93.4	P	109.8	P	104.6	P	113.8	P	169.6	P	159.5	P	79.5	P	100.9	P	165.6	P	136	P	293.6	P	454.9	P	404.3	P
96341_at	148.2	P	112.8	P	124.3	P	107.9	P	121.9	P	110	P	195	P	146.3	P	186.5	P	184.9	P	169.6	P	225	P	124.8	P	171.2	P	111.6	P
96342_at	107.6	M	79.7	P	72.7	P	69.3	A	78.6	P	63.7	M	154.5	P	111.5	P	133	P	169.8	P	170.7	P	219.4	P	215.2	P	275.7	P	208.8	P
96343_at	124	P	115	P	123.9	P	108.8	P	109.6	P	69.8	M	213.8	P	191.3	P	238.9	P	271	P	237.5	P	305.3	P	241.8	P	304.7	P	276.4	P
96344_at	45.1	A	29.6	A	48.9	A	29.2	A	42.2	A	28.2	A	67.4	A	61.3	A	66.3	A	61.9	A	51.5	A	72.1	A	49.9	A	88	A	31.8	A
96345_at	101.2	P	109.8	P	129.1	P	88	P	116.8	P	151.9	P	393.3	P	349.8	P	221.1	P	604.1	P	565.9	P	699.3	P	696.5	P	983.4	P	498.5	P
96346_at	67.8	P	47.1	P	37.2	P	47.9	P	57.7	P	31.5	P	144.4	P	82.2	P	92.4	P	129.2	P	161	P	151.9	P	232.5	P	353.2	P	209.5	P
96347_at	2.7	A	5.5	A	3.4	A	8.6	A	5.9	A	7.5	A	3.6	A	15.2	A	10.6	A	13.1	A	1.5	A	9.4	A	14.6	A	6.3	A	2.1	A
96348_at	238.1	P	201.8	P	200.9	P	170.8	P	223.2	P	143.1	A	421.3	P	284.4	P	448.1	P	436.2	P	361.8	P	466.5	P	458	P	665.1	P	430.9	P
96351_at	115.6	P	83.3	P	88.2	P	73.7	P	90.2	P	62.3	P	153.8	P	88.1	P	130.7	P	180.1	P	139	P	218.3	P	127.2	P	140.6	P	91	P
96352_at	111.7	P	63.4	M	77.5	P	80.5	P	82.2	P	79.4	P	145.6	P	112.1	P	158.5	P	163.7	P	169.1	P	235.5	P	125.9	P	229.3	P	172.8	P
96353_at	66	M	39.6	A	52	A	39.5	A	47.6	A	39.4	A	108.2	P	98.4	P	148.4	P	139.3	P	155.1	P	200.2	P	257.2	P	399.4	P	485.3	P
96354_at	262.8	P	211.3	P	219.1	P	225	P	254.3	P	207.6	P	458.2	P	355.4	P	262.5	P	439.5	P	397.5	P	540.9	P	419.1	P	493.2	P	414.2	P
96355_at	14.7	A	9.3	A	6.6	A	14.3	A	12.1	A	9.5	A	8.1	A	13.8	A	14.3	A	11.6	A	18.5	A	17.4	A	14.7	A	12.2	A	13.6	A
96356_at	3.6	A	1.4	A	0.9	A	1.7	A	1.7	A	5.1	A	4.2	A	5.7	A	7.7	A	2.4	A	7.2	A	3.6	A	7	A	29.8	A	4.8	A
96357_at	109.8	A	75.2	A	83.7	M	88.9	A	104.7	P	77.5	A	164.5	P	129.2	P	177.7	P	174	P	180.3	P	211.6	P	266.1	P	362.2	P	263.1	P
96358_at	5359.8	P	5036.9	P	4825.1	P	4223.4	P	4349.4	P	4781.4	P	7764.2	P	6686.6	P	6475.4	P	6243.3	P	6513.7	P	6715.6	P	4164.7	P	5105.7	P	4219.2	P
96359_at	193.6	P	152.7	P	171	P	178.2	P	202	P	171.3	P	463.4	P	417.2	P	456.9	P	405.5	P	415.3	P	460.6	P	495	P	686.6	P	533.5	P
96360_at	446.5	P	353.7	P	333	P	365.4	P	367.3	P	300.9	P	678	P	689.6	P	876.5	P	802.1	P	708.4	P	730.7	P	621.3	P	1137.9	P	1134.4	P
96840_at	252.1	P	203.9	P	240.1	P	233.3	P	216	P	213.4	P	464.5	P	369.9	P	374.2	P	432.5	P	485.3	P	511.1	P	424.2	P	640.6	P	460.5	P
96841_at	104.8	A	100.8	A	109.4	A	115.8	A	119.3	A	93.1	A	186.6	A	145.2	A	197.8	M	168	A	154.9	A	190.9	A	157.9	A	113.6	A	140.8	A
96843_at	36.8	A	27.8	A	20.5	A	34.7	M	36	A	32.4	A	82	P	56.2	A	62.3	A	47.7	P	54.2	P	88.4	P	56.8	P	73.7	P	71.5	P
96845_at	32.3	P	16.6	P	14.5	A	26.5	A	32.8	A	23.7	P	53.4	P	27.8	P	20.1	P	39.7	P	48.8	P	56.2	P	55.7	P	53.2	P	40.3	P
96846_at	3.2	A	2.2	A	3.6	A	3.4	A	3.3	A	3.9	A	2.9	A	2.5	A	2.9	A	5.5	A	2.5	A	3.4	A	3.3	A	5.6	A	4.8	A
96847_at	337.2	P	311.5	P	277	P	232.1	P	250.2	P	242.2	P	574.4	P	519.2	P	558.2	P	581.5	P	587.9	P	766.9	P	541.8	P	694	P	597.2	P
96848_at	7.3	A	11.3	A	9.3	A	11.5	A	2.8	A	12.9	A	25.8	A	7.9	A	20.7	A	10.9	A	14.1	A	7.9	A	14.8	A	10.9	A	10.5	A
96849_at	20.5	A	25.5	A	20.9	M	5.5	A	10	A	26.3	A	25.3	M	24.6	A	27.3	P	52.8	P	27.3	P	54.5	P	37.1	P	27.9	M	27.8	P
96850_at	26.3	P	21.1	P	25.6	P	19	A	22	A	21.7	A	48	P	49.9	P	54.4	P	70.2	P	52.6	P	90.1	P	111.2	P	109.2	P	113.7	P
96852_at	368.9	P	267	P	289.5	P	287.4	P	302.6	P	257.8	P	646.1	P	542.1	P	631.3	P	761.8	P	633	P	875.3	P	589.2	P	728	P	683.8	P
96854_at	250.4	P	260.4	P	279	P	268.6	P	320	P	220.5	P	517.9	P	540.8	P	481.1	P	641.8	P	586.6	P	732.6	P	522.5	P	772.1	P	783.6	P
96855_at	159.1	P	103.9	P	106.3	P	122.4	P	122	P	109.9	P	236.5	P	185.1	P	168.2	P	222.2	P	235	P	273.4	P	197.4	P	263.8	P	237.7	P
96856_at	15.9	A	14.1	A	19.5	A	29.5	A	31.7	A	32	A	31.1	A	25	M	15.1	A	7.9	A	20.6	A	41.2	A	17.9	A	39.5	A	21.7	A
96857_at	9.2	A	10.4	A	5	A	2.1	A	15.2	A	3.2	A	9.8	A	7.7	A	4.5	A	9.6	A	7.7	A	20.2	A	8.4	A	11.3	A	8	A
96858_at	83.9	P	65.6	P	73	P	45.1	P	62	P	59.9	P	152	P	120.6	P	101.5	P	197.7	P	150.1	P	205.1	P	132.2	P	162.1	P	131.5	P
96859_at	216.2	P	212.5	P	230.2	P	174	P	366	P	135.9	P	542	P	665.3	P	1342	P	1387.5	P	1130	P	1580.6	P	1538	P	1992.8	P	1542.1	P
96861_at	10.3	A	24.2	A	15.4	A	4.8	A	22.1	A	18.4	A	64	A	31.4	A	43.7	A	56.6	P	59.5	M	59.6	P	32.8	A	38.2	A	51.4	M
96862_at	267.9	P	241.9	P	246.6	P	195.6	P	233.1	P	224.9	P	421.6	P	401.2	P	435.8	P	449.6	P	431.2	P	490.5	P	396.1	P	461	P	458.3	P
96864_at	40.7	P	31.7	P	31.9	P	35.5	M	20	A	28.5	A	71.9	P	41.8	P	58.1	P	60	P	53.4	P	87.8	P	35.9	P	47.8	P	66.4	P
96865_at	114.7	P	81.5	P	84.3	P	67.1	P	92.6	P	92.1	P	290.6	P	228.9	P	340.1	P	442.6	P	363.3	P	405.1	P	527.7	P	656.1	P	524.5	P
96866_at	4.8	A	3.8	A	6	A	4.8	A	5.1	A	4.5	A	8.5	A	7.1	A	8.7	A	10.6	A	11.9	A	12	A	32.6	A	50.2	A	34.8	A
96867_at	12.3	A	2.9	A	4.3	A	19	A	20.3	A	10.4	A	23.1	A	8.5	A	25.4	A	17.7	A	14.9	A	10.6	A	4.7	A	4.5	A	3.1	A
96868_at	2.1	A	3.1	A	0.9	A	2.4	A	2.4	A	1.9	A	2.2	A	1.7	A	3.4	A	0.9	A	0.8	A	1.1	A	1.2	A	1.9	A	0.9	A
96869_at	522	P	525.5	P	505	P	344.8	P	427.5	P	370.3	P	1283.6	P	829	P	1344.6	P	1714.5	P	1487.9	P	1777.2	P	1132.8	P	1412.8	P	1119.7	P
96870_at	323.4	P	252.1	P	288.9	P	305	P	329.1	P	302.8	P	634.4	P	514.5	P	571.8	P	624.6	P	611.6	P	897.9	P	908.5	P	1188.8	P	910.1	P
96871_at	13.5	A	9.2	A	8.3	A	14.6	A	10.5	A	4.5	A	16.4	A	28.7	A	11.7	A	39.3	A	35.9	A	63.5	A	69.7	P	103.9	P	80.3	P
96872_at	320.2	P	247.1	P	281.2	P	320.2	P	329.6	P	285.7	P	548.7	P	510.2	P	457.3	P	471.6	P	409.9	P	636.6	P	416.5	P	548.9	P	430	P
96873_at	69.7	A	65.9	A	64.1	A	66	A	63.5	A	68.3	A	141.1	A	122.9	A	117.8	A	112.5	A	113.7	A	145	A	98.6	A	108.9	A	109.9	A
96874_g_at	275	P	244.5	P	262	P	220	P	212.1	P	242.6	P	481.1	P	345.9	P	361.7	P	571.3	P	503.8	P	669.7	P	589.9	P	726.2	P	666.5	P
96875_r_at	19.1	P	17.6	A	4.1	A	8.9	A	15.2	A	9.2	P	25.6	P	9.7	A	13.8	M	17.6	P	17.9	P	24.5	P	17.3	P	16.6	P	20.6	P
96876_at	1219.5	P	1008.4	P	1078.3	P	941	P	1095.5	P	1149.8	P	3115.7	P	2107.3	P	2375.8	P	3305.2	P	3511.2	P	3506.6	P	4197.6	P	3879.8	P	2791.4	P
96878_at	37.8	P	29.4	P	26.6	P	42.8	P	33	P	45.1	P	106.3	P	83	P	87.9	P	149.4	P	136	P	200.5	P	80.3	P	89.8	P	93	P
96879_at	153.5	P	108.9	P	115.5	P	114.9	M	149.7	P	112.1	P	259.6	P	253.7	P	229	P	310.6	P	254.3	P	321.6	P	229.1	P	332.2	P	324.8	P
96881_at	35	P	45.9	P	37.9	P	38.8	P	36.1	A	49.2	P	119.6	P	81.7	P	130	P	120.3	P	144.8	P	187.5	P	119.9	P	168.5	P	156.8	P
96882_at	259.2	P	169	P	227.2	P	168.1	P	199.9	P	191.9	P	629.6	P	398.5	P	286.2	P	782.8	P	582	P	701.4	P	334.8	P	368.6	P	351.6	P
[truncated: 10,489 more rows]
