# Supplementary material for: "Per cell" normalization method for mRNA measurement by quantitative PCR and microarrays
Source: BMC Genomics. 2006 Mar 29;7:64. doi: 10.1186/1471-2164-7-64 (PMC1448209; doi:10.1186/1471-2164-7-64)
Supplement: Additional File 14 — Excel spreadsheet file containing Percellome data of the same 15 samples of the uterotrophic response study (cf. Figure 6), of which raw data is listed in Additional file 13. [file 1471-2164-7-64-S14.zip]

Archive with 1 entries (1 files):
- Uterotrophic_study_Percellome_data.xls
