# Supplementary material for: "Per cell" normalization method for mRNA measurement by quantitative PCR and microarrays
Source: BMC Genomics. 2006 Mar 29;7:64. doi: 10.1186/1471-2164-7-64 (PMC1448209; doi:10.1186/1471-2164-7-64)
Supplement: Additional File 14 — Excel spreadsheet file containing Percellome data of the same 15 samples of the uterotrophic response study (cf. Figure 6), of which raw data is listed in Additional file 13. [file 1471-2164-7-64-S14.zip › Uterotrophic_study_Percellome_data.xls]

## Sheet: Figure6_Percellome-
	V-1_Signal	V-1_Detection	V-2_Signal	V-2_Detection	V-3_Signal	V-3_Detection	Low-1_Signal	Low-1_Detection	Low-2_Signal	Low-2_Detection	Low-3_Signal	Low-3_Detection	ML-1_Signal	ML-1_Detection	ML-2_Signal	ML-2_Detection	ML-3_Signal	ML-3_Detection	MH-1_Signal	MH-1_Detection	MH-2_Signal	MH-2_Detection	MH-3_Signal	MH-3_Detection	High-1_Signal	High-1_Detection	High-2_Signal	High-2_Detection	High-3_Signal	High-3_Detection	Descriptions
AFFX-MurIL2_at	0.0101202	A	0.00932463	A	0.010971	A	0.0860736	A	0.0753032	A	0.0394934	A	0.063297	A	0.109168	A	0.0537412	A	0.0581131	A	0.0511763	A	0.0528513	A	0.126134	A	0.135006	A	0.132953	A
AFFX-MurIL10_at	0.0327052	A	0.0530285	A	0.0199594	A	0.3261	A	0.421254	A	0.123228	A	0.0680252	A	0.275621	A	0.344161	A	0.0553695	A	0.06151	A	0.134105	A	0.755545	A	0.607287	A	0.550693	A
AFFX-MurIL4_at	0.00989985	A	0.029715	A	0.0043859	A	0.150441	A	0.176301	A	0.1022	A	0.134242	A	0.170384	A	0.0449827	A	0.133716	A	0.050307	A	0.0702199	A	0.412851	A	0.295115	A	0.277574	A
AFFX-MurFAS_at	0.0544619	A	0.0175941	A	0.0256452	A	0.147911	A	0.142479	A	0.144658	A	0.103994	A	0.301221	A	0.273373	M	0.189305	A	0.15742	A	0.154874	P	0.561421	A	0.543752	A	0.480818	A
AFFX-BioB-5_at	0.447811	P	0.476155	P	0.546535	P	1.35987	P	1.66722	P	0.888324	P	0.949432	P	1.40821	P	0.798753	P	1.20306	P	0.932098	P	0.885132	P	2.18268	P	2.98899	P	2.28094	P
AFFX-BioB-M_at	1.3423	P	1.31841	P	1.36597	P	3.12618	P	3.68855	P	2.41665	P	2.04169	P	3.29842	P	2.21939	P	2.31567	P	1.9224	P	1.78774	P	4.49796	P	4.12391	P	4.51577	P
AFFX-BioB-3_at	0.654588	P	0.554481	P	0.680623	P	1.66707	P	1.78943	P	1.07353	P	1.08544	P	1.84472	P	1.08939	P	1.02598	P	0.985978	P	0.636622	P	1.5938	P	2.10911	P	1.70139	P
AFFX-BioC-5_at	1.68275	P	1.5193	P	1.60177	P	4.3529	P	4.90773	P	2.71489	P	2.95894	P	4.22125	P	3.12318	P	2.99332	P	2.55801	P	2.34679	P	5.94785	P	6.36623	P	6.44374	P
AFFX-BioC-3_at	1.22957	P	1.23164	P	1.50252	P	2.96448	P	3.55472	P	2.11487	P	2.19971	P	3.32527	P	1.76469	P	2.29724	P	1.95671	P	1.70796	P	4.31893	P	4.28575	P	4.48046	P
AFFX-BioDn-5_at	2.12934	P	1.81701	P	1.8263	P	4.25127	P	5.17916	P	2.95333	P	3.08306	P	4.70578	P	2.74531	P	3.22192	P	2.86843	P	2.50075	P	5.60118	P	5.8724	P	6.70143	P
AFFX-BioDn-3_at	8.67507	P	7.80834	P	8.23259	P	13.4156	P	16.1317	P	11.0519	P	11.3316	P	15.2968	P	12.4408	P	14.4319	P	11.8784	P	10.9801	P	24.0486	P	25.963	P	27.4527	P
AFFX-CreX-5_at	15.7984	P	14.1401	P	14.4807	P	25.3233	P	30.0278	P	20.1789	P	16.9917	P	24.3017	P	19.7062	P	18.0936	P	15.8003	P	17.601	P	33.9109	P	31.2699	P	39.0146	P
AFFX-CreX-3_at	19.0466	P	19.454	P	21.1044	P	32.0322	P	38.6507	P	26.0389	P	24.2561	P	31.2871	P	26.9596	P	27.5375	P	24.6553	P	24.3006	P	43.4387	P	45.2078	P	49.9025	P
AFFX-BioB-5_st	0.0688025	A	0.029715	A	0.030856	A	0.198585	A	0.389192	A	0.0936948	A	0.225236	A	0.241541	A	0.259191	A	0.190137	A	0.173034	A	0.0399339	A	0.196151	A	0.698795	A	0.587626	A
AFFX-BioB-M_st	0.110818	A	0.09439	A	0.0924568	A	0.469384	A	0.572514	A	0.248005	A	0.270793	A	0.463006	A	0.313065	A	0.211654	A	0.221442	A	0.144986	A	0.766302	A	0.740982	A	0.266685	A
AFFX-BioB-3_st	0.0235319	A	0.0238555	A	0.0327896	A	0.167967	A	0.246557	A	0.104317	A	0.142223	A	0.20772	A	0.172406	A	0.0921248	A	0.0941376	A	0.0895525	A	0.2595	A	0.360133	A	0.263954	A
AFFX-BioC-5_st	0.0175367	A	0.0175941	A	0.0199594	A	0.111708	A	0.154772	A	0.0530408	A	0.0934499	A	0.148002	A	0.0783878	A	0.0671878	A	0.0783984	A	0.0523547	A	0.238709	A	0.27296	A	0.165455	A
AFFX-BioC-3_st	0.0244636	A	0.0131735	A	0.0283806	A	0.0426916	A	0.206629	A	0.034129	A	0.0398016	A	0.0983965	A	0.0459631	A	0.0348688	A	0.0450614	A	0.0250069	A	0.0839904	A	0.0835541	A	0.194257	A
AFFX-BioDn-5_st	0.3728	M	0.229502	A	0.244647	A	0.858569	A	1.53588	M	0.513621	A	0.727877	A	1.11123	A	1.05119	A	0.888451	A	0.637954	A	0.422168	A	1.5919	A	1.95732	A	1.86998	A
AFFX-BioDn-3_st	0.334952	P	0.274689	P	0.254328	P	0.946357	P	1.21846	P	0.511758	P	0.785539	P	1.05993	P	0.966253	P	0.755177	P	0.729199	P	0.39164	P	1.11127	A	1.49851	M	1.73528	P
AFFX-CreX-5_st	0.146567	P	0.165865	P	0.13807	A	0.748762	P	0.778274	M	0.349198	P	0.391992	A	0.392668	A	0.562846	M	0.336094	A	0.249412	A	0.381298	M	0.659696	A	0.829901	A	0.793949	A
AFFX-CreX-3_st	0.413683	A	0.369519	M	0.378762	M	1.384	A	1.75657	P	0.698145	A	0.784343	A	1.38332	A	1.1377	A	0.772304	A	0.844346	A	0.778598	A	2.1376	A	2.46176	A	1.72893	A
AFFX-DapX-5_at	0.145522	P	0.16759	P	0.166877	P	0.450297	P	0.348282	P	0.247347	P	0.339243	P	0.479259	P	0.363668	P	0.332119	P	0.27561	P	0.338931	P	0.679483	A	0.549755	A	0.570431	A
AFFX-DapX-M_at	0.852802	P	0.855538	P	0.859279	P	1.17345	P	1.08088	P	0.993064	P	1.14871	P	1.13025	P	1.16033	P	1.05069	P	1.14804	P	1.12502	P	1.23129	P	1.09219	P	1.24472	P
AFFX-DapX-3_at	2.21737	P	2.29825	P	2.18303	P	2.04223	P	2.1739	P	2.0899	P	2.30347	P	2.26487	P	2.33116	P	2.22822	P	2.14294	P	2.21527	P	2.50468	P	2.32651	P	2.45736	P
AFFX-LysX-5_at	4.45586	P	4.94104	P	4.66019	P	4.22206	P	3.9991	P	3.83963	P	4.56453	P	4.27992	P	4.27081	P	4.77429	P	4.95751	P	4.76066	P	3.36974	P	3.4405	P	3.60917	P
AFFX-LysX-M_at	13.2854	P	13.3014	P	13.0285	P	11.4237	P	10.8075	P	12.1281	P	12.2564	P	11.6269	P	13.4411	P	12.1203	P	12.6353	P	13.7057	P	10.6396	P	11.0287	P	10.3405	P
AFFX-LysX-3_at	20.5668	P	19.5626	P	20.4399	P	20.3837	P	20.9716	P	20.7791	P	20.7824	P	20.7694	P	20.078	P	21.6394	P	20.5004	P	20.5617	P	20.0088	P	21.1323	P	22.8138	P
AFFX-PheX-5_at	1.11451	P	1.35929	P	1.25393	P	1.52041	P	1.43384	P	1.17736	P	1.64829	P	1.41401	P	1.79274	P	1.60554	P	1.58171	P	1.62768	P	1.33763	P	1.28382	P	1.16915	P
AFFX-PheX-M_at	2.41313	P	2.82226	P	2.57988	P	2.58182	P	2.27595	P	2.27691	P	2.3178	P	2.46496	P	2.40972	P	2.44295	P	2.41223	P	2.64686	P	2.43592	P	2.42687	P	2.13352	P
AFFX-PheX-3_at	6.08469	P	6.6569	P	6.18951	P	5.27821	P	4.93957	P	5.95277	P	5.53322	P	5.22468	P	4.79044	P	5.2121	P	5.4979	P	6.15585	P	4.37501	P	4.50008	P	3.94792	P
AFFX-ThrX-5_at	3.76167	P	4.52324	P	4.11118	P	4.30438	P	3.46775	P	3.03372	P	4.12577	P	3.67213	P	4.25722	P	4.47914	P	4.72331	P	4.58956	P	4.38781	P	4.82579	P	4.47117	P
AFFX-ThrX-M_at	13.3258	P	14.3886	P	12.885	P	11.3865	P	10.5434	P	10.9035	P	12.5268	P	11.0585	P	13.2025	P	12.5369	P	12.577	P	13.1238	P	10.4907	P	10.7961	P	11.0771	P
AFFX-ThrX-3_at	33.0422	P	32.5282	P	33.0387	P	36.4018	P	36.2808	P	33.62	P	34.0548	P	35.1956	P	37.4256	P	34.3062	P	35.1152	P	32.8659	P	38.58	P	37.1717	P	36.9697	P
AFFX-TrpnX-5_at	0.0070659	A	0.0364315	A	0.0547338	A	0.123521	A	0.274344	A	0.14122	A	0.148715	A	0.106495	A	0.0690066	A	0.032008	A	0.0397595	A	0.049375	A	0.131944	A	0.0754551	A	0.129947	A
AFFX-TrpnX-M_at	0.011671	A	0.0385155	A	0.0167518	A	0.0487788	A	0.127248	A	0.0167406	A	0.0356109	A	0.0525711	A	0.0390575	A	0.0300896	A	0.130538	A	0.0230143	A	0.0932765	A	0.135006	A	0.0705976	A
AFFX-TrpnX-3_at	0.422339	P	0.397758	P	0.424382	P	0.484145	P	0.473956	P	0.445558	P	0.429278	P	0.447672	P	0.461466	P	0.449144	P	0.456574	P	0.420199	P	0.457783	P	0.470857	P	0.473253	P
AFFX-b-ActinMur/M12481_5_at	2.52563	P	2.34235	P	2.68841	P	9.60604	P	9.55881	P	4.62122	P	12.1793	P	14.5458	P	28.0278	P	24.7479	P	19.59	P	22.0479	P	56.8162	P	61.3919	P	71.4408	P
AFFX-b-ActinMur/M12481_M_at	4.3097	P	3.61724	P	4.05142	P	11.1229	P	11.3351	P	5.60823	P	15.9127	P	19.8021	P	30.362	P	25.9476	P	22.5798	P	22.306	P	59.5615	P	67.7374	P	81.42	P
AFFX-b-ActinMur/M12481_3_at	11.0871	P	6.96962	P	8.83389	P	21.4387	P	23.275	P	12.0948	P	22.1523	P	26.6896	P	33.0624	P	30.7261	P	26.3109	P	29.0338	P	62.17	P	70.6165	P	81.5253	P
AFFX-GapdhMur/M32599_5_at	1.88601	P	2.03415	P	2.11202	P	5.91935	P	6.73738	P	3.13814	P	9.40926	P	12.8767	P	12.6156	P	16.6299	P	14.3931	P	15.6808	P	45.8656	P	58.8594	P	58.3596	P
AFFX-GapdhMur/M32599_M_at	1.8464	P	1.91373	P	1.93443	P	5.39886	P	6.09207	P	3.12631	P	8.05976	P	11.1774	P	11.0217	P	13.6789	P	11.7467	P	12.6369	P	44.1607	P	57.043	P	56.1535	P
AFFX-GapdhMur/M32599_3_at	2.40907	P	2.14688	P	2.31119	P	5.38155	P	5.7843	P	3.03695	P	8.135	P	11.0827	P	12.1204	P	14.0129	P	10.7408	P	13.0505	P	41.4946	P	50.6089	P	53.0173	P
AFFX-TransRecMur/X57349_5_at	0.0249303	A	0.0263927	A	0.00916565	A	0.145375	A	0.123051	A	0.0844106	A	0.0529113	A	0.19702	A	0.115009	A	0.147337	A	0.158988	A	0.0399339	A	0.668503	A	0.739072	A	0.77037	M
AFFX-TransRecMur/X57349_M_at	0.00728166	A	0.0044398	A	0.00512581	A	0.0284343	A	0.0240798	A	0.021585	A	0.0253075	A	0.0416493	A	0.0320377	A	0.0122533	A	0.0316803	A	0.013538	A	0.0681044	A	0.149803	A	0.422375	A
AFFX-TransRecMur/X57349_3_at	0.0454342	A	0.0607934	P	0.0662128	M	0.25777	A	0.372423	A	0.172623	A	0.225923	M	0.402105	P	0.0508373	A	0.200918	M	0.168364	P	0.122726	A	1.3747	P	1.1744	P	1.71199	P
AFFX-PyruCarbMur/L09192_5_at	0.0653219	A	0.0215872	A	0.081021	A	0.381347	A	0.362794	A	0.106431	A	0.45351	A	0.456884	A	0.462259	A	0.290548	A	0.318538	A	0.329076	A	1.22534	A	1.82361	A	1.85112	A
AFFX-PyruCarbMur/L09192_MA_at	0.0298627	A	0.0218384	A	0.028655	A	0.187654	A	0.211838	A	0.109244	A	0.189165	A	0.251854	A	0.206828	A	0.14564	A	0.169922	A	0.114313	A	0.476477	A	1.91621	A	1.29989	A
AFFX-PyruCarbMur/L09192_MB_at	0.0249303	A	0.0482458	A	0.0618931	A	0.348362	A	0.372423	A	0.122532	A	0.39393	A	0.636823	A	0.475725	A	0.254191	A	0.151922	A	0.0717077	A	0.849373	A	0.876593	A	1.41148	A
AFFX-PyruCarbMur/L09192_3_at	0.213506	A	0.191272	A	0.297366	P	1.01043	A	0.717225	A	0.300889	A	1.06985	P	1.2567	P	0.836399	A	0.550799	A	0.478589	A	0.39755	A	1.19948	A	1.75202	A	2.45131	A
AFFX-18SRNAMur/X00686_5_at	0.0993076	P	0.0894155	M	0.175121	P	0.693417	P	0.655441	P	0.206247	P	0.264726	A	0.373666	P	0.156715	A	0.375645	P	0.284539	A	0.1865	A	1.09713	P	0.981656	A	1.04091	P
AFFX-18SRNAMur/X00686_M_at	0.109792	A	0.0732429	A	0.124844	A	0.387889	A	0.456484	A	0.160394	A	0.0987376	A	0.130151	A	0.048893	A	0.244429	A	0.173034	A	0.0672438	A	1.20745	A	0.628885	A	1.14007	A
AFFX-18SRNAMur/X00686_3_at	0.368366	P	0.264602	P	0.357348	P	1.4134	P	1.22355	P	0.957072	P	1.01537	P	1.1069	P	0.462259	M	0.888451	P	0.791704	P	0.853718	P	3.00668	P	2.60059	P	3.00837	P
AFFX-MUR_b2_at	0.542913	P	0.493732	P	0.565534	P	1.93514	P	1.83182	P	1.39439	P	1.37966	P	1.84236	P	1.07031	P	1.62238	P	1.49186	P	1.42592	P	4.01715	P	3.59042	P	3.61491	P
AFFX-MURINE_b1_at	6.10786	P	6.69062	P	6.43484	P	12.2681	P	14.3804	P	11.0509	P	12.2454	P	13.1133	P	15.5539	P	17.214	P	14.2282	P	16.7012	P	26.9533	P	30.7577	P	25.4608	P
AFFX-MURINE_B2_at	12.6841	P	11.3015	P	12.6699	P	22.0065	P	23.4011	P	19.967	P	21.1757	P	21.7782	P	25.0121	P	27.2541	P	23.9759	P	25.8022	P	52.146	P	54.9907	P	58.7908	P
AFFX-GapdhMur/M32599_5_st	0.134062	A	0.040345	A	0.123047	A	0.329454	A	0.372423	A	0.260485	A	0.204512	A	0.512464	A	0.0320377	A	0.0644762	A	0.0708444	A	0.0359561	A	0.206925	A	0.169188	A	0.123908	A
AFFX-GapdhMur/M32599_M_st	0.2463	A	0.138157	A	0.200298	A	0.807358	A	1.07363	M	0.39	A	0.407467	A	0.871477	A	0.199132	A	0.391372	A	0.140871	A	0.124706	A	0.388872	A	0.654263	A	0.912794	A
AFFX-GapdhMur/M32599_3_st	0.185799	P	0.0602557	A	0.134756	M	0.670487	M	0.540706	A	0.345354	A	0.502813	A	0.749338	P	0.326191	A	0.446037	M	0.376908	A	0.218598	A	0.630935	A	1.01265	A	1.41148	A
AFFX-b-ActinMur/M12481_5_st	0.0291547	A	0.0519631	A	0.0467816	A	0.324981	A	0.376025	A	0.172623	A	0.196158	A	0.377904	A	0.132901	A	0.266353	A	0.223721	A	0.14548	A	0.800558	A	0.565716	A	0.641232	A
AFFX-b-ActinMur/M12481_M_st	0.0608641	P	0.0416553	P	0.0621805	P	0.338372	P	0.348282	M	0.172623	P	0.264051	P	0.425002	P	0.262534	M	0.263114	P	0.189293	P	0.204773	P	0.794154	P	0.687222	P	0.986283	P
AFFX-b-ActinMur/M12481_3_st	0.167295	A	0.0825369	A	0.139578	A	0.518667	A	0.176301	A	0.313829	A	0.480128	A	0.644497	A	0.416036	A	0.41096	A	0.318538	A	0.263009	A	1.14749	A	1.1957	A	1.06808	A
AFFX-YEL002c/WBP1_at	0.0235319	A	0.0210852	A	0.0270108	A	0.171685	A	0.153413	A	0.121138	A	0.101745	A	0.192229	A	0.146175	A	0.116532	A	0.130538	A	0.0855884	A	0.552348	A	0.347286	A	0.344417	A
AFFX-YEL018w/_at	0.0112265	A	0.00179236	A	0.00637293	A	0.0182816	A	0.0506478	A	0.0100912	A	0.0126191	A	0.0214261	A	0.00871048	A	0.0132823	A	0.0158195	A	0.00854012	A	0.0582705	A	0.0727259	A	0.0673164	A
AFFX-YEL024w/RIP1_at	0.0374772	P	0.0325455	M	0.0322365	P	0.150441	A	0.240182	P	0.121835	P	0.201036	P	0.220661	P	0.126665	M	0.117396	A	0.0733702	A	0.114313	M	0.335194	A	0.460599	P	0.445367	P
AFFX-YEL021w/URA3_at	0.0471341	M	0.0258839	A	0.0122716	A	0.229661	A	0.302981	P	0.060444	A	0.103994	A	0.235776	M	0.137339	A	0.127723	P	0.128143	A	0.0741872	A	0.300275	A	0.448242	A	0.255736	A
92539_at	1.20865	P	1.00812	P	1.24293	P	2.72288	P	3.40607	P	1.66084	P	3.3261	P	4.72562	P	4.44656	P	5.32716	P	4.64213	P	5.23677	P	19.7399	P	21.3308	P	21.4207	P
92540_f_at	0.16282	P	0.127398	P	0.161699	P	0.667487	P	0.796673	A	0.260485	A	0.598028	M	0.534378	A	0.485999	M	0.568352	P	0.461554	A	0.483198	P	1.56147	A	1.40392	P	2.71188	P
92541_at	0.0914266	A	0.0800697	A	0.0918682	A	0.51346	A	0.567986	A	0.248663	A	0.328059	A	0.467079	A	0.245779	A	0.341652	A	0.250916	A	0.17909	A	0.88515	A	0.897014	A	0.594974	A
92542_at	1.53374	P	1.40356	P	1.74763	P	3.17718	P	4.04134	P	3.17252	P	5.32186	P	5.43481	P	6.72382	P	6.23528	P	5.70804	P	5.95961	P	13.5911	P	12.7302	P	11.4085	P
92543_at	0.209228	P	0.111372	P	0.202456	P	0.60703	P	0.846166	P	0.313183	P	0.550338	P	0.748406	P	0.633349	P	0.525536	P	0.631739	P	0.666599	P	1.67886	P	1.55482	P	2.16639	P
92544_f_at	1.08661	P	0.894331	P	1.10116	P	2.17674	P	2.60042	P	1.84833	P	3.7688	P	3.97136	P	4.27923	P	5.28819	P	4.06424	P	4.47207	P	10.7813	P	12.7277	P	15.6407	P
92545_f_at	0.0934564	A	0.093283	A	0.091574	A	0.454549	A	0.537283	A	0.05527	A	0.31021	A	0.393719	A	0.382272	A	0.233817	A	0.223721	A	0.285695	A	0.742601	A	0.841144	A	0.391448	A
92546_r_at	0.0427712	A	0.0276674	A	0.028655	A	0.232023	A	0.214435	A	0.0944058	A	0.150872	A	0.252995	A	0.132901	A	0.162542	A	0.124143	A	0.126685	A	0.38163	A	0.442044	A	0.391448	A
92547_at	0.046648	P	0.0618698	P	0.0725788	P	0.319375	P	0.376025	P	0.165838	P	0.333985	P	0.385299	P	0.367719	P	0.414087	P	0.379804	P	0.285202	P	1.0239	P	1.0796	P	1.43755	P
92548_g_at	0.461846	A	0.0971611	A	0.361497	A	0.508245	A	1.76527	A	0.738049	A	1.07158	A	1.24569	A	0.205121	A	1.11444	A	1.22113	A	0.801677	A	3.16289	A	3.49759	A	3.93468	P
92549_at	0.486614	P	0.300011	P	0.472242	P	1.62364	P	1.77784	P	0.944064	P	1.94568	P	2.17048	P	1.88154	P	1.74969	P	1.55563	P	1.63943	P	4.54253	P	4.4481	P	4.60667	P
92550_at	0.451458	P	0.510113	P	0.535743	P	1.59749	P	1.5988	P	0.755528	P	3.77031	P	3.49321	P	3.28666	P	6.49536	P	5.34393	P	4.98728	P	26.8132	P	35.0865	P	37.2848	P
92551_at	0.086112	A	0.163568	A	0.130546	A	0.479935	A	0.562318	A	0.384284	A	0.576406	A	0.803945	A	0.144412	A	0.513252	A	0.472917	A	0.501402	A	2.04693	A	3.00283	A	2.53187	A
92553_at	0.401139	P	0.372549	P	0.506701	P	1.57828	P	1.68573	P	0.878214	P	3.24395	P	2.90579	P	3.56541	P	4.36182	P	3.08803	P	3.60582	P	7.01285	P	7.60482	P	9.00569	P
92554_at	0.34432	P	0.330886	P	0.345555	P	1.13488	P	1.29551	P	0.555714	P	1.44187	P	1.86754	P	1.66759	P	2.34089	P	1.46756	P	1.45188	P	3.89505	P	4.14876	P	4.96602	P
92555_at	0.0673094	M	0.0618698	A	0.057019	A	0.321619	A	0.336124	A	0.190167	A	0.307556	P	0.40733	P	0.365289	P	0.405483	P	0.40074	P	0.266461	P	0.870448	P	0.970682	P	1.02275	P
92556_at	0.0663152	A	0.0661874	A	0.0659243	A	0.349469	A	0.334905	A	0.202237	A	0.251867	A	0.408373	A	0.280853	A	0.171779	A	0.128942	A	0.140535	A	0.285102	A	0.435832	A	0.120873	A
92557_at	0.0189101	A	0.0109977	A	0.0112304	A	0.0735196	A	0.0974113	A	0.068505	A	0.100242	A	0.145478	A	0.0858188	A	0.0608466	A	0.115299	A	0.0781536	A	0.369507	A	0.299514	A	0.219688	A
92558_at	0.0379566	A	0.0215872	A	0.00637293	A	0.239087	A	0.387998	A	0.134323	A	0.152308	A	0.233462	A	0.146175	A	0.190968	M	0.208484	P	0.0855884	A	0.738278	M	0.523664	P	0.691839	A
92559_at	0.00663564	A	0.00837721	A	0.00562271	A	0.130007	A	0.160191	A	0.0670453	A	0.0734958	A	0.135296	A	0.105061	A	0.0626634	A	0.0252654	A	0.0354587	A	0.222913	A	0.250523	A	0.447912	A
92560_g_at	0.128355	A	0.0683533	A	0.0734495	A	0.480988	A	0.699651	A	0.24603	A	0.410682	A	0.549223	A	0.425637	M	0.389801	A	0.345645	A	0.284709	A	0.696991	A	1.10656	A	0.951932	A
92561_at	0.013235	A	0.00837721	A	0.0148971	A	0.0860736	A	0.113178	A	0.0537847	A	0.0942073	A	0.11183	A	0.082111	A	0.205879	A	0.142455	A	0.0583122	A	0.374364	A	0.357996	A	0.734816	A
92562_at	0.463813	P	0.420323	P	0.537377	P	1.39292	P	1.71683	P	0.993653	P	2.46	P	2.25653	P	2.50504	P	2.73372	P	2.56105	P	2.34092	P	5.89462	P	6.28823	P	5.7141	P
92563_at	0.121114	A	0.0559656	A	0.118262	A	0.126122	A	0.490182	A	0.238117	A	0.339243	A	1.02576	A	0.503342	A	0.524769	A	0.456574	A	0.417737	A	1.41161	A	1.50022	A	1.14455	A
92564_at	0.0298627	P	0.0215872	A	0.0338976	P	0.183988	P	0.252909	P	0.0986632	P	0.163033	P	0.210084	P	0.228073	P	0.214125	P	0.234331	P	0.123716	P	0.962193	P	0.988961	P	1.1803	P
92565_at	0.168085	P	0.154113	P	0.148645	P	0.663484	P	0.676491	P	0.350479	P	0.787931	P	1.29552	P	0.923157	P	1.24181	P	0.908061	P	0.690675	P	2.42531	P	2.70395	P	3.31063	P
92566_at	0.0755463	A	0.0129305	A	0.0708392	A	0.348362	A	0.336124	A	0.221564	A	0.143668	A	0.167925	A	0.221296	A	0.296171	P	0.186978	A	0.121737	A	0.434233	A	0.417113	A	0.609633	A
92567_at	0.121372	P	0.110813	A	0.130245	P	0.628293	M	0.609689	P	0.175331	A	0.923623	P	1.62718	P	1.19092	P	3.28103	P	3.56678	P	2.44992	P	13.3317	P	17.3292	P	16.8828	P
92568_at	0.0919338	P	0.0618698	M	0.0821897	P	0.316005	A	0.599583	A	0.200899	A	0.454782	P	0.521449	A	0.366099	P	0.619248	P	0.545501	P	0.436937	P	0.955986	P	1.35017	P	1.16245	P
92569_f_at	0.0952348	P	0.0822625	P	0.0862879	P	0.3868	P	0.371221	P	0.17736	P	0.397158	P	0.614662	P	0.455909	P	0.507102	P	0.404339	P	0.291612	P	0.955986	P	0.891452	P	1.37005	P
92570_at	0.0372376	A	0.0885882	A	0.03863	A	0.636363	A	0.508635	A	0.308658	A	0.333985	A	0.468096	A	0.30813	A	0.240352	A	0.265907	A	0.199835	A	0.751234	A	0.91182	A	0.746693	A
92571_at	0.0358023	P	0.0292022	A	0.0322365	M	0.216599	A	0.227359	A	0.103612	A	0.296914	P	0.35341	P	0.243257	P	0.426578	P	0.392089	P	0.303938	P	1.56337	P	1.65472	P	2.33182	P
92572_at	0.0310451	A	0.0100394	A	0.0419918	A	0.16299	A	0.242734	A	0.0626506	A	0.216283	A	0.466061	A	0.33682	A	0.257439	A	0.24866	M	0.110353	A	0.749077	M	0.898867	P	0.850157	A
92573_at	1.41246	P	1.28582	P	1.49244	P	3.61151	P	4.20626	P	2.02764	P	4.38161	P	5.41677	P	4.95354	P	5.39419	P	4.1365	P	4.33019	P	11.061	P	11.1203	P	11.7582	P
92574_at	0.607873	P	0.574728	P	0.773483	P	2.14928	P	1.99818	P	1.26487	P	2.45789	P	2.82886	P	2.03587	P	3.17272	P	2.81903	P	3.09671	P	8.49939	P	9.85244	P	9.45567	P
92575_at	0.36449	P	0.286587	P	0.293266	P	1.24999	P	1.61251	P	0.656231	P	1.26109	P	1.61346	P	1.46752	P	1.44903	P	1.40729	P	0.893966	P	3.95699	P	3.80313	P	3.65891	P
92577_f_at	12.7968	P	12.1651	P	13.136	P	18.0863	P	21.2841	P	14.8932	P	24.8775	P	26.0901	P	26.9038	P	31.5394	P	26.8909	P	26.0984	P	43.1748	P	44.5667	P	51.7918	P
92578_at	0.507503	P	0.437759	P	0.474838	P	1.10259	P	1.6223	P	0.753722	P	3.17438	P	2.92026	P	4.13012	P	5.45287	P	4.35435	P	3.44868	P	5.96608	P	6.2896	P	6.11162	P
92579_at	0.0427712	P	0.0442838	P	0.0419918	P	0.176622	P	0.128643	A	0.0844106	P	0.215592	P	0.299012	P	0.224687	P	0.276858	P	0.159771	P	0.198354	P	0.772745	P	0.617119	P	0.810397	P
92580_at	0.00749782	A	0.0266473	A	0.0141063	A	0.172921	A	0.0737993	A	0.0425323	A	0.172972	A	0.483306	A	0.421639	P	0.356704	P	0.284539	P	0.287668	P	0.997239	P	1.24164	P	1.42887	P
92581_at	0.272847	P	0.280931	P	0.255266	P	0.886387	P	1.16637	P	0.625725	P	1.5277	P	2.13833	P	2.54036	P	2.61502	P	2.0171	P	1.97856	P	3.56121	P	4.16483	P	5.91869	P
92582_at	0.111075	A	0.0861092	A	0.104571	P	0.398755	A	0.485554	A	0.227534	A	0.389407	P	0.459947	A	0.507275	A	0.717836	P	0.502629	P	0.575175	P	2.52225	P	2.39508	P	2.9435	P
92583_at	0.00514436	A	0.00627238	A	0.0786866	A	0.127419	A	0.169615	A	0.0231796	A	0.132057	A	0.0525711	A	0.270875	A	0.0310499	A	0.0334905	A	0.0642672	A	0.300275	A	0.702646	A	0.0867155	A
92584_at	0.214041	A	0.154399	A	0.222562	A	0.637371	A	1.01328	A	0.288556	A	0.997908	A	1.1724	A	1.08353	A	1.32472	P	1.18986	P	1.03233	M	2.90749	A	3.58593	P	2.80721	M
92585_at	0.10288	A	0.0979934	A	0.114979	P	0.332803	A	0.368816	A	0.212917	A	0.620179	P	0.542305	A	0.509634	P	0.75294	P	0.642785	P	0.569766	P	2.81807	P	3.02585	P	4.74901	P
92586_at	0.328348	P	0.274392	P	0.35097	P	1.07851	P	1.36793	P	0.62878	P	1.52881	P	1.74017	P	1.71269	P	2.33544	P	1.65085	P	1.58117	P	4.65521	P	4.4076	P	4.35564	P
92587_at	0.269859	P	0.287779	P	0.334103	P	1.36971	P	1.18274	P	0.66536	P	1.36954	P	1.73619	P	1.73027	P	1.78314	P	1.56136	P	1.36566	P	4.33496	P	3.9655	P	4.09699	P
92589_at	0.164135	P	0.142135	A	0.170844	P	0.73203	P	0.833295	P	0.432982	P	0.70128	P	0.931789	P	0.843159	P	0.751449	P	0.793058	P	0.574191	P	1.86536	P	2.27527	P	2.20125	P
92590_at	0.0189101	A	0.086935	A	0.0510325	A	0.133875	A	0.411791	A	0.108542	A	0.573929	A	0.685463	A	0.608643	P	0.45923	P	0.569263	P	0.347801	P	0.262079	A	0.985309	A	0.214073	A
92592_at	0.401418	A	0.267863	A	0.415362	A	1.27624	A	1.07363	A	0.718724	A	1.24802	A	1.5486	A	0.600129	A	0.738019	A	0.651059	A	0.354698	A	2.01413	A	3.0703	M	2.43919	A
92593_at	0.276653	P	0.104111	P	0.159265	P	0.446039	P	0.769595	P	0.254579	P	1.18878	P	1.59001	P	1.02172	P	2.32248	P	2.7478	P	1.47392	P	6.14182	P	8.68389	P	6.37999	P
92594_at	0.102114	A	0.0233502	A	0.0555901	A	0.286548	A	0.268065	A	0.161076	A	0.243026	A	0.436364	A	0.260863	A	0.273629	A	0.140871	A	0.105402	A	0.712249	A	0.663983	A	0.793949	A
92595_r_at	0.0251639	A	0.0200835	A	0.0305804	P	0.118293	A	0.192208	P	0.00751377	A	0.10549	A	0.158022	M	0.244939	P	0.13115	P	0.100691	A	0.0801365	P	0.307813	P	0.303903	A	0.255736	A
92596_at	0.0476205	P	0.0302283	P	0.0493295	P	0.27739	P	0.256709	P	0.153568	P	0.318818	P	0.365163	P	0.28583	P	0.243614	P	0.280077	P	0.169702	P	0.749077	P	0.843015	P	1.1803	P
92597_s_at	0.0621004	P	0.0346145	M	0.0394689	P	0.311502	P	0.261765	P	0.171946	P	0.334643	P	0.363031	P	0.245779	P	0.389801	P	0.256172	P	0.231431	P	0.920683	P	1.04711	P	0.993134	P
92598_at	0.511461	P	0.479235	P	0.513545	P	1.456	P	1.74786	P	0.95589	P	1.99321	P	2.1972	P	2.69877	P	2.61097	P	2.45501	P	2.48462	P	7.82529	P	8.81792	P	8.194	P
92599_at	0.0028594	A	0.00265701	A	0.00198146	A	0.0234448	A	0.0275676	A	0.0255554	A	0.0226635	A	0.0318433	A	0.0185783	A	0.014305	A	0.0148501	A	0.00703865	A	0.0582705	A	0.0473217	A	0.0606869	A
92600_f_at	0.0170804	A	0.00309689	A	0.00245278	A	0.124823	A	0.118834	A	0.0872755	A	0.0789215	A	0.242691	P	0.0708917	A	0.0377111	A	0.0809013	A	0.0349614	A	0.337664	A	0.462654	A	0.277574	A
92601_at	0.0219071	A	0.00696948	A	0.0141063	A	0.0426916	A	0.0474589	A	0.0279138	A	0.179328	A	0.0732757	A	0.0508373	A	0.0367656	A	0.0361892	A	0.0205224	A	0.126134	A	0.0967919	A	0.177052	A
92602_at	0.0752958	A	0.0225935	A	0.109619	A	0.124823	A	0.161542	A	0.17059	A	0.0979842	A	0.421893	A	0.349861	A	0.0734819	A	0.284539	A	0.211686	A	0.241324	A	0.248263	A	0.239191	A
92603_at	0.422339	P	0.293145	P	0.381323	P	1.47634	P	1.68281	P	0.721746	P	1.94406	P	2.30197	P	2.50164	P	3.39303	P	2.90033	P	2.50026	P	8.20383	P	9.36252	P	10.0828	P
92605_at	0.0034739	A	0.00309689	A	0.00151679	A	0.0200253	A	0.049057	A	0.021585	A	0.0126191	A	0.0510387	A	0.0248731	A	0.015322	A	0.0138749	A	0.022516	A	0.0871042	A	0.0672186	A	0.0505497	A
92606_at	0.0430129	A	0.028946	A	0.0462165	A	0.233203	A	0.107482	A	0.0936948	A	0.0422923	A	0.0703919	A	0.0175115	A	0.18681	A	0.0370847	A	0.0989645	A	3.62905	P	5.07315	P	8.39066	P
92607_at	0.0202899	A	0.0210852	A	0.043116	A	0.0576955	A	0.164239	A	0.0142774	A	0.135697	A	0.281222	A	0.106876	A	0.18681	M	0.15428	A	0.110848	A	0.467146	P	0.626926	M	0.46567	A
92608_at	1.21313	P	0.860021	P	0.86096	P	3.38147	P	3.51259	P	2.31659	P	6.15878	P	6.33373	P	6.39079	P	7.7172	P	6.64233	P	6.99747	P	20.5263	P	20.7141	P	20.8772	P
92610_at	0.131206	A	0.123731	A	0.162916	A	0.508245	A	0.459986	A	0.260485	A	0.854595	P	1.21852	P	1.0173	P	1.02889	P	0.884636	P	0.721625	P	2.42708	P	2.05382	P	2.41898	P
92611_at	0.251433	P	0.204644	P	0.29926	P	1.17711	P	1.31367	P	0.633057	P	1.69888	P	1.83132	P	2.16641	P	3.25514	P	2.43791	P	2.12383	P	5.28496	P	6.59254	P	7.57759	P
92612_at	0.0216756	A	0.00932463	A	0.0223857	A	0.0547489	A	0.0812782	A	0.0223834	A	0.0688096	A	0.118433	A	0.0320377	A	0.0281615	A	0.0370847	A	0.0468913	A	0.492732	A	0.144897	A	0.0770992	A
92614_at	0.431845	P	0.470921	P	0.489779	P	1.68266	P	2.01053	P	0.902582	P	1.93973	P	1.52415	P	1.95815	P	1.92615	P	1.70269	P	1.7853	P	1.66568	M	1.74701	A	2.01789	A
92615_at	0.413962	P	0.327279	P	0.322992	P	1.12291	P	1.34486	P	0.652576	P	1.57041	P	2.48733	P	2.08154	P	2.35316	P	2.38715	P	2.32626	P	7.33377	P	9.41014	P	8.51346	P
92616_at	0.589877	P	0.403848	P	0.615173	P	1.77317	P	2.09196	P	1.13021	P	1.96352	P	2.84559	P	3.23424	P	3.07412	P	2.76653	P	2.91358	P	9.338	P	11.0688	P	13.1706	P
92617_at	0.0510339	A	0.00861343	A	0.0245558	A	0.106395	A	0.298029	A	0.1022	A	0.0850721	A	0.164225	A	0.258355	A	0.0535344	A	0.0783984	A	0.0419222	A	0.262079	A	0.353718	A	0.0930455	A
92618_at	0.0296266	A	0.0261382	P	0.0294793	P	0.202208	P	0.265547	A	0.0836931	A	0.174386	P	0.257549	A	0.261699	P	0.333709	P	0.244143	P	0.209711	P	0.912343	P	0.777117	P	0.967983	P
92619_at	0.69344	M	0.613168	A	0.560944	A	1.4887	A	1.99343	A	1.16922	A	2.12541	M	2.79901	M	2.33184	P	2.94182	P	2.43424	P	2.22359	P	8.81171	P	10.2053	P	9.14927	P
92621_at	1.61908	P	1.54725	P	1.76167	P	3.65908	P	4.75565	P	2.4342	P	6.85311	P	6.97277	P	8.6379	P	8.96065	P	7.19577	P	7.142	P	12.4545	P	15.7555	P	14.8632	P
92622_at	0.284276	P	0.255131	P	0.352564	P	0.891169	P	1.59095	P	0.660492	P	1.3566	P	1.75768	P	1.43537	P	1.62729	P	1.4714	P	1.37252	P	3.75423	P	4.23774	P	4.27528	P
92623_at	1.13205	P	0.960629	P	1.10355	P	2.71807	P	3.17203	P	1.90825	P	4.35739	P	4.95994	P	5.28972	P	5.27285	P	4.79862	P	5.03796	P	10.8266	P	12.1338	P	12.7651	P
92624_r_at	0.227179	M	0.175942	P	0.118561	A	0.934032	A	0.820396	M	0.397612	M	0.736919	A	0.970113	A	0.609416	A	0.764116	M	0.633811	A	0.49353	A	1.89121	M	2.04078	M	2.19101	P
92625_at	0.354534	P	0.279741	P	0.357029	P	0.961492	P	1.39695	P	0.61104	P	2.44999	P	3.80887	P	3.61079	P	5.94585	P	5.13078	P	5.25918	P	11.0938	P	13.6289	P	12.7199	P
92626_at	0.14213	A	0.186925	A	0.165963	A	0.848944	A	0.606323	A	0.339581	A	1.39426	P	2.02742	P	1.67747	P	2.19056	P	1.88616	P	1.69867	P	4.94984	P	5.92635	P	5.447	P
92628_at	3.66707	P	3.93214	P	3.94789	P	7.06309	P	7.96888	P	5.68055	P	13.742	P	12.7372	P	16.5273	P	16.5307	P	15.2769	P	16.6769	P	26.5078	P	24.8525	P	22.6975	P
92629_f_at	1.66872	P	1.45091	P	1.53591	P	4.24828	P	4.64601	P	1.98921	P	4.6682	P	6.5472	P	6.64739	P	6.97498	P	5.86392	P	5.38098	P	12.7382	P	16.8601	P	19.9195	P
92630_r_at	0.72202	A	0.658373	A	0.870041	A	2.45016	A	2.59126	A	1.18201	A	2.14254	A	3.62634	A	2.60884	A	3.55092	A	3.22827	A	1.80634	A	6.32874	A	10.5753	P	12.0089	P
92631_f_at	0.360616	P	0.416964	P	0.482305	P	1.58527	P	1.81449	P	0.781386	P	1.54713	P	2.27169	P	2.25579	P	1.60273	P	1.82226	P	1.542	P	4.99056	P	4.87855	P	6.59393	P
92632_at	0.477316	P	0.429494	P	0.404104	P	1.37329	P	1.45373	P	0.714491	P	2.30984	P	3.06138	P	3.01777	P	3.64908	P	3.10357	P	2.7944	P	9.03871	P	11.5341	P	11.3921	P
92633_at	0.219934	P	0.185188	P	0.263405	P	0.666487	P	0.85901	P	0.353679	P	1.0606	P	1.33997	P	1.49248	P	1.73294	P	1.52377	P	1.29266	P	3.51974	P	3.48408	P	3.49787	P
92634_at	0.0422881	A	0.0930064	A	0.112595	A	0.547678	A	0.530427	A	0.240757	A	0.483286	P	0.669323	P	0.388724	A	0.276858	M	0.357307	P	0.220079	M	0.733951	A	0.761935	A	0.604752	A
92635_at	0.134841	A	0.0935596	M	0.111999	M	0.573378	A	0.645437	A	0.308658	A	0.58939	P	0.606919	P	0.327828	A	0.497095	P	0.344185	A	0.299994	M	1.05655	A	1.87331	P	1.66315	P
92636_f_at	0.478161	P	0.41086	P	0.517784	P	1.03942	P	1.28036	P	0.737446	P	2.10023	P	2.7296	P	3.00707	P	3.79494	P	3.10477	P	3.05911	P	7.44802	P	8.60698	P	9.17626	P
92637_at	0.448372	P	0.342326	P	0.474513	P	1.20725	P	1.56148	P	0.904956	P	1.88229	P	2.51859	P	2.82743	P	2.05387	P	1.97727	P	2.29643	P	7.29563	P	11.9431	P	11.2249	P
92638_at	0.0372376	A	0.0208344	A	0.0336204	P	0.0846936	A	0.0737993	A	0.107838	P	0.0414639	A	0.219491	P	0.168931	M	0.163384	P	0.120934	P	0.099955	P	0.703537	P	0.442044	A	0.616944	P
92639_at	0.0298627	A	0.0175941	A	0.00587216	A	0.169208	A	0.269322	A	0.0167406	A	0.0926918	A	0.294583	A	0.266708	A	0.121707	A	0.12013	A	0.111838	A	0.478804	A	1.09938	P	1.04545	P
92640_at	0.751831	P	0.461386	P	0.553409	P	1.83652	P	2.27221	P	1.26719	P	2.87414	P	2.53271	P	3.52985	P	4.62335	P	3.77341	P	3.12991	P	8.84582	P	9.46159	P	9.36826	P
92642_at	0.780846	P	0.61536	P	0.644213	P	2.27616	P	2.64617	P	1.25331	P	4.34898	P	4.08783	P	5.13652	P	9.4933	P	9.46472	P	8.80495	P	24.0702	P	33.8201	P	30.5879	P
92643_at	0.192703	P	0.223344	P	0.223802	P	0.975647	P	1.1294	P	0.415327	P	0.885938	P	1.51271	P	1.43466	P	1.04633	P	1.05872	P	1.02938	P	2.32058	P	2.54867	P	3.25437	P
92644_s_at	0.0574112	P	0.0508992	P	0.0610312	P	0.267031	P	0.237625	M	0.133632	P	0.351693	P	0.448697	P	0.255844	P	0.458455	P	0.417991	P	0.320204	P	2.54683	P	3.19545	P	5.90794	P
92645_at	0.0883872	A	0.0540953	A	0.0292044	A	0.304728	A	0.345855	A	0.188822	A	0.0873657	A	0.257549	A	0.0950262	A	0.170102	A	0.163682	A	0.178102	A	0.469481	A	0.21626	A	0.214073	A
92646_at	0.469155	P	0.387114	P	0.483929	P	1.30061	P	1.46069	P	0.828718	P	1.678	P	2.22766	P	2.35988	P	2.28564	P	1.79401	P	1.82249	P	3.78542	P	4.05216	P	4.81351	P
92647_at	0.460161	P	0.440516	P	0.435995	P	1.01605	P	1.27833	P	0.70723	P	1.85567	P	2.45002	P	2.13471	P	2.29178	P	2.02393	P	1.83717	P	4.56161	P	4.95966	P	5.64749	P
92648_at	0.157303	P	0.139577	P	0.193524	P	0.450297	P	0.571383	P	0.325437	P	0.857557	P	0.971889	P	1.33852	P	1.04415	P	0.900705	P	0.680849	P	3.09684	P	3.05346	P	3.48247	P
92768_s_at	0.0611112	A	0.0124454	A	0.0101949	A	0.144105	A	0.244009	A	0.037202	A	0.0680252	A	0.365163	A	0.0913535	A	0.0662849	A	0.0700007	A	0.0394368	A	0.249141	A	0.400363	A	0.233641	A
92769_at	0.713352	P	0.698412	P	0.756456	P	2.07913	P	2.69272	P	1.33925	P	2.72768	P	3.0499	P	2.82676	P	3.79101	P	2.88047	P	3.01125	P	8.50225	P	9.405	P	10.5906	P
92770_at	1.82218	P	1.57889	P	1.74483	P	3.75011	P	4.25591	P	2.53715	P	6.32745	P	7.44158	P	6.53789	P	9.42861	P	6.99453	P	6.63488	P	20.3968	P	25.7045	P	22.9627	P
92771_at	0.222615	P	0.197078	P	0.26842	P	0.74188	P	0.95136	P	0.473751	P	1.13494	P	1.51843	P	1.19383	P	1.96834	P	1.41628	P	1.20346	P	3.67525	P	3.93016	P	4.79325	P
92773_at	0.0583964	P	0.077061	P	0.103978	P	0.39984	P	0.418891	P	0.257861	P	0.456053	P	0.91027	P	0.606322	P	0.767094	P	0.609593	P	0.558948	P	2.41823	P	2.10911	P	2.53589	P
92774_at	0.00663564	A	0.0129305	A	0.00712846	A	0.062072	A	0.125851	A	0.0247655	A	0.192665	A	0.281222	A	0.264204	A	0.250127	A	0.302321	A	0.194403	A	0.256917	A	0.38773	A	0.543267	A
92775_at	0.133542	P	0.154971	P	0.242776	P	0.792773	P	0.805311	P	0.457479	P	1.36279	P	1.96143	P	1.82915	P	2.99065	P	2.25027	P	2.60533	P	3.22198	P	4.01988	P	3.87974	P
92777_at	0.0464051	A	0.0208344	A	0.0156903	A	0.182764	A	0.28435	A	0.0951164	A	0.157323	A	0.224166	A	0.163706	P	0.150726	M	0.138493	P	0.0885616	P	1.04433	P	0.812994	P	0.84316	P
92778_i_at	1.01556	M	0.70568	A	0.766135	M	2.72529	A	3.30086	M	1.69643	A	2.39932	M	2.66942	A	2.06148	A	2.12745	M	1.88428	A	1.32794	A	5.12955	P	6.38536	P	6.25577	P
92779_f_at	0.035086	A	0.00421385	A	0.00662421	A	0.0606187	A	0.198781	A	0.0410151	A	0.0422923	A	0.0556113	A	0.129341	A	0.0526151	A	0.127344	A	0.0429162	A	0.729619	A	0.545754	A	0.475776	A
92780_f_at	0.0112265	A	0.00885008	A	0.00839817	A	0.0901932	A	0.141104	A	0.0764908	A	0.0577304	A	0.220661	A	0.213648	A	0.0516944	A	0.0370847	A	0.0533479	A	1.02799	A	1.55822	A	0.896613	A
92781_at	0.111588	A	0.0963292	A	0.0921625	A	0.381347	A	0.614173	M	0.250636	A	0.40618	M	0.643539	A	0.299888	M	0.354331	P	0.301582	A	0.215636	P	0.707895	P	0.792254	P	1.06582	M
92782_at	0.233631	A	0.159552	A	0.196601	M	1.05899	A	0.986058	A	0.599395	A	0.837985	P	0.979872	A	1.04899	P	1.18365	P	0.657258	M	0.695097	P	2.23658	A	2.23029	P	2.18486	A
92783_at	0.3245	P	0.228328	A	0.271244	A	1.24091	A	1.47656	P	0.623279	A	1.06465	P	1.56649	P	1.32916	P	1.32044	P	0.92943	P	0.92243	P	2.75415	P	3.1848	P	4.07628	P
92784_at	0.00472298	A	0.00200637	A	0.00292958	A	0.0487788	A	0.0292882	A	0.0117797	A	0.0163485	A	0.0494977	A	0.0206955	A	0.0193403	A	0.0243376	A	0.044407	A	0.0901992	A	0.171587	A	0.126932	A
92786_at	0.110561	P	0.0495713	P	0.0795615	P	0.368209	P	0.443612	P	0.166518	P	0.359531	P	0.68925	P	0.447961	P	0.270398	P	0.222961	P	0.271887	P	0.547802	P	0.349432	A	0.383666	A
92787_at	0.467187	P	0.321873	P	0.43987	P	1.53096	P	1.43484	P	1.05771	P	1.93648	P	2.15288	P	2.23313	P	1.7469	P	1.66224	P	1.77012	P	4.06906	P	3.71411	P	4.14401	P
92788_f_at	0.556265	A	0.388026	M	0.496934	A	1.4134	A	1.75076	A	0.897831	A	1.85947	P	1.9513	P	2.27294	P	2.44499	P	2.01088	P	2.27883	P	5.25549	P	5.75454	P	5.5934	P
92789_r_at	0.0574112	P	0.0269021	P	0.0425537	P	0.13516	M	0.333685	P	0.169233	P	0.247791	P	0.412542	P	0.186244	P	0.301784	P	0.263663	P	0.132127	P	0.53641	P	0.481081	P	0.530859	P
92790_at	0.00836635	A	0.00309689	A	0.00316979	A	0.0200253	A	0.0631447	A	0.021585	A	0.0873657	A	0.30453	P	0.195703	P	0.180142	P	0.184661	P	0.121737	P	0.642023	P	1.05976	P	1.60342	P
92792_at	0.00728166	A	0.00767121	A	0.00587216	A	0.0860736	A	0.0522317	A	0.0325844	A	0.0431189	A	0.0645565	A	0.0360644	A	0.0281615	A	0.0388698	A	0.0160338	A	0.168753	A	0.114871	A	0.159615	A
92793_at	0.281552	A	0.305393	A	0.290114	A	0.898812	A	1.14174	A	0.471251	A	1.18992	A	1.75927	P	1.75767	P	1.7462	P	1.35517	P	1.17748	P	3.80182	P	4.68561	P	5.39265	P
92794_f_at	0.0658184	A	0.0442838	A	0.0414303	A	0.233203	A	0.475117	A	0.162437	A	0.174386	A	0.357692	A	0.165449	A	0.299379	P	0.202361	P	0.17069	P	0.716598	P	0.878452	P	1.12214	P
92795_at	0.124214	P	0.0691667	P	0.0883413	P	0.351682	P	0.466978	P	0.238777	P	0.519125	P	0.572823	P	0.551929	P	0.632864	P	0.489208	P	0.347308	P	1.98489	P	1.82029	P	1.55842	P
92796_at	0.112359	A	0.0218384	A	0.0170178	A	0.139005	A	0.31162	A	0.113453	A	0.172972	A	0.263221	A	0.222992	A	0.185977	A	0.256922	A	0.172173	A	9.56842	P	15.3115	P	19.7266	P
92797_at	0.207625	P	0.191272	P	0.226907	P	0.685455	P	0.840807	P	0.466872	P	1.19563	P	1.17668	P	1.64995	P	1.78662	P	1.45732	P	1.33823	P	3.31614	P	3.49909	P	4.34444	P
92798_at	0.98959	P	0.701888	P	0.813968	P	2.56481	P	3.19963	P	1.36684	P	4.73832	P	4.99203	P	5.0129	P	7.32005	P	6.11164	P	5.09449	P	10.5886	P	12.4239	P	13.0613	P
92799_g_at	0.826537	P	0.666872	P	0.816649	P	2.25798	P	2.25166	P	1.48819	P	4.87918	P	4.65875	P	5.54057	P	7.61233	P	6.32653	P	6.69767	P	12.8904	P	13.5524	P	12.0853	P
92800_i_at	1.40583	P	1.03144	P	1.19693	P	3.02616	P	3.36988	P	2.10322	P	7.09105	P	6.56586	P	8.73437	P	14.9601	P	9.20735	P	10.2509	P	21.8171	P	22.4785	P	24.2531	P
92801_at	0.0498131	A	0.0411308	A	0.0242839	A	0.0502815	A	0.238904	A	0.078657	A	0.177212	A	0.058621	A	0.180202	A	0.175128	P	0.136111	M	0.102926	P	0.198853	A	0.355858	A	0.250238	A
92802_s_at	0.0418054	A	0.033062	A	0.0448056	A	0.254283	A	0.244009	A	0.114154	A	0.200339	A	0.275621	A	0.163706	A	0.165065	A	0.150348	A	0.107878	A	0.455437	A	0.765735	A	0.510923	A
92803_at	0.0899061	A	0.129658	A	0.149554	A	0.583607	A	0.565719	A	0.428574	A	0.403604	A	0.573802	A	0.100511	A	0.317779	A	0.35949	A	0.307881	A	1.11732	A	1.4831	A	0.336496	A
92804_at	0.145	A	0.156402	A	0.159569	P	0.454549	A	0.865422	A	0.428574	A	0.822528	P	1.16897	P	0.867902	P	1.08188	P	0.928763	P	0.718678	P	1.56718	P	2.79428	P	3.08871	P
92805_s_at	0.0367588	A	0.065917	A	0.0459341	A	0.457734	A	0.211838	A	0.406477	A	0.514739	A	0.752132	A	0.525335	A	0.552327	A	0.576234	A	0.378835	A	1.23724	A	0.355858	A	0.791596	A
92806_at	0.400026	A	0.456777	P	0.440193	M	1.23638	A	1.39495	A	0.881784	A	1.69119	P	1.97388	P	2.04556	P	2.08759	P	1.92427	P	1.7295	P	4.35099	P	4.40905	P	4.4507	P
92807_at	0.942479	P	0.864505	P	1.28042	P	2.2	P	2.44494	P	1.54344	P	3.56516	P	4.87001	P	3.45271	P	5.52677	P	4.73596	P	5.26551	P	14.1245	P	15.8268	P	14.7636	P
92808_f_at	0.917512	P	0.92551	P	0.879464	P	2.37161	P	2.83351	P	1.4007	P	2.87104	P	3.82676	P	3.02912	P	3.67211	P	2.62	P	2.896	P	6.36631	P	8.07999	P	11.3184	P
92809_r_at	0.269316	P	0.238614	P	0.24808	P	1.04968	P	0.853662	P	0.562499	P	0.912453	P	1.63524	P	1.01951	P	1.5218	P	1.23998	P	1.0593	P	3.26575	P	3.3878	P	4.76007	P
92810_at	0.134581	P	0.102162	P	0.114681	P	0.57645	M	0.31162	A	0.215581	M	0.654462	P	0.913863	P	0.700851	P	0.975683	P	0.720329	P	0.619419	P	2.07602	P	2.73515	P	2.64807	P
92811_at	0.00146147	A	0.0053509	A	0.00389667	A	0.0316844	A	0.0600557	A	0.0117797	A	0.0226635	A	0.159266	A	0.0370645	A	0.0112174	A	0.0109093	A	0.0100405	A	0.0745269	A	0.125001	A	0.0803219	A
92812_f_at	0.3245	A	0.284502	A	0.325847	A	1.19357	A	1.36693	A	0.609202	A	0.661173	A	1.24145	A	0.80931	A	0.626059	A	0.671014	A	0.498942	A	1.33567	A	2.36322	A	2.46947	A
92813_at	0.00185464	A	0.00158003	A	0.00341108	A	0.0487788	A	0.0343697	A	0.00923866	A	0.0296484	A	0.0997546	A	0.031024	A	0.0329637	A	0.0485643	A	0.0518582	A	0.149123	A	0.199985	A	0.0673164	A
92814_at	0.00185464	A	0.0022219	A	0.00106057	A	0.0109972	A	0.0187075	A	0.0455539	A	0.00573891	A	0.0139291	A	0.00639953	A	0.00479847	A	0.00683065	A	0.00202142	A	0.0227694	A	0.0353645	A	0.0255942	A
92816_r_at	0.293549	P	0.238614	P	0.235923	P	0.82287	P	0.931303	P	0.517967	P	0.950603	P	1.27614	P	0.882867	P	1.30474	P	1.03893	P	0.879242	P	3.19668	P	2.55497	P	2.83692	P
92817_at	0.71133	P	0.706628	P	0.637276	P	2.13928	P	2.23577	P	1.48819	P	2.90158	P	3.26162	P	3.52524	P	3.87819	P	3.20682	P	2.93067	P	6.19769	P	7.47166	P	7.57932	P
92818_at	0.0720445	P	0.0664579	P	0.0581637	P	0.342818	P	0.516679	P	0.26114	P	0.474438	P	0.603041	P	0.418438	P	0.680342	P	0.540597	P	0.438906	P	1.43483	P	1.65303	P	1.85322	P
92820_at	0.367536	A	0.474923	P	0.457982	A	1.12475	A	1.16124	A	0.534701	A	2.28542	P	2.40811	P	1.86898	P	2.31908	P	1.74872	P	1.92524	P	0.391281	A	0.398262	A	0.417242	A
92821_at	0.264702	P	0.268159	P	0.244647	M	1.01324	P	1.02476	P	0.445558	A	1.41501	P	1.67704	P	1.45038	P	1.3845	P	1.18268	P	1.23826	P	1.40191	A	1.66146	A	1.66315	A
92824_at	0.128355	P	0.07406	P	0.106944	P	0.510332	P	0.431865	P	0.226208	M	0.563389	P	0.441511	P	0.475725	P	0.878145	P	0.659323	P	0.597299	P	1.68638	P	1.69005	P	1.87627	P
92825_at	0.0028594	A	0.00200637	A	0.00341108	A	0.0182816	A	0.0292882	A	0.015923	A	0.0199847	A	0.0416493	A	0.0699497	A	0.0183425	A	0.0186967	A	0.00603695	A	0.0648549	A	0.0502339	A	0.0471107	A
92826_at	0.233093	A	0.168453	A	0.165658	A	0.762497	A	0.81609	A	0.543979	M	0.920097	P	1.12334	A	0.90154	M	0.652491	P	0.69845	P	0.780563	P	2.02872	P	1.91621	P	2.12528	P
92827_at	0.00663564	A	0.0225935	A	0.0199594	A	0.154222	A	0.223493	M	0.102906	A	0.182848	A	0.278984	A	0.233989	A	0.0921248	A	0.183115	M	0.113323	A	0.317816	A	0.456486	A	0.70142	A
92828_at	0.27475	P	0.160986	P	0.173899	P	0.670487	P	0.743474	P	0.49621	P	1.06349	P	1.16124	P	1.44395	P	1.40012	P	1.29705	P	1.18532	P	2.8353	P	2.92123	P	3.8152	P
92829_at	0.27747	P	0.259568	P	0.343645	P	0.93593	P	1.28844	P	0.720537	P	1.91049	P	2.51562	P	2.23038	P	3.66224	P	2.71696	P	2.67862	P	5.30666	P	6.03816	P	7.51524	P
92830_s_at	0.212703	A	0.240969	A	0.162307	A	0.969989	A	1.04663	A	0.558182	A	0.858742	A	1.09389	A	0.99809	P	0.981525	A	0.836267	A	0.783018	P	3.30104	P	3.72154	P	4.20409	P
92831_at	0.132763	P	0.127398	P	0.150766	P	0.456673	P	0.562318	P	0.247347	P	0.763973	P	1.15007	P	0.77987	P	1.16782	P	0.83896	P	0.804132	P	2.44475	P	2.48076	P	4.0857	P
92832_at	0.178912	A	0.0193344	A	0.0621805	A	0.363813	A	0.547544	A	0.069234	A	0.534133	A	0.493397	A	0.654895	A	0.346411	A	0.588764	A	0.359625	A	1.07687	A	1.81863	A	1.59914	A
92833_at	0.0105618	A	0.00885008	A	0.00341108	A	0.0591599	A	0.0616029	A	0.0286963	A	0.0512943	A	0.0494977	A	0.0652221	A	0.0377111	A	0.0196466	A	0.0250069	A	0.129045	A	0.368658	A	0.1508	A
92834_at	0.216986	P	0.215149	P	0.254954	P	0.662483	P	0.809625	P	0.500567	P	1.85567	P	1.95597	P	3.12651	P	2.93512	P	2.88228	P	2.93654	P	4.98274	P	4.5246	P	4.65665	P
92835_at	0.0843451	A	0.144412	A	0.132349	A	0.567227	A	0.58607	A	0.263106	A	0.644076	A	0.763289	A	0.713821	A	0.657014	M	0.660699	M	0.383761	A	1.67886	A	1.60743	A	1.55198	A
92836_at	0.418987	A	0.378917	A	0.432122	A	1.28256	A	1.50131	A	0.710861	A	1.13609	A	1.61185	A	1.03352	A	1.17502	A	1.22503	A	0.918995	A	4.15317	P	8.13529	P	15.2416	P
92837_f_at	0.0127869	A	0.00604111	A	0.00839817	A	0.0442255	A	0.0707784	A	0.021585	A	0.0398016	A	0.0448191	A	0.0248731	A	0.0183425	A	0.0307717	A	0.0180293	A	0.320308	A	0.563724	A	0.525885	A
92838_at	1.17165	P	0.836664	P	0.951338	P	2.89146	P	4.46472	P	1.81242	P	4.02414	P	3.82745	P	3.44016	P	4.79876	P	2.77257	P	2.84032	P	9.00897	P	7.92562	P	10.367	P
92839_f_at	0.039878	A	0.0618698	M	0.0380714	A	0.170447	A	0.350706	A	0.145345	A	0.248471	A	0.336184	P	0.264204	P	0.392941	P	0.168364	A	0.249195	P	0.862029	P	0.483122	P	0.565506	M
92840_at	0.020982	A	0.00932463	A	0.0148971	A	0.0735196	A	0.100303	A	0.0500569	A	0.102495	A	0.180154	A	0.165449	A	0.297775	A	0.103953	A	0.233899	A	0.277464	A	0.275188	A	0.33385	A
92841_f_at	0.035086	A	0.0487757	A	0.0394689	A	0.256608	A	0.131426	A	0.0425323	A	0.187062	A	0.169155	A	0.0289872	A	0.0507725	A	0.151922	A	0.0553338	A	0.471815	A	0.169188	A	0.174162	A
92842_r_at	0.00771438	A	0.0039887	A	0.00128747	A	0.0182816	A	0.0111688	A	0.0142774	A	0.0322186	A	0.0873999	A	0.00984417	A	0.0358182	A	0.0361892	A	0.0299859	A	0.236089	A	0.0227264	A	0.0606869	A
92843_r_at	0.0730439	A	0.0586445	A	0.0202281	A	0.312628	A	0.318999	A	0.190839	A	0.277517	A	0.167925	A	0.218749	A	0.123428	A	0.15428	A	0.101441	A	1.09915	A	0.69494	A	0.641232	A
92845_at	0.196693	P	0.263417	P	0.209248	P	0.616157	M	0.943978	M	0.431093	P	1.2781	P	1.79417	P	1.6979	P	2.17068	P	1.8511	P	1.82102	P	6.60889	P	7.00394	P	7.09071	P
92846_at	0.00451316	A	0.00489395	A	0.0120108	A	0.243779	A	0.0292882	A	0.0223834	A	0.0181767	A	0.0158621	A	0.0196395	A	0.0252494	A	0.0196466	A	0.0175305	A	0.0549314	A	0.239188	A	0.083527	A
92847_s_at	0.183413	P	0.114734	P	0.129344	P	0.518667	P	0.552095	P	0.326725	P	0.495894	P	0.670275	P	0.650284	P	0.882563	P	0.718963	P	0.698536	P	2.96399	P	3.11923	P	3.69138	P
92848_at	0.343217	P	0.387418	P	0.489454	P	1.37775	P	1.3177	P	0.783788	P	2.17515	P	2.70688	P	2.30378	P	1.68823	P	1.64451	P	1.2113	P	5.26945	P	6.72423	P	6.71199	P
92849_at	0.118277	A	0.0778808	A	0.12185	A	0.532167	A	0.534999	A	0.223555	A	0.382934	A	0.470129	A	0.303187	A	0.311389	A	0.412248	A	0.166737	A	1.6487	P	2.08637	P	1.14455	A
92850_at	0.412009	P	0.473383	P	0.478408	P	1.42229	P	1.71392	P	0.650748	P	1.57041	P	1.97932	P	1.90525	P	1.84156	P	1.70332	P	1.41416	P	6.69239	P	7.29932	P	8.67343	P
92851_at	0.0542166	A	0.0281784	A	0.0199594	A	0.262407	A	0.211838	A	0.090133	A	0.153743	A	0.242691	A	0.864157	P	0.465429	P	0.450878	P	0.23982	P	7.99037	P	9.98898	P	8.10316	P
92852_at	0.382509	P	0.346245	P	0.488153	P	1.45334	P	1.93913	P	0.799387	P	1.8252	P	2.73911	P	2.06494	P	2.40013	P	2.34181	P	1.99911	P	6.65812	P	7.38356	P	6.58511	P
92853_at	0.0088028	A	0.0261382	A	0.028655	A	0.128714	A	0.0974113	A	0.125314	A	0.163033	A	0.340506	A	0.219598	A	0.0938839	A	0.112068	A	0.0796408	A	0.574984	A	0.308283	A	0.349684	A
92854_at	0.413683	P	0.324275	P	0.363732	P	1.33119	P	1.5605	P	0.75071	P	1.95541	P	2.12222	P	2.52475	P	2.37495	P	2.22749	P	2.24999	P	7.77304	P	8.48029	P	9.36658	P
92855_at	1.07208	P	0.808884	P	1.21237	P	3.05535	P	2.69819	P	1.46136	P	3.35971	P	3.92418	P	3.78265	P	4.31509	P	4.15455	P	3.64193	P	7.15742	P	7.75222	P	8.50665	P
92856_at	0.15809	A	0.152398	A	0.122149	A	0.739911	A	0.713935	A	0.427314	A	0.485179	A	0.576739	A	0.569853	A	0.623789	A	0.716231	A	0.411337	A	1.19351	A	1.35712	A	1.45274	A
92857_at	0.385564	P	0.421545	P	0.466405	P	1.59924	P	1.50131	A	0.796988	P	2.18637	P	2.11071	P	2.60546	P	2.41101	P	2.26319	P	1.47098	P	3.17135	P	3.36064	P	3.25243	P
92858_at	0.0481072	A	0.01172	A	0.0162205	A	0.146644	A	0.252909	A	0.0417742	A	0.1758	A	0.119745	A	0.0300072	A	0.329732	P	0.0767257	A	0.0751788	A	1.46377	P	0.988961	P	1.40495	M
92860_at	0.00451316	A	0.0190852	A	0.0355637	A	0.119604	A	0.164239	A	0.0972457	A	0.0866019	A	0.22766	A	0.152332	A	0.0815127	A	0.128143	A	0.0458976	A	0.228199	A	0.0888857	A	0.349684	A
92861_i_at	0.0305718	A	0.0143928	A	0.00839817	A	0.106395	A	0.193525	A	0.0951164	A	0.0504836	A	0.0803957	A	0.142647	A	0.0850616	A	0.116106	A	0.087075	A	0.120279	A	0.295115	A	0.205612	A
92862_f_at	0.0148109	A	0.0188361	A	0.00967946	A	0.10104	A	0.0901284	A	0.0356682	A	0.0496715	A	0.170384	A	0.0986859	A	0.102641	A	0.125744	A	0.0731954	A	0.209604	A	0.303903	A	0.255736	A
92863_at	0.818667	P	0.742726	P	0.748118	P	2.58263	M	2.76551	M	1.78095	P	3.33476	P	3.59297	P	3.34165	P	3.01738	P	3.14181	P	2.46898	P	6.77572	P	9.07856	P	8.51857	P
92864_at	0.0317559	A	0.0114789	A	0.0358418	A	0.38353	A	0.347069	A	0.100786	A	0.251867	A	0.356623	A	0.144412	A	0.228907	A	0.168364	A	0.14103	A	0.45074	A	0.571682	A	0.523395	A
92865_at	0.00924064	A	0.0039887	A	0.013056	A	0.107727	A	0.049057	A	0.0417742	A	0.0464081	A	0.0915523	A	0.0153596	A	0.0223103	A	0.027112	A	0.0274968	A	0.163186	A	0.0781691	A	0.0505497	A
92866_at	0.693728	P	0.37922	P	0.773149	P	1.54588	P	1.92576	P	1.1855	P	3.35309	P	2.90506	P	3.08319	P	4.45453	P	4.4574	P	3.79221	P	9.71126	P	10.5058	P	10.2225	P
92867_at	0.0163974	A	0.0602557	A	0.0839446	A	0.08331	A	0.2325	A	0.0908463	A	0.339243	A	0.713774	A	0.474934	A	0.794598	M	0.679255	A	0.457117	A	1.83945	M	1.76537	A	1.62051	A
92868_at	0.0459195	A	0.0372121	A	0.0133181	A	0.0956407	A	0.373625	A	0.134323	A	0.246431	A	0.267742	A	0.243257	A	0.299379	A	0.173812	A	0.280271	A	0.531841	A	0.922901	A	0.82914	A
92869_at	0.0360413	A	0.00627238	A	0.0234693	A	0.187654	A	0.0753032	A	0.0815378	A	0.0593267	A	0.225332	A	0.0867435	A	0.0183425	A	0.022472	A	0.0672438	A	0.238709	A	0.109754	A	0.349684	A
92870_at	0.109022	A	0.0726985	A	0.0854087	P	0.435364	A	0.599583	A	0.254579	A	0.696433	P	0.814048	P	0.752604	P	0.962529	P	0.720329	P	0.493038	P	2.41292	P	2.68052	P	2.43515	P
92871_at	0.0623478	A	0.0361716	M	0.0419918	A	0.220173	A	0.194841	A	0.0929833	A	0.146555	M	0.364097	P	0.43442	P	0.290548	P	0.280821	P	0.16476	P	0.806953	P	0.902571	P	1.12662	P
92872_at	0.344872	A	0.26638	A	0.280984	A	1.06551	A	1.35088	A	0.67448	A	1.37404	A	1.52823	A	1.327	A	1.21168	A	1.16243	A	0.940586	A	3.55292	M	4.0096	A	4.15528	A
92873_f_at	0.021213	A	0.00932463	A	0.0107119	A	0.0635199	A	0.117424	A	0.0958266	A	0.0496715	A	0.284574	A	0.0537412	A	0.0433466	A	0.0406474	A	0.163771	A	0.37921	A	0.102007	A	0.159615	A
92874_f_at	0.229597	M	0.149543	P	0.173287	P	0.72216	P	0.561183	A	0.421008	M	0.793908	P	1.44787	P	1.14281	P	1.42566	P	1.19246	P	1.02252	P	2.87315	P	3.44502	P	3.68375	P
92875_s_at	0.0298627	A	0.0707953	A	0.0714188	A	0.410655	A	0.505182	A	0.192183	A	0.437585	P	0.563012	A	0.601678	P	0.539327	P	0.537793	P	0.465483	P	1.43676	A	1.70851	A	1.62265	P
92876_at	0.0379566	A	0.00627238	A	0.00687606	A	0.0517773	A	0.111758	A	0.0333574	A	0.0926918	A	0.219491	A	0.234833	A	0.174291	A	0.146406	A	0.114808	A	0.120279	A	0.199985	A	0.320576	A
92877_at	2.08448	P	2.27673	P	2.59316	P	5.06693	P	6.10996	P	2.96845	P	7.37058	P	7.02808	P	6.35834	P	4.17854	P	3.39346	P	3.72781	P	1.76506	P	1.86339	P	2.19101	P
92878_at	0.0327052	A	0.00720289	A	0.0618931	A	0.235559	A	0.227359	A	0.0470587	A	0.182848	A	0.239238	A	0.105061	A	0.325752	A	0.375459	A	0.276819	A	0.798425	A	0.381389	A	0.560574	A
92879_at	0.143956	A	0.115015	A	0.14804	A	0.444973	A	0.572514	A	0.1733	A	0.852817	P	1.1069	P	1.08719	P	0.996117	P	0.618598	P	0.706888	P	2.56436	P	3.63967	P	4.09323	P
92880_at	1.8507	P	2.02398	P	2.10493	P	5.25794	P	6.17984	P	3.18326	P	7.32019	P	7.45859	P	9.75391	P	8.58182	P	7.49253	P	8.54434	P	26.1664	P	23.7777	P	22.5275	P
92881_at	0.0737941	A	0.116418	A	0.0968784	A	0.624251	A	0.771766	A	0.24603	A	0.426718	A	0.740944	A	0.354739	A	0.38823	A	0.336876	A	0.330061	A	0.937324	A	1.085	A	1.06356	A
92882_at	0.215379	P	0.193013	P	0.260586	P	1.02728	P	1.05911	P	0.534082	P	1.20989	P	1.28204	P	1.24682	P	1.43841	P	1.09427	P	0.999952	P	3.15275	P	3.85786	P	4.92199	P
92883_at	0.0244636	A	0.00885008	A	0.00662421	A	0.0819229	A	0.0538089	A	0.0537847	A	0.0389675	A	0.154279	A	0.102333	A	0.14139	A	0.0243376	A	0.0488783	A	0.0411939	A	0.0754551	A	0.191405	A
92884_at	1.81145	P	1.72163	P	1.71644	P	4.14099	P	5.52292	P	2.49119	P	5.1217	P	6.2673	P	6.04425	P	6.74209	P	5.20953	P	5.17684	P	12.8877	P	15.5831	P	15.2258	P
92885_at	0.0226025	A	0.00309689	A	0.0194225	A	0.147911	A	0.209236	A	0.0589695	A	0.113679	A	0.262089	A	0.031024	A	0.18181	A	0.130538	A	0.128169	A	0.105422	A	0.491271	A	0.452995	A
92887_at	0.833244	P	0.693675	P	0.872733	P	2.37981	P	2.5775	P	1.37603	P	3.4253	P	3.66312	P	3.40978	P	4.30405	P	3.27172	P	3.9532	P	7.70619	P	7.90844	P	6.88943	P
93008_at	0.257656	P	0.218951	P	0.195985	P	0.925485	P	1.04351	P	0.491849	P	0.997326	P	1.54209	P	1.47252	P	1.68543	P	1.52505	P	1.67468	P	4.10144	P	4.81437	P	5.42527	P
93009_at	0.222079	P	0.193013	P	0.191986	P	0.618182	P	0.666532	P	0.296351	M	1.44411	P	1.93101	P	1.66336	P	2.10684	P	1.70521	P	1.42641	P	3.13921	P	6.01334	P	4.20596	P
93010_at	0.103902	A	0.0258839	A	0.0245558	A	0.361612	A	0.4786	A	0.328656	A	0.666048	A	0.754924	A	0.590828	A	0.828689	A	0.606126	A	0.676427	A	1.20347	A	0.844886	A	1.02956	A
93011_at	1.00611	P	0.959984	P	0.90035	P	2.78778	P	3.23964	P	1.80512	P	4.01167	P	4.26375	P	4.3258	P	5.53951	P	4.95464	P	4.84741	P	8.17072	P	9.34835	P	9.20493	P
93012_at	0.178118	A	0.107179	A	0.154405	A	0.660479	A	0.627599	A	0.377288	A	0.512858	A	0.754924	A	0.449552	A	0.4	A	0.374735	A	0.285202	A	1.01161	A	1.09039	A	1.12662	A
93013_at	1.3423	P	1.25822	P	1.72029	P	3.26553	P	4.1797	P	2.08768	P	4.42113	P	4.25364	P	4.70966	P	6.49159	P	5.27905	P	4.88494	P	4.94357	P	5.39307	P	5.5916	P
93014_at	1.42332	P	1.1381	P	1.29489	P	2.89305	P	3.02273	P	2.2554	P	5.76767	P	5.76601	P	5.71795	P	6.80476	P	5.82047	P	6.04873	P	18.5102	P	20.3242	P	20.5617	P
93015_at	0.046891	M	0.0124454	A	0.0292044	A	0.20582	A	0.181625	A	0.126009	A	0.153026	A	0.224166	A	0.168061	A	0.104385	A	0.185434	M	0.0463945	A	0.619814	P	0.321365	A	0.720529	A
93016_at	0.0939643	A	0.0637564	A	0.0361201	A	0.360511	A	0.455316	A	0.136395	A	0.203122	A	0.357692	A	0.247459	A	0.227269	A	0.14956	A	0.117778	A	0.646448	A	0.563724	A	0.452995	A
93017_at	0.0851021	P	0.0461299	P	0.0530236	M	0.323861	A	0.326353	A	0.204243	P	0.466207	P	0.425002	P	0.690918	P	0.811658	P	0.718963	P	0.60074	P	2.99644	P	3.6173	P	3.29124	P
93018_at	0.122922	P	0.0678114	P	0.147434	P	0.598899	P	0.510935	P	0.321572	P	0.206594	P	0.611761	P	0.108688	P	0.403917	P	0.265159	P	0.323161	P	0.540972	P	0.652316	P	0.567969	P
93019_at	0.311055	P	0.25454	P	0.290429	P	1.13949	P	1.30359	P	0.734429	P	1.24007	P	2.05448	P	1.44467	P	1.32187	P	1.30352	P	0.968063	P	3.55955	P	6.7906	P	6.0224	P
93020_at	0.0505454	P	0.0605245	P	0.0854087	P	0.378069	P	0.444784	P	0.19889	P	0.397803	P	0.385299	P	0.347419	P	0.154109	P	0.144827	A	0.174643	P	0.0615776	A	0.292911	A	0.0401256	A
93021_at	0.347355	P	0.474923	P	0.569141	P	1.79375	P	1.96011	P	1.15468	P	1.75478	P	2.24058	P	1.50388	P	1.17286	P	1.07388	P	0.945003	P	1.36691	M	1.44703	M	1.30429	A
93022_i_at	0.0909196	A	0.0776074	A	0.0769385	A	0.460916	A	0.513233	A	0.322216	A	0.27953	A	0.390565	A	0.265039	A	0.246058	A	0.200827	A	0.138557	A	0.731785	A	0.696868	A	0.614509	A
93023_f_at	0.0331805	A	0.0269021	A	0.0731592	A	0.192524	A	0.365204	A	0.215581	A	0.391992	A	0.259821	A	0.381465	A	0.821287	A	0.555297	A	0.610572	A	2.07602	A	2.65548	A	2.03653	A
93024_at	0.0282124	A	0.0044398	A	0.0333434	A	0.181538	A	0.290579	A	0.0829752	A	0.183551	A	0.218319	A	0.0248731	A	0.119122	A	0.12013	A	0.0692279	A	0.185275	A	0.250523	A	0.365421	A
93025_at	0.502982	P	0.446648	P	0.499863	P	1.31231	P	1.42886	P	0.669009	P	2.47528	P	2.17277	P	2.86371	P	2.90632	P	2.53854	P	2.95216	P	8.10876	P	8.36379	P	8.5322	P
93026_at	0.308589	P	0.314075	P	0.389656	P	0.84798	P	0.966102	P	0.718724	P	1.47259	P	1.73061	P	1.71057	P	2.37699	P	2.06987	P	2.11503	P	5.25239	P	5.72676	P	5.74827	P
93027_r_at	0.0645775	A	0.0688955	A	0.0564472	A	0.204617	A	0.348282	A	0.163118	A	0.219042	A	0.371543	A	0.303187	A	0.328141	A	0.178469	A	0.837518	A	0.995183	A	1.15304	A	0.805703	A
93028_at	0.176267	P	0.190982	P	0.600683	P	1.06644	P	1.49241	P	0.703597	P	0.697039	P	1.43467	P	0.665644	P	0.688605	P	0.644854	P	0.479753	P	1.28464	P	1.57691	P	1.5863	P
93029_at	0.345424	P	0.288375	P	0.448597	P	0.874893	P	1.13454	P	0.621444	P	1.70327	P	2.62523	P	2.3872	P	2.8956	P	2.39204	P	2.33114	P	4.24181	P	5.07881	P	6.3055	P
93030_at	5.69472	P	4.68276	P	5.0691	P	9.58231	P	11.1611	P	8.10557	P	15.9577	P	17.1374	P	17.1287	P	17.6804	P	15.5878	P	14.6189	P	22.599	P	24.6155	P	29.1443	P
93033_at	0.0702976	P	0.035133	A	0.0538783	A	0.0664006	A	0.347069	M	0.123923	A	0.341212	A	0.370481	A	0.245779	A	0.320172	P	0.261418	A	0.156357	A	1.00956	P	0.509532	A	0.986283	M
93037_i_at	0.046891	P	0.0680823	P	0.119457	P	0.411734	P	0.351918	P	0.217577	P	0.563389	P	0.868759	P	0.852914	P	1.12672	P	0.948091	P	0.775652	P	3.13074	P	3.79276	P	3.91006	P
93038_f_at	0.713352	P	0.770989	P	1.10969	P	2.26707	P	2.07874	P	1.43735	P	3.93973	P	5.03127	P	4.27728	P	6.02558	P	5.29499	P	5.12032	P	16.7628	P	19.3823	P	19.3065	P
93039_at	0.0483507	A	0.0556981	A	0.03863	A	0.0562252	A	0.161542	A	0.130171	A	0.335958	P	0.615629	P	0.542557	P	0.497095	P	0.513201	P	0.479753	P	2.34017	P	2.23834	P	2.67202	P
93040_at	1.13324	P	1.17598	P	1.26975	P	2.99455	P	3.34778	P	1.59627	P	3.55757	P	5.11218	P	4.04823	P	4.55355	P	4.35782	P	3.86344	P	9.2309	P	9.14322	P	8.80077	P
93041_at	0.122663	P	0.0866597	P	0.115277	P	0.367111	A	0.509785	A	0.240757	A	0.64163	P	0.666468	P	0.580738	P	0.607883	P	0.481423	M	0.465975	P	1.61466	P	2.41575	P	2.91395	P
93042_at	1.99557	P	1.5969	P	1.84599	P	4.62535	P	5.59624	P	2.94307	P	5.72211	P	6.67143	P	6.31525	P	8.20599	P	6.67467	P	6.71179	P	18.2101	P	20.6959	P	19.8891	P
93043_at	0.495358	P	0.343833	P	0.390619	P	1.3947	P	1.57033	P	0.820346	P	1.88772	P	2.70174	P	2.04487	P	2.80434	P	2.58294	P	1.95655	P	6.29264	P	6.76217	P	6.96828	P
93045_at	0.277742	P	0.225102	P	0.254328	P	1.10537	P	1.18581	P	0.537795	P	1.11425	P	1.27951	P	1.04751	P	1.68263	P	1.49186	P	1.50086	P	5.28186	P	5.94569	P	6.49857	P
93046_at	0.0993076	A	0.115576	M	0.106054	P	0.471497	M	0.451809	A	0.326725	M	0.486441	P	0.70907	P	0.785917	P	0.574448	P	0.488501	P	0.565832	P	1.21938	P	1.6446	P	1.43104	P
93047_at	0.326699	P	0.267863	P	0.217912	P	1.61057	P	1.25707	P	0.566813	P	0.977499	P	1.28204	P	0.951412	P	1.27545	P	1.42655	P	0.755026	P	2.37571	P	3.21066	P	3.08284	P
93048_at	0.161768	P	0.195626	P	0.225044	P	0.542515	P	0.672067	P	0.379197	P	0.672746	P	0.971001	P	0.667178	P	0.977874	P	0.792381	P	0.733905	P	2.49236	P	2.34727	P	2.52584	P
93050_at	0.00663564	A	0.0053509	A	0.0358418	A	0.0888233	A	0.0707784	A	0.0255554	A	0.0439437	A	0.0747097	A	0.0269374	A	0.0310499	A	0.0406474	A	0.0309812	A	0.163186	A	0.0754551	A	0.317912	A
93051_at	0.0125632	A	0.0183386	A	0.0146332	A	0.20582	A	0.152052	A	0.0714171	A	0.104743	A	0.471145	P	0.223839	A	0.0581131	M	0.229789	P	0.113818	P	1.01571	P	0.573669	P	0.485853	A
93053_at	0.0348475	A	0.0629474	A	0.0473471	A	0.390066	A	0.333685	A	0.216911	A	0.30224	A	0.28234	A	0.118607	A	0.239536	A	0.227515	A	0.202304	A	0.701356	A	0.589526	A	0.520904	A
93054_at	0.314618	A	0.222758	P	0.253703	A	0.827708	A	0.864354	A	0.609815	A	1.31713	P	1.23382	P	1.40315	P	1.34253	P	1.25103	P	1.21522	P	3.51808	P	2.89035	M	3.98573	P
93055_at	0.12499	P	0.162994	P	0.146829	P	0.652456	P	0.825774	P	0.351759	P	0.898912	P	1.0108	P	0.966994	P	1.0855	P	0.933432	P	0.801186	P	2.5363	P	2.54867	P	2.88435	P
93056_g_at	0.173097	P	0.138725	P	0.165963	P	0.749744	P	0.556642	P	0.374741	P	0.885347	P	0.918351	P	0.671012	P	0.979335	P	0.788319	P	0.55944	P	2.00135	P	1.97537	P	2.56199	P
93057_at	1.65531	P	0.946442	P	1.11447	P	2.37981	P	3.35485	P	2.00481	P	7.87479	P	6.5279	P	8.27725	P	8.56398	P	6.98287	P	7.01402	P	11.0254	P	13.0659	P	14.0466	P
93058_at	0.197491	P	0.150114	P	0.156226	P	0.503021	P	0.627599	P	0.306717	P	0.649577	P	0.789206	P	0.622551	P	1.06956	P	0.862497	P	0.73587	P	2.39167	P	2.85013	P	3.66655	P
93059_at	0.435203	P	0.358928	P	0.360858	P	1.36971	P	1.44777	P	0.948796	P	1.87143	P	2.09918	P	1.79625	P	2.12608	P	1.88616	P	1.79753	P	4.38941	P	4.80438	P	4.58072	P
93061_at	0.174153	A	0.109694	A	0.165963	A	0.788877	A	0.485554	A	0.448697	A	0.591242	A	0.88956	A	0.684033	A	0.414869	A	0.502629	A	0.473849	A	2.15024	A	1.90302	A	2.46543	A
93062_at	0.160191	P	0.15583	P	0.167792	M	0.651452	P	0.820396	P	0.344072	M	0.805847	P	0.986072	P	0.776845	P	1.06665	P	0.867869	P	0.797749	P	2.39876	P	2.31531	P	1.91598	P
93063_at	3.5883	P	3.74836	P	3.8971	P	7.4583	P	9.92071	P	4.61914	P	12.334	P	12.172	P	14.8084	P	17.0824	P	14.6662	P	14.0765	P	38.0245	P	40.8153	P	42.4834	P
93064_at	0.0702976	M	0.0724265	P	0.0986504	P	0.308118	P	0.366409	A	0.214915	M	0.406823	P	0.537353	P	0.770034	P	0.551563	P	0.487086	P	0.431522	P	2.02325	P	2.36641	P	2.05929	P
93065_at	0.0808182	A	0.0621391	A	0.0595964	A	0.208223	A	0.402297	A	0.157667	A	0.273485	A	0.331852	A	0.344161	A	0.0544526	A	0.322213	A	0.0647633	A	0.579493	A	0.493305	A	0.73957	A
93066_at	0.496487	P	0.444195	P	0.504096	P	1.60447	P	2.0655	P	0.795189	P	2.44261	P	2.89058	P	3.78069	P	3.9155	P	3.6717	P	3.33154	P	13.8023	P	16.402	P	14.7715	P
93067_f_at	0.203621	P	0.213396	P	0.209557	P	0.726111	A	0.846166	P	0.449953	P	0.947675	P	0.789206	P	0.692447	P	1.12816	P	1.09624	P	0.919977	P	4.3622	P	5.26096	P	5.41077	P
93068_r_at	0.103391	A	0.168453	A	0.255266	A	1.27443	A	0.878227	A	0.713886	A	0.487072	A	0.75027	A	0.780626	A	0.886243	A	0.855778	A	1.05146	A	3.75752	P	3.39232	P	3.68757	P
93069_at	0.126801	P	0.105226	P	0.091574	P	0.352787	P	0.573646	P	0.194197	P	0.56463	P	0.971001	P	0.729052	P	0.9083	P	0.804555	P	0.530916	P	2.30989	P	2.02936	P	2.64407	P
93070_at	0.1805	P	0.113333	P	0.143503	P	0.582586	P	0.638756	P	0.345354	P	0.602958	P	0.811295	P	0.581515	P	0.767094	P	0.636574	P	0.475325	P	1.64492	P	2.3329	P	2.75364	P
93071_at	1.19193	P	1.16846	P	1.26184	P	2.91053	P	3.37518	P	1.55425	P	5.11295	P	5.97494	P	6.7648	P	7.90619	P	6.38645	P	6.18993	P	14.6036	P	18.8718	P	19.2806	P
93072_at	0.0059936	A	0.0100394	A	0.00916565	A	0.176622	A	0.132815	A	0.0470587	A	0.09572	A	0.067486	A	0.0585497	A	0.0414749	A	0.0606553	A	0.044407	A	0.251738	A	0.125001	A	0.490881	A
93073_at	0.266873	P	0.247453	P	0.25339	P	1.1652	M	1.2154	A	0.605526	P	0.696433	A	1.17068	M	0.860411	P	0.758902	M	0.620675	A	0.592383	P	2.20067	P	2.36801	A	2.44323	P
93074_g_at	0.0525013	A	0.0432311	A	0.0191544	A	0.434295	A	0.465814	A	0.0986632	A	0.119594	A	0.374726	A	0.1698	A	0.115668	A	0.104767	A	0.0776578	A	0.794154	A	0.421283	A	0.677433	A
93075_r_at	0.0265681	A	0.0190852	A	0.0316838	A	0.224925	M	0.227359	A	0.0286963	A	0.112195	A	0.156776	M	0.0746483	A	0.0707899	A	0.0459394	A	0.0389396	A	0.302791	A	0.483122	A	0.129947	A
93076_at	0.542061	P	0.458313	P	0.55079	P	1.64885	P	1.92194	P	1.03541	P	3.02339	P	2.86229	P	3.23756	P	4.24165	P	3.91468	P	3.58094	P	7.90501	P	9.48601	P	10.2873	P
93077_s_at	2.67895	P	2.66843	P	2.72657	P	6.28725	P	7.33058	P	4.5075	P	8.01449	P	8.34191	P	8.94697	P	8.75328	P	8.59697	P	7.87905	P	15.2616	P	18.9953	P	18.2354	P
93078_at	0.611876	P	0.284502	P	0.728463	P	1.37954	M	1.28541	P	0.847828	P	1.89748	P	3.22545	P	2.97899	P	3.82708	P	4.95923	P	3.73025	P	42.5361	P	47.7212	P	45.244	P
93080_at	0.474783	A	0.334496	A	0.335374	M	1.45334	A	1.76721	A	0.948205	A	1.88012	P	2.35703	P	2.31268	P	2.41033	P	2.22872	P	1.62475	P	5.6334	P	6.25397	P	6.40833	P
93081_at	1.1794	P	1.01686	P	1.20482	P	2.81655	P	3.35574	P	1.89146	P	4.25688	P	5.02735	P	4.97525	P	5.81657	P	4.71813	P	4.38723	P	13.7653	P	16.7084	P	20.9586	P
93082_at	0.450335	P	0.447568	P	0.437287	P	1.17894	P	1.42189	P	0.897831	P	2.1313	P	2.59717	P	2.74261	P	3.46775	P	2.62485	P	2.51395	P	7.85575	P	8.57305	P	8.32233	P
93083_at	1.07267	P	1.31906	P	1.43137	P	3.21319	P	4.26873	P	2.2907	P	4.85133	P	5.92553	P	5.85647	P	6.76779	P	5.44738	P	5.49107	P	17.8612	P	20.1597	P	20.1531	P
93084_at	1.06941	P	0.910715	P	1.1213	P	2.50149	P	3.15955	P	2.00815	P	4.30741	P	4.67863	P	5.00269	P	6.73206	P	5.46271	P	5.35467	P	13.0662	P	14.5594	P	15.4947	P
93085_at	0.0998175	A	0.111652	A	0.114979	A	0.466211	A	0.591705	A	0.193526	A	0.582592	A	0.825959	A	0.956609	A	0.891394	A	0.774765	A	0.61647	A	2.72817	P	4.04629	P	3.08284	P
93086_at	9.84263	P	2.09895	P	2.40043	P	2.05398	P	3.11582	P	4.85373	P	9.51814	P	7.48409	P	2.2345	P	18.9865	P	13.0136	P	10.8771	P	51.1191	P	65.6364	P	45.476	P
93087_r_at	0.564799	P	0.527149	P	0.526596	P	2.06153	P	2.26941	P	1.12846	P	1.24234	P	1.55104	P	1.39097	M	1.20091	A	1.07914	P	0.675444	A	2.81117	A	3.11618	M	3.02407	P
93088_at	1.47136	P	0.940965	P	1.69403	P	3.09788	P	3.53805	P	2.12763	P	7.2333	P	7.74243	P	11.6511	P	9.63112	P	11.3245	P	9.67601	P	32.7677	P	32.4719	P	38.4878	P
93089_at	2.31496	P	1.93973	P	1.91397	P	5.6833	P	6.27391	P	3.60261	P	7.72554	P	8.73633	P	8.92035	P	8.49999	P	9.19382	P	7.71415	P	16.0088	P	18.6684	P	23.4444	P
93090_at	1.53586	P	1.21198	P	1.49626	P	4.64898	P	4.15568	P	2.79473	P	5.71539	P	4.9809	P	5.16516	P	4.14598	P	3.12449	P	4.31653	P	6.83958	P	5.83223	P	6.89469	P
93091_s_at	0.344045	A	0.324275	A	0.257143	A	1.44448	A	1.38195	A	0.577895	A	1.72083	P	2.0065	A	1.65065	P	2.07108	P	1.60711	M	1.02104	P	3.17473	A	3.00743	A	3.68757	A
93092_at	0.376682	A	0.0503678	A	0.320139	A	1.09797	A	1.19194	A	0.501189	A	1.83554	A	1.77356	A	1.61319	A	1.97594	A	1.89304	A	1.42935	A	5.34381	A	5.26518	A	5.55189	A
93093_at	0.392513	P	0.373155	P	0.423415	P	1.3231	P	1.46168	P	0.801185	P	2.12595	P	2.00107	P	3.339	P	2.44635	P	2.28348	P	2.18349	P	5.80777	P	6.46045	P	6.30372	P
93094_at	0.0386764	A	0.00243882	A	0.0240122	A	0.0956407	A	0.106052	A	0.0302563	A	0.175093	A	0.182581	A	0.238206	A	0.13115	A	0.042418	A	0.0692279	A	0.604188	P	0.59743	P	1.19144	P
93095_at	0.455948	P	0.41086	P	0.376521	P	1.25905	P	1.44479	P	0.711466	P	1.73124	P	1.95364	P	1.80395	P	2.10203	P	1.89491	P	1.55571	P	2.76972	P	3.8342	P	4.37057	P
93096_at	0.027742	A	0.0039887	A	0.00414086	A	0.107727	A	0.194841	A	0.019175	A	0.0199847	A	0.188622	A	0.0259071	A	0.00806003	A	0.0298607	A	0.00753927	A	0.131944	A	0.0353645	A	0.219688	A
93097_at	0.00685056	A	0.00331843	A	0.0240122	A	0.179083	A	0.300506	A	0.0648509	A	0.160181	A	0.1158	A	0.155839	A	0.119984	A	0.0415336	A	0.0910389	A	35.141	P	33.858	P	36.5857	P
93098_at	0.011671	A	0.0122033	A	0.0175505	A	0.0502815	A	0.169615	A	0.111351	A	0.0504836	A	0.0846112	A	0.172406	A	0.0770593	A	0.124944	A	0.109858	A	0.374364	A	0.178751	A	0.631533	A
93099_f_at	0.0177652	A	0.0109977	A	0.0178172	A	0.0606187	A	0.049057	A	0.034129	A	0.0569304	A	0.45177	A	0.173274	A	0.199263	A	0.094959	A	0.109858	A	0.154774	A	1.58709	M	0.945041	A
93100_at	3.60782	P	1.74981	P	2.74458	P	5.71262	P	6.44775	P	4.20903	P	8.77402	P	13.081	P	8.91672	P	12.6825	P	9.47066	P	9.83298	P	26.1427	P	28.0582	P	32.649	P
93101_s_at	0.911057	P	0.79677	P	0.924979	P	2.71646	P	3.06037	P	1.7269	P	4.49413	P	4.92519	P	6.08813	P	6.75212	P	5.75665	P	5.87147	P	12.0241	P	12.3438	P	11.0409	P
93102_f_at	1.09491	P	0.670022	P	0.758458	P	2.67626	P	3.13993	P	1.48362	P	4.0416	P	5.84301	P	5.35126	P	8.97598	P	8.40665	P	8.4432	P	31.691	P	38.3601	P	40.6046	P
93103_at	0.00306338	A	0.00179236	A	0.00389667	A	0.0147109	A	0.0309948	A	0.017555	A	0.0181767	A	0.0267299	A	0.0217466	A	0.0132823	A	0.0158195	A	0.0150357	A	0.0446927	A	0.0322819	A	0.0505497	A
93104_at	0.536386	P	0.519401	P	0.675651	P	1.16703	P	1.92768	P	0.844247	P	2.52367	P	2.33594	P	3.05717	P	3.87884	P	2.88769	P	2.18789	P	5.52895	P	5.75593	P	5.02831	P
93105_s_at	0.183148	A	0.129376	A	0.120354	A	0.610075	A	0.722705	A	0.396344	A	0.808828	A	1.00551	A	0.503342	A	0.688605	A	0.794411	A	0.649891	A	2.16827	A	2.26083	A	1.84273	A
93106_i_at	0.000512835	A	0.000752309	A	0.000836543	A	0.0234448	A	0.00918262	A	0.00486202	A	0.0356109	A	0.0196051	A	0.114108	A	0.0526151	A	0.0716872	A	0.0424192	A	0.0481458	A	0.0194083	A	0.135949	A
93107_r_at	0	A	0.0065042	A	0.00512581	A	0.0267876	A	0.0168705	A	0.00486202	A	0.00362377	A	0.033513	A	0.00276391	A	0.00806003	A	0.0186967	A	0.00101359	A	0.0227694	A	0.0159993	A	0.144885	A
93108_at	0.0717948	A	0.0411308	A	0.062468	A	0.0721047	A	0.198781	A	0.0387308	A	0.22042	A	0.19702	A	0.199132	A	0.320172	A	0.18775	A	0.239327	M	0.431866	A	0.650369	A	0.815089	P
93109_f_at	0.150751	P	0.0957748	A	0.131748	P	0.559009	P	0.553233	M	0.294403	M	0.594328	P	0.942513	P	0.600129	P	1.05069	P	0.861826	P	0.557473	P	18.112	P	20.9609	P	18.4472	P
93111_at	0.489151	P	0.428576	P	0.517784	P	1.63929	P	1.85969	P	0.927489	P	1.86437	P	2.44703	P	2.36466	P	2.11234	P	1.64451	P	1.64482	P	5.12955	P	5.8807	P	6.27709	P
93112_at	0.200688	A	0.178539	A	0.114084	A	0.630312	A	0.975562	A	0.245371	A	0.735112	A	1.12161	A	0.529254	A	0.587384	A	0.544801	A	0.358147	A	2.0123	A	3.44652	M	3.28737	P
93114_at	0.0317559	A	0.0359117	A	0.0358418	A	0.227295	A	0.168273	M	0.068505	A	0.183551	P	0.28234	P	0.119504	A	0.139688	P	0.132929	A	0.0736913	A	0.563685	P	0.551754	P	0.455534	P
93116_at	0.745747	P	0.648938	P	0.711497	P	2.03971	P	1.99913	P	1.34558	P	2.37236	P	2.42235	P	2.325	P	2.3661	P	2.12748	P	2.16002	P	6.34979	P	6.46727	P	6.20421	P
93117_at	0.880582	P	0.76781	P	0.928694	P	2.16843	P	2.76733	P	1.71449	P	2.88398	P	4.65013	P	3.94598	P	4.61107	P	2.88589	P	3.07278	P	8.47364	P	9.95838	P	13.0211	P
93118_at	0.0760474	P	0.065917	P	0.082482	P	0.3261	P	0.350706	P	0.226871	P	0.433753	P	0.486337	P	0.48363	P	0.458455	P	0.376184	P	0.328583	P	1.36496	P	1.24693	P	1.22256	P
93119_at	0.435763	P	0.490645	P	0.447627	P	1.37329	P	1.71004	P	0.757335	P	2.25299	P	3.04058	P	2.9502	P	4.38647	P	3.91175	P	3.63217	P	10.064	P	11.6312	P	12.3481	P
93120_f_at	2.06038	P	1.52861	P	2.03231	P	3.56538	P	4.42988	P	2.26478	P	7.32345	P	7.41484	P	9.90568	P	9.97499	P	9.12557	P	8.89732	P	35.8498	P	39.1306	P	37.1106	P
93121_at	0.0660667	P	0.0664579	P	0.0578774	P	0.486248	P	0.494804	P	0.146032	A	0.334643	P	0.20772	A	0.418438	P	0.204226	P	0.232818	P	0.158829	P	0.759851	P	0.848626	P	0.73957	P
93122_at	0.00368034	A	0.0028764	A	0.00512581	A	0.034883	A	0.0458533	A	0.0167406	A	0.0217747	A	0.0997546	A	0.0708917	A	0.0339173	A	0.0725292	A	0.0200239	A	0.0515575	A	0.0443813	A	0.0471107	A
93124_at	0.013909	A	0.0618698	A	0.0470643	A	0.316005	A	0.279353	A	0.0779355	A	0.25932	A	0.258685	A	0.217899	A	0.116532	A	0.179244	A	0.0959927	A	0.431866	A	0.220875	A	0.174162	A
93126_at	1.34741	P	0.873157	P	1.02795	P	3.20302	P	3.40695	P	2.03209	P	4.3826	P	7.29488	P	7.51405	P	5.50512	P	4.50654	P	6.08914	P	15.4558	P	16.4716	P	19.2135	P
93127_at	0.353982	A	0.201441	A	0.261838	A	1.16245	A	1.4825	A	0.618386	A	0.628769	A	1.17411	A	0.535518	A	0.574448	A	0.653814	A	0.22304	A	1.17953	A	1.47967	A	1.11315	A
93248_at	0.0965064	P	0.0637564	P	0.0467816	P	0.404171	M	0.27685	A	0.188822	P	0.288237	P	0.507459	P	0.297412	P	0.299379	P	0.244897	P	0.19786	P	0.878854	P	0.833652	P	0.836154	P
93250_r_at	0.0522566	P	0.0543623	P	0.0659243	P	0.208223	P	0.350706	P	0.1522	P	0.289574	P	0.572823	P	0.572965	P	0.421117	P	0.342724	P	0.237846	P	0.529554	P	1.18151	P	0.928937	P
93251_at	0.0145851	A	0.0800697	A	0.0789782	A	0.28083	A	0.402297	A	0.125314	A	0.438223	A	0.573802	A	0.631037	M	0.575971	A	0.589459	P	0.421676	P	0.766302	A	0.334364	A	0.368035	A
93252_at	0.241983	A	0.303299	A	0.383566	M	1.21546	A	1.11085	A	0.552628	M	1.75533	M	1.8392	M	1.43036	M	2.2829	P	1.67678	P	1.4705	P	5.58889	P	6.74456	P	7.85389	P
93253_at	0.0909196	P	0.0847341	A	0.0883413	A	0.482041	A	0.572514	P	0.162437	A	0.455417	P	0.572823	P	0.500193	P	0.582821	P	0.699819	P	0.295557	P	2.09235	P	2.17872	P	3.06131	P
93254_at	0.620748	P	0.45432	P	0.64157	P	1.73705	P	1.84528	P	1.00896	P	2.79323	P	3.03986	P	2.73655	P	3.54103	P	3.0653	P	2.58529	P	7.66399	P	8.12871	P	7.6295	P
93255_at	0.623038	P	0.632291	P	0.761462	P	2.13928	P	2.8317	P	1.56561	P	2.89796	P	3.38165	P	3.59107	P	3.47172	P	2.86181	P	2.83592	P	9.47862	P	12.0434	P	12.6844	P
93256_at	0.203088	P	0.179983	P	0.190142	P	0.896902	P	1.0995	P	0.609815	P	0.704308	P	1.01785	P	0.852914	P	0.735778	P	0.765264	P	0.532883	P	1.60898	P	2.26885	P	2.22785	P
93257_at	0.0995625	P	0.086935	P	0.138673	P	0.459856	P	0.514382	P	0.247347	P	0.620179	P	0.828703	P	0.882119	P	1.16134	P	1.02043	P	0.966101	P	2.54858	P	2.98438	P	3.22717	P
93258_at	0.0289189	A	0.0146375	A	0.0538783	A	0.179083	A	0.101745	A	0.0394934	A	0.232096	A	0.513463	A	0.335187	A	0.401567	A	0.405778	A	0.212673	A	1.18353	A	1.2768	P	1.59272	P
93259_at	0.00205332	A	0.00179236	A	0.00128747	A	0.0983462	A	0.0205196	A	0.0117797	A	0.0279211	A	0.0301571	A	0.0131796	A	0.0281615	A	0.0537762	A	0.037448	A	0.0446927	A	0.0672186	A	0.0961884	A
93261_at	0.126283	P	0.0661874	A	0.0883413	P	0.328336	A	0.448299	P	0.169912	A	0.656293	P	0.567922	P	0.681737	P	0.7842	P	0.862497	P	0.697062	P	2.86971	P	4.09465	P	4.01406	P
93264_at	0.512027	M	0.407506	M	0.50833	P	1.50897	A	1.50823	A	0.890107	A	1.80449	P	2.0884	P	2.53561	P	2.35861	P	2.29823	P	1.80879	P	5.418	P	5.8544	P	6.18464	P
93265_at	0.00989985	A	0.0166046	A	0.0267374	A	0.128714	A	0.182952	A	0.0432892	A	0.0881287	A	0.0983965	A	0.125773	A	0.10002	A	0.121737	A	0.0717077	A	0.436597	A	0.321365	A	0.452995	A
93266_at	0.704979	P	0.493732	A	0.619458	P	2.32149	M	2.51779	M	1.33465	P	1.69888	P	2.34122	P	1.63511	P	1.78384	P	1.78647	P	1.4705	P	4.55207	P	4.6124	M	4.87423	M
93267_at	0.431845	P	0.351677	P	0.443101	P	1.12106	P	1.33782	P	0.724163	P	1.67636	P	1.91616	P	2.05941	P	2.15011	P	1.64705	P	1.51751	P	2.98108	P	2.73048	P	3.05739	P
93268_at	0.133802	P	0.132204	P	0.159569	P	0.687447	P	0.61081	P	0.322216	P	0.838579	P	1.08259	P	0.99883	P	1.21599	P	1.03959	P	0.964138	P	2.34728	P	2.19647	P	2.53589	P
93269_at	0.373631	P	0.343531	P	0.383246	P	0.969046	P	1.10466	P	0.61655	P	1.48151	P	1.85181	P	1.93798	P	2.05318	P	1.39701	P	1.49743	P	3.32285	P	3.46906	P	3.70474	P
93270_at	0.106972	P	0.0899673	P	0.120653	P	0.517626	P	0.627599	P	0.302185	P	0.573309	P	0.891364	P	0.663342	P	0.950825	P	0.83694	P	0.746185	P	3.18317	P	3.1116	P	3.78477	P
93271_s_at	7.60464	P	8.19673	P	8.86016	P	14.5472	P	20.2112	P	9.32002	P	19.0499	P	23.3605	P	24.5932	P	27.0026	P	21.8198	P	20.8892	P	39.8106	P	50.2867	P	52.7236	P
93272_at	0.185799	A	0.172483	P	0.169012	P	0.661481	A	0.562318	A	0.228859	A	0.874125	P	1.33662	P	0.908254	P	1.11516	P	1.11659	P	0.825244	P	2.49764	P	1.95896	P	2.1705	P
93273_at	0.0379566	A	0.00604111	A	0.00662421	A	0.0576955	A	0.0506478	A	0.0286963	A	0.0330703	A	0.0718365	A	0.142647	A	0.0329637	A	0.0388698	A	0.0245088	A	0.140578	A	0.0888857	A	0.0738582	A
93274_at	1.52676	P	1.26643	P	1.62236	P	2.56562	P	3.5959	P	2.12596	P	4.29008	P	3.7765	P	4.72826	P	4.74593	P	3.84264	P	3.84002	P	8.33892	P	7.39425	P	6.20955	P
93275_at	0.161768	A	0.122322	A	0.234989	A	0.453487	A	0.521267	A	0.291156	A	0.738124	A	1.12161	A	0.851414	A	1.07391	A	0.987969	A	0.699519	A	2.21684	A	2.59902	A	3.0378	A
93276_at	0.128614	A	0.0762417	A	0.184002	A	0.541482	A	0.879292	A	0.380469	A	0.802267	A	1.55348	P	1.3378	P	1.81724	P	1.28928	P	1.05587	P	5.7528	P	7.10754	P	6.71551	P
93277_at	0.869463	P	0.987751	P	1.1336	P	2.30749	P	3.14439	P	1.46478	P	4.42261	P	5.83666	P	4.85894	P	6.94747	P	5.02505	P	4.60711	P	10.293	P	13.1697	P	17.4651	P
93278_at	0.199888	P	0.0941131	P	0.310322	P	0.72216	P	0.914366	P	0.309951	P	1.09813	P	1.17925	P	1.49676	P	1.89013	P	1.8028	P	1.15884	P	2.86112	P	3.55752	P	5.7123	P
93279_at	0.0298627	A	0.00837721	A	0.03473	A	0.0819229	A	0.194841	A	0.105727	A	0.130598	A	0.277864	A	0.1698	A	0.146488	A	0.0792335	A	0.025505	A	0.25433	A	0.257286	A	0.307227	A
93281_at	0.122405	P	0.0938364	P	0.106351	P	0.572354	P	0.553233	P	0.282699	P	0.72667	P	0.879623	P	0.700851	P	1.19803	P	1.0105	P	0.823281	P	2.20966	P	2.25119	P	2.18486	P
93282_at	0.0216756	A	0.00696948	A	0.0148971	A	0.160493	A	0.114596	A	0.0844106	A	0.15446	A	0.224166	A	0.105969	A	0.0689907	A	0.0998741	A	0.0304835	A	0.233464	A	0.611222	A	0.208437	A
93283_at	0.0310451	A	0.0735152	M	0.0484793	A	0.283119	A	0.387998	M	0.130864	A	0.434392	P	0.507459	P	0.443982	P	0.544683	P	0.482131	P	0.367999	P	1.39609	P	0.91182	P	1.59272	P
93284_at	0.630486	P	0.485092	P	0.508982	P	1.706	P	2.01622	P	1.13021	P	1.94406	P	2.21091	P	2.20633	P	2.33135	P	1.7317	P	1.37399	P	3.57777	P	3.59042	P	4.07251	P
93285_at	0.12163	A	0.113333	P	0.141389	P	0.588712	A	0.574777	M	0.284002	A	0.659953	P	0.882335	P	0.754879	P	0.832387	P	0.673762	P	0.586483	P	4.83676	P	5.11561	P	5.28371	P
93287_at	0.0478638	A	0.0374725	A	0.0564472	A	0.620206	A	0.121648	A	0.073595	A	0.373203	A	0.582603	A	0.400795	A	0.357494	A	0.391367	A	0.138062	A	0.828209	A	0.811111	A	1.8658	A
93288_at	0.749513	P	0.712637	P	0.855246	P	1.83225	P	1.7178	P	1.34155	P	3.16106	P	3.69014	P	4.41818	P	4.15184	P	3.46454	P	3.48821	P	12.9024	P	14.4933	P	15.8758	P
93290_at	0.465781	P	0.480776	P	0.591473	P	1.54061	P	1.59291	P	1.01308	P	2.2466	P	2.39836	P	2.83684	P	2.65621	P	2.39266	P	2.47729	P	6.9818	P	9.2491	P	14.1898	P
93293_at	4.46429	P	3.53141	P	3.97624	P	8.01325	P	9.04044	P	6.54095	P	14.2012	P	15.895	P	16.8982	P	17.2041	P	15.1538	P	15.6677	P	34.6115	P	41.893	P	47.9913	P
93294_at	0.244411	P	0.213688	P	0.268734	P	0.943515	P	0.958735	P	0.298297	P	1.48318	P	1.03717	P	1.09526	P	1.32187	P	1.51931	P	1.02203	P	3.87545	P	4.34384	P	3.80759	P
93295_at	0.946596	P	0.718331	P	0.844159	P	2.15511	P	2.59767	P	1.27412	P	4.83179	P	4.52314	P	6.49366	P	7.23968	P	5.89211	P	6.08135	P	11.1157	P	12.3401	P	12.0951	P
93296_at	0.0253976	A	0.0353924	A	0.0281063	A	0.239087	A	0.127248	A	0.106431	A	0.0504836	A	0.24039	A	0.131122	A	0.0424116	A	0.173034	A	0.124706	A	0.238709	A	0.585568	A	0.194257	A
93298_at	0.391956	P	0.225688	P	0.303998	P	1.48429	P	1.67697	P	0.655621	P	1.72138	P	2.26335	P	2.37696	P	2.6292	P	2.11386	P	1.96633	P	3.96676	P	4.58652	P	5.3037	P
93299_at	0.0688025	A	0.0538285	A	0.0380714	A	0.154222	A	0.332465	A	0.188149	A	0.328059	A	0.384244	A	0.390335	A	0.330528	A	0.415838	A	0.202798	A	0.804823	A	1.06879	A	0.616944	A
93300_at	0.0658184	M	0.0551635	P	0.0553046	P	0.248456	P	0.299268	A	0.148776	A	0.266076	P	0.361965	P	0.312243	P	0.240352	P	0.264411	P	0.17909	P	0.610893	P	0.64842	A	0.567969	A
93301_at	0.0547073	A	0.0847341	A	0.112893	A	0.253119	A	0.259239	A	0.282048	A	0.47254	A	0.250712	A	0.469392	A	0.456904	A	0.435178	A	0.417737	A	1.04025	A	1.56332	P	1.26241	P
93302_at	0.0163974	A	0.0114789	A	0.0146332	A	0.0791375	A	0.0522317	A	0.0677755	A	0.0680252	A	0.0732757	A	0.0238352	A	0.0193403	A	0.0520442	A	0.0449039	A	0.126134	A	0.109754	A	0.188546	A
93303_at	0.161242	P	0.116137	P	0.149857	P	0.733016	A	0.753284	M	0.422901	A	0.919509	P	0.854234	P	0.892581	P	1.10432	P	0.784932	P	0.665125	P	1.90964	P	1.3658	P	1.91389	P
93304_at	0.0551983	A	0.0114789	A	0.010971	A	0.122218	A	0.131426	A	0.0757677	A	0.0987376	A	0.141675	A	0.0885901	A	0.0626634	A	0.0520442	A	0.0712118	A	0.320308	A	0.336523	A	0.485853	A
93305_f_at	0.20896	P	0.23009	M	0.264345	P	0.743847	A	0.677596	A	0.440531	A	1.0889	P	1.25586	M	1.18364	P	1.65043	P	1.41115	P	0.969045	P	3.90321	P	4.29738	P	6.42604	P
93306_at	0.65229	P	0.556348	P	0.618469	P	1.84505	P	2.14946	P	1.11854	P	2.3586	P	2.97296	P	3.03313	P	3.18735	P	2.39878	P	2.22945	P	7.25009	P	7.46365	P	9.49429	P
93308_s_at	0.0141341	A	0.0124454	A	0.0204971	A	0.0956407	A	0.118834	A	0.0633847	A	0.238934	A	0.248425	A	0.140879	A	0.0734819	A	0.0606553	A	0.0473881	A	0.290174	A	0.746705	A	0.277574	A
93309_at	0.144217	P	0.0988263	P	0.136262	P	0.677478	P	0.672067	P	0.338298	P	0.824313	P	1.02313	P	0.849163	P	1.06593	P	0.944095	P	0.806587	P	2.4994	P	2.04404	P	3.20188	P
93310_at	0.980156	P	0.689256	P	0.749785	P	2.22405	P	2.82989	P	1.52523	P	3.6747	P	4.60101	P	3.67057	P	5.51467	P	4.5383	P	3.89368	P	8.29154	P	9.58103	P	10.7278	P
93311_at	0.208159	M	0.172483	A	0.233433	A	0.749744	A	0.740201	A	0.522929	A	1.0142	P	1.01785	A	1.21563	P	0.84052	P	0.828855	P	0.848809	P	2.54683	P	2.16256	P	2.14791	P
93312_at	0.274206	P	0.209017	P	0.22846	P	0.751708	P	0.876094	P	0.505543	P	1.39426	P	1.48159	P	1.3097	P	1.68683	P	1.38994	P	1.62915	P	4.75481	P	5.59031	P	6.79464	P
93313_at	0.0107831	A	0.00627238	A	0.0151612	A	0.147911	A	0.16693	A	0.111351	A	0.0512943	A	0.257549	A	0.157591	A	0.078843	A	0.0406474	A	0.0215193	A	0.0648549	A	0.0672186	A	0.0898881	A
93314_g_at	0.76575	A	0.524979	A	0.516154	A	1.77917	A	2.22266	A	0.976556	A	1.83826	A	2.45077	A	1.90037	A	2.42665	A	1.55563	A	1.69132	A	4.33657	A	5.35097	A	5.29825	A
93315_at	0.323951	P	0.284205	P	0.311271	P	0.930235	A	1.13557	P	0.504921	M	1.11483	P	1.79021	P	1.54513	P	1.40722	P	1.23998	P	1.08922	P	3.63565	P	3.95961	P	4.10828	P
93316_at	0.107997	P	0.0927298	P	0.137166	P	0.374787	P	0.510935	P	0.215581	P	0.497782	P	0.68641	P	0.63412	P	0.717836	P	0.527969	P	0.412322	P	1.28268	P	1.73865	P	3.48055	P
93317_at	0.140045	A	0.0999374	A	0.205542	A	0.593809	A	0.607445	A	0.346636	A	0.450967	A	0.707187	A	0.366909	A	0.385873	A	0.448027	M	0.257582	A	0.836686	A	0.972512	A	1.13559	A
93318_at	0.0152631	A	0.0158651	A	0.0107119	A	0.114349	A	0.0988587	A	0.0626506	A	0.119594	A	0.164225	A	0.266708	A	0.256627	A	0.193914	A	0.329076	A	1.55956	A	0.357996	A	1.25578	A
93319_at	0.15468	P	0.116979	P	0.196601	P	0.533203	P	0.677596	P	0.459985	P	0.91657	P	0.767002	P	0.838653	P	1.01069	P	0.935432	P	0.960213	P	2.06512	P	2.36322	P	1.87836	P
93320_at	0.325324	P	0.337205	P	0.326165	P	1.68612	P	2.11744	P	0.78799	P	2.47159	P	1.69226	P	2.81667	P	3.84281	P	3.68171	P	3.25831	P	8.3547	P	9.28134	P	8.94141	P
93321_at	0.00430396	A	0.0238555	A	0.0319601	A	0.0267876	A	0.0309948	A	0.0142774	A	0.115161	A	0.364097	A	0.135565	A	0.220705	P	0.160554	M	0.180572	P	1.56908	P	1.33624	P	0.882711	P
93322_at	0.0246969	A	0.0107576	A	0.00942235	A	0.228478	A	0.0842425	A	0.0425323	A	0.142223	A	0.20772	A	0.0977722	A	0.121707	A	0.151135	A	0.0364534	A	0.322797	A	0.429606	A	0.135949	A
93323_at	2.05204	P	1.9009	P	1.98068	P	5.60237	P	6.30873	P	2.88792	P	8.111	P	9.32826	P	10.1081	P	11.699	P	10.6522	P	11.0014	P	22.1594	P	31.4844	P	30.125	P
93324_at	2.4019	P	1.65066	P	2.02806	P	4.79039	P	5.50394	P	2.8251	P	5.9896	P	5.24609	P	5.56522	P	7.54587	P	6.24077	P	5.36831	P	10.8321	P	10.8754	P	13.1208	P
93325_at	0.176267	P	0.158693	P	0.151675	M	0.598899	A	0.754373	P	0.383648	A	0.755568	P	0.909372	P	0.856663	P	0.954484	P	0.786964	P	0.881696	P	1.5862	P	1.52926	P	2.02825	P
93326_at	0.430446	M	0.298219	P	0.387732	P	1.7293	P	1.93531	P	0.947022	P	1.73343	P	2.15212	P	1.39025	P	1.10287	P	1.11528	P	1.02006	P	2.79218	P	3.3878	P	2.87645	P
93327_at	0.210297	A	0.146976	A	0.180324	A	0.730058	A	0.916485	A	0.41659	A	1.28999	P	1.44457	P	1.35722	P	1.84712	P	2.02704	P	1.54885	P	4.51388	P	5.87655	P	5.84881	P
93328_at	0.220738	P	0.163855	A	0.247768	P	0.934981	P	0.837588	A	0.309305	A	1.09409	P	2.04676	P	1.03057	P	0.725317	P	0.58111	P	0.650874	P	1.99952	P	2.48235	P	1.20257	M
93330_at	0.278558	P	0.321573	P	0.30874	P	1.53096	P	1.7178	P	0.817354	P	2.50317	P	2.00728	P	2.05387	P	3.00401	P	2.52027	P	2.19963	P	3.97327	P	3.1589	P	3.11608	P
93332_at	0.0312819	A	0.0126878	A	0.00512581	A	0.08331	A	0.156129	A	0.0348993	A	0.150153	A	0.150519	A	0.0410411	A	0.0242728	A	0.0657679	A	0.0434132	A	0.140578	A	0.299514	A	0.293799	A
93333_at	0.2374	P	0.195335	P	0.265912	P	0.823838	P	0.876094	P	0.659883	P	1.678	P	2.17735	P	2.2983	P	2.6265	P	2.34855	P	2.20843	P	5.63493	P	6.22243	P	6.21844	P
93334_at	0.00967979	A	0.00354094	A	0.0194225	A	0.0860736	A	0.120242	A	0.0597071	A	0.0545229	A	0.0139291	A	0.0153596	A	0.0452119	A	0.0186967	A	0.0935159	A	0.198853	A	0.0888857	A	0.331201	A
93336_at	0.287819	P	0.283014	P	0.273756	P	0.934032	P	1.41292	P	0.495587	P	1.1762	P	1.75847	P	1.63794	P	2.21727	P	1.75375	P	1.62377	P	7.51672	P	8.77762	P	9.68542	P
93337_at	0.256032	P	0.216611	P	0.264345	P	0.610075	P	0.915425	P	0.600621	P	1.2395	P	1.48159	P	1.27938	P	1.88736	P	1.3158	P	1.35636	P	3.91789	P	4.45388	P	4.66589	P
93338_at	0.0105618	A	0.00767121	A	0.0159553	A	0.0983462	A	0.153413	A	0.0965364	A	0.0766014	A	0.0556113	A	0.0390575	A	0.0689907	A	0.0965999	A	0.0180293	A	0.129045	A	0.0967919	A	0.120873	A
93339_at	0.162031	P	0.189242	P	0.211412	P	0.912164	P	1.00282	P	0.419746	P	0.849853	P	1.2567	P	0.880624	P	0.959604	P	0.881955	P	0.671022	P	1.97208	P	2.02282	P	2.41898	P
93340_f_at	0.0668122	P	0.0508992	P	0.0980595	P	0.214211	A	0.331244	P	0.184109	P	0.438223	P	0.494403	P	0.342531	P	0.835345	P	0.555996	P	0.333511	P	1.47724	P	1.64629	P	1.92641	P
93341_r_at	1.35162	P	1.27267	P	1.20585	P	3.679	P	4.32766	P	2.24491	P	3.98171	P	4.92191	P	4.64675	P	5.12376	P	3.55734	P	4.34628	P	11.9512	P	15.3008	P	18.3337	P
93342_at	0.0780539	P	0.0605245	P	0.0880478	P	0.321619	P	0.355548	P	0.138464	A	0.255935	P	0.426037	P	0.331918	P	0.438261	P	0.244143	P	0.186994	P	0.613125	P	0.619082	A	0.912794	P
93346_at	0.22047	P	0.187504	P	0.271558	P	0.708307	P	0.72599	P	0.429834	P	1.2116	P	1.87775	P	1.72324	P	1.95659	P	1.64705	P	1.90958	P	8.40346	P	12.9986	P	12.9713	P
93347_at	0.128355	P	0.105505	P	0.0948134	P	0.396586	P	0.456484	P	0.248663	P	0.548471	P	0.751201	P	0.876884	P	1.06665	P	0.720329	P	0.666108	P	2.67433	P	2.56914	P	2.33588	P
93348_at	0.0447069	A	0.0522294	A	0.0587365	A	0.164237	A	0.0945076	A	0.105727	A	0.274829	A	0.453817	M	0.366909	M	0.435927	P	0.184661	A	0.243275	P	0.876754	M	0.95602	P	1.28668	P
93349_at	0.230135	A	0.195626	A	0.249953	A	0.959602	A	0.796673	A	0.377288	A	1.04728	A	2.08917	M	1.18364	A	0.978604	A	1.42142	A	1.21865	A	5.7803	P	6.6564	P	5.88645	P
93350_f_at	0.111588	A	0.0781542	A	0.142294	A	0.453487	A	0.632065	A	0.336371	A	0.835609	P	0.892266	A	1.0637	P	1.17574	P	0.915412	P	0.97297	P	2.12675	P	2.0473	P	2.01375	M
93351_at	0.160454	P	0.152398	P	0.109024	A	0.593809	P	0.617533	M	0.315766	P	0.806443	P	1.01873	P	1.01656	P	1.18078	P	1.1892	P	1.03527	P	3.3781	P	3.23345	P	2.36836	P
93352_at	0.143173	P	0.131638	P	0.153798	P	0.697392	P	0.584942	A	0.380469	P	0.620793	P	0.887755	P	0.637972	P	0.641929	P	0.606819	P	0.509273	P	2.06875	P	2.45384	P	2.53789	P
93353_at	1.20596	P	0.960306	P	1.26494	P	3.05062	P	4.26702	P	2.43146	P	6.5013	P	8.34132	P	8.58325	P	9.38037	P	8.11961	P	7.66988	P	14.8539	P	16.507	P	15.0289	P
93354_at	0.0403593	A	0.0578399	A	0.0355637	A	0.0791375	A	0.321453	A	0.179387	A	0.316834	A	0.434303	A	0.240733	A	0.239536	A	0.246403	A	0.256596	A	0.853595	A	0.869149	A	0.786886	A
93355_at	0.00620715	A	0.00512209	A	0.00341108	A	0.0267876	A	0.0538089	A	0.0239736	A	0.129136	A	0.0747097	A	0.059507	A	0.0405366	A	0.069156	A	0.0155348	A	0.0932765	A	0.255035	A	0.159615	A
93356_at	0.170722	A	0.152684	M	0.166877	M	0.646429	A	0.616413	A	0.439274	P	0.820148	P	1.05119	P	0.722202	P	1.18797	P	0.9946	P	0.836045	P	1.82832	P	3.47657	P	3.0476	P
93358_at	0.142912	P	0.107179	P	0.127243	P	0.530093	P	0.552095	P	0.340865	P	0.816575	P	1.01344	P	0.81609	P	1.12961	P	0.912071	P	1.00829	P	2.44298	P	3.06112	P	2.95531	P
93359_at	0.104414	M	0.0538285	A	0.0740303	A	0.442841	A	0.517826	M	0.306717	A	0.272812	A	0.461987	A	0.304835	A	0.366184	M	0.311176	M	0.162783	A	0.469481	A	0.814875	A	0.473253	A
93360_at	0.0990527	A	0.203479	A	0.163221	A	0.180311	A	0.541847	A	0.0815378	A	1.08775	A	1.00551	A	0.962545	A	1.4851	M	1.11987	A	1.02742	A	1.41742	A	1.22577	A	0.585174	A
93362_at	1.17732	P	1.0402	P	1.06537	P	3.15915	P	3.36457	P	1.80287	P	4.12975	P	4.78044	P	4.63454	P	5.034	P	4.07007	P	4.03465	P	10.8692	P	13.726	P	16.9495	P
93364_at	0.429327	P	0.377097	P	0.396074	P	1.27443	P	1.32978	P	0.847828	P	2.04921	P	2.36079	P	2.3161	P	2.8077	P	2.34181	P	2.15268	P	5.8657	P	6.76488	P	7.76597	P
93365_s_at	0.241713	P	0.297025	P	0.230324	P	0.958657	P	0.85901	P	0.667793	P	2.44155	P	2.23146	P	2.58716	P	3.62802	P	3.05991	P	3.56093	P	7.13827	P	7.41294	P	6.47558	P
93366_r_at	0.143434	P	0.0863845	P	0.124545	P	0.635355	P	0.510935	P	0.363903	P	0.976332	P	0.599158	P	0.631037	P	1.06158	P	1.03299	P	0.892003	P	3.11549	P	2.82533	P	2.84285	P
93367_at	0.0263338	A	0.0348737	A	0.0772297	A	0.08331	A	0.101745	A	0.0310338	A	0.212828	A	0.170384	A	0.322094	A	0.267972	A	0.297884	A	0.116293	A	0.787742	A	1.17262	A	0.935843	A
93488_at	0.178647	P	0.116979	P	0.203999	P	0.679474	A	0.830073	A	0.43487	M	0.850446	P	1.01785	P	0.984034	P	0.896542	P	0.877933	P	0.813952	P	2.25091	P	2.32331	P	3.07502	P
93489_at	0.00924064	A	0.01172	A	0.00512581	A	0.0846936	A	0.0360397	A	0.019175	A	0.0529113	A	0.0494977	A	0.0527749	A	0.0358182	A	0.0205923	A	0.025505	A	0.165974	A	0.0414104	A	0.0770992	A
93490_at	0.615023	P	0.448488	P	0.55865	P	2.13428	P	2.34579	P	1.27007	P	2.8031	P	2.69734	P	2.49485	P	3.66158	P	2.62667	P	3.27003	P	4.86035	P	5.24265	P	3.88164	P
93491_f_at	0.110305	P	0.111093	P	0.145619	P	0.438571	P	0.616413	P	0.488733	P	0.957628	P	0.954996	P	0.983294	P	1.36104	P	0.9727	P	1.00339	P	2.33127	P	2.2913	P	2.75166	P
93492_at	0.182089	A	0.107179	A	0.0696809	A	0.708307	A	0.854732	A	0.135705	A	0.762773	A	1.06255	M	0.755638	P	0.833127	P	1.06532	P	0.676918	P	1.7576	P	2.38871	P	1.84903	P
93493_at	0.702382	P	0.641082	P	0.772481	P	2.27781	P	2.47449	P	1.69192	P	2.95016	P	2.84922	P	3.49625	P	3.10612	P	2.49101	P	2.76314	P	6.24896	P	5.27222	P	6.21666	P
93495_at	0.273119	P	0.227155	P	0.224734	P	0.943515	P	0.989204	P	0.470625	P	1.19163	P	2.27775	P	1.38092	P	1.80124	P	1.83104	P	1.71629	P	3.4865	P	4.16191	P	4.03481	P
93496_at	0.538939	P	0.445728	P	0.534108	P	1.56253	P	1.86449	P	0.831108	P	2.75319	P	3.18067	P	4.03066	P	4.42278	P	3.91	P	3.57264	P	14.0746	P	16.5565	P	21.052	P
93497_at	0.65229	P	0.206101	P	0.80191	P	0.913116	P	1.3559	P	0.5043	P	2.20718	P	1.61912	P	1.48749	P	4.21434	P	4.12893	P	3.1763	P	36.1927	P	35.5884	P	37.5927	P
93498_s_at	1.2514	P	1.13679	P	1.28318	P	3.64528	P	4.63841	P	2.23442	P	4.90066	P	5.09133	P	5.32463	P	6.20941	P	4.34681	P	3.91563	P	8.91398	P	10.9973	P	9.85265	P
93499_at	0.379734	P	0.360439	P	0.388694	P	1.19357	P	1.51812	P	0.773576	P	1.84425	P	1.94272	P	1.92267	P	2.38652	P	2.2884	P	1.86408	P	6.676	P	7.54228	P	8.93971	P
93500_at	0.396129	P	0.429188	P	0.486528	P	1.384	A	1.71295	P	1.01543	M	1.70602	P	2.03903	P	1.60612	P	2.36882	P	2.0376	P	1.88806	P	5.73752	P	7.21895	P	9.27065	P
93501_f_at	0.326424	P	0.23332	P	0.27407	P	1.11461	P	1.14174	P	0.609815	P	1.06696	P	1.59325	P	1.32195	P	1.50558	P	1.28734	P	1.18287	P	3.41986	P	4.22026	P	4.33511	P
93502_r_at	0.0298627	P	0.0421801	P	0.016486	A	0.161742	P	0.219618	P	0.069234	P	0.150153	P	0.305632	P	0.23061	P	0.246872	P	0.160554	M	0.194403	P	0.538691	P	0.551754	P	0.599865	P
93503_at	0.777361	P	0.878287	P	0.860288	P	2.57615	P	2.96075	P	1.36799	P	4.50841	P	3.96794	P	5.15116	P	5.61206	P	4.55216	P	3.98783	P	4.44853	P	3.56051	P	2.58204	P
93505_at	0.00225322	A	0.00489395	A	0.0120108	A	0.0200253	A	0.0360397	A	0.0109381	A	0.0116686	A	0.0301571	A	0.0142734	A	0.0101739	A	0.0370847	A	0.0130386	A	0.0411939	A	0.0322819	A	0.159615	A
93506_at	0.204688	A	0.0406069	A	0.127843	A	1.14776	A	0.635412	A	0.358155	A	0.578881	A	0.763289	A	0.18452	A	0.482441	A	0.699135	A	0.456624	A	1.65813	A	0.679489	A	1.84063	A
93507_at	0.326699	P	0.352884	P	0.345555	P	2.10339	P	2.44494	P	0.944656	P	2.8389	P	2.75813	P	2.90933	P	3.27572	P	2.69335	P	2.71086	P	6.0904	P	6.25397	P	4.96419	P
93509_at	0.294641	P	0.248634	P	0.295473	P	0.788877	P	1.13454	P	0.48998	P	1.43684	P	1.29552	P	1.68311	P	2.01873	P	1.64071	P	1.39849	P	3.29432	P	3.84308	P	3.73145	P
93511_at	0.0569189	P	0.0567684	P	0.0754836	P	0.227295	P	0.283102	P	0.216911	P	0.552827	P	0.70907	P	0.755638	P	0.990282	P	1.09361	P	1.03282	P	1.70142	P	2.04567	P	1.77753	P
93512_f_at	0.3914	P	0.232733	P	0.283501	P	1.09427	P	1.42289	P	0.603687	P	1.38752	P	1.96143	P	2.7938	P	1.66514	P	1.44066	P	1.39898	P	4.50911	P	5.13964	P	5.58077	P
93513_at	0.0289189	A	0.0195839	A	0.0178172	A	0.146644	A	0.154772	A	0.0815378	A	0.133514	A	0.210084	A	0.101423	A	0.0859469	A	0.0974194	A	0.06129	A	0.312821	A	0.693012	A	0.447912	A
93514_at	0.00225322	A	0.00179236	A	0.00198146	A	0.0182816	A	0.0223096	A	0.00751377	A	0.0107094	A	0.0284531	A	0.0131796	A	0.015322	A	0.0138749	A	0.00703865	A	0.0411939	A	0.0473217	A	0.0401256	A
93515_at	0.0534811	A	0.100771	A	0.0854087	A	0.251955	A	0.374825	A	0.0699623	A	0.616493	P	0.584555	M	0.5363	P	0.514789	P	0.349293	A	0.28964	P	0.179796	A	0.204655	A	0.247482	A
93516_at	0.174946	P	0.116137	P	0.145921	P	1.03102	P	0.818243	P	0.39571	P	0.541619	P	0.905776	P	0.583844	P	0.334504	P	0.446601	P	0.247222	P	1.0951	P	1.29958	P	1.54983	P
93517_at	0.760528	P	0.557282	P	0.506375	P	2.2976	P	3.21387	P	1.03894	P	2.09379	P	3.34573	P	2.96828	P	4.47007	P	3.7317	P	3.32373	P	32.468	P	42.6939	P	41.2555	P
93518_at	0.130947	A	0.243031	A	0.241217	A	0.808329	A	0.471631	A	0.132248	A	1.44858	A	1.375	A	1.67112	A	2.20084	A	1.64641	A	1.81955	A	3.73123	A	4.22755	A	4.56774	A
93519_s_at	0.306946	P	0.267863	P	0.33919	P	0.878727	P	0.98396	P	0.624502	P	1.32278	P	1.63444	P	1.72605	P	1.8082	P	1.67426	P	1.63111	P	5.05936	P	5.64189	P	6.18642	P
93520_at	0.0613584	A	0.0613314	A	0.0653475	A	0.328336	A	0.374825	A	0.231507	A	0.256613	A	0.354482	A	0.171538	A	0.170102	A	0.192375	A	0.0806321	A	0.384046	A	0.419199	A	0.225283	A
93521_at	0.387787	P	0.446954	P	0.599696	P	1.99007	P	2.32999	P	0.982454	P	2.28701	P	2.63555	P	2.52271	P	2.94717	P	2.39511	P	2.11307	P	5.90832	P	6.32382	P	6.88417	P
93522_at	0.0088028	A	0.033579	A	0.0251002	A	0.311502	A	0.181625	A	0.0432892	A	0.103994	A	0.24039	A	0.057591	A	0.230545	A	0.0334905	A	0.127674	A	0.495047	A	0.250523	A	0.662985	A
93523_at	0.0214442	A	0.0053509	A	0.00562271	A	0.0316844	A	0.0442398	A	0.0126166	A	0.0287862	A	0.171611	A	0.0390575	A	0.0824011	A	0.027112	A	0.0409281	A	0.188004	A	0.415025	A	0.274857	A
93524_i_at	0.0070659	A	0.0053509	A	0.00537392	A	0.279684	A	0.0945076	A	0.121138	A	0.15159	A	0.344817	A	0.175008	A	0.105256	A	0.142455	A	0.0245088	A	0.335194	A	0.721853	A	0.132953	A
93525_f_at	0.0845974	A	0.115576	A	0.089516	A	0.444973	A	0.434218	A	0.156302	A	0.452239	A	0.635863	A	0.470185	A	0.444483	A	0.499806	A	0.330554	A	1.10117	A	1.51902	A	1.58844	A
93526_at	0.0645775	A	0.0039887	A	0.0553046	A	0.192524	A	0.280604	A	0.1522	A	0.0364532	A	0.189826	A	0.185382	A	0.0414749	A	0.165244	A	0.116293	A	0.20155	A	0.479039	A	0.432614	A
93527_at	0.0678069	A	0.065917	A	0.0942239	A	0.340596	M	0.412976	A	0.257205	A	0.524759	P	0.860594	P	0.787428	P	0.999762	P	0.823461	P	0.563374	P	1.24912	P	1.4367	P	0.993134	A
93528_s_at	0.744588	P	0.686416	P	0.805593	P	2.29018	P	2.86969	P	1.3496	P	2.57195	P	3.54489	P	2.9033	P	3.13544	P	2.70062	P	2.10965	P	5.20269	P	6.01748	P	4.95319	P
93529_at	0.0914266	A	0.0225935	A	0.109321	A	0.411734	A	0.125851	A	0.207583	A	0.517873	P	0.950541	A	0.568297	A	1.00924	P	0.906055	P	0.740291	P	2.22043	P	4.4972	P	3.94414	P
93530_at	0.0525013	A	0.0400833	A	0.0414303	A	0.230842	A	0.177634	A	0.123923	A	0.316834	P	0.480271	P	0.255007	M	0.497095	P	0.256922	P	0.251169	P	1.12739	P	1.24517	P	1.26903	P
93531_at	0.133283	P	0.165004	P	0.222251	P	0.872975	P	1.14585	P	0.512379	P	1.17849	P	1.33411	P	1.1851	P	1.43062	P	1.41372	P	1.18385	P	4.63144	P	4.51307	P	5.03563	P
93532_at	0.00535589	A	0.00512209	A	0.00487842	A	0.0547489	A	0.042618	A	0.019175	A	0.13497	A	0.0846112	A	0.0867435	A	0.0262229	A	0.0298607	A	0.0294881	A	0.264654	A	0.190593	A	0.156684	A
93533_at	0.102114	A	0.0863845	A	0.0948134	M	0.236736	A	0.336124	A	0.200899	A	0.487702	P	0.733467	P	0.897808	P	1.071	P	0.930764	P	0.918504	P	2.69172	P	3.09631	P	3.90059	P
93534_at	15.4366	P	11.6266	P	14.2302	P	22.0725	P	26.8173	P	16.2165	P	24.4044	P	26.1752	P	18.183	P	30.3044	P	26.4457	P	24.333	P	48.4809	P	47.6892	P	53.2869	P
93535_at	0.110048	P	0.0811656	P	0.106944	P	0.449233	P	0.470469	P	0.256549	P	0.510976	P	0.584555	P	0.57763	P	0.676584	P	0.519535	P	0.467451	P	2.48707	P	2.36801	P	2.30741	P
93536_at	0.173097	P	0.159266	A	0.173899	P	0.611089	P	0.629832	P	0.299593	P	0.729686	P	0.898575	P	0.923901	P	0.939842	P	0.873908	P	0.727029	P	2.37393	P	2.58802	P	2.77747	P
93538_at	0.0876284	A	0.0621391	A	0.0909857	M	0.379162	P	0.417709	A	0.227534	P	0.426718	P	0.523442	P	0.384693	P	0.588144	P	0.468659	P	0.351249	P	0.903991	P	1.44703	P	1.22034	P
93539_at	0.254408	P	0.235378	P	0.222251	P	0.698386	P	0.678701	P	0.592644	P	1.12058	P	1.45282	P	1.21708	P	1.74341	P	1.50463	P	1.51506	P	4.60448	P	4.65118	P	4.45442	P
93540_at	0.481823	P	0.374671	P	0.392864	P	1.52656	P	2.20955	P	0.756131	P	2.03738	P	2.48286	P	2.25579	P	3.04409	P	2.39939	P	1.93502	P	6.43685	P	6.40449	P	7.06799	P
93541_at	4.67094	P	2.91831	P	3.43346	P	8.51793	P	8.94029	P	5.43147	P	14.2043	P	14.8306	P	18.7549	P	24.6466	P	20.1679	P	23.2741	P	44.336	P	46.0627	P	45.0919	P
93542_at	0.0987979	A	0.0198336	A	0.041711	A	0.114349	A	0.330022	A	0.116253	A	0.264051	A	0.538344	A	0.431228	A	0.527836	A	0.29196	A	0.339917	A	0.738278	A	0.805461	A	0.926633	A
93543_f_at	5.11575	P	4.87423	P	4.93841	P	9.88156	P	11.6871	P	7.6991	P	13.7877	P	14.7467	P	15.5786	P	15.8058	P	14.8918	P	14.7135	P	21.507	P	24.6864	P	18.7904	P
93546_s_at	0.638801	P	0.553859	P	0.542609	P	1.70514	P	2.04183	P	1.08406	P	2.60182	P	2.75594	P	2.93815	P	2.75593	P	2.61271	P	2.39029	P	6.44584	P	8.64871	P	10.0295	P
93547_at	2.23165	P	1.74041	P	1.78589	P	5.0662	P	5.70968	P	3.25836	P	4.96894	P	5.68116	P	4.64032	P	4.84253	P	4.04791	P	3.78245	P	9.91231	P	11.7009	P	12.4307	P
93548_at	0.185534	P	0.160986	P	0.221941	P	0.894992	P	0.897384	M	0.494341	P	1.05828	P	1.46598	P	1.32556	P	2.25762	P	1.77766	P	1.53318	P	7.17361	P	8.92569	P	9.98282	P
93550_at	0.0403593	A	0.126269	P	0.121251	P	0.577473	P	0.440092	A	0.324149	A	1.40492	P	1.06517	P	1.70776	P	2.30134	P	2.34119	P	2.14926	P	3.64721	P	4.28285	P	3.71047	P
93551_at	0.355087	P	0.350167	P	0.385489	P	1.11183	P	1.08399	P	0.665968	P	1.15559	P	1.39826	P	1.10479	P	1.5521	P	1.04883	P	1.10246	P	4.48681	P	5.11278	P	6.25932	P
93555_at	0.021213	A	0.0175941	A	0.0135806	A	0.0888233	A	0.0945076	A	0.0310338	A	0.084306	A	0.161749	A	0.0699497	A	0.0752723	A	0.0817341	A	0.0498717	A	0.25433	A	0.290705	A	0.250238	A
93556_at	0.914871	P	0.507329	P	0.526269	M	2.37817	P	3.23698	M	1.52922	M	1.79576	M	2.58755	P	2.13885	P	2.18508	P	2.10891	P	1.55571	M	4.82889	P	5.56798	P	5.36726	A
93557_at	0.0574112	A	0.0506334	A	0.0665014	A	0.222551	A	0.252909	A	0.126703	A	0.318157	A	0.389513	A	0.425637	P	0.442928	M	0.33468	A	0.244261	M	1.25703	P	1.2768	P	1.66102	P
93558_at	0.0221387	A	0.0408688	A	0.0403088	A	0.313754	A	0.334905	A	0.0887052	A	0.263376	A	0.280104	A	0.408823	P	0.225629	A	0.309702	P	0.142513	A	0.96426	P	1.22047	P	1.50679	P
93559_at	0.195362	P	0.199986	P	0.197833	P	0.775216	P	1.00177	P	0.524789	P	0.957628	P	0.933578	P	0.891087	P	1.23177	P	0.894012	P	0.972479	P	2.21325	P	2.41893	P	3.25049	P
93560_at	0.182089	P	0.146976	P	0.177875	P	0.323861	A	0.908003	P	0.3293	P	1.12518	P	1.31652	P	1.13551	P	1.54999	P	1.25492	P	1.31961	P	3.04075	P	3.4405	P	3.35322	P
93561_at	0.0130108	A	0.0161113	A	0.00512581	A	0.0956407	A	0.0707784	A	0.0348993	A	0.24983	A	0.281222	A	0.0699497	A	0.101768	A	0.0875423	A	0.0855884	A	0.20155	A	0.299514	A	0.185681	A
93562_at	0.366428	P	0.239791	P	0.260899	P	1.00292	P	1.17046	P	0.635499	P	1.13322	P	1.96999	P	1.10625	P	2.6015	P	1.49761	P	1.3446	P	3.12397	P	3.74233	P	4.29212	P
93563_s_at	0.0150369	A	0.0361716	A	0.047913	P	0.240261	A	0.306687	P	0.114854	A	0.205206	P	0.477233	P	0.355552	P	0.233	P	0.284539	P	0.217117	P	0.781321	P	0.693012	P	0.560574	P
93564_at	0.198556	P	0.137874	P	0.207086	P	0.693417	P	0.917544	M	0.461864	P	0.686726	P	1.00904	P	0.614055	P	0.898748	P	0.684744	P	0.49599	P	1.97208	P	1.93103	P	2.22581	P
93565_at	0.165715	P	0.0797958	A	0.0719986	A	0.414969	A	0.634296	A	0.340223	A	0.482023	M	0.459947	A	0.538647	P	0.537796	P	0.564378	P	0.376373	P	1.41355	P	1.52756	P	1.51972	P
93566_at	0.034609	A	0.0210852	A	0.0180842	A	0.271643	A	0.235064	A	0.103612	A	0.129136	A	0.287917	A	0.15934	A	0.0526151	A	0.0924928	A	0.0831104	A	0.330245	A	0.209309	A	0.325894	A
93567_at	0.0866173	A	0.0861092	A	0.0746114	A	0.340596	A	0.470469	A	0.178036	A	0.456688	P	0.518457	A	0.38953	M	0.618491	P	0.534286	P	0.392625	P	1.2293	P	1.55312	P	1.87836	P
93568_i_at	0.983988	P	1.01136	P	0.756123	P	1.90547	P	1.84432	P	1.04246	P	0.918922	P	1.77356	P	0.873891	P	0.881091	P	0.727153	P	0.296543	P	0.935247	M	0.769532	A	0.741945	A
93569_f_at	0.231479	P	0.21398	P	0.166572	P	0.668487	P	0.548682	P	0.259829	P	0.314848	P	0.68262	P	0.279192	P	0.353539	P	0.22448	P	0.104412	P	0.354871	A	0.472905	P	0.360186	A
93570_at	0.0510339	A	0.0610624	A	0.0218451	A	0.333918	A	0.337342	A	0.0844106	A	0.170848	A	0.318792	M	0.139995	A	0.157487	A	0.0388698	A	0.0776578	A	0.126134	A	0.425448	A	0.419809	A
93571_at	1.04453	P	0.978059	P	1.15241	P	2.99139	P	3.60903	P	1.79163	P	3.48061	P	4.37134	P	4.00983	P	4.32353	P	3.68582	P	3.15774	P	7.24569	P	9.77063	P	9.45063	P
93572_at	0.226641	P	0.143273	P	0.204925	P	0.63233	P	0.860079	P	0.41659	P	1.09986	P	1.35083	P	0.991434	P	1.23105	P	0.978013	P	1.07303	P	2.78009	P	3.76756	P	3.18825	P
93573_at	0.838787	P	0.819733	P	0.651155	P	2.30173	P	2.13063	P	1.33523	P	2.62119	P	3.0499	P	2.88519	P	8.2066	P	6.71257	P	6.68404	P	6.14333	P	7.5556	P	5.7159	P
93574_at	0.334126	P	0.171331	P	0.273756	P	0.971876	P	1.19092	P	0.486238	P	1.52325	P	1.9005	P	1.7682	P	3.55884	P	3.17463	P	2.9507	P	11.1061	P	11.5764	P	10.0162	P
93575_at	0.0673094	A	0.0390376	A	0.0581637	P	0.172921	A	0.376025	M	0.195539	P	0.489594	P	0.558095	P	0.516705	P	0.569115	P	0.474336	P	0.354698	P	1.31805	P	1.24517	P	1.15574	P
93578_at	0.0490816	A	0.0445472	P	0.0419918	A	0.306989	A	0.387998	A	0.113453	A	0.205206	M	0.301221	A	0.129341	A	0.2034	A	0.173812	A	0.0806321	A	0.599711	P	0.36653	A	0.478298	A
93579_at	0.0471341	A	0.0610624	A	0.101608	A	0.357204	A	0.340994	A	0.216246	A	0.748956	P	0.801185	A	0.960319	P	0.916377	P	0.95741	P	1.13629	P	3.12735	P	3.0749	P	3.09067	P
93580_at	0.686523	P	0.778304	P	0.740452	P	2.2976	P	2.86155	P	1.47506	P	2.69536	P	2.89637	P	2.77361	P	2.87884	P	2.26565	P	2.15464	P	5.88397	P	6.33066	P	6.34098	P
93581_at	0.164399	P	0.179694	P	0.196909	P	0.586671	P	0.684223	P	0.437387	P	1.51602	P	2.5646	P	2.11539	P	2.87817	P	2.06739	P	2.23239	P	7.42754	P	8.45282	P	9.00231	P
93582_at	0.0473772	A	0.0315143	A	0.0231981	A	0.103723	A	0.194841	A	0.107838	A	0.21352	A	0.381076	P	0.44	A	0.265544	P	0.324416	P	0.256596	P	1.13745	P	0.7276	P	1.13559	P
93583_s_at	0.968666	P	0.0594497	A	0.294527	P	0.786928	A	1.24794	P	2.07213	P	0.914806	P	1.37667	P	3.64168	P	1.11877	P	1.11397	P	1.0078	P	4.55843	P	5.01929	P	4.6437	P
93584_at	0.0576574	A	0.0317719	A	0.0607441	A	0.26472	A	0.401109	A	0.0800985	A	0.275502	A	0.294583	A	1.77171	P	0.312987	P	0.371835	P	0.300487	P	2.33661	P	2.05219	P	2.19101	P
93585_at	0.116731	A	0.0411308	A	0.0188865	A	0.142832	A	0.492494	A	0.293105	A	0.141499	A	0.70907	A	0.153209	A	0.242799	A	0.181567	A	0.14548	A	0.168753	A	0.472905	A	0.219688	A
93586_at	0.386953	A	0.326077	A	0.392222	A	1.28888	A	1.46466	A	0.673264	A	1.51547	A	1.88403	A	1.64147	A	2.09172	P	1.82979	P	1.52241	P	5.31285	P	6.45635	P	7.35035	P
93587_at	0.16914	A	0.142989	A	0.162916	A	0.641399	A	0.802073	A	0.293754	A	0.804057	A	1.01433	A	0.432026	A	0.707354	A	0.784255	A	0.813461	P	1.60898	M	2.10911	A	1.43104	P
93588_at	0.15704	P	0.121478	P	0.147131	P	0.581564	P	0.664316	P	0.318347	P	0.659953	P	1.05294	P	0.682503	P	0.9932	P	0.889325	P	0.665125	P	1.69766	P	1.807	P	1.83224	P
93589_at	0.347631	P	0.276768	P	0.392222	P	1.40717	P	1.85297	P	0.633667	P	1.16819	P	1.77039	P	1.09159	P	1.23751	P	1.3242	P	1.12452	P	4.00416	P	4.89707	P	5.70691	P
93590_at	0.105181	A	0.057304	A	0.111404	A	0.366012	A	0.536141	A	0.19956	A	0.602958	M	0.625279	A	0.677143	P	0.543918	P	0.537793	P	0.52403	P	1.48109	P	1.48652	P	1.79017	P
93591_at	0.0767995	A	0.0905194	A	0.0397488	A	0.520747	A	0.283102	A	0.0728696	A	0.771768	A	0.968337	A	1.1523	A	1.17142	P	0.999903	A	0.800204	A	1.80604	A	2.87334	A	3.09067	A
93592_at	0.0157162	A	0.0440205	A	0.0253726	A	0.236736	A	0.0812782	A	0.0485596	A	0.176506	A	0.101109	A	0.190549	A	0.185144	A	0.100691	A	0.121242	A	0.52039	A	0.292911	A	0.282996	A
93593_f_at	0.871218	P	0.776077	P	0.719478	P	2.3182	P	2.7164	P	1.51042	P	2.49896	P	3.87004	P	3.77021	P	3.77001	P	3.57741	P	3.55507	P	10.481	P	12.5618	P	11.8869	P
93594_r_at	0.439403	A	0.446648	P	0.365329	A	1.51425	A	1.52305	A	0.938739	A	1.20077	A	1.63202	A	1.36728	A	1.30332	A	1.10872	A	0.949909	A	2.69519	A	3.10243	A	3.40346	A
93595_at	0.543196	P	0.2848	P	0.382925	P	1.74566	P	1.84528	P	0.768165	P	2.27001	P	2.48286	P	2.79784	P	3.0501	P	2.71998	P	2.69865	P	7.90212	P	8.05759	P	6.74014	P
93596_i_at	0.228791	P	0.216026	P	0.25214	P	0.915021	P	0.717225	P	0.569277	P	1.66315	P	1.65617	P	1.41605	P	2.15765	P	2.29946	P	1.47931	P	7.02762	P	6.94058	P	5.47596	P
93597_at	0.0534811	A	0.0398217	A	0.0507484	A	0.0860736	A	0.407048	A	0.0387308	A	0.140051	A	0.24728	A	0.18452	A	0.0516944	A	0.114492	A	0.107383	A	0.471815	A	0.321365	A	0.214073	A
93598_at	0.059136	M	0.0726985	A	0.0927512	A	0.197375	A	0.209236	A	0.142596	A	0.581974	P	0.662656	M	0.847662	P	0.884035	P	0.787642	P	0.652349	P	2.49236	P	2.78185	P	3.42854	P
93599_at	0.304483	P	0.210768	P	0.273442	P	0.883515	P	1.2935	P	0.392539	P	1.11828	P	1.58109	P	1.5799	P	1.82836	P	1.30546	P	0.883659	P	2.61158	P	3.17566	P	3.2466	P
93600_at	0.239556	P	0.18403	P	0.186763	P	0.780099	P	0.970308	P	0.466872	P	1.2173	P	1.55836	P	1.34643	P	1.70291	P	1.74935	P	1.47931	P	5.00152	P	6.53948	P	6.25577	P
93601_at	0.0152631	A	0.0141484	A	0.00788881	A	0.0380363	A	0.136968	A	0.0325844	A	0.0926918	A	0.18621	A	0.123985	A	0.0671878	A	0.10964	A	0.0622825	A	0.295232	A	0.325707	A	0.396625	A
93602_at	0.0547073	A	0.125987	A	0.128443	A	0.458795	A	0.701851	A	0.214915	A	0.716406	A	1.2567	A	1.22289	P	1.06883	P	1.09295	P	0.903291	P	3.17811	P	4.01988	P	4.28276	P
93603_at	0.105181	P	0.0634866	P	0.125144	P	0.432154	P	0.611932	P	0.267688	M	0.522256	P	0.806703	P	0.657968	P	0.899483	P	0.686802	P	0.594349	P	1.35131	P	1.4968	P	2.04688	P
93604_f_at	0.924264	P	0.741458	P	0.577345	P	2.78218	P	3.11136	P	1.67271	P	3.30163	P	2.17659	P	3.38466	P	2.91168	P	2.87807	P	2.85399	P	3.32788	P	3.98755	P	3.78287	P
93605_r_at	0.0678069	P	0.0372121	A	0.0322365	A	0.210621	A	0.2325	A	0.213583	P	0.188465	P	0.276743	A	0.204266	P	0.245243	P	0.164463	P	0.152897	P	0.398493	P	0.33004	P	0.247482	A
93606_s_at	0.236593	P	0.231264	P	0.251828	P	1.06644	P	1.06326	P	0.556948	P	1.2747	P	1.31484	P	1.23522	P	1.16422	P	1.18268	P	1.2412	P	2.19528	P	2.72424	P	2.73178	P
93727_at	0.165188	A	0.131355	A	0.136864	P	0.439639	A	0.793431	M	0.464995	P	0.907746	P	1.06866	P	0.758671	P	0.827949	P	0.897359	P	0.641045	P	3.13244	P	3.87411	P	4.04236	P
93728_at	0.701805	P	0.707577	P	0.885861	P	1.46927	P	2.00483	P	1.14011	P	3.41311	P	3.95565	P	3.90618	P	6.04645	P	4.81815	P	4.02441	P	12.5804	P	11.9456	P	13.6048	P
93729_at	0.129132	P	0.137306	P	0.150766	P	0.727098	M	0.702951	A	0.38619	A	0.557179	P	1.12075	P	0.630266	P	0.608641	P	0.665515	P	0.467451	P	1.64681	P	1.88322	P	1.92641	P
93730_at	6.16878	P	5.25865	P	5.84372	P	10.3086	P	12.2785	P	10.35	P	19.7524	P	17.128	P	15.6844	P	20.0137	P	19.2521	P	21.4162	P	35.6861	P	37.1343	P	32.5795	P
93731_at	0.489151	P	0.376187	P	0.414074	P	1.39381	P	1.66333	P	1.10511	P	2.07769	P	3.23752	P	2.68796	P	3.00201	P	2.74719	P	2.32186	P	7.40558	P	8.29298	P	7.46495	P
93732_f_at	0.151275	P	0.117541	P	0.164134	P	0.593809	P	0.607445	P	0.250636	P	0.639182	P	1.00816	P	0.900794	P	0.827949	P	0.865183	P	0.791857	P	3.03394	P	3.27896	P	3.93089	P
93733_r_at	0.0150369	A	0.0100394	A	0.0135806	A	0.109056	A	0.0585028	A	0.0310338	A	0.0866019	A	0.149261	A	0.139995	A	0.25825	A	0.171479	A	0.182548	A	1.0239	A	1.23459	A	1.37878	A
93734_i_at	0.165978	P	0.112212	P	0.144409	P	0.652456	P	0.604077	P	0.310598	P	0.866437	P	1.36334	P	1.15012	P	1.2547	P	1.01381	P	1.15345	P	2.83702	P	3.25015	P	3.74098	P
93735_f_at	0.18978	P	0.157261	P	0.221941	P	0.657473	P	0.588325	P	0.379833	P	0.936537	P	1.314	P	1.28443	P	1.54788	P	1.09821	P	1.29021	P	3.46487	P	3.77794	P	4.04801	P
93736_at	0.276382	A	0.245979	M	0.295473	M	1.12567	A	1.26517	A	0.527888	A	2.14094	P	1.89501	P	2.5424	P	4.80134	P	3.6558	P	3.71512	P	7.68291	P	9.6759	P	8.30694	P
93737_at	0.0471341	A	0.0461299	A	0.13807	A	0.262407	A	0.293065	A	0.11765	A	0.393284	A	0.332936	A	0.33682	A	0.833866	A	0.644854	A	0.496974	A	1.8746	A	2.54709	A	2.21763	A
93738_at	0.0134594	A	0.0112381	A	0.013056	A	0.10104	A	0.0707784	A	0.104317	A	0.0496715	A	0.113156	A	0.102333	A	0.078843	A	0.0875423	A	0.142019	A	1.4657	A	2.29611	A	2.05722	M
93740_at	7.73325	P	6.3985	P	7.11156	P	13.4124	P	15.3114	P	9.82604	P	18.6174	P	19.4094	P	20.3756	P	20.1989	P	17.5079	P	20.3936	P	41.4027	P	53.8031	P	53.0106	P
93741_at	0.106204	P	0.0817139	P	0.101016	P	0.514502	P	0.569118	P	0.253922	P	0.517873	P	0.583579	P	0.507275	P	0.45768	P	0.471498	P	0.300487	P	1.19948	P	1.20809	P	1.35693	P
93742_at	0.0166249	A	0.106342	A	0.0903977	A	0.379162	A	0.463484	A	0.277485	A	0.547849	A	0.696813	A	0.542557	A	0.620762	P	0.465108	A	0.440875	P	1.1955	A	1.59727	A	1.65889	A
93743_at	0.229597	A	0.147546	A	0.198141	A	0.650448	A	0.937643	A	0.418484	A	0.957043	P	1.54209	P	1.41891	P	1.772	P	1.2068	P	1.23238	P	4.22089	P	4.37139	P	4.43022	P
93744_at	0.401418	P	0.317373	A	0.251515	M	1.25996	A	1.43782	A	0.587117	A	0.636734	A	1.29047	M	0.686329	A	0.754431	P	0.709397	A	0.355683	A	1.11934	A	1.52756	A	1.94725	A
93747_at	0.429048	P	0.419712	P	0.310638	A	1.23456	M	1.67112	A	0.669009	M	1.31431	P	1.84708	P	1.74222	P	2.16108	P	1.45796	P	1.29119	P	4.1806	P	4.18089	P	6.1882	P
93748_at	0.917806	P	0.559461	P	0.774151	P	2.11926	P	3.62128	P	1.86066	P	2.71466	P	3.59714	P	3.85655	P	3.84805	P	3.36618	P	2.98195	P	7.59406	P	9.39985	P	10.2192	P
93749_at	0.264974	P	0.288971	P	0.254641	P	0.987889	P	1.06533	P	0.562499	P	1.22414	P	2.14523	P	1.59124	P	1.60484	P	1.34873	P	1.29462	P	2.38103	P	2.3696	P	2.61808	P
93750_at	3.1266	P	3.01003	P	3.78904	P	8.93072	P	11.3313	P	3.51267	P	9.17333	P	11.8134	P	10.5369	P	9.63478	P	9.8582	P	8.29877	P	22.673	P	23.1188	P	22.3752	P
93751_at	0.390566	M	0.397454	M	0.389656	P	1.39649	A	1.6604	A	0.895455	A	1.37404	P	1.74654	P	1.66124	P	1.47874	P	1.33001	P	1.29021	P	4.25307	P	4.90134	P	4.43022	P
93752_at	0.259281	P	0.188373	P	0.221941	P	0.903584	P	1.02997	P	0.560649	P	0.942987	P	1.16639	P	1.08279	P	1.0768	P	0.934099	P	0.719169	P	2.78355	P	2.78807	P	3.54782	P
93753_at	0.273663	P	0.198823	P	0.248704	P	0.725124	M	1.05079	P	0.409007	P	0.898912	P	1.36001	P	1.22216	P	1.73853	P	1.54544	P	1.2858	P	4.0139	P	4.23483	P	4.24907	P
93754_at	0.591019	P	0.41086	P	0.508656	P	1.78603	P	2.07968	P	0.978326	P	1.99267	P	2.73033	P	2.33868	P	3.04809	P	2.57747	P	2.44552	P	6.68941	P	7.11157	P	6.6891	P
93755_at	0.0121166	A	0.0134168	A	0.013056	A	0.0915598	A	0.132815	A	0.0425323	A	0.0561292	A	0.117118	A	0.0604628	A	0.0479985	A	0.0441819	A	0.0349614	A	0.222913	A	0.190593	A	0.252989	A
93757_at	0.579039	P	0.50702	P	0.608254	P	1.81686	P	1.84432	P	1.0665	P	2.25458	P	3.0707	P	2.43222	P	3.28567	P	2.65215	P	2.86718	P	8.19376	P	9.19489	P	10.8713	P
93758_at	0.0384364	A	0.0372121	A	0.0714188	A	0.140282	A	0.452979	A	0.159031	A	0.330694	A	0.398964	A	0.263369	A	0.313786	A	0.299364	A	0.142019	A	1.36691	A	1.93596	P	1.63545	M
93760_at	0.764879	P	0.318272	P	0.603974	P	1.62538	P	1.94772	P	0.993064	P	2.13826	P	2.73692	P	2.6731	P	3.28832	P	2.62789	P	2.37661	P	7.48019	P	8.4057	P	9.20661	P
93761_at	0.0136841	A	0.0102784	A	0.0141063	A	0.232023	A	0.162892	A	0.069234	A	0.0287862	A	0.16546	A	0.142647	A	0.0947624	A	0.115299	A	0.0806321	A	0.357317	A	0.317014	A	0.0898881	A
93762_at	1.15378	P	0.881815	P	0.630343	P	2.83571	P	3.1435	P	1.48077	P	2.73602	P	3.52186	P	2.86237	P	3.1341	P	2.71091	P	2.1385	P	6.62978	P	7.29932	P	8.5952	P
93764_at	0.252245	P	0.175076	M	0.249017	P	0.8093	A	1.17558	P	0.607364	P	1.14642	P	1.733	P	1.00105	P	1.68753	P	1.52696	P	1.26227	P	4.44374	P	5.0774	P	5.5934	P
93765_at	0.00265634	A	0.0044398	A	0.00245278	A	0.0200253	A	0.0360397	A	0.0126166	A	0.0217747	A	0.017752	A	0.0175115	A	0.0252494	A	0.021534	A	0.026501	A	0.0411939	A	0.243732	A	0.0179119	A
93766_at	0.0107831	A	0.00581043	A	0.00662421	A	0.0791375	A	0.0292882	A	0.0263434	A	0.0287862	A	0.0956698	A	0.0320377	A	0.100894	A	0.0343922	A	0.0230143	A	0.0932765	A	0.0672186	A	0.114772	A
93767_i_at	0.921621	P	0.918111	P	0.860624	P	2.90656	P	3.00299	P	1.77533	P	3.86565	P	4.02048	P	4.55995	P	4.40787	P	3.54789	P	2.22945	P	7.51818	P	7.88332	P	8.53731	P
93768_f_at	0.388898	P	0.3774	P	0.414396	P	1.33209	P	1.43882	P	0.826924	P	1.80449	P	1.77277	P	1.97691	P	2.13226	P	1.74746	P	1.69426	P	5.8215	P	5.43093	P	5.23459	P
93769_at	0.154156	A	0.157547	A	0.250578	A	0.739911	A	0.365204	A	0.336371	A	0.71701	A	1.12248	A	0.647208	A	1.13899	A	0.928096	A	0.610572	A	2.99644	A	3.86229	A	3.72954	A
93770_at	0.00685056	A	0.00790609	A	0.00612224	A	0.0442255	A	0.0797904	A	0.0325844	A	0.0464081	A	0.0789814	A	0.0370645	A	0.0377111	A	0.0307717	A	0.0100405	A	0.0681044	A	0.0559823	A	0.0738582	A
93771_at	0.0515228	A	0.033579	A	0.0394689	A	0.221363	A	0.192208	A	0.0965364	A	0.158038	A	0.30453	A	0.246619	A	0.144791	A	0.237354	A	0.0905434	A	0.527266	A	0.521649	A	0.956521	A
93772_i_at	0.449774	P	0.315274	P	0.41826	P	1.26267	P	1.4716	P	0.706019	P	1.43572	P	1.83132	P	1.49248	P	1.68543	P	1.48355	P	1.15345	P	2.90062	P	3.29411	P	3.8266	P
93773_f_at	0.334676	P	0.288971	P	0.423737	P	0.920731	P	1.21031	P	0.630613	P	1.27923	P	1.70267	P	1.46823	P	2.03527	P	1.47779	P	1.26129	P	3.58605	P	3.33496	P	3.44974	P
93774_at	0.209495	M	0.119508	M	0.157442	P	0.8093	A	0.62201	A	0.374741	A	0.701886	P	1.11383	P	0.693975	P	0.983715	P	0.861154	P	0.754534	P	2.85424	P	3.31076	P	2.72979	P
93775_at	0.235515	A	0.186635	A	0.29232	A	0.340596	A	1.02372	A	0.439274	A	1.91862	P	2.1345	P	1.34859	P	1.96972	P	1.97105	P	1.87044	P	7.16478	P	6.94598	P	6.75421	P
93776_at	0.0362804	A	0.0372121	A	0.0369556	A	0.27739	A	0.131426	A	0.128091	A	0.330036	A	0.42293	A	0.359612	A	0.381942	A	0.333948	A	0.258076	A	0.826088	A	0.898867	A	0.803354	A
93777_at	0.150751	A	0.148402	A	0.133251	A	0.804445	A	0.815013	A	0.417853	A	0.807636	P	1.05381	P	1.02025	P	1.23392	P	0.902711	P	0.848809	P	2.46769	P	2.94898	P	2.91395	P
93778_at	0.619889	P	0.449409	P	0.49238	P	1.91311	P	2.41998	P	1.19072	P	1.51269	P	2.1613	P	1.46538	M	1.50205	P	1.38994	P	1.0338	P	3.32117	P	3.64414	P	3.29318	P
93779_at	0.0191396	A	0.0158651	A	0.0125328	A	0.123521	A	0.076803	A	0.065583	A	0.172264	A	0.110501	A	0.131122	A	0.108736	A	0.108829	A	0.0756747	A	0.770598	A	0.748611	A	0.475776	A
93780_at	0.0464051	M	0.0891397	P	0.0722887	P	0.279684	P	0.220911	A	0.309951	P	0.500298	P	0.616595	P	0.422439	P	0.694609	P	0.494863	P	0.503369	P	1.6487	P	1.84186	P	2.1746	P
93781_at	0.00556795	A	0.00673658	A	0.00389667	A	0.0411491	A	0.0393481	A	0.0207842	A	0.0296484	A	0.0448191	A	0.0360644	A	0.0163336	A	0.0186967	A	0.0165328	A	0.0681044	A	0.0808686	A	0.0673164	A
93782_at	0.722887	P	0.608158	P	0.609242	P	2.31902	P	3.03618	P	1.26025	P	2.52314	P	2.87681	P	2.44448	P	2.88085	P	2.48675	P	2.20452	P	7.37043	P	8.34806	P	8.98709	P
93783_at	0.149443	A	0.108855	A	0.164744	A	0.81512	A	0.552095	A	0.335729	A	0.50721	A	0.66742	A	1.88922	P	0.969108	A	0.514609	A	0.585991	A	3.34463	P	3.06418	A	3.04564	A
93784_at	0.114158	A	0.127116	A	0.139578	P	0.510332	A	0.515531	A	0.326725	A	0.682475	P	0.998452	P	0.949927	P	1.21886	P	1.00123	P	1.07156	P	3.11041	P	3.18175	P	3.47093	P
93785_at	0.0493253	A	0.025122	A	0.0210357	A	0.439639	A	0.327577	A	0.210251	A	0.221797	A	0.529412	A	0.082111	A	0.236269	A	0.108018	A	0.083606	A	1.05655	A	1.40219	A	1.40712	A
93786_i_at	0.0628429	P	0.0434941	P	0.032513	M	0.197375	P	0.138349	A	0.110649	P	0.34318	P	0.54626	P	0.427235	P	0.666052	P	0.463686	P	0.327104	P	1.85241	P	2.37597	P	2.81514	P
93787_f_at	1.13265	P	0.793584	P	0.929707	P	3.00562	P	3.8512	P	1.95462	P	2.94293	P	3.61383	P	2.43767	P	2.48775	P	2.63517	P	2.16882	P	6.27909	P	8.0655	P	8.72779	P
93788_at	0.146306	P	0.1069	P	0.0903977	P	0.647434	P	0.7238	P	0.26245	P	0.468741	P	0.858778	P	0.433622	P	0.379581	P	0.408655	P	0.301473	P	1.21739	P	1.15482	P	1.45057	P
93789_s_at	0.171514	P	0.141282	P	0.177875	P	0.628293	P	0.793431	P	0.216246	P	1.17792	P	1.11123	P	1.04457	P	1.3845	P	1.30028	P	1.2461	P	4.49159	P	4.63969	P	5.28371	P
93790_at	0.0253976	A	0.0122033	A	0.0270108	A	0.119604	A	0.114596	A	0.0589695	A	0.230041	A	0.169155	A	0.111401	A	0.129437	A	0.111259	A	0.0702199	A	0.264654	A	0.292911	A	0.266685	A
93793_at	0.227179	P	0.291654	P	0.304314	P	0.858569	M	0.974511	A	0.626336	A	1.43348	P	1.81237	P	1.95815	P	2.26856	P	2.18988	P	1.8905	P	5.55817	P	6.80278	P	7.63815	P
93794_at	0.156253	P	0.0737876	P	0.10843	P	0.583607	P	0.735832	P	0.249321	P	0.673354	P	0.675028	P	1.11796	P	0.85898	P	0.877262	P	0.863535	P	2.19888	P	2.12209	P	2.11293	P
93795_at	0.169931	A	0.148972	A	0.124545	A	0.615144	A	0.592832	A	0.381741	A	0.631221	M	0.971889	M	0.573743	A	0.826469	P	0.646923	P	0.603689	P	1.92069	P	2.23994	P	2.94547	P
93796_at	0.021213	A	0.00932463	A	0.00942235	A	0.036465	A	0.0275676	A	0.0183664	A	0.0858374	A	0.0232187	A	0.139995	A	0.0832886	A	0.00990507	A	0.0841016	A	0.267224	A	0.355858	A	0.241959	A
93797_g_at	0.617599	P	0.559461	P	0.517784	P	2.07327	P	2.64982	P	1.17097	P	2.20024	P	2.32614	P	3.23292	P	4.68403	P	4.19702	P	4.26338	P	14.1534	P	17.9117	P	18.1801	P
93798_at	1.35433	P	1.52928	P	1.26218	P	3.84765	P	4.40776	P	2.53934	P	5.43778	P	4.94552	P	6.10505	P	6.59841	P	6.82782	P	6.12663	P	17.7905	P	20.9279	P	20.844	P
93799_at	0.151275	M	0.144412	M	0.135961	P	0.796667	P	0.77719	P	0.451835	P	0.647133	P	0.70907	P	0.620235	P	0.619248	P	0.539196	P	0.460562	P	1.70705	P	1.33798	P	1.67591	P
93800_f_at	0.0110047	A	0.0374725	A	0.0120108	A	0.218983	A	0.0945076	A	0.112753	A	0.23415	A	0.371543	A	0.048893	A	0.120846	A	0.146406	A	0.0845972	A	0.410464	A	0.691083	A	0.347052	A
93801_at	0.00685056	A	0.00558035	A	0.00637293	A	0.0532663	A	0.076803	A	0.019175	A	0.0347663	A	0.0448191	A	0.0350618	A	0.0281615	A	0.0397595	A	0.0180293	A	0.123213	A	0.0672186	A	0.105536	A
93802_at	0.00225322	A	0.0168517	A	0.00712846	A	0.0562252	A	0.0131066	A	0.0515506	A	0.118118	P	0.0956698	A	0.132012	P	0.202573	P	0.163682	P	0.0994597	P	0.443678	P	0.417113	P	0.636385	P
93803_at	0.0924412	A	0.162994	A	0.120653	A	0.581564	A	0.756551	A	0.259829	A	0.656903	A	1.08868	A	0.992174	A	0.941307	M	0.857795	A	0.612538	A	2.48707	P	3.30925	P	4.26592	P
93804_at	0.0396375	A	0.0392989	A	0.063331	A	0.303597	A	0.459986	A	0.146032	A	0.262701	A	0.42293	A	0.463052	M	0.408614	A	0.287509	A	0.261035	M	0.772745	A	0.658154	A	1.05903	A
93805_at	0.381121	A	0.330886	A	0.35352	A	1.14684	A	1.39695	A	0.659883	A	1.14757	M	1.65617	M	1.49106	M	1.52321	P	1.38415	P	1.17944	P	3.06117	P	3.53506	P	4.01217	P
93806_at	0.490279	P	0.374671	P	0.427283	P	1.674	P	1.95439	P	0.907923	P	2.83942	P	3.37954	P	4.00527	P	4.63626	P	3.90122	P	3.33544	P	9.51512	P	10.0807	P	10.6022	P
93807_at	0.0125632	A	0.00558035	A	0.00487842	A	0.0983462	A	0.141104	A	0.0247655	A	0.0480429	A	0.0803957	A	0.0449827	A	0.0358182	A	0.0606553	A	0.0359561	A	0.102408	A	0.154684	A	0.138936	A
93808_at	0.116989	A	0.0863845	P	0.0851158	A	0.514502	A	0.542987	A	0.259829	A	0.395222	A	0.6011	A	0.362857	A	0.32097	A	0.410811	A	0.2709	A	0.862029	A	1.18151	M	1.20034	M
93809_at	0.479006	P	0.457084	P	0.533782	P	1.72585	P	1.69643	P	1.08231	P	2.23968	P	2.44778	P	2.52678	P	3.31883	P	2.62607	P	2.60973	P	6.78909	P	8.08526	P	7.41289	P
93810_at	1.14395	P	1.23623	P	2.15674	P	3.50991	P	4.03014	P	2.50871	P	6.42699	P	7.84784	P	7.69583	P	10.1802	P	9.7737	P	9.64734	P	23.2353	P	25.9839	P	24.4849	P
93812_at	0.226104	A	0.231264	A	0.187685	A	0.769349	A	0.552095	A	0.62878	A	0.885347	A	1.40324	A	1.20255	M	1.27402	P	1.09624	M	0.821808	P	2.65693	P	3.36818	A	3.84749	P
93815_at	0.406433	P	0.443581	P	0.425349	P	1.35361	P	1.5339	M	0.9186	P	1.5848	P	1.92945	P	1.50174	P	2.23916	P	1.80908	P	1.5655	P	3.50146	P	4.32643	P	4.66774	P
93817_at	0.0293906	A	0.0263927	A	0.0311318	A	0.156735	A	0.193525	A	0.075044	A	0.25458	A	0.295692	A	0.27254	A	0.217417	A	0.247156	A	0.15784	A	0.613125	A	0.780906	A	0.866455	A
93818_g_at	0.283731	P	0.233027	P	0.322992	P	1.24182	P	1.23372	P	0.742271	P	1.3335	P	1.37417	P	1.65772	P	2.48504	P	1.80406	P	2.18447	P	5.75739	P	6.81361	P	8.03106	P
93819_at	0.608159	P	0.503618	P	0.542282	P	1.76028	P	2.27688	P	1.03072	P	3.09025	P	3.64439	P	3.88987	P	4.2423	P	3.94744	P	3.32861	P	9.50249	P	11.104	P	13.6159	P
93820_at	0.938658	P	0.912644	P	0.879464	P	1.79118	P	2.93104	P	1.87355	P	4.26927	P	5.02342	P	4.03847	P	5.34696	P	4.4574	P	4.6968	P	10.5914	P	13.4331	P	14.1802	P
93821_at	0.103391	P	0.0594497	A	0.0951083	P	0.418199	P	0.498267	A	0.298297	P	0.274829	P	0.633941	P	0.455909	P	0.421897	P	0.573447	P	0.255116	P	1.32393	P	0.843015	P	1.81963	P
93822_at	7.44064	P	3.8112	P	4.35702	P	13.3774	P	13.6868	P	6.79251	P	9.40972	P	10.9738	P	10.2379	P	10.4349	P	9.72954	P	8.5244	P	16.2962	P	21.3908	P	25.5268	P
93823_at	0.0500571	M	0.1069	P	0.0467816	P	0.413891	P	0.285597	A	0.135014	M	0.296248	P	0.530406	P	0.586949	P	0.530902	P	0.306013	P	0.386716	P	0.624266	P	0.587548	P	1.01365	P
93824_at	0.184473	A	0.163855	A	0.14169	A	0.760537	A	1.03727	A	0.324794	A	0.582592	A	0.937154	A	0.369339	A	0.446037	A	0.520238	A	0.197366	A	0.945626	A	1.1744	A	0.974851	A
93826_at	0.701516	P	0.585962	P	0.687588	P	1.39827	P	1.6721	P	0.816756	P	2.33052	P	2.63629	P	2.52271	P	3.35528	P	3.05931	P	2.4509	P	4.10791	P	5.53027	P	5.77522	P
93827_at	0.0444647	A	0.0501022	A	0.0391892	A	0.449233	A	0.418891	A	0.230183	A	0.24983	A	0.408373	A	0.207682	A	0.165065	A	0.108018	A	0.17909	A	0.675095	A	0.689152	A	0.293799	A
93829_at	0.192969	P	0.149828	P	0.200298	P	0.617169	P	0.62201	P	0.265725	P	0.803461	P	0.914761	P	1.0291	P	1.73434	P	1.16962	P	0.985725	P	2.81634	P	3.07183	P	4.19846	P
93830_at	0.58132	P	0.570363	P	0.624734	P	1.73791	P	1.91908	P	1.37775	P	3.38413	P	3.28782	P	4.43431	P	5.30417	P	4.15513	P	4.48718	P	7.27947	P	8.72687	P	9.62344	P
93831_at	0.074795	P	0.0694379	P	0.0717087	P	0.346146	P	0.309155	P	0.219571	P	0.484548	P	0.581626	P	0.654895	P	1.01797	P	0.707346	P	0.823771	P	1.25109	P	1.85511	P	1.56057	P
93832_at	0.21779	A	0.131921	A	0.183696	A	0.564147	A	0.973461	A	0.560649	A	1.02059	P	1.34916	P	0.745773	P	1.29189	P	0.786964	P	0.886604	P	2.35262	P	3.41191	P	3.98195	P
93833_s_at	0.216718	P	0.233027	P	0.210485	P	0.910258	P	0.969256	P	0.564964	P	1.75971	P	1.17925	P	2.34416	P	4.61172	P	3.32522	P	4.01612	P	11.8025	P	11.5939	P	10.8449	P
93834_at	0.173625	A	0.133054	A	0.129044	A	0.764455	A	0.740201	A	0.498077	A	0.69522	A	1.00551	A	0.456703	A	0.623033	A	0.634502	A	0.414783	A	0.847261	A	1.80202	A	1.47439	A
93835_at	0.104414	A	0.0508992	P	0.106351	P	0.404171	A	0.557778	A	0.212917	P	0.65202	P	0.848775	P	0.776088	P	1.12744	P	0.95874	P	0.844391	P	6.96553	P	7.78933	P	7.54469	P
93836_at	0.402811	P	0.300908	P	0.355115	P	1.31861	P	1.19602	P	0.858562	P	0.972828	P	1.4594	P	0.697796	P	0.922982	P	0.757112	P	0.516652	P	2.67085	P	2.66644	P	1.88464	P
93837_at	0.0263338	A	0.0776074	A	0.0453697	A	0.22611	A	0.25164	A	0.0872755	A	0.417105	A	0.569883	A	0.256682	A	0.108736	A	0.326618	A	0.249689	A	1.54048	M	1.45907	A	2.18895	P
93838_at	0.257386	A	0.35923	A	0.360858	A	1.03756	A	0.759814	A	0.42227	A	1.54324	A	1.86675	A	2.08638	A	2.29314	M	1.82916	P	1.87778	M	5.21668	A	5.1467	A	4.3799	A
93839_at	0.173889	P	0.229502	P	0.220081	P	0.758576	P	0.852592	P	0.434241	P	1.17506	P	1.66018	P	1.5799	P	1.63992	P	1.28475	P	0.970026	P	4.02527	P	4.93834	P	5.1471	P
93840_at	0.0221387	A	0.00837721	A	0.0141063	A	0.126122	A	0.0988587	A	0.0448	A	0.100994	A	0.263221	A	0.0556691	A	0.144791	A	0.0606553	A	0.0414252	A	0.17429	A	0.452367	A	0.341779	A
93841_at	0.19829	P	0.10439	P	0.151675	P	0.542515	P	0.655441	P	0.376015	P	0.940056	P	1.0011	P	0.974406	P	1.33327	P	0.956079	P	1.03429	P	1.69014	P	1.67828	P	1.73105	P
93842_at	0.634786	M	0.601275	P	0.599367	P	1.97066	A	2.29274	A	0.925712	A	2.86741	P	3.32315	P	3.52261	P	4.53738	P	3.60513	P	3.41403	P	13.6954	P	17.5116	P	17.4249	P
93843_at	0.565083	P	0.415437	P	0.495307	P	2.20166	P	2.34579	P	1.23827	P	1.66976	P	3.15075	P	3.44478	P	2.31703	P	2.7774	P	2.46165	P	6.2565	P	7.80126	P	8.53561	P
93844_at	0.326973	P	0.381951	P	0.374281	P	1.05341	P	1.42189	P	0.739256	P	1.76353	P	2.64808	P	2.32979	P	2.73102	P	2.64548	P	2.3639	P	12.3941	P	14.9087	P	15.5246	P
93845_at	0.0186808	A	0.0143928	A	0.0170178	A	0.133875	A	0.146592	A	0.05527	A	0.101745	A	0.182581	A	0.115909	A	0.0752723	A	0.124143	A	0.0652594	A	0.256917	A	0.462654	A	0.341779	A
93966_at	0.24549	M	0.295532	P	0.266539	P	1.16887	A	1.11395	A	0.612877	M	1.27186	P	1.58839	P	1.31258	P	1.20809	P	1.57281	P	1.03772	P	3.86401	P	2.90116	P	3.57851	P
93967_at	0.418708	P	0.43133	P	0.425026	P	1.33658	P	1.37995	P	0.874049	P	1.49321	P	2.27548	P	2.12436	P	2.05938	P	1.7317	P	1.7437	P	3.76737	P	4.42207	P	5.16535	P
93968_at	0.346251	P	0.407811	P	0.317287	P	1.14501	P	1.39395	P	0.747094	P	1.65435	P	1.95909	P	2.00953	P	2.45178	P	2.14479	P	2.07003	P	4.72639	P	5.30459	P	5.54286	P
93969_at	0.0289189	A	0.0223416	A	0.0207663	A	0.339485	A	0.172294	A	0.0721437	A	0.128405	A	0.185002	A	0.282513	A	0.109604	A	0.0916694	A	0.0831104	A	0.267224	A	0.259534	A	0.304548	A
93970_at	0.0268026	A	0.0044398	A	0.0377923	A	0.247288	A	0.222202	A	0.106431	A	0.243026	P	0.438424	P	0.373385	P	0.533201	P	0.440893	P	0.481229	P	1.4271	P	1.71354	P	1.6674	P
93971_f_at	0.0118937	A	0.0065042	A	0.00993699	A	0.0791375	A	0.0915913	A	0.0167406	A	0.115901	A	0.293474	A	0.551929	A	0.686352	P	0.473626	A	0.414783	M	1.98306	P	1.77204	P	1.88464	P
93972_at	0.49169	P	0.413606	P	0.539339	P	1.54061	P	1.90473	P	0.938147	P	2.85238	P	3.64925	P	3.27274	P	4.2956	P	3.70347	P	3.456	P	8.87849	P	10.2993	P	11.5917	P
93973_at	0.802943	A	0.810798	M	0.821342	A	2.38883	A	2.8154	A	1.45336	A	2.56094	A	3.3168	P	2.85364	M	3.41486	P	2.81179	P	2.52079	P	7.09109	P	8.76721	P	11.128	P
93974_at	0.207625	A	0.183741	A	0.356072	A	0.863375	A	1.10776	A	0.446186	A	1.29565	A	1.10257	A	1.14428	A	1.61045	P	1.29575	P	0.859608	P	2.06512	P	3.12992	P	4.25656	P
93975_at	0.228253	M	0.238614	P	0.176345	M	0.833508	A	0.845095	A	0.506787	M	1.04207	P	1.16982	P	1.01434	P	1.54576	P	1.24648	P	1.08824	P	4.33015	P	5.51211	P	6.01168	P
93976_at	0.258469	P	0.267863	P	0.30621	P	1.04782	P	1.12219	P	0.707835	P	1.32108	P	1.50372	P	1.67747	P	1.62729	P	1.22503	P	1.09167	P	4.62035	P	4.28866	P	4.74347	P
93978_at	0.0353247	A	0.0215872	A	0.0159553	A	0.194952	A	0.188249	A	0.0879906	A	0.081234	A	0.0494977	A	0.187967	A	0.2034	P	0.225239	A	0.0984692	A	0.534126	P	0.7276	P	0.624244	A
93980_at	0.0456768	A	0.0377331	A	0.0484793	A	0.214211	A	0.141104	A	0.169233	A	0.21352	P	0.188622	A	0.195703	A	0.228907	P	0.210012	A	0.126685	P	0.49736	P	0.479039	A	0.815089	P
93981_at	1.00139	P	0.830272	P	1.03645	P	2.53724	P	2.62422	P	1.78376	P	6.62651	P	5.56273	P	3.29462	P	7.37485	P	6.49103	P	6.65873	P	9.48002	P	13.9865	P	8.79738	P
93982_at	0.323676	P	0.227155	P	0.303682	P	0.959602	P	1.45473	P	0.57974	P	1.1962	P	1.81158	P	1.30176	P	1.2683	P	1.14019	P	1.05832	P	2.99303	P	3.78535	P	3.48825	P
93983_at	0.200955	A	0.162133	A	0.219151	A	0.359409	A	0.384412	A	0.296351	A	0.861702	A	1.12334	A	1.12747	A	1.10504	A	0.777477	A	0.614504	A	2.43415	A	2.55812	A	2.74371	A
93984_at	0.833244	P	0.813031	P	0.994689	P	2.1626	P	2.33185	P	2.11654	P	3.60508	P	3.50929	P	4.10869	P	5.66419	P	4.76701	P	5.08328	P	12.5778	P	12.7093	P	12.455	P
93985_at	0.0683045	A	0.0153733	A	0.0294793	A	0.0996946	A	0.149326	A	0.0530408	A	0.063297	A	0.172836	A	0.104152	A	0.340065	A	0.225239	A	0.252156	A	1.1495	A	0.871011	A	1.16691	P
93986_at	0.0980337	P	0.101328	P	0.142596	P	0.547678	P	0.552095	P	0.293754	P	0.882396	P	1.08085	P	1.00696	P	1.21096	P	1.05081	P	0.951872	P	2.84563	P	3.04732	P	2.58204	P
93987_f_at	3.0461	P	2.3913	P	3.25703	P	6.14687	P	6.72294	P	5.20161	P	9.35159	P	12.5809	P	13.1324	P	13.4535	P	10.7899	P	11.1219	P	21.6866	P	23.0427	P	23.7529	P
93988_at	0.302567	P	0.245979	P	0.255892	P	0.936879	P	0.878227	P	0.640382	P	1.43292	P	1.63444	P	1.53092	P	2.11715	P	1.70521	P	2.05634	P	5.38711	P	5.31724	P	5.62767	P
93990_at	1.05341	P	0.866427	P	1.08377	P	2.57615	P	3.055	P	1.82253	P	2.99711	P	3.81094	P	3.76105	P	3.48559	P	2.53732	P	2.49684	P	5.8596	P	5.62795	P	6.02955	P
93991_at	1.27626	P	1.0023	P	1.1572	P	3.0522	P	3.19963	P	1.98865	P	4.20777	P	4.27049	P	4.46978	P	5.34313	P	4.74171	P	4.49937	P	12.5831	P	13.7151	P	14.9105	P
93992_at	0.177589	A	0.154971	A	0.186456	A	0.672486	A	0.327577	A	0.349838	A	0.790323	A	1.45529	A	1.38379	A	1.5084	A	1.14739	A	1.30393	A	3.45654	A	4.01694	A	3.48055	A
93993_at	0.143956	A	0.137022	M	0.116769	A	0.67648	A	0.817166	M	0.316411	A	0.972828	P	1.09302	P	0.963287	P	1.28403	P	1.14674	P	0.971988	P	3.9081	P	4.94829	P	5.11059	P
93994_at	0.140827	P	0.0916242	P	0.130846	P	0.427868	P	0.472794	P	0.238117	P	0.863478	P	1.06429	P	0.903778	P	1.49075	P	1.18268	P	0.960213	P	2.35262	P	2.6727	P	2.98873	P
93996_at	0.291093	A	0.186056	A	0.295789	P	1.1707	P	1.46962	P	0.607364	M	1.31205	P	1.07476	A	0.624866	A	0.715591	A	0.820762	M	0.496974	A	2.005	M	2.54079	A	2.55998	M
93997_at	0.19616	P	0.149828	P	0.160178	P	0.655467	P	0.728178	P	0.350479	P	0.629995	P	1.09042	P	0.744255	P	1.00414	P	0.865183	P	0.753061	P	3.68679	P	3.57696	P	3.80379	P
93999_at	0.947478	P	0.936455	P	0.954044	P	2.31985	P	2.73915	P	1.6399	P	3.50291	P	4.32971	P	4.24361	P	4.69628	P	3.9018	P	3.86441	P	6.49977	P	7.47432	P	8.20771	P
94000_at	0.0630905	A	0.0328037	A	0.0372344	A	0.233203	A	0.327577	A	0.0699623	A	0.330036	P	0.506457	M	0.412031	P	0.311389	M	0.384867	P	0.252156	P	1.29055	P	1.71018	P	1.76065	P
94001_at	0.214309	P	0.254836	P	0.343963	P	1.02167	P	1.16841	P	0.713281	P	1.6036	P	1.49553	P	1.30609	P	1.39586	P	1.23283	P	1.40388	P	3.296	P	4.11221	P	5.40534	P
94002_at	0.362276	P	0.352583	P	0.332197	P	1.26629	P	1.28036	P	0.754324	P	1.39033	P	1.51108	P	1.53518	P	1.64903	P	1.41628	P	1.25982	P	3.913	P	3.80757	P	3.64744	P
94003_at	0.450055	P	0.325476	P	0.447304	P	1.53535	P	1.60076	P	0.924527	P	2.12916	P	2.18194	P	3.47976	P	2.34498	P	1.97229	P	1.95068	P	7.45826	P	8.14582	P	8.283	P
94004_at	0.267687	P	0.208142	P	0.275012	P	0.846053	P	0.807468	P	0.570509	P	1.2002	P	2.11762	P	1.90595	P	1.95313	P	1.59632	P	1.67272	P	5.12643	P	4.82436	P	4.92383	P
94005_at	0.0965064	P	0.0589128	P	0.0921625	P	0.256608	P	0.279353	P	0.123923	P	0.529136	P	0.699645	P	0.624095	P	0.966185	P	0.657258	P	0.502386	P	1.3298	P	1.39354	P	1.32626	P
94006_at	0.00989985	A	0.0126878	A	0.0237406	A	0.0217456	A	0.0275676	A	0.0183664	A	0.0827716	A	0.0448191	A	0.154086	M	0.14564	M	0.0850575	A	0.147458	P	0.317816	A	0.268497	A	0.288405	A
94007_at	1.73678	P	1.62594	P	1.74658	P	4.9794	P	5.71378	P	3.26265	P	7.13882	P	8.17565	P	9.35696	P	9.65367	P	8.5223	P	7.32446	P	16.7845	P	20.3059	P	21.1123	P
94008_at	0.144478	A	0.0795221	P	0.103089	P	0.625262	P	0.691943	M	0.323505	P	0.446511	P	0.542305	P	0.504915	P	0.576732	P	0.420143	P	0.433983	P	1.66002	P	1.67996	P	1.40495	P
94009_at	0.10288	M	0.0825369	A	0.0848229	M	0.394415	A	0.376025	A	0.228197	A	0.400382	A	0.529412	A	0.412031	P	0.510947	P	0.367482	M	0.39558	P	1.37665	A	1.48823	A	1.31089	A
94010_g_at	0.0114486	A	0.0263927	A	0.03863	A	0.278537	A	0.387998	A	0.149461	A	0.24983	A	0.0873999	A	0.304835	A	0.18181	A	0.287509	A	0.20823	A	0.787742	A	0.501429	A	1.04545	A
94011_at	0.401697	P	0.423073	P	0.412465	P	1.41963	P	1.66528	P	0.54954	P	1.69064	P	2.06297	P	1.77241	P	1.84295	P	1.85361	P	1.42445	P	4.86821	P	5.66834	P	5.87928	P
94012_at	0.0422881	A	0.0294585	A	0.0229271	A	0.302465	A	0.231216	A	0.0714171	A	0.201036	A	0.226497	A	0.308953	A	0.278472	P	0.266654	M	0.16476	A	0.716598	M	0.527691	A	0.490881	A
94014_at	0.317361	P	0.305094	P	0.280041	P	0.952037	P	1.252	P	0.741065	P	1.84207	P	2.25273	P	2.25441	P	2.18302	P	2.28594	P	2.02308	P	7.46119	P	6.50816	P	7.9176	P
94015_at	0.145522	A	0.139861	P	0.144409	A	0.622229	A	0.649886	A	0.282048	A	0.510349	P	0.93626	P	0.55505	P	0.718585	P	0.5525	P	0.504845	P	1.63169	P	2.12857	P	1.9743	P
94016_at	0.184208	A	0.107179	A	0.134154	A	0.862414	A	0.909064	A	0.395076	A	0.447784	A	0.849685	A	0.370958	A	0.443705	A	0.428024	A	0.322669	A	0.90608	A	1.1886	A	1.37878	A
94017_s_at	1.92997	P	1.4264	P	1.92032	P	3.18423	P	3.95507	P	2.54535	P	3.36327	P	5.06719	P	4.30317	P	5.08851	P	3.71582	P	4.12927	P	7.73527	P	9.16777	P	12.573	P
94018_at	0.403368	P	0.278849	P	0.399606	P	1.10444	P	0.971359	P	0.68723	P	1.8034	P	1.80367	P	1.7155	P	2.29724	P	1.82163	P	1.5846	P	6.9744	P	7.06855	P	8.99555	P
94019_at	0.167031	P	0.154971	P	0.17176	P	0.633339	P	0.817166	P	0.354958	P	0.962307	P	1.06429	P	0.97811	P	1.26186	P	1.05015	P	0.818862	P	3.09344	P	3.48558	P	4.60667	P
94020_at	0.111588	A	0.115576	A	0.0757745	M	0.471497	A	0.590579	A	0.165838	A	0.760372	P	0.812213	P	1.44752	P	1.06448	P	0.780189	P	1.06764	P	1.66944	P	2.13181	P	1.93684	P
94021_at	0.341288	P	0.276174	P	0.336964	P	1.4984	M	1.55853	P	0.499322	A	1.33011	P	1.6175	P	1.58274	P	1.72457	P	1.25038	P	1.13188	P	3.67855	P	3.60983	P	3.31063	P
94022_at	0.715374	P	0.613794	P	0.768473	P	1.97995	P	2.43015	P	1.32198	P	2.87725	P	3.2219	P	4.11648	P	4.21303	P	2.09776	P	3.44771	P	4.33977	P	3.69031	P	4.67883	P
94024_at	0.222079	A	0.188953	A	0.158961	A	0.901676	A	1.1366	A	0.512379	A	0.992665	M	1.56486	P	1.15668	P	1.17646	P	1.20485	P	0.954325	P	2.24733	P	3.35309	P	2.71188	P
94025_at	0.415358	M	0.360742	A	0.34078	M	1.37775	A	1.34686	A	0.945839	A	1.76463	P	2.27775	P	1.69931	P	2.37155	P	2.25704	P	2.20109	P	8.11308	P	8.94126	P	10.9141	P
94026_at	0.126801	A	0.0406069	A	0.138673	A	0.446039	A	0.665424	A	0.107135	A	0.540996	A	0.791052	A	0.328647	A	0.363026	A	0.521644	A	0.380313	A	1.04229	A	0.442044	A	0.836154	A
94027_at	2.01561	P	1.6266	P	1.70943	P	4.25352	P	5.26643	P	2.59832	P	3.15798	P	3.92829	P	1.34859	P	2.18645	P	1.54608	P	0.293091	A	1.83945	P	2.43956	M	2.04688	P
94028_f_at	0.172305	P	0.120633	P	0.153191	P	0.706325	P	0.643211	P	0.482495	P	0.45033	P	0.854234	P	0.257518	A	0.416432	P	0.349293	A	0.107878	A	0.123213	A	0.154684	A	0.450455	A
94030_at	0.128096	P	0.0683533	A	0.125144	A	0.414969	A	0.326353	A	0.248005	A	0.560905	P	0.851505	P	0.416036	P	0.903892	P	0.63312	P	0.572716	P	1.86351	P	2.03588	P	2.30131	P
94031_at	0.360063	P	0.265194	P	0.393506	P	1.14868	P	1.26214	P	0.641602	P	1.769	P	1.89815	P	2.2345	P	2.08003	P	1.63565	P	1.59439	P	3.62409	P	5.40149	P	6.95777	P
94032_at	0.862153	P	0.701888	P	0.718147	P	2.2679	P	2.93104	P	1.46136	P	2.99763	P	3.20627	P	3.19239	P	3.52718	P	3.1621	P	2.7944	P	7.92962	P	8.99052	P	8.64113	P
94034_at	0.0717948	A	0.028946	A	0.047913	A	0.217792	A	0.255443	A	0.143971	A	0.344491	P	0.56694	P	0.537083	P	0.687854	P	0.498394	P	0.470404	P	1.94825	P	2.82378	P	3.40346	P
94035_at	0.00771438	A	0.0215872	A	0.00788881	A	0.0532663	A	0.0827622	A	0.0271295	A	0.0672398	A	0.300117	A	0.0370645	A	0.119122	A	0.0406474	A	0.0329715	A	0.129045	A	0.509532	A	0.135949	A
94036_at	0.196427	A	0.217196	A	0.233744	A	0.782051	A	0.78694	A	0.417221	A	1.18992	P	1.67223	M	1.18655	P	1.1779	P	1.27827	P	0.842427	P	2.51874	P	3.40739	P	2.99659	P
94037_at	0.111588	A	0.130507	P	0.114681	A	0.471497	A	0.709544	A	0.297648	A	0.557179	A	0.488356	A	0.254169	A	0.443705	A	0.421577	A	0.352235	A	0.974586	A	0.915516	A	1.00226	A
94038_at	0.389454	P	0.304495	P	0.427606	P	1.06644	P	1.24388	P	0.853793	P	2.36813	P	2.23906	P	2.85834	P	3.70761	P	2.75384	P	2.56477	P	4.62986	P	5.11136	P	5.52298	P
94039_at	0.0343707	A	0.0292022	A	0.00637293	A	0.246119	A	0.176301	A	0.124619	A	0.0625052	A	0.294583	A	0.101423	A	0.113938	A	0.0883691	A	0.0855884	A	0.352421	A	0.456486	A	0.375861	A
94040_at	0.648844	P	0.674433	P	0.697876	P	1.53535	P	1.96678	P	1.25736	P	3.24548	P	3.36194	P	2.68188	P	4.61624	P	3.35253	P	2.85497	P	10.5611	P	14.1026	P	15.0967	P
94041_at	0.308863	P	0.23832	P	0.285704	P	0.934981	P	0.982911	P	0.521069	P	1.1131	P	1.57542	P	1.45681	P	1.67634	P	1.35582	P	1.19512	P	2.93662	P	3.91837	P	4.22659	P
94042_f_at	2.94044	P	2.62463	P	2.71181	P	5.06037	P	6.3597	P	3.7883	P	8.58301	P	9.21512	P	10.8803	P	13.1196	P	11.041	P	10.1041	P	28.9138	P	36.015	P	43.0169	P
94043_at	0.262262	P	0.23097	P	0.292635	P	0.907399	P	0.834368	P	0.508651	P	0.927734	P	1.37084	P	1.21127	P	1.43062	P	1.12315	P	0.89642	P	5.86722	P	6.243	P	6.10984	P
94044_at	0.056427	P	0.0586445	P	0.0783951	P	0.312628	P	0.279353	P	0.218241	P	0.482654	P	0.489365	P	0.435217	P	0.428137	P	0.332483	P	0.195391	P	0.980773	P	1.16729	P	1.13783	P
94045_at	0.0034739	A	0.0022219	A	0.00712846	A	0.0380363	A	0.0187075	A	0.0223834	A	0.0190831	A	0.0368073	A	0.0206955	A	0.0091218	A	0.0138749	A	0.00653788	A	0.0411939	A	0.0502339	A	0.0293137	A
94046_at	0.24738	A	0.147261	A	0.254328	A	0.842196	A	0.943978	A	0.4987	A	0.852224	M	0.989612	P	0.580738	A	1.16134	P	0.886646	P	0.763374	M	3.45987	P	4.37719	P	3.88164	P
94047_at	0.392791	P	0.50702	P	0.482955	P	1.45688	P	1.69351	P	0.878809	P	2.67815	P	2.63186	P	3.42299	P	4.03315	P	3.60984	P	3.62241	P	11.1581	P	12.4522	P	11.2528	P
94048_at	0.0655701	A	0.057304	M	0.0874609	M	0.357204	M	0.404674	A	0.202906	A	0.438861	P	0.472161	P	0.48521	P	0.556909	P	0.510384	P	0.357654	P	2.07057	P	2.26725	P	2.65206	P
94049_at	0.027742	A	0.0053509	A	0.0188865	A	0.0576955	A	0.0662129	A	0.019175	A	0.0172653	A	0.033513	A	0.0350618	A	0.0252494	A	0.0316803	A	0.0130386	A	0.0932765	A	0.147353	A	0.0770992	A
94051_at	0.0143595	A	0.0122033	A	0.013056	A	0.096995	A	0.0205196	A	0.127397	A	0.0226635	A	0.187417	A	0.0839668	A	0.0680897	A	0.094959	A	0.0369507	A	0.233464	A	0.171587	A	0.228074	A
94052_at	0.632493	P	0.526529	P	0.526269	P	2.10423	P	2.41628	P	1.28509	P	2.06158	P	2.59125	P	2.72508	P	2.27539	P	2.23488	P	2.04264	P	5.7207	P	6.10289	P	5.49405	P
94053_at	0.24468	A	0.202896	A	0.158657	A	1.03942	A	1.03727	A	0.374104	A	0.38876	A	0.676927	A	0.224687	A	0.237903	A	0.479298	A	0.186006	A	0.804823	A	1.2733	A	1.26683	A
94054_at	0.768361	P	0.783713	P	0.787187	P	1.99175	P	2.76188	P	1.36799	P	2.39774	P	3.82401	P	2.2132	P	3.38839	P	2.82325	P	3.11477	P	9.45614	P	10.6612	P	11.2035	P
94055_at	0.0381964	A	0.0122033	A	0.0607441	A	0.471497	M	0.409421	A	0.0894193	A	0.640406	P	0.734403	P	0.668712	P	0.84643	P	0.788319	P	0.645468	P	2.17368	P	2.22869	P	2.97498	P
94056_at	0.226641	P	0.220707	P	0.422448	P	1.12199	P	1.57917	P	0.60859	P	1.45696	P	1.47338	P	1.26274	P	1.88182	P	1.30804	P	1.6786	P	2.15024	P	2.10911	P	2.91986	P
94057_g_at	0.0823286	A	0.0599869	A	0.119756	P	0.106395	A	0.486711	A	0.123923	A	0.593094	P	0.731596	P	0.781382	P	1.09346	P	0.821437	P	0.853227	P	1.41548	P	1.90467	P	1.49815	P
94058_r_at	0.0454342	A	0.0122033	A	0.0188865	A	0.165482	A	0.222202	A	0.0808184	A	0.0569304	A	0.11183	A	0.175008	A	0.109604	A	0.178469	A	0.0741872	A	0.396091	A	0.360133	A	0.291104	A
94059_at	0.239017	P	0.253063	P	0.317604	P	0.967158	P	1.24388	P	0.530366	P	1.25711	P	1.51108	P	1.30753	P	1.16926	P	1.2055	P	1.05293	P	3.12227	P	2.91969	P	3.23689	P
94060_at	0.388065	P	0.324875	P	0.368525	P	1.19813	P	1.26315	P	0.643432	P	1.58701	P	2.08686	P	1.81585	P	1.90677	P	1.54417	P	1.50478	P	4.96237	P	5.56659	P	6.19176	P
94061_at	0.366982	P	0.317373	P	0.57275	P	0.942568	P	1.11601	M	0.69087	M	1.82629	P	3.24106	P	2.15677	P	3.00802	P	2.49467	P	2.61266	P	13.6875	P	19.1475	P	19.3431	P
94062_at	0.242522	P	0.194464	P	0.220701	P	1.26177	P	0.926014	P	0.41659	P	1.41108	P	1.89893	P	1.79414	P	2.75458	P	2.00155	P	2.60044	P	5.97367	P	6.72966	P	6.97704	P
94063_at	0.0406001	A	0.0847341	A	0.134756	A	0.27739	A	0.389192	A	0.126703	A	0.856965	A	1.02313	A	0.974406	A	1.28117	M	1.26725	P	1.16914	M	5.25704	P	5.78508	P	7.43372	P
94064_at	0.073544	A	0.0243616	A	0.0400287	A	0.294523	A	0.531571	A	0.248663	A	0.339899	A	0.56694	A	0.294107	A	0.340065	P	0.474336	A	0.334004	A	1.06265	A	1.12626	A	1.62265	M
94065_at	0.00814865	A	0.0039887	A	0.0043859	A	0.036465	A	0.0393481	A	0.0183664	A	0.0296484	A	0.0556113	A	0.0131796	A	0.138836	A	0.0750496	A	0.0697239	A	0.0481458	A	0.0967919	A	0.0803219	A
94066_at	0.419825	P	0.352583	P	0.474189	P	1.48693	P	1.53588	P	0.775379	P	1.65985	P	1.83763	P	1.39455	P	1.92823	P	1.79086	P	1.50821	P	4.99526	P	4.85575	P	6.10449	P
94067_at	0.115959	A	0.139577	A	0.142294	A	0.652456	A	0.65322	A	0.305423	A	0.774165	A	0.94162	A	0.55739	A	1.10432	A	0.822786	A	1.03086	M	1.86351	A	2.2913	A	1.79017	A
94068_at	3.1044	P	3.63309	P	4.66353	P	7.37252	P	8.89246	P	6.48821	P	18.7911	P	17.608	P	27.0887	P	23.8091	P	19.3862	P	23.4101	P	34.3237	P	32.5929	P	30.6896	P
94069_r_at	0.00126727	A	0.00136956	A	0.0043859	A	0.133875	A	0.0393481	A	0.0142774	A	0.00876078	A	0.145478	A	0.140879	A	0.0452119	A	0.0825661	A	0.0364534	A	0.0839904	A	0.0414104	A	0.250238	A
94070_at	0.00326823	A	0.00136956	A	0.00151679	A	0.00707056	A	0.0292882	A	0.00837976	A	0.0154259	A	0.0400475	A	0.0131796	A	0.00590084	A	0.00786723	A	0.00503456	A	0.0713278	A	0.102007	A	0.0606869	A
94071_at	0.225567	A	0.2096	A	0.215744	A	0.729072	A	0.73146	A	0.446814	A	0.995578	P	1.24485	P	1.17053	P	1.24396	P	1.03761	P	0.987688	P	3.17979	P	3.76607	P	3.79999	P
94072_g_at	0.418708	M	0.363464	M	0.342053	M	1.48164	M	1.61154	M	0.806577	A	1.31318	P	1.55511	P	1.29455	P	1.48792	P	1.14543	P	0.880714	P	2.72817	P	3.19545	P	3.29124	P
94073_at	0.199089	P	0.167015	P	0.327751	P	0.899767	M	0.72599	A	0.452462	P	1.07043	P	1.19122	P	1.01065	P	1.77269	P	1.41628	P	1.40976	P	3.77065	P	3.8416	P	5.24005	P
94074_at	0.0303353	A	0.0765148	A	0.0215751	A	0.132588	A	0.16693	A	0.100079	A	0.260673	A	0.238085	A	0.137339	A	0.175964	A	0.155851	A	0.119757	A	0.59074	A	0.737162	A	1.08839	A
94075_at	0.00451316	A	0.00179236	A	0.00414086	A	0.034883	A	0.0258319	A	0.0223834	A	0.0406337	A	0.0571198	A	0.0164388	A	0.015322	A	0.042418	A	0.0140373	A	0.0615776	A	0.0644388	A	0.0738582	A
94076_i_at	0.101348	P	0.110253	P	0.145921	P	0.501975	P	0.533857	P	0.391904	P	0.832044	P	1.0363	P	0.710008	P	0.909769	P	0.910066	P	0.984254	P	2.96399	P	3.76311	P	3.18241	P
94077_f_at	0.425692	P	0.419407	P	0.453126	P	1.03756	P	1.29955	P	0.7483	P	1.75861	P	2.52528	P	2.23313	P	2.48165	P	1.70206	P	2.30621	P	8.84298	P	12.5827	P	12.686	P
94078_at	0.714507	P	0.477079	P	0.517784	P	1.78689	P	1.7788	P	0.988939	P	1.91103	P	2.35703	P	2.40767	P	3.02806	P	2.08475	P	2.46996	P	7.65235	P	8.43189	P	8.70401	P
94079_at	0.0362804	A	0.0759688	M	0.080437	A	0.253119	A	0.320226	A	0.105727	A	0.317495	P	0.645456	P	0.387918	P	0.316182	P	0.344185	P	0.314783	P	0.429497	A	0.737162	A	0.365421	A
94080_at	0.0798123	P	0.0495713	P	0.100424	P	0.3715	P	0.405861	A	0.263106	P	0.53226	P	0.791974	P	0.63412	P	0.693858	P	0.5434	P	0.543703	P	1.67321	P	2.06197	P	2.20534	P
94081_at	0.336053	P	0.280634	P	0.3376	P	1.19904	P	1.34988	P	0.712071	P	2.03577	P	1.48077	P	1.50317	P	1.69802	P	1.51357	P	1.45041	P	5.02811	P	4.65979	P	5.75186	P
94084_at	0.177325	M	0.136171	M	0.151372	A	0.636363	M	0.730366	A	0.340865	A	0.785539	P	1.10257	P	1.17053	P	1.34823	P	1.03827	P	1.08579	P	2.74722	P	2.95206	P	3.55166	P
94085_at	0.141087	M	0.137306	A	0.188913	P	0.324981	A	0.591705	A	0.275528	A	0.537877	M	0.70436	A	0.567518	M	0.644948	P	0.5525	A	0.437429	P	1.03821	A	1.33972	A	1.32187	M
94206_at	1.81452	P	1.7223	P	1.86183	P	4.22731	P	5.23072	P	2.68443	P	5.52022	P	7.33877	P	7.67006	P	9.12603	P	6.13692	P	6.63196	P	16.5432	P	19.1475	P	20.2227	P
94207_at	0.0170804	A	0.0200835	A	0.0159553	A	0.142832	A	0.114596	A	0.0699623	A	0.115161	A	0.385299	A	0.082111	A	0.183478	A	0.0433008	A	0.128169	A	0.804823	A	1.17973	A	1.57773	A
94208_at	0.202021	A	0.187794	A	0.203073	A	1.09241	A	0.915425	A	0.629391	A	1.09928	P	1.56974	P	1.24392	P	1.28474	P	1.03827	P	1.01025	P	4.00903	P	5.85024	P	6.59393	P
94209_g_at	0.0929487	M	0.0721544	A	0.077521	P	0.394415	A	0.480919	A	0.210251	A	0.684904	P	1.02225	P	0.6449	P	0.871515	P	0.706662	P	0.73587	P	4.06906	P	4.6239	P	4.79325	P
94210_at	0.345148	M	0.509494	P	0.450538	P	1.37329	A	1.45473	P	0.96357	M	1.8888	P	2.50446	P	1.52736	P	3.46907	P	2.40551	P	2.08422	P	7.49188	P	10.0998	P	12.8199	P
94211_at	0.136661	A	0.107459	A	0.0231981	A	0.486248	A	0.462318	A	0.363903	A	0.288905	A	0.754924	A	0.454321	A	0.328141	A	0.392811	A	0.232911	A	0.920683	A	1.40046	M	1.02502	A
94212_at	0.0456768	A	0.0163579	A	0.0673677	A	0.194952	A	0.128643	A	0.0611803	A	0.163745	A	0.144212	A	0.139995	A	0.0894813	A	0.094959	A	0.0647633	A	0.369507	A	0.279635	A	0.288405	A
94214_at	0.0396375	A	0.0153733	A	0.0300295	A	0.0606187	A	0.172294	A	0.0223834	A	0.1673	A	0.126268	A	0.119504	A	0.185977	A	0.094959	A	0.122232	P	0.464808	A	0.466758	P	0.360186	A
94215_at	0.039878	A	0.0390376	A	0.026191	A	0.223739	A	0.124452	A	0.139154	A	0.1673	A	0.140404	A	0.162834	A	0.159173	A	0.169922	A	0.0563267	A	0.522684	A	0.410844	A	0.368035	A
94216_at	0.570207	P	0.455241	P	0.590486	P	1.63756	P	1.87983	P	0.863925	P	2.36918	P	3.461	P	3.06051	P	3.92662	P	2.97182	P	2.83885	P	8.88985	P	10.8288	P	11.5018	P
94217_f_at	0.0606171	A	0.0530285	A	0.0513166	A	0.424649	A	0.572514	A	0.0822568	A	0.474438	M	0.790129	M	0.410427	P	0.535499	P	0.440893	P	0.299501	P	0.91443	A	1.24869	P	1.54983	P
94218_at	0.12034	A	0.110533	A	0.100128	A	0.381347	A	0.161542	A	0.20825	A	0.384877	A	1.03367	P	0.868651	M	1.06665	P	0.693656	P	0.640062	M	1.86536	A	2.17387	M	2.31148	A
94219_at	0.354258	P	0.329683	P	0.361816	P	1.32939	P	1.45969	P	0.672049	P	1.65269	P	2.06297	P	1.25478	P	2.00079	P	1.98101	P	1.88512	P	7.36017	P	9.24523	P	11.1034	P
94220_at	0.195628	A	0.122885	A	0.118561	A	0.731044	A	0.869693	A	0.367731	A	0.494005	A	0.640663	A	0.443982	A	0.393726	A	0.37256	A	0.240807	A	0.77489	A	1.0814	A	0.840825	A
94222_at	0.339634	A	0.195916	A	0.372682	P	1.74652	M	2.00863	M	0.288556	A	0.714592	A	1.56324	P	1.54229	P	1.16422	P	1.24973	P	1.08333	P	1.98672	M	2.43798	M	2.38457	A
94223_at	0.105948	P	0.0902433	P	0.141992	P	0.4894	P	0.611932	P	0.285304	P	0.52726	P	0.668372	P	0.649515	P	0.612431	P	0.485671	P	0.442351	P	1.2154	P	1.53438	P	1.6077	P
94224_s_at	0.144478	A	0.0778808	A	0.0711289	A	0.167967	A	0.495959	A	0.214249	A	0.515993	P	0.564977	P	0.693975	P	0.720829	P	0.557393	P	0.474833	P	4.65046	P	5.81005	P	4.55661	P
94225_at	0.136661	P	0.142135	P	0.129644	P	0.595846	P	0.648774	P	0.293754	P	0.672746	P	0.967449	P	0.735137	P	0.787172	P	0.715548	P	0.529932	P	1.92253	P	2.01629	P	2.22376	P
94226_at	0.0871228	A	0.0230977	A	0.0361201	A	0.186433	A	0.281853	A	0.0356682	A	0.53226	A	0.564977	A	0.609416	A	0.746228	A	0.628974	A	0.613521	A	2.35439	A	2.39189	A	1.84693	A
94227_at	0.0461623	A	0.0361716	A	0.0394689	A	0.25893	A	0.299268	A	0.139843	A	0.218352	A	0.291254	A	0.213648	A	0.197606	A	0.190834	A	0.142513	A	0.485777	A	0.537738	A	0.59742	A
94228_at	0.214576	P	0.113053	P	0.148948	P	0.811241	P	0.868626	A	0.406477	P	0.765173	P	0.909372	P	0.856663	P	1.31259	P	0.909398	P	0.557965	P	2.21325	P	2.09612	P	2.70391	P
94229_at	0.516837	P	0.444501	P	0.468026	P	1.50016	A	1.83182	P	0.880594	A	1.72795	P	2.60012	P	2.55597	P	2.47961	P	2.19234	P	1.74125	P	4.67263	P	6.6564	P	6.14191	P
94231_at	0.131206	A	0.140146	A	0.121251	A	0.598899	A	0.72599	A	0.102906	A	0.475703	A	0.557111	A	0.245779	A	0.351164	A	0.44874	A	0.221559	A	0.362201	A	1.35712	A	1.69927	A
94232_at	0.493383	P	0.490028	P	0.448597	P	1.30961	P	1.4199	P	0.736239	P	1.87523	P	2.53197	P	1.68945	P	2.14119	P	1.63945	P	1.56354	P	3.27248	P	3.6665	P	5.89182	P
94233_at	0.14213	P	0.0844592	P	0.13265	P	0.255446	A	0.506333	A	0.291156	A	0.490224	P	0.646413	P	0.702378	P	0.781971	P	0.601269	P	0.644486	P	1.66379	P	1.92773	P	1.72046	P
94235_at	0.072794	A	0.0124454	A	0.0391892	A	0.439639	A	0.327577	A	0.115553	A	0.398448	A	0.440482	A	0.653358	A	0.548506	P	0.537092	P	0.406905	A	1.36106	A	1.83855	A	1.31748	A
94236_at	0.578754	P	0.62884	P	0.663065	P	1.72067	P	2.21892	P	0.857966	P	2.86897	P	3.26375	P	3.65744	P	3.97894	P	2.81119	P	3.25148	P	8.40202	P	9.52968	P	9.29759	P
94237_at	0.22342	P	0.181139	P	0.23779	P	0.626273	A	0.721609	A	0.431093	M	1.02815	P	1.47749	P	1.19456	P	1.54788	P	1.17615	P	1.075	P	4.44853	P	5.55123	P	6.71199	P
94238_at	0.16282	P	0.113053	P	0.144409	P	0.414969	P	0.515531	P	0.374741	P	1.12058	P	0.779044	P	1.12601	P	1.88251	P	1.3455	P	0.88415	P	7.43193	P	6.27179	P	7.66062	P
94239_at	0.136921	P	0.0891397	P	0.146829	P	0.469384	M	0.57025	P	0.274222	M	0.585065	P	0.684515	P	0.502555	P	0.555382	P	0.439464	P	0.255116	P	1.07484	P	1.51219	P	1.4679	P
94240_i_at	0.216183	A	0.204644	A	0.163525	A	0.905492	A	0.920722	A	0.481247	A	0.882986	A	1.46023	A	1.11284	A	0.204226	A	1.10215	A	0.0860839	A	0.540972	A	0.71418	A	2.73973	A
94241_at	0.0670607	A	0.0754231	P	0.0743209	P	0.368209	A	0.310388	A	0.206915	P	0.351693	P	0.496416	P	0.348233	P	0.38823	P	0.381974	P	0.207736	P	1.05452	P	1.13877	P	1.14679	P
94242_at	0.232017	P	0.210184	P	0.251203	P	0.975647	P	0.921781	P	0.417853	P	1.09121	P	1.43302	P	1.22507	P	1.69872	P	1.62677	P	1.21571	P	2.96228	P	4.08	P	4.11957	P
94243_at	0.142391	A	0.107179	A	0.142899	A	0.529056	A	0.58607	A	0.319637	A	0.565871	A	0.805784	A	0.684033	A	0.800535	A	0.71828	A	0.504353	A	1.87645	A	1.97045	M	1.76276	A
94244_at	0.757049	P	0.591896	P	0.705183	P	2.16177	P	2.41998	P	1.40929	P	2.48001	P	2.60234	P	2.45061	P	2.58866	P	2.02207	P	1.95068	P	4.17576	P	4.29593	P	4.3799	P
94245_at	0.100072	P	0.113893	P	0.0757745	P	0.301333	A	0.45064	A	0.226871	P	0.355615	P	0.578694	P	0.435217	P	0.392941	P	0.343455	P	0.37194	P	1.29448	P	1.89973	P	1.69927	P
94246_at	0.29628	P	0.228622	P	0.210485	P	0.88543	P	0.93236	P	0.5951	P	0.884757	P	1.25755	P	0.984774	P	0.889923	P	0.954748	P	0.860099	P	3.1612	P	3.14823	P	3.85698	P
94247_at	0.402253	P	0.48016	P	0.509308	P	1.5774	P	1.69449	P	0.981275	P	2.16287	P	2.06914	P	1.83055	P	2.87079	P	2.45501	P	1.89148	P	6.01009	P	7.39959	P	7.90211	P
94248_at	0.450616	M	0.414827	P	0.32553	P	1.38935	M	1.59291	M	0.709045	P	1.82302	P	2.16283	P	1.46823	P	2.27812	P	1.62424	P	1.30344	P	4.30449	P	5.07456	P	4.98802	P
94249_at	0.27883	P	0.218073	P	0.316653	P	1.08963	P	1.17456	P	0.600008	P	1.1246	P	1.52905	P	1.25551	P	1.12888	P	0.978677	P	0.784491	P	2.55034	P	3.49759	P	3.59959	P
94250_at	0.142391	P	0.122885	P	0.139276	P	0.624251	P	0.7238	P	0.278137	P	0.901857	P	0.906675	P	0.682503	P	1.54295	P	1.19377	P	1.08333	P	2.36861	P	2.60844	P	2.58004	P
94252_at	1.32727	P	1.55424	P	1.79467	P	4.18681	P	4.85823	P	2.55136	P	6.23582	P	5.67604	P	6.89565	P	7.91919	P	6.49103	P	6.78382	P	13.337	P	14.9721	P	14.4945	P
94253_at	0.0899061	P	0.096052	P	0.104274	P	0.472553	P	0.664316	P	0.300241	P	0.656293	P	0.839662	P	0.956609	P	1.02889	P	1.03629	P	0.758463	P	2.46416	P	3.36215	P	3.77906	P
94254_at	1.24392	P	0.636686	P	1.33143	P	3.53304	P	3.99824	P	2.25651	P	4.65642	P	4.40285	P	5.0671	P	5.7601	P	4.56428	P	4.50717	P	12.6875	P	12.9178	P	13.5376	P
94255_g_at	0.748065	P	0.545464	P	0.747451	P	2.09754	P	2.28061	P	1.42361	P	2.9935	P	3.46801	P	3.35224	P	3.68394	P	3.23899	P	3.11477	P	8.57087	P	8.19842	P	8.39919	P
94256_at	1.41156	P	1.02917	P	1.18185	P	2.94387	P	3.6344	P	1.83655	P	5.73458	P	5.02212	P	5.54437	P	6.73833	P	5.78829	P	6.10569	P	13.1752	P	16.3122	P	12.728	P
94257_at	0.0957433	A	0.186635	P	0.234055	A	0.709298	A	0.963998	A	0.445558	A	1.51658	P	1.59406	P	1.56856	P	1.40225	P	1.31257	P	1.28384	P	3.88689	P	5.3074	P	5.51937	P
94258_at	0.761978	M	0.629781	P	0.787856	P	1.9639	M	2.48555	P	1.36225	P	2.16874	P	2.552	P	3.37011	P	2.18165	P	2.20283	P	1.96682	P	7.24275	P	6.82984	P	7.85562	P
94259_at	0.438283	P	0.339614	P	0.434704	P	1.04502	P	1.24185	P	0.919193	P	1.3701	P	1.65697	P	1.23159	P	1.51969	P	1.24713	P	1.15541	P	3.26744	P	3.60685	P	4.14401	P
94260_at	0.266059	A	0.302701	M	0.3376	A	1.04036	A	1.45572	A	0.522929	A	1.43572	P	1.54209	P	0.987735	P	1.70361	P	1.30934	P	0.955307	P	4.62669	P	5.48413	P	5.81472	P
94261_at	0.941891	P	0.969664	P	0.968936	P	3.21789	P	3.86247	P	1.39554	P	3.34749	P	4.50913	P	2.79851	P	4.92228	P	3.95036	P	2.88867	P	7.125	P	8.48552	P	9.08681	P
94262_at	0.027272	A	0.0294585	A	0.0256452	A	0.192524	A	0.254177	A	0.07069	A	0.776561	A	0.269998	A	0.313065	A	0.930315	A	0.518831	A	0.602215	A	2.5205	A	2.15609	A	2.43313	A
94263_f_at	0.240634	P	0.124295	P	0.161699	P	0.778146	P	0.724895	P	0.489356	P	0.917158	P	1.37084	P	1.27287	P	1.6294	P	1.40665	P	1.49988	P	4.21767	P	4.71857	P	5.20363	P
94264_at	0.402253	M	0.375883	P	0.420193	P	1.31231	P	1.17967	A	0.727184	A	1.37179	P	1.72184	P	1.3378	P	1.47379	P	1.34615	P	1.10099	P	3.33626	P	4.13269	P	3.86267	P
94266_at	0.964544	P	0.922292	P	0.883841	P	2.69557	P	3.0747	P	1.67441	P	3.17642	P	3.96248	P	4.15933	P	4.74336	P	4.21504	P	4.20145	P	11.5123	P	13.4002	P	12.5245	P
94267_i_at	0.576474	P	0.498365	P	0.59509	P	1.34196	M	1.527	A	1.02308	M	2.47475	P	3.18423	P	3.43224	P	4.05861	P	3.40473	P	2.99026	P	9.45052	P	13.293	P	13.1497	P
94268_f_at	0.849005	P	0.711688	P	0.784178	P	1.77145	P	1.85969	P	1.37201	P	2.94345	P	3.79304	P	3.67188	P	4.59815	P	3.99186	P	3.48821	P	11.8458	P	15.8932	P	15.0809	P
94269_at	3.07176	P	3.1696	P	3.07173	P	5.81328	P	7.50864	P	3.93369	P	8.82752	P	9.36727	P	12.0256	P	11.7992	P	10.3483	P	10.1449	P	21.6951	P	24.3315	P	23.9691	P
94270_at	0.418987	P	0.517852	P	0.626053	P	1.50985	P	1.60076	P	0.853196	P	3.21123	P	2.50223	P	3.37474	P	5.22298	P	4.26965	P	4.46281	P	7.85285	P	10.082	P	9.25549	P
94271_at	0.0207511	A	0.00179236	A	0.00151679	A	0.0128751	A	0.0131066	A	0.0142774	A	0.0181767	A	0.0249858	A	0.0360644	A	0.0173404	A	0.0128935	A	0.00653788	A	0.0303627	A	0.038406	A	0.197104	A
94272_g_at	0.238748	A	0.265787	A	0.257456	A	1.1652	A	1.32374	A	0.561882	A	0.741737	A	1.24993	A	0.940268	A	0.967646	A	0.396417	A	0.386716	A	0.54325	A	1.2187	A	1.8658	A
94273_at	0.180764	A	0.193013	P	0.215744	P	0.757596	M	0.824699	A	0.441788	M	0.954116	P	1.11037	P	1.17709	P	1.54224	P	1.12971	P	0.967573	P	3.19162	P	3.5949	P	3.90059	P
94274_at	0.103647	M	0.121759	M	0.124844	A	0.548709	P	0.666532	A	0.422901	P	0.662392	P	1.18353	P	0.814584	P	0.616976	P	0.642785	P	0.494022	P	2.3828	P	3.17261	P	3.17851	P
94275_at	0.0838407	A	0.0683533	A	0.0717087	A	0.0749302	A	0.192208	A	0.255892	A	0.72486	M	0.897675	A	0.624866	P	0.875935	P	0.742147	A	0.575666	P	2.10141	P	2.29931	P	1.82383	P
94276_at	0.131206	A	0.144982	A	0.135057	A	0.581564	A	0.844023	A	0.324149	A	0.590007	P	1.1017	P	0.922412	P	1.08043	P	0.956744	P	0.492546	P	3.25398	P	3.69031	P	5.75726	P
94277_at	0.185534	A	0.0833604	A	0.233433	A	0.559009	A	0.680911	A	0.417853	A	0.545981	A	1.05381	A	0.633349	A	1.12239	A	0.936099	A	0.87826	A	2.84391	A	3.59938	A	4.04047	A
94278_at	0.218861	A	0.111093	A	0.252765	A	0.840267	A	0.945033	A	0.259173	A	1.26846	P	1.4355	P	2.59733	P	1.08767	P	0.993937	P	0.787437	P	4.65046	P	5.87793	P	5.49405	P
94279_at	0.236862	M	0.147261	A	0.18155	M	0.792773	A	0.886748	A	0.430463	A	0.653852	A	0.707187	A	0.470976	A	0.542388	P	0.494156	P	0.328583	A	1.24714	M	1.40392	A	1.47871	M
94281_at	0.338807	P	0.251881	P	0.308424	P	1.189	P	1.43981	P	0.736239	P	1.39145	P	1.39661	P	1.5792	P	1.70641	P	1.29511	P	1.22845	P	3.39816	P	3.7037	P	3.68566	P
94282_at	0.261991	A	0.236555	P	0.255266	P	0.94541	A	1.03623	A	0.583429	A	1.26392	P	1.59891	P	2.013	P	1.69243	P	1.55818	P	1.30246	P	4.25629	P	4.6124	P	5.52298	P
94283_at	0.0127869	A	0.00932463	A	0.0264641	A	0.0860736	A	0.116011	A	0.0522961	A	0.0734958	A	0.11183	A	0.0642728	A	0.0912443	A	0.0572252	A	0.026003	A	0.131944	A	0.199985	A	0.177052	A
94284_at	0.650567	P	0.844658	P	0.789194	P	2.51287	P	2.59859	P	1.00072	P	3.72304	P	4.18002	P	4.0222	P	4.76398	P	3.94101	P	4.24046	P	5.9934	P	7.83966	P	7.2111	P
94285_at	0.729538	P	0.547329	P	0.673	P	2.08666	P	2.50858	P	1.30009	P	2.79894	P	2.82232	P	3.02511	P	3.28036	P	3.7963	P	3.31836	P	8.43211	P	8.66565	P	8.27445	P
94286_at	0.208693	P	0.122604	P	0.166877	P	0.594828	P	0.67428	P	0.331873	P	0.84748	P	1.18267	P	0.927623	P	1.1671	P	1.01977	P	0.777616	P	2.23299	P	2.83463	P	3.30869	P
94288_at	0.478724	A	0.330284	M	0.3446	A	0.818997	A	1.43782	A	0.882378	A	3.09539	P	0.470129	A	2.06425	P	5.33547	P	5.38886	P	4.26338	P	6.40235	P	6.36759	P	5.18176	P
94289_r_at	0.201488	P	0.165578	P	0.226907	P	0.865296	P	0.930245	P	0.542743	P	0.800477	P	1.20574	P	0.823617	P	1.00851	P	0.755073	P	0.801677	P	2.88174	P	3.62028	P	2.91	P
94290_at	0.0461623	A	0.0797958	A	0.0968784	A	0.393328	A	0.441266	A	0.179387	A	0.658733	P	0.856052	P	0.97811	P	1.1426	P	1.09493	P	0.923902	P	2.41823	P	2.45701	P	2.36024	P
94291_at	0.0965064	A	0.0985486	A	0.0564472	A	0.678476	A	0.572514	A	0.297648	A	0.395222	A	0.5314	A	0.419239	A	0.313786	A	0.303798	A	0.1865	A	0.661899	A	0.725685	A	0.480818	A
94292_at	0.118019	P	0.0858341	P	0.103089	P	0.458795	P	0.435394	P	0.229521	P	0.607269	P	0.698701	P	0.48126	P	0.878145	P	0.496982	P	0.432506	P	1.32197	P	1.23988	P	2.15407	P
94294_at	0.279374	P	0.184898	M	0.263091	P	1.06829	M	0.936587	M	0.61655	P	1.10447	P	1.90911	P	1.75135	P	1.76154	P	1.62994	P	1.41613	P	2.68303	P	6.54765	P	5.63848	P
94295_at	0.879118	P	0.899469	P	0.915865	P	2.64726	P	3.06933	P	1.6467	P	3.64546	P	3.93445	P	4.36523	P	4.51862	P	3.48998	P	3.59118	P	6.26252	P	6.58575	P	6.45613	P
94296_s_at	0.312425	P	0.250109	P	0.320139	P	1.65926	P	1.56246	P	0.751312	P	1.99375	P	2.08455	P	2.80053	P	2.84396	P	2.11758	P	2.51492	P	4.31251	P	4.76579	P	4.72317	P
94297_at	0.0358023	A	0.051165	A	0.0711289	A	0.22611	A	0.306687	A	0.100079	A	0.324102	A	0.358761	A	0.109593	A	0.214125	A	0.189293	A	0.0647633	A	0.359761	A	0.908122	A	0.840825	A
94298_at	0.158878	A	0.121478	A	0.142596	A	0.584629	A	0.760902	A	0.333158	A	0.653852	P	0.883239	A	0.680206	M	0.969108	P	0.750313	P	0.669056	P	2.95202	P	3.31076	P	3.25049	P
94299_at	0.0798123	A	0.0797958	A	0.0886349	A	0.126122	A	0.135585	A	0.0993713	A	0.661173	P	0.681672	P	1.00474	P	1.17718	P	0.720329	P	1.02154	P	2.28669	P	3.09631	P	2.50975	P
94300_f_at	0.18978	P	0.135037	P	0.204307	P	0.787902	P	0.633181	P	0.459985	P	0.740533	P	1.00992	P	0.785161	P	1.29903	P	0.995926	P	0.834572	P	3.03565	P	3.17414	P	3.57084	P
94301_at	0.264974	P	0.23009	P	0.198449	P	1.17711	P	0.808546	P	0.634278	P	1.56154	P	1.63444	P	1.59195	P	2.16863	P	2.07235	P	1.62621	P	8.10876	P	8.4816	P	8.53901	P
94302_at	0.324225	A	0.183452	A	0.254328	A	1.22092	A	1.02163	A	0.601234	A	1.52936	P	1.98943	P	1.64854	P	2.13844	P	1.90179	P	2.09742	P	5.45811	P	5.92635	P	4.93117	P
94303_at	0.344045	P	0.285098	P	0.307791	P	0.979417	P	1.27631	P	0.673264	P	1.02931	P	1.61669	P	1.36872	P	1.58798	P	0.960735	P	1.10197	P	2.43945	P	2.97823	P	3.48247	P
94304_at	0.982219	P	0.856819	P	0.940857	P	2.71967	P	2.97603	P	1.50871	P	3.17079	P	5.37871	P	3.81602	P	4.03968	P	4.58447	P	3.76635	P	13.855	P	9.94308	P	15.6188	P
94305_at	0.533833	P	0.279444	P	0.810283	P	0.929285	P	2.78729	P	0.741668	P	3.3821	P	7.49805	P	6.1251	P	10.1141	P	12.3589	P	9.90004	P	40.508	P	49.5737	P	52.6278	P
94307_at	0.465219	P	0.643281	P	0.595748	P	1.68958	P	2.40887	P	1.11854	P	2.2817	P	3.22119	P	2.30789	P	3.34866	P	2.69032	P	2.80075	P	6.847	P	6.80684	P	7.63296	P
94308_at	1.03684	P	0.934845	P	0.901362	P	2.42647	P	3.7025	P	1.2949	P	3.52924	P	4.14008	P	3.97205	P	3.92008	P	3.37211	P	3.58777	P	10.2431	P	11.2117	P	12.6198	P
94309_g_at	1.58412	P	1.85438	P	1.74518	P	4.23854	P	6.50985	P	2.32705	P	6.38862	P	8.03393	P	8.41973	P	10.4639	P	8.21047	P	7.83576	P	19.9667	P	25.236	P	25.1111	P
94312_at	0.265516	P	0.156402	P	0.192601	P	0.708307	P	0.760902	P	0.4128	P	0.986835	P	0.994034	P	0.775332	P	0.965454	P	0.883295	P	0.969535	P	2.57136	P	2.95822	P	2.66803	P
94313_at	0.298193	A	0.278552	A	0.258708	A	1.12014	A	1.19194	A	0.625113	A	1.252	M	1.85338	P	1.48321	P	1.90954	P	1.52632	P	1.38624	P	4.64412	M	4.82294	A	5.42889	M
94316_at	0.495922	A	0.339012	A	0.402497	A	1.75082	A	1.69643	A	0.682375	A	1.31713	A	1.30476	A	1.00253	A	0.848646	A	1.04157	A	0.740291	A	1.89674	A	2.30571	A	2.62608	A
94317_at	0.0125632	A	0.0522294	A	0.043116	A	0.303597	A	0.228646	A	0.0432892	A	0.15446	A	0.363031	A	0.125773	A	0.0770593	A	0.0674639	A	0.0523547	A	0.610893	A	0.268497	A	0.417242	A
94318_at	0.00126727	A	0.00158003	A	0.00316979	A	0.0300662	A	0.042618	A	0.015923	A	0.0356109	A	0.0689418	A	0.0185783	A	0.0101739	A	0.00889148	A	0.00753927	A	0.0411939	A	0.0672186	A	0.0738582	A
94319_at	0.704979	P	0.622255	P	0.690242	P	1.83908	P	2.32254	P	1.44364	P	3.03574	P	3.20841	P	3.19704	P	3.71418	P	3.18596	P	2.79245	P	7.5926	P	8.00748	P	9.21336	P
94321_at	0.0341324	P	0.0648361	P	0.0639068	P	0.267031	M	0.27309	A	0.112753	P	0.3907	P	0.338346	P	0.289971	P	0.456129	P	0.341263	P	0.354698	P	0.744761	P	0.871011	P	1.04091	P
94322_at	0.0576574	A	0.0800697	A	0.157442	M	0.677478	A	0.802073	A	0.371556	A	0.562768	A	0.661703	A	0.447166	A	0.429696	A	0.301582	A	0.246728	A	1.49646	A	1.53438	A	2.9435	P
94323_at	0.379734	P	0.414521	P	0.429863	P	1.25996	P	1.29147	P	0.730807	P	1.79139	P	2.43657	P	2.21801	P	2.4314	P	2.56896	P	2.30915	P	4.84148	P	7.34881	P	8.00873	P
94324_f_at	0.144217	A	0.14043	A	0.122747	A	0.549741	A	0.572514	A	0.296999	A	0.699463	A	0.658841	A	0.757154	P	0.762627	P	0.740104	P	0.738817	P	1.69954	P	2.3329	P	1.66527	M
94325_at	0.0843451	P	0.0743325	P	0.0778123	P	0.380255	P	0.513233	P	0.248663	P	0.34318	P	0.578694	P	0.366909	P	0.449144	P	0.397137	P	0.388193	P	1.0951	P	1.10117	P	1.70351	P
94803_at	0.135621	A	0.16242	A	0.164134	A	0.662483	A	0.909064	A	0.300889	A	0.646522	A	0.721288	A	0.674078	A	0.678087	P	0.471498	A	0.367014	A	1.74638	M	1.6766	A	1.74586	M
94804_at	0.395851	A	0.308385	P	0.332197	P	1.54325	A	1.6565	M	0.945248	A	1.23552	P	1.7688	P	1.67676	P	2.16314	P	1.7254	P	1.60027	P	4.10791	P	4.99943	P	4.81904	P
94805_f_at	0.434083	P	0.607219	P	0.541955	P	1.41785	P	1.67502	P	1.07294	P	3.19895	P	6.96108	P	4.54708	P	3.87229	P	2.84073	P	3.19582	P	8.92108	P	22.6571	P	18.7383	P
94806_at	0.159929	P	0.127398	P	0.166877	P	0.53631	P	0.823623	P	0.379833	P	0.832044	P	1.33495	P	1.31186	P	1.34752	P	0.823461	P	1.075	P	3.71478	P	4.09465	P	4.99535	P
94807_at	0.450896	P	0.416353	P	0.417938	P	1.44625	P	1.59488	P	0.722955	M	1.52047	P	1.9801	P	2.0684	P	2.46604	P	2.25581	P	2.07297	P	5.6426	P	6.89605	P	7.01204	P
94809_at	0.0059936	A	0.00331843	A	0.00414086	A	0.0300662	A	0.037699	A	0.0410151	A	0.0296484	A	0.061602	A	0.0175115	A	0.021324	A	0.027112	A	0.0190267	A	0.163186	A	0.30171	A	0.0898881	A
94810_at	0.343217	P	0.296726	P	0.388694	P	0.950144	P	1.27429	P	0.792191	P	1.76517	P	2.00107	P	2.21939	P	2.52978	P	2.03387	P	2.27835	P	6.13426	P	5.61262	P	6.07238	P
94811_s_at	0.0987979	P	0.0863845	P	0.101312	P	0.599917	P	0.68643	P	0.26507	P	0.891248	P	0.961226	P	0.938781	P	1.20666	P	1.15459	P	0.818862	P	2.46064	P	2.83618	P	2.78342	P
94812_at	0.166241	A	0.0841844	A	0.191371	A	0.639385	A	0.127248	A	0.430463	A	0.875898	P	1.16982	A	0.805541	A	1.22962	P	0.971371	P	0.918014	P	2.36861	M	2.45384	P	2.2952	M
94813_at	1.19163	P	0.677585	P	0.97537	P	2.29513	P	2.93914	P	1.9362	P	4.19138	P	4.19017	P	3.98704	P	5.00641	P	4.29635	P	3.85661	P	14.7614	P	14.6051	P	15.882	P
94814_at	1.436	P	1.24673	P	1.26803	P	3.64068	M	3.47127	P	1.97304	P	4.97527	P	4.89564	P	5.77276	P	5.80833	P	5.16789	P	5.66789	P	10.1946	P	13.4563	P	12.9407	P
94815_at	0.00620715	A	0.0053509	A	0.00487842	A	0.0517773	A	0.0692613	A	0.0515506	A	0.172264	A	0.0747097	A	0.189689	A	0.293762	A	0.162118	A	0.231925	A	0.639808	A	0.904422	A	0.801004	A
94817_at	0.755599	P	0.585337	P	0.922278	P	2.06572	P	2.59309	P	1.35823	P	3.12208	P	5.72967	P	4.73981	P	4.95505	P	4.50191	P	4.40771	P	11.7321	P	19.3168	P	18.6266	P
94818_at	0.233362	P	0.193013	P	0.247143	P	0.743847	P	0.807468	P	0.509273	P	0.706124	P	0.893168	P	0.787428	P	1.29689	P	0.820088	P	0.775652	P	1.68262	P	1.56502	P	2.05308	P
94819_f_at	0.815171	P	1.01201	P	0.942209	P	2.62386	P	2.94905	P	1.65518	P	4.63875	P	4.08104	P	3.39325	P	5.8394	P	4.89848	P	5.40485	P	8.40346	P	10.0399	P	8.96341	P
94820_r_at	0.141609	P	0.106621	P	0.144409	P	0.553863	P	0.542987	P	0.308658	P	0.653852	P	0.914761	P	0.972183	P	1.10793	P	1.02836	P	0.763374	P	1.8949	P	1.44359	P	1.893	P
94821_at	0.474783	P	0.346245	P	0.364371	P	1.37597	P	1.53292	P	0.672656	P	1.69724	P	1.71465	P	1.80815	P	2.42393	P	1.91241	P	1.70503	P	7.59989	P	9.31228	P	10.3819	P
94822_at	0.0253976	A	0.0158651	A	0.0117503	A	0.103723	A	0.0812782	A	0.075044	A	0.0406337	A	0.061602	A	0.0479182	A	0.0414749	A	0.0325865	A	0.0910389	A	0.290174	A	0.154684	A	0.0673164	A
94823_at	8.72415	P	8.49953	P	8.97456	P	14.9754	P	18.387	P	10.9687	P	21.5727	P	22.1705	P	24.7355	P	24.2582	P	23.0459	P	22.4852	P	37.7323	P	40.3364	P	42.7721	P
94825_at	0.0493253	P	0.0315143	A	0.0448056	P	0.26009	P	0.250371	A	0.0844106	P	0.130598	A	0.283457	M	0.197418	P	0.12858	P	0.124944	P	0.0731954	M	0.469481	A	0.419199	A	0.368035	A
94826_at	0.183678	P	0.181139	P	0.173287	P	0.648439	A	0.871828	P	0.519828	P	1.0235	P	1.17411	P	0.96996	P	1.27259	P	1.03959	P	0.972479	P	2.94518	P	4.0096	P	4.77482	P
94827_at	0.011671	A	0.0105178	A	0.0436788	A	0.0874501	A	0.100303	A	0.034129	A	0.0680252	A	0.135296	A	0.0941092	A	0.153264	A	0.216115	A	0.0349614	A	0.297756	A	0.264021	A	0.483337	A
94828_at	0.27747	A	0.231851	A	0.238725	A	0.990711	A	0.989204	A	0.552628	A	0.976915	A	1.25924	A	1.17345	A	1.29403	A	0.953417	A	0.890531	A	3.6802	A	3.73936	A	4.08005	P
94829_at	0.15206	A	0.331487	A	0.425026	M	1.12936	A	1.67502	A	0.894267	A	1.1596	A	1.81869	A	1.10112	A	1.55773	P	1.09032	A	1.10246	M	3.81165	P	1.4968	A	2.12323	P
94830_at	0.209762	P	0.213396	P	0.265598	P	0.832542	P	1.07052	P	0.513621	P	1.19106	P	1.314	P	1.04899	P	1.40651	P	1.24648	P	1.07205	P	3.22198	P	3.61282	P	4.24345	P
94831_at	1.67299	P	1.52163	P	1.86077	P	3.5315	P	4.67894	P	2.42268	P	6.21205	P	6.79584	P	8.35887	P	11.1265	P	10.2395	P	9.93212	P	37.2526	P	46.5249	P	49.9748	P
94832_at	0.0522566	P	0.0450744	P	0.0696809	P	0.223739	P	0.237625	P	0.17736	P	0.294914	P	0.489365	P	0.351488	P	0.507871	P	0.297884	P	0.276819	P	1.22335	P	1.35364	P	1.22256	P
94833_at	0.140566	P	0.185188	P	0.181856	P	0.762497	P	0.939755	P	0.300889	P	0.986835	P	1.75768	P	1.39383	P	1.5697	P	1.70963	P	1.25492	P	5.23221	P	6.24574	P	6.86311	P
94834_at	0.170194	P	0.156116	P	0.17451	P	0.499883	P	0.789104	P	0.280745	P	1.19449	P	1.40241	P	1.75276	P	2.26651	P	2.13675	P	1.80781	P	11.0843	P	11.5702	P	11.0458	P
94835_f_at	0.291093	P	0.214272	P	0.340144	P	1.01043	P	1.05287	P	0.601234	P	1.0964	P	1.68826	P	1.6443	P	1.45328	P	1.45155	P	1.2706	P	6.24444	P	7.11157	P	8.18715	P
94836_at	0.0279771	A	0.01172	A	0.0231981	A	0.183988	A	0.186927	A	0.0721437	A	0.13715	A	0.188622	A	0.115909	A	0.0626634	A	0.112877	A	0.0707158	A	0.204241	A	0.754326	A	0.325894	A
94837_at	0.864199	P	0.85938	P	0.924304	P	2.50393	P	2.83713	P	1.36225	P	4.02464	P	4.2361	P	6.92291	P	7.77611	P	6.29067	P	4.92198	P	14.8265	P	16.0188	P	18.5178	P
94838_r_at	0.0298627	M	0.0243616	P	0.0330664	A	0.159242	P	0.170955	A	0.0485596	A	0.0742735	P	0.132728	A	0.114108	P	0.0489245	A	0.0298607	A	0.0175305	A	0.149123	A	0.264021	M	0.0930455	A
94839_at	0.598442	P	0.4996	P	0.524637	P	1.96728	P	2.31882	P	0.897237	P	2.1072	P	2.93255	P	2.59868	P	3.17138	P	2.92017	P	2.63269	P	13.7706	P	16.4751	P	17.0813	P
94840_at	0.234439	P	0.199113	P	0.238102	P	0.829642	P	0.974511	P	0.460612	P	1.24689	P	1.45776	P	2.39744	P	2.53587	P	2.58659	P	2.01672	P	5.60885	P	6.1194	P	5.85777	P
94841_at	0.458194	P	0.289865	M	0.327116	P	1.31591	A	1.27226	A	0.713886	P	1.64774	P	2.21472	P	2.30104	P	1.98975	P	1.64325	P	1.73684	P	4.91533	P	5.1354	P	5.1854	P
94842_at	0.492254	P	0.403848	P	0.379722	P	1.4984	P	1.79907	M	1.06298	P	2.08038	P	2.53419	P	2.14988	P	3.34402	P	2.28717	P	2.33701	P	4.47884	P	5.17495	P	4.61963	P
94843_at	0.0926949	A	0.0841844	A	0.0567331	A	0.177853	A	0.466978	A	0.116253	A	0.944745	A	0.896774	A	0.617918	A	1.03107	P	0.894012	M	0.87188	M	1.42903	A	1.76204	A	1.67803	A
94844_at	0.0481072	M	0.0266473	A	0.0584501	P	0.270491	A	0.192208	A	0.105022	A	0.124008	M	0.255274	A	0.158466	P	0.13457	A	0.0767257	A	0.026999	A	0.327765	A	0.243732	A	0.241959	A
94845_at	0.38612	P	0.536767	P	0.636285	P	1.3554	P	2.21423	P	0.829315	P	2.17729	P	2.4918	P	2.7662	P	2.86409	P	2.17753	P	1.97074	P	5.71152	P	5.56659	P	5.95448	P
94848_at	0.0503012	A	0.0340965	A	0.0397488	A	0.243779	A	0.316542	A	0.13294	A	0.106238	A	0.266613	A	0.237363	M	0.0516944	A	0.185434	A	0.087075	A	0.243935	A	0.628885	A	0.545744	A
94849_at	0.0118937	A	0.00627238	A	0.00916565	A	0.116981	A	0.138349	A	0.0247655	A	0.0609183	A	0.061602	A	0.0537412	A	0.04428	A	0.0933155	A	0.0205224	A	0.157587	A	0.144897	A	0.0803219	A
94850_at	0.0939643	P	0.116137	P	0.128743	P	0.571329	P	0.768509	P	0.333158	P	0.567111	P	0.8168	P	0.621007	P	0.781228	P	0.688173	P	0.594841	P	2.55034	P	2.35046	P	2.69395	P
94852_at	0.312151	P	0.328781	P	0.314436	P	1.02447	P	1.33983	P	0.656231	P	1.25541	P	1.17411	P	1.12382	P	1.84156	P	1.14674	P	0.657754	P	2.0742	P	2.79739	P	3.23494	P
94853_at	0.0896529	M	0.0877614	P	0.0974688	P	0.439639	P	0.455316	A	0.279442	P	0.581356	P	0.852415	P	0.608643	P	0.650229	P	0.624134	P	0.639079	P	1.86906	P	2.65861	P	2.66204	P
94854_g_at	0.23767	P	0.199986	P	0.231878	P	1.10906	P	1.18376	P	0.5951	P	1.14757	P	1.57217	P	1.46538	P	1.5697	P	1.29834	P	1.26619	P	3.50645	P	3.89034	P	4.68068	P
94855_at	0.056427	A	0.0416553	A	0.0400287	A	0.235559	A	0.471631	A	0.217577	A	0.365398	A	0.563995	A	0.580738	A	0.609399	A	0.357307	A	0.522554	A	1.05452	A	1.41601	A	1.69078	A
94856_r_at	0.0430129	A	0.0213361	A	0.0218451	A	0.16299	A	0.143852	A	0.0851275	A	0.122539	A	0.126268	A	0.156715	A	0.0329637	A	0.021534	A	0.105402	A	0.290174	A	0.342987	A	0.102433	A
94857_at	0.0561811	A	0.0554308	A	0.0865811	A	0.187654	A	0.458819	A	0.17059	A	0.431196	A	0.525433	A	0.416837	A	0.583581	P	0.482131	M	0.441859	P	0.997239	A	1.07419	A	1.30869	A
94860_at	0.257115	P	0.148402	P	0.130846	P	0.863375	P	0.465814	A	0.335729	P	0.87176	P	0.989612	P	0.761702	P	0.864143	P	0.908729	P	0.599757	P	1.96842	P	2.12857	P	2.7059	P
94861_at	0.0547073	A	0.0442838	A	0.0487626	A	0.181538	A	0.337342	A	0.114854	A	0.204512	A	0.293474	M	0.205975	A	0.173454	A	0.213065	P	0.191934	P	0.504287	A	0.617119	P	0.949635	P
94862_i_at	0.558256	A	0.563197	M	0.504096	A	1.41073	A	1.28137	A	1.12204	A	1.46812	P	2.07069	P	1.56927	P	1.95452	M	1.93426	P	2.61119	P	5.42417	P	6.53404	P	5.58619	P
94863_r_at	0.0447069	A	0.0651062	A	0.118859	A	0.339485	A	0.331244	A	0.302833	A	0.590007	A	0.58553	A	0.551149	A	0.616976	M	0.528671	A	0.482706	A	1.89306	A	1.79536	A	1.87627	A
94865_at	0.0773011	P	0.0803436	P	0.0749021	P	0.424649	P	0.385608	P	0.184783	P	0.445237	P	0.570863	P	0.477307	P	0.480896	P	0.437321	P	0.44432	P	1.27676	P	1.53438	P	1.80912	P
94866_at	0.00946005	A	0.0122033	A	0.0180842	A	0.0706855	A	0.114596	A	0.116253	A	0.0881287	A	0.28234	A	0.0913535	A	0.133716	A	0.0708444	A	0.164266	A	0.630935	A	0.456486	A	0.222488	A
94868_at	0.364213	P	0.29404	P	0.340462	P	1.12014	M	1.08813	A	0.774778	P	2.12059	P	2.529	P	2.91067	P	3.59575	P	3.19133	P	3.11087	P	5.91288	P	6.10013	P	6.47558	P
94869_at	0.276653	A	0.148116	A	0.216673	M	0.847017	A	0.825774	M	0.488733	A	0.92421	M	1.01344	P	0.724486	M	0.759647	M	0.76051	P	0.526981	P	1.99221	P	2.22225	M	2.1746	P
94870_f_at	0.0282124	A	0.0175941	A	0.0213053	A	0.127419	A	0.118834	A	0.065583	A	0.208675	A	0.214797	A	0.224687	A	0.519397	A	0.489208	A	0.510749	A	1.33763	A	1.92938	P	1.64824	P
94871_r_at	0.0828324	P	0.0591812	P	0.0691021	P	0.303597	P	0.323904	P	0.180062	P	0.502184	P	0.561046	P	0.522199	P	0.996117	P	0.718963	P	0.535342	P	1.61466	P	1.61589	P	2.26462	P
94872_at	0.31407	P	0.275877	P	0.407319	P	1.09149	P	1.31468	P	0.593258	P	2.35489	P	1.8179	P	2.58174	P	2.64811	P	2.64791	P	2.26026	P	10.1682	P	10.1405	P	11.1921	P
94874_at	0.00472298	A	0.00837721	A	0.00687606	A	0.0606187	A	0.442439	A	0.0294771	A	0.0422923	A	0.0448191	A	0.06617	A	0.0262229	A	0.0649183	A	0.0702199	A	0.307813	A	0.0915328	A	0.0673164	A
94875_at	0.0919338	P	0.0691667	P	0.0766474	P	0.237912	A	0.314082	M	0.159031	A	0.419671	P	0.576739	P	0.413633	P	0.433591	P	0.440179	P	0.358147	P	1.38832	P	1.77538	P	1.6077	P
94876_f_at	0.496769	A	0.362557	M	0.418582	A	1.35808	A	1.57131	A	0.330586	A	1.50156	P	2.24894	P	1.31403	P	1.47521	P	1.38994	P	1.29462	P	5.1887	P	6.80955	P	8.2659	P
94877_at	0.0858595	P	0.0691667	P	0.0535933	P	0.364913	P	0.618653	P	0.222892	P	0.366049	P	0.582603	P	0.381465	P	0.31698	P	0.284539	P	0.218598	P	0.857814	P	0.965187	P	0.847826	P
94878_at	0.325874	P	0.358323	P	0.423092	M	1.42052	A	1.23981	A	0.806577	A	1.50824	P	1.95675	P	1.20183	P	1.52815	P	1.2841	P	1.23679	P	2.82496	P	3.44953	P	5.07587	P
94881_at	0.124731	A	0.0274121	A	0.0781037	A	0.628293	A	0.228646	A	0.330586	A	0.433114	A	0.350193	A	0.196561	A	0.696859	A	0.615136	A	0.440382	A	1.80232	M	2.0815	M	2.21763	P
94882_at	0.194032	P	0.131072	P	0.168402	P	0.864336	P	0.868626	P	0.451208	P	0.976915	P	1.03279	P	0.834145	P	0.960336	P	0.904049	P	0.689693	P	2.69172	P	2.45701	P	2.71586	P
94885_at	0.215647	P	0.268752	P	0.231257	P	1.04782	P	1.14379	P	0.626947	P	1.09237	P	1.40075	P	1.4368	P	1.21455	P	1.064	P	0.905254	P	1.87091	P	1.81863	P	2.31555	P
94886_at	0.704113	P	0.413911	M	0.461868	P	1.94361	M	2.10046	P	1.18433	P	1.48597	P	2.15442	P	1.35866	P	1.45045	P	1.22893	P	0.979838	P	3.42654	M	3.49759	P	3.64744	P
94889_at	0.783461	P	0.578471	P	0.733457	P	1.76715	P	2.25634	P	1.27007	P	3.00072	P	3.25028	P	3.47844	P	3.95017	P	3.32225	P	3.15579	P	8.98488	P	9.75399	P	12.4032	P
94890_at	0.0114486	A	0.0210852	A	0.0204971	A	0.207022	A	0.146592	A	0.0936948	A	0.0431189	A	0.123666	A	0.105969	A	0.0281615	A	0.127344	A	0.0414252	A	0.230834	A	0.317014	A	0.222488	A
94891_s_at	0.0223706	A	0.0220899	A	0.0167518	A	0.118293	A	0.116011	A	0.07069	A	0.165168	A	0.232304	A	0.161961	A	0.297775	A	0.20006	A	0.168713	A	1.0789	A	2.14477	A	1.63545	A
94892_r_at	0.489151	P	0.494041	P	0.435995	P	1.46839	P	1.4835	P	0.806577	P	1.89206	P	2.36456	P	2.07324	P	2.64001	P	2.44341	P	2.19034	P	7.18833	P	7.2953	P	8.03622	P
94893_at	0.113387	M	0.0498367	P	0.119158	P	0.413891	A	0.62201	M	0.202906	A	0.374502	P	0.692088	P	0.48363	P	0.473168	P	0.417274	P	0.290133	P	1.03003	P	1.34146	P	1.02275	P
94895_at	0.110561	P	0.0567684	P	0.111701	P	0.424649	P	0.506333	P	0.26507	P	0.485179	P	0.561046	P	0.807049	P	0.749212	P	0.631739	P	0.583041	P	1.91517	P	1.7887	P	2.04481	P
94896_at	0.45679	P	0.278849	P	0.343008	P	1.18443	P	1.36392	P	0.704202	P	1.07967	P	1.5029	P	0.989215	P	1.37099	P	0.991285	P	0.728011	P	2.66389	P	4.25958	P	4.25282	P
94897_at	0.314893	P	0.264602	P	0.29926	P	1.11091	A	1.0902	M	0.558799	A	1.1154	P	1.65777	P	1.41748	P	1.59079	P	1.60521	P	1.30344	P	3.88035	P	3.71857	P	3.7181	P
94898_at	0.150228	P	0.130507	P	0.136563	P	0.590751	P	0.63987	P	0.344713	P	0.888298	P	0.914761	P	1.02541	P	1.07898	P	0.885306	P	0.895929	P	2.43768	P	2.11236	P	1.88464	P
94899_at	1.33809	P	0.952567	P	1.06469	P	3.13639	P	3.93346	P	2.07213	P	5.39628	P	6.99367	P	6.7027	P	8.28866	P	6.86174	P	7.15513	P	16.1603	P	19.3961	P	19.2852	P
94900_at	0.119308	A	0.0640262	A	0.115874	A	0.473608	A	0.73146	A	0.242076	A	0.46684	A	0.685463	A	0.508848	A	0.364605	A	0.455151	A	0.28323	A	0.978712	A	1.46079	A	0.9634	A
94902_at	0.30202	A	0.276768	A	0.30874	A	1.16978	A	1.30258	A	0.631224	A	1.01013	A	1.93491	P	1.11064	A	0.961798	A	0.934099	M	1.05146	P	2.53806	A	2.81602	A	1.76065	A
94903_at	0.607587	P	0.476771	P	0.530515	P	1.62625	P	1.84336	P	1.11212	P	2.37712	P	2.8114	P	2.78034	P	2.90431	P	2.40245	P	2.09351	P	6.94777	P	7.58354	P	8.97187	P
94906_at	0.59987	A	0.528079	A	0.597392	A	0.987889	A	1.57623	A	1.12787	A	1.7148	P	1.68345	A	1.78363	P	1.83184	P	1.85549	P	1.72216	P	5.50587	P	5.47014	P	6.57099	P
94907_f_at	0.873558	P	0.856819	P	0.964196	P	2.29431	P	2.70912	P	1.70434	P	2.88191	P	4.05792	P	3.26544	P	3.63065	P	3.34304	P	3.28663	P	7.81949	P	7.89786	P	8.61391	P
94908_r_at	0.199356	A	0.201441	A	0.192908	A	0.422501	A	0.789104	A	0.376651	A	0.988001	A	1.28625	A	1.09892	A	1.28689	M	1.25752	A	0.974441	A	3.35636	A	3.66501	A	3.0378	A
94909_at	0.262804	P	0.206101	P	0.220391	P	0.683462	P	0.845095	P	0.457479	P	0.992665	P	1.32825	P	1.34068	P	1.45257	P	1.47396	P	1.12403	P	4.13217	P	4.40326	P	4.23221	P
94910_at	0.0507896	P	0.0503678	P	0.0659243	P	0.218983	P	0.268065	P	0.156984	P	0.34318	P	0.666468	P	0.677909	P	0.454577	P	0.445888	P	0.381298	P	1.2669	P	1.29608	P	1.2159	P
94912_at	0.18633	P	0.181717	P	0.212031	P	0.58565	P	0.818243	P	0.396344	P	1.33181	P	1.69226	P	1.84663	P	2.15697	P	1.8774	P	1.74712	P	6.5282	P	7.44498	P	7.71246	P
94913_at	0.219665	P	0.148116	P	0.147434	P	0.905492	P	0.962946	P	0.459985	P	0.796895	P	0.91027	P	0.76852	P	1.15485	P	0.644854	P	0.919977	P	2.84907	P	3.939	P	4.64924	P
94914_at	0.0720445	A	0.0406069	A	0.0618931	A	0.319375	A	0.452979	A	0.187477	A	0.325422	A	0.364097	A	0.192268	A	0.298577	A	0.344185	A	0.297036	A	0.545527	A	0.987136	A	1.4679	A
94915_at	0.616168	P	0.478003	P	0.578002	P	1.60098	P	1.876	P	1.04187	P	2.59553	P	3.46871	P	3.84022	P	5.034	P	4.08232	P	4.69437	P	11.606	P	11.8153	P	13.5136	P
94916_at	0.0730439	A	0.0266473	A	0.0493295	A	0.227295	A	0.177634	A	0.109244	A	0.187764	A	0.498427	A	0.196561	A	0.370128	A	0.620675	A	0.180078	A	1.10319	P	1.50706	P	1.05224	P
94917_at	0.0177652	A	0.0317719	M	0.0146332	A	0.127419	A	0.0258319	A	0.110649	A	0.158753	P	0.169155	P	0.213648	P	0.230545	P	0.178469	P	0.152402	P	0.696991	P	0.559739	P	0.585174	P
94918_at	0.115187	A	0.0463941	A	0.0909857	A	0.432154	A	0.63987	A	0.236796	A	0.495264	A	0.606919	A	0.435217	A	0.557673	A	0.528671	A	0.411829	A	1.46762	A	1.89313	A	1.9535	M
94920_at	0.107997	P	0.0927298	P	0.101904	P	0.414969	M	0.598458	P	0.315766	P	0.373203	P	0.612728	P	0.391946	P	0.519397	P	0.528671	P	0.326119	P	1.50988	P	1.83191	P	1.83434	P
94921_i_at	0.00069723	A	0.000358202	A	0.000616074	A	0.00707056	A	0.0131066	A	0.034129	A	0.00362377	A	0.00989643	A	0.00756311	A	0.00479847	A	0.00683065	A	0.00854012	A	0.0615776	A	0.0291528	A	0.00973114	A
95401_at	0.653726	A	0.524669	A	0.637276	A	1.80831	A	2.28341	A	1.22379	A	2.42836	P	2.73619	P	2.0019	P	2.36882	P	2.41285	P	2.11845	P	5.62573	P	7.6819	P	5.91331	M
95404_at	0.129391	P	0.113053	P	0.158961	P	0.631321	P	0.609689	P	0.270303	A	0.685512	P	0.952324	P	1.06517	P	0.760392	P	0.932098	P	0.778598	P	1.94825	P	2.28489	P	3.04564	P
95405_at	0.581605	P	0.527459	P	0.533455	P	1.20087	P	1.85585	P	0.936372	P	2.06749	P	2.50297	P	1.57778	P	2.22959	P	1.87928	P	1.75544	P	3.72301	P	3.88001	P	4.35378	P
95406_at	1.28346	P	0.922614	P	1.27732	P	3.13718	P	3.29023	P	2.04266	P	5.16151	P	4.85357	P	4.07814	P	4.61172	P	4.77448	P	2.89111	P	20.9089	P	23.8968	P	22.4394	P
95407_at	0.0034739	A	0.00908715	A	0.00174821	A	0.120912	A	0.0616029	A	0.00837976	A	0.0279211	A	0.145478	A	0.049866	A	0.0163336	A	0.0924928	A	0.06129	A	0.209604	A	0.0473217	A	0.0505497	A
95408_at	0.178912	P	0.185188	P	0.192293	P	0.932134	P	0.676491	P	0.426683	P	0.764573	P	1.13198	P	1.09453	P	1.38308	P	1.11987	P	0.985725	P	3.33458	P	3.16043	P	4.1064	P
95409_at	0.544616	P	0.401107	P	0.486203	P	1.55202	P	1.69351	P	1.08348	P	1.83772	P	2.21777	P	1.80675	P	2.2378	P	2.0289	P	1.77061	P	4.88864	P	5.24265	P	5.51756	P
95410_s_at	0.0464051	A	0.0411308	A	0.0234693	A	0.364913	A	0.372423	A	0.214249	A	0.2059	A	0.319884	A	0.102333	A	0.182644	A	0.231304	A	0.135589	A	0.556888	A	0.777117	A	0.602309	A
95411_at	0.506938	P	0.533353	P	0.546535	P	1.50985	P	1.95916	P	1.16573	P	1.45417	P	1.74495	P	1.45253	P	1.77409	P	1.64198	P	1.43621	P	3.95374	P	5.28208	P	4.84848	P
95412_at	0.21003	P	0.140714	P	0.209557	P	0.666487	P	0.744565	P	0.473751	P	0.884167	P	1.22022	P	1.06811	P	1.28689	P	1.09624	P	0.9028	P	3.13582	P	3.24104	P	4.12521	P
95413_at	0.658898	P	0.626017	P	0.699204	P	2.03803	P	2.65896	P	1.37603	P	2.97803	P	3.70606	P	3.58317	P	3.7201	P	3.13882	P	2.66445	P	8.64367	P	9.18843	P	9.63685	P
95414_i_at	0.319557	A	0.245094	A	0.363413	A	1.28166	A	1.15919	A	0.59203	A	1.27526	A	1.71305	A	1.27143	A	1.51545	A	1.06466	A	1.18728	A	3.95048	A	3.5665	A	2.97301	A
95415_f_at	0.591875	P	0.649252	P	0.639918	P	1.87232	P	2.44587	P	1.06591	P	2.69641	P	2.99313	P	2.96159	P	3.19733	P	2.93219	P	2.68595	P	6.80098	P	5.25814	P	4.6585	P
95416_at	0.0608641	A	0.0183386	A	0.063331	A	0.251955	A	0.265547	A	0.17059	A	0.320801	P	0.435334	P	0.537865	P	0.644948	P	0.495569	P	0.422661	P	1.82275	P	2.12209	P	2.03446	P
95417_at	0.0403593	P	0.035133	A	0.0530236	P	0.227295	A	0.334905	A	0.140532	P	0.234834	P	0.416703	P	0.344161	P	0.366973	P	0.343455	P	0.214648	P	1.50029	P	1.41256	P	1.84483	P
95418_at	0.0742944	P	0.0844592	P	0.118859	P	0.408495	P	0.508635	P	0.251294	P	0.486441	P	0.649285	P	0.501767	P	0.470847	P	0.325884	P	0.37391	P	0.777035	P	1.24164	P	1.4679	P
95419_at	1.27446	P	1.10779	P	1.09468	P	2.97081	P	3.8694	P	2.45614	P	5.65922	P	4.25431	P	4.76353	P	7.78355	P	6.01716	P	6.19383	P	8.96788	P	10.7721	P	8.91093	P
95420_at	0.37474	A	0.348055	A	0.392543	A	1.40183	A	1.66722	A	0.855581	A	1.41837	M	1.72582	A	1.78924	A	1.97041	P	1.67236	P	1.49155	P	5.64873	P	6.85958	P	8.19058	P
95423_at	0.154156	A	0.138157	A	0.145619	A	0.726111	A	0.604077	A	0.311891	A	0.619565	A	0.714714	A	0.450347	A	0.569115	P	0.497688	P	0.43103	P	2.79218	P	3.90657	P	4.55661	P
95424_at	1.72212	P	1.14136	P	1.22919	P	3.53535	P	4.34557	P	2.13982	P	3.74316	P	5.22663	P	5.32907	P	5.31439	P	4.32072	P	4.3297	P	10.0014	P	12.2117	P	15.0431	P
95425_at	0.0630905	P	0.0765148	P	0.0584501	P	0.222551	A	0.416526	P	0.172623	P	0.436308	P	0.624315	P	0.439203	P	0.586623	P	0.533585	P	0.41626	P	1.33763	P	1.65135	P	1.51972	P
95426_at	0.211099	A	0.199404	A	0.163525	A	0.313754	A	0.772851	A	0.0944058	A	1.1131	P	1.25501	M	1.00917	P	1.84434	P	1.50272	P	1.32255	P	2.72296	P	3.2061	P	3.11608	P
95427_at	0.216183	A	0.122885	A	0.191064	A	0.604999	A	0.683119	A	0.297648	A	0.721238	M	1.32155	M	0.773818	P	1.0797	P	0.818063	P	0.630724	P	1.51754	P	2.9613	P	1.71411	P
95428_at	0.15206	M	0.193593	P	0.174816	P	0.834474	M	0.781525	P	0.428574	A	0.659953	P	1.02137	P	0.685564	P	1.0855	P	0.922089	P	0.74422	P	2.31345	P	2.51554	P	2.96121	P
95430_f_at	0.479569	P	0.334797	P	0.392222	P	1.13396	P	1.50329	P	0.825728	P	1.94568	P	1.90598	P	1.94007	P	2.52842	P	2.27918	P	2.24314	P	5.05467	P	5.12268	P	5.9813	P
95431_at	0.0640816	P	0.0434941	P	0.0516009	P	0.292248	P	0.309155	M	0.0844106	A	0.219042	P	0.374726	P	0.258355	P	0.302586	P	0.222202	P	0.186006	P	0.666303	P	0.826149	P	0.961108	P
95432_f_at	0.184738	P	0.1069	P	0.117665	P	0.534239	P	0.584942	P	0.30607	P	0.639794	P	0.757714	P	0.827379	P	0.898012	P	0.774765	P	0.679375	P	2.36328	P	2.03262	P	2.55797	P
95433_at	0.0717948	A	0.0759688	P	0.0912798	P	0.196164	A	0.333685	A	0.190839	A	0.40811	P	0.496416	P	0.5363	P	0.566065	P	0.441607	P	0.426107	P	1.67698	P	2.12857	P	1.8007	P
95434_at	0.583316	P	0.494967	P	0.512241	P	1.69217	P	1.83086	P	1.01778	P	2.72976	P	2.87245	P	3.78331	P	3.76147	P	3.74463	P	3.59997	P	13.2429	P	15.1611	P	15.0273	P
95435_at	0.147874	P	0.119508	A	0.152281	P	0.575426	A	0.764163	A	0.341507	A	0.634284	P	0.684515	P	0.361235	P	0.605608	P	0.565076	P	0.584516	P	1.42516	P	1.73865	P	1.47655	P
95436_at	0.00924064	A	0.0141484	A	0.0143696	A	0.110383	A	0.0538089	A	0.0530408	A	0.0648773	A	0.0929285	A	0.12845	A	0.0644762	A	0.0674639	A	0.0647633	A	0.236089	A	0.281855	A	0.272137	A
95437_at	0.0790584	P	0.0924533	P	0.0962881	P	0.447104	P	0.468142	P	0.264415	P	0.545981	P	0.641622	P	0.617146	P	1.00341	P	0.56368	P	0.478769	P	1.87091	P	1.48995	P	2.34807	P
95438_at	0.0798123	A	0.0993817	A	0.0541633	A	0.406334	A	0.285597	A	0.19889	A	0.422876	P	0.488356	A	0.521414	P	0.566065	P	0.555297	P	0.39164	P	0.960125	P	1.51561	P	1.40495	P
95439_at	0.00430396	A	0.00376438	A	0.0043859	A	0.0200253	A	0.0343697	A	0.0223834	A	0.0261819	A	0.0416493	A	0.0227931	A	0.0348688	A	0.0158195	A	0.0120396	A	0.0582705	A	0.0994048	A	0.0705976	A
95440_at	0.114672	P	0.110813	P	0.127543	P	0.478881	P	0.563452	P	0.242076	P	0.565871	P	0.822298	P	0.624095	P	0.561489	P	0.501923	P	0.334496	P	1.09915	P	0.909972	P	1.17138	P
95441_at	0.272576	P	0.231558	P	0.280669	P	0.896902	M	0.979762	M	0.660492	P	1.37404	P	1.51435	P	1.41677	P	2.07521	P	2.00963	P	1.96487	P	6.36631	P	5.61541	P	7.6468	P
95442_at	0.630773	P	0.566935	P	0.650493	P	1.76458	M	2.31417	P	1.27123	P	2.22956	P	2.89855	P	2.01855	P	2.52097	P	2.34181	P	2.30279	P	5.36392	P	6.66726	P	6.68558	P
95444_at	0.321204	P	0.216026	P	0.33601	P	0.934981	P	0.927072	P	0.485615	P	0.973412	P	1.03103	P	0.888099	P	1.85823	P	1.26141	P	1.15639	P	7.5926	P	8.14319	P	7.54816	P
95445_at	0.285093	P	0.147261	P	0.249017	P	0.804445	P	0.894195	P	0.40078	A	0.839766	P	1.25755	P	0.647977	P	0.955947	P	0.908061	P	0.748641	P	4.3109	P	4.3627	P	4.4507	P
95446_at	0.685658	P	0.479544	P	0.585228	P	2.06991	P	2.37736	P	1.11329	P	2.49001	P	2.95493	P	2.69944	P	3.03674	P	2.58355	P	2.32674	P	5.08589	P	6.10564	P	6.31437	P
95447_at	0.096252	A	0.127681	A	0.0971735	A	0.474664	A	0.788022	A	0.302185	A	0.743542	P	0.697757	A	0.855913	P	0.847908	P	0.837614	P	0.593857	P	2.62032	P	3.3546	P	3.0123	P
95448_at	0.379734	P	0.276471	P	0.286334	P	0.750726	P	0.98396	P	0.645872	P	1.13552	P	1.46927	P	1.29166	P	1.8728	P	1.46692	P	1.3931	P	4.33336	P	4.62821	P	5.60242	P
95449_at	0.584171	P	0.546086	P	0.623414	P	2.23068	M	2.33836	M	1.27816	P	2.0734	P	2.02355	P	1.88364	P	2.41101	P	2.05126	P	1.79753	P	6.48031	P	6.85417	P	7.01729	P
95450_at	0.0182226	A	0.00581043	A	0.0207663	A	0.122218	A	0.145223	A	0.079378	A	0.0364532	A	0.118433	A	0.109593	A	0.0921248	A	0.0891952	A	0.0518582	A	0.16039	A	0.292911	A	0.228074	A
95451_at	0.0883872	A	0.0735152	A	0.0610312	A	0.256608	A	0.295548	A	0.291806	A	0.442688	P	0.571843	M	0.579184	P	0.653245	P	0.532181	P	0.453179	P	2.27954	P	2.61001	P	3.62066	P
95452_i_at	0.0393971	A	0.0053509	A	0.0215751	A	0.0706855	A	0.194841	A	0.0879906	A	0.15159	A	0.202978	A	0.0690066	A	0.0716881	A	0.123341	A	0.00803976	A	0.209604	A	0.527691	A	0.427499	A
95453_f_at	0.111331	A	0.104669	M	0.147131	M	0.423575	A	0.471631	A	0.232169	A	0.777759	P	0.894971	P	0.808557	P	1.00559	P	1.09164	P	1.08235	P	5.26635	P	5.15094	P	4.83744	P
95454_at	0.011671	A	0.00956251	A	0.0125328	A	0.120912	A	0.371221	A	0.0515506	A	0.163745	A	0.241541	A	0.139995	A	0.135424	A	0.0450614	A	0.0220177	A	0.424752	A	0.36653	A	0.083527	A
95455_at	0.00814865	A	0.00489395	A	0.00839817	A	0.0487788	A	0.076803	A	0.0231796	A	0.0364532	A	0.0540952	A	0.0289872	A	0.114804	A	0.0343922	A	0.0294881	A	0.0808569	A	0.241462	A	0.228074	A
95456_r_at	1.33298	P	1.14626	P	1.20105	P	2.97081	P	3.29643	P	2.20403	P	4.22613	P	5.36903	P	5.01673	P	7.13551	P	5.99578	P	5.88559	P	14.401	P	15.4939	P	15.7928	P
95457_at	0.302567	P	0.288673	P	0.325213	P	1.18351	P	1.55262	P	0.688444	P	1.78429	P	1.89893	P	2.12574	P	1.95313	P	1.71279	P	1.47001	P	3.72136	P	4.20423	P	4.81167	P
95458_s_at	0.473657	P	0.377703	P	0.507353	P	1.45157	P	1.61251	P	0.968294	P	1.85676	P	2.00728	P	1.67535	P	1.7713	P	1.37836	P	1.1662	P	4.48999	P	4.54189	P	5.25643	P
95460_at	0.0755463	P	0.0724265	P	0.112893	P	0.443907	P	0.440092	M	0.1733	P	0.538501	P	0.891364	P	0.882867	P	0.95741	P	0.830877	P	0.734888	P	2.34906	P	2.90425	P	3.36482	P
95462_at	0.376404	P	0.42613	P	0.403782	P	1.34554	P	1.40793	P	0.666577	P	1.11195	P	1.33746	P	1.35291	P	2.19604	P	1.47779	P	1.12894	P	8.50082	P	11.2543	P	12.134	P
95464_at	0.00814865	A	0.0208344	A	0.00865355	A	0.0749302	A	0.0442398	A	0.00923866	A	0.0347663	A	0.109168	A	0.0547059	A	0.0329637	A	0.06151	A	0.0210209	A	0.0839904	A	0.225474	A	0.202782	A
95465_s_at	0.138483	A	0.14043	A	0.122747	A	0.771306	A	0.66099	A	0.351119	A	0.686726	A	0.550211	A	0.53317	A	0.961798	M	0.92943	P	0.555014	A	1.83945	M	2.31531	A	2.21353	A
95466_at	0.0110047	A	0.00743681	A	0.0175505	A	0.0606187	A	0.118834	A	0.0271295	A	0.142223	A	0.134013	A	1.01361	P	0.396864	P	0.42301	P	0.341395	P	0.910257	A	1.33972	P	0.905864	P
95467_at	0.198823	P	0.126833	P	0.17451	P	0.60195	P	0.608567	P	0.464369	P	0.580119	P	0.918351	P	0.825122	P	0.652491	P	0.534988	P	0.592383	P	1.40773	P	2.37279	P	1.92641	A
95468_at	0.24684	A	0.199986	A	0.273442	M	0.666487	A	0.742383	A	0.491226	A	1.17735	P	1.38996	P	1.14939	P	2.058	P	1.34163	P	1.35538	P	7.04091	P	8.90234	P	9.64355	P
95469_at	0.189249	A	0.196207	A	0.211412	A	0.895947	A	0.958735	A	0.490603	A	0.763973	M	1.07127	A	0.93432	A	0.870041	P	0.889995	M	0.876788	P	1.82647	P	2.71332	P	2.04481	A
95470_at	0.0742944	P	0.0910717	P	0.108727	P	0.353892	P	0.405861	P	0.248663	P	0.497782	P	0.6011	P	0.363668	P	0.682596	P	0.664827	P	0.606147	P	1.8079	P	1.88322	P	2.36633	P
95471_at	0.568499	P	0.449716	P	0.639918	P	1.16887	P	1.54179	P	1.15409	P	2.22797	P	2.07531	P	1.97066	P	3.19866	P	2.21146	P	2.15415	P	2.86456	P	1.73698	P	2.41494	P
95472_f_at	0.415916	P	0.381648	P	0.423737	P	1.16703	P	1.46863	P	0.947613	P	2.032	P	2.68559	P	2.71159	P	2.74112	P	2.4	P	2.53838	P	9.55019	P	10.7935	P	13.1417	P
95473_s_at	0.57505	P	0.501455	P	0.425671	P	1.38489	P	1.37794	P	1.04833	P	2.20931	P	2.56979	P	2.45198	P	2.75324	P	2.08599	P	2.30328	P	6.93593	P	7.63142	P	8.25392	P
95474_at	0.396685	P	0.373458	P	0.438256	P	1.18443	P	1.60762	P	0.782587	P	1.19734	P	1.71465	P	1.08426	P	1.94345	P	1.38801	P	1.28923	P	5.3902	P	5.06182	P	3.65891	P
95477_at	0.345424	P	0.277363	P	0.463164	P	1.02635	P	1.2935	P	0.703597	P	1.91862	P	2.16513	P	2.39676	P	2.93244	P	2.37184	P	2.07786	P	6.15542	P	7.14918	P	7.4875	P
95478_at	0.107741	A	0.0440205	A	0.146829	A	0.316005	A	0.255443	A	0.293754	A	0.401672	P	0.560063	M	0.250816	A	0.441373	P	0.507565	P	0.413306	P	1.39609	P	1.20278	P	1.27566	P
95479_at	0.0456768	P	0.0203336	A	0.0481961	P	0.16299	A	0.143852	A	0.114154	A	0.326741	P	0.383189	P	0.349861	P	0.460781	P	0.352938	P	0.263995	P	0.982834	P	0.68529	P	0.887348	P
95480_at	0.179706	A	0.111932	A	0.137768	A	0.627283	A	0.778274	A	0.317702	A	0.737522	P	0.802105	A	0.903778	A	1.18725	P	0.886646	P	0.956288	P	3.36138	P	3.28654	P	3.40153	P
95481_at	0.0688025	A	0.0759688	A	0.0607441	A	0.316005	A	0.588325	A	0.138464	A	0.341868	A	0.346969	A	0.249139	A	0.237903	A	0.21459	A	0.183042	A	0.659696	A	0.837399	A	0.891982	A
95482_at	0.2339	P	0.187504	P	0.264972	P	0.727098	P	1.00073	P	0.532843	P	0.934191	P	1.16553	P	1.06223	P	1.09636	P	0.857795	P	0.772705	P	2.81289	P	3.2289	P	3.68947	P
95483_at	0.0843451	A	0.0395602	A	0.191064	A	0.518667	A	0.2491	A	0.0619158	A	0.738726	A	0.426037	A	1.13624	A	1.08333	A	0.78561	A	0.806096	A	2.53104	A	3.09478	A	4.54362	M
95485_at	0.240904	P	0.2096	P	0.22877	P	0.90263	P	1.18887	P	0.548923	P	1.42565	P	1.88168	P	1.35722	P	2.06489	P	1.64641	P	1.47637	P	2.94689	P	3.00743	P	2.48156	P
95486_at	0.314344	M	0.216611	A	0.216983	A	0.943515	A	0.872895	A	0.548305	A	0.887118	A	1.19721	A	1.0637	M	1.00122	P	0.832225	A	0.743729	A	2.83874	P	2.65861	P	2.99463	M
95488_at	0.44725	P	0.352583	P	0.438256	P	1.16795	P	1.73138	P	0.699357	P	2.17515	P	2.61342	P	2.66905	P	3.77657	P	3.009	P	2.31061	P	5.81387	P	6.92035	P	8.29498	P
95489_at	0.218057	P	0.177384	P	0.184922	P	0.764455	P	0.743474	P	0.360072	P	0.886528	P	1.024	P	1.1304	P	1.2045	P	1.10478	P	0.883169	P	3.63565	P	3.56949	P	3.85508	P
95490_at	1.0872	P	1.04214	P	1.07968	P	2.61821	P	3.25119	P	1.86851	P	5.0517	P	5.31215	P	5.24527	P	7.78107	P	6.31532	P	5.51446	P	13.9379	P	17.2566	P	18.0279	P
95491_at	0.727803	P	0.540804	P	0.456363	P	1.65145	P	1.65747	P	1.04833	P	2.46316	P	3.73302	P	2.90196	P	3.50078	P	3.30859	P	3.21242	P	9.21538	P	9.92266	P	10.6848	P
95493_at	1.77746	P	1.35929	P	1.69053	P	4.04157	P	5.05497	P	1.87859	P	6.56984	P	8.81823	P	8.60087	P	12.2758	P	10.0206	P	9.05872	P	37.3395	P	44.69	P	52.5759	P
95496_at	0.104158	A	0.121196	A	0.204616	A	0.737942	A	0.552095	A	0.27879	A	1.01071	A	1.2117	A	1.44467	P	1.70291	P	1.40729	M	1.2559	P	3.17642	M	3.23041	A	2.80721	A
95497_at	0.0265681	A	0.0279228	A	0.0104532	A	0.0532663	A	0.285597	A	0.037967	A	0.0585292	A	0.303428	A	0.220447	A	0.132006	A	0.180018	A	0.131632	A	0.675095	A	0.250523	A	0.965692	A
95498_at	0.0522566	P	0.0398217	M	0.0425537	P	0.297931	P	0.305453	A	0.0879906	A	0.388113	P	0.498427	P	0.312243	P	0.501716	P	0.450165	P	0.358147	P	1.16754	P	1.28207	P	1.33942	P
95501_at	0.0866173	A	0.0411308	A	0.124545	A	0.294523	A	0.459986	A	0.202237	A	0.507838	P	0.710952	A	0.938038	P	0.687854	P	0.762548	P	0.591891	P	1.89121	P	1.61251	P	1.76276	P
95502_at	0.150489	M	0.152684	P	0.197217	P	0.686451	M	0.97241	P	0.27161	M	1.12	P	1.37251	P	1.32123	P	1.931	P	1.74179	P	1.52535	P	3.09514	P	2.80981	P	3.22911	P
95503_at	0.0226025	A	0.0151278	A	0.0322365	A	0.156735	A	0.124452	A	0.116253	A	0.0439437	A	0.194627	A	0.0746483	A	0.100894	A	0.176918	A	0.12619	A	0.561421	M	0.710339	M	0.401793	A
95505_at	0.134841	A	0.0919005	A	0.0898099	A	0.474664	A	0.486711	A	0.218241	A	0.410039	P	0.607888	M	0.495466	P	0.613946	P	0.569263	P	0.419707	P	1.84871	P	1.66651	P	1.70139	P
95506_at	0.0593827	A	0.099104	A	0.106944	A	0.124823	A	0.168273	A	0.103612	A	0.24983	A	0.54626	A	0.600129	A	0.385873	A	0.123341	A	0.0855884	A	0.330245	A	1.18506	A	0.915103	A
95507_at	0.2339	P	0.214857	P	0.20863	P	0.858569	P	0.998633	P	0.5951	P	0.852817	P	1.32993	P	1.10845	P	1.07536	P	0.705294	P	0.728502	P	1.86351	P	2.48709	P	2.31962	P
95508_at	0.42681	P	0.422462	P	0.470945	P	1.43029	P	1.35088	P	0.831108	P	2.5882	P	2.32463	P	2.85364	P	3.17138	P	2.6988	P	2.8452	P	8.18656	P	8.70994	P	9.64355	P
95509_at	0.00728166	A	0.0450744	A	0.00463177	A	0.0380363	A	0.0522317	A	0.0286963	A	0.0339195	A	0.0571198	A	0.0614174	A	0.0348688	A	0.0485643	A	0.0235125	A	0.168753	A	0.176368	A	0.585174	A
95511_at	0.0461623	A	0.051697	A	0.0575912	A	0.182764	A	0.161542	A	0.0800985	A	0.183551	A	0.251854	A	0.238206	M	0.325752	P	0.305275	P	0.288161	P	1.55956	P	2.17387	P	3.61683	P
95512_at	0.086112	P	0.099104	P	0.0682346	M	0.465153	M	0.434218	P	0.171946	P	0.5578	P	0.68641	P	0.615601	P	0.563777	P	0.558092	P	0.39755	P	1.60518	P	1.42291	P	1.49168	P
95513_at	0.0556896	P	0.0266473	P	0.0456519	P	0.211819	P	0.207933	A	0.144658	P	0.26675	P	0.295692	P	0.354739	P	0.41565	P	0.347834	P	0.197366	P	0.705716	P	0.848626	P	0.91741	P
95514_at	0.0835885	A	0.117541	A	0.0854087	A	0.201001	A	0.495959	A	0.251294	A	0.666658	A	0.895872	A	0.84466	A	1.10432	A	0.98266	A	0.711309	A	2.44828	A	3.05192	A	3.41696	A
95516_at	0.323676	P	0.265787	P	0.303682	P	1.10259	P	1.31871	P	0.651967	P	1.77501	P	2.05834	P	2.1912	P	3.09012	P	2.76109	P	2.3551	P	6.34077	P	6.34024	P	5.18722	P
95517_i_at	0.334126	P	0.477695	P	0.427606	P	1.28618	P	1.27732	P	0.634889	P	1.69119	P	2.50372	P	2.61223	P	2.72766	P	2.34917	P	2.74555	P	5.94329	P	7.78536	P	6.79991	P
95518_at	0.195362	P	0.205227	P	0.208012	P	0.729072	P	0.86649	P	0.404579	P	1.23154	P	1.25416	P	1.70565	P	1.91231	P	1.87239	P	1.61153	P	4.22411	P	4.66697	P	4.39295	P
95520_at	0.0967608	P	0.12204	M	0.101608	M	0.323861	A	0.57025	A	0.207583	A	0.604806	P	0.720349	P	0.576853	P	0.590424	P	0.630357	P	0.698045	P	1.98672	P	2.32011	P	1.82594	P
96001_at	1.36516	A	1.15703	M	1.09946	M	3.85449	M	4.43923	M	2.18689	A	3.1267	P	3.93308	M	2.78438	M	2.94784	M	2.87084	P	2.16589	P	6.98032	P	8.90883	P	8.99893	P
96002_at	0.340185	P	0.251881	P	0.292005	P	1.08315	P	1.4199	P	0.712676	P	1.05423	P	1.33328	P	1.11796	P	1.22173	P	0.96406	P	0.741764	P	2.24017	P	2.41575	P	3.04564	P
96003_at	0.371691	P	0.297622	P	0.302102	P	1.10259	P	1.18172	P	0.569277	M	1.26052	P	1.59244	P	1.41605	P	1.74899	P	1.37965	P	1.16179	P	3.64061	P	3.92869	P	4.31268	P
96004_at	0.311603	A	0.235672	A	0.240906	A	1.15511	A	1.17967	A	0.547687	A	1.7515	A	1.65858	A	2.01508	A	2.4511	P	2.27365	M	1.91301	P	5.71152	M	6.94193	M	7.53949	P
96007_at	0.563091	P	0.56164	P	0.509634	P	1.6965	P	1.61349	P	1.15468	P	2.8964	P	3.61383	P	4.37815	P	4.69886	P	4.42732	P	4.3609	P	12.9996	P	14.9446	P	16.8859	P
96008_at	1.27806	P	0.982904	P	1.45183	P	3.60767	P	3.95853	P	2.21288	P	3.79944	P	4.67466	P	3.33437	P	4.68274	P	3.88482	P	3.90637	P	12.5175	P	14.0446	P	18.6894	P
96009_s_at	0.221542	A	0.200277	A	0.143503	A	0.60195	A	0.736924	A	0.393807	A	0.779555	A	0.765146	A	0.48363	A	0.497866	A	0.408655	A	0.281257	A	1.20347	A	1.34669	A	1.50894	A
96010_at	0.297373	P	0.216611	P	0.240594	P	1.03756	P	0.942922	P	0.552011	P	1.35322	P	1.5029	P	1.1851	P	1.5957	P	1.43361	P	1.01565	P	4.63778	P	5.31583	P	5.16899	P
96011_at	0.0517673	P	0.0416553	P	0.0711289	P	0.432154	P	0.372423	P	0.246688	P	0.715801	P	0.742811	P	0.846912	P	1.04561	P	0.930097	P	0.97297	P	1.64304	P	1.69844	P	1.64824	P
96012_f_at	1.74015	P	1.71996	P	1.94714	P	4.15752	P	5.20495	P	3.61164	P	6.31986	P	6.78163	P	7.77431	P	7.89691	P	6.93789	P	7.02472	P	14.7862	P	14.664	P	14.4707	P
96013_r_at	0.0331805	P	0.0269021	P	0.0369556	P	0.242607	P	0.312851	P	0.133632	P	0.238934	P	0.341585	P	0.287487	P	0.224809	P	0.210012	P	0.168219	P	0.393687	P	0.323537	P	0.480818	P
96014_at	0.0982884	A	0.065917	A	0.0749021	A	0.409575	A	0.19089	A	0.167876	A	0.593094	A	0.810377	A	0.658736	A	0.945701	A	0.805231	A	0.858626	A	2.34017	A	2.73983	A	1.84693	A
96016_at	0.525897	P	0.487868	P	0.429218	P	1.6219	P	1.88175	A	0.826326	P	2.27373	P	2.98665	P	2.83886	P	3.26709	P	2.83048	P	2.68692	P	4.65521	P	6.05194	P	5.99203	P
96017_at	0.44725	A	0.395019	A	0.440193	A	1.26991	A	1.55754	A	0.769368	A	1.74165	A	2.23298	A	1.6556	A	1.82489	M	1.67931	M	1.48323	M	4.61876	M	4.36125	A	5.86136	P
96018_r_at	0.243331	P	0.139293	P	0.144107	P	0.787902	P	0.766337	P	0.483119	P	0.645299	P	0.83875	P	0.512778	P	0.485529	P	0.470079	P	0.405428	P	1.38637	P	1.17973	P	1.31748	P
96019_at	0.444727	P	0.379524	P	0.361816	P	1.36614	P	1.38195	P	0.887135	P	2.15324	P	2.21472	P	1.85432	P	3.05744	P	2.49711	P	2.32772	P	8.78896	P	9.31357	P	10.3886	P
96020_at	0.333025	P	0.0487757	A	0.263091	P	0.400923	A	0.795592	P	0.344072	A	1.09121	P	1.1724	P	4.97397	P	2.00769	P	2.30867	P	1.68055	P	12.4438	P	13.6969	P	12.8924	P
96021_at	0.150751	A	0.0957748	A	0.165658	A	0.476773	A	0.224783	A	0.19956	A	0.832044	A	0.973664	A	0.511992	A	0.800535	M	0.718963	A	0.736853	A	2.53981	M	3.16805	P	3.06523	M
96023_at	0.0384364	A	0.0236027	A	0.0372344	A	0.0442255	A	0.263026	A	0.0271295	A	0.176506	A	0.192229	A	0.0867435	A	0.291352	M	0.238864	M	0.18403	A	0.91443	A	0.906272	M	0.779813	A
96024_at	0.333025	P	0.276768	A	0.339508	P	1.27082	M	1.49241	P	0.721746	P	1.36785	P	1.96688	P	1.75205	P	2.49996	P	1.74557	P	1.95019	P	4.29646	P	5.1806	P	5.45425	P
96025_g_at	0.450896	P	0.368005	P	0.537704	P	1.4294	M	1.52897	A	1.09576	P	1.88229	P	2.24514	P	1.87317	P	3.30491	P	1.94674	P	1.54151	P	6.69388	P	4.26103	P	5.24005	P
96026_at	0.132244	P	0.110533	P	0.179099	P	0.625262	P	0.734739	P	0.358155	P	0.57269	P	0.785514	P	0.617146	P	0.800535	P	0.652437	P	0.501893	P	1.08903	P	1.49166	P	1.47655	P
96027_at	0.130428	A	0.120071	A	0.146224	A	0.625262	A	0.616413	A	0.308011	A	0.549094	M	0.904876	P	0.971442	P	0.7842	P	0.741466	P	0.687236	P	1.82647	P	1.89643	P	2.0386	P
96028_at	0.0175367	A	0.0131735	A	0.0196908	A	0.08331	A	0.125851	A	0.0699623	A	0.103245	A	0.148002	A	0.104152	A	0.0571998	A	0.0708444	A	0.0309812	A	0.599711	A	0.491271	A	0.123908	A
96029_at	0.187922	P	0.189242	P	0.177263	P	0.848944	P	0.933417	P	0.432982	P	0.909511	P	1.31568	P	1.1472	P	1.071	P	1.02439	P	1.02742	P	2.70388	P	2.83308	P	3.27184	P
96030_at	0.0265681	A	0.0170989	A	0.0355637	A	0.0532663	A	0.076803	A	0.0348993	A	0.135697	A	0.172836	A	0.161961	A	0.0965175	A	0.0842278	A	0.0528513	A	0.177047	A	0.385618	A	0.263954	A
96031_r_at	0.0182226	A	0.0028764	A	0.0400287	M	0.208223	A	0.0707784	A	0.0183664	A	0.11738	A	0.167925	A	0.185382	A	0.149032	A	0.171479	A	0.0940113	A	0.327765	M	0.687222	P	0.414673	A
96032_at	0.134841	P	0.133337	P	0.138975	P	0.866256	P	0.941867	P	0.468124	P	0.497782	P	0.845132	P	0.495466	P	0.392941	P	0.484255	P	0.308867	P	1.09915	P	1.24869	M	1.3438	P
96033_at	0.0189101	A	0.0114789	A	0.0167518	A	0.109056	A	0.114596	A	0.156984	A	0.277517	A	0.135296	A	0.217899	A	0.332914	A	0.285281	A	0.282243	A	1.23327	A	1.06698	A	1.39841	A
96035_at	0.126801	A	0.128245	A	0.107835	A	0.33726	A	0.402297	A	0.240097	A	0.570831	P	0.884142	P	0.67944	P	0.944237	P	0.746231	P	0.65972	P	1.49454	P	1.83191	M	1.46573	A
96036_at	0.0121166	A	0.0131735	A	0.0210357	A	0.0267876	A	0.124452	A	0.0872755	A	0.148715	A	0.123666	A	0.0120775	A	0.0535344	A	0.027112	A	0.0726995	A	0.476477	A	0.18587	A	0.274857	A
96037_at	0.973379	P	0.867388	P	0.872396	P	1.58265	P	2.79999	P	1.46021	P	4.00019	P	4.78572	P	6.53041	P	7.14737	P	5.98001	P	5.75312	P	13.2468	P	13.7248	P	12.5859	P
96038_at	0.643678	P	0.61818	P	0.709171	P	1.56253	P	1.94677	P	1.17794	P	3.96972	P	2.17583	P	4.38332	P	9.46035	P	6.94677	P	6.05798	P	8.742	P	8.17739	P	7.1989	P
96041_at	0.677307	P	0.437147	P	0.534762	P	1.48693	P	1.65747	P	1.14011	P	3.1036	P	3.87622	P	3.96228	P	4.65111	P	3.90824	P	3.90637	P	7.20157	P	8.76591	P	10.0478	P
96042_at	0.0282124	P	0.0353924	P	0.0436788	P	0.249623	M	0.337342	P	0.214915	P	0.328059	P	0.505455	P	0.313887	P	0.373281	P	0.296404	P	0.251169	P	1.37665	P	1.62603	P	1.92015	P
96043_at	0.0110047	A	0.00558035	A	0.0117503	A	0.036465	A	0.0553796	A	0.037202	A	0.0688096	A	0.0846112	A	0.0652221	A	0.0626634	A	0.0563648	A	0.0299859	A	0.151953	A	0.169188	A	0.211258	A
96044_at	0.0876284	A	0.0340965	A	0.0467816	A	0.461976	M	0.470469	A	0.218241	M	0.288237	A	0.522446	A	0.270042	A	0.271206	A	0.25317	A	0.207242	A	0.688246	M	0.706494	A	0.882711	P
96045_at	0.328898	M	0.277957	M	0.29295	M	1.26901	M	1.49835	P	0.81077	A	0.80167	P	1.23042	P	0.870897	P	0.904627	P	0.95142	P	0.70394	P	1.97025	P	2.10262	P	2.1746	P
96046_at	0.175474	A	0.13759	A	0.150766	A	0.53838	A	0.564586	A	0.377924	A	0.687333	A	1.22702	A	0.791205	A	1.04125	A	0.901374	A	0.889058	A	2.66389	A	3.6799	P	3.41311	A
96047_at	0.0123398	A	0.00814142	A	0.032513	A	0.107727	A	0.10891	A	0.0944058	A	0.25932	A	0.548236	A	0.304011	A	0.321767	A	0.223721	A	0.176125	A	0.206925	A	0.784691	A	0.208437	A
96048_at	0.00556795	A	0.0466583	P	0.0283806	A	0.160493	A	0.160191	A	0.154936	M	0.228669	P	0.257549	M	0.3409	P	0.330528	P	0.232818	P	0.244755	P	0.613125	P	0.786583	P	0.699026	P
96049_at	1.09848	P	1.15213	P	1.46605	P	3.99021	P	5.52127	P	1.9775	P	7.73482	P	10.2062	P	7.98794	P	10.9667	P	11.7271	P	10.8353	P	17.2196	P	22.1882	P	19.5761	P
96050_at	0.307768	P	0.243031	P	0.308424	P	0.977532	P	1.11189	P	0.556331	P	1.15216	P	1.55836	P	1.36656	P	1.74551	P	1.33389	P	1.32108	P	4.49955	P	3.98461	P	4.67699	P
96051_at	0.0995625	A	0.051431	A	0.0513166	A	0.42894	A	0.452979	A	0.180062	A	0.294247	A	0.378962	A	0.0811817	A	0.164225	A	0.155066	A	0.099955	A	0.50198	A	0.435832	A	0.373255	A
96052_at	0.241983	M	0.204935	M	0.192601	M	0.961492	A	0.766337	A	0.489356	M	1.11713	P	1.18609	P	1.24319	P	1.3653	P	1.1755	P	1.10883	P	2.37393	P	2.47126	P	2.89817	P
96053_i_at	0.216183	A	0.153256	A	0.207086	A	0.905492	A	0.2325	A	0.377924	A	0.628156	M	0.991381	M	0.693975	A	0.872252	P	0.781544	M	0.574191	M	1.28268	A	2.42687	P	2.00753	P
96054_f_at	0.069799	A	0.0762417	A	0.0496131	A	0.25777	A	0.340994	A	0.200899	A	0.421594	M	0.533385	M	0.583068	P	0.966916	P	0.577628	P	0.560915	P	1.40967	P	1.60912	P	2.04688	P
96055_at	0.0034739	A	0.00512209	A	0.010971	A	0.0472687	A	0.0737993	A	0.017555	A	0.222485	A	0.0956698	A	0.0671168	A	0.0452119	A	0.0957798	A	0.0359561	A	0.13771	A	0.157116	A	0.126932	A
96056_at	0.560815	M	0.313176	P	0.323309	P	1.26267	P	1.76624	P	0.751312	A	1.71699	P	2.23906	P	2.06633	P	2.23438	P	1.98537	P	1.30785	P	8.23404	P	9.89714	P	8.96002	P
96057_at	0.451458	P	0.480776	P	0.457658	P	1.28347	P	1.68281	P	0.784389	P	2.32628	P	2.96503	P	3.37342	P	3.07812	P	2.55619	P	2.57405	P	5.23221	P	5.68087	P	5.4144	P
96058_s_at	0.517969	P	0.531491	P	0.586214	P	1.78689	P	2.12686	P	1.21683	P	2.98216	P	3.60201	P	3.68763	P	3.35131	P	3.097	P	2.90918	P	6.41135	P	6.8893	P	6.75597	P
96059_at	0.118792	P	0.103554	P	0.112595	P	0.641399	P	0.396348	P	0.309951	P	0.851038	P	0.852415	P	0.708483	P	1.00559	P	0.742827	P	0.757481	P	1.97025	P	1.90302	P	2.1951	P
96060_at	0.520516	P	0.473383	P	0.614184	P	1.42851	P	1.74108	P	1.07411	P	2.91192	P	2.90723	P	3.45205	P	4.81164	P	3.65462	P	3.7444	P	7.12058	P	6.85552	P	5.92585	P
96061_at	0.0818249	P	0.0669991	P	0.0813131	P	0.268185	P	0.436569	P	0.19956	P	0.371253	P	0.556126	P	0.504129	P	0.755177	P	0.495569	P	0.458593	P	1.60139	P	1.71018	P	2.15818	P
96063_at	0.0154895	A	0.0105178	A	0.0462165	A	0.13516	A	0.0945076	A	0.0294771	A	0.294247	P	0.431206	P	0.403205	P	0.4917	P	0.541999	P	0.363566	P	0.895625	P	0.820515	A	0.812743	P
96064_at	0.0085844	A	0.0107576	A	0.010971	A	0.0706855	A	0.0797904	A	0.0356682	A	0.0447668	A	0.0860077	A	0.0518069	A	0.0395966	A	0.0716872	A	0.025505	A	0.146284	A	0.166785	A	0.138936	A
96065_at	0.0645775	P	0.0377331	M	0.0501806	P	0.199794	P	0.266807	A	0.150147	P	0.30091	P	0.560063	P	0.404811	P	0.591184	P	0.509679	P	0.442351	P	1.72393	P	1.58201	P	1.90972	P
96066_s_at	0.808182	P	0.82612	P	0.882494	P	2.20332	P	2.93464	P	1.27007	P	3.1969	P	4.97566	P	4.19566	P	4.19351	P	3.63106	P	3.27003	P	18.195	P	27.644	P	21.5619	P
96068_at	0.103391	P	0.0847341	P	0.0816052	P	0.395501	P	0.457652	P	0.332516	P	0.669094	P	0.855143	P	0.989955	P	1.06956	P	1.02043	P	0.992103	P	2.5205	P	2.81757	P	2.47753	P
96069_at	0.403646	A	0.190402	A	0.345873	A	1.05899	A	1.1899	A	0.518587	A	1.63727	P	1.55186	P	1.02689	P	2.54197	P	2.52758	P	1.75202	P	5.85351	P	6.15652	P	6.48089	P
96070_at	0.272576	A	0.0317719	A	0.189527	A	0.73203	A	0.200092	A	0.1022	A	0.658123	A	0.878718	A	0.670246	A	0.879618	A	0.494156	A	0.675935	A	2.57662	P	2.6257	M	2.13146	A
96071_at	0.24738	P	0.27558	P	0.331879	P	0.877768	P	1.01014	P	0.669009	P	0.923623	P	1.18695	P	1.16616	P	1.11372	P	1.06795	P	0.643503	P	2.70908	P	2.66174	P	2.58004	P
96072_at	0.769812	P	0.655856	P	0.911816	P	2.14178	P	2.16168	P	1.32314	P	3.48264	P	3.92008	P	3.89705	P	4.64982	P	3.97024	P	4.52229	P	30.1156	P	36.7513	P	37.2054	P
96073_at	0.749803	P	0.597835	P	0.686261	P	2.56806	P	2.58667	P	1.33868	P	2.60705	P	3.24461	P	2.9569	P	2.93713	P	2.53367	P	2.38198	P	6.07374	P	6.96351	P	6.78761	P
96074_at	0.0353247	A	0.0220899	A	0.0234693	A	0.0929232	A	0.0275676	A	0.0836931	A	0.0279211	A	0.23462	A	0.0320377	A	0.0223103	A	0.0298607	A	0.0240107	A	0.393687	A	0.227769	A	0.1508	A
96075_at	0.537237	P	0.426741	P	0.408605	P	1.70255	P	1.73526	P	0.863925	P	2.71674	P	3.26729	P	4.22029	P	5.2965	P	3.93808	P	4.03319	P	10.4852	P	12.9668	P	13.7118	P
96076_at	0.262262	P	0.286587	P	0.31222	P	0.895947	P	1.14688	P	0.669009	P	1.40211	P	1.48241	P	1.81165	P	1.89221	P	1.697	P	1.46119	P	3.99278	P	4.37429	P	3.54014	P
96077_at	0.034609	A	0.0261382	A	0.0237406	A	0.270491	A	0.204018	A	0.0851275	A	0.0455883	A	0.222999	A	0.140879	A	0.0770593	A	0.122539	A	0.0429162	A	0.38646	A	0.0291528	A	0.261219	A
96078_g_at	0.0522566	A	0.0263927	A	0.0223857	A	0.217792	A	0.181625	A	0.19755	A	0.188465	A	0.249569	A	0.203411	M	0.147337	A	0.166024	A	0.0339665	A	0.59747	A	0.448242	A	0.508424	A
96079_at	0.319831	P	0.220415	P	0.177875	P	0.830609	A	0.747837	M	0.542743	A	0.904802	P	1.01785	P	1.34715	P	1.42849	P	1.31128	P	1.04606	P	3.32788	P	4.12684	P	4.89812	P
96081_at	0.175739	A	0.0535618	A	0.129344	A	0.299065	A	0.547544	A	0.188149	A	0.379045	A	1.49799	A	0.543339	A	0.791629	A	0.555297	A	0.681832	A	2.17548	A	5.43513	A	4.8264	A
96082_at	0.551149	P	0.492497	P	0.562911	P	1.56866	P	1.43086	P	1.14885	P	2.99092	P	2.98881	P	3.98313	P	3.72272	P	3.71818	P	2.34776	P	8.29585	P	8.17213	P	8.53901	P
96083_s_at	0.384731	P	0.323374	P	0.475487	P	0.897857	P	1.29249	P	0.829913	P	1.44858	P	2.16436	P	2.29693	P	2.24737	P	1.89741	P	1.81857	P	6.09796	P	6.24986	P	5.8757	P
96084_at	0.175739	P	0.126833	P	0.192601	P	0.683462	P	0.734739	P	0.479998	P	0.61096	P	1.11556	P	0.713059	P	0.871515	P	0.706662	P	0.578125	P	1.54048	P	1.60743	P	1.76909	P
96085_at	0.0522566	A	0.0427054	A	0.072869	A	0.366012	A	0.0871924	A	0.153568	A	0.381638	A	0.593325	A	0.402401	A	0.518629	P	0.478589	M	0.400504	M	0.204241	A	0.85423	A	0.986283	A
96086_at	0.202554	P	0.142135	P	0.180324	P	0.654463	P	0.799914	P	0.297648	P	0.808828	P	1.20915	P	0.891834	P	1.1671	P	0.944762	P	0.854209	P	2.78528	P	3.86524	P	4.08946	P
96087_at	0.548876	A	0.503	A	0.555047	A	2.10339	A	2.44402	A	1.38464	A	1.71918	M	2.2876	A	1.70494	M	1.82767	M	1.67109	M	1.30197	M	4.90121	P	5.34675	P	5.0649	P
96088_at	0.425413	P	0.314375	P	0.323626	P	1.05713	P	1.19807	P	0.823337	P	1.25484	P	1.53149	P	1.61461	P	1.3717	P	1.33582	P	1.36713	P	2.14482	P	2.30091	P	1.43321	A
96089_at	0.0329428	A	0.0139042	A	0.0383507	A	0.0929232	A	0.170955	A	0.0470587	A	0.304899	A	0.446646	A	0.418438	A	0.44215	A	0.303798	A	0.341395	A	1.4734	A	1.01628	A	1.17138	A
96090_g_at	0.0752958	A	0.0626779	A	0.0760654	A	0.340596	A	0.344641	A	0.167876	A	0.599878	P	0.497422	P	0.740457	P	0.842737	P	0.643475	P	0.566324	P	2.50292	P	2.15448	P	1.95142	P
96091_at	0.0141341	A	0.0131735	A	0.0104532	A	0.0426916	A	0.0827622	A	0.0394934	A	0.0789215	A	0.11448	A	0.0556691	A	0.12858	A	0.0468158	A	0.129653	A	0.185275	A	0.225474	A	0.396625	A
96092_at	0.211634	P	0.147546	P	0.179712	P	0.949198	P	1.33983	P	0.55448	P	0.950018	P	1.11556	P	0.834145	P	0.682596	P	0.828855	P	0.510749	M	2.61508	P	3.31076	P	3.29706	P
96093_at	0.223957	A	0.183162	A	0.182469	A	0.869137	A	0.770681	A	0.364541	A	0.883576	A	1.15609	A	0.51906	A	1.14115	P	0.871225	A	0.697062	M	2.74896	P	3.25925	P	3.06914	P
96094_at	0.00946005	A	0.0107576	A	0.0114902	A	0.0502815	A	0.107482	A	0.0239736	A	0.0742735	A	0.103808	A	0.0718325	A	0.0617555	A	0.0708444	A	0.0429162	A	0.31532	A	0.33004	A	0.39921	A
96095_i_at	0.0239975	A	0.0180902	A	0.0305804	A	0.141558	A	0.197469	A	0.0915591	A	0.225923	P	0.181368	M	0.314708	P	0.237903	P	0.166024	A	0.168713	P	0.622041	P	0.7161	P	0.381067	A
96096_f_at	0.169403	P	0.111372	P	0.127843	P	0.638378	P	0.889941	P	0.372193	P	0.678828	P	0.934472	P	0.607869	P	0.58206	P	0.605432	P	0.559932	P	1.39609	P	1.14413	P	1.48304	P
96097_at	0.0798123	A	0.0688955	A	0.064771	A	0.3715	A	0.434218	A	0.214915	A	0.328059	A	0.441511	A	0.363668	A	0.414869	A	0.37256	A	0.313304	A	1.17154	A	1.3188	A	1.59486	A
96098_at	0.0732939	P	0.0626779	P	0.0530236	P	0.364913	P	0.456484	P	0.180737	P	0.389407	P	0.571843	P	0.524551	P	0.634376	P	0.598492	P	0.490578	P	1.99404	P	1.87661	P	2.89817	P
96099_at	0.347907	P	0.297921	P	0.337282	P	0.719195	A	0.954522	M	0.426053	M	1.50156	P	1.82264	P	1.93381	P	1.41147	P	1.4714	P	1.36322	P	3.95048	P	4.06242	P	4.26779	P
96101_at	0.0088028	A	0.0105178	A	0.0117503	A	0.271643	A	0.103183	A	0.0302563	A	0.0719375	A	0.164225	A	0.0708917	A	0.0470711	A	0.0459394	A	0.032474	A	0.168753	A	0.195298	A	0.427499	A
96102_i_at	0.322577	P	0.256905	P	0.338236	P	1.24727	P	1.40693	P	0.621444	P	1.28829	P	1.55674	P	1.38881	P	1.24539	P	0.901374	P	0.785964	P	2.63253	P	2.98592	P	3.43432	P
96103_f_at	0.248731	A	0.216318	A	0.149857	A	0.812211	A	0.947143	A	0.26114	A	1.31261	A	1.38498	A	1.48535	A	1.32828	A	1.16309	A	0.966591	A	3.03394	A	2.7445	A	3.67993	A
96104_at	0.132504	P	0.0861092	P	0.140483	P	0.491499	P	0.52585	A	0.302833	A	1.08487	P	1.06517	P	1.91431	P	2.19673	P	1.78772	P	1.55767	P	6.69239	P	6.67269	P	7.66927	P
96106_at	0.0505454	P	0.0532951	P	0.0377923	P	0.296796	A	0.393965	A	0.131556	A	0.309547	P	0.299012	P	0.400795	P	0.400784	P	0.441607	P	0.315768	P	1.06469	P	1.13162	P	0.926633	P
96109_at	0.00967979	A	0.0107576	A	0.0120108	A	0.0846936	A	0.0930511	A	0.0402548	A	0.0656658	A	0.0956698	A	0.0604628	A	0.0608466	A	0.0537762	A	0.0349614	A	0.185275	A	0.176368	A	0.179934	A
96110_at	0.0944724	A	0.0724265	A	0.0854087	A	0.385711	A	0.269322	A	0.237457	A	0.576406	M	0.634902	A	0.740457	P	0.866355	P	0.646234	P	0.604673	P	1.65247	M	1.78537	P	1.51756	M
96112_at	0.127578	P	0.109974	P	0.111404	P	0.379162	P	0.54982	P	0.312537	P	0.880624	P	1.12766	P	1.11577	P	1.49004	P	1.24843	P	1.14169	P	3.08156	P	3.38026	P	3.99707	P
96113_at	0.224225	A	0.143273	A	0.107835	A	0.294523	A	0.779358	A	0.311891	A	1.11425	A	1.3249	A	1.28443	A	1.32472	A	0.809961	A	0.92194	A	2.67085	A	4.50153	A	3.63022	A
96114_at	0.120856	A	0.0691667	A	0.057019	A	0.380255	A	0.540706	A	0.293105	A	0.225236	A	0.418781	A	0.450347	A	0.193459	A	0.30306	A	0.129158	A	0.849373	A	0.464707	A	0.864129	A
96115_at	0.522498	P	0.327279	P	0.421159	P	1.38311	P	1.68573	P	0.917414	P	1.64333	P	1.80604	P	1.86759	P	3.00335	P	2.66791	P	2.53301	P	9.63569	P	11.9728	P	13.2412	P
96116_at	0.00409541	A	0.00136956	A	0.00269055	A	0.0316844	A	0.0506478	A	0.0699623	A	0.0313645	A	0.0630825	A	0.0206955	A	0.0300896	A	0.0186967	A	0.0463945	A	0.0901992	A	0.0588218	A	0.0738582	A
96117_r_at	0.146567	A	0.143843	A	0.176651	P	0.706325	A	0.758727	A	0.393807	A	0.861702	P	1.13457	P	0.892581	P	1.39444	P	1.35259	P	0.870898	P	4.18705	P	5.3313	P	5.62046	P
96118_at	0.263075	A	0.213396	A	0.145014	A	0.960547	A	1.28946	A	0.596327	A	0.849853	A	0.835099	A	0.6449	A	0.792371	A	0.897359	A	0.669056	A	1.46377	A	1.72191	A	0.91741	A
96119_s_at	0.22047	M	0.181717	A	0.166877	M	0.872015	A	1.13557	P	0.410904	A	0.681259	M	1.18695	P	0.511206	A	0.909769	P	0.916748	P	0.625809	P	2.15024	P	2.5187	P	2.68797	P
96120_at	0.56736	P	0.407201	P	0.448921	P	1.38846	P	1.78557	P	0.982454	P	2.03308	P	2.41186	P	2.07255	P	3.03808	P	2.61696	P	2.1165	P	5.72529	P	7.43564	P	7.96576	P
96601_at	0.0103409	A	0.00489395	A	0.00562271	A	0.0517773	A	0.0553796	A	0.0325844	A	0.0217747	A	0.0448191	A	0.0585497	A	0.0377111	A	0.027112	A	0.0155348	A	0.120279	A	0.109754	A	0.138936	A
96602_g_at	0.0949806	A	0.0353924	A	0.0662128	A	0.419275	A	0.437744	A	0.0485596	A	0.236202	A	0.325334	A	0.387918	A	0.416432	A	0.308227	A	0.269421	A	2.3828	P	2.66174	P	2.07375	P
96603_at	0.14892	A	0.140998	A	0.139879	M	0.398755	A	0.642098	A	0.340865	A	0.593711	P	0.840575	P	0.741216	P	0.697609	P	0.712815	P	0.555014	P	7.06011	P	8.81012	P	8.01217	P
96604_at	0.00902155	A	0.0112381	A	0.0439603	A	0.0819229	A	0.0812782	A	0.0255554	A	0.120331	A	0.238085	A	0.217899	A	0.371705	P	0.21916	A	0.30591	M	1.16954	P	1.18683	A	1.18921	P
96605_at	0.654014	P	0.527769	P	0.513219	P	1.26358	P	1.71295	P	0.742874	P	2.09218	P	2.97657	P	3.92837	P	3.48229	P	4.69166	P	3.02542	P	26.9344	P	34.906	P	38.2365	P
96606_at	0.0825804	A	0.0729707	A	0.0839446	A	0.577473	A	0.629832	A	0.264415	A	0.696433	P	0.985187	P	0.825874	P	1.30332	P	1.20876	P	0.942059	P	3.92278	P	4.4972	P	4.22659	P
96607_at	0.3526	A	0.325777	P	0.3376	P	1.18077	A	1.59193	M	0.667793	A	1.2798	P	1.8856	P	1.07031	P	1.60273	P	1.31386	P	1.19071	P	6.33927	P	7.28459	P	6.80166	P
96608_at	0.139003	P	0.148402	P	0.142596	P	0.577473	P	0.546405	P	0.259173	P	0.881805	P	1.13801	P	1.42178	P	1.39728	P	1.1284	P	1.11079	P	2.56611	P	2.63825	P	2.71785	P
96609_at	0.282097	P	0.338108	P	0.415684	P	0.81027	P	0.886748	P	0.749505	P	1.42453	P	1.5217	P	1.55649	P	2.3368	P	1.49825	P	1.55424	P	4.4581	P	4.09026	P	4.29586	P
96610_at	0.244141	P	0.173635	M	0.246831	P	0.94541	A	1.0185	A	0.624502	P	1.15559	P	1.27445	P	0.753362	P	1.1563	P	1.01381	P	0.952363	P	3.02883	P	3.65607	P	3.8285	P
96611_at	0.167822	P	0.150685	P	0.138975	P	0.583607	M	0.582685	P	0.37283	P	0.870578	P	1.2423	P	1.327	P	1.42849	P	1.46308	P	1.57872	P	6.97588	P	7.24977	P	11.1099	P
96613_at	0.111331	P	0.105226	P	0.104274	P	0.497789	P	0.676491	P	0.313183	P	0.754967	P	1.00639	P	1.01951	P	1.40154	P	1.13429	P	1.03282	P	3.45821	P	4.82436	P	4.86136	P
96614_at	0.237131	P	0.253358	P	0.217292	P	0.894992	P	0.992348	P	0.485615	P	1.05076	P	1.3056	P	1.56359	P	1.38308	P	1.24258	P	1.01369	P	3.93908	P	3.69775	P	4.12145	P
96615_at	1.04542	P	1.38208	P	1.18562	P	2.80377	P	3.9326	P	1.57016	P	4.68488	P	4.7276	P	6.68779	P	6.83106	P	5.77416	P	5.74728	P	9.74202	P	10.8628	P	8.46232	P
96616_at	0.123955	P	0.109414	P	0.17451	P	0.495694	P	0.625364	P	0.351759	P	1.02931	P	1.21596	P	0.841657	P	1.47167	P	1.27243	P	1.12747	P	3.23378	P	3.20762	P	3.8987	P
96617_at	0.190046	P	0.120352	P	0.145316	P	0.602967	P	0.696349	P	0.429834	P	0.700675	P	1.27867	P	0.919433	P	0.953021	P	0.863841	P	0.716713	P	2.74376	P	3.11771	P	3.3145	P
96618_at	0.175474	A	0.195626	A	0.187377	A	0.568253	A	0.739109	A	0.362626	A	0.845701	A	0.980758	A	0.955125	M	0.819066	P	0.85981	P	0.73145	P	2.15745	P	2.94282	P	2.8883	P
96619_at	0.0673094	A	0.057304	A	0.149251	A	0.382439	A	0.754373	A	0.330586	A	0.500927	A	0.866039	A	0.355552	A	0.349581	A	0.617213	A	0.247222	A	1.00545	A	1.51902	A	0.523395	A
96620_at	0.170986	A	0.165578	A	0.205851	A	0.896902	A	0.689739	A	0.495587	A	0.553449	A	1.00639	A	0.83189	A	0.612431	A	0.494863	A	0.668565	A	1.66379	A	1.60404	A	1.67165	A
96621_at	0.187922	A	0.130507	A	0.149251	A	0.593809	A	0.893132	A	0.424162	A	0.771169	A	1.13715	M	0.724486	M	1.03107	P	0.907392	M	0.841445	P	2.51874	P	2.74918	P	2.2585	P
96623_at	0.110818	P	0.0408688	A	0.0868743	P	0.374787	P	0.475117	P	0.296999	P	0.681259	P	0.655022	P	0.996612	P	0.904627	P	0.917415	P	0.527473	P	2.71256	P	2.32011	P	2.7278	P
96624_r_at	0.214309	A	0.115015	A	0.150766	A	0.467269	A	0.691943	A	0.126703	A	0.582592	A	0.314417	A	0.145294	A	0.410178	A	0.416556	A	0.135589	A	0.508897	A	0.654263	A	0.525885	A
96625_at	0.122147	A	0.0754231	A	0.104867	A	0.424649	A	0.656551	A	0.302833	A	0.34973	A	0.542305	A	0.275037	A	0.346411	A	0.242636	A	0.250675	A	1.17154	M	1.35017	A	1.23143	A
96626_at	0.179441	P	0.111652	P	0.167792	P	0.610075	P	0.732553	P	0.410904	P	0.798089	P	1.13457	P	1.09306	P	1.37455	P	0.922757	P	0.951872	P	2.68824	P	2.69146	P	3.04956	P
96627_at	0.0835885	A	0.0866597	M	0.128443	A	0.268185	A	0.504031	M	0.241417	A	0.655072	P	0.741877	P	0.590053	P	0.839042	P	0.695711	P	0.623843	P	2.42885	P	2.79118	P	2.71586	P
96628_at	0.0517673	P	0.0702522	P	0.0702599	P	0.318252	P	0.321453	P	0.143284	P	0.313524	P	0.530406	P	0.462259	P	0.524001	P	0.42301	P	0.354698	P	1.40385	P	1.39873	P	1.79438	P
96629_at	0.106972	P	0.0567684	A	0.0883413	A	0.400923	A	0.611932	A	0.226871	A	0.643465	P	0.685463	P	0.550368	P	0.77156	P	0.682	P	0.61008	P	2.43592	P	3.78535	P	4.35751	P
96630_at	0.00185464	A	0.00861343	A	0.00316979	A	0.0267876	A	0.0646813	A	0.0117797	A	0.0313645	A	0.0540952	A	0.0217466	A	0.0232932	A	0.0252654	A	0.0160338	A	0.0481458	A	0.0672186	A	0.0770992	A
96632_at	0.717685	P	0.428576	P	0.607925	P	1.9326	P	2.52791	P	0.906737	P	2.73237	P	3.60827	P	3.44214	P	3.87622	P	3.19669	P	3.55361	P	14.2019	P	17.7626	P	20.3968	P
96633_s_at	0.222347	P	0.244799	P	0.210176	P	0.725124	P	0.975562	P	0.436129	P	1.33519	P	2.00728	P	1.76679	P	1.99872	P	1.55308	P	1.46854	P	4.90905	P	6.96216	P	8.42821	P
96634_at	0.142391	P	0.102441	P	0.200606	P	0.618182	P	0.96505	P	0.370281	P	0.623862	P	0.796582	P	0.722963	P	1.31188	P	1.04421	P	0.805114	P	11.1389	P	13.8933	P	24.0757	P
96635_at	0.146045	P	0.0963292	P	0.139276	P	0.3868	A	0.592832	A	0.333158	P	0.616493	P	0.700589	P	0.59703	P	0.563777	P	0.420143	P	0.528948	P	1.3298	P	1.2293	P	1.56272	P
96636_at	0.228522	P	0.190402	P	0.258395	P	0.971876	P	1.24083	P	0.57728	P	1.21559	P	1.46187	P	1.97691	P	2.27539	P	1.99657	P	1.91301	P	5.17159	P	5.42812	P	5.92585	P
96637_at	0.294915	A	0.238614	M	0.239036	P	0.982242	M	1.10776	M	0.581585	A	0.923035	P	1.40655	P	0.888099	P	1.40864	P	1.07124	P	1.02006	P	3.07816	P	3.60834	P	2.92577	P
96638_at	0.0305718	A	0.00720289	A	0.0213053	A	0.102383	A	0.0258319	A	0.0310338	A	0.125476	A	0.0846112	A	0.0783878	A	0.0271935	A	0.0589425	A	0.0712118	A	0.422377	A	0.220875	A	0.0961884	A
96639_at	0.0186808	A	0.00767121	A	0.00221637	A	0.0606187	A	0.116011	A	0.021585	A	0.0664533	A	0.0630825	A	0.0604628	A	0.0112174	A	0.0205923	A	0.00553585	A	0.0515575	A	0.0259705	A	0.0401256	A
96640_at	0.768071	P	0.808884	P	0.628693	P	2.27863	P	2.50582	P	1.19885	P	2.71309	P	2.46347	P	3.22428	P	3.22059	P	3.13584	P	2.47876	P	4.69794	P	5.87378	P	6.45436	P
96641_at	0.197491	A	0.158693	A	0.186763	A	0.728085	A	0.707347	A	0.475626	A	0.964062	P	0.891364	A	1.05119	P	1.22532	P	1.0798	P	1.08775	P	2.63427	P	3.20001	P	3.58618	P
96643_at	2.00081	P	2.11832	P	2.12657	P	4.68956	P	4.7346	P	2.29786	P	7.84422	P	8.14699	P	9.20681	P	13.6007	P	12.9123	P	12.3961	P	20.4671	P	24.7351	P	25.8347	P
96644_at	0.00368034	A	0.000752309	A	0.00537392	A	0.0284343	A	0.0292882	A	0.0247655	A	0.0414639	A	0.0494977	A	0.0120775	A	0.0193403	A	0.0158195	A	0.00603695	A	0.0549314	A	0.0531202	A	0.0539571	A
96646_at	0.0569189	A	0.0263927	A	0.0573051	A	0.330571	A	0.354339	A	0.19822	A	0.326741	A	0.505455	A	0.344976	A	0.282502	A	0.300843	A	0.175137	A	1.12739	A	0.91921	A	1.04545	A
96647_at	0.151536	M	0.113893	A	0.132951	A	0.659477	A	0.652109	A	0.313829	A	0.774165	P	0.929104	P	0.883614	P	0.924449	P	0.891334	P	0.830645	P	2.35084	P	2.66331	P	3.15122	P
96648_at	0.122922	A	0.0748777	A	0.122747	A	0.196164	A	0.197469	A	0.184783	A	0.610345	A	0.815883	A	1.77521	P	0.869304	A	0.804555	A	0.510257	A	2.6273	A	3.14975	A	2.61808	A
96649_at	0.0803152	P	0.105784	P	0.106944	P	0.454549	P	0.482078	P	0.188149	P	0.50721	P	0.749338	P	0.660272	P	0.524769	P	0.433033	P	0.436444	P	1.60139	P	1.9195	P	2.33385	P
96650_at	0.186064	P	0.142989	P	0.141992	P	0.644417	P	0.773936	P	0.382377	P	0.495264	P	0.88956	P	1.12966	P	0.778997	P	0.832898	P	0.618436	P	1.44835	P	2.01139	P	1.8658	P
96651_at	0.0803152	A	0.0554308	P	0.0886349	P	0.339485	A	0.250371	A	0.176008	P	0.353654	P	0.360897	P	0.394361	P	0.580538	P	0.377632	P	0.431522	P	1.17754	P	1.16907	P	0.83849	P
96652_at	0.224762	A	0.214857	A	0.239036	A	0.657473	A	0.962946	A	0.456225	A	0.982752	P	1.57461	P	1.39599	P	1.40367	P	1.34744	P	1.18238	P	2.9092	P	3.77349	P	3.45937	P
96653_at	0.718263	P	0.475539	P	0.70319	P	1.73188	P	1.90377	P	1.10511	P	3.33782	P	3.9618	P	3.8049	P	5.36483	P	5.02906	P	4.82987	P	28.0639	P	34.5415	P	40.9653	P
96654_at	0.0583964	A	0.0325455	A	0.0527388	A	0.190092	A	0.281853	A	0.139843	A	0.268773	A	0.349119	A	0.308953	A	0.281696	P	0.193914	A	0.237353	P	0.529554	A	0.650369	M	0.50342	A
96655_g_at	0.332749	A	0.27261	P	0.262465	M	1.0048	A	1.23981	A	0.597554	A	1.02524	P	1.07911	A	0.980332	P	0.999034	P	0.867869	P	0.70394	P	2.23299	P	2.55182	P	2.36836	P
96656_at	0.162294	P	0.160126	P	0.191371	P	0.522826	P	0.738017	P	0.425423	P	0.832638	P	0.921041	P	0.860411	P	0.984445	P	0.812663	P	0.601723	P	2.33483	P	2.61472	P	2.21353	P
96657_at	0.254679	P	0.368308	P	0.261838	P	1.02822	P	1.01432	A	0.655621	P	1.77337	P	0.783666	P	2.42199	P	3.19334	P	2.72966	P	2.06221	P	23.1592	P	24.1271	P	24.3447	P
96658_at	0.285366	P	0.263417	P	0.307475	P	0.973762	P	0.954522	P	0.64831	P	1.08198	P	1.52415	P	1.40387	P	1.54154	P	1.28604	P	1.03625	P	4.49159	P	5.60983	P	6.63096	P
96661_at	0.104669	P	0.0535618	P	0.114979	P	0.38462	P	0.376025	P	0.267033	P	0.724257	P	0.913863	P	0.758671	P	1.03979	P	0.84098	P	0.815916	P	2.32771	P	2.26404	P	2.86855	P
96662_at	0.377514	P	0.460464	P	0.562583	P	1.44891	P	2.20767	P	0.598781	P	2.11309	P	2.24286	P	2.12229	P	2.44295	P	2.209	P	1.60027	P	2.87659	P	2.68521	P	3.38994	P
96663_at	0.0189101	A	0.0485107	M	0.0196908	A	0.203413	A	0.162892	A	0.0448	A	0.188465	A	0.193429	A	0.244098	P	0.250941	M	0.220681	A	0.178596	P	0.117334	A	0.531713	A	0.442821	A
96664_at	0.337155	P	0.326077	P	0.407962	P	1.19813	P	1.45969	P	0.741065	P	1.37853	P	1.5372	P	1.01213	P	1.38166	P	1.09821	P	1.17993	P	4.0642	P	4.65979	P	3.70474	P
96665_at	0.251704	A	0.354697	P	0.258082	A	0.978475	P	1.30863	P	0.752517	P	1.49098	P	1.81553	P	1.22507	P	0.977144	P	1.13757	P	0.716222	P	1.92804	P	2.34408	P	2.82306	P
96666_at	0.0525013	P	0.0434941	A	0.0714188	P	0.28083	A	0.286844	A	0.160394	P	0.366049	P	0.484317	P	0.344161	P	0.741751	P	0.470788	P	0.371447	P	1.27282	P	1.2134	P	1.40059	P
96667_at	0.133542	P	0.144697	P	0.146526	P	0.577473	P	0.679806	P	0.287255	P	0.893607	P	1.09389	P	1.05561	P	1.30474	P	1.15655	P	0.941568	P	2.41647	P	2.969	P	2.58805	P
96668_at	0.66206	P	0.601587	P	0.574719	P	1.76114	P	2.26941	P	1.32602	P	1.63341	P	2.63039	P	1.65489	P	1.72317	P	1.51612	P	1.16277	P	5.07809	P	6.62109	P	6.6803	P
96669_at	0.215112	A	0.141282	A	0.236545	P	0.552833	A	0.626481	A	0.389365	A	0.946503	P	1.17154	P	0.985515	P	1.52251	P	1.19377	P	1.01222	P	2.85768	P	3.63818	P	2.52986	P
96670_at	0.0793097	A	0.101328	P	0.0942239	P	0.248456	A	0.436569	A	0.226208	P	0.447784	P	0.613695	P	0.587725	P	0.905362	P	0.703241	P	0.481722	P	1.96659	P	2.25119	P	1.6525	P
96672_at	0.174946	P	0.126551	P	0.180324	P	0.779123	P	0.73146	P	0.327369	P	0.61342	P	0.857869	P	0.704668	P	0.765605	P	0.770694	P	0.531899	P	1.82832	P	1.83357	P	2.01375	P
96674_at	0.173625	P	0.134753	P	0.230324	P	0.750726	P	0.780442	P	0.367093	P	0.761572	P	1.02225	P	0.820607	P	0.779741	P	0.679942	P	0.5737	P	2.1376	P	2.5329	P	2.38255	P
96675_at	0.394181	P	0.279741	P	0.410535	P	1.66447	P	1.43583	P	0.83768	P	1.67306	P	1.8329	P	2.05872	P	2.10272	P	1.92427	P	1.89686	P	5.77419	P	5.94708	P	6.77531	P
96676_at	0.243871	A	0.171331	M	0.208012	A	0.892125	A	1.01954	A	0.478749	A	0.699463	P	0.929999	A	1.03573	P	1.04996	P	0.948757	P	0.770741	P	2.77491	P	3.11923	P	3.88922	P
96677_at	0.258198	P	0.15583	P	0.201223	P	0.852796	A	1.15714	P	0.441788	M	0.718218	P	1.37833	P	1.21345	P	1.04343	P	0.810636	P	0.839972	P	1.89121	P	3.82533	P	3.97439	P
96678_at	0.0143595	A	0.0183386	A	0.0792698	A	0.209423	A	0.106052	A	0.155619	A	0.500298	A	0.764218	A	0.537865	M	0.879618	P	0.731927	P	0.762392	P	2.98449	P	3.19849	P	3.6264	P
96679_at	0.0334183	P	0.0299716	M	0.049046	P	0.39984	P	0.387998	P	0.156984	P	0.474438	P	0.436364	P	0.44239	P	0.361446	P	0.299364	P	0.18403	P	0.749077	P	1.09758	P	1.29109	P
96680_at	0.0949806	P	0.158406	P	0.118262	P	0.394415	P	0.57025	P	0.355598	P	0.690975	P	0.825044	P	0.4686	P	1.20522	P	1.15066	P	0.932245	P	2.20067	P	2.01465	P	1.73105	P
96682_at	0.0230669	A	0.0122033	A	0.0188865	A	0.118293	A	0.156129	A	0.0537847	A	0.0850721	A	0.140404	A	0.252493	A	0.370128	A	0.295664	A	0.205761	A	0.86624	A	0.761935	A	0.977139	A
96684_at	0.108253	M	0.127963	A	0.148342	M	0.455611	A	0.630949	A	0.209584	A	0.80525	P	0.710011	P	1.04162	P	1.31973	P	1.00123	P	0.961194	P	2.52577	P	2.22064	P	2.65206	P
96685_at	0.10288	A	0.0124454	A	0.0778123	A	0.354997	A	0.581556	A	0.250636	A	0.316834	A	0.32751	A	0.1698	A	0.0562852	A	0.166805	A	0.0920297	A	0.179796	A	0.353718	A	0.475776	A
96686_i_at	0.382509	P	0.387114	P	0.380363	P	0.831576	P	0.669854	P	0.658666	P	1.36166	P	2.03129	P	1.59691	P	1.89429	P	1.77075	P	1.48225	P	7.78176	P	7.77873	P	7.74871	P
96687_f_at	0.295188	P	0.212228	P	0.229392	P	0.755634	P	0.894195	P	0.519208	P	0.771768	P	1.46187	P	1.24537	P	1.2504	P	1.34099	P	1.06568	P	5.04217	P	5.45894	P	5.64569	P
96688_at	0.0263338	P	0.0392989	P	0.0507484	P	0.320497	P	0.269322	P	0.131556	P	0.283552	P	0.455862	P	0.464638	P	0.386659	P	0.317067	P	0.282243	P	1.1153	P	1.07059	P	1.35912	P
96691_at	0.215112	A	0.15097	A	0.176651	A	0.782051	A	0.699651	A	0.42227	A	0.843328	M	1.07389	A	0.99883	P	0.958873	P	0.824135	P	0.779581	P	2.12856	P	2.52501	P	2.48559	P
96692_at	0.144478	A	0.113333	P	0.140785	P	0.547678	A	0.491338	A	0.449953	A	0.411325	P	0.8168	P	0.52847	P	0.516325	P	0.511792	P	0.504353	P	1.25505	P	1.224	M	1.64185	P
96693_at	0.211099	A	0.163568	A	0.194139	M	0.766414	A	1.02685	A	0.427944	A	1.07909	P	1.03805	P	1.11357	P	1.57884	P	1.17746	P	1.49009	P	4.208	P	5.03347	P	5.23641	P
96694_at	0.0579037	A	0.0225935	A	0.0487626	A	0.0929232	A	0.165586	A	0.130171	A	0.192665	A	0.176502	A	0.132012	A	0.0841755	A	0.188521	A	0.0662517	A	0.518095	A	0.381389	A	0.500916	A
96695_at	0.0569189	A	0.0328037	A	0.0584501	A	0.20582	A	0.194841	A	0.143284	A	0.184254	A	0.252995	A	0.351488	P	0.292156	P	0.311913	P	0.263995	P	1.14749	P	1.29083	P	1.45274	P
96696_at	0.170194	P	0.169316	P	0.209867	P	0.701364	P	0.835442	P	0.472501	P	1.28716	P	1.52007	P	1.55507	P	1.78244	P	1.4925	P	1.06568	P	3.86565	P	4.48421	P	5.2018	P
96698_at	0.222884	A	0.214565	A	0.268734	A	0.833508	A	1.10569	A	0.291156	A	1.16419	P	0.89407	A	0.904524	P	1.43133	P	0.59085	A	1.10834	P	1.95375	P	2.27206	P	1.90554	P
96699_at	3.93105	P	3.32865	P	3.28142	P	7.3945	P	9.07892	P	5.60618	P	12.0738	P	12.9984	P	13.2445	P	15.766	P	12.8072	P	14.5403	P	22.9429	P	27.7974	P	29.1054	P
96700_r_at	0.0559353	P	0.0299716	P	0.0670788	P	0.196164	P	0.242734	P	0.0829752	A	0.168011	P	0.211264	P	0.136452	P	0.185144	P	0.183115	P	0.136084	P	0.462468	M	0.646471	P	0.470727	P
96701_at	0.303935	P	0.252767	P	0.362774	P	1.01886	P	1.0995	P	0.651357	P	1.16934	P	1.74256	P	1.19892	P	2.08347	P	1.25557	P	1.70111	P	3.72465	P	5.38887	P	6.05276	P
96703_at	0.647983	P	0.570675	P	0.668363	P	2.22322	P	2.61232	P	1.25678	P	2.39193	P	3.30196	P	3.08852	P	2.95587	P	2.61878	P	2.54082	P	7.51526	P	9.04621	P	9.28412	P
96704_at	0.0389166	A	0.0369518	A	0.0377923	A	0.28997	A	0.134201	A	0.193526	A	0.178623	A	0.494403	A	0.136452	A	0.558436	A	0.264411	A	0.386716	A	2.6011	P	3.00897	P	4.31642	P
96707_at	0.24603	P	0.226861	P	0.186456	P	0.679474	P	1.0091	P	0.57851	P	1.01827	P	1.45446	P	0.745773	P	1.09201	P	0.949423	P	0.971007	P	2.42354	P	2.78652	P	2.61208	P
96708_at	0.329723	P	0.296726	P	0.406354	P	0.807358	P	1.24794	P	0.600008	P	1.58425	P	2.55126	P	2.07048	P	3.08279	P	2.56592	P	2.30817	P	5.96456	P	6.86633	P	7.58279	P
96709_at	0.0559353	A	0.0158651	A	0.0659243	A	0.213016	A	0.154772	A	0.156302	A	0.329377	A	0.432239	A	0.332736	A	0.594223	P	0.588764	P	0.46007	P	6.80989	P	9.17681	P	10.6914	P
96710_at	0.933075	P	0.708209	P	0.831739	P	2.24558	P	2.38942	P	1.71844	P	3.97222	P	4.41089	P	4.08659	P	5.05517	P	4.46434	P	4.49742	P	7.67273	P	9.50656	P	7.68827	P
96711_at	0.232555	M	0.169891	P	0.18922	P	1.06458	A	1.04455	A	0.647091	M	0.888298	P	1.11296	P	0.879876	P	1.15558	P	0.953417	P	0.988178	P	2.58711	P	3.35611	P	2.82306	P
96712_at	0.465781	A	0.289567	A	0.316653	A	1.4675	A	1.53095	A	0.724163	A	1.43292	P	2.02123	P	1.58983	P	1.67354	P	1.39508	P	1.176	P	3.68185	P	3.6352	P	3.06523	P
96713_at	0.0136841	A	0.028946	A	0.0292044	A	0.155479	A	0.106052	A	0.0626506	A	0.116641	A	0.176502	A	0.178472	P	0.136278	A	0.147984	A	0.0860839	P	0.661899	P	0.700721	P	0.528373	P
96716_at	0.340185	P	0.329082	P	0.350333	P	0.854721	P	1.20317	P	0.542125	P	1.33406	P	1.48733	P	3.02712	P	2.54265	P	2.18864	P	1.8127	P	5.4504	P	6.11527	P	5.89899	P
96717_at	0.24576	A	0.216026	A	0.2434	A	0.8093	A	0.878227	A	0.573587	A	1.15846	A	1.48323	A	1.38451	A	1.41573	A	1.18725	A	1.20836	A	2.90406	A	3.10854	A	3.3996	A
96718_at	0.489715	P	0.396845	P	0.393827	P	1.28888	P	1.52897	P	0.711466	P	1.87795	P	2.34348	P	2.23657	P	3.07478	P	2.4263	P	2.38443	P	6.01464	P	5.81975	P	6.58334	P
96719_i_at	1.49768	A	1.26183	A	2.27661	A	4.90189	A	5.36343	A	2.51473	A	3.48669	A	4.43967	A	3.03981	A	3.38906	A	2.41162	A	1.8998	A	6.31521	A	7.65268	A	7.70382	A
96720_f_at	0.0214442	A	0.0274121	A	0.0178172	A	0.0846936	A	0.235064	A	0.121835	A	0.0422923	A	0.0463883	A	0.0746483	A	0.0635703	A	0.0546403	A	0.044407	A	0.322797	A	0.466758	A	0.174162	A
97199_at	0.10851	P	0.105226	P	0.107835	P	0.594828	P	0.524705	P	0.245371	P	0.545358	P	0.774416	P	0.822112	P	0.799793	P	0.830877	P	0.831136	P	2.19528	P	2.56914	P	2.78541	P
97200_f_at	0.641382	P	0.474307	P	0.630013	P	1.58527	P	1.72363	P	1.30585	P	3.12568	P	3.61592	P	3.80817	P	5.64512	P	4.46203	P	4.69144	P	7.60281	P	8.92439	P	9.42878	P
97201_s_at	0.464938	P	0.439291	P	0.464461	P	1.2988	P	1.68086	P	1.01484	P	1.74986	P	2.40811	P	2.10848	P	2.46943	P	2.03077	P	2.02552	P	5.19958	P	6.51497	P	6.38176	P
97203_at	0.482668	P	0.426741	P	0.401212	P	1.23365	P	1.26416	P	0.537176	P	2.74695	P	2.94555	P	2.46968	P	4.8258	P	3.32522	P	2.8281	P	7.89053	P	9.66309	P	8.32575	P
97204_s_at	0.0579037	A	0.0546293	A	0.0616057	A	0.194952	A	0.0600557	A	0.129478	A	0.262025	A	0.420856	A	0.328647	A	0.599538	A	0.347834	A	0.49599	P	1.03412	P	1.48823	M	1.3766	A
97205_at	0.356192	P	0.230677	P	0.201531	P	0.913116	P	0.856872	P	0.437387	P	1.09928	P	1.37167	P	1.45038	P	1.47238	P	1.29899	P	1.26227	P	4.34618	P	3.53356	P	5.07404	P
97206_at	0.0439804	A	0.0474516	A	0.0845301	A	0.262407	A	0.14796	A	0.0417742	A	0.34973	A	0.563012	A	0.351488	A	0.748466	P	0.518128	P	0.419707	P	2.52752	P	3.04426	P	2.85472	P
97207_f_at	0.131985	P	0.104669	P	0.132048	P	0.501975	P	0.567986	P	0.313183	P	0.661173	P	1.03279	P	0.32701	P	1.13466	P	0.975357	P	0.738326	P	2.91606	P	2.97515	P	3.64935	P
97208_at	0.0136841	A	0.0151278	A	0.0199594	A	0.0805321	A	0.095961	A	0.0648509	A	0.14439	A	0.175282	A	0.132901	A	0.637398	A	0.271882	A	0.421184	A	0.53641	A	0.503456	A	0.445367	A
97210_at	0.199356	A	0.249519	A	0.197217	A	1.01699	A	1.2327	A	0.530986	A	1.09871	A	1.49143	A	0.754121	A	1.32757	M	1.16505	A	0.966591	A	3.32788	A	3.92426	P	3.8228	P
97211_at	0.157828	P	0.171619	P	0.193216	P	0.584629	P	0.841879	P	0.312537	P	1.11655	P	1.21511	P	1.12601	P	1.24037	P	1.112	P	0.935679	P	3.21018	P	3.3032	P	3.15512	P
97213_at	0.00306338	A	0.00243882	A	0.00245278	A	0.0267876	A	0.0326883	A	0.0126166	A	0.0217747	A	0.0494977	A	0.0269374	A	0.0562852	A	0.0325865	A	0.0175305	A	0.0993804	A	0.161961	A	0.29918	A
97216_at	0.035086	A	0.00837721	A	0.010971	A	0.235559	A	0.14796	A	0.0993713	A	0.0356109	A	0.280104	A	0.132901	A	0.04428	A	0.0468158	A	0.0165328	A	0.120279	A	0.21626	A	0.404373	A
97217_at	0.767781	P	0.74114	P	0.79622	P	2.26046	P	2.63337	P	1.34098	P	3.10617	P	3.30549	P	3.66269	P	4.24946	P	3.74404	P	3.95856	P	10.5445	P	12.419	P	11.0869	P
97220_at	0.0650737	M	0.0570361	A	0.0749021	A	0.512418	A	0.563452	A	0.210918	A	0.612805	A	0.639703	P	0.580738	M	0.64872	P	0.588068	P	0.651857	P	1.40773	A	1.62603	P	1.7374	P
97222_at	0.994309	P	0.988721	P	0.803584	P	2.70441	P	3.26539	P	1.90433	P	2.66144	P	2.83396	P	2.99571	P	3.10212	P	2.79671	P	2.03726	P	6.14635	P	5.91805	P	5.44338	P
97224_at	0.718263	P	0.512898	P	0.623744	P	2.16843	P	2.492	P	1.22379	P	1.85893	P	2.14446	P	1.7366	P	1.69452	P	1.59441	P	1.17061	P	3.10023	P	3.81053	P	3.77906	P
97226_at	0.134841	M	0.154971	P	0.119158	P	0.681468	P	0.672067	M	0.322861	A	0.709755	P	1.02576	P	1.19383	P	1.08405	P	1.05675	P	0.90918	P	3.32788	P	2.47285	P	2.73575	P
97227_at	0.0268026	A	0.00932463	A	0.0270108	A	0.0591599	A	0.0886621	A	0.107135	A	0.316834	A	0.351266	A	0.661039	P	0.548506	P	0.405059	P	0.405428	P	1.23525	P	1.26276	P	1.53479	P
97228_at	0.193235	A	0.190692	A	0.31697	A	0.253119	A	0.577038	A	0.376015	A	1.17563	A	1.46516	A	0.782138	A	1.36033	A	1.10609	A	1.17698	M	2.4906	A	2.35365	A	2.08201	A
97229_at	0.717107	P	0.609723	P	0.774151	P	1.69996	P	1.94772	P	1.45679	P	3.52114	P	2.39911	P	4.28893	P	4.28196	P	3.74286	P	3.52091	P	5.18403	P	5.73926	P	4.73794	P
97232_at	0.0556896	A	0.00908715	A	0.0122716	A	0.124823	A	0.117424	A	0.1733	A	0.0422923	A	0.0929285	A	0.0390575	A	0.032008	A	0.171479	A	0.0409281	A	0.134832	A	0.351576	A	0.344417	A
97234_at	0.135881	A	0.14242	A	0.0883413	M	0.734002	A	0.732553	A	0.277485	A	0.493375	A	0.935366	A	0.432824	A	0.571401	A	0.422294	A	0.511732	A	1.18752	A	1.2293	A	1.11315	A
97235_f_at	0.0101202	A	0.00158003	A	0.00106057	A	0.0251249	A	0.0187075	A	0.0478096	A	0.0389675	A	0.00989643	A	0.0469416	A	0.0036755	A	0.0379782	A	0.0195253	A	0.862029	P	1.05615	P	1.88882	P
97236_r_at	0.00989985	A	0.0129305	A	0.0125328	A	0.0996946	A	0.117424	A	0.065583	A	0.0858374	A	0.113156	A	0.0469416	A	0.0599365	A	0.206955	A	0.099955	A	0.337664	A	0.202322	A	0.211258	A
97237_at	0.0896529	P	0.0699807	P	0.080437	P	0.478881	M	0.392773	P	0.183435	M	0.386172	P	0.442539	P	0.404811	P	0.581299	P	0.529374	P	0.430045	P	1.66568	P	1.47109	P	2.64607	P
97238_at	0.00107496	A	0.00116121	A	0.00341108	A	0.0200253	A	0.0223096	A	0.0117797	A	0.00469471	A	0.0416493	A	0.0652221	A	0.0163336	A	0.022472	A	0.00904035	A	0.214944	A	0.545754	P	0.211258	A
97239_at	0.0107831	A	0.0325455	A	0.00637293	A	0.0664006	A	0.176301	A	0.1022	A	0.0919331	A	0.212443	A	0.0206955	A	0.0991455	A	0.166024	A	0.0175305	A	0.241324	A	0.545754	A	0.370646	A
97240_g_at	0.471969	P	0.482626	P	0.449891	P	1.23728	P	1.46466	P	0.883568	P	1.9132	P	2.53939	P	2.58988	P	3.09612	P	2.67336	P	2.71331	P	6.70877	P	6.93788	P	7.26162	P
97241_at	0.0980337	P	0.098271	P	0.111404	P	0.343928	P	0.746746	P	0.192854	M	0.717614	P	0.894971	P	1.52096	P	1.53872	P	1.61916	P	1.52828	P	2.67955	P	4.28139	P	3.70665	P
97242_at	0.306672	A	0.31078	P	0.276897	P	1.04222	A	1.16944	A	0.623279	A	1.31261	P	1.66018	P	1.43108	P	1.65043	P	1.50335	P	1.50184	P	5.90984	P	6.37579	P	10.8499	P
97243_at	0.147874	A	0.173059	A	0.206159	M	0.677478	A	0.550958	A	0.302185	A	1.01362	A	1.23127	M	1.05119	P	1.48651	P	1.17942	P	0.890531	P	4.12408	P	7.29932	P	6.65212	P
97247_at	0.266059	P	0.159552	P	0.266852	P	0.71326	P	0.961893	M	0.503678	P	1.02466	P	1.1801	P	1.56714	P	1.59641	P	0.753714	P	0.907217	P	3.61252	P	3.7453	P	3.75622	P
97248_at	0.140827	P	0.118946	P	0.153495	P	0.460916	A	0.644324	A	0.419746	P	0.922448	P	1.71465	P	1.19456	P	1.82419	P	1.40215	P	1.36763	P	7.39386	P	8.50251	P	11.8478	P
97249_at	0.125766	A	0.174212	A	0.106351	A	0.38462	A	0.655441	A	0.391904	A	0.781351	A	0.66361	A	0.757154	A	1.12455	M	0.865855	A	0.927828	A	3.56121	A	3.49159	P	3.84749	P
97250_at	1.48436	P	1.46583	P	1.50808	P	3.37371	P	3.7826	P	2.30943	P	4.1198	P	5.26488	P	5.09004	P	5.06543	P	4.74114	P	4.41405	P	13.7482	P	14.8379	P	14.6513	P
97251_at	0.0451917	A	0.0432311	A	0.0186188	A	0.150441	A	0.2491	A	0.116952	A	0.260673	A	0.249569	A	0.244939	M	0.220705	P	0.227515	A	0.221066	P	0.460127	A	0.740982	P	1.04998	P
97252_at	0.0389166	A	0.0256297	A	0.0245558	A	0.114349	A	0.177634	A	0.085844	A	0.214211	A	0.403151	A	0.373385	A	0.755922	A	0.439464	A	0.222547	A	1.90596	A	1.74032	A	2.41089	A
97253_at	0.0554439	A	0.0158651	A	0.0813131	P	0.256608	A	0.28435	A	0.181412	A	0.382934	P	0.172836	A	0.433622	P	0.374069	P	0.357307	P	0.346815	P	1.12941	P	1.21694	P	0.967983	P
97254_at	0.191108	P	0.161846	P	0.202765	P	0.693417	P	0.563452	P	0.511137	P	0.964062	P	1.244	P	0.969219	P	1.03761	P	0.912739	P	0.935189	P	2.95202	P	3.16957	P	3.10435	P
97255_at	0.131206	P	0.108855	P	0.141087	P	0.554893	P	0.620891	P	0.239437	P	0.753164	P	0.944298	P	0.767763	P	0.998305	P	0.761189	P	0.480245	P	2.70561	P	2.60373	P	2.57202	P
97256_at	0.0525013	A	0.0594497	A	0.0170178	A	0.269338	A	0.2491	A	0.190167	A	0.118856	A	0.331852	A	0.247459	A	0.0498492	A	0.194683	A	0.116788	A	0.320308	A	0.421283	A	0.222488	A
97257_at	0.0336563	A	0.00558035	A	0.0507484	A	0.0472687	A	0.0857192	A	0.0743198	A	0.180032	A	0.286804	A	0.306483	A	0.292959	A	0.223721	A	0.153885	A	0.563685	A	0.679489	A	0.718144	A
97258_at	0.00326823	A	0.00136956	A	0.00198146	A	0.0316844	A	0.0205196	A	0.0530408	A	0.0163485	A	0.0267299	A	0.0164388	A	0.0300896	A	0.0148501	A	0.0220177	A	0.177047	A	0.0754551	A	0.0329699	A
97259_at	0.0481072	A	0.0400833	A	0.0303049	A	0.243779	P	0.104619	A	0.139154	P	0.296248	P	0.412542	P	0.294933	P	0.371705	P	0.237354	P	0.302459	P	0.982834	P	0.988961	P	1.53048	P
97260_at	0.12318	A	0.154399	A	0.148342	A	0.690433	A	0.739109	A	0.367093	A	0.713383	A	0.959447	A	0.796489	A	0.968377	A	0.797117	A	0.717696	M	1.81719	A	2.15124	A	2.52584	A
97261_at	1.27267	P	0.931625	P	1.02286	P	3.17718	P	3.72778	P	2.46983	P	4.00318	P	4.25364	P	2.64471	P	3.35528	P	2.69032	P	3.24513	P	7.36896	P	7.77741	P	7.82805	P
97262_at	0.780846	P	0.519091	P	0.660086	P	2.42566	P	2.75188	P	1.52296	P	3.17796	P	3.61452	P	3.10586	P	3.93382	P	3.55734	P	2.959	P	8.53085	P	9.78086	P	9.65695	P
97263_s_at	0.675579	M	0.600024	P	0.523331	P	2.48033	P	3.5889	P	1.37086	P	3.25519	P	3.59366	P	2.79649	P	3.52256	P	3.12031	P	2.85399	P	7.30883	P	11.6038	P	10.6055	P
97264_r_at	0.0331805	A	0.0385155	A	0.0352857	A	0.263564	A	0.242734	A	0.0633847	A	0.204512	A	0.281222	A	0.179337	A	0.247686	A	0.251667	A	0.151908	A	0.429497	A	0.812994	A	0.854818	A
97265_at	0.0230669	A	0.027157	A	0.0377923	A	0.181538	A	0.205324	A	0.090133	A	0.24915	A	0.501441	A	0.328647	A	1.00778	A	0.840307	A	0.689693	A	2.63078	A	3.33798	A	3.11217	A
97267_at	0.0965064	A	0.0220899	A	0.0650592	A	0.216599	A	0.289334	A	0.159713	A	0.476336	A	0.275621	A	0.154086	A	0.566065	A	0.239619	A	0.129158	A	1.86351	A	1.4625	A	1.90136	A
97268_i_at	0.748354	P	0.797407	P	0.787187	P	2.18755	P	2.5518	P	1.39496	P	2.73706	P	3.4638	P	2.93547	P	4.03054	P	3.37627	P	2.56379	P	7.98604	P	11.6599	P	12.8167	P
97269_f_at	0.471406	P	0.405982	P	0.429541	P	1.28437	P	1.50428	P	1.13312	P	1.90019	P	2.42384	P	2.23794	P	2.98129	P	2.3651	P	1.8631	P	6.22484	P	6.33614	P	7.0575	P
97270_at	0.046891	A	0.035652	A	0.0336204	A	0.228478	A	0.300506	A	0.114854	A	0.190566	A	0.475206	A	0.466223	A	0.497095	A	0.14956	A	0.0989645	A	1.18552	A	0.561732	A	1.6674	A
97271_at	0.130687	M	0.0916242	A	0.0962881	A	0.504067	A	0.455316	A	0.247347	A	0.491485	P	0.780893	P	0.758671	A	0.725317	P	0.705978	P	0.580091	P	2.10866	P	2.84858	P	2.56199	P
97272_at	0.273663	P	0.21398	P	0.300839	P	0.894992	M	1.10673	M	0.569893	P	1.20362	P	1.88168	P	1.55791	P	2.89962	P	1.84421	P	1.28384	P	3.18993	P	2.92123	P	3.59384	P
97273_at	0.201754	P	0.247159	P	0.238725	P	0.674484	A	0.70405	A	0.274222	A	0.547849	P	1.28962	P	0.938781	P	0.862668	P	0.61929	P	0.724082	P	2.70735	P	2.95668	P	3.567	P
97274_at	0.137702	P	0.118665	P	0.149251	P	0.496742	P	0.732553	P	0.267688	P	0.786137	P	1.35917	P	1.17927	P	1.0318	P	0.697081	P	0.736362	P	2.41823	P	3.00436	P	3.35709	P
97276_at	0.0136841	A	0.0148825	A	0.0146332	A	0.0819229	A	0.0842425	A	0.0410151	A	0.0934499	A	0.144212	A	0.237363	A	0.304988	A	0.220681	A	0.0702199	A	0.966327	A	0.59348	A	1.12662	A
97277_at	0.107485	P	0.0524957	P	0.0954031	P	0.233203	P	0.245283	A	0.205579	P	0.417105	P	0.560063	P	0.464638	P	0.494784	P	0.309702	P	0.471388	P	1.15752	P	1.3658	P	1.44189	P
97278_at	0.0118937	A	0.0236027	A	0.0300295	A	0.213016	A	0.321453	A	0.0560114	A	0.0994904	A	0.151774	A	0.0941092	A	0.0626634	A	0.192375	A	0.0523547	A	0.217606	A	0.241462	A	0.250238	A
97279_at	0.241174	P	0.269642	P	0.323309	P	1.35182	P	1.49934	P	0.600621	P	1.12863	P	1.80842	P	1.6139	P	1.78244	P	1.43617	P	1.29119	P	2.5363	P	2.68677	P	3.72382	P
97281_at	0.085607	P	0.0938364	P	0.0590231	M	0.487299	M	0.307922	A	0.148091	A	0.294247	A	0.490373	P	0.303187	P	0.259873	A	0.14956	A	0.155368	A	0.462468	A	0.227769	A	0.445367	A
97282_at	0.0939643	A	0.0248683	A	0.0792698	A	0.279684	A	0.430688	A	0.130171	A	0.203122	A	0.434303	A	0.368529	A	0.699859	A	0.357307	A	0.419707	A	3.95537	P	3.78831	P	3.12584	M
97283_at	0.0141341	A	0.00376438	A	0.0248279	A	0.0942835	A	0.037699	A	0.0364357	A	0.0190831	A	0.0525711	A	0.0410411	A	0.0291268	A	0.0916694	A	0.0741872	A	0.0808569	A	0.0888857	A	0.1508	A
97284_at	0.224762	A	0.214565	A	0.197525	A	1.00949	A	1.07985	A	0.609815	A	0.996743	P	1.32993	P	0.906016	P	1.12094	P	1.17615	P	0.870407	P	3.18655	P	3.47357	P	3.63979	P
97285_f_at	0.105181	P	0.107459	P	0.100424	P	0.555922	A	0.326353	A	0.214249	M	0.491485	P	0.609825	P	0.55583	P	0.67959	P	0.56368	P	0.452195	P	1.54048	P	0.930276	P	1.0929	P
97287_at	0.0085844	A	0.0039887	A	0.00414086	A	0.045751	A	0.0506478	A	0.015102	A	0.0261819	A	0.0400475	A	0.027964	A	0.0358182	A	0.0397595	A	0.0230143	A	0.0515575	A	0.0967919	A	0.0770992	A
97288_at	0.00430396	A	0.00179236	A	0.00198146	A	0.0426916	A	0.0240798	A	0.037967	A	0.0226635	A	0.0571198	A	0.0227931	A	0.014305	A	0.0205923	A	0.00553585	A	0.0648549	A	0.0443813	A	0.236418	A
97292_at	0.646835	P	0.505164	P	0.48263	P	1.7577	P	2.2918	P	0.896049	P	1.83826	P	2.43208	P	2.00676	P	2.10753	P	1.68942	P	1.69083	P	6.80098	P	7.48766	P	8.81943	P
97293_at	0.0621004	A	0.0800697	A	0.0886349	A	0.275093	A	0.353128	A	0.172623	A	0.321461	A	0.647371	A	0.510421	A	0.556146	A	0.50404	A	0.319219	A	1.09106	A	1.4831	A	1.64185	A
97295_at	0.0873756	A	0.0784276	A	0.0977641	A	0.420351	A	0.31777	A	0.136395	A	0.416463	A	0.723164	A	0.489946	A	0.474714	A	0.453727	A	0.250182	A	0.749077	A	2.18195	P	2.25237	P
97296_at	0.0750454	A	0.0686244	A	0.0676566	P	0.291109	A	0.440092	A	0.165838	A	0.449058	P	0.479259	A	0.439203	P	0.616976	P	0.519535	P	0.411829	P	1.35131	P	1.45907	P	1.41583	P
97297_at	0.330273	A	0.221879	A	0.35097	M	0.816089	A	1.00805	A	0.57974	A	1.74219	P	2.17506	P	1.84523	P	2.63393	P	2.32647	P	2.41962	P	7.49188	P	7.04567	P	6.87715	P
97300_at	0.00578053	A	0.0053509	A	0.00292958	A	0.126122	A	0.0292882	A	0.0310338	A	0.0253075	A	0.0601149	A	0.0360644	A	0.0271935	A	0.027112	A	0.0145365	A	0.182539	A	0.188234	A	0.0436372	A
97301_at	0.57334	P	0.664983	P	0.750452	P	1.65145	P	2.05888	P	1.09167	P	2.78595	P	3.08502	P	3.55488	P	3.3533	P	2.8901	P	3.26564	P	7.28829	P	8.26673	P	8.48619	P
97302_at	0.15468	P	0.169603	P	0.207704	P	0.550772	P	0.577038	P	0.466246	P	0.955287	P	0.96656	P	0.856663	P	1.08043	P	0.824135	P	0.844881	P	2.60984	P	3.19697	P	4.32763	P
97304_at	0.520233	P	0.285693	P	0.431476	P	1.13488	P	1.68378	P	0.732015	P	1.7504	P	1.92241	P	1.04972	P	1.09129	P	1.18529	P	0.800695	P	2.79564	P	3.50209	P	3.38415	P
97305_at	0.249541	P	0.175653	P	0.163221	P	0.671486	A	0.712837	A	0.407742	P	0.721842	P	0.874194	P	0.664877	P	0.767094	P	0.702557	P	0.540752	P	1.62791	P	1.71354	P	1.56701	P
97307_f_at	0.952184	P	0.899469	P	0.84651	P	2.22819	P	2.42645	P	1.7697	P	4.92749	P	4.86936	P	6.45191	P	7.96684	P	6.98564	P	7.59497	P	16.4447	P	17.6471	P	18.5116	P
97308_at	0.14709	A	0.120071	A	0.0912798	A	0.463035	A	0.347069	A	0.335086	A	0.67092	A	0.803945	A	0.788939	A	0.823508	M	0.662763	P	0.691167	P	2.29204	M	2.13991	A	2.29723	A
97309_at	0.205489	P	0.15297	P	0.192601	P	0.831576	P	0.876094	P	0.390635	P	1.26165	P	1.40655	P	1.29238	P	2.70947	P	1.98288	P	2.0852	P	3.44654	P	4.42496	P	4.28276	P
97310_at	0.069799	A	0.0748777	A	0.0344524	A	0.363813	A	0.293065	A	0.174654	A	0.764573	P	0.760503	P	0.684799	P	1.26973	P	0.927429	P	0.942059	P	1.91148	P	1.5139	P	1.83434	P
97311_at	0.977799	P	0.820372	P	0.769141	P	2.26212	P	2.74552	P	1.3047	P	3.26898	P	3.71436	P	4.32839	P	4.50244	P	4.4707	P	4.07026	P	8.90689	P	9.51427	P	10.3139	P
97312_at	0.539223	P	0.599086	P	0.759126	P	1.70082	P	1.77107	P	1.05712	P	2.84098	P	2.88406	P	3.81864	P	6.43247	P	3.57268	P	3.38767	P	18.5992	P	13.6544	P	16.9122	P
97313_at	0.34239	A	0.218366	A	0.268734	A	1.02447	A	0.973461	A	0.670225	A	1.6879	P	2.31406	P	1.50032	P	1.47167	P	1.65464	P	0.827208	P	4.52503	P	5.18342	P	5.0649	P
97315_at	0.22503	M	0.16242	A	0.193524	A	0.598899	A	0.73146	A	0.506165	A	1.01188	P	1.19464	M	0.853664	P	1.13466	P	0.867869	P	0.895439	P	2.12133	A	2.75385	P	3.07893	P
97316_at	0.0107831	A	0.00116121	A	0.0138433	A	0.0234448	A	0.10891	A	0.0455539	A	0.0190831	A	0.0249858	A	0.0289872	A	0.0461422	A	0.0606553	A	0.0449039	A	0.0266121	A	0.154684	A	0.123908	A
97317_at	0.349287	P	0.550438	P	0.567829	P	1.86806	P	2.38756	P	0.870477	P	3.46032	P	3.4582	P	3.66991	P	4.73498	P	4.72273	P	4.28532	P	2.62206	P	3.48108	P	2.23194	P
97318_at	0.165451	P	0.138441	P	0.154708	P	0.550772	P	0.627599	P	0.315766	P	1.05597	P	1.01785	P	0.955125	P	1.15269	P	1.1356	P	1.05587	P	1.4734	P	1.28557	P	1.1803	P
97797_at	0.322852	P	0.349865	P	0.434381	P	1.10629	P	1.6643	P	1.03072	P	2.19971	P	2.56016	P	2.10158	P	2.9023	P	2.56166	P	2.2627	P	4.03338	P	5.27082	P	4.60667	P
97798_at	0.19483	M	0.159552	P	0.165658	P	0.710289	M	0.70405	A	0.30607	A	1.02873	P	0.99315	P	0.929856	P	1.27831	P	1.12643	P	1.00437	P	2.96912	P	3.33194	P	2.95137	P
97800_at	0.155204	P	0.119508	P	0.172676	P	0.589732	M	0.554369	A	0.38619	P	0.718218	P	1.21085	P	0.93432	P	0.917845	P	0.743508	P	0.620402	P	2.52577	P	2.64295	P	2.64007	P
97802_at	0.085607	P	0.083635	P	0.134154	P	0.449233	P	0.398729	A	0.224882	P	0.326741	P	0.680723	P	0.463845	P	0.363026	P	0.389202	P	0.419214	P	0.798425	P	1.3345	P	1.54339	P
97803_at	0.441364	P	0.332991	P	0.27093	P	1.34734	M	1.67405	P	0.857966	P	1.5088	P	2.44853	P	1.69649	P	2.23711	P	1.65211	P	1.226	P	5.00778	P	5.62516	P	4.85952	P
97807_at	0.0904128	A	0.112492	A	0.170844	A	0.139005	A	0.513233	A	0.287255	A	0.606037	A	1.07214	A	0.903032	P	1.18581	P	1.00719	P	1.13727	P	3.19837	P	3.86081	P	3.14927	P
97808_at	0.216718	P	0.184609	P	0.273128	P	1.00011	P	0.896321	P	0.603687	P	1.11655	P	1.28373	P	1.02172	P	1.19444	P	0.787642	P	0.619419	P	3.05096	P	2.55497	P	3.78477	P
97809_at	0.504394	P	0.52994	P	0.505398	P	1.71032	P	1.79329	P	0.769368	P	1.89802	P	2.10763	P	3.29992	P	3.79625	P	3.09281	P	2.95167	P	7.44217	P	9.39856	P	8.75326	P
97811_at	0.0300989	A	0.0261382	A	0.0270108	A	0.176622	A	0.403486	A	0.0965364	A	0.772367	A	0.292365	A	0.70772	P	0.906097	P	0.671701	P	0.784982	P	2.10684	P	3.43298	P	3.32225	P
97812_at	0.110305	P	0.0891397	P	0.0945187	P	0.373692	P	0.380821	P	0.230845	P	0.550338	P	0.521449	P	0.673312	P	1.1426	P	0.866526	P	0.674461	P	2.04511	P	1.94747	P	1.85112	P
97813_at	1.0872	P	1.08371	P	1.05856	P	3.14267	P	3.73126	P	1.51156	P	3.63839	P	4.56709	P	4.39365	P	4.96147	P	3.96206	P	3.36522	P	10.2625	P	10.8313	P	11.781	P
97814_at	0.235515	A	0.196497	A	0.219151	A	1.28256	A	0.986058	A	0.552628	A	0.97925	A	1.45446	A	1.08206	A	0.9713	A	0.83896	A	0.699519	A	2.16467	A	2.02119	A	2.20739	A
97816_at	0.0251639	A	0.0348737	M	0.0380714	P	0.183988	M	0.0753032	A	0.129478	P	0.257967	P	0.428106	P	0.308953	P	0.205053	P	0.228273	P	0.151413	P	0.731785	P	0.521649	P	0.760911	P
97817_at	0.315167	P	0.298518	P	0.295789	P	1.49487	P	1.14585	P	0.661101	P	1.84262	P	1.81948	P	1.74995	P	1.8721	P	1.92615	P	1.6595	P	7.97736	P	7.97449	P	8.47596	P
97818_at	0.44725	P	0.26016	P	0.338236	P	1.24091	P	1.55853	P	0.900207	P	1.73508	P	1.89736	P	2.25922	P	1.67284	P	1.80217	P	1.4798	P	3.73123	P	4.58508	P	4.89812	P
97819_at	1.72792	P	1.45224	P	1.55192	P	3.57923	P	4.10243	P	2.35731	P	7.6833	P	6.69312	P	7.4747	P	13.349	P	14.7778	P	12.5699	P	51.1296	P	57.3045	P	66.0301	P
97820_at	0.00924064	A	0.0382545	A	0.00967946	A	0.0664006	A	0.100303	A	0.034129	A	0.184254	A	0.435334	A	0.267542	A	0.432033	A	0.229031	A	0.280764	A	0.926929	A	1.05073	A	1.33065	P
97821_at	0.218861	M	0.299713	A	0.318871	M	1.31141	A	1.00177	A	0.719933	A	1.1533	P	1.57461	P	0.849163	P	0.703607	M	0.782222	P	0.691658	P	3.49481	P	3.28199	P	3.72573	P
97822_at	0.345699	P	0.227742	P	0.307159	P	1.43029	P	1.54376	P	0.98776	P	1.38303	P	1.55348	P	1.85082	P	1.64272	P	1.54544	P	1.25198	P	5.21357	P	5.28911	P	6.3197	P
97823_g_at	0.404482	P	0.456777	P	0.451508	P	1.53622	P	1.7246	P	0.985992	P	1.69174	P	1.77911	P	2.09329	P	1.84156	P	1.35195	P	1.37497	P	5.73905	P	5.81282	P	5.6583	P
97824_at	0.212971	P	0.264602	P	0.141087	P	0.492548	A	0.438918	A	0.309951	P	0.971659	P	1.15351	P	0.84466	P	1.10648	P	0.872567	P	0.917523	P	3.45821	P	3.52008	P	5.63127	P
97825_at	0.179176	P	0.175942	P	0.215435	P	0.528019	P	0.745656	P	0.27879	A	1.05423	P	1.10777	P	1.12674	P	1.31402	P	1.26984	P	1.08677	P	4.14832	P	4.73002	P	7.85734	P
97826_at	0.24684	A	0.240675	P	0.228149	P	1.11091	A	1.20215	M	0.457479	A	0.959968	M	1.1017	P	0.804787	P	1.51757	P	1.74494	P	1.21228	P	20.7294	P	20.1026	P	24.4598	P
97828_at	0.291365	P	0.291355	P	0.324578	P	0.910258	M	1.30964	P	0.635499	P	1.37685	P	1.90833	P	1.39742	P	1.86655	P	1.59695	P	1.32941	P	2.75761	P	3.3032	P	3.10826	P
97829_at	0.222079	P	0.175942	P	0.191679	P	0.905492	P	0.957682	P	0.46249	P	1.00257	P	1.31568	P	1.48607	P	1.49993	P	1.31192	P	1.17502	P	3.3597	P	4.48132	P	4.933	P
97830_at	0.315441	A	0.182584	A	0.210485	A	1.18351	A	1.01954	A	0.503056	A	0.993247	A	1.14749	A	0.526903	A	0.616976	A	0.680628	A	0.372432	A	2.72817	A	2.23029	A	3.41311	A
97832_at	0.0437384	A	0.0498367	A	0.0213053	A	0.353892	A	0.405861	A	0.0410151	A	0.216283	A	0.474191	A	0.348233	A	0.333709	P	0.319273	P	0.261035	M	0.976649	M	1.45907	P	1.63759	P
97833_at	0.0451917	A	0.0213361	A	0.0496131	A	0.13516	A	0.181625	A	0.109947	A	0.211445	M	0.0747097	A	0.268375	P	0.195948	P	0.216115	A	0.184524	P	1.66191	P	1.73865	P	1.63972	P
97834_g_at	0.0512783	P	0.0364315	A	0.03473	A	0.214211	A	0.227359	A	0.065583	A	0.133514	A	0.267742	P	0.223839	A	0.178472	P	0.169143	P	0.110848	M	1.1495	P	1.39354	P	1.26241	P
97835_at	1.27836	P	1.26216	P	1.16507	P	1.81857	P	2.79727	P	2.13816	P	7.10557	P	4.79429	P	5.92938	P	10.7675	P	7.96012	P	7.31279	P	13.9024	P	13.2235	P	11.6603	P
97836_at	0.178647	P	0.106063	P	0.143805	P	0.47044	P	0.588325	P	0.345354	P	0.567731	P	0.909372	P	0.52847	P	0.67508	P	0.716914	P	0.376865	P	1.40579	P	1.47452	P	1.97222	P
97838_at	0.337981	P	0.232733	P	0.326482	P	0.789851	P	1.007	P	0.637331	P	1.67196	P	1.65938	P	2.57835	P	3.72272	P	3.11433	P	2.55402	P	3.46653	P	3.14365	P	3.12584	P
97839_at	0.568499	P	0.524669	P	0.618139	P	1.64885	P	2.41998	P	1.09576	P	2.56618	P	2.84123	P	3.53117	P	4.56131	P	3.71347	P	2.94923	P	10.5514	P	12.6811	P	13.4592	P
97841_at	0.186595	P	0.159839	P	0.21234	P	0.735973	P	0.73146	P	0.491226	P	1.01943	P	1.17411	P	0.970701	P	1.70151	P	1.56772	P	1.31618	P	3.97001	P	4.5894	P	5.10328	P
97843_at	0.233362	P	0.133337	P	0.209867	P	0.707316	P	0.826849	P	0.384284	P	1.00198	P	1.20574	P	1.02172	P	1.3653	P	1.22373	P	0.969535	P	3.38145	P	3.82089	P	3.73335	P
97844_at	0.671838	P	0.593146	P	0.778495	P	1.52744	P	2.0513	P	1.33753	P	2.46896	P	3.23539	P	2.72441	P	4.42797	P	3.2098	P	3.29834	P	4.53298	P	3.86968	P	2.59005	P
97845_at	0.323126	A	0.0718825	A	0.239971	A	0.702357	A	0.457652	A	0.440531	A	1.20476	A	0.804864	A	0.917943	A	1.19156	A	0.62275	A	0.59779	A	0.78988	A	2.55812	A	3.36095	A
97846_at	0.163872	P	0.190112	P	0.233122	P	0.574402	P	0.797753	P	0.471876	P	0.858742	P	1.00728	P	1.31907	P	1.29403	P	1.17615	P	1.05048	P	2.71082	P	2.44274	P	2.56399	P
97847_at	0.130428	A	0.0527621	A	0.120952	A	0.636363	A	0.58607	A	0.263761	A	0.445874	A	0.650242	A	0.729813	P	0.723821	M	0.547601	M	0.468928	A	1.09713	A	1.50877	A	1.4484	A
97848_at	0.0876284	P	0.0776074	P	0.148342	P	0.283119	A	0.440092	A	0.194197	A	0.355615	P	0.471145	P	0.436015	P	0.446037	P	0.338339	P	0.269914	P	0.78988	P	0.505483	A	0.123908	A
97849_at	0.0838407	A	0.0737876	A	0.0783951	A	0.510332	A	0.699651	A	0.243395	A	0.431196	A	0.596243	A	0.313887	A	0.360656	A	0.329552	A	0.286188	M	0.74044	A	1.076	A	1.14231	A
97853_at	0.130169	P	0.083635	P	0.108133	P	0.418199	P	0.608567	P	0.249321	P	0.40296	P	0.671226	P	0.534735	P	0.424238	P	0.328819	P	0.354205	P	0.690434	P	0.852363	P	0.672621	P
97857_at	0.101348	A	0.0941131	A	0.114979	M	0.438571	A	0.587198	A	0.291806	A	0.663611	P	0.959447	P	0.898555	P	0.845692	P	0.773408	P	0.589433	P	1.93907	P	2.11398	P	2.50774	P
97858_at	0.472813	A	0.41208	A	0.378121	A	1.40895	A	1.7556	A	0.851407	A	1.82193	A	1.87226	A	1.84453	A	2.03665	A	1.59124	M	1.60271	M	4.03338	A	4.93549	A	5.39446	A
97859_at	0.249271	P	0.192142	P	0.278154	P	0.986948	P	0.956629	P	0.516725	A	1.26336	P	1.82422	P	1.90316	P	2.1796	P	1.87865	P	1.74712	P	5.6242	P	6.173	P	5.95269	P
97860_at	0.0760474	A	0.144412	A	0.126343	A	0.580542	A	0.78694	A	0.426683	A	0.522256	A	0.885949	A	0.638742	A	0.870041	P	0.905386	A	0.792348	A	3.13074	P	3.22282	P	3.03192	P
97861_at	0.0336563	A	0.0309995	A	0.0170178	A	0.190092	A	0.291822	A	0.0440451	A	0.201731	A	0.226497	A	0.0727722	A	0.120846	A	0.12974	A	0.0945067	A	0.214944	A	0.541748	A	0.493392	A
97862_s_at	0.0932025	A	0.01172	A	0.0538783	A	0.180311	A	0.309155	A	0.192854	A	0.545358	A	0.855143	A	0.572965	P	0.761882	P	0.846364	P	0.66316	A	1.43097	A	2.28168	A	2.05102	P
97863_at	0.240365	P	0.163855	P	0.194139	P	0.681468	P	0.86649	P	0.362626	P	0.666658	P	0.980758	P	0.748051	P	1.01579	P	0.753034	P	0.690184	P	1.91885	P	2.14477	P	2.07788	P
97864_at	0.021213	A	0.0114789	A	0.00512581	A	0.0411491	A	0.205324	M	0.0779355	A	0.189165	P	0.204165	P	0.226381	M	0.154109	P	0.218399	P	0.183536	P	0.60866	P	0.567706	P	0.70142	P
97865_g_at	0.281824	P	0.225395	P	0.25339	P	0.906445	P	1.3328	P	0.61655	P	1.23438	P	1.67062	P	1.48036	P	1.68473	P	1.64451	P	1.60614	P	3.85747	P	4.02135	P	4.29399	P
97866_at	0.418428	P	0.288077	P	0.322992	P	1.03382	P	1.20929	P	0.678125	P	1.52603	P	1.93257	P	2.12919	P	2.1199	P	1.86926	P	1.84842	P	4.92161	P	5.36501	P	5.99739	P
97867_at	0.0447069	A	0.0773342	A	0.0956981	A	0.201001	A	0.435394	A	0.128091	A	0.341868	A	0.426037	A	0.2162	A	0.435927	A	0.416556	A	0.291119	A	1.28268	A	1.5429	A	1.12214	A
97868_at	0.259823	A	0.291355	A	0.297366	A	1.01043	A	1.17558	A	0.516105	A	1.15731	P	1.50126	A	1.18146	P	1.51475	P	1.11003	P	0.979348	M	2.62555	P	3.25925	P	2.80325	P
97869_at	0.0650737	A	0.0605245	A	0.0665014	A	0.28083	A	0.0707784	A	0.264415	A	0.377748	P	0.579672	P	0.630266	P	0.5217	P	0.489208	P	0.552064	P	1.50988	P	1.807	P	2.49566	P
97870_s_at	0.884095	M	0.645795	A	0.7805	P	2.99218	P	3.10242	A	1.72521	M	2.01046	P	2.91809	P	2.38584	P	2.06351	P	2.02455	M	1.70552	P	8.66648	P	10.4994	P	10.6369	P
97871_at	0.371414	P	0.278849	P	0.396074	P	1.24001	P	1.42388	P	0.782587	P	1.41444	P	1.81079	P	1.49391	P	1.47591	P	1.28928	P	1.13825	P	6.79355	P	8.62002	P	8.7889	P
97873_at	0.380844	A	0.249814	A	0.341735	A	1.41696	A	1.59291	A	0.949387	A	1.20989	A	1.48405	A	1.14355	A	1.02743	A	1.08638	A	0.767303	A	2.26166	A	3.49609	A	3.11022	A
97874_at	0.0993076	A	0.0707953	A	0.0659243	A	0.22611	A	0.306687	A	0.18613	A	0.585683	P	0.796582	P	0.702378	P	0.996117	P	0.843	P	0.685762	P	3.53136	P	4.21589	P	4.06121	P
97875_at	0.0954891	A	0.0586445	A	0.1022	A	0.182764	A	0.200092	A	0.103612	A	0.479496	A	0.672177	A	0.951412	A	0.985904	A	0.738741	A	0.729485	A	2.95031	A	3.39232	P	4.10076	P
97876_at	0.262804	P	0.163568	P	0.192908	P	0.643412	M	0.805311	P	0.533463	P	0.855187	P	1.16124	P	0.51906	P	1.50911	P	1.11397	P	0.747167	P	3.80346	P	3.65011	P	4.42836	P
97880_at	0.206557	A	0.167878	P	0.188913	P	0.751708	M	0.921781	M	0.412168	P	0.779555	P	1.28373	P	0.883614	P	1.15558	P	0.7829	P	0.892494	P	2.34017	P	2.89035	P	3.23689	P
97882_at	0.593873	P	0.620687	P	0.622425	P	1.86551	P	2.05036	P	1.06123	M	3.13388	P	3.81094	P	4.00983	P	5.08723	P	4.51809	P	4.25899	P	11.4797	P	14.7408	P	15.7646	P
97884_at	0.0384364	A	0.02869	A	0.00993699	A	0.267031	A	0.244009	A	0.181412	A	0.319479	A	0.536362	A	0.662574	A	0.478579	P	0.433748	M	0.456132	P	1.42903	P	1.33276	P	1.7712	P
97885_at	2.01963	P	1.69717	P	1.68598	P	3.81264	P	4.91695	P	2.75239	P	6.55283	P	6.18439	P	9.07818	P	11.3439	P	10.1	P	9.33725	P	37.6667	P	46.6885	P	50.8176	P
97886_at	0.137182	A	0.0787011	A	0.145619	A	0.641399	A	0.498267	A	0.223555	A	0.501556	A	0.713774	M	0.475725	A	0.684099	M	0.579021	M	0.608605	M	1.66568	M	1.65135	A	1.82173	A
97887_at	0.0381964	A	0.0546293	A	0.04763	A	0.211819	A	0.20271	A	0.212251	A	0.0617123	A	0.366228	A	0.233145	A	0.144791	A	0.116912	A	0.244261	A	1.26493	A	1.35017	A	1.30869	A
97888_at	0.0788072	M	0.033579	A	0.0533084	A	0.239087	A	0.351918	A	0.163118	A	0.501556	P	0.604981	P	0.462259	P	0.711099	P	0.70461	P	0.446781	P	2.12313	P	2.01139	P	2.68797	P
97889_at	0.00749782	A	0.0131735	A	0.00269055	A	0.0472687	A	0.0553796	A	0.0348993	A	0.0347663	A	0.0463883	A	0.127558	A	0.0859469	A	0.103953	A	0.0652594	A	0.0549314	A	0.23006	A	0.191405	A
97890_at	0.114929	P	0.0797958	P	0.0956981	P	0.487299	P	0.471631	P	0.206247	P	0.476336	P	0.696813	P	0.4686	P	0.569877	P	0.576234	P	0.394103	P	1.78743	P	1.62772	P	2.47954	P
97891_at	0.133023	A	0.18085	A	0.0909857	A	0.33726	A	0.800993	A	0.213583	A	0.66483	A	0.679775	A	0.662574	A	0.893601	A	0.730563	A	0.613521	A	2.07239	A	1.78204	A	2.27686	A
97892_at	0.0660667	P	0.0302283	A	0.0361201	M	0.303597	A	0.300506	A	0.126703	A	0.289574	P	0.578694	P	0.383079	P	0.376433	P	0.349293	P	0.245248	P	0.725283	P	1.15661	P	1.10191	P
97893_at	0.0200595	A	0.0241085	A	0.00487842	A	0.0332897	A	0.227359	A	0.05527	A	0.285561	P	0.326422	P	0.242416	P	0.262304	P	0.24565	P	0.195391	P	0.642023	P	0.660098	P	0.468199	P
97894_at	0.21003	A	0.265491	A	0.295789	A	0.60703	A	1.04975	A	0.476876	A	1.02582	A	1.35417	A	1.21127	M	1.73783	P	1.34808	P	1.47441	P	5.70999	P	6.83389	P	6.87715	P
97895_f_at	0.244141	A	0.148687	A	0.27564	A	0.841232	A	1.05911	A	0.725371	A	1.3256	A	1.40158	A	0.455115	A	1.45045	P	1.02109	A	0.935679	A	2.14843	A	3.39533	A	3.10435	A
97896_r_at	0.0170804	A	0.0241085	A	0.0135806	A	0.26009	A	0.0692613	A	0.163118	A	0.127674	P	0.443566	P	0.428034	P	0.473941	P	0.310439	P	0.221066	P	0.515798	P	1.05615	P	1.32187	P
97897_at	0.485486	P	0.512589	P	0.49791	P	1.98079	P	2.47172	P	1.14711	P	2.2498	P	2.90868	P	3.10985	P	3.24518	P	3.04914	P	2.83103	P	5.07497	P	5.36501	P	5.29462	P
97900_at	0.272304	P	0.167878	P	0.187992	P	0.602967	A	0.658771	A	0.548923	P	0.761572	P	0.994918	P	0.664877	P	1.05069	P	0.86854	P	0.730467	P	2.35439	P	2.64765	P	2.90803	P
97901_at	0.283459	A	0.353488	A	0.398321	A	1.05527	A	1.26619	A	0.626336	A	1.66976	A	2.1061	A	1.37374	A	1.79219	P	1.69195	M	1.58949	P	4.44055	A	5.71842	M	5.39809	A
97903_at	0.35122	A	0.420018	A	0.349695	A	0.980359	A	1.60272	A	0.863925	A	2.22583	A	2.40661	A	2.5064	A	2.25899	M	2.04505	A	1.97905	A	5.06092	A	6.46999	A	5.97058	A
97904_at	0.823039	P	0.580343	P	0.725134	P	1.86551	P	2.16074	P	1.27874	P	3.51354	P	3.67351	P	7.01886	P	5.38079	P	5.02105	P	4.4433	P	15.9933	P	18.8487	P	19.6658	P
97906_at	0.0732939	A	0.0707953	A	0.089516	A	0.447104	A	0.54982	A	0.30607	A	0.442688	A	0.665515	A	0.840155	P	0.461556	A	0.40218	A	0.320697	A	1.13343	A	1.41773	A	1.37442	P
97907_at	0.200955	P	0.200859	P	0.28413	P	0.85953	P	0.826849	P	0.641602	P	0.936537	P	1.56486	P	0.59548	P	1.50558	P	1.20355	P	1.26031	P	2.99303	P	2.79584	P	2.48357	P
97908_at	0.725489	P	0.642653	P	0.71715	P	2.18339	P	2.3922	P	1.34098	P	3.23986	P	3.18209	P	3.87289	P	3.92204	P	3.07726	P	2.91065	P	7.54008	P	7.97317	P	7.38163	P
97909_at	0.368644	A	0.291355	A	0.306843	P	0.675482	A	1.19398	A	0.86869	A	1.84153	P	3.14362	P	2.71226	P	3.84084	P	2.70364	P	2.84764	P	5.76961	P	10.0259	P	7.20238	P
97910_at	0.00493339	A	0.0158651	A	0.0043859	A	0.0380363	A	0.0522317	A	0.0231796	A	0.0339195	A	0.088788	A	0.0642728	A	0.0329637	A	0.0388698	A	0.0419222	A	0.230834	A	0.112317	A	0.0539571	A
97911_at	0.304756	P	0.297921	P	0.297366	P	0.681468	A	0.889941	A	0.398879	M	1.34421	P	1.68986	P	1.81795	P	1.91023	P	1.47332	P	1.31814	P	3.08495	P	3.65607	P	4.27154	P
97912_at	0.0315188	A	0.051165	P	0.0327896	A	0.230842	A	0.260502	A	0.0929833	A	0.177918	A	0.219491	A	0.260028	A	0.15833	A	0.15742	M	0.119262	A	0.45309	A	0.553752	M	0.331201	A
97914_at	0.601299	P	0.590022	P	0.578659	P	1.25361	P	1.59488	P	1.10336	P	1.82465	P	2.52379	P	2.06287	P	2.27334	P	1.92053	P	1.60908	P	3.89015	P	4.33223	P	5.17082	P
97915_at	0.629913	A	0.63857	A	0.661741	P	1.58527	A	3.33097	P	1.20407	A	1.54657	P	3.10433	P	1.82985	P	1.51828	P	1.71152	P	1.54885	P	11.2168	P	12.3524	P	12.3335	P
98875_at	0.134581	A	0.138157	A	0.104867	A	0.567227	A	0.668747	A	0.38619	A	0.70915	P	0.666468	A	0.770791	M	0.627572	P	1.01646	M	0.609588	P	1.81904	P	2.49025	M	1.61197	P
98876_at	0.0175367	A	0.0458659	A	0.0462165	A	0.0996946	A	0.10891	A	0.200229	A	0.397158	A	0.455862	A	0.370958	A	0.44526	A	0.322213	A	0.332032	A	1.21341	A	0.996258	A	1.46357	M
98878_r_at	0.0141341	A	0.0320296	A	0.0178172	A	0.096995	A	0.168273	A	0.130864	A	0.148715	A	0.244987	A	0.059507	A	0.0956403	A	0.0792335	A	0.176125	A	0.701356	A	0.780906	A	0.810397	A
98880_at	0.165715	P	0.155543	P	0.156834	P	0.688442	P	0.853662	P	0.319637	P	1.02698	P	1.13457	P	1.13697	P	1.48157	P	1.28669	P	1.2113	P	2.33839	P	2.69614	P	2.80127	P
98881_at	0.107229	A	0.0501022	A	0.0930456	A	0.343928	A	0.377225	A	0.253265	A	0.436946	A	0.622387	A	0.562846	A	0.524769	A	0.49345	A	0.442843	M	1.56718	A	1.52414	A	1.33942	A
98882_s_at	0.789273	P	0.718648	P	0.785515	P	2.56562	P	3.11314	P	1.58095	P	2.66353	P	2.90941	P	2.88586	P	2.87951	P	2.46783	P	2.33701	P	6.2158	P	6.29918	P	6.76652	P
98883_r_at	0.0396375	A	0.00956251	A	0.0148971	A	0.154222	A	0.184279	A	0.101493	A	0.0703755	A	0.0929285	A	0.175875	A	0.125147	A	0.143246	A	0.0905434	A	0.171525	A	0.147353	A	0.239191	A
98884_r_at	0.0896529	P	0.0599869	P	0.0789782	P	0.468326	P	0.395157	P	0.24603	P	0.312199	P	0.540325	P	0.447961	P	0.528603	P	0.415838	P	0.286188	P	1.17354	P	1.36233	P	1.39187	P
98886_at	0.227179	A	0.221879	A	0.271872	A	0.610075	A	0.795592	A	0.484367	A	1.0235	A	1.29552	A	0.971442	A	1.26472	A	1.06927	A	0.910162	A	2.22223	A	3.46606	A	3.11217	A
98887_at	0.138743	A	0.232439	A	0.234055	A	0.497789	A	0.797753	A	0.133632	A	1.24632	M	1.48733	M	1.47323	P	2.03045	P	1.4746	A	1.10099	A	3.90484	P	4.94544	P	4.89628	P
98889_at	0.176532	A	0.211644	A	0.0670788	A	0.726111	A	1.1294	A	0.514242	A	0.673963	A	1.0108	A	0.604774	A	0.638908	M	0.658634	A	0.465975	A	1.29252	A	1.69844	A	2.21967	A
98890_at	0.0715451	A	0.02869	A	0.0567331	A	0.338372	A	0.236345	A	0.255236	A	0.259997	A	0.170384	A	0.245779	A	0.193459	A	0.0842278	A	0.0766663	A	0.744761	A	1.00173	A	1.28007	A
98891_at	0.0105618	A	0.00309689	A	0.00662421	A	0.0234448	A	0.0309948	A	0.0109381	A	0.106984	A	0.122362	A	0.157591	A	0.224809	P	0.227515	P	0.173655	P	0.666303	P	0.72377	P	0.864129	P
98892_at	0.0456768	A	0.0913479	A	0.0839446	A	0.284263	A	0.351918	A	0.268996	A	0.500927	M	0.542305	A	0.654127	M	0.738765	P	0.550401	A	0.494022	P	1.77812	P	1.47967	M	1.01592	A
98893_at	0.104414	M	0.0737876	A	0.0641948	A	0.345037	A	0.31777	A	0.210918	A	0.452875	P	0.622387	P	0.496254	P	0.730549	P	0.555297	P	0.474833	P	1.3474	P	1.60404	P	1.84483	P
98894_at	0.100583	P	0.126833	P	0.0945187	P	0.506156	P	0.783692	P	0.149461	A	0.708545	P	0.913863	P	1.02172	P	1.2504	P	0.712815	P	0.577633	P	1.93907	P	2.3297	P	2.71586	P
98896_at	0.387787	A	0.375277	A	0.376201	A	1.41251	A	1.48449	A	0.815559	A	1.45361	A	1.84315	A	1.4275	A	1.94829	P	1.49058	M	1.422	M	4.4086	P	5.44494	P	5.1398	P
98901_at	0.253597	P	0.227155	P	0.258082	P	0.825774	P	0.885684	P	0.4987	P	1.04496	P	1.49225	P	1.10772	P	1.78244	P	1.26271	P	0.976894	P	2.79391	P	3.41793	P	2.89817	P
98902_at	0.00535589	A	0.00158003	A	0.00414086	A	0.034883	A	0.0585028	A	0.0425323	A	0.0190831	A	0.0368073	A	0.0652221	A	0.0291268	A	0.0649183	A	0.0195253	A	0.114376	A	0.0862263	A	0.0573354	A
98903_at	0.0527461	P	0.0279228	A	0.0267374	A	0.254283	P	0.244009	A	0.144658	P	0.259997	P	0.318792	P	0.0420296	A	0.0947624	A	0.213828	P	0.0801365	A	0.408075	A	0.531713	A	0.667806	A
98904_at	0.0980337	M	0.0894155	M	0.104274	P	0.199794	A	0.327577	A	0.280745	A	0.53101	P	0.782742	P	0.706957	P	0.84052	P	0.677196	P	0.720643	P	1.61466	P	2.07336	P	2.01167	P
98905_at	0.565652	P	0.53056	P	0.49303	P	1.80916	P	2.13816	P	1.17794	P	2.46527	P	2.99313	P	3.1997	P	3.41883	P	2.90033	P	2.84715	P	7.62758	P	9.27876	P	11.5116	P
98906_at	0.0926949	A	0.109974	P	0.118561	P	0.321619	A	0.509785	A	0.219571	M	0.648355	P	0.848775	P	0.797244	P	0.804986	P	0.763227	P	0.637605	P	2.08872	P	2.07011	P	2.30741	P
98908_at	0.489715	P	0.546086	P	0.467378	P	1.47722	P	1.66333	P	0.798787	P	2.0836	P	2.49329	P	2.23244	P	2.61097	P	2.15715	P	1.95998	P	4.24664	P	5.13964	P	5.03197	P
98909_at	0.0934564	A	0.0756959	M	0.110809	M	0.505112	A	0.558913	A	0.182761	A	0.419029	P	0.744677	P	0.540211	P	0.703607	P	0.450165	P	0.420199	P	1.08903	P	1.60065	P	1.19144	P
98910_at	0.561669	P	0.51197	P	0.576361	P	1.63756	M	1.91621	A	0.920971	A	1.67745	P	2.40736	P	1.91152	P	2.04767	P	1.93052	P	1.45629	P	5.15291	P	6.76759	P	5.68171	P
98911_at	0.32038	P	0.280336	M	0.322358	P	0.990711	A	1.12734	A	0.40078	A	1.31995	P	1.65054	P	1.52808	P	2.01873	P	1.45924	P	1.49792	P	4.3974	P	4.51307	P	4.78404	P
98912_at	0.0878813	P	0.0924533	P	0.119158	P	0.363813	P	0.501726	P	0.1522	P	0.639182	P	0.753063	P	0.697032	P	0.797567	P	0.787642	P	0.615487	P	2.21864	P	2.23994	P	2.43313	P
98914_at	0.350115	P	0.169316	P	0.244647	P	0.90263	A	0.926014	A	0.532843	A	1.36279	P	1.25755	P	1.27287	P	1.67494	P	1.47396	P	1.3446	P	2.76453	P	3.66501	P	2.76357	P
98915_at	0.0616057	A	0.0941131	P	0.0650592	P	0.387889	A	0.344641	P	0.255236	P	0.539749	P	0.58943	P	1.01877	P	1.12094	P	0.877933	P	0.832118	P	3.70326	P	6.58711	P	6.92799	P
98916_at	0.162031	P	0.0841844	P	0.127843	P	0.675482	P	0.694147	P	0.295702	M	0.483286	P	0.567922	P	0.546464	P	0.336094	P	0.332483	M	0.343366	P	0.89981	P	0.891452	A	1.00909	M
98917_at	0.155467	P	0.12881	P	0.137768	P	0.555922	P	0.644324	P	0.347276	P	0.845108	P	0.944298	P	0.868651	P	1.01142	P	0.889325	P	0.596315	P	1.85056	P	2.22869	P	2.61008	P
98918_at	0.185269	A	0.09439	A	0.129644	A	0.911211	A	0.349494	A	0.232169	A	1.02524	A	1.74097	A	1.30898	A	1.58798	A	1.28928	A	0.933226	A	4.53298	M	6.04229	P	6.04383	P
98919_at	0.00946005	A	0.00720289	A	0.00839817	A	0.0664006	A	0.0722911	A	0.034129	A	0.0464081	A	0.094301	A	0.0585497	A	0.0358182	A	0.0352917	A	0.111838	A	0.146284	A	0.135006	A	0.105536	A
98920_g_at	0.135621	A	0.1069	A	0.1022	M	0.591771	A	0.532714	A	0.39	A	0.726067	P	0.753063	M	0.427235	P	0.791629	P	0.861154	P	0.695097	P	2.53455	P	2.35046	P	2.09026	P
98921_at	0.189515	A	0.173059	A	0.179099	A	0.843161	A	1.00596	A	0.436758	A	0.856965	P	1.32658	P	0.830386	P	1.16638	P	0.765264	P	0.741764	P	2.66911	P	3.00129	P	2.41898	P
98922_at	0.187922	P	0.128528	P	0.122448	P	0.692422	P	0.696349	P	0.448697	P	0.575167	P	0.921938	P	0.631808	P	0.551563	P	0.618598	P	0.388193	P	1.13745	P	1.46594	P	1.60342	P
98923_at	0.146828	A	0.145551	A	0.171454	M	0.479935	A	0.593958	A	0.306717	A	0.499669	P	0.771637	M	0.50098	A	0.602574	P	0.59224	P	0.432014	P	0.901901	A	1.18328	M	1.28007	A
98924_at	0.0268026	A	0.0053509	A	0.0303049	A	0.130007	A	0.196156	A	0.140532	A	0.185659	A	0.281222	A	0.208535	P	0.165906	M	0.168364	A	0.0806321	P	0.44132	A	0.458543	P	0.488368	A
98925_at	0.061853	A	0.0114789	A	0.0146332	A	0.323861	A	0.301744	A	0.11765	A	0.135697	A	0.28903	A	0.2162	A	0.237903	A	0.127344	A	0.115303	A	0.143436	A	0.245999	A	0.39921	A
98926_at	0.426251	P	0.371943	P	0.378762	P	1.25814	P	1.45771	P	0.659883	P	1.4469	P	2.40511	P	1.85501	P	1.56829	P	1.44963	P	1.0441	P	2.88346	P	3.21826	P	3.2155	P
98927_at	0.366151	P	0.378613	P	0.288538	P	1.34375	P	1.46863	P	0.575434	P	1.57262	P	1.96065	P	1.7366	P	1.75457	P	1.44963	P	1.37889	P	4.9843	P	5.66973	P	6.07595	P
98928_at	0.399191	P	0.353186	P	0.296104	P	1.20908	P	1.49538	P	0.779585	P	1.82955	P	2.13143	P	3.41176	P	2.92776	P	2.80998	P	2.47485	P	7.91949	P	9.8026	P	8.61561	P
98929_at	0.187391	A	0.152113	A	0.199373	P	0.674484	A	0.880358	M	0.463743	M	0.977499	P	1.16897	P	0.693975	P	0.93911	P	0.907392	P	0.942059	P	2.36505	P	3.42997	P	3.28737	P
98930_at	0.257656	M	0.179116	A	0.16109	A	0.615144	A	0.438918	A	0.412168	A	1.08544	P	1.36001	A	1.21273	P	1.67564	P	1.42719	P	1.41661	P	5.38093	P	6.05883	P	5.96342	P
98931_at	0.178647	P	0.148116	P	0.171149	P	0.574402	P	0.624246	P	0.295053	P	0.805847	P	1.29552	P	1.25913	P	1.54083	P	1.23933	P	0.947456	P	3.44321	P	3.79424	P	5.00817	P
98932_at	0.00472298	A	0.0175941	A	0.00637293	A	0.0517773	A	0.0538089	A	0.0223834	A	0.0455883	A	0.160509	A	0.107782	A	0.0489245	A	0.0280309	A	0.0195253	A	0.0963366	A	0.0754551	A	0.102433	A
98933_at	0.375295	P	0.283907	P	0.347465	P	1.324	P	1.48647	P	0.803582	P	1.30696	P	1.55999	P	1.16106	P	1.34467	P	1.21917	P	1.1863	P	3.42487	P	3.74085	P	3.98195	P
98934_at	0.107997	A	0.098271	A	0.160482	A	0.588712	A	0.323904	A	0.381105	A	1.03221	P	1.21341	A	1.14574	P	1.65603	P	1.35646	P	1.38281	P	2.80082	P	3.34856	P	2.99856	P
98936_at	0.0757968	A	0.110253	A	0.120952	A	0.562093	A	0.687533	A	0.204911	A	0.599878	A	0.669323	A	0.581515	A	1.06158	P	0.830203	A	0.718678	P	2.2312	A	2.61315	P	2.05722	A
98937_at	0.294915	P	0.34323	P	0.335374	P	1.04595	P	1.2844	P	0.706019	P	1.47482	P	1.74336	P	1.90804	P	2.60083	P	1.99222	P	1.79949	P	4.63303	P	5.74204	P	5.39446	P
98938_at	0.213506	P	0.167302	P	0.20863	P	0.905492	M	0.921781	P	0.574818	P	1.0142	P	1.64973	P	1.39455	P	1.41644	P	1.35002	P	1.08088	P	3.913	P	4.82864	P	4.35378	P
98940_at	0.00663564	A	0.0114789	A	0.00174821	A	0.0411491	A	0.0600557	A	0.0142774	A	0.0208818	A	0.0915523	A	0.0196395	A	0.0553695	A	0.022472	A	0.0110402	A	0.105422	A	0.127514	A	0.105536	A
98941_r_at	0.0088028	A	0.0122033	A	0.0135806	A	0.0996946	A	0.0393481	A	0.0410151	A	0.0364532	A	0.0525711	A	0.0699497	A	0.0291268	A	0.0441819	A	0.0240107	A	0.157587	A	0.236911	A	0.0993174	A
98942_r_at	0.0088028	A	0.0141484	A	0.00916565	A	0.119604	M	0.145223	P	0.079378	A	0.150153	P	0.167925	P	0.138225	P	0.208355	P	0.162118	P	0.116293	P	0.828209	P	0.952349	P	0.500916	P
98943_at	0.0621004	A	0.0501022	A	0.0194225	A	0.156735	A	0.28435	A	0.123228	A	0.264726	A	0.478246	A	0.161088	A	0.183478	A	0.247156	A	0.196379	A	0.317816	A	0.575655	A	0.847826	A
98944_at	0.417032	P	0.412996	P	0.485229	P	1.37507	P	1.34686	P	0.620221	P	1.6868	P	3.34784	P	2.28459	P	2.15834	P	2.06553	P	1.56746	P	5.87179	P	5.90975	P	6.18108	P
98945_at	0.0401186	A	0.0294585	A	0.0504644	P	0.177853	A	0.312851	A	0.120442	P	0.160181	P	0.389513	P	0.253332	P	0.348788	P	0.296404	P	0.258076	P	1.00751	P	0.809229	P	1.1803	P
98946_at	0.149181	P	0.0664579	P	0.138975	P	0.521787	P	0.404674	P	0.295053	P	0.653241	P	0.547248	P	0.954382	P	0.787172	P	0.644854	P	0.605656	P	1.91517	P	1.90467	P	2.03446	P
98947_at	0.00620715	A	0.0065042	A	0.00562271	A	0.0649628	A	0.0393481	A	0.0247655	A	0.0545229	A	0.109168	A	0.0802514	A	0.0386547	A	0.042418	A	0.0424192	A	0.177047	A	0.125001	A	0.153746	A
98948_at	0.142912	M	0.116979	A	0.11319	A	0.409575	A	0.521267	A	0.248663	A	0.358226	A	0.58943	A	0.417638	P	0.432033	P	0.40002	P	0.325626	P	1.05859	P	0.994435	M	1.50894	P
98950_at	0.533833	P	0.447568	P	0.5616	P	1.74566	P	1.82509	P	0.904956	P	2.28967	P	2.57794	P	3.14782	P	3.31353	P	2.72845	P	2.49049	P	6.41135	P	6.43589	P	7.41463	P
98951_at	0.0483507	A	0.0866597	A	0.138975	A	0.507201	A	0.442439	A	0.135705	A	0.620793	A	0.672177	A	0.52847	A	0.647212	A	0.5511	A	0.307389	A	1.7986	A	1.74701	A	1.78596	A
98952_at	0.0148109	A	0.0524957	A	0.0183514	A	0.0888233	A	0.176301	A	0.0402548	A	0.138602	A	0.550211	A	0.199132	A	0.152418	A	0.115299	A	0.206749	A	2.44652	A	0.735251	A	1.55842	A
98953_at	0.473375	P	0.356812	P	0.41665	P	1.97404	P	1.58703	P	1.01837	P	1.70712	P	2.60899	P	2.35031	P	2.34362	P	1.97727	P	1.47098	P	5.51664	P	6.2238	P	7.07323	P
98954_f_at	0.0265681	P	0.0248683	P	0.0207663	P	0.110383	A	0.28435	P	0.0879906	P	0.0664533	A	0.124968	A	0.118607	A	0.0841755	A	0.0649183	A	0.0513616	A	0.340131	P	0.404561	P	0.199946	A
98955_at	0.0853545	A	0.0702522	A	0.0786866	A	0.432154	A	0.355548	A	0.214915	A	0.343835	A	0.35341	A	0.239891	A	0.233817	A	0.268149	A	0.141524	A	0.690434	A	0.663983	A	0.255736	A
98956_at	0.413962	P	0.373761	P	0.483279	P	1.41162	P	1.11807	P	0.676302	P	1.97108	P	2.44928	P	1.96788	P	2.87884	P	2.29393	P	1.43866	P	6.81434	P	6.61973	P	8.37358	P
98957_at	0.153632	P	0.150685	P	0.166572	P	0.595846	P	0.562318	A	0.324149	M	0.452239	P	0.656932	P	0.663342	P	0.603333	P	0.50404	P	0.376373	P	0.99107	P	1.09758	P	1.30209	P
98958_at	0.0296266	A	0.0348737	A	0.0207663	A	0.0532663	A	0.0553796	A	0.0493087	A	0.209368	A	0.159266	A	0.206828	A	0.155799	A	0.0388698	A	0.0845972	A	0.561421	A	0.218569	A	0.535827	A
98959_at	0.152846	A	0.0888639	A	0.136864	A	0.424649	A	0.494804	A	0.167876	A	0.588155	A	1.08868	A	0.62641	A	1.00486	M	0.758472	A	0.623843	A	1.40385	M	1.66314	P	2.19101	P
94445_at	0.428209	P	0.323074	P	0.487503	P	1.30781	P	1.64576	P	0.931635	P	1.99105	P	2.41411	P	1.63017	P	2.47622	P	1.90054	P	1.80585	P	6.0586	P	6.44544	P	6.00275	P
94447_at	0.0184516	A	0.00980077	A	0.0253726	A	0.16299	A	0.0360397	A	0.00837976	A	0.0270531	A	0.123666	A	0.048893	A	0.117396	A	0.0459394	A	0.0578159	A	0.222913	A	0.199985	A	0.261219	A
94448_at	0.23417	P	0.129376	P	0.132951	P	0.854721	P	0.968205	P	0.529747	P	0.952945	P	1.17839	P	0.887351	P	1.02598	P	1.0607	P	0.672496	P	2.37571	P	2.83308	P	3.05152	P
94449_at	0.657461	P	0.666557	P	0.693892	P	1.94615	P	2.54537	P	1.23306	P	2.87311	P	2.8739	P	2.81264	P	3.39898	P	2.57808	P	2.26759	P	5.9934	P	5.28208	P	5.20727	P
94450_at	0.12163	P	0.0874859	P	0.17176	P	0.542515	P	0.611932	P	0.330586	P	0.666048	P	0.900376	P	0.671012	P	0.983715	P	0.789673	P	0.933717	P	2.05057	P	1.85842	P	2.45736	P
94451_at	0.127319	P	0.115576	P	0.114681	P	0.589732	P	0.544126	P	0.276181	P	0.566491	P	0.694924	P	0.658736	P	0.720081	P	0.587373	P	0.69608	P	1.51179	P	1.35017	P	1.64824	P
94452_g_at	0.227447	P	0.259864	P	0.376841	P	0.755634	P	1.04663	P	0.526029	P	1.31657	P	1.47256	P	1.5295	P	1.13177	P	1.32226	P	1.0029	P	2.93491	P	3.16957	P	3.94035	P
94453_at	0.115444	A	0.0888639	P	0.102792	P	0.633339	A	0.47976	A	0.251294	A	0.665439	P	0.891364	P	0.402401	P	0.616976	P	0.779511	P	0.743729	P	3.71807	P	3.90657	P	3.96494	P
94454_at	0.606157	P	0.45125	P	0.528555	P	1.7155	P	1.81064	P	0.914449	P	2.88243	P	2.74204	P	2.41313	P	4.0103	P	3.26101	P	3.5541	P	10.2084	P	11.7308	P	11.7794	P
94455_at	0.310507	P	0.274986	P	0.313803	P	1.01324	P	1.18785	P	0.715096	P	1.10101	P	1.59648	P	1.30176	P	1.16062	P	0.970042	P	1.01761	P	2.55384	P	3.17109	P	2.73178	P
94456_at	0.281008	P	0.248339	P	0.298629	P	0.819965	P	0.979762	P	0.667185	P	1.46757	P	1.39661	P	1.19746	P	2.14187	P	1.30352	P	1.25149	P	3.7805	P	3.59938	P	4.71948	P
94457_at	0.52703	P	0.394411	P	0.424704	P	1.76286	P	2.0314	P	0.93578	P	1.83881	P	2.30121	P	2.13471	P	2.07865	P	1.97416	P	1.54493	P	4.5902	P	5.16507	P	5.28916	P
94458_at	0.0391568	A	0.0372121	A	0.0363984	A	0.0763366	A	0.0409876	A	0.0348993	A	0.290242	A	0.208903	A	0.313065	P	0.423458	P	0.37401	M	0.29605	M	1.08498	P	1.55141	P	1.09065	P
94459_at	0.0876284	A	0.0699807	A	0.119756	A	0.13516	A	0.434218	A	0.222892	A	0.417747	A	0.634902	A	0.754121	P	0.84052	P	0.71828	P	0.783509	P	1.99587	P	0.909972	A	1.42452	A
94460_at	0.198556	P	0.16874	P	0.165353	P	0.403089	P	0.531571	P	0.31512	P	0.918922	P	1.33244	P	0.852914	P	1.79219	P	1.26725	P	0.963157	P	5.20735	P	6.51769	P	4.01217	P
94461_at	0.109535	A	0.0759688	A	0.111701	P	0.430012	A	0.407048	A	0.286605	M	0.482023	M	0.492389	A	0.645669	P	0.591944	P	0.41512	A	0.37391	P	1.4657	P	1.86339	P	1.71835	P
94462_at	0.0690515	P	0.114173	P	0.115277	P	0.410655	P	0.550958	P	0.228859	P	0.646522	P	0.703418	P	0.660272	P	0.997575	P	0.58111	P	0.635148	P	1.88568	P	1.63785	P	2.1992	P
94463_at	0.0896529	P	0.0759688	P	0.0397488	A	0.320497	A	0.402297	A	0.249321	P	0.338586	P	0.496416	P	0.215349	A	0.229726	P	0.250916	A	0.170196	P	0.912343	P	1.14056	P	1.07034	P
94464_at	0.0362804	P	0.033062	P	0.0459341	P	0.156735	A	0.28435	A	0.126009	P	0.219731	P	0.329682	P	0.242416	P	0.359866	P	0.233574	P	0.1865	P	1.08498	P	1.29608	P	1.63119	P
94465_g_at	0.0298627	A	0.0366916	A	0.0618931	A	0.209423	A	0.0842425	A	0.17059	A	0.233466	P	0.271124	A	0.135565	M	0.265544	M	0.379804	P	0.144491	A	0.943552	P	1.0868	P	1.5863	P
94466_f_at	0.291365	P	0.233027	P	0.285704	P	0.952037	A	1.15509	A	0.76215	P	1.05481	P	1.29888	P	1.07545	P	1.32614	P	1.13167	P	0.983763	P	2.41647	P	2.54394	P	2.43919	P
94467_at	0.00472298	A	0.00354094	A	0.00993699	A	0.0411491	A	0.0187075	A	0.0263434	A	0.0364532	A	0.101109	A	0.105061	A	0.0516944	A	0.0370847	A	0.0692279	A	0.364639	A	0.49737	A	0.132953	A
94468_at	0.0648256	A	0.0471871	A	0.0292044	A	0.361612	A	0.470469	A	0.226871	A	0.348421	A	0.489365	A	0.226381	A	0.46388	A	0.329552	A	0.37785	A	0.639808	A	0.893306	A	0.845493	A
94469_at	0.561669	P	0.496202	P	0.573078	P	1.67313	P	2.04751	P	1.15759	P	2.33105	P	2.64734	P	2.33184	P	2.90364	P	2.31911	P	1.99177	P	4.95141	P	5.77814	P	6.09914	P
94470_i_at	0.111331	P	0.0640262	A	0.0921625	P	0.405253	A	0.534999	A	0.221564	A	0.443325	P	0.688304	P	0.304011	P	0.436705	P	0.394975	P	0.15438	P	1.15752	P	1.27154	P	1.33503	P
94471_r_at	0.0493253	A	0.0453381	P	0.0639068	P	0.211819	A	0.339778	P	0.19755	P	0.335958	P	0.419819	M	0.339269	P	0.440595	P	0.33175	P	0.167231	P	0.540972	A	0.777117	P	1.02047	P
94472_at	0.231748	A	0.224223	M	0.182163	A	0.88543	A	0.929188	M	0.461238	A	0.627543	P	1.05906	P	0.681737	A	0.797567	P	0.640025	P	0.474833	M	1.91332	P	1.97701	P	2.0386	P
94473_at	1.07978	P	0.828036	P	1.02626	P	3.02458	P	3.48095	P	1.67045	P	4.31583	P	4.81604	P	4.87109	P	6.19048	P	4.98099	P	5.24115	P	10.499	P	10.213	P	10.0478	P
94476_at	0.0251639	A	0.0112381	A	0.0151612	A	0.0721047	A	0.049057	A	0.0619158	A	0.0372934	A	0.0214261	A	0.12845	P	0.0617555	A	0.069156	A	0.0369507	A	0.13771	A	0.0588218	A	0.165455	A
94477_at	0.129391	P	0.106621	P	0.132951	P	0.39984	M	0.312851	A	0.364541	P	0.230726	A	0.443566	P	0.222992	A	0.189305	A	0.0990565	A	0.172667	A	0.448388	A	0.220875	A	0.165455	A
94478_at	0.225567	P	0.140146	P	0.199681	P	0.611089	P	0.971359	P	0.43487	P	1.2002	P	1.44128	P	1.19019	P	1.46672	P	1.25622	P	1.0338	P	4.21445	P	4.5073	P	5.0338	P
94479_at	0.00578053	A	0.00243882	A	0.00221637	A	0.0442255	A	0.0458533	A	0.0167406	A	0.0217747	A	0.0400475	A	0.0196395	A	0.0223103	A	0.0234065	A	0.013538	A	0.0777028	A	0.0644388	A	0.0573354	A
94480_at	0.287274	A	0.240969	A	0.275326	A	1.45246	A	1.62524	A	0.511137	A	0.911277	A	1.27361	A	0.931344	A	0.941307	A	0.848382	A	0.554522	A	2.48003	A	2.46335	A	1.76065	A
94481_at	0.172305	P	0.0907955	P	0.108133	P	0.487299	P	0.602954	P	0.300889	P	0.500927	P	0.713774	P	0.322094	P	0.625302	P	0.484963	P	0.393118	P	1.59	P	1.59557	P	1.87836	P
94482_at	0.176796	P	0.108017	P	0.0989459	P	0.705333	P	0.677596	P	0.257205	P	0.600494	P	1.04156	P	0.936551	P	0.889923	P	0.843673	P	0.526981	P	2.35439	P	2.12695	P	2.35213	P
94483_at	0.0683045	P	0.0524957	P	0.101312	P	0.26472	A	0.473956	P	0.272917	P	0.406823	P	0.70436	P	0.349047	P	0.598779	P	0.397858	P	0.422661	P	0.883052	P	1.3519	P	0.896613	P
94484_at	0.190311	P	0.139009	P	0.177263	P	0.697392	P	0.812858	P	0.419746	M	0.975164	P	1.14835	P	1.14428	P	1.45611	P	1.2841	P	0.985235	P	2.12133	P	3.04579	P	2.94153	P
94485_at	0.180235	P	0.15583	P	0.216673	P	0.528019	P	0.69745	P	0.379197	P	1.1246	P	1.46105	P	1.4182	P	1.81028	P	1.33131	P	1.3882	P	2.70388	P	2.57543	P	2.63408	P
94486_at	0.354811	P	0.301804	P	0.375561	P	1.44094	P	1.49439	P	0.729599	P	1.31318	P	1.89188	P	1.42535	P	1.57813	P	1.36097	P	1.20297	P	5.21046	P	7.10082	P	9.43719	P
94488_at	0.114158	P	0.103276	P	0.129644	P	0.476773	P	0.554369	P	0.288556	P	0.525384	P	0.8168	P	0.851414	P	0.903158	P	0.524456	P	0.724573	P	1.95925	P	2.3297	P	2.83098	P
94489_at	0.63794	P	0.517233	P	0.575376	P	1.53359	P	2.02476	P	1.09284	P	2.42678	P	2.62818	P	2.65959	P	4.2306	P	3.26042	P	2.92335	P	14.3015	P	15.7543	P	17.9648	P
94490_at	0.103647	A	0.0618698	A	0.0927512	A	0.420351	A	0.445956	A	0.221564	A	0.349076	A	0.687357	A	0.502555	P	0.566828	P	0.410093	P	0.333018	P	1.24516	P	1.46079	P	1.54339	P
94491_at	0.112616	A	0.0672698	A	0.0481961	A	0.422501	A	0.396348	A	0.156984	A	0.435669	P	0.624315	M	0.425637	A	0.431254	P	0.332483	A	0.347308	P	0.935247	P	1.23812	P	1.05677	M
94492_at	4.47013	P	3.6183	P	3.91145	P	8.6581	P	8.90712	P	6.5379	P	13.209	P	13.9585	P	15.2706	P	20.9542	P	16.5034	P	17.5526	P	41.6412	P	43.0548	P	48.9018	P
94493_at	0.42178	P	0.495276	P	0.496934	P	1.73791	P	1.79618	P	0.765158	P	2.44682	P	2.96431	P	2.3988	P	3.26908	P	2.5501	P	2.50271	P	7.61301	P	8.89585	P	8.79908	P
94494_at	0.0815732	P	0.0610624	P	0.0564472	P	0.297931	P	0.224783	A	0.134323	P	0.358226	P	0.448697	P	0.451937	P	0.531669	P	0.512497	P	0.316261	P	1.35131	P	1.37275	P	2.17665	P
94495_at	0.0141341	A	0.00421385	A	0.0191544	A	0.17539	A	0.223493	A	0.104317	A	0.0529113	A	0.164225	A	0.0950262	A	0.0433466	A	0.0441819	A	0.0190267	A	0.405683	A	0.0941681	A	0.219688	A
94499_at	0.339634	P	0.3774	P	0.354477	P	0.977532	P	1.23372	P	0.906143	P	1.63616	P	1.68986	P	1.67041	P	2.15422	P	1.74683	P	1.71531	P	3.54961	P	3.08561	P	3.29318	P
94501_at	0.105437	P	0.13362	P	0.102792	P	0.3715	P	0.634296	P	0.129478	P	0.524133	P	0.630094	P	0.55427	P	0.515557	P	0.322947	P	0.355191	P	1.88752	P	1.95732	P	1.4093	P
94502_at	0.113901	P	0.0675406	P	0.0746114	P	0.284263	P	0.486711	P	0.220235	P	0.573309	P	0.630094	P	0.637972	P	0.969108	P	0.692286	P	0.641045	P	2.0742	P	1.7937	P	1.77753	P
94503_at	0.378069	M	0.368913	P	0.34651	P	1.25905	A	1.42388	A	0.747697	M	1.84099	P	2.27624	P	2.47376	P	3.36522	P	2.25027	P	2.20452	P	5.74363	P	7.16529	P	7.39031	P
94504_at	0.333025	A	0.329383	A	0.285704	A	0.571329	A	1.20419	A	0.328656	A	1.36954	A	1.63121	A	1.81235	P	1.66444	P	1.64705	P	1.33382	P	2.62032	A	2.42369	A	2.78937	A
94505_at	0.0668122	P	0.0461299	P	0.077521	P	0.367111	P	0.351918	M	0.184109	P	0.623248	P	0.558095	P	0.61019	P	0.599538	P	0.611672	P	0.482706	P	3.0135	P	2.02772	P	2.13763	P
94506_at	0.0464051	P	0.0678114	P	0.0496131	P	0.28997	A	0.60183	P	0.261795	P	0.470008	P	0.604981	P	0.534735	P	0.848646	P	0.631048	P	0.672987	P	1.80604	P	1.7018	P	1.59914	P
94507_at	0.0542166	M	0.0387765	A	0.0538783	P	0.228478	A	0.359173	P	0.144658	A	0.247111	P	0.496416	P	0.192268	A	0.261494	P	0.151135	P	0.191934	P	0.48113	P	0.529703	P	0.523395	A
94508_at	0.0911731	P	0.0921769	P	0.0989459	P	0.544581	P	0.483237	P	0.257861	P	0.586301	P	0.733467	P	0.682503	P	0.882563	P	0.763906	P	0.664634	P	2.41647	P	2.93819	P	3.00248	P
94509_at	0.119308	P	0.0756959	P	0.0816052	P	0.318252	A	0.443612	P	0.20825	P	0.49904	P	0.693033	P	0.500193	P	0.674328	P	0.491329	P	0.44875	P	1.37081	P	1.32578	P	1.44623	P
94510_at	0.178118	P	0.13447	M	0.133251	P	0.604999	M	0.442439	A	0.382377	P	0.681259	P	0.891364	P	0.67944	P	0.827949	P	0.689544	P	0.442843	P	1.5881	P	1.78204	P	2.11293	P
94511_at	0.0628429	A	0.0233502	A	0.0673677	A	0.297931	A	0.302981	A	0.130171	A	0.413253	P	0.476219	A	0.331101	A	0.365395	P	0.338339	P	0.257089	P	1.06062	P	0.981656	P	1.29329	P
94512_f_at	0.013909	A	0.00376438	A	0.010971	A	0.167967	A	0.213137	A	0.0239736	A	0.192665	A	0.273374	A	0.0410411	A	0.109604	A	0.208484	A	0.129653	A	0.488097	A	0.314834	A	0.587626	A
94513_r_at	0.00967979	A	0.0385155	A	0.0104532	A	0.0576955	A	0.131426	A	0.0239736	A	0.136424	A	0.201789	A	0.0604628	A	0.0262229	A	0.0833973	A	0.044407	A	0.337664	A	0.33868	A	0.141915	A
94514_s_at	0.197225	A	0.130507	A	0.188606	P	0.549741	A	0.571383	A	0.328013	A	0.778956	M	0.845132	A	1.04236	P	1.27688	P	0.830877	P	0.941568	P	2.75069	P	3.17566	P	3.99896	P
94515_at	0.0825804	M	0.0683533	A	0.115277	P	0.318252	P	0.667639	P	0.19688	M	0.57269	P	0.998452	P	0.67944	P	0.735031	P	0.683373	P	0.509765	P	1.29842	P	1.29258	P	1.19812	P
94516_f_at	1.77501	P	2.34543	P	3.11128	P	5.31582	P	6.59198	P	3.33706	P	3.57022	P	7.38199	P	5.91556	P	3.25314	P	2.80093	P	3.06302	P	6.76382	P	12.8357	P	12.7812	P
94517_r_at	0.0663152	A	0.0721544	M	0.140785	P	0.570304	A	0.923898	P	0.214249	A	0.364095	A	0.59527	P	0.540993	A	0.228907	A	0.225998	A	0.267941	P	1.03821	A	1.36059	P	0.577809	A
94518_at	0.129391	A	0.108297	A	0.151978	A	0.348362	A	0.802073	A	0.367731	A	1.06002	A	1.56974	P	1.19601	P	1.57954	P	1.43233	P	1.16375	P	3.56784	P	5.26096	P	4.81904	P
94520_at	0.0810698	A	0.0302283	A	0.0439603	A	0.437502	A	0.455316	A	0.156302	A	0.0934499	A	0.306732	A	0.144412	A	0.078843	A	0.170701	A	0.0454008	A	0.838803	A	0.780906	A	0.746693	A
94521_at	0.0253976	A	0.0139042	A	0.0292044	A	0.133875	A	0.172294	A	0.07069	A	0.160894	A	0.193429	A	0.154086	A	0.127723	A	0.108018	A	0.103917	A	0.766302	A	2.09937	A	1.42235	A
94522_at	0.3245	P	0.226861	P	0.303682	P	1.13028	P	1.42388	M	0.635499	M	1.54435	P	2.15518	P	1.95954	P	2.15697	P	1.79338	P	1.63111	P	6.3573	P	6.92169	P	7.10293	P
94524_at	0.100072	M	0.0941131	P	0.11319	P	0.602967	P	0.523559	P	0.261795	P	0.703097	P	1.16382	P	0.735137	P	0.895071	P	0.771373	P	0.658737	P	2.21864	P	2.46018	P	2.2033	P
94526_at	0.133283	A	0.0309995	A	0.123945	A	0.432154	A	0.257974	A	0.0908463	A	0.510976	A	0.80854	A	0.424038	A	0.708103	P	0.5511	M	0.585991	P	2.0996	P	2.24477	P	3.35322	P
94527_at	0.0401186	A	0.00743681	A	0.00316979	A	0.0442255	A	0.0569442	A	0.0199809	A	0.0305078	A	0.0525711	A	0.0300072	A	0.032008	A	0.0666164	A	0.0250069	A	0.410464	A	0.122481	A	0.199946	A
94528_at	0.108253	A	0.111932	A	0.0734495	A	0.471497	A	0.742383	A	0.234814	A	0.469374	A	0.751201	A	0.414435	A	0.606367	A	0.545501	A	0.361595	A	1.69954	A	2.31211	P	2.63808	M
94530_at	0.149704	A	0.150114	A	0.162307	A	0.633339	A	0.84938	A	0.511758	A	0.838579	P	1.2567	M	1.08646	P	1.16782	P	0.978677	P	1.02399	P	2.64125	P	3.40287	P	2.89817	P
94531_at	0.0757968	A	0.100493	P	0.122448	P	0.342818	A	0.524705	A	0.318992	P	0.429278	P	0.754924	P	0.625638	P	0.71035	P	0.661387	P	0.635148	P	1.95375	P	2.4348	P	2.52182	P
94532_at	0.467749	P	0.409335	P	0.413109	P	1.51425	P	1.78653	P	0.820346	P	1.80612	P	2.12299	P	2.00953	P	2.07728	P	1.82101	P	1.65755	P	5.30201	P	6.37579	P	6.94902	P
94534_at	0.171514	A	0.157547	A	0.221631	A	0.894992	A	1.12528	A	0.699963	A	0.907746	M	1.12334	A	0.834896	A	0.746228	A	0.82481	A	0.931754	A	2.73337	A	2.34408	A	2.96711	A
94535_at	0.49169	A	0.390457	A	0.444071	A	1.57391	A	1.13866	A	0.626336	A	2.97029	M	2.90868	A	2.68796	A	3.69118	P	2.49589	A	2.598	P	6.06163	M	7.1035	P	4.69916	A
94536_s_at	1.69495	P	1.1979	P	1.37426	P	3.57462	P	3.90232	P	2.42104	P	4.88601	P	4.42361	P	4.42592	P	5.17499	P	4.61042	P	5.00532	P	16.3372	P	16.1183	P	18.8102	P
94537_at	1.10768	P	0.990337	P	1.10969	P	4.65562	P	2.61965	P	2.82943	P	3.81249	P	4.36597	P	6.04111	P	8.28249	P	4.52733	P	5.20315	P	18.5153	P	21.7325	P	23.391	P
94539_f_at	0.0123398	A	0.00790609	A	0.0104532	A	0.0721047	A	0.0797904	A	0.0448	A	0.0703755	A	0.0860077	A	0.0518069	A	0.190968	A	0.108829	A	0.0568231	A	0.171525	A	0.183502	A	0.174162	A
94540_at	0.0159431	A	0.0100394	A	0.00712846	A	0.103723	A	0.101745	A	0.0500569	A	0.0835392	A	0.0956698	A	0.0718325	A	0.0526151	A	0.0511763	A	0.0419222	A	0.143436	A	0.119953	A	0.216883	A
94541_at	0.175739	A	0.151541	P	0.162916	P	0.90263	A	1.05079	A	0.456852	A	0.636734	P	0.742811	A	0.579184	A	0.547742	M	0.653814	M	0.383268	A	1.259	A	1.88653	M	1.75642	A
94542_at	0.132504	P	0.086935	P	0.0968784	P	0.471497	P	0.452979	P	0.2209	P	0.542242	P	0.716593	P	0.572187	P	0.45923	P	0.555297	P	0.431522	P	1.10723	P	1.38661	P	0.935843	P
94543_at	0.194298	A	0.0589128	A	0.126643	A	0.75269	A	0.290579	A	0.132248	A	0.243026	A	0.315512	A	0.621779	A	0.47626	A	0.211539	A	0.361102	A	1.86721	A	1.86504	A	1.71411	A
94545_at	0.0300989	A	0.0548963	A	0.0453697	A	0.300199	A	0.390386	A	0.155619	A	0.189866	A	0.303428	A	0.284172	P	0.21083	P	0.181567	A	0.185512	P	0.77489	M	0.617119	A	0.65816	A
94548_at	0.609016	P	0.489102	P	0.578002	P	1.74738	P	2.06266	P	1.04774	P	2.91451	P	2.96936	P	2.72643	P	3.39038	P	3.13165	P	3.12552	P	7.99182	P	8.45021	P	7.847	P
94549_at	0.147874	A	0.155543	A	0.183082	A	0.740896	A	0.86649	A	0.244712	A	1.31205	P	1.54209	P	0.885857	P	1.46955	P	1.1356	P	1.18189	P	2.63427	P	3.42696	P	3.21744	P
94550_at	0.214576	P	0.199404	P	0.207086	P	0.834474	P	1.13146	P	0.587731	P	1.24973	P	1.36501	P	1.01139	P	2.10547	P	1.50463	P	1.52241	P	4.55366	P	4.74577	P	4.33697	P
94551_at	0.163083	A	0.143558	A	0.136864	A	0.616157	A	0.742383	A	0.323505	A	0.811809	A	0.726914	A	0.751086	A	0.944969	P	0.843673	M	0.746676	A	2.33305	A	2.47285	A	2.57803	P
94552_at	1.48769	P	1.14234	P	1.25496	P	3.48752	P	4.17198	P	2.14204	P	5.24829	P	5.10893	P	5.3855	P	7.02811	P	5.90564	P	5.39608	P	12.6848	P	16.4728	P	19.4969	P
94554_at	0.0512783	A	0.049306	A	0.0636189	A	0.256608	A	0.128643	A	0.0597071	A	0.331353	A	0.512464	A	0.509634	A	0.486301	A	0.463686	A	0.358639	A	0.770598	A	0.889597	A	1.37442	A
94555_at	1.28765	A	1.30589	P	1.18288	P	3.67134	A	4.57243	M	2.2068	A	4.33117	P	4.88842	P	5.6921	P	5.92305	P	4.27256	P	5.11496	P	8.47936	P	10.4881	P	9.38844	P
94556_at	0.0663152	A	0.051697	A	0.044242	A	0.482041	A	0.423615	A	0.161757	A	0.607269	P	1.01256	P	0.621007	P	1.02307	P	0.818738	P	0.633673	P	2.33661	P	2.92277	P	2.65206	P
94557_at	0.0493253	A	0.0458659	A	0.0504644	A	0.398755	A	0.360381	A	0.228859	A	0.282212	A	0.33402	A	0.220447	A	0.214125	A	0.182341	A	0.128169	A	0.547802	A	0.549755	A	0.325894	A
94558_g_at	0.458756	P	0.305991	P	0.402497	P	1.46485	P	1.57819	P	0.784989	P	1.34872	P	1.96454	P	1.4825	P	1.37028	P	1.33066	P	1.10344	P	3.14429	P	4.56925	P	4.28463	P
94559_at	0.0422881	A	0.0299716	A	0.0336204	A	0.196164	A	0.254177	A	0.109244	A	0.188465	A	0.645456	A	0.220447	A	0.233817	A	0.387757	A	0.159323	A	0.561421	A	0.563724	A	0.915103	A
94561_at	0.161768	A	0.229209	P	0.265285	P	0.727098	A	0.578168	A	0.451835	A	1.54491	P	1.88089	P	2.03102	P	2.47079	P	1.83919	P	2.32674	P	4.4038	P	3.99784	P	4.14777	P
94562_at	0.0690515	A	0.111652	M	0.104274	P	0.363813	A	0.491338	A	0.244712	A	0.718218	P	0.960337	P	0.548026	P	0.952289	P	0.754393	P	0.748641	P	1.92436	P	2.59745	P	1.94101	P
94563_at	0.00556795	A	0.0053509	A	0.00612224	A	0.0487788	A	0.0616029	A	0.017555	A	0.0488579	A	0.0525711	A	0.135565	A	0.0262229	A	0.101508	A	0.0100405	A	0.126134	A	0.199985	A	0.0539571	A
95042_at	0.578754	P	0.433166	P	0.505724	P	1.51161	P	2.10612	P	0.989528	P	2.10613	P	2.08917	P	2.59733	P	3.33408	P	2.87084	P	2.74457	P	5.75586	P	6.81631	P	6.66445	P
95043_at	0.0242305	A	0.00743681	A	0.0231981	A	0.199794	A	0.25164	A	0.068505	A	0.16943	A	0.20772	A	0.154963	A	0.0553695	A	0.12974	A	0.0274968	A	0.24654	A	0.288496	A	0.430057	A
95044_at	0.202287	P	0.225982	P	0.216673	P	0.681468	P	0.658771	P	0.305423	P	0.875898	P	1.53964	P	1.23522	P	1.41431	P	1.32162	P	1.23826	P	3.59267	P	3.35007	P	3.46708	P
95045_at	0.292184	P	0.169891	M	0.227528	P	0.723148	M	1.02997	P	0.524789	M	1.38696	P	1.57947	P	1.94494	P	2.07246	P	1.81787	P	1.70601	P	3.6736	P	4.23337	P	4.63074	P
95046_s_at	0.222884	A	0.175076	P	0.198449	P	0.94162	A	0.963998	A	0.529127	A	0.989167	P	1.16124	P	1.08719	P	1.44691	P	1.12905	P	0.917032	P	2.54332	P	2.37438	P	2.74172	P
95048_at	0.096252	A	0.0726985	A	0.0538783	A	0.612103	A	0.642098	A	0.212917	A	0.411967	A	0.554155	A	0.375811	A	0.332119	A	0.20619	A	0.17069	A	0.819718	A	0.624967	A	0.488368	A
95049_at	0.687387	P	0.609723	P	0.692897	P	1.762	P	2.03425	P	1.4196	P	3.66562	P	4.16107	P	4.01699	P	5.09428	P	4.3949	P	4.80014	P	10.5762	P	11.8252	P	11.0902	P
95050_at	0.413404	P	0.334195	P	0.384848	P	1.2282	P	1.58506	P	0.76576	P	1.25825	P	1.44045	P	0.84391	P	1.43203	P	0.993274	P	0.585008	P	2.79218	P	3.43749	P	3.79428	P
95052_at	0.0498131	A	0.0597183	A	0.0294793	A	0.47044	A	0.577038	A	0.210918	A	0.570831	P	0.882335	P	0.851414	P	0.875935	P	0.952751	P	0.826717	P	2.44828	P	2.24155	P	2.71586	P
95053_s_at	0.349839	P	0.244505	P	0.266539	P	1.01043	P	1.1899	P	0.738049	P	1.52603	P	2.24438	P	2.0511	P	2.03527	P	2.12067	P	2.06465	P	6.99659	P	7.77873	P	8.95833	P
95054_at	0.107229	P	0.0822625	P	0.0821897	P	0.569278	P	0.578168	P	0.284002	P	0.494634	P	0.712834	P	0.641052	P	1.0978	P	0.661387	P	0.57665	P	2.34906	P	2.40621	P	3.16877	P
95056_r_at	0.0166249	A	0.0141484	A	0.0267374	A	0.144105	P	0.0753032	A	0.0872755	A	0.0994904	A	0.159266	P	0.0459631	A	0.114804	P	0.0307717	A	0.0339665	A	0.340131	P	0.213947	A	0.141915	A
95057_at	0.40699	P	0.353791	P	0.287278	P	1.48517	P	1.63111	P	0.777182	P	1.37123	P	1.77277	P	3.18441	P	2.07865	P	1.70332	P	2.27786	P	3.77722	P	4.07121	P	3.97062	P
95058_f_at	0.116989	P	0.0894155	P	0.157138	P	0.405253	P	0.441266	P	0.274222	P	0.813001	P	0.967449	P	0.817596	P	1.05432	P	0.931431	P	0.863535	P	2.01778	P	2.59273	P	2.65206	P
95059_at	0.560246	P	0.646738	P	0.583257	P	1.84505	P	2.30299	P	1.37546	P	3.04346	P	3.1593	P	3.33834	P	3.57334	P	3.04195	P	2.73871	P	9.21538	P	11.5565	P	10.151	P
95060_at	0.00306338	A	0.00179236	A	0.00269055	A	0.0284343	A	0.0707784	A	0.015923	A	0.0347663	A	0.0494977	A	0.0259071	A	0.065381	A	0.0261902	A	0.0160338	A	0.0808569	A	0.107181	A	0.0770992	A
95061_at	0.00225322	A	0.00790609	A	0.0207663	A	0.11303	A	0.146592	A	0.0199809	A	0.10549	A	0.23462	P	0.307306	P	0.240352	P	0.218399	P	0.106887	P	0.455437	A	0.446177	A	0.819776	P
95062_at	0.0924412	P	0.0819882	P	0.0731592	P	0.385711	P	0.628715	P	0.260485	P	0.619565	P	0.839662	P	0.723725	P	0.735778	P	0.689544	P	0.538293	P	1.51945	P	1.70683	P	1.496	P
95063_at	0.140827	P	0.0988263	P	0.140785	P	0.593809	P	0.655441	P	0.361988	P	0.713383	P	1.15179	P	0.590053	P	0.848646	P	0.810636	P	0.837518	P	2.35439	P	3.21522	P	3.20188	P
95064_at	0.883509	P	0.949987	P	0.954044	P	2.32149	P	2.92293	P	1.52296	P	4.98648	P	5.72904	P	5.36902	P	8.0256	P	6.99897	P	7.50837	P	11.3886	P	13.2869	P	10.2292	P
95065_at	0.155204	A	0.116418	A	0.169623	A	0.668487	A	0.628715	A	0.393807	A	0.868212	A	1.26685	A	0.880624	M	1.00341	P	0.968049	P	0.852736	P	2.12494	A	2.46968	P	2.60808	P
95066_at	0.113901	A	0.113053	A	0.135057	M	0.409575	A	0.566853	A	0.265725	A	0.702492	P	0.909372	P	0.867153	P	1.22245	P	1.08177	P	0.992594	P	4.69794	P	5.61402	P	6.50741	P
95067_at	0.0944724	P	0.058108	P	0.0567331	P	0.382439	P	0.307922	P	0.14122	P	0.425438	P	0.626243	P	0.582291	P	0.593464	P	0.50827	P	0.527473	P	1.64681	P	1.83357	P	1.94309	P
95068_at	0.241443	M	0.182006	P	0.206777	M	0.818028	P	1.07052	A	0.436129	A	1.00024	P	0.972777	M	1.04678	P	1.04996	P	0.880614	P	0.724573	P	2.45181	P	2.69458	P	2.42303	P
95069_at	0.459599	A	0.517852	A	0.519089	P	0.955821	A	1.51318	A	0.757937	A	1.9619	P	2.6149	P	1.84523	P	2.21111	P	1.85611	P	1.32647	P	4.54412	P	7.04702	P	5.75546	P
95070_at	0.0663152	P	0.0839097	P	0.0874609	P	0.448169	A	0.599583	P	0.242076	M	0.5578	P	0.756785	P	0.684799	P	0.956679	P	0.605432	P	0.599265	P	1.50605	P	2.62727	P	2.52182	P
95071_at	0.26416	A	0.170179	A	0.189834	A	0.842196	A	0.742383	A	0.544597	A	0.772967	A	0.866946	A	0.447166	A	0.764861	A	0.681314	A	0.534851	A	1.82275	A	1.83191	A	1.76065	A
95072_at	1.13146	P	0.856819	P	0.977403	P	2.41993	P	3.09706	P	1.2949	P	3.1631	P	4.38944	P	3.67713	P	5.14169	P	4.32536	P	4.94196	P	14.3343	P	15.4224	P	17.7275	P
95073_at	0.0028594	A	0.00627238	A	0.0141063	A	0.0763366	A	0.130035	A	0.112052	A	0.088891	A	0.10246	A	0.0614174	A	0.015322	A	0.0883691	A	0.0473881	A	0.102408	A	0.0727259	A	0.255736	A
95074_at	0.216718	A	0.136455	A	0.161394	A	0.697392	A	0.825774	A	0.419746	A	0.666048	P	0.841486	P	0.9306	P	0.86488	P	0.920754	P	0.625809	P	1.81904	P	2.39826	P	2.9494	P
95075_at	0.0611112	A	0.0136604	A	0.063331	M	0.247288	A	0.325129	A	0.181412	A	0.180737	A	0.322066	P	0.0400504	A	0.195948	P	0.169922	A	0.165254	P	0.220262	A	0.626926	A	0.706204	P
95076_at	0.844041	P	0.633233	P	0.697876	P	2.08833	P	2.49753	P	1.44021	P	2.44208	P	2.57868	P	1.79835	P	2.44499	P	2.48614	P	2.14877	P	8.83446	P	12.5311	P	12.5455	P
95077_at	0.114929	P	0.0930064	P	0.127243	P	0.358307	M	0.531571	M	0.224219	P	0.709755	P	0.870571	P	0.696268	P	0.806469	P	0.863841	P	0.723099	P	1.56337	P	2.45859	P	2.11087	P
95078_at	0.0500571	A	0.00581043	A	0.0327896	A	0.0576955	A	0.0827622	A	0.0402548	A	0.251188	A	0.293474	A	0.305659	A	0.385873	A	0.223721	M	0.198354	A	0.980773	M	1.25573	P	1.30429	P
95079_at	1.23644	P	1.01201	P	1.26941	P	3.17953	P	3.11136	P	2.10933	P	4.42014	P	3.46801	P	4.00658	P	6.6455	P	4.89332	P	3.43697	P	5.91288	P	8.03122	P	6.90871	P
95081_at	0.228522	P	0.167878	P	0.174204	P	0.842196	P	1.0185	P	0.476251	P	0.735112	P	0.932683	P	0.636431	M	0.596502	P	0.655192	P	0.485658	P	1.68826	P	1.69341	P	1.62265	P
95082_at	1.30145	P	1.55291	P	1.82208	P	3.94101	P	6.72134	P	2.93334	P	6.55283	P	5.87985	P	8.87071	P	8.53507	P	7.4655	P	5.75215	P	5.02185	P	5.35799	P	3.22522	P
95083_at	0.565368	P	0.489719	P	0.654131	P	2.08833	P	2.80181	P	1.06123	P	2.8031	P	2.95349	P	4.21187	P	5.39866	P	4.36883	P	3.33202	P	2.77145	M	3.54555	P	3.03192	A
95084_f_at	0.210831	P	0.179405	P	0.182469	P	0.721172	A	0.896321	P	0.561882	P	0.835015	P	1.00992	P	0.914963	P	0.917111	P	0.784255	P	0.777616	P	2.05421	P	2.64765	P	2.78342	P
95085_r_at	0.0319931	A	0.0463941	A	0.0270108	A	0.190092	A	0.157485	A	0.0829752	A	0.118856	A	0.277864	A	0.247459	A	0.146488	A	0.180793	A	0.156357	A	0.384046	A	0.427528	A	0.520904	A
95086_at	0.314893	P	0.259568	P	0.397679	P	1.03756	P	1.12837	P	0.70178	P	1.31487	P	2.0398	P	1.46252	P	2.08691	P	1.69574	P	1.48225	P	4.90121	P	5.57217	P	6.67678	P
95090_at	0.909297	P	0.634802	M	0.686261	P	2.43873	M	2.84708	P	1.24753	M	2.73549	P	3.50719	P	4.65638	P	3.44462	P	3.11553	P	2.73578	P	7.86445	P	9.64643	P	9.80252	P
95091_at	0.175474	P	0.0699807	P	0.116172	P	0.554893	A	0.611932	A	0.27357	A	0.573929	P	0.856961	P	0.899301	P	0.899483	P	0.782222	P	0.894457	P	2.82496	P	3.72005	P	5.2018	P
95092_at	0.413683	P	0.335699	P	0.425026	P	1.11553	P	1.4418	P	0.744683	P	1.61962	P	1.63685	P	1.59195	P	2.58122	P	1.78961	P	1.65216	P	3.56618	P	3.81941	P	3.48247	P
95093_at	0.119566	P	0.0589128	P	0.077521	P	0.467269	P	0.434218	P	0.204243	P	0.355615	P	0.373666	A	0.356364	P	0.380368	P	0.322213	P	0.29605	P	0.74692	P	1.06698	P	1.15127	P
95094_g_at	0.0586429	P	0.0317719	A	0.0481961	P	0.10506	A	0.211838	M	0.0972457	A	0.269446	P	0.22766	P	0.289143	P	0.300181	P	0.303798	P	0.192921	P	0.666303	M	0.74289	P	0.570431	M
95095_at	0.298193	A	0.174212	A	0.215744	A	0.539414	A	0.52585	A	0.469375	A	1.06754	A	1.63121	A	1.4768	A	1.41999	A	1.19898	A	1.07892	M	3.51309	A	3.01511	A	2.74172	A
95096_at	0.61016	P	0.457698	P	0.682612	P	1.37329	P	2.06455	P	1.09108	P	2.20611	P	2.28457	P	2.57768	P	2.87281	P	2.28594	P	1.9272	P	5.45194	P	5.74204	P	6.14369	P
95097_at	0.178912	P	0.182584	P	0.237168	P	0.530093	P	0.657661	P	0.267688	P	0.898322	P	1.28204	P	0.820607	P	1.39728	P	1.16701	P	0.973951	P	3.29936	P	3.25319	P	3.66273	P
95098_at	0.562807	A	0.349865	A	0.476461	A	1.57653	A	1.94199	A	0.769368	A	1.24348	A	1.82343	A	1.32484	A	1.30117	A	1.24973	A	0.623352	A	2.51522	A	3.85786	A	3.70665	A
95100_at	0.974557	P	1.34082	P	1.29213	P	2.30337	P	3.00388	P	1.68627	P	4.29355	P	5.2882	P	6.43196	P	6.26681	P	4.425	P	5.63818	P	11.511	P	14.4427	P	14.626	P
95101_at	0.0828324	P	0.0664579	P	0.028655	P	0.459856	P	0.518973	P	0.194197	P	0.369953	P	0.537353	P	0.603226	P	0.708852	P	0.482131	P	0.464499	P	1.17953	P	0.959688	P	0.990851	P
95102_at	0.593017	P	0.541425	P	0.565206	P	2.16344	P	2.1645	P	0.991296	P	2.32469	P	3.05277	P	3.36548	P	3.60497	P	3.35728	P	2.89014	P	14.2072	P	19.557	P	19.4238	P
95103_at	0.178383	P	0.165865	M	0.15016	A	0.564147	A	0.465814	A	0.380469	A	0.889478	P	0.906675	M	0.830386	M	0.881827	P	0.675822	P	0.755517	P	2.03419	P	2.85787	P	2.63208	P
95104_at	0.315715	P	0.308085	P	0.225044	P	1.24727	P	0.846166	P	0.670833	P	1.21445	P	1.39245	P	1.40387	P	1.72527	P	1.39766	P	1.31569	P	2.91777	P	3.25167	P	2.59406	P
95105_at	0.457352	P	0.396845	P	0.452479	P	1.25543	P	1.40394	P	0.789191	P	2.24607	P	2.44554	P	2.66432	P	3.78116	P	3.18179	P	3.31836	P	9.70986	P	11.3306	P	11.4952	P
95108_at	0.0904128	A	0.0570361	A	0.0167518	A	0.29566	A	0.256709	A	0.079378	A	0.163745	A	0.258685	A	0.344976	A	0.146488	A	0.0965999	A	0.0756747	A	0.467146	A	0.458543	A	0.580265	A
95109_at	0.117504	P	0.0773342	A	0.0769385	P	0.375881	A	0.489025	A	0.230845	A	0.373853	P	0.611761	P	0.316351	P	0.494784	P	0.336144	P	0.416753	P	1.10723	P	1.20633	P	2.01789	P
95110_at	0.114158	P	0.111093	P	0.0883413	M	0.51346	A	0.720514	P	0.379197	M	0.674571	P	0.869665	P	0.606322	P	0.9083	P	0.725788	P	0.757972	P	1.99769	P	2.53448	P	2.32369	P
95111_i_at	0.00185464	A	0.0022219	A	0.00198146	A	0.0267876	A	0.0677395	A	0.0117797	A	0.0904135	A	0.0351673	A	0.0410411	A	0.0815127	A	0.0924928	A	0.0414252	A	0.193441	A	0.351576	A	0.0365716	A
95112_f_at	0.174153	A	0.120915	M	0.180324	M	0.702357	A	0.870761	A	0.3293	A	0.724257	P	0.895872	P	0.57763	P	0.744736	P	0.84771	P	0.604181	P	1.84686	P	1.86504	P	1.69502	P
95113_at	0.0112265	A	0.00743681	A	0.04763	A	0.275093	A	0.34221	A	0.124619	A	0.241663	A	0.222999	A	0.138225	A	0.199263	A	0.188521	A	0.115303	A	0.403288	A	0.557744	A	0.419809	A
95114_s_at	0.0391568	A	0.0411308	A	0.040589	A	0.242607	A	0.265547	A	0.100079	A	0.760372	A	0.971889	A	1.44252	A	2.11234	A	1.75187	A	1.75495	A	5.32059	M	7.07796	P	7.42157	M
95117_at	0.473375	M	0.352583	M	0.5616	P	1.49575	A	1.9009	M	0.829315	A	1.74219	P	2.22081	P	2.01161	P	2.77745	P	2.20221	P	2.24999	P	5.03592	P	5.84747	P	4.70286	P
95118_r_at	0.153632	A	0.0830858	A	0.125444	A	0.38462	A	0.378424	A	0.192854	A	0.415821	P	1.29636	P	0.940268	P	0.593464	A	0.612365	M	0.564849	P	1.70142	M	4.53325	P	4.04047	P
95119_at	0.0730439	A	0.0773342	A	0.151372	A	0.251955	A	0.580427	A	0.289206	A	0.464305	A	0.705303	A	0.600903	A	0.890658	P	0.560188	P	0.414783	P	1.83018	P	1.74701	P	1.58416	P
95120_at	0.112359	P	0.108017	P	0.131447	P	0.438571	P	0.54982	P	0.371556	P	0.562147	P	0.614662	P	0.514349	P	0.596502	P	0.577628	P	0.575175	P	1.83203	P	1.81199	P	2.54593	P
95121_at	0.0488378	A	0.0429682	A	0.0644828	A	0.22611	M	0.256709	A	0.149461	A	0.230041	M	0.307832	A	0.196561	P	0.276858	A	0.210012	A	0.147952	P	0.701356	A	0.665924	A	0.604752	P
95122_g_at	0.0360413	A	0.0359117	A	0.0314078	A	0.145375	A	0.139727	A	0.0872755	A	0.11738	A	0.266613	P	0.217899	P	0.149032	P	0.0998741	A	0.105897	M	0.285102	A	0.444111	P	0.445367	P
95123_at	0.0613584	A	0.0594497	A	0.0481961	A	0.132588	A	0.293065	A	0.160394	A	0.228669	A	0.278984	A	0.294107	A	0.381942	P	0.212302	A	0.231925	P	0.855705	A	0.799805	A	0.636385	A
95124_i_at	0.512876	P	0.430718	P	0.3446	P	1.79289	P	1.51812	P	1.15526	P	1.43908	P	2.15212	P	1.31979	P	1.01943	P	1.15916	P	1.06274	P	3.10701	P	3.46305	P	4.39668	P
95125_f_at	0.181029	P	0.199695	P	0.187992	P	0.788877	P	0.634296	P	0.469375	P	0.70673	P	0.954996	P	0.885109	P	0.583581	P	0.700504	P	0.616962	P	1.87275	P	1.80534	P	1.97638	P
95128_at	0.376682	P	0.364069	P	0.416972	P	1.32939	P	1.45473	P	0.936964	P	1.92078	P	2.19109	P	2.23862	P	2.39741	P	2.01399	P	2.08275	P	4.84463	P	5.71703	P	5.33822	P
95129_at	0.28128	P	0.244505	P	0.261212	P	1.05993	P	1.33682	P	0.449953	P	1.04554	P	1.36834	P	1.50744	P	1.66584	P	1.15328	P	1.20983	P	2.95886	P	2.73048	P	3.88732	P
95131_f_at	0.672701	P	0.584713	P	0.606608	P	1.46131	P	1.78074	P	1.21162	P	2.4347	P	3.34502	P	2.87713	P	4.19937	P	3.78339	P	3.15384	P	13.7759	P	13.116	P	14.504	P
95132_r_at	1.34741	P	0.796451	P	1.11925	P	3.18971	P	3.26983	M	2.14259	P	3.73159	P	4.56975	P	4.07684	M	4.95119	P	4.50942	P	4.22291	P	11.8079	P	14.5606	P	16.4598	P
95133_at	0.536386	A	0.703468	A	0.631333	A	2.37981	A	2.06739	A	1.51099	A	1.73946	A	2.49404	A	1.17418	A	1.58868	A	1.27373	A	1.67468	A	7.47288	M	7.79331	P	5.87749	P
95134_at	0.161505	A	0.124295	A	0.10843	A	0.938776	A	0.751106	A	0.467498	A	1.40828	P	1.04331	M	1.20982	P	1.14332	P	1.25427	M	0.991612	A	2.42531	A	2.99668	A	4.63999	P
95135_at	0.454264	P	0.40263	P	0.469972	P	1.33568	P	1.72557	P	0.768165	P	2.33847	P	2.25349	P	1.71198	P	2.47011	P	1.90554	P	1.56403	P	3.36138	P	4.43075	P	5.81652	P
95136_at	0.0886403	A	0.0724265	A	0.107835	A	0.385711	A	0.339778	A	0.232169	A	0.45033	A	0.621422	A	0.629495	M	0.543918	P	0.634502	P	0.5737	P	1.66568	A	1.55822	M	1.55413	A
95137_at	0.173361	M	0.151256	A	0.149554	A	0.715239	A	0.678701	A	0.418484	M	0.665439	M	0.822298	M	0.48363	P	0.638908	A	0.626209	P	0.480245	P	1.35326	A	1.87496	P	2.38052	P
95138_at	0.14709	A	0.132771	P	0.140181	M	0.67648	A	0.713935	A	0.357515	A	0.778956	P	1.21085	P	0.885857	P	0.894336	P	0.847037	P	0.734888	P	1.40191	P	1.65135	P	1.7522	P
95139_at	0.00902155	A	0.0065042	A	0.0104532	A	0.0819229	A	0.170955	A	0.0263434	A	0.373203	A	0.354482	A	0.544902	A	0.789401	P	0.677882	M	0.485166	A	1.42903	A	1.44359	A	1.48087	A
95140_at	0.209495	P	0.192142	P	0.241841	P	0.718207	P	0.827924	P	0.512379	P	1.24291	P	1.60296	P	1.69227	P	1.64132	P	1.39444	P	1.38232	P	3.94234	P	4.28721	P	4.29773	P
95141_at	0.0517673	A	0.0461299	A	0.049046	A	0.0888233	A	0.438918	A	0.0286963	A	0.186361	A	0.361965	A	0.299888	A	0.0553695	A	0.268149	A	0.123716	A	0.214944	A	0.638664	A	0.214073	A
95142_s_at	0.467187	P	0.398976	P	0.488478	P	1.55289	P	1.70518	P	1.16341	P	3.12773	P	3.7192	P	4.09244	P	4.22409	P	3.9679	P	3.56776	P	12.3122	P	14.2764	P	14.5357	P
95144_at	0.144217	P	0.145266	P	0.20369	P	0.485197	P	0.574777	P	0.295053	P	1.03743	P	1.36334	P	1.30753	P	1.83045	P	1.62487	P	1.41563	P	4.6837	P	5.21446	P	5.69791	P
95146_at	0.746906	P	0.725612	P	0.86365	P	2.30832	P	2.6169	P	1.31219	P	3.65252	P	3.8412	P	4.718	P	4.61237	P	3.85084	P	3.71707	P	7.21187	P	8.49206	P	8.1546	P
95147_at	0.202021	A	0.233614	A	0.265285	M	0.962437	A	1.03414	M	0.459359	A	1.5327	P	2.01891	P	2.00537	P	2.25968	P	1.53079	P	1.2559	P	5.96	P	6.37033	P	7.08022	P
95148_at	0.176003	A	0.107179	A	0.0871676	A	0.581564	A	0.626481	A	0.165838	A	0.622021	M	0.696813	A	0.714583	A	0.883299	P	0.575538	M	0.634656	P	2.32415	P	2.94128	P	2.30741	P
95149_at	0.494793	P	0.388026	P	0.440193	P	1.31951	A	1.52009	M	0.882973	P	1.87686	P	2.12606	P	1.93102	P	2.01183	P	1.62297	P	1.63698	P	6.03435	P	7.15052	P	8.07742	P
95150_at	0.0207511	A	0.0390376	A	0.00916565	A	0.123521	A	0.113178	A	0.132248	A	0.362792	A	0.510463	A	0.697796	M	0.667557	A	0.558092	M	0.523538	A	2.20607	P	1.83523	A	1.64611	A
95151_at	0.0223706	A	0.0153733	A	0.0218451	A	0.145375	A	0.164239	A	0.079378	A	0.253902	A	0.414623	A	0.914218	A	0.891394	M	1.06729	A	1.04753	A	3.23209	A	2.97977	A	2.1705	A
95152_g_at	0.163083	A	0.0977159	A	0.190449	A	0.763476	A	0.884619	A	0.0944058	A	0.940056	P	1.15781	M	1.61107	P	1.45611	P	1.19898	P	1.19904	P	3.16628	P	3.54405	P	3.1902	P
95153_at	0.0767995	A	0.0921769	A	0.0933401	P	0.474664	A	0.449469	A	0.264415	A	0.481391	P	0.810377	P	0.781382	P	0.618491	P	0.458709	P	0.367014	P	2.03601	P	2.13829	P	1.97015	P
95154_at	0.0028594	A	0.00354094	A	0.00292958	A	0.0860736	A	0.0150051	A	0.0167406	A	0.0107094	A	0.0267299	A	0.0142734	A	0.0132823	A	0.0186967	A	0.00553585	A	0.2595	A	0.0888857	A	0.0640133	A
95155_at	0.125507	A	0.127963	M	0.123646	A	0.60906	A	0.757639	A	0.130864	A	0.584447	P	0.920145	P	0.697796	P	0.788658	P	0.664827	P	0.531899	P	2.81634	P	3.31833	P	2.68598	P
95156_g_at	0.00430396	A	0.0028764	A	0.00245278	A	0.0284343	A	0.0343697	A	0.0223834	A	0.0364532	A	0.0351673	A	0.0350618	A	0.0367656	A	0.160554	A	0.0250069	A	0.376789	A	0.531713	A	0.191405	A
95157_at	0.0539713	A	0.0348737	A	0.0411498	A	0.251955	A	0.331244	A	0.109947	A	0.288237	A	0.373666	A	0.654127	A	0.652491	A	0.211539	A	0.361102	A	1.45799	A	1.00537	A	0.570431	A
95158_at	0.293822	P	0.304495	P	0.264658	P	0.90263	P	0.923898	P	0.570509	P	1.19734	P	1.4988	P	1.26419	P	1.20594	P	1.2055	P	1.05881	P	2.96057	P	3.78535	P	2.8804	P
95159_at	0.101859	A	0.0732429	A	0.107538	A	0.539414	A	0.497113	A	0.203574	A	0.510976	A	0.594298	A	0.741216	A	0.898012	A	0.665515	A	0.618928	A	1.94825	A	1.51048	A	2.04895	A
95161_at	1.58047	P	1.19102	P	1.39847	P	4.02572	P	4.09986	P	2.69694	P	6.08927	P	5.43481	P	7.23754	P	7.28642	P	6.72984	P	6.21038	P	11.2877	P	11.8339	P	10.2757	P
95641_at	0.764009	P	0.659002	P	1.00894	P	1.58964	M	2.33743	M	0.973606	P	2.15859	P	3.54699	P	2.15332	P	3.66027	P	2.68063	P	3.05618	P	11.5911	P	13.5791	P	12.5746	P
95642_at	0.273663	A	0.208433	A	0.357667	A	1.01324	A	1.17558	A	0.67448	A	0.644688	A	0.863317	A	0.578407	A	0.626059	A	0.62275	A	0.403951	A	1.66002	A	2.088	A	2.34401	A
95643_at	0.229328	A	0.168453	P	0.251828	P	0.823838	A	0.833295	A	0.446814	A	1.09813	P	1.24824	P	1.08279	P	1.0768	P	0.991948	P	1.00584	P	3.38981	P	4.14584	P	3.58426	P
95645_at	0.256303	A	0.182873	M	0.221631	M	0.908352	A	0.841879	A	0.391904	A	0.694614	M	1.09216	M	0.732095	A	0.699859	M	0.642785	M	0.592874	P	1.70705	M	1.56332	A	2.01375	P
95646_at	0.288365	P	0.236849	P	0.293581	P	1.15695	P	1.68865	P	0.603074	P	1.37291	P	1.66741	P	1.42893	P	1.78662	P	1.62804	P	1.34166	P	3.97977	P	5.71286	P	5.02831	P
95647_f_at	0.273663	P	0.20377	P	0.281928	P	0.81027	P	1.07259	P	0.49621	P	1.53103	P	1.45199	P	1.91849	P	2.14393	P	1.51229	P	1.6458	P	5.271	P	5.82253	P	6.18998	P
95648_at	0.279374	P	0.190112	P	0.281298	P	0.878727	P	1.2753	P	0.619609	P	1.81266	P	1.85732	P	2.5166	P	2.60421	P	2.05747	P	1.96291	P	5.60885	P	5.94017	P	6.71023	P
95649_at	0.173097	P	0.144127	M	0.159265	P	0.573378	A	0.71174	M	0.342148	A	0.602342	M	0.846043	P	0.731334	P	0.81314	P	0.753714	P	0.646451	P	1.96109	P	1.82029	P	2.38052	M
95650_at	1.01792	P	0.896579	P	0.793543	P	2.46973	A	3.18717	M	1.68909	P	3.20202	P	3.8618	P	3.72501	P	3.75359	P	2.90814	P	2.94679	P	8.14912	P	8.15108	P	8.05854	P
95651_at	0.0358023	A	0.0246149	A	0.0270108	A	0.29566	A	0.374825	A	0.116952	A	0.09572	A	0.40733	A	0.132012	A	0.185977	A	0.132929	A	0.0672438	A	0.374364	A	0.259534	A	0.0993174	A
95652_at	1.29815	P	1.12962	P	1.30419	P	2.564	P	3.00747	P	1.91999	P	3.96073	P	4.95797	P	5.79228	P	6.36889	P	5.59654	P	5.58314	P	16.4332	P	20.0179	P	20.939	P
95653_at	0.0810698	A	0.0974385	M	0.0974688	M	0.552833	A	0.483237	A	0.295053	M	0.65202	P	0.857869	P	0.84466	P	0.891394	P	0.900705	P	0.734397	P	1.98672	P	2.49342	P	2.5178	P
95654_at	0.315441	P	0.249814	P	0.359582	P	1.03756	P	1.22762	P	0.57728	P	2.23968	P	3.00465	P	3.27141	P	4.00964	P	3.41243	P	3.7766	P	12.638	P	14.2234	P	14.1802	P
95655_at	0.0166249	A	0.00980077	A	0.0242839	A	0.0846936	A	0.107482	A	0.0410151	A	0.0866019	A	0.118433	A	0.154086	A	0.0599365	A	0.10964	P	0.0652594	P	0.422377	P	0.656209	P	0.609633	P
95656_i_at	0.00728166	A	0.0258839	A	0.0510325	A	0.0915598	A	0.0600557	A	0.104317	A	0.31551	A	0.330768	A	0.220447	A	0.539327	M	0.293442	A	0.403951	A	0.657491	A	1.00173	A	1.11315	A
95657_f_at	0.243331	P	0.165578	P	0.22846	P	0.785953	P	0.828998	P	0.434241	P	0.928908	P	1.13801	P	1.00179	P	1.34538	P	0.936099	P	1.03135	P	1.88014	P	1.81199	P	2.57001	P
95658_at	0.0611112	A	0.0233502	A	0.04763	A	0.0502815	A	0.0553796	A	0.0432892	A	0.350385	A	0.45484	A	0.267542	A	0.555382	P	0.387035	A	0.349279	P	1.12135	A	1.46422	P	1.37224	P
95659_at	0.126801	P	0.0716106	P	0.0859947	P	0.420351	P	0.440092	P	0.246688	M	0.409396	P	0.656932	P	0.488368	P	0.614704	P	0.504745	P	0.360117	P	1.63169	P	1.74701	P	2.66005	P
95660_at	0.432684	P	0.285991	P	0.323944	P	1.15695	A	1.252	A	0.712676	A	1.54879	P	2.08455	P	2.23313	P	2.53994	P	1.97541	P	1.84353	P	4.614	P	5.25251	P	4.61593	P
95661_at	0.695747	P	0.842099	P	1.06435	P	2.27863	P	2.57383	P	1.54401	P	4.7295	P	4.80616	P	4.00723	P	5.246	P	4.68475	P	4.87178	P	13.4284	P	13.5329	P	12.6602	P
95662_at	0.12034	A	0.170179	P	0.149554	P	0.551802	A	0.578168	A	0.272917	A	0.903035	P	1.18439	P	1.06223	P	1.21383	P	1.06861	P	0.931754	P	2.48355	P	2.621	P	2.70989	P
95663_at	0.00368034	A	0.00743681	A	0.00967946	A	0.0547489	A	0.101745	A	0.0310338	A	0.0422923	A	0.0630825	A	0.0340565	A	0.0310499	A	0.155851	A	0.0294881	A	0.217606	A	0.255035	A	0.291104	A
95664_at	0.0549528	A	0.0680823	A	0.0253726	A	0.359409	A	0.472794	P	0.124619	A	0.354961	P	0.520452	P	0.419239	P	0.335299	P	0.440179	P	0.271887	P	1.32001	P	1.30308	P	1.31528	P
95665_at	0.132763	A	0.138157	A	0.191679	M	0.745813	A	0.873961	A	0.326725	A	0.683082	P	1.06255	P	1.54868	P	1.1563	P	0.796441	P	0.674953	P	3.19499	P	3.87411	P	3.6264	P
95666_at	0.341288	P	0.332991	P	0.323944	P	1.14317	P	1.33079	P	0.693902	P	1.34646	P	1.57866	P	1.44109	P	1.54154	P	1.27243	P	1.16816	P	3.72465	P	4.20714	P	3.25243	P
95668_at	0.0391568	A	0.0364315	A	0.0248279	A	0.198585	A	0.107482	A	0.154936	A	0.21006	A	0.256412	A	0.132901	A	0.221526	A	0.190063	A	0.111838	A	0.524976	A	0.658154	A	0.347052	A
95669_g_at	0.207625	A	0.167015	A	0.206468	A	0.880642	A	0.968205	A	0.518587	A	0.830855	M	0.971001	A	0.754121	A	0.892865	A	0.687488	M	0.619911	M	1.62602	A	1.98848	A	1.42235	A
95670_at	0.0655701	P	0.0322875	A	0.0653475	A	0.10506	A	0.433042	A	0.131556	A	0.240299	A	0.242691	A	0.310598	A	0.251754	P	0.267402	A	0.128169	A	0.427126	M	0.557744	A	0.646075	A
95671_at	0.155204	A	0.110533	A	0.164134	A	0.734002	A	0.882489	A	0.317057	A	0.522882	A	0.790129	A	0.415236	A	0.667557	A	0.731927	A	0.410845	A	1.65247	A	1.88322	A	1.64824	A
95672_at	0.0485942	A	0.01172	A	0.0453697	A	0.229661	A	0.117424	A	0.107838	A	0.0537178	A	0.305632	A	0.242416	A	0.28894	A	0.0597995	A	0.0190267	A	0.277464	A	0.433758	A	0.555637	A
95673_s_at	0.0888933	A	0.045602	A	0.0921625	A	0.379162	A	0.459986	A	0.122532	A	0.457323	A	0.509462	A	4.89092	P	0.641174	A	0.534286	A	0.441859	A	4.11115	P	4.92127	P	5.8506	P
95674_r_at	1.20477	P	1.05642	P	1.01505	P	3.35895	P	4.04909	P	1.94569	P	3.76428	P	4.62691	P	7.60131	P	3.56279	P	3.86959	P	3.29688	P	11.5911	P	14.8092	P	15.2195	P
95675_at	0.186064	P	0.160986	P	0.194139	P	0.818997	P	0.868626	P	0.572972	P	0.931843	P	0.776268	P	1.004	P	1.29475	P	1.05872	P	0.994065	P	3.51808	P	3.64862	P	3.53246	P
95676_at	0.0110047	A	0.0143928	A	0.0270108	A	0.209423	A	0.128643	A	0.0286963	A	0.0672398	A	0.110501	A	0.0793201	A	0.237086	A	0.050307	A	0.182054	A	0.878854	A	0.479039	A	0.202782	A
95677_at	0.0939643	P	0.0797958	P	0.0854087	P	0.418199	P	0.618653	P	0.26507	P	0.528511	P	0.658841	P	0.607096	P	0.496325	P	0.435892	P	0.40789	P	1.68074	P	1.7937	P	1.91389	P
95679_at	0.216183	P	0.182006	P	0.185229	P	0.675482	P	0.85901	P	0.313183	M	0.776561	P	1.05031	P	1.28299	P	0.991741	P	0.860482	P	0.53731	P	3.10871	P	3.23497	P	3.63788	P
95680_at	0.359787	M	0.274689	A	0.309689	A	1.48782	A	1.4428	A	0.565581	A	0.997326	P	1.3056	A	0.773818	M	0.999762	M	0.628283	A	0.63269	M	1.43676	A	1.72191	A	2.07994	A
95681_f_at	0.0251639	A	0.00696948	A	0.0196908	A	0.0606187	A	0.145223	A	0.155619	A	0.15159	A	0.106495	A	0.222992	A	0.333709	A	0.202361	A	0.171184	A	0.222913	A	0.444111	A	0.320576	A
95682_at	1.58078	P	1.37217	P	1.57875	P	3.98491	P	4.46218	P	2.60323	P	4.60436	P	4.80023	P	5.02438	P	6.37267	P	5.05879	P	4.98728	P	11.8702	P	17.0879	P	15.7144	P
95683_g_at	0.703247	P	0.665928	P	0.608913	P	2.22571	P	2.86336	P	1.1698	P	3.09231	P	3.79923	P	4.06839	P	4.68016	P	3.75344	P	3.82587	P	10.7744	P	13.4769	P	13.2235	P
95684_at	0.0396375	A	0.0134168	A	0.0294793	A	0.221363	A	0.28435	A	0.116253	A	0.178623	A	0.156776	A	0.141763	A	0.0921248	A	0.237354	A	0.033469	A	0.340131	A	0.310469	A	0.530859	A
95685_at	0.0177652	A	0.0100394	A	0.0162205	A	0.414969	A	0.207933	A	0.0455539	A	0.341868	A	0.151774	A	0.34579	A	0.375645	A	0.308964	A	0.390655	A	0.838803	A	0.950512	A	1.34599	A
95686_at	0.0843451	A	0.0653764	A	0.0673677	A	0.342818	A	0.343426	A	0.175331	A	0.291578	P	0.509462	P	0.390335	P	0.311389	A	0.271882	M	0.190946	P	0.742601	P	0.865423	A	0.93124	P
95688_at	0.267144	P	0.219829	P	0.236545	P	0.820934	P	0.860079	P	0.495587	P	1.13265	P	1.40987	P	1.33852	P	1.34182	P	1.25946	P	1.08431	P	3.80673	P	3.76904	P	5.08684	P
95689_at	0.462408	P	0.560706	P	0.464137	P	1.64624	P	1.91812	P	0.887135	P	1.6047	P	2.43357	P	1.26492	P	1.80054	P	1.74305	P	1.24218	P	3.38479	P	4.49575	P	4.1534	P
95690_at	0.0785561	A	0.051697	A	0.0959931	A	0.172921	A	0.117424	A	0.0611803	A	0.560284	A	0.839662	P	0.946213	P	1.04633	P	0.837614	P	0.671513	P	2.90406	P	3.6158	P	4.22471	P
95692_at	0.63622	P	0.476771	P	0.537704	P	1.92074	P	2.18423	P	1.24348	P	2.52524	P	3.0979	P	2.89659	P	3.15741	P	2.71575	P	2.68253	P	5.43497	P	7.35683	P	7.86079	P
95693_at	0.286184	P	0.299713	P	0.300523	P	0.877768	A	1.17763	A	0.639162	M	1.23552	P	1.47009	P	1.4139	P	1.83253	P	1.61028	P	1.30932	P	2.76799	P	3.72302	P	3.13561	P
95694_at	0.294641	A	0.219536	A	0.321407	M	1.47811	A	1.28844	A	0.772975	A	1.2059	P	1.31232	A	1.07912	P	1.53097	P	0.720329	P	1.10148	P	5.76655	P	6.9136	P	7.07498	P
95695_at	0.256032	P	0.254836	P	0.248392	P	0.991651	P	1.24895	P	0.574818	P	1.19963	P	1.46352	P	1.21999	P	1.36459	P	1.44771	P	1.17502	P	3.17979	P	3.53356	P	3.12389	P
95696_at	0.316264	P	0.362557	P	0.398321	P	0.803473	P	1.04351	P	0.826326	P	2.66457	P	2.74643	P	3.06117	P	4.11209	P	3.45034	P	4.04685	P	6.12368	P	7.41027	P	7.42157	P
95697_at	0.0505454	A	0.0379938	A	0.0516009	A	0.410655	A	0.353128	A	0.126009	A	0.316172	A	0.512464	A	0.239048	A	0.192629	A	0.0632163	A	0.292598	A	0.59747	A	0.756229	A	0.77037	A
95698_at	1.02058	M	0.674433	M	0.572094	M	2.48521	A	2.96075	A	1.30816	A	2.75007	A	3.79028	P	3.68304	A	4.13295	P	3.4817	P	3.01418	P	10.3594	P	13.1331	P	12.9568	P
95699_f_at	1.11214	P	0.97031	P	1.17671	P	2.78858	P	3.20942	P	1.90042	P	3.04706	P	3.59297	P	3.63182	P	3.87163	P	3.17165	P	3.39646	P	9.21679	P	9.83072	P	10.9981	P
95700_r_at	0.366705	P	0.292847	P	0.307791	P	1.22365	M	1.42588	M	0.533463	M	1.90832	P	1.32825	P	1.76399	P	2.22274	P	1.2679	P	1.73293	P	4.49796	P	4.39891	P	4.7047	P
95701_at	0.161505	P	0.147546	P	0.168402	P	0.616157	P	0.807468	P	0.325437	P	0.901268	P	0.856961	P	1.18728	P	1.24969	P	0.977349	P	0.861081	P	2.59411	P	3.05805	P	3.19604	P
95702_at	0.236593	P	0.236555	P	0.234055	P	0.784002	M	0.679806	P	0.491226	A	0.967569	P	1.12853	P	1.10479	P	1.44195	P	1.24258	P	0.960704	P	3.35133	P	3.47657	P	3.84749	P
95703_at	0.108766	P	0.106063	P	0.157138	P	0.504067	P	0.521267	P	0.335086	P	0.631221	P	0.99315	P	0.954382	P	0.936912	P	0.743508	P	0.701484	P	2.08691	P	2.90425	P	2.91789	P
95704_at	0.731274	A	0.500836	A	0.415362	A	2.08833	A	2.28714	A	1.23769	A	1.76025	A	2.4171	A	2.18087	A	2.40625	A	2.11324	A	1.72265	A	5.97519	A	8.11028	A	7.37989	A
95705_s_at	1.38985	P	1.24181	P	1.77079	P	3.52687	P	4.03876	P	2.33531	P	3.74869	P	4.61164	P	3.05183	P	5.04363	P	4.36362	P	2.46116	P	5.47044	P	5.84747	P	6.09022	P
95706_at	0.136921	P	0.107459	P	0.188299	P	0.431083	P	0.593958	P	0.207583	P	0.762173	P	0.86241	P	0.740457	P	1.64342	P	1.85611	P	1.38624	P	4.78478	P	4.18527	P	3.14927	P
95707_at	0.0752958	A	0.0669991	A	0.0760654	A	0.156735	A	0.213137	A	0.17059	A	0.364095	M	0.685463	P	0.627181	P	0.637398	P	0.634502	P	0.450719	P	2.99132	P	3.17871	P	3.66273	P
95708_at	0.405318	P	0.315873	P	0.546862	P	1.46396	A	1.49736	A	0.906737	P	2.09701	P	1.77039	P	4.28505	P	3.02138	P	1.96918	P	2.14486	P	7.73818	P	8.67608	P	11.5541	P
95709_at	0.816919	P	0.658688	P	0.837444	P	2.49498	P	3.03977	P	1.50814	P	3.00381	P	4.06132	P	3.95185	P	3.91288	P	3.01979	P	2.54864	P	6.51025	P	8.84131	P	7.33644	P
95712_at	0.0459195	A	0.0765148	M	0.110511	P	0.60906	M	0.544126	A	0.280093	A	0.61342	P	0.703418	P	0.917943	P	0.601815	P	0.637264	P	0.361595	P	1.75573	P	1.21163	A	2.50975	P
95713_at	0.49931	P	0.450022	P	0.48198	P	1.61232	P	1.80004	P	0.871072	P	2.0605	P	2.83759	P	2.95891	P	2.92776	P	1.98786	P	2.32332	P	6.10099	P	7.60349	P	7.81253	P
95714_at	0.185269	P	0.192722	P	0.25339	P	0.574402	P	0.764163	P	0.526649	P	0.957043	P	1.26262	P	1.04678	P	1.52392	P	1.12119	P	1.10246	P	3.35133	P	3.69031	P	3.91385	P
95715_at	1.20208	P	1.20313	P	1.21305	P	3.32319	P	3.48886	P	2.17084	P	5.74753	P	5.96607	P	6.95821	P	7.77239	P	6.57091	P	6.6013	P	11.6711	P	12.1869	P	13.1995	P
95716_at	0.818959	P	0.420934	P	0.709835	P	2.01365	P	2.11744	P	1.05009	P	2.3676	P	3.03555	P	1.47894	P	4.4163	P	3.21457	P	2.22212	P	12.5322	P	13.6022	P	18.0525	P
95717_at	0.283459	A	0.259864	A	0.268107	A	1.16062	A	1.05391	A	0.598168	A	1.41725	P	1.80762	P	1.74714	P	1.88667	P	1.62677	P	1.33088	P	3.36472	M	3.74085	P	3.46708	M
95718_f_at	1.19939	P	0.470305	P	0.998419	P	2.62628	P	2.97424	P	1.9429	P	1.64278	P	2.37433	P	3.1884	P	2.91168	P	2.71272	P	2.44308	P	9.42944	P	11.1554	P	14.4818	P
95719_at	0.0143595	A	0.00814142	A	0.0120108	A	0.107727	A	0.111758	A	0.0425323	A	0.0431189	A	0.135296	A	0.0508373	A	0.0832886	A	0.0700007	A	0.032474	A	0.134832	A	0.142434	A	0.23086	A
95721_at	0.480696	P	0.419407	P	0.408283	P	1.34734	P	1.62719	P	0.860946	P	1.95163	P	2.25273	P	2.94284	P	2.97861	P	2.48797	P	2.0446	P	6.44285	P	9.29295	P	7.02953	P
95722_at	0.25901	P	0.195335	P	0.200298	P	0.805416	P	1.02059	P	0.512379	P	1.00198	P	1.46927	P	1.85012	P	1.03689	P	1.09755	P	0.963648	P	2.88174	P	3.1345	P	2.53589	P
95723_r_at	5.19826	P	4.29747	P	4.61372	P	9.76203	P	12.5415	P	6.32522	P	11.7797	P	15.0542	P	17.1931	P	17.4333	P	14.1517	P	14.3089	P	31.913	P	37.7033	P	39.6414	P
95725_at	0.021213	A	0.0377331	A	0.0223857	A	0.342818	A	0.178966	A	0.0633847	A	0.201731	A	0.416703	A	0.200845	A	0.546977	A	0.235843	A	0.341888	A	0.714424	A	1.5446	A	1.91598	A
95726_at	0.158615	A	0.16644	A	0.331244	A	0.723148	A	0.956629	A	0.171946	A	1.9197	A	1.87618	A	2.43086	A	2.5291	M	1.98288	A	1.77453	M	5.61499	A	5.99816	M	5.99024	P
95727_at	0.0173085	A	0.0109977	A	0.00967946	A	0.248456	A	0.142479	A	0.0470587	A	0.0750504	A	0.088788	A	0.0765201	A	0.0377111	A	0.103953	A	0.0429162	A	0.140578	A	0.130019	A	0.0898881	A
95728_g_at	0.112359	A	0.083635	A	0.0581637	A	0.551802	A	0.495959	A	0.13294	A	0.236202	A	0.24728	A	0.260863	A	0.168425	A	0.106394	A	0.215142	A	0.570469	A	0.829901	A	1.0726	A
95729_at	0.00225322	A	0.0028764	A	0.00389667	A	0.0316844	A	0.0292882	A	0.0167406	A	0.0244298	A	0.0284531	A	0.0248731	A	0.0173404	A	0.0352917	A	0.00803976	A	0.0808569	A	0.0644388	A	0.0930455	A
95730_at	0.12499	P	0.132487	P	0.0986504	P	0.447104	P	0.513233	P	0.23283	P	0.692188	P	0.745609	P	0.764733	P	1.40296	P	1.27049	P	0.962176	P	4.92788	P	4.67701	P	5.56453	P
95731_at	0.434083	P	0.364675	P	0.479058	P	1.44094	P	1.70809	P	0.801784	P	2.1901	P	2.64439	P	3.49822	P	2.69667	P	2.36816	P	2.09449	P	3.39983	P	3.94194	P	3.22328	P
95732_at	0.30503	P	0.345943	P	0.387732	P	0.801529	P	1.0643	P	0.550158	P	1.15158	P	1.61992	P	1.54939	P	1.85406	P	1.6198	P	1.5797	P	4.77532	P	5.68365	P	5.5031	P
95733_at	0.319282	A	0.462615	A	0.379082	A	1.4365	A	1.55065	A	0.75071	A	1.58369	A	1.81711	A	1.97205	M	1.88875	M	1.66034	M	2.28421	P	2.57136	A	2.04567	A	1.56486	A
95734_at	0.700362	P	0.462	P	0.560617	P	2.13595	P	2.35508	P	1.1913	P	1.5277	P	2.20406	P	1.64854	P	1.43983	P	1.40408	P	1.16473	P	3.95211	P	4.30319	P	4.0744	P
95735_at	0.0130108	A	0.00980077	A	0.0221153	A	0.0819229	A	0.131426	A	0.0279138	A	0.0521035	A	0.107833	A	0.0904332	A	0.219061	A	0.0494363	A	0.0538444	A	0.168753	A	0.236911	A	0.753807	A
95736_at	0.201754	P	0.162707	P	0.17176	P	0.74483	P	0.817166	P	0.449325	P	1.35773	P	1.82106	P	1.71339	P	2.09241	P	1.95547	P	1.94138	P	4.6837	P	5.62935	P	5.72849	P
95737_at	0.383065	P	0.306589	P	0.440516	P	1.1496	P	1.36392	P	0.69087	P	1.69449	P	2.03825	P	2.36876	P	2.3552	P	1.8511	P	1.75789	P	4.29967	P	4.59371	P	5.03563	P
95738_at	0.0191396	A	0.0233502	A	0.0175505	A	0.0860736	A	0.042618	A	0.0714171	A	0.129867	A	0.11183	A	0.123985	A	0.165065	P	0.203893	P	0.0736913	A	0.547802	P	0.777117	P	0.784529	P
95739_at	0.0177652	A	0.00309689	A	0.0112304	A	0.210621	A	0.161542	A	0.135705	A	0.0356109	A	0.171611	A	0.130232	A	0.0930047	A	0.0666164	A	0.00854012	A	0.165974	A	0.0808686	A	0.373255	A
95740_at	0.301747	A	0.222758	A	0.160482	A	1.25633	A	1.2753	A	0.652576	A	1.00897	A	1.03279	A	0.870897	A	0.906831	A	0.904718	A	0.657754	A	1.84686	A	1.27154	A	2.24012	A
95742_at	0.172833	P	0.118103	P	0.171454	P	0.668487	P	0.627599	P	0.392539	P	0.841547	P	1.19293	P	0.876884	P	1.11588	P	0.966055	P	1.01614	P	2.76107	P	3.23041	P	3.45937	P
95743_at	0.375572	P	0.298518	P	0.398321	P	1.28527	P	1.54672	P	0.897831	P	1.85513	P	2.45749	P	1.88085	P	2.8077	P	2.12438	P	2.03237	P	4.44214	P	4.51739	P	4.04801	P
95744_at	0.29273	P	0.253654	P	0.27564	P	0.982242	P	1.04247	P	0.521689	P	1.32899	P	1.33579	P	1.16033	P	1.44691	P	1.11463	P	1.07598	P	4.47884	P	5.53586	P	5.75186	P
95745_g_at	0.192969	P	0.162133	P	0.191064	P	0.73203	M	1.0258	P	0.475626	P	1.31431	P	1.32909	P	1.43179	P	1.35961	P	1.28086	P	1.31226	P	4.86821	P	6.10839	P	5.09415	P
95746_at	0.586453	P	0.60941	P	0.617809	P	1.90462	P	2.14287	P	0.904363	P	2.50369	P	3.2517	P	3.08719	P	3.17138	P	2.87626	P	1.94775	P	11.2591	P	15.1408	P	15.144	P
95747_at	0.000512835	A	0.000552895	A	0.000616074	A	0.0109972	A	0.00918262	A	0.00486202	A	0.00573891	A	0.00989643	A	0.00871048	A	0.00590084	A	0.00471049	A	0.00352936	A	0.0188132	A	0.0353645	A	0.0139048	A
95749_at	0.0750454	A	0.13532	A	0.139578	A	0.183988	A	0.516679	A	0.318347	A	0.404892	A	0.856052	M	0.425637	A	0.651737	P	0.598492	M	0.479753	P	4.31251	P	5.49113	P	8.89569	P
95750_at	0.0193693	A	0.00980077	A	0.0303049	A	0.0983462	A	0.0988587	A	0.0641181	A	0.240981	A	0.366228	A	0.34579	A	0.421117	A	0.117717	A	0.229457	A	1.11732	A	0.95602	A	0.518411	A
95752_at	0.512593	A	0.469689	A	0.573407	M	1.51161	A	1.57328	A	1.27643	A	2.25512	P	2.55275	A	2.5098	P	2.29656	P	2.11882	P	1.6223	P	3.99278	P	4.38298	P	4.14025	P
95753_at	0.00663564	A	0.00200637	A	0.00151679	A	0.077739	A	0.0240798	A	0.0318099	A	0.0972301	A	0.28234	A	0.115909	A	0.0894813	A	0.0998741	A	0.0434132	A	0.37921	A	0.917363	P	0.648494	A
95754_at	0.39752	P	0.338108	P	0.383566	P	1.33119	P	1.55558	P	0.831108	P	1.56431	P	1.99874	P	1.6683	P	2.05387	P	1.69195	P	1.68887	P	4.02689	P	4.52316	P	3.91385	P
95755_at	0.446129	P	0.361951	P	0.450538	P	1.3249	P	1.59488	P	0.727788	P	2.28595	P	2.58682	P	1.93033	P	2.3443	P	2.25704	P	1.99715	P	5.34381	P	5.97608	P	6.61333	P
95756_at	0.0303353	A	0.0299716	P	0.0319601	A	0.157989	A	0.265547	A	0.0670453	A	0.142946	A	0.246134	A	0.158466	A	0.126006	P	0.167584	A	0.119757	P	0.422377	A	0.460599	A	0.572892	A
95758_at	1.9703	P	3.05457	P	2.53002	P	4.43483	P	5.57731	P	3.33064	P	10.7648	P	9.23613	P	11.0496	P	16.8423	P	11.2394	P	9.76446	P	17.0582	P	18.9618	P	24.6811	P
95759_at	0.169931	P	0.128528	P	0.139879	P	0.637371	A	0.655441	P	0.320927	A	0.713988	P	1.01344	P	1.00622	P	1.02671	P	0.775443	P	0.699519	P	1.63737	P	1.75035	P	1.43321	P
95760_at	0.170458	A	0.15583	M	0.182469	P	0.360511	A	0.545266	A	0.330586	A	1.05076	P	1.44705	P	1.03941	P	1.43203	P	1.12184	P	1.25884	P	3.12227	P	3.70221	P	3.42468	P
96241_at	0.0559353	A	0.0440205	A	0.0541633	A	0.131299	A	0.268065	A	0.0648509	A	0.262701	A	0.332936	A	0.111401	A	0.105256	A	0.116106	A	0.139051	A	0.204241	A	1.01628	A	0.266685	A
96242_at	0.0633382	P	0.0808915	P	0.0862879	P	0.512418	P	0.599583	P	0.381741	P	0.497782	P	0.574781	P	0.463052	P	0.255004	P	0.368934	P	0.235379	P	0.86624	P	0.921056	P	0.91741	P
96243_f_at	0.151536	P	0.133903	P	0.214506	P	0.548709	P	0.652109	P	0.331873	P	0.68369	P	0.912965	P	0.849913	P	1.09925	P	0.8504	P	0.875806	P	1.97391	P	2.28168	P	2.10057	P
96244_at	0.137442	A	0.115015	A	0.132951	A	0.686451	A	0.806389	A	0.403313	A	0.575786	A	0.946975	A	0.268375	A	0.787172	A	0.849727	A	0.713274	A	1.59949	A	1.41946	A	0.808051	A
96245_at	0.302294	A	0.269939	M	0.263718	A	1.18443	A	1.40593	P	0.730203	A	1.04844	M	1.54616	P	1.30753	P	1.10287	P	0.96007	M	0.662668	P	2.00683	A	2.24798	A	2.61808	A
96249_at	0.39446	P	0.270829	P	0.424059	P	1.2291	P	1.38595	P	0.983044	P	2.339	P	2.81504	P	2.7298	P	3.43007	P	2.86783	P	2.88916	P	8.67504	P	9.72328	P	9.70718	P
96252_at	0.417312	P	0.325777	P	0.349058	P	1.65753	P	1.80775	P	0.809572	P	1.64498	P	1.99564	P	2.1485	P	2.12333	P	1.92802	P	1.46903	P	7.2207	P	8.63437	P	9.01753	P
96254_at	0.149704	M	0.112212	P	0.129945	A	0.574402	A	0.647662	A	0.264415	A	0.815979	P	1.22702	P	0.624866	P	0.571401	P	0.655192	P	0.618436	P	2.04147	P	2.46176	P	2.28909	P
96255_at	0.234439	P	0.160699	P	0.19999	P	0.812211	P	0.824699	P	0.461864	P	1.5188	P	1.39743	P	2.10848	P	2.11028	P	1.51995	P	1.6458	P	3.89342	P	4.53469	P	4.17031	P
96256_at	0.232824	P	0.235378	P	0.25339	P	0.852796	P	1.1191	P	0.58097	P	1.13896	P	1.47831	P	1.72676	P	2.37087	P	1.86237	P	2.24608	P	4.95767	P	6.32109	P	8.22825	P
96257_at	0.374186	P	0.357718	P	0.44084	P	1.82797	P	2.17202	P	0.734429	P	1.84153	P	2.09764	P	2.41518	P	2.41985	P	1.58361	P	1.64041	P	4.03014	P	4.82008	P	4.85952	P
96258_at	0.110048	A	0.0963292	M	0.115575	P	0.439639	A	0.385608	A	0.240097	A	0.801074	P	1.16553	P	0.852914	P	1.3589	P	1.26011	P	1.10589	P	5.86417	P	5.68782	P	5.99024	P
96259_at	0.274478	A	0.188663	M	0.242776	M	1.01043	A	0.942922	A	0.466872	A	1.14814	P	1.33662	P	1.42893	P	1.78662	P	1.57662	P	1.25443	P	4.8635	P	5.83777	P	5.30734	P
96260_at	0.0924412	A	0.164429	A	0.168402	A	0.60906	A	0.707347	A	0.34279	A	1.09006	M	1.42063	M	1.43394	P	2.14324	P	1.76005	P	1.71824	P	5.01247	P	5.78786	P	4.90179	P
96261_at	0.440244	P	0.296129	P	0.334739	P	1.11922	P	1.29854	P	0.681768	P	1.52103	P	2.39461	P	2.00537	P	2.36542	P	1.99968	P	1.77649	P	5.6809	P	9.11349	P	9.48422	P
96262_at	0.376959	A	0.334797	A	0.383886	A	1.24727	A	1.49934	A	0.798787	A	1.39538	A	2.03052	A	1.68381	A	1.87072	M	1.60711	A	1.17257	A	5.84741	M	7.10754	P	7.80736	P
96263_at	0.0901594	A	0.105784	A	0.209867	A	0.187654	A	0.561183	A	0.354958	A	0.80167	P	1.22277	P	1.41318	P	1.3653	P	1.18137	P	1.2314	P	4.16931	P	3.03353	P	2.39268	P
96264_at	0.171777	A	0.143558	A	0.169928	A	0.747779	A	0.449469	A	0.392539	A	0.891248	A	1.23467	M	0.853664	A	1.17646	P	0.842326	M	0.859117	P	2.64473	P	2.8036	P	2.97498	A
96266_at	0.387509	P	0.416048	P	0.454421	P	1.25089	P	1.38895	P	0.804181	P	1.60636	P	2.79536	P	1.98594	P	3.00802	P	1.85048	P	2.1072	P	4.33336	P	5.75871	P	5.53202	P
96267_at	2.22327	P	1.50003	P	1.75255	P	6.18924	P	6.69565	P	3.63662	P	5.75136	P	7.50533	P	7.17953	P	6.30526	P	7.00563	P	6.07697	P	12.4679	P	17.3515	P	14.6972	P
96268_at	0.273934	P	0.186635	P	0.196909	P	0.763476	P	0.862217	P	0.481871	P	1.03395	P	1.45446	P	1.40602	P	1.82419	P	1.49825	P	1.45041	P	3.92278	P	4.80723	P	5.47054	P
96269_at	0.0442225	A	0.0309995	A	0.0533084	A	0.122218	A	0.0522317	A	0.161076	A	0.106238	A	0.320976	A	0.140879	A	0.0271935	A	0.0352917	A	0.0776578	A	0.864135	A	1.30832	P	2.16023	P
96270_at	1.17553	P	1.32236	P	1.38429	P	3.60537	P	3.69727	P	1.66084	P	4.94505	P	5.53192	P	5.51908	P	6.02874	P	5.55631	P	4.92442	P	16.0653	P	21.2231	P	21.3154	P
96271_at	0.690846	P	0.51971	P	0.850877	P	2.05986	P	2.42275	P	1.40872	P	4.00668	P	4.1333	P	4.08075	P	4.23775	P	3.50003	P	3.5985	P	5.58889	P	5.94846	P	6.57629	P
96272_at	0.315167	M	0.326077	P	0.275954	P	1.03195	P	1.23372	M	0.569277	P	1.24348	P	1.66259	P	1.7689	P	1.68263	P	1.39573	P	1.13727	P	3.02713	P	3.78683	P	3.88922	P
96273_at	0.00663564	A	0.00243882	A	0.00562271	A	0.0562252	A	0.0409876	A	0.0279138	A	0.0521035	A	0.061602	A	0.048893	A	0.0223103	A	0.0379782	A	0.026003	A	0.0901992	A	0.117416	A	0.132953	A
96275_f_at	0.0101202	A	0.0119615	A	0.0107119	A	0.0547489	A	0.192208	A	0.0478096	A	0.240981	A	0.249569	A	0.263369	A	0.296171	M	0.22448	A	0.178596	P	0.876754	A	0.814875	A	0.912794	A
96276_r_at	0.131725	P	0.0661874	A	0.0682346	A	0.474664	P	0.436569	A	0.204243	A	0.457323	M	0.608857	P	0.440797	P	0.592704	P	0.458709	P	0.325626	P	1.74451	P	1.28908	P	1.48087	P
96277_at	0.315715	P	0.183741	P	0.257456	P	0.873934	P	0.839734	P	0.383648	P	1.00781	P	1.4388	P	1.22797	P	1.4136	P	1.10084	P	0.754534	P	3.16966	P	4.18235	P	5.1398	P
96278_at	0.347907	P	0.261048	P	0.2725	P	0.975647	P	0.93553	M	0.599395	P	1.40043	P	1.72503	P	1.97691	P	1.83948	P	1.61916	P	1.23875	P	7.08372	P	9.39599	P	10.2657	P
96280_at	0.359787	P	0.355301	P	0.416006	P	1.13581	P	1.2935	P	0.741065	P	1.62017	P	2.33896	P	1.39455	P	2.15765	P	1.99906	P	1.90812	P	5.51972	P	6.05607	P	6.30372	P
96281_at	0.488023	P	0.473691	P	0.542609	P	1.27805	P	1.66235	P	0.825728	P	2.17355	P	2.85576	P	2.73452	P	3.58257	P	2.90333	P	2.77632	P	7.41583	P	7.31939	P	8.01732	P
96283_at	1.11808	P	1.14332	P	1.19796	P	2.38883	P	3.28136	P	1.86795	P	4.34404	P	6.49551	P	6.01414	P	5.94585	P	5.33995	P	5.73267	P	13.5462	P	14.9015	P	14.6782	P
96284_at	0.295188	P	0.319172	P	0.322041	P	1.36166	P	1.38095	P	0.741668	P	1.6879	P	3.32315	P	2.24549	P	2.39605	P	2.10458	P	2.26612	P	5.41491	P	6.32656	P	6.45613	P
96285_at	1.40191	P	0.706628	P	1.54635	P	3.6307	P	3.93173	P	2.57212	P	5.24005	P	6.85944	P	5.89985	P	6.39219	P	5.2574	P	4.66073	P	18.3559	P	22.124	P	24.0047	P
96286_at	0.511461	P	0.381041	P	0.486528	P	1.62799	M	1.83278	P	0.945248	P	1.40211	P	1.9513	P	1.84943	P	1.75248	P	1.66983	P	1.52388	P	4.64412	P	5.17778	P	4.89077	P
96287_at	0.0310451	A	0.0129305	A	0.0535933	A	0.0929232	A	0.416526	A	0.0294771	A	0.141499	A	0.11183	A	0.262534	A	0.0707899	A	0.234331	A	0.0826148	A	0.705716	A	0.921056	A	0.228074	A
96288_at	0.0972699	A	0.0913479	A	0.129644	A	0.482041	A	0.428332	A	0.251294	A	0.514112	A	0.721288	A	0.377427	A	0.687103	P	0.590155	A	0.478277	P	1.55193	P	2.14315	P	2.57402	P
96289_at	0.259281	A	0.182584	A	0.196909	M	0.991651	A	0.881424	A	0.516105	A	1.15846	P	1.36917	P	1.55223	P	1.54576	P	0.906055	P	1.151	P	3.09684	P	3.84899	P	3.60725	P
96290_f_at	9.50663	P	8.82021	P	9.56178	P	15.0541	P	18.7379	P	12.6916	P	19.5026	P	20.6348	P	24.6644	P	23.1161	P	19.8703	P	20.052	P	35.7983	P	34.9575	P	38.4406	P
96291_f_at	0.357575	P	0.381041	P	0.323944	P	1.17528	P	1.23677	P	0.675695	P	1.68955	P	2.01193	P	2.00814	P	2.39197	P	1.81724	P	2.06025	P	6.66855	P	7.29396	P	7.73836	P
96292_r_at	0.60187	P	0.48355	P	0.603974	P	1.46839	P	1.6565	P	1.03013	P	2.06104	P	3.15645	P	2.26539	P	2.93646	P	2.61453	P	2.34483	P	8.60086	P	8.33495	P	8.82451	P
96293_at	0.0893996	A	0.0302283	A	0.0344524	A	0.210621	A	0.200092	A	0.0822568	A	0.138602	A	0.729724	A	0.48126	A	0.550035	A	0.686116	A	0.638096	A	0.978712	A	2.5833	A	2.10881	A
96294_s_at	0.16282	A	0.105505	A	0.147434	A	0.657473	A	0.663207	A	0.38619	A	0.449694	M	0.688304	M	0.670246	A	0.671319	P	0.59224	A	0.582058	M	1.7986	M	1.91456	P	2.06135	P
96295_at	0.111075	A	0.0885882	A	0.119457	A	0.516585	A	0.356757	A	0.246688	A	0.567731	P	1.0011	P	0.526903	P	1.04778	P	0.665515	P	0.675444	P	1.46185	P	2.41575	P	2.93168	P
96296_at	0.110305	A	0.101328	P	0.0968784	A	0.390066	A	0.546405	A	0.20825	A	0.599878	P	0.608857	M	0.600903	P	0.841259	P	0.66689	P	0.560915	P	1.45799	P	1.28207	P	1.63119	P
96297_at	0.0114486	A	0.0299716	A	0.041711	A	0.0749302	A	0.0797904	A	0.0958266	A	0.284892	P	0.350193	P	0.209388	P	0.355122	P	0.320008	P	0.312318	P	1.06672	P	1.16907	P	1.76065	P
96298_f_at	1.76706	P	1.84831	P	1.85338	P	4.40805	P	4.94795	P	2.74913	P	6.73072	P	8.62652	P	8.91127	P	8.68018	P	7.09882	P	8.09646	P	20.366	P	22.6492	P	29.1616	P
96299_at	0.957774	P	0.91393	P	0.85659	P	2.54698	P	3.23787	P	1.7832	P	3.11952	P	3.50649	P	1.80675	P	4.22344	P	3.32166	P	3.11575	P	9.12075	P	11.4879	P	9.85933	P
96300_f_at	11.2205	P	11.0512	P	11.4266	P	16.6494	P	19.9191	P	13.5457	P	22.0346	P	23.2632	P	26.2482	P	29.1727	P	23.6204	P	21.2331	P	33.6062	P	33.78	P	36.0654	P
96301_at	0.904605	P	0.590022	P	0.640579	P	2.521	P	2.97873	P	1.53662	P	2.15324	P	2.71568	P	2.08638	P	2.207	P	2.02828	P	1.82689	P	4.53616	P	4.73861	P	5.06856	P
96302_at	0.506655	P	0.53056	P	0.800236	P	1.18717	P	1.07985	P	1.0072	P	1.60636	P	1.39577	P	1.5714	P	1.54647	P	1.11331	P	1.41906	P	4.10144	P	3.42395	P	1.94309	P
96305_at	0.0773011	A	0.0477162	A	0.0527388	P	0.488349	M	0.217029	A	0.185457	A	0.391992	P	0.548236	P	0.415236	P	0.632108	P	0.562284	P	0.582058	P	2.04147	P	1.94747	P	2.35213	P
96306_at	0.0173085	A	0.00814142	A	0.00788881	A	0.169208	A	0.127248	A	0.073595	A	0.0672398	A	0.148002	A	0.0922729	A	0.106127	A	0.0941376	A	0.0498717	A	0.317816	A	0.347286	A	0.357564	A
96307_s_at	12.3537	P	12.3719	P	12.0362	P	18.7096	P	22.7858	P	16.2858	P	30.3048	P	29.7412	P	34.6296	P	37.8406	P	33.5371	P	32.4897	P	59.1414	P	59.2589	P	59.8937	P
96308_r_at	0.47619	A	0.430412	A	0.429218	A	1.58614	A	1.69643	A	0.78619	A	1.63727	A	1.7346	A	1.18946	A	1.62379	A	1.29511	A	1.2461	A	1.63548	A	3.06877	A	2.7079	A
96309_r_at	0.0161701	A	0.00627238	A	0.013056	A	0.176622	A	0.0722911	A	0.0223834	A	0.0347663	A	0.17406	A	0.0922729	A	0.0405366	A	0.0307717	A	0.0190267	A	0.0963366	A	0.218569	A	0.159615	A
96310_at	0.174946	M	0.166728	P	0.169012	P	0.719195	A	0.836515	M	0.420377	A	0.636122	P	0.863317	P	0.709246	P	0.720081	P	0.673762	M	0.424138	A	2.1159	P	2.38394	P	2.99463	P
96311_at	0.0355635	A	0.0463941	A	0.044242	A	0.300199	A	0.281853	A	0.105022	A	0.187764	A	0.271124	A	0.269209	A	0.164225	A	0.218399	A	0.163771	A	0.431866	A	0.681423	A	0.538309	A
96313_at	0.00146147	A	0.00767121	A	0.00712846	A	0.0284343	A	0.0585028	A	0.00395427	A	0.0364532	A	0.0196051	A	0.00871048	A	0.0377111	A	0.00361871	A	0.00302708	A	0.13771	A	0.0473217	A	0.0505497	A
96316_at	0.0343707	A	0.0185873	A	0.0191544	A	0.0502815	A	0.120242	A	0.0508041	A	0.133514	A	0.160509	A	0.0300072	A	0.107867	P	0.144827	A	0.0488783	A	0.300275	A	0.375032	A	0.323237	A
96318_at	0.188452	A	0.136171	M	0.158657	A	0.696399	A	0.623128	A	0.388095	A	0.858742	P	1.375	P	1.06884	P	1.32828	P	1.30028	P	1.24953	P	4.25307	P	4.917	P	5.16535	P
96319_at	0.131725	A	0.102997	A	0.130846	A	0.657473	A	0.531571	A	0.38873	A	0.620179	A	1.41815	P	1.04972	P	0.558436	M	0.792381	M	0.608605	M	1.47532	M	3.58145	P	3.24855	P
96320_at	0.419546	P	0.493423	P	0.429541	P	1.25543	P	1.7178	P	0.617774	P	2.00022	P	3.14433	P	2.47444	P	2.77947	P	2.29823	P	2.10378	P	7.87024	P	8.29298	P	8.00014	P
96321_at	0.32505	P	0.279741	P	0.313487	P	1.24636	P	1.22355	P	0.750107	P	1.80939	P	2.2071	P	1.95954	P	2.55889	P	2.14788	P	2.15562	P	6.38884	P	8.67347	P	7.00854	P
96322_at	0.181294	P	0.178539	P	0.182163	P	0.734002	P	0.775021	P	0.491849	P	1.15158	P	1.37667	P	1.63511	P	1.59289	P	1.64451	P	1.67762	P	4.82732	P	4.95397	P	4.60481	P
96324_at	0.150489	A	0.214272	M	0.180324	A	0.67648	A	0.906942	A	0.431723	A	0.571451	A	0.70907	A	0.396775	A	0.390587	A	0.491329	A	0.341888	A	0.86624	A	1.19392	A	0.880391	A
96325_at	0.0717948	P	0.0702522	P	0.0555901	P	0.291109	P	0.318999	P	0.139843	P	0.446511	P	0.441511	P	0.534735	P	0.778254	P	0.568565	P	0.543703	P	2.61508	P	2.75229	P	2.68199	P
96326_at	0.0239975	A	0.0546293	A	0.0196908	A	0.132588	A	0.330022	A	0.0387308	A	0.0796932	A	0.11183	A	0.0430161	A	0.0516944	A	0.0433008	A	0.0647633	A	0.171525	A	0.288496	A	0.182811	A
96327_at	0.140306	P	0.210768	P	0.203999	P	0.757596	P	0.940811	P	0.513621	P	0.829666	P	1.024	P	0.914963	P	1.08477	P	0.922089	P	0.668073	P	2.14482	P	2.73515	P	2.4614	P
96329_at	0.511744	P	0.406286	P	0.52529	P	1.47722	M	1.79136	P	0.997187	M	1.76681	P	2.50074	P	2.14643	P	2.22753	P	1.90179	P	1.78285	P	4.72955	P	5.31865	P	6.05454	P
96331_at	0.10288	P	0.124858	P	0.167792	P	0.454549	P	0.609689	P	0.347917	P	1.25143	P	1.15781	P	1.26202	P	1.87141	P	1.17484	P	1.02988	P	2.54332	P	3.67245	P	4.05367	P
96332_at	0.0223706	A	0.0200835	A	0.00128747	A	0.241435	A	0.182952	A	0.0567521	A	0.0208818	A	0.110501	A	0.0604628	A	0.0281615	A	0.06151	A	0.025505	A	0.0745269	A	0.261779	A	0.197104	A
96333_g_at	0.510896	P	0.364372	P	0.429541	P	1.75856	P	2.10423	P	1.08406	P	2.67762	P	2.69073	P	2.83012	P	3.35793	P	2.91476	P	2.98635	P	6.99067	P	8.7516	P	8.77532	P
96334_f_at	0.122663	A	0.01172	A	0.040589	A	0.279684	A	0.295548	A	0.134323	A	0.248471	A	0.344817	A	0.417638	A	0.193459	A	0.257672	A	0.150425	A	0.870448	A	0.632799	A	0.626675	A
96335_at	0.432684	A	0.294637	A	0.332514	A	1.31411	A	1.39894	A	0.68905	A	1.00315	A	1.57947	A	1.24754	A	1.30546	M	1.34615	M	1.06715	M	3.04416	A	3.5934	A	3.86457	A
96336_at	0.0843451	A	0.0726985	P	0.146829	P	0.617169	P	0.727084	M	0.38746	P	0.590625	P	0.786437	P	0.853664	P	0.516325	P	0.544801	P	0.441859	P	2.09779	P	2.57386	P	2.25033	P
96337_at	0.041082	A	0.0618698	A	0.0419918	A	0.387889	A	0.430688	A	0.128091	A	0.198946	A	0.28234	A	0.101423	A	0.249314	A	0.410093	A	0.226989	A	1.28268	A	1.48138	A	1.90763	A
96338_at	0.468593	P	0.429494	P	0.444717	P	1.30781	P	1.90664	P	0.829315	P	2.19171	P	2.50446	P	2.5709	P	2.34703	P	2.09405	P	2.35754	P	5.34227	P	5.78369	P	5.59521	P
96339_at	0.0110047	A	0.0129305	A	0.0143696	A	0.0956407	A	0.0871924	A	0.0537847	A	0.0773756	A	0.130151	A	0.0755848	A	0.0339173	A	0.0632163	A	0.0344639	A	0.16039	A	0.122481	A	0.162538	A
96340_at	0.332199	P	0.251586	P	0.275954	P	1.16428	P	1.21438	P	0.741065	P	1.08717	P	1.54127	P	0.665644	P	0.80721	P	1.17942	P	0.671022	P	5.31595	P	7.06855	P	7.90555	P
96341_at	0.385564	P	0.315873	P	0.373961	P	1.14684	P	1.38895	P	0.718119	P	1.23267	P	1.43302	P	1.45395	P	1.41502	P	1.2055	P	1.10785	P	2.55735	P	3.03353	P	2.54593	P
96342_at	0.273934	M	0.217781	P	0.211412	P	0.782051	A	0.945033	P	0.432982	M	0.999656	P	1.13974	P	1.06664	P	1.3076	P	1.21266	P	1.08039	P	4.07554	P	4.5822	P	4.41905	P
96343_at	0.318733	P	0.322473	P	0.372682	P	1.15511	P	1.26517	P	0.471251	M	1.33914	P	1.79655	P	1.82425	P	2.01666	P	1.64135	P	1.50135	P	4.50274	P	4.99659	P	5.6565	P
96344_at	0.108253	A	0.0754231	A	0.138673	A	0.370403	A	0.547544	A	0.203574	A	0.473806	A	0.688304	A	0.563625	A	0.513252	A	0.404339	A	0.356669	A	1.16754	A	1.70515	A	0.84316	A
96345_at	0.256573	P	0.306888	P	0.389336	P	0.961492	P	1.33782	P	0.968294	P	2.3178	P	2.98809	P	1.69931	P	4.23905	P	3.63754	P	3.42721	P	11.1294	P	13.777	P	9.50604	P
96346_at	0.167295	P	0.124013	P	0.103681	P	0.568253	P	0.720514	P	0.225545	P	0.940642	P	0.881431	P	0.763975	P	1.01506	P	1.14935	P	0.749132	P	4.35419	P	5.67808	P	4.43208	P
96347_at	0.00535589	A	0.0124454	A	0.00814325	A	0.128714	A	0.0974113	A	0.0597071	A	0.0339195	A	0.212443	A	0.105061	A	0.121707	A	0.0158195	A	0.0468913	A	0.408075	A	0.17398	A	0.0770992	A
96348_at	0.639661	P	0.588772	P	0.623085	P	1.706	P	2.36158	P	0.916228	A	2.4658	P	2.50967	P	3.24619	P	3.13477	P	2.41407	P	2.29008	P	7.77595	P	9.82049	P	8.36163	P
96351_at	0.295734	P	0.228328	P	0.259647	P	0.824806	P	1.06637	P	0.424162	P	0.995578	P	0.934472	P	1.04972	P	1.38095	P	1.00454	P	1.075	P	2.59936	P	2.55812	P	2.12734	P
96352_at	0.285093	P	0.170467	M	0.226286	P	0.890213	P	0.982911	P	0.530986	P	0.947675	P	1.14491	P	1.25261	P	1.26401	P	1.20224	P	1.15934	P	2.57662	P	3.90657	P	3.74098	P
96353_at	0.162557	M	0.102997	A	0.14804	A	0.480988	A	0.608567	A	0.277485	A	0.725464	P	1.02576	P	1.17927	P	1.0884	P	1.11069	P	0.986216	P	4.74692	P	6.31561	P	9.28412	P
96354_at	0.710753	P	0.618494	P	0.683276	P	2.1651	P	2.64799	P	1.29317	P	2.65935	P	3.02837	P	1.98872	P	3.15674	P	2.63153	P	2.6537	P	7.20746	P	7.58088	P	8.0757	P
96355_at	0.0327052	A	0.0218384	A	0.016486	A	0.199794	A	0.182952	A	0.0743198	A	0.0703755	A	0.195824	A	0.138225	A	0.108736	A	0.158204	A	0.0865795	A	0.410464	A	0.308283	A	0.39921	A
96356_at	0.00728166	A	0.0028764	A	0.00198146	A	0.0316844	A	0.0326883	A	0.0417742	A	0.0389675	A	0.0929285	A	0.0783878	A	0.0252494	A	0.0666164	A	0.0180293	A	0.217606	A	0.667865	A	0.159615	A
96357_at	0.279919	A	0.204644	A	0.245583	M	0.969989	A	1.2154	P	0.519208	A	1.0577	P	1.29047	P	1.39097	P	1.33754	P	1.27503	P	1.04214	P	4.88707	P	5.80312	P	5.41621	P
96358_at	17.7791	P	18.4402	P	18.3041	P	27.3299	P	31.9872	P	23.6234	P	33.9579	P	35.9424	P	37.511	P	36.9208	P	34.1463	P	32.6081	P	51.3777	P	57.3269	P	62.2981	P
96359_at	0.512876	P	0.43684	P	0.524963	P	1.76973	P	2.16356	P	1.08231	P	2.6865	P	3.46661	P	3.30456	P	2.92977	P	2.73933	P	2.26123	P	8.31021	P	10.0947	P	10.0911	P
96360_at	1.2517	P	1.07363	P	1.06639	P	3.29283	P	3.65625	P	1.82365	P	3.78387	P	5.29533	P	6.00284	P	5.51276	P	4.46897	P	3.58045	P	10.0932	P	15.6319	P	19.6034	P
96840_at	0.679898	P	0.595334	P	0.75312	P	2.23399	P	2.2946	P	1.32659	P	2.69224	P	3.1322	P	2.75205	P	3.11012	P	3.15971	P	2.50808	P	7.28241	P	9.50656	P	8.8652	P
96841_at	0.26633	A	0.280039	A	0.326482	A	1.2191	A	1.36292	A	0.615326	A	1.18478	A	1.42393	A	1.53447	M	1.29475	A	1.10938	A	0.940586	A	3.12735	A	2.12695	A	3.12389	A
96843_at	0.0871228	A	0.0705237	A	0.0550191	A	0.430012	M	0.476278	A	0.231507	A	0.56525	P	0.639703	A	0.532387	A	0.403134	P	0.423727	P	0.436937	P	1.30431	P	1.4625	P	1.72046	P
96845_at	0.0757968	P	0.0406069	P	0.0380714	A	0.340596	A	0.438918	A	0.1733	P	0.38423	P	0.35341	P	0.188828	P	0.340065	P	0.384867	P	0.278298	P	1.28268	P	1.10297	P	1.03864	P
96846_at	0.00642117	A	0.00466651	A	0.00865355	A	0.0576955	A	0.0585028	A	0.0325844	A	0.0279211	A	0.0463883	A	0.0320377	A	0.0544526	A	0.0252654	A	0.0170317	A	0.114376	A	0.157116	A	0.159615	A
96847_at	0.927494	P	0.937099	P	0.876771	P	2.22405	P	2.61049	P	1.49161	P	3.25928	P	4.16852	P	3.9701	P	4.09188	P	3.76695	P	3.75708	P	8.9778	P	10.1888	P	11.1444	P
96848_at	0.0154895	A	0.0269021	A	0.0237406	A	0.165482	A	0.0506478	A	0.0986632	A	0.199643	A	0.122362	A	0.193987	A	0.102641	A	0.123341	A	0.0394368	A	0.412851	A	0.279635	A	0.317912	A
96849_at	0.046648	A	0.0642961	A	0.0561614	M	0.0874501	A	0.154772	A	0.190839	A	0.196158	M	0.318792	A	0.249978	P	0.442928	P	0.225998	P	0.269914	P	0.90608	P	0.630843	M	0.749065	P
96850_at	0.0608641	P	0.0524957	P	0.0696809	P	0.255446	A	0.309155	A	0.159713	A	0.349076	P	0.578694	P	0.470185	P	0.576732	P	0.412248	P	0.445304	P	2.31702	P	2.05545	P	2.58805	P
96852_at	1.02088	P	0.79454	P	0.918903	P	2.67545	P	3.08454	P	1.58038	P	3.62325	P	4.32299	P	4.44398	P	5.25559	P	4.03098	P	4.28581	P	9.64549	P	10.6195	P	12.5552	P
96854_at	0.675004	P	0.773532	P	0.883504	P	2.52344	P	3.23964	P	1.36742	P	2.96926	P	4.31424	P	3.46459	P	4.48367	P	3.75931	P	3.58972	P	8.70354	P	11.1741	P	14.1548	P
96855_at	0.415916	P	0.289269	P	0.316653	P	1.27895	P	1.38995	P	0.717515	P	1.46645	P	1.74734	P	1.32268	P	1.67774	P	1.62551	P	1.34509	P	3.78542	P	4.41049	P	4.95319	P
96856_at	0.0355635	A	0.0340965	A	0.0521697	A	0.373692	A	0.425975	A	0.228859	A	0.236202	A	0.323156	M	0.145294	A	0.0761662	A	0.174589	A	0.20428	A	0.485777	A	0.852363	A	0.602309	A
96857_at	0.0198292	A	0.0246149	A	0.0122716	A	0.0380363	A	0.223493	A	0.0271295	A	0.0835392	A	0.119745	A	0.0479182	A	0.0912443	A	0.0708444	A	0.10045	A	0.25433	A	0.288496	A	0.250238	A
96858_at	0.21003	P	0.176807	P	0.21234	P	0.539414	P	0.767423	P	0.409007	P	0.985085	P	1.21766	P	0.832642	P	1.50558	P	1.07783	P	1.01025	P	2.6865	P	2.89344	P	2.94153	P
96859_at	0.577044	P	0.622255	P	0.720143	P	1.73361	P	3.64489	P	0.873453	P	3.09333	P	5.13758	P	8.86889	P	9.16091	P	6.85618	P	7.72047	P	21.9147	P	25.3905	P	25.6867	P
96861_at	0.0223706	A	0.0607934	A	0.040589	A	0.077739	A	0.310388	A	0.137085	A	0.452239	A	0.391617	A	0.384693	A	0.472394	P	0.461554	M	0.295064	P	0.815467	A	0.828025	A	1.28668	M
96862_at	0.725489	P	0.714851	P	0.774819	P	1.9182	P	2.45326	P	1.39267	P	2.46738	P	3.35419	P	3.16445	P	3.22392	P	2.83531	P	2.4074	P	6.86777	P	7.15052	P	8.8279	P
96864_at	0.0970153	P	0.0811656	P	0.0880478	P	0.438571	M	0.28435	A	0.205579	A	0.502184	P	0.498427	P	0.499405	P	0.498636	P	0.417991	P	0.433983	P	0.880954	P	1.00537	P	1.61197	P
96865_at	0.293276	P	0.223051	P	0.247455	P	0.760537	P	1.09123	P	0.609202	P	1.76517	P	2.08994	P	2.52135	P	3.17737	P	2.42324	P	1.98982	P	8.77758	P	9.70536	P	9.94113	P
96866_at	0.00989985	A	0.00837721	A	0.0148971	A	0.077739	A	0.0857192	A	0.037202	A	0.0734958	A	0.11183	A	0.0876672	A	0.10002	A	0.105581	A	0.0598012	A	0.811212	A	1.04892	A	0.912794	A
96867_at	0.0270373	A	0.00627238	A	0.0104532	A	0.255446	A	0.288089	A	0.0808184	A	0.180737	A	0.130151	A	0.233989	A	0.160858	A	0.12974	A	0.0528513	A	0.154774	A	0.130019	A	0.108626	A
96868_at	0.00409541	A	0.00673658	A	0.00198146	A	0.0426916	A	0.0442398	A	0.0167406	A	0.0217747	A	0.033513	A	0.0370645	A	0.0101739	A	0.00889148	A	0.00553585	A	0.0481458	A	0.0616403	A	0.0365716	A
96869_at	1.47892	P	1.6403	P	1.66044	P	3.13168	P	4.17713	P	2.21011	P	6.72083	P	6.18439	P	8.88463	P	11.1458	P	8.82278	P	8.67659	P	16.8711	P	18.8522	P	19.3797	P
96870_at	0.887023	P	0.747167	P	0.916878	P	2.81655	P	3.32035	P	1.83431	P	3.56415	P	4.13669	P	4.05864	P	4.3722	P	3.9059	P	4.39601	P	13.9695	P	16.2354	P	16.1478	P
96871_at	0.0298627	A	0.0215872	A	0.0210357	A	0.203413	A	0.161542	A	0.037202	A	0.132786	A	0.363031	A	0.115009	A	0.336888	A	0.290477	A	0.31429	A	1.55384	P	1.96881	P	1.90554	P
96872_at	0.877655	P	0.731314	P	0.890914	P	2.93752	P	3.32477	P	1.73817	P	3.12773	P	4.10752	P	3.30721	P	3.36986	P	2.70667	P	3.12112	P	7.1692	P	8.31659	P	8.34625	P
96873_at	0.172305	A	0.177673	A	0.184922	A	0.749744	A	0.783692	A	0.461864	A	0.921273	A	1.23721	A	0.954382	A	0.892865	A	0.835593	A	0.715239	A	2.09053	A	2.05056	A	2.51176	A
96874_g_at	0.746037	P	0.723079	P	0.826372	P	2.12343	P	2.2582	P	1.49389	P	2.77868	P	2.95998	P	2.6677	P	4.02532	P	3.26994	P	3.28272	P	9.65529	P	10.5968	P	12.2752	P
96875_r_at	0.0432546	P	0.0432311	A	0.00993699	A	0.132588	A	0.223493	A	0.0721437	P	0.19825	P	0.145478	A	0.13379	M	0.160016	P	0.153495	P	0.121737	P	0.471815	P	0.402463	P	0.575351	P
96876_at	3.65938	P	3.29575	P	3.72003	P	7.46105	P	9.53895	P	6.31149	P	14.9295	P	13.5787	P	14.9678	P	20.4781	P	19.3807	P	17.0721	P	51.7247	P	45.1997	P	43.3065	P
96878_at	0.0896529	P	0.0748777	P	0.0725788	P	0.515544	P	0.441266	P	0.314474	P	0.713988	P	0.888657	P	0.729813	P	1.16134	P	0.984651	P	0.987688	P	1.75386	P	1.7353	P	2.16844	P
96879_at	0.400304	P	0.304196	P	0.345873	P	1.2109	M	1.66333	P	0.730807	P	1.59476	P	2.27927	P	1.75486	P	2.28837	P	1.74746	P	1.58117	P	4.29967	P	5.38466	P	6.51978	P
96881_at	0.0825804	P	0.120633	P	0.105757	P	0.473608	P	0.477439	A	0.340865	P	0.793908	P	0.876909	P	1.04457	P	0.950093	P	1.04289	P	0.923902	P	2.47122	P	2.99207	P	3.43432	P
96882_at	0.700362	P	0.486943	P	0.710168	P	1.68266	P	2.14381	P	1.20233	P	3.53987	P	3.33515	P	2.15263	P	5.38972	P	3.73229	P	3.43745	P	5.94785	P	5.89177	P	6.99104	P
[truncated: 10,489 more rows]
